# Supplementary material for: A comparative study of the performance of ten metaheuristic algorithms for parameter estimation of solar photovoltaic models
Source: PeerJ Comput Sci. 2025 Jan 27;11:e2646. doi: 10.7717/peerj-cs.2646 (PMC11784897; doi:10.7717/peerj-cs.2646)
Supplement: Supplemental Information 2 — The code includes the third-party data used during the experiments. [file peerj-cs-11-2646-s002.zip]

Archive with 3,024 entries (3,013 files):
- Matlab Code/
- Matlab Code/A01.m
- Matlab Code/A02.m
- Matlab Code/A03.m
- Matlab Code/A04.m
- Matlab Code/A05.m
- Matlab Code/A06.m
- Matlab Code/A07.m
- Matlab Code/A08.m
- Matlab Code/A09.m
- Matlab Code/A1/
- Matlab Code/A1/1_1000_100_best_fit_vals.data
- Matlab Code/A1/1_1000_100_best_solutions.data
- Matlab Code/A1/1_1000_100_conv_curves.data
- Matlab Code/A1/1_1000_100_record_FEs.data
- Matlab Code/A1/1_1000_100_times.data
- Matlab Code/A1/1_1000_30_best_fit_vals.data
- Matlab Code/A1/1_1000_30_best_solutions.data
- Matlab Code/A1/1_1000_30_conv_curves.data
- Matlab Code/A1/1_1000_30_record_FEs.data
- Matlab Code/A1/1_1000_30_times.data
- Matlab Code/A1/1_1000_50_best_fit_vals.data
- Matlab Code/A1/1_1000_50_best_solutions.data
- Matlab Code/A1/1_1000_50_conv_curves.data
- Matlab Code/A1/1_1000_50_record_FEs.data
- Matlab Code/A1/1_1000_50_times.data
- Matlab Code/A1/1_2000_100_best_fit_vals.data
- Matlab Code/A1/1_2000_100_best_solutions.data
- Matlab Code/A1/1_2000_100_conv_curves.data
- Matlab Code/A1/1_2000_100_record_FEs.data
- Matlab Code/A1/1_2000_100_times.data
- Matlab Code/A1/1_2000_30_best_fit_vals.data
- Matlab Code/A1/1_2000_30_best_solutions.data
- Matlab Code/A1/1_2000_30_conv_curves.data
- Matlab Code/A1/1_2000_30_record_FEs.data
- Matlab Code/A1/1_2000_30_times.data
- Matlab Code/A1/1_2000_50_best_fit_vals.data
- Matlab Code/A1/1_2000_50_best_solutions.data
- Matlab Code/A1/1_2000_50_conv_curves.data
- Matlab Code/A1/1_2000_50_record_FEs.data
- Matlab Code/A1/1_2000_50_times.data
- Matlab Code/A1/1_3000_100_best_fit_vals.data
- Matlab Code/A1/1_3000_100_best_solutions.data
- Matlab Code/A1/1_3000_100_conv_curves.data
- Matlab Code/A1/1_3000_100_record_FEs.data
- Matlab Code/A1/1_3000_100_times.data
- Matlab Code/A1/1_3000_30_best_fit_vals.data
- Matlab Code/A1/1_3000_30_best_solutions.data
- Matlab Code/A1/1_3000_30_conv_curves.data
- Matlab Code/A1/1_3000_30_record_FEs.data
- Matlab Code/A1/1_3000_30_times.data
- Matlab Code/A1/1_3000_50_best_fit_vals.data
- Matlab Code/A1/1_3000_50_best_solutions.data
- Matlab Code/A1/1_3000_50_conv_curves.data
- Matlab Code/A1/1_3000_50_record_FEs.data
- Matlab Code/A1/1_3000_50_times.data
- Matlab Code/A1/1_4000_100_best_fit_vals.data
- Matlab Code/A1/1_4000_100_best_solutions.data
- Matlab Code/A1/1_4000_100_conv_curves.data
- Matlab Code/A1/1_4000_100_record_FEs.data
- Matlab Code/A1/1_4000_100_times.data
- Matlab Code/A1/1_4000_30_best_fit_vals.data
- Matlab Code/A1/1_4000_30_best_solutions.data
- Matlab Code/A1/1_4000_30_conv_curves.data
- Matlab Code/A1/1_4000_30_record_FEs.data
- Matlab Code/A1/1_4000_30_times.data
- Matlab Code/A1/1_4000_50_best_fit_vals.data
- Matlab Code/A1/1_4000_50_best_solutions.data
- Matlab Code/A1/1_4000_50_conv_curves.data
- Matlab Code/A1/1_4000_50_record_FEs.data
- Matlab Code/A1/1_4000_50_times.data
- Matlab Code/A1/1_5000_100_best_fit_vals.data
- Matlab Code/A1/1_5000_100_best_solutions.data
- Matlab Code/A1/1_5000_100_conv_curves.data
- Matlab Code/A1/1_5000_100_record_FEs.data
- Matlab Code/A1/1_5000_100_times.data
- Matlab Code/A1/1_5000_30_best_fit_vals.data
- Matlab Code/A1/1_5000_30_best_solutions.data
- Matlab Code/A1/1_5000_30_conv_curves.data
- Matlab Code/A1/1_5000_30_record_FEs.data
- Matlab Code/A1/1_5000_30_times.data
- Matlab Code/A1/1_5000_50_best_fit_vals.data
- Matlab Code/A1/1_5000_50_best_solutions.data
- Matlab Code/A1/1_5000_50_conv_curves.data
- Matlab Code/A1/1_5000_50_record_FEs.data
- Matlab Code/A1/1_5000_50_times.data
- Matlab Code/A1/2_1000_100_best_fit_vals.data
- Matlab Code/A1/2_1000_100_best_solutions.data
- Matlab Code/A1/2_1000_100_conv_curves.data
- Matlab Code/A1/2_1000_100_record_FEs.data
- Matlab Code/A1/2_1000_100_times.data
- Matlab Code/A1/2_1000_30_best_fit_vals.data
- Matlab Code/A1/2_1000_30_best_solutions.data
- Matlab Code/A1/2_1000_30_conv_curves.data
- Matlab Code/A1/2_1000_30_record_FEs.data
- Matlab Code/A1/2_1000_30_times.data
- Matlab Code/A1/2_1000_50_best_fit_vals.data
- Matlab Code/A1/2_1000_50_best_solutions.data
- Matlab Code/A1/2_1000_50_conv_curves.data
- Matlab Code/A1/2_1000_50_record_FEs.data
- Matlab Code/A1/2_1000_50_times.data
- Matlab Code/A1/2_2000_100_best_fit_vals.data
- Matlab Code/A1/2_2000_100_best_solutions.data
- Matlab Code/A1/2_2000_100_conv_curves.data
- Matlab Code/A1/2_2000_100_record_FEs.data
- Matlab Code/A1/2_2000_100_times.data
- Matlab Code/A1/2_2000_30_best_fit_vals.data
- Matlab Code/A1/2_2000_30_best_solutions.data
- Matlab Code/A1/2_2000_30_conv_curves.data
- Matlab Code/A1/2_2000_30_record_FEs.data
- Matlab Code/A1/2_2000_30_times.data
- Matlab Code/A1/2_2000_50_best_fit_vals.data
- Matlab Code/A1/2_2000_50_best_solutions.data
- Matlab Code/A1/2_2000_50_conv_curves.data
- Matlab Code/A1/2_2000_50_record_FEs.data
- Matlab Code/A1/2_2000_50_times.data
- Matlab Code/A1/2_3000_100_best_fit_vals.data
- Matlab Code/A1/2_3000_100_best_solutions.data
- Matlab Code/A1/2_3000_100_conv_curves.data
- Matlab Code/A1/2_3000_100_record_FEs.data
- Matlab Code/A1/2_3000_100_times.data
- Matlab Code/A1/2_3000_30_best_fit_vals.data
- Matlab Code/A1/2_3000_30_best_solutions.data
- Matlab Code/A1/2_3000_30_conv_curves.data
- Matlab Code/A1/2_3000_30_record_FEs.data
- Matlab Code/A1/2_3000_30_times.data
- Matlab Code/A1/2_3000_50_best_fit_vals.data
- Matlab Code/A1/2_3000_50_best_solutions.data
- Matlab Code/A1/2_3000_50_conv_curves.data
- Matlab Code/A1/2_3000_50_record_FEs.data
- Matlab Code/A1/2_3000_50_times.data
- Matlab Code/A1/2_4000_100_best_fit_vals.data
- Matlab Code/A1/2_4000_100_best_solutions.data
- Matlab Code/A1/2_4000_100_conv_curves.data
- Matlab Code/A1/2_4000_100_record_FEs.data
- Matlab Code/A1/2_4000_100_times.data
- Matlab Code/A1/2_4000_30_best_fit_vals.data
- Matlab Code/A1/2_4000_30_best_solutions.data
- Matlab Code/A1/2_4000_30_conv_curves.data
- Matlab Code/A1/2_4000_30_record_FEs.data
- Matlab Code/A1/2_4000_30_times.data
- Matlab Code/A1/2_4000_50_best_fit_vals.data
- Matlab Code/A1/2_4000_50_best_solutions.data
- Matlab Code/A1/2_4000_50_conv_curves.data
- Matlab Code/A1/2_4000_50_record_FEs.data
- Matlab Code/A1/2_4000_50_times.data
- Matlab Code/A1/2_5000_100_best_fit_vals.data
- Matlab Code/A1/2_5000_100_best_solutions.data
- Matlab Code/A1/2_5000_100_conv_curves.data
- Matlab Code/A1/2_5000_100_record_FEs.data
- Matlab Code/A1/2_5000_100_times.data
- Matlab Code/A1/2_5000_30_best_fit_vals.data
- Matlab Code/A1/2_5000_30_best_solutions.data
- Matlab Code/A1/2_5000_30_conv_curves.data
- Matlab Code/A1/2_5000_30_record_FEs.data
- Matlab Code/A1/2_5000_30_times.data
- Matlab Code/A1/2_5000_50_best_fit_vals.data
- Matlab Code/A1/2_5000_50_best_solutions.data
- Matlab Code/A1/2_5000_50_conv_curves.data
- Matlab Code/A1/2_5000_50_record_FEs.data
- Matlab Code/A1/2_5000_50_times.data
- Matlab Code/A1/3_1000_100_best_fit_vals.data
- Matlab Code/A1/3_1000_100_best_solutions.data
- Matlab Code/A1/3_1000_100_conv_curves.data
- Matlab Code/A1/3_1000_100_record_FEs.data
- Matlab Code/A1/3_1000_100_times.data
- Matlab Code/A1/3_1000_30_best_fit_vals.data
- Matlab Code/A1/3_1000_30_best_solutions.data
- Matlab Code/A1/3_1000_30_conv_curves.data
- Matlab Code/A1/3_1000_30_record_FEs.data
- Matlab Code/A1/3_1000_30_times.data
- Matlab Code/A1/3_1000_50_best_fit_vals.data
- Matlab Code/A1/3_1000_50_best_solutions.data
- Matlab Code/A1/3_1000_50_conv_curves.data
- Matlab Code/A1/3_1000_50_record_FEs.data
- Matlab Code/A1/3_1000_50_times.data
- Matlab Code/A1/3_2000_100_best_fit_vals.data
- Matlab Code/A1/3_2000_100_best_solutions.data
- Matlab Code/A1/3_2000_100_conv_curves.data
- Matlab Code/A1/3_2000_100_record_FEs.data
- Matlab Code/A1/3_2000_100_times.data
- Matlab Code/A1/3_2000_30_best_fit_vals.data
- Matlab Code/A1/3_2000_30_best_solutions.data
- Matlab Code/A1/3_2000_30_conv_curves.data
- Matlab Code/A1/3_2000_30_record_FEs.data
- Matlab Code/A1/3_2000_30_times.data
- Matlab Code/A1/3_2000_50_best_fit_vals.data
- Matlab Code/A1/3_2000_50_best_solutions.data
- Matlab Code/A1/3_2000_50_conv_curves.data
- Matlab Code/A1/3_2000_50_record_FEs.data
- Matlab Code/A1/3_2000_50_times.data
- Matlab Code/A1/3_3000_100_best_fit_vals.data
- Matlab Code/A1/3_3000_100_best_solutions.data
- Matlab Code/A1/3_3000_100_conv_curves.data
- Matlab Code/A1/3_3000_100_record_FEs.data
- Matlab Code/A1/3_3000_100_times.data
- Matlab Code/A1/3_3000_30_best_fit_vals.data
- Matlab Code/A1/3_3000_30_best_solutions.data
- Matlab Code/A1/3_3000_30_conv_curves.data
- Matlab Code/A1/3_3000_30_record_FEs.data
- Matlab Code/A1/3_3000_30_times.data
- Matlab Code/A1/3_3000_50_best_fit_vals.data
- Matlab Code/A1/3_3000_50_best_solutions.data
- Matlab Code/A1/3_3000_50_conv_curves.data
- Matlab Code/A1/3_3000_50_record_FEs.data
- Matlab Code/A1/3_3000_50_times.data
- Matlab Code/A1/3_4000_100_best_fit_vals.data
- Matlab Code/A1/3_4000_100_best_solutions.data
- Matlab Code/A1/3_4000_100_conv_curves.data
- Matlab Code/A1/3_4000_100_record_FEs.data
- Matlab Code/A1/3_4000_100_times.data
- Matlab Code/A1/3_4000_30_best_fit_vals.data
- Matlab Code/A1/3_4000_30_best_solutions.data
- Matlab Code/A1/3_4000_30_conv_curves.data
- Matlab Code/A1/3_4000_30_record_FEs.data
- Matlab Code/A1/3_4000_30_times.data
- Matlab Code/A1/3_4000_50_best_fit_vals.data
- Matlab Code/A1/3_4000_50_best_solutions.data
- Matlab Code/A1/3_4000_50_conv_curves.data
- Matlab Code/A1/3_4000_50_record_FEs.data
- Matlab Code/A1/3_4000_50_times.data
- Matlab Code/A1/3_5000_100_best_fit_vals.data
- Matlab Code/A1/3_5000_100_best_solutions.data
- Matlab Code/A1/3_5000_100_conv_curves.data
- Matlab Code/A1/3_5000_100_record_FEs.data
- Matlab Code/A1/3_5000_100_times.data
- Matlab Code/A1/3_5000_30_best_fit_vals.data
- Matlab Code/A1/3_5000_30_best_solutions.data
- Matlab Code/A1/3_5000_30_conv_curves.data
- Matlab Code/A1/3_5000_30_record_FEs.data
- Matlab Code/A1/3_5000_30_times.data
- Matlab Code/A1/3_5000_50_best_fit_vals.data
- Matlab Code/A1/3_5000_50_best_solutions.data
- Matlab Code/A1/3_5000_50_conv_curves.data
- Matlab Code/A1/3_5000_50_record_FEs.data
- Matlab Code/A1/3_5000_50_times.data
- Matlab Code/A1/4_1000_100_best_fit_vals.data
- Matlab Code/A1/4_1000_100_best_solutions.data
- Matlab Code/A1/4_1000_100_conv_curves.data
- Matlab Code/A1/4_1000_100_record_FEs.data
- Matlab Code/A1/4_1000_100_times.data
- Matlab Code/A1/4_1000_30_best_fit_vals.data
- Matlab Code/A1/4_1000_30_best_solutions.data
- Matlab Code/A1/4_1000_30_conv_curves.data
- Matlab Code/A1/4_1000_30_record_FEs.data
- Matlab Code/A1/4_1000_30_times.data
- Matlab Code/A1/4_1000_50_best_fit_vals.data
- Matlab Code/A1/4_1000_50_best_solutions.data
- Matlab Code/A1/4_1000_50_conv_curves.data
- Matlab Code/A1/4_1000_50_record_FEs.data
- Matlab Code/A1/4_1000_50_times.data
- Matlab Code/A1/4_2000_100_best_fit_vals.data
- Matlab Code/A1/4_2000_100_best_solutions.data
- Matlab Code/A1/4_2000_100_conv_curves.data
- Matlab Code/A1/4_2000_100_record_FEs.data
- Matlab Code/A1/4_2000_100_times.data
- Matlab Code/A1/4_2000_30_best_fit_vals.data
- Matlab Code/A1/4_2000_30_best_solutions.data
- Matlab Code/A1/4_2000_30_conv_curves.data
- Matlab Code/A1/4_2000_30_record_FEs.data
- Matlab Code/A1/4_2000_30_times.data
- Matlab Code/A1/4_2000_50_best_fit_vals.data
- Matlab Code/A1/4_2000_50_best_solutions.data
- Matlab Code/A1/4_2000_50_conv_curves.data
- Matlab Code/A1/4_2000_50_record_FEs.data
- Matlab Code/A1/4_2000_50_times.data
- Matlab Code/A1/4_3000_100_best_fit_vals.data
- Matlab Code/A1/4_3000_100_best_solutions.data
- Matlab Code/A1/4_3000_100_conv_curves.data
- Matlab Code/A1/4_3000_100_record_FEs.data
- Matlab Code/A1/4_3000_100_times.data
- Matlab Code/A1/4_3000_30_best_fit_vals.data
- Matlab Code/A1/4_3000_30_best_solutions.data
- Matlab Code/A1/4_3000_30_conv_curves.data
- Matlab Code/A1/4_3000_30_record_FEs.data
- Matlab Code/A1/4_3000_30_times.data
- Matlab Code/A1/4_3000_50_best_fit_vals.data
- Matlab Code/A1/4_3000_50_best_solutions.data
- Matlab Code/A1/4_3000_50_conv_curves.data
- Matlab Code/A1/4_3000_50_record_FEs.data
- Matlab Code/A1/4_3000_50_times.data
- Matlab Code/A1/4_4000_100_best_fit_vals.data
- Matlab Code/A1/4_4000_100_best_solutions.data
- Matlab Code/A1/4_4000_100_conv_curves.data
- Matlab Code/A1/4_4000_100_record_FEs.data
- Matlab Code/A1/4_4000_100_times.data
- Matlab Code/A1/4_4000_30_best_fit_vals.data
- Matlab Code/A1/4_4000_30_best_solutions.data
- Matlab Code/A1/4_4000_30_conv_curves.data
- Matlab Code/A1/4_4000_30_record_FEs.data
- Matlab Code/A1/4_4000_30_times.data
- Matlab Code/A1/4_4000_50_best_fit_vals.data
- Matlab Code/A1/4_4000_50_best_solutions.data
- Matlab Code/A1/4_4000_50_conv_curves.data
- Matlab Code/A1/4_4000_50_record_FEs.data
- Matlab Code/A1/4_4000_50_times.data
- Matlab Code/A1/4_5000_100_best_fit_vals.data
- Matlab Code/A1/4_5000_100_best_solutions.data
- Matlab Code/A1/4_5000_100_conv_curves.data
- Matlab Code/A1/4_5000_100_record_FEs.data
[truncated: 2,724 more entries]
