# Supplementary material for: A comparative study of the performance of ten metaheuristic algorithms for parameter estimation of solar photovoltaic models
Source: PeerJ Comput Sci. 2025 Jan 27;11:e2646. doi: 10.7717/peerj-cs.2646 (PMC11784897; doi:10.7717/peerj-cs.2646)
Supplement: Supplemental Information 2 — The code includes the third-party data used during the experiments. [file peerj-cs-11-2646-s002.zip › Matlab Code/A05.m]

function [best_fit_val, best_solution, conv_curve, directory] = A05(iter_max, pop_size, dim, LB, UB, model)
directory = 'A5';
if ~exist(directory, 'dir')
    mkdir(directory);
end

stm = RandStream('swb2712', 'Seed', sum(100 * clock));
RandStream.setGlobalStream(stm);

X1 = build_the_initial_population(pop_size, dim, LB, UB);
X1 = check_the_boundaries(X1, LB, UB);

conv_curve = zeros(1, iter_max);
best = get_the_best_solution(X1, model);
conv_curve(1, 1) = objfun(model, best);

P1 = 5;
P2 = 0.001;
P3 = 0.3;

t = 2;
while t <= iter_max
    X2 = X1;
    X3 = zeros(pop_size, dim);
    for i = 1:pop_size
        fitness_values = zeros(pop_size, 1);
        for j = 1:pop_size
            fitness_values(j) = objfun(model, X2(j, :));
        end
        [~, Index] = sort(fitness_values);
        Best_X = X2(Index(1), :);
        
        Better_X = X2(Index(randi([2, P1], 1)), :);
        Worst_X = X2(Index(randi([pop_size - P1 + 1, pop_size],1)), :);
        random = selectID(pop_size, i, 2);
        L1 = random(1);
        L2 = random(2);
        
        Gap1 = (Best_X - Better_X);
        Gap2 = (Best_X - Worst_X);
        Gap3 = (Better_X - Worst_X);
        Gap4 = (X2(L1, :) - X2(L2, :));
        Distance1 = norm(Gap1);
        Distance2 = norm(Gap2);
        Distance3 = norm(Gap3);
        Distance4 = norm(Gap4);
        SumDistance = Distance1 + Distance2 + Distance3 + Distance4;
        LF1 = Distance1 / SumDistance;
        LF2 = Distance2 / SumDistance;
        LF3 = Distance3 / SumDistance;
        LF4 = Distance4 / SumDistance;
        
        SF = (fitness_values(i) / max(fitness_values));
        
        KA1 = LF1 * SF * Gap1;
        KA2 = LF2 * SF * Gap2;
        KA3 = LF3 * SF * Gap3;
        KA4 = LF4 * SF * Gap4;
        X3(i, :) = X2(i, :) + KA1 + KA2 + KA3 + KA4;
        X3(i, :) = check_the_boundaries(X3(i, :), LB, UB);
        X2(i, :) = get_the_final_matrix(X2(i, :), X3(i, :), 0.001, model);
    end
    
    X2 = check_the_boundaries(X2, LB, UB);
    X1 = get_the_final_matrix(X1, X2, P2, model);
    
    X2 = X1;
    X3 = zeros(pop_size, dim);
    for i = 1:pop_size
        for j = 1:dim
            if rand < P3
                AF = (0.01 + (0.1 - 0.01) * (1 - t / iter_max));
                if rand < AF
                    X3(i, :) = LB(j) + rand(1, dim) .* (UB(j) - LB(j));
                    X3(i, :) = check_the_boundaries(X3(i, :), LB, UB);
                    X2(i, :) = get_the_final_matrix(X2(i, :), X3(i, :), 0.001, model);
                else
                    fitness_values = zeros(pop_size, 1);
                    for k = 1:pop_size
                        fitness_values(k) = objfun(model, X2(k, :));
                    end
                    [~, Index] = sort(fitness_values);
                    R = X2(Index(randi(P1)), :);
                    X3(i, j) = X2(i, j) + (R(1, j) - X2(i, j)) * rand;
                    X3(i, :) = check_the_boundaries(X3(i, :), LB, UB);
                    X2(i, :) = get_the_final_matrix(X2(i, :), X3(i, :), 0.001, model);
                end
            end
        end
    end
    
    X2 = check_the_boundaries(X2, LB, UB);
    X1 = get_the_final_matrix(X1, X2, P2, model);
    
    best = get_the_best_solution(X1, model);
    conv_curve(1, t) = objfun(model, best);
    
    t = t + 1;
end

best_solution = get_the_best_solution(X1, model);
best_fit_val = objfun(model, best_solution);
end

function X = build_the_initial_population(pop_size, dim, LB, UB)
X = rand(pop_size, dim) .* (UB - LB) + LB;
end

function X = check_the_boundaries(X, LB, UB)
X = max(min(X, UB), LB);
end

function best = get_the_best_solution(X, model)
pop_size = size(X, 1);
fitness_values = zeros(pop_size, 1);

for i = 1:pop_size
    fitness_values(i) = objfun(model, X(i, :));
end

[~, min_index] = min(fitness_values);
best = X(min_index, :);
end

function M3 = get_the_final_matrix(X1, X2, P2, model)
pop_size = size(X1, 1);
M3 = zeros(size(X1));

for i = 1:pop_size
    f1 = objfun(model, X1(i, :));
    f2 = objfun(model, X2(i, :));
    
    if f1 < f2
        M3(i, :) = X1(i, :);
    else
        if rand <= P2
            M3(i, :) = X1(i, :);
        else
            M3(i, :) = X2(i, :);
        end
    end
end
end

function r = selectID(pop_size, i, k)
if k <= pop_size
    vecc = [1:i - 1, i + 1:pop_size];
    r = zeros(1, k);
    for kkk = 1:k
        n = pop_size - kkk;
        t = randi(n, 1, 1);
        r(kkk) = vecc(t);
        vecc(t) = [];
    end
end
end
