# Supplementary material for: A comparative study of the performance of ten metaheuristic algorithms for parameter estimation of solar photovoltaic models
Source: PeerJ Comput Sci. 2025 Jan 27;11:e2646. doi: 10.7717/peerj-cs.2646 (PMC11784897; doi:10.7717/peerj-cs.2646)
Supplement: Supplemental Information 2 — The code includes the third-party data used during the experiments. [file peerj-cs-11-2646-s002.zip › Matlab Code/A06.m]

function [best_fit_val, best_solution, conv_curve, directory] = A06(iter_max, pop_size, dim, LB, UB, model)
directory = 'A6';
if ~exist(directory, 'dir')
    mkdir(directory);
end

stm = RandStream('swb2712', 'Seed', sum(100 * clock));
RandStream.setGlobalStream(stm);

X1 = build_the_initial_population(pop_size, dim, LB, UB);
X1 = check_the_boundaries(X1, LB, UB);

conv_curve = zeros(1, iter_max);
best = get_the_best_solution(X1, model);
conv_curve(1, 1) = objfun(model, best);

pf_max = 0.1;
np = 1;

t = 2;
while t <= iter_max
    X2 = X1;
    X3 = zeros(pop_size, dim);
    pf = pf_max * rand;
    Dr_index = randperm(pop_size, ceil(pop_size * pf));
    for i = 1:pop_size
        if ismember(i, Dr_index)
            p_dr = 0.5 * (1 + cos((1 - i / pop_size) * pi));
            if p_dr > rand
                X3(i, :) = LB + rand(1, dim) .* (UB - LB);  
                X3(i, :) = check_the_boundaries(X3(i, :), LB, UB);
                X2(i, :) = get_the_final_matrix(X2(i, :), X3(i, :), 0.001, model);
            else
                flag = [1,-1];
                Flag = flag(ceil(2 * rand));
                Mr = zeros(1, dim);
                Mr(1, randperm(dim, ceil(rand * dim))) = 1;
                X3(i, :) = X2(i, :) + Flag * rand(1, dim) .* (LB + rand(1, dim) .* (UB - LB)) .* Mr;
                X3(i, :) = check_the_boundaries(X3(i, :), LB, UB);
                X2(i, :) = get_the_final_matrix(X2(i, :), X3(i, :), 0.001, model);
            end
        else
            Mf = zeros(1, dim);
            Mf(1, randperm(dim, ceil(dim * i / pop_size))) = 1;
            f = rand * (1 + cos((t / iter_max) * pi));
            p_ah = 0.5 * (1 + cos((t / iter_max) * pi));
            if p_ah > rand
                term1 = zeros(1, dim);
                for k = 1:np
                    if i == 1
                        km = i;
                        kp = i + randperm(pop_size - i, 1);
                    elseif i == pop_size
                        km = randperm(pop_size - 1, 1);
                        kp = i;
                    else
                        km = randperm(i - 1, 1);
                        kp = i + randperm(pop_size -i, 1);
                    end
                    wa = exp(-abs(objfun(model, X2(km, :)) / (objfun(model, X2(kp, :)) + eps)));
                    term1(1, :) = term1(1, :) + wa * (X2(km, :) - X2(kp, :));
                end
                j = randperm(pop_size, 1);
                X3(i, :) = X2(i,:) + f * (X2(j, :) - X2(i, :) + 1 / np * term1(1, :)) .* Mf;
                
                X3(i, :) = check_the_boundaries(X3(i, :), LB, UB);
                X2(i, :) = get_the_final_matrix(X2(i, :), X3(i, :), 0.001, model);
            else
                term1 = zeros(1, dim);
                for k = 1:np
                    if i == 1
                        imk = i;
                        ipk= i + k;
                    elseif i == pop_size
                        imk = pop_size - k;
                        ipk = i;
                    else
                        imk = i - k;
                        ipk = i + k;
                    end
                    
                    if  imk < 1
                        imk = 1;
                    elseif ipk > pop_size
                        ipk = pop_size;
                    end
                    wh = exp(-abs(objfun(model, X2(imk, :))/(objfun(model, X2(ipk, :))+eps)));
                    term1(1, :) = term1(1, :) + wh * (X2(imk, :) - X2(ipk, :));
                end
                flag = [1,-1];
                Flag = flag(ceil(2 * rand));
                X_near = (1 + Flag * rand(1, dim) * (1 - t / iter_max)) .*  X2(i, :);
                X3(i, :) = X2(i, :) + f * (X_near - X2(i, :) + 1 / np * term1(1, :)) .* Mf;
                X3(i, :) = check_the_boundaries(X3(i, :), LB, UB);
                X2(i, :) = get_the_final_matrix(X2(i, :), X3(i, :), 0.001, model);
            end
        end
    end
    
    X2 = check_the_boundaries(X2, LB, UB);
    X1 = get_the_final_matrix(X1, X2, 0.001, model);
    
    best = get_the_best_solution(X1, model);
    conv_curve(1, t) = objfun(model, best);
    
    t = t + 1;
end

best_solution = get_the_best_solution(X1, model);
best_fit_val = objfun(model, best_solution);
end

function X = build_the_initial_population(pop_size, dim, LB, UB)
X = rand(pop_size, dim) .* (UB - LB) + LB;
end

function X = check_the_boundaries(X, LB, UB)
X = max(min(X, UB), LB);
end

function best = get_the_best_solution(X, model)
pop_size = size(X, 1);
fitness_values = zeros(pop_size, 1);

for i = 1:pop_size
    fitness_values(i) = objfun(model, X(i, :));
end

[~, min_index] = min(fitness_values);
best = X(min_index, :);
end

function M3 = get_the_final_matrix(X1, X2, P1, model)
pop_size = size(X1, 1);
M3 = zeros(size(X1));

for i = 1:pop_size
    f1 = objfun(model, X1(i, :));
    f2 = objfun(model, X2(i, :));
    
    if f1 < f2
        M3(i, :) = X1(i, :);
    else
        if rand <= P1
            M3(i, :) = X1(i, :);
        else
            M3(i, :) = X2(i, :);
        end
    end
end
end
