# Supplementary material for: A comparative study of the performance of ten metaheuristic algorithms for parameter estimation of solar photovoltaic models
Source: PeerJ Comput Sci. 2025 Jan 27;11:e2646. doi: 10.7717/peerj-cs.2646 (PMC11784897; doi:10.7717/peerj-cs.2646)
Supplement: Supplemental Information 2 — The code includes the third-party data used during the experiments. [file peerj-cs-11-2646-s002.zip › Matlab Code/A07.m]

function [best_fit_val, best_solution, conv_curve, directory] = A07(iter_max, pop_size, dim, LB, UB, model)
directory = 'A7';
if ~exist(directory, 'dir')
    mkdir(directory);
end

stm = RandStream('swb2712', 'Seed', sum(100 * clock));
RandStream.setGlobalStream(stm);

X1 = build_the_initial_population(pop_size, dim, LB, UB);
X1 = check_the_boundaries(X1, LB, UB);

conv_curve = zeros(1, iter_max);
best = get_the_best_solution(X1, model);
conv_curve(1, 1) = objfun(model, best);

t = 2;
while t <= iter_max
    X2 = X1;
    X3 = zeros(pop_size, dim);
    for i = 1:pop_size
        X_best = get_the_best_solution(X2, model);
        X3(i, :) = X2(i, :) + rand(1, dim) .* (X_best - randi(2, 1, dim) .* X2(i, :));
        X3(i, :) = check_the_boundaries(X3(i, :), LB, UB);
        X2(i, :) = get_the_final_matrix(X2(i, :), X3(i, :), 0.001, model);
        
        fitness_values = zeros(pop_size, 1);
        for j = 1:pop_size
            fitness_values(j) = objfun(model, X2(j, :));
        end
        BB = fitness_values > objfun(model, X2(i, :));
        indicesOfOnes = find(BB == 1);
        if ~isempty(indicesOfOnes)
            k = indicesOfOnes(randi(length(indicesOfOnes)));
            X3(i, :) = X2(i, :) + rand(1, dim) .* (X2(i, :) - randi(2, 1, dim) .* X2(k, :));
            X3(i, :) = check_the_boundaries(X3(i, :), LB, UB);
            X2(i, :) = get_the_final_matrix(X2(i, :), X3(i, :), 0.001, model);
        end
        
        X3(i, :) = X2(i, :) + (1 - 2 * rand(1, dim)) .* (UB - LB) / t;
        X3(i, :) = check_the_boundaries(X3(i, :), LB, UB);
        X2(i, :) = get_the_final_matrix(X2(i, :), X3(i, :), 0.001, model);
    end
    
    X2 = check_the_boundaries(X2, LB, UB);
    X1 = get_the_final_matrix(X1, X2, 0.001, model);
    best = get_the_best_solution(X1, model);
    conv_curve(1, t) = objfun(model, best);
    
    t = t + 1;
end

best_solution = get_the_best_solution(X1, model);
best_fit_val = objfun(model, best_solution);
end

function X = build_the_initial_population(pop_size, dim, LB, UB)
X = rand(pop_size, dim) .* (UB - LB) + LB;
end

function X = check_the_boundaries(X, LB, UB)
X = max(min(X, UB), LB);
end

function best = get_the_best_solution(X, model)
pop_size = size(X, 1);
fitness_values = zeros(pop_size, 1);

for i = 1:pop_size
    fitness_values(i) = objfun(model, X(i, :));
end

[~, min_index] = min(fitness_values);
best = X(min_index, :);
end

function M3 = get_the_final_matrix(X1, X2, P1, model)
pop_size = size(X1, 1);
M3 = zeros(size(X1));

for i = 1:pop_size
    f1 = objfun(model, X1(i, :));
    f2 = objfun(model, X2(i, :));
    
    if f1 < f2
        M3(i, :) = X1(i, :);
    else
        if rand <= P1
            M3(i, :) = X1(i, :);
        else
            M3(i, :) = X2(i, :);
        end
    end
end
end
