# Supplementary material for: A comparative study of the performance of ten metaheuristic algorithms for parameter estimation of solar photovoltaic models
Source: PeerJ Comput Sci. 2025 Jan 27;11:e2646. doi: 10.7717/peerj-cs.2646 (PMC11784897; doi:10.7717/peerj-cs.2646)
Supplement: Supplemental Information 2 — The code includes the third-party data used during the experiments. [file peerj-cs-11-2646-s002.zip › Matlab Code/A1/1_1000_100_conv_curves.data]

2.073490e+03 3.288846e-01 2.310948e-01 2.310948e-01 2.310948e-01 2.310948e-01 2.310948e-01 2.310948e-01 2.310948e-01 2.310948e-01 2.303429e-01 2.303429e-01 2.276537e-01 2.276537e-01 2.241129e-01 2.238501e-01 2.232231e-01 2.232231e-01 2.232231e-01 2.232231e-01 2.232231e-01 2.229125e-01 2.229125e-01 2.229125e-01 2.229125e-01 2.228967e-01 2.228844e-01 2.228844e-01 2.228844e-01 2.228844e-01 2.228844e-01 2.228844e-01 2.228718e-01 2.228659e-01 2.228659e-01 2.228627e-01 2.228627e-01 2.228627e-01 2.228616e-01 2.228616e-01 2.228616e-01 2.228615e-01 2.228614e-01 2.228614e-01 2.228614e-01 2.228614e-01 2.228614e-01 2.228614e-01 2.228614e-01 2.228614e-01 2.228614e-01 2.228614e-01 2.228614e-01 2.228614e-01 2.228614e-01 2.228614e-01 2.228614e-01 2.228614e-01 2.228614e-01 2.228614e-01 2.228614e-01 2.228614e-01 2.228614e-01 2.228614e-01 2.228614e-01 2.228614e-01 2.228614e-01 2.228614e-01 2.228614e-01 2.228614e-01 2.228614e-01 2.228614e-01 2.228614e-01 2.228614e-01 2.228614e-01 2.228614e-01 2.228614e-01 2.228614e-01 2.228614e-01 2.228614e-01 2.228614e-01 2.228614e-01 2.228614e-01 2.228614e-01 2.228614e-01 2.228614e-01 2.228614e-01 2.228614e-01 2.228614e-01 2.228614e-01 2.228614e-01 2.228614e-01 2.228614e-01 2.228614e-01 2.228614e-01 2.228614e-01 2.228614e-01 2.228614e-01 2.228614e-01 2.228614e-01 2.228614e-01 2.228614e-01 2.228614e-01 2.228614e-01 2.228614e-01 2.228614e-01 2.228614e-01 2.228614e-01 2.228614e-01 2.228614e-01 2.228614e-01 2.228614e-01 2.228614e-01 2.228614e-01 2.228614e-01 2.228614e-01 2.228614e-01 2.228614e-01 2.228614e-01 2.228614e-01 2.228614e-01 2.228614e-01 2.228614e-01 2.228614e-01 2.228614e-01 2.228614e-01 2.228614e-01 2.228614e-01 2.228614e-01 2.228614e-01 2.228614e-01 2.228614e-01 2.228614e-01 2.228614e-01 2.228614e-01 2.228614e-01 2.228614e-01 2.228614e-01 2.228614e-01 2.228614e-01 2.228614e-01 2.228614e-01 2.228614e-01 2.228614e-01 2.228614e-01 2.228614e-01 2.228614e-01 2.228614e-01 2.228614e-01 2.228614e-01 2.228614e-01 2.228614e-01 2.228614e-01 2.228614e-01 2.228614e-01 2.228614e-01 2.228614e-01 2.228614e-01 2.228614e-01 2.228614e-01 2.228614e-01 2.228614e-01 2.228614e-01 2.228614e-01 2.228614e-01 2.228614e-01 2.228614e-01 2.228614e-01 2.228614e-01 2.228614e-01 2.228614e-01 2.228614e-01 2.228614e-01 2.228614e-01 2.228614e-01 2.228614e-01 2.228614e-01 2.228614e-01 2.228614e-01 2.228614e-01 2.228614e-01 2.228614e-01 2.228614e-01 2.228614e-01 2.228614e-01 2.228614e-01 2.228614e-01 2.228614e-01 2.228614e-01 2.228614e-01 2.228614e-01 2.228614e-01 2.228614e-01 2.228614e-01 2.228614e-01 2.228614e-01 2.228614e-01 2.228614e-01 2.228614e-01 2.228614e-01 2.228614e-01 2.228614e-01 2.228614e-01 2.228614e-01 2.228614e-01 2.228614e-01 2.228614e-01 2.228614e-01 2.228614e-01 2.228614e-01 2.228614e-01 2.228614e-01 2.228614e-01 2.228614e-01 2.228614e-01 2.228614e-01 2.228614e-01 2.228614e-01 2.228614e-01 2.228614e-01 2.228614e-01 2.228614e-01 2.228614e-01 2.228614e-01 2.228614e-01 2.228614e-01 2.228614e-01 2.228614e-01 2.228614e-01 2.228614e-01 2.228614e-01 2.228614e-01 2.228614e-01 2.228614e-01 2.228614e-01 2.228614e-01 2.228614e-01 2.228614e-01 2.228614e-01 2.228614e-01 2.228614e-01 2.228614e-01 2.228614e-01 2.228614e-01 2.228614e-01 2.228614e-01 2.228614e-01 2.228614e-01 2.228614e-01 2.228614e-01 2.228614e-01 2.228614e-01 2.228614e-01 2.228614e-01 2.228614e-01 2.228614e-01 2.228614e-01 2.228614e-01 2.228614e-01 2.228614e-01 2.228614e-01 2.228614e-01 2.228614e-01 2.228614e-01 2.228614e-01 2.228614e-01 2.228614e-01 2.228614e-01 2.228614e-01 2.228614e-01 2.228614e-01 2.228614e-01 2.228614e-01 2.228614e-01 2.228614e-01 2.228614e-01 2.228614e-01 2.228614e-01 2.228614e-01 2.228614e-01 2.228614e-01 2.228614e-01 2.228614e-01 2.228614e-01 2.228614e-01 2.228614e-01 2.228614e-01 2.228614e-01 2.228614e-01 2.228614e-01 2.228614e-01 2.228614e-01 2.228614e-01 2.228614e-01 2.228614e-01 2.228614e-01 2.228614e-01 2.228614e-01 2.228614e-01 2.228614e-01 2.228614e-01 2.228614e-01 2.228614e-01 2.228614e-01 2.228614e-01 2.228614e-01 2.228614e-01 2.228614e-01 2.228614e-01 2.228614e-01 2.228614e-01 2.228614e-01 2.228614e-01 2.228614e-01 2.228614e-01 2.228614e-01 2.228614e-01 2.228614e-01 2.228614e-01 2.228614e-01 2.228614e-01 2.228614e-01 2.228614e-01 2.228614e-01 2.228614e-01 2.228614e-01 2.228614e-01 2.228614e-01 2.228614e-01 2.228614e-01 2.228614e-01 2.228614e-01 2.228614e-01 2.228614e-01 2.228614e-01 2.228614e-01 2.228614e-01 2.228614e-01 2.228614e-01 2.228614e-01 2.228614e-01 2.228614e-01 2.228614e-01 2.228614e-01 2.228614e-01 2.228614e-01 2.228614e-01 2.228614e-01 2.228614e-01 2.228614e-01 2.228614e-01 2.228614e-01 2.228614e-01 2.228614e-01 2.228614e-01 2.228614e-01 2.228614e-01 2.228614e-01 2.228614e-01 2.228614e-01 2.228614e-01 2.228614e-01 2.228614e-01 2.228614e-01 2.228614e-01 2.228614e-01 2.228614e-01 2.228614e-01 2.228614e-01 2.228614e-01 2.228614e-01 2.228614e-01 2.228614e-01 2.228614e-01 2.228614e-01 2.228614e-01 2.228614e-01 2.228614e-01 2.228614e-01 2.228614e-01 2.228614e-01 2.228614e-01 2.228614e-01 2.228614e-01 2.228614e-01 2.228614e-01 2.228614e-01 2.228614e-01 2.228614e-01 2.228614e-01 2.228614e-01 2.228614e-01 2.228614e-01 2.228614e-01 2.228614e-01 2.228614e-01 2.228614e-01 2.228614e-01 2.228614e-01 2.228614e-01 2.228614e-01 2.228614e-01 2.228614e-01 2.228614e-01 2.228614e-01 2.228614e-01 2.228614e-01 2.228614e-01 2.228614e-01 2.228614e-01 2.228614e-01 2.228614e-01 2.228614e-01 2.228614e-01 2.228614e-01 2.228614e-01 2.228614e-01 2.228614e-01 2.228614e-01 2.228614e-01 2.228614e-01 2.228614e-01 2.228614e-01 2.228614e-01 2.228614e-01 2.228614e-01 2.228614e-01 2.228614e-01 2.228614e-01 2.228614e-01 2.228614e-01 2.228614e-01 2.228614e-01 2.228614e-01 2.228614e-01 2.228614e-01 2.228614e-01 2.228614e-01 2.228614e-01 2.228614e-01 2.228614e-01 2.228614e-01 2.228614e-01 2.228614e-01 2.228614e-01 2.228614e-01 2.228614e-01 2.228614e-01 2.228614e-01 2.228614e-01 2.228614e-01 2.228614e-01 2.228614e-01 2.228614e-01 2.228614e-01 2.228614e-01 2.228614e-01 2.228614e-01 2.228614e-01 2.228614e-01 2.228614e-01 2.228614e-01 2.228614e-01 2.228614e-01 2.228614e-01 2.228614e-01 2.228614e-01 2.228614e-01 2.228614e-01 2.228614e-01 2.228614e-01 2.228614e-01 2.228614e-01 2.228614e-01 2.228614e-01 2.228614e-01 2.228614e-01 2.228614e-01 2.228614e-01 2.228614e-01 2.228614e-01 2.228614e-01 2.228614e-01 2.228614e-01 2.228614e-01 2.228614e-01 2.228614e-01 2.228614e-01 2.228614e-01 2.228614e-01 2.228614e-01 2.228614e-01 2.228614e-01 2.228614e-01 2.228614e-01 2.228614e-01 2.228614e-01 2.228614e-01 2.228614e-01 2.228614e-01 2.228614e-01 2.228614e-01 2.228614e-01 2.228614e-01 2.228614e-01 2.228614e-01 2.228614e-01 2.228614e-01 2.228614e-01 2.228614e-01 2.228614e-01 2.228614e-01 2.228614e-01 2.228614e-01 2.228614e-01 2.228614e-01 2.228614e-01 2.228614e-01 2.228614e-01 2.228614e-01 2.228614e-01 2.228614e-01 2.228614e-01 2.228614e-01 2.228614e-01 2.228614e-01 2.228614e-01 2.228614e-01 2.228614e-01 2.228614e-01 2.228614e-01 2.228614e-01 2.228614e-01 2.228614e-01 2.228614e-01 2.228614e-01 2.228614e-01 2.228614e-01 2.228614e-01 2.228614e-01 2.228614e-01 2.228614e-01 2.228614e-01 2.228614e-01 2.228614e-01 2.228614e-01 2.228614e-01 2.228614e-01 2.228614e-01 2.228614e-01 2.228614e-01 2.228614e-01 2.228614e-01 2.228614e-01 2.228614e-01 2.228614e-01 2.228614e-01 2.228614e-01 2.228614e-01 2.228614e-01 2.228614e-01 2.228614e-01 2.228614e-01 2.228614e-01 2.228614e-01 2.228614e-01 2.228614e-01 2.228614e-01 2.228614e-01 2.228614e-01 2.228614e-01 2.228614e-01 2.228614e-01 2.228614e-01 2.228614e-01 2.228614e-01 2.228614e-01 2.228614e-01 2.228614e-01 2.228614e-01 2.228614e-01 2.228614e-01 2.228614e-01 2.228614e-01 2.228614e-01 2.228614e-01 2.228614e-01 2.228614e-01 2.228614e-01 2.228614e-01 2.228614e-01 2.228614e-01 2.228614e-01 2.228614e-01 2.228614e-01 2.228614e-01 2.228614e-01 2.228614e-01 2.228614e-01 2.228614e-01 2.228614e-01 2.228614e-01 2.228614e-01 2.228614e-01 2.228614e-01 2.228614e-01 2.228614e-01 2.228614e-01 2.228614e-01 2.228614e-01 2.228614e-01 2.228614e-01 2.228614e-01 2.228614e-01 2.228614e-01 2.228614e-01 2.228614e-01 2.228614e-01 2.228614e-01 2.228614e-01 2.228614e-01 2.228614e-01 2.228614e-01 2.228614e-01 2.228614e-01 2.228614e-01 2.228614e-01 2.228614e-01 2.228614e-01 2.228614e-01 2.228614e-01 2.228614e-01 2.228614e-01 2.228614e-01 2.228614e-01 2.228614e-01 2.228614e-01 2.228614e-01 2.228614e-01 2.228614e-01 2.228614e-01 2.228614e-01 2.228614e-01 2.228614e-01 2.228614e-01 2.228614e-01 2.228614e-01 2.228614e-01 2.228614e-01 2.228614e-01 2.228614e-01 2.228614e-01 2.228614e-01 2.228614e-01 2.228614e-01 2.228614e-01 2.228614e-01 2.228614e-01 2.228614e-01 2.228614e-01 2.228614e-01 2.228614e-01 2.228614e-01 2.228614e-01 2.228614e-01 2.228614e-01 2.228614e-01 2.228614e-01 2.228614e-01 2.228614e-01 2.228614e-01 2.228614e-01 2.228614e-01 2.228614e-01 2.228614e-01 2.228614e-01 2.228614e-01 2.228614e-01 2.228614e-01 2.228614e-01 2.228614e-01 2.228614e-01 2.228614e-01 2.228614e-01 2.228614e-01 2.228614e-01 2.228614e-01 2.228614e-01 2.228614e-01 2.228614e-01 2.228614e-01 2.228614e-01 2.228614e-01 2.228614e-01 2.228614e-01 2.228614e-01 2.228614e-01 2.228614e-01 2.228614e-01 2.228614e-01 2.228614e-01 2.228614e-01 2.228614e-01 2.228614e-01 2.228614e-01 2.228614e-01 2.228614e-01 2.228614e-01 2.228614e-01 2.228614e-01 2.228614e-01 2.228614e-01 2.228614e-01 2.228614e-01 2.228614e-01 2.228614e-01 2.228614e-01 2.228614e-01 2.228614e-01 2.228614e-01 2.228614e-01 2.228614e-01 2.228614e-01 2.228614e-01 2.228614e-01 2.228614e-01 2.228614e-01 2.228614e-01 2.228614e-01 2.228614e-01 2.228614e-01 2.228614e-01 2.228614e-01 2.228614e-01 2.228614e-01 2.228614e-01 2.228614e-01 2.228614e-01 2.228614e-01 2.228614e-01 2.228614e-01 2.228614e-01 2.228614e-01 2.228614e-01 2.228614e-01 2.228614e-01 2.228614e-01 2.228614e-01 2.228614e-01 2.228614e-01 2.228614e-01 2.228614e-01 2.228614e-01 2.228614e-01 2.228614e-01 2.228614e-01 2.228614e-01 2.228614e-01 2.228614e-01 2.228614e-01 2.228614e-01 2.228614e-01 2.228614e-01 2.228614e-01 2.228614e-01 2.228614e-01 2.228614e-01 2.228614e-01 2.228614e-01 2.228614e-01 2.228614e-01 2.228614e-01 2.228614e-01 2.228614e-01 2.228614e-01 2.228614e-01 2.228614e-01 2.228614e-01 2.228614e-01 2.228614e-01 2.228614e-01 2.228614e-01 2.228614e-01 2.228614e-01 2.228614e-01 2.228614e-01 2.228614e-01 2.228614e-01 2.228614e-01 2.228614e-01 2.228614e-01 2.228614e-01 2.228614e-01 2.228614e-01 2.228614e-01 2.228614e-01 2.228614e-01 2.228614e-01 2.228614e-01 2.228614e-01 2.228614e-01 2.228614e-01 2.228614e-01 2.228614e-01 2.228614e-01 2.228614e-01 2.228614e-01 2.228614e-01 2.228614e-01 2.228614e-01 2.228614e-01 2.228614e-01 2.228614e-01 2.228614e-01 2.228614e-01 2.228614e-01 2.228614e-01 2.228614e-01 2.228614e-01 2.228614e-01 2.228614e-01 2.228614e-01 2.228614e-01 2.228614e-01 2.228614e-01 2.228614e-01 2.228614e-01 2.228614e-01 2.228614e-01 2.228614e-01 2.228614e-01 2.228614e-01 2.228614e-01 2.228614e-01 2.228614e-01 2.228614e-01 2.228614e-01 2.228614e-01 2.228614e-01 2.228614e-01 2.228614e-01 2.228614e-01 2.228614e-01 2.228614e-01 2.228614e-01 2.228614e-01 2.228614e-01 2.228614e-01 2.228614e-01 2.228614e-01 2.228614e-01 2.228614e-01 2.228614e-01 2.228614e-01 2.228614e-01 2.228614e-01 2.228614e-01 2.228614e-01 2.228614e-01 2.228614e-01 2.228614e-01 2.228614e-01 2.228614e-01 2.228614e-01 2.228614e-01 2.228614e-01 2.228614e-01 2.228614e-01 2.228614e-01 2.228614e-01 2.228614e-01 2.228614e-01 2.228614e-01 2.228614e-01 2.228614e-01 2.228614e-01 2.228614e-01 2.228614e-01 2.228614e-01 2.228614e-01 2.228614e-01 2.228614e-01 2.228614e-01 2.228614e-01 2.228614e-01 2.228614e-01 2.228614e-01 2.228614e-01 2.228614e-01 2.228614e-01 2.228614e-01 2.228614e-01 2.228614e-01 2.228614e-01 2.228614e-01 2.228614e-01 2.228614e-01 2.228614e-01 2.228614e-01 2.228614e-01 2.228614e-01 2.228614e-01 2.228614e-01 2.228614e-01 2.228614e-01 2.228614e-01 2.228614e-01 2.228614e-01 2.228614e-01 2.228614e-01 2.228614e-01 2.228614e-01 2.228614e-01 2.228614e-01 2.228614e-01 2.228614e-01 2.228614e-01 2.228614e-01 2.228614e-01 2.228614e-01 2.228614e-01 2.228614e-01 2.228614e-01 2.228614e-01 2.228614e-01 2.228614e-01 2.228614e-01 2.228614e-01 2.228614e-01 2.228614e-01 2.228614e-01 2.228614e-01 2.228614e-01 2.228614e-01 2.228614e-01 2.228614e-01 2.228614e-01 2.228614e-01 2.228614e-01 2.228614e-01 2.228614e-01 2.228614e-01 2.228614e-01 2.228614e-01 2.228614e-01 2.228614e-01 2.228614e-01 2.228614e-01 2.228614e-01 2.228614e-01 2.228614e-01 2.228614e-01 2.228614e-01 2.228614e-01 2.228614e-01 2.228614e-01 2.228614e-01 2.228614e-01 2.228614e-01 2.228614e-01 2.228614e-01 2.228614e-01 2.228614e-01 2.228614e-01 2.228614e-01 2.228614e-01 2.228614e-01 2.228614e-01 2.228614e-01 2.228614e-01 2.228614e-01 2.228614e-01 2.228614e-01 2.228614e-01 2.228614e-01 2.228614e-01 2.228614e-01 2.228614e-01 2.228614e-01 2.228614e-01 2.228614e-01 2.228614e-01 2.228614e-01 2.228614e-01 2.228614e-01 2.228614e-01 2.228614e-01 2.228614e-01 2.228614e-01 2.228614e-01 2.228614e-01 2.228614e-01 2.228614e-01 2.228614e-01 2.228614e-01 2.228614e-01 2.228614e-01 2.228614e-01 2.228614e-01 2.228614e-01 
6.601470e+03 2.967286e-01 2.923949e-01 2.345091e-01 2.345091e-01 2.345091e-01 2.306330e-01 2.289243e-01 2.289243e-01 2.289243e-01 2.286595e-01 2.286595e-01 2.281562e-01 2.271122e-01 2.270763e-01 2.254513e-01 2.251178e-01 2.251178e-01 2.248844e-01 2.236456e-01 2.230611e-01 2.230611e-01 2.229035e-01 2.229035e-01 2.228895e-01 2.228895e-01 2.228895e-01 2.228895e-01 2.228820e-01 2.228820e-01 2.228820e-01 2.228642e-01 2.228642e-01 2.228616e-01 2.228616e-01 2.228616e-01 2.228614e-01 2.228614e-01 2.228614e-01 2.228614e-01 2.228614e-01 2.228614e-01 2.228614e-01 2.228614e-01 2.228614e-01 2.228614e-01 2.228614e-01 2.228614e-01 2.228614e-01 2.228614e-01 2.228614e-01 2.228614e-01 2.228614e-01 2.228614e-01 2.228614e-01 2.228614e-01 2.228614e-01 2.228614e-01 2.228614e-01 2.228614e-01 2.228614e-01 2.228614e-01 2.228614e-01 2.228614e-01 2.228614e-01 2.228614e-01 2.228614e-01 2.228614e-01 2.228614e-01 2.228614e-01 2.228614e-01 2.228614e-01 2.228614e-01 2.228614e-01 2.228614e-01 2.228614e-01 2.228614e-01 2.228614e-01 2.228614e-01 2.228614e-01 2.228614e-01 2.228614e-01 2.228614e-01 2.228614e-01 2.228614e-01 2.228614e-01 2.228614e-01 2.228614e-01 2.228614e-01 2.228614e-01 2.228614e-01 2.228614e-01 2.228614e-01 2.228614e-01 2.228614e-01 2.228614e-01 2.228614e-01 2.228614e-01 2.228614e-01 2.228614e-01 2.228614e-01 2.228614e-01 2.228614e-01 2.228614e-01 2.228614e-01 2.228614e-01 2.228614e-01 2.228614e-01 2.228614e-01 2.228614e-01 2.228614e-01 2.228614e-01 2.228614e-01 2.228614e-01 2.228614e-01 2.228614e-01 2.228614e-01 2.228614e-01 2.228614e-01 2.228614e-01 2.228614e-01 2.228614e-01 2.228614e-01 2.228614e-01 2.228614e-01 2.228614e-01 2.228614e-01 2.228614e-01 2.228614e-01 2.228614e-01 2.228614e-01 2.228614e-01 2.228614e-01 2.228614e-01 2.228614e-01 2.228614e-01 2.228614e-01 2.228614e-01 2.228614e-01 2.228614e-01 2.228614e-01 2.228614e-01 2.228614e-01 2.228614e-01 2.228614e-01 2.228614e-01 2.228614e-01 2.228614e-01 2.228614e-01 2.228614e-01 2.228614e-01 2.228614e-01 2.228614e-01 2.228614e-01 2.228614e-01 2.228614e-01 2.228614e-01 2.228614e-01 2.228614e-01 2.228614e-01 2.228614e-01 2.228614e-01 2.228614e-01 2.228614e-01 2.228614e-01 2.228614e-01 2.228614e-01 2.228614e-01 2.228614e-01 2.228614e-01 2.228614e-01 2.228614e-01 2.228614e-01 2.228614e-01 2.228614e-01 2.228614e-01 2.228614e-01 2.228614e-01 2.228614e-01 2.228614e-01 2.228614e-01 2.228614e-01 2.228614e-01 2.228614e-01 2.228614e-01 2.228614e-01 2.228614e-01 2.228614e-01 2.228614e-01 2.228614e-01 2.228614e-01 2.228614e-01 2.228614e-01 2.228614e-01 2.228614e-01 2.228614e-01 2.228614e-01 2.228614e-01 2.228614e-01 2.228614e-01 2.228614e-01 2.228614e-01 2.228614e-01 2.228614e-01 2.228614e-01 2.228614e-01 2.228614e-01 2.228614e-01 2.228614e-01 2.228614e-01 2.228614e-01 2.228614e-01 2.228614e-01 2.228614e-01 2.228614e-01 2.228614e-01 2.228614e-01 2.228614e-01 2.228614e-01 2.228614e-01 2.228614e-01 2.228614e-01 2.228614e-01 2.228614e-01 2.228614e-01 2.228614e-01 2.228614e-01 2.228614e-01 2.228614e-01 2.228614e-01 2.228614e-01 2.228614e-01 2.228614e-01 2.228614e-01 2.228614e-01 2.228614e-01 2.228614e-01 2.228614e-01 2.228614e-01 2.228614e-01 2.228614e-01 2.228614e-01 2.228614e-01 2.228614e-01 2.228614e-01 2.228614e-01 2.228614e-01 2.228614e-01 2.228614e-01 2.228614e-01 2.228614e-01 2.228614e-01 2.228614e-01 2.228614e-01 2.228614e-01 2.228614e-01 2.228614e-01 2.228614e-01 2.228614e-01 2.228614e-01 2.228614e-01 2.228614e-01 2.228614e-01 2.228614e-01 2.228614e-01 2.228614e-01 2.228614e-01 2.228614e-01 2.228614e-01 2.228614e-01 2.228614e-01 2.228614e-01 2.228614e-01 2.228614e-01 2.228614e-01 2.228614e-01 2.228614e-01 2.228614e-01 2.228614e-01 2.228614e-01 2.228614e-01 2.228614e-01 2.228614e-01 2.228614e-01 2.228614e-01 2.228614e-01 2.228614e-01 2.228614e-01 2.228614e-01 2.228614e-01 2.228614e-01 2.228614e-01 2.228614e-01 2.228614e-01 2.228614e-01 2.228614e-01 2.228614e-01 2.228614e-01 2.228614e-01 2.228614e-01 2.228614e-01 2.228614e-01 2.228614e-01 2.228614e-01 2.228614e-01 2.228614e-01 2.228614e-01 2.228614e-01 2.228614e-01 2.228614e-01 2.228614e-01 2.228614e-01 2.228614e-01 2.228614e-01 2.228614e-01 2.228614e-01 2.228614e-01 2.228614e-01 2.228614e-01 2.228614e-01 2.228614e-01 2.228614e-01 2.228614e-01 2.228614e-01 2.228614e-01 2.228614e-01 2.228614e-01 2.228614e-01 2.228614e-01 2.228614e-01 2.228614e-01 2.228614e-01 2.228614e-01 2.228614e-01 2.228614e-01 2.228614e-01 2.228614e-01 2.228614e-01 2.228614e-01 2.228614e-01 2.228614e-01 2.228614e-01 2.228614e-01 2.228614e-01 2.228614e-01 2.228614e-01 2.228614e-01 2.228614e-01 2.228614e-01 2.228614e-01 2.228614e-01 2.228614e-01 2.228614e-01 2.228614e-01 2.228614e-01 2.228614e-01 2.228614e-01 2.228614e-01 2.228614e-01 2.228614e-01 2.228614e-01 2.228614e-01 2.228614e-01 2.228614e-01 2.228614e-01 2.228614e-01 2.228614e-01 2.228614e-01 2.228614e-01 2.228614e-01 2.228614e-01 2.228614e-01 2.228614e-01 2.228614e-01 2.228614e-01 2.228614e-01 2.228614e-01 2.228614e-01 2.228614e-01 2.228614e-01 2.228614e-01 2.228614e-01 2.228614e-01 2.228614e-01 2.228614e-01 2.228614e-01 2.228614e-01 2.228614e-01 2.228614e-01 2.228614e-01 2.228614e-01 2.228614e-01 2.228614e-01 2.228614e-01 2.228614e-01 2.228614e-01 2.228614e-01 2.228614e-01 2.228614e-01 2.228614e-01 2.228614e-01 2.228614e-01 2.228614e-01 2.228614e-01 2.228614e-01 2.228614e-01 2.228614e-01 2.228614e-01 2.228614e-01 2.228614e-01 2.228614e-01 2.228614e-01 2.228614e-01 2.228614e-01 2.228614e-01 2.228614e-01 2.228614e-01 2.228614e-01 2.228614e-01 2.228614e-01 2.228614e-01 2.228614e-01 2.228614e-01 2.228614e-01 2.228614e-01 2.228614e-01 2.228614e-01 2.228614e-01 2.228614e-01 2.228614e-01 2.228614e-01 2.228614e-01 2.228614e-01 2.228614e-01 2.228614e-01 2.228614e-01 2.228614e-01 2.228614e-01 2.228614e-01 2.228614e-01 2.228614e-01 2.228614e-01 2.228614e-01 2.228614e-01 2.228614e-01 2.228614e-01 2.228614e-01 2.228614e-01 2.228614e-01 2.228614e-01 2.228614e-01 2.228614e-01 2.228614e-01 2.228614e-01 2.228614e-01 2.228614e-01 2.228614e-01 2.228614e-01 2.228614e-01 2.228614e-01 2.228614e-01 2.228614e-01 2.228614e-01 2.228614e-01 2.228614e-01 2.228614e-01 2.228614e-01 2.228614e-01 2.228614e-01 2.228614e-01 2.228614e-01 2.228614e-01 2.228614e-01 2.228614e-01 2.228614e-01 2.228614e-01 2.228614e-01 2.228614e-01 2.228614e-01 2.228614e-01 2.228614e-01 2.228614e-01 2.228614e-01 2.228614e-01 2.228614e-01 2.228614e-01 2.228614e-01 2.228614e-01 2.228614e-01 2.228614e-01 2.228614e-01 2.228614e-01 2.228614e-01 2.228614e-01 2.228614e-01 2.228614e-01 2.228614e-01 2.228614e-01 2.228614e-01 2.228614e-01 2.228614e-01 2.228614e-01 2.228614e-01 2.228614e-01 2.228614e-01 2.228614e-01 2.228614e-01 2.228614e-01 2.228614e-01 2.228614e-01 2.228614e-01 2.228614e-01 2.228614e-01 2.228614e-01 2.228614e-01 2.228614e-01 2.228614e-01 2.228614e-01 2.228614e-01 2.228614e-01 2.228614e-01 2.228614e-01 2.228614e-01 2.228614e-01 2.228614e-01 2.228614e-01 2.228614e-01 2.228614e-01 2.228614e-01 2.228614e-01 2.228614e-01 2.228614e-01 2.228614e-01 2.228614e-01 2.228614e-01 2.228614e-01 2.228614e-01 2.228614e-01 2.228614e-01 2.228614e-01 2.228614e-01 2.228614e-01 2.228614e-01 2.228614e-01 2.228614e-01 2.228614e-01 2.228614e-01 2.228614e-01 2.228614e-01 2.228614e-01 2.228614e-01 2.228614e-01 2.228614e-01 2.228614e-01 2.228614e-01 2.228614e-01 2.228614e-01 2.228614e-01 2.228614e-01 2.228614e-01 2.228614e-01 2.228614e-01 2.228614e-01 2.228614e-01 2.228614e-01 2.228614e-01 2.228614e-01 2.228614e-01 2.228614e-01 2.228614e-01 2.228614e-01 2.228614e-01 2.228614e-01 2.228614e-01 2.228614e-01 2.228614e-01 2.228614e-01 2.228614e-01 2.228614e-01 2.228614e-01 2.228614e-01 2.228614e-01 2.228614e-01 2.228614e-01 2.228614e-01 2.228614e-01 2.228614e-01 2.228614e-01 2.228614e-01 2.228614e-01 2.228614e-01 2.228614e-01 2.228614e-01 2.228614e-01 2.228614e-01 2.228614e-01 2.228614e-01 2.228614e-01 2.228614e-01 2.228614e-01 2.228614e-01 2.228614e-01 2.228614e-01 2.228614e-01 2.228614e-01 2.228614e-01 2.228614e-01 2.228614e-01 2.228614e-01 2.228614e-01 2.228614e-01 2.228614e-01 2.228614e-01 2.228614e-01 2.228614e-01 2.228614e-01 2.228614e-01 2.228614e-01 2.228614e-01 2.228614e-01 2.228614e-01 2.228614e-01 2.228614e-01 2.228614e-01 2.228614e-01 2.228614e-01 2.228614e-01 2.228614e-01 2.228614e-01 2.228614e-01 2.228614e-01 2.228614e-01 2.228614e-01 2.228614e-01 2.228614e-01 2.228614e-01 2.228614e-01 2.228614e-01 2.228614e-01 2.228614e-01 2.228614e-01 2.228614e-01 2.228614e-01 2.228614e-01 2.228614e-01 2.228614e-01 2.228614e-01 2.228614e-01 2.228614e-01 2.228614e-01 2.228614e-01 2.228614e-01 2.228614e-01 2.228614e-01 2.228614e-01 2.228614e-01 2.228614e-01 2.228614e-01 2.228614e-01 2.228614e-01 2.228614e-01 2.228614e-01 2.228614e-01 2.228614e-01 2.228614e-01 2.228614e-01 2.228614e-01 2.228614e-01 2.228614e-01 2.228614e-01 2.228614e-01 2.228614e-01 2.228614e-01 2.228614e-01 2.228614e-01 2.228614e-01 2.228614e-01 2.228614e-01 2.228614e-01 2.228614e-01 2.228614e-01 2.228614e-01 2.228614e-01 2.228614e-01 2.228614e-01 2.228614e-01 2.228614e-01 2.228614e-01 2.228614e-01 2.228614e-01 2.228614e-01 2.228614e-01 2.228614e-01 2.228614e-01 2.228614e-01 2.228614e-01 2.228614e-01 2.228614e-01 2.228614e-01 2.228614e-01 2.228614e-01 2.228614e-01 2.228614e-01 2.228614e-01 2.228614e-01 2.228614e-01 2.228614e-01 2.228614e-01 2.228614e-01 2.228614e-01 2.228614e-01 2.228614e-01 2.228614e-01 2.228614e-01 2.228614e-01 2.228614e-01 2.228614e-01 2.228614e-01 2.228614e-01 2.228614e-01 2.228614e-01 2.228614e-01 2.228614e-01 2.228614e-01 2.228614e-01 2.228614e-01 2.228614e-01 2.228614e-01 2.228614e-01 2.228614e-01 2.228614e-01 2.228614e-01 2.228614e-01 2.228614e-01 2.228614e-01 2.228614e-01 2.228614e-01 2.228614e-01 2.228614e-01 2.228614e-01 2.228614e-01 2.228614e-01 2.228614e-01 2.228614e-01 2.228614e-01 2.228614e-01 2.228614e-01 2.228614e-01 2.228614e-01 2.228614e-01 2.228614e-01 2.228614e-01 2.228614e-01 2.228614e-01 2.228614e-01 2.228614e-01 2.228614e-01 2.228614e-01 2.228614e-01 2.228614e-01 2.228614e-01 2.228614e-01 2.228614e-01 2.228614e-01 2.228614e-01 2.228614e-01 2.228614e-01 2.228614e-01 2.228614e-01 2.228614e-01 2.228614e-01 2.228614e-01 2.228614e-01 2.228614e-01 2.228614e-01 2.228614e-01 2.228614e-01 2.228614e-01 2.228614e-01 2.228614e-01 2.228614e-01 2.228614e-01 2.228614e-01 2.228614e-01 2.228614e-01 2.228614e-01 2.228614e-01 2.228614e-01 2.228614e-01 2.228614e-01 2.228614e-01 2.228614e-01 2.228614e-01 2.228614e-01 2.228614e-01 2.228614e-01 2.228614e-01 2.228614e-01 2.228614e-01 2.228614e-01 2.228614e-01 2.228614e-01 2.228614e-01 2.228614e-01 2.228614e-01 2.228614e-01 2.228614e-01 2.228614e-01 2.228614e-01 2.228614e-01 2.228614e-01 2.228614e-01 2.228614e-01 2.228614e-01 2.228614e-01 2.228614e-01 2.228614e-01 2.228614e-01 2.228614e-01 2.228614e-01 2.228614e-01 2.228614e-01 2.228614e-01 2.228614e-01 2.228614e-01 2.228614e-01 2.228614e-01 2.228614e-01 2.228614e-01 2.228614e-01 2.228614e-01 2.228614e-01 2.228614e-01 2.228614e-01 2.228614e-01 2.228614e-01 2.228614e-01 2.228614e-01 2.228614e-01 2.228614e-01 2.228614e-01 2.228614e-01 2.228614e-01 2.228614e-01 2.228614e-01 2.228614e-01 2.228614e-01 2.228614e-01 2.228614e-01 2.228614e-01 2.228614e-01 2.228614e-01 2.228614e-01 2.228614e-01 2.228614e-01 2.228614e-01 2.228614e-01 2.228614e-01 2.228614e-01 2.228614e-01 2.228614e-01 2.228614e-01 2.228614e-01 2.228614e-01 2.228614e-01 2.228614e-01 2.228614e-01 2.228614e-01 2.228614e-01 2.228614e-01 2.228614e-01 2.228614e-01 2.228614e-01 2.228614e-01 2.228614e-01 2.228614e-01 2.228614e-01 2.228614e-01 2.228614e-01 2.228614e-01 2.228614e-01 2.228614e-01 2.228614e-01 2.228614e-01 2.228614e-01 2.228614e-01 2.228614e-01 2.228614e-01 2.228614e-01 2.228614e-01 2.228614e-01 2.228614e-01 2.228614e-01 2.228614e-01 2.228614e-01 2.228614e-01 2.228614e-01 2.228614e-01 2.228614e-01 2.228614e-01 2.228614e-01 2.228614e-01 2.228614e-01 2.228614e-01 2.228614e-01 2.228614e-01 2.228614e-01 2.228614e-01 2.228614e-01 2.228614e-01 2.228614e-01 2.228614e-01 2.228614e-01 2.228614e-01 2.228614e-01 2.228614e-01 2.228614e-01 2.228614e-01 2.228614e-01 2.228614e-01 2.228614e-01 2.228614e-01 2.228614e-01 2.228614e-01 2.228614e-01 2.228614e-01 2.228614e-01 2.228614e-01 2.228614e-01 2.228614e-01 2.228614e-01 2.228614e-01 2.228614e-01 2.228614e-01 2.228614e-01 2.228614e-01 2.228614e-01 2.228614e-01 2.228614e-01 2.228614e-01 2.228614e-01 2.228614e-01 2.228614e-01 2.228614e-01 2.228614e-01 2.228614e-01 2.228614e-01 2.228614e-01 2.228614e-01 2.228614e-01 2.228614e-01 2.228614e-01 2.228614e-01 2.228614e-01 2.228614e-01 2.228614e-01 2.228614e-01 2.228614e-01 2.228614e-01 2.228614e-01 2.228614e-01 2.228614e-01 2.228614e-01 2.228614e-01 2.228614e-01 2.228614e-01 2.228614e-01 2.228614e-01 2.228614e-01 2.228614e-01 2.228614e-01 2.228614e-01 2.228614e-01 2.228614e-01 2.228614e-01 2.228614e-01 2.228614e-01 2.228614e-01 2.228614e-01 2.228614e-01 2.228614e-01 2.228614e-01 2.228614e-01 2.228614e-01 2.228614e-01 2.228614e-01 2.228614e-01 2.228614e-01 2.228614e-01 2.228614e-01 2.228614e-01 2.228614e-01 2.228614e-01 2.228614e-01 2.228614e-01 2.228614e-01 2.228614e-01 2.228614e-01 2.228614e-01 2.228614e-01 
4.713023e+03 2.897150e-01 2.897150e-01 2.791458e-01 2.499935e-01 2.499935e-01 2.499935e-01 2.499935e-01 2.476097e-01 2.476097e-01 2.346057e-01 2.271837e-01 2.271837e-01 2.271837e-01 2.270842e-01 2.270842e-01 2.265929e-01 2.264323e-01 2.252788e-01 2.231236e-01 2.231236e-01 2.231236e-01 2.231236e-01 2.231236e-01 2.228900e-01 2.228651e-01 2.228649e-01 2.228649e-01 2.228649e-01 2.228649e-01 2.228647e-01 2.228647e-01 2.228647e-01 2.228647e-01 2.228647e-01 2.228625e-01 2.228624e-01 2.228624e-01 2.228624e-01 2.228624e-01 2.228624e-01 2.228616e-01 2.228615e-01 2.228614e-01 2.228614e-01 2.228614e-01 2.228614e-01 2.228614e-01 2.228614e-01 2.228614e-01 2.228614e-01 2.228614e-01 2.228614e-01 2.228614e-01 2.228614e-01 2.228614e-01 2.228614e-01 2.228614e-01 2.228614e-01 2.228614e-01 2.228614e-01 2.228614e-01 2.228614e-01 2.228614e-01 2.228614e-01 2.228614e-01 2.228614e-01 2.228614e-01 2.228614e-01 2.228614e-01 2.228614e-01 2.228614e-01 2.228614e-01 2.228614e-01 2.228614e-01 2.228614e-01 2.228614e-01 2.228614e-01 2.228614e-01 2.228614e-01 2.228614e-01 2.228614e-01 2.228614e-01 2.228614e-01 2.228614e-01 2.228614e-01 2.228614e-01 2.228614e-01 2.228614e-01 2.228614e-01 2.228614e-01 2.228614e-01 2.228614e-01 2.228614e-01 2.228614e-01 2.228614e-01 2.228614e-01 2.228614e-01 2.228614e-01 2.228614e-01 2.228614e-01 2.228614e-01 2.228614e-01 2.228614e-01 2.228614e-01 2.228614e-01 2.228614e-01 2.228614e-01 2.228614e-01 2.228614e-01 2.228614e-01 2.228614e-01 2.228614e-01 2.228614e-01 2.228614e-01 2.228614e-01 2.228614e-01 2.228614e-01 2.228614e-01 2.228614e-01 2.228614e-01 2.228614e-01 2.228614e-01 2.228614e-01 2.228614e-01 2.228614e-01 2.228614e-01 2.228614e-01 2.228614e-01 2.228614e-01 2.228614e-01 2.228614e-01 2.228614e-01 2.228614e-01 2.228614e-01 2.228614e-01 2.228614e-01 2.228614e-01 2.228614e-01 2.228614e-01 2.228614e-01 2.228614e-01 2.228614e-01 2.228614e-01 2.228614e-01 2.228614e-01 2.228614e-01 2.228614e-01 2.228614e-01 2.228614e-01 2.228614e-01 2.228614e-01 2.228614e-01 2.228614e-01 2.228614e-01 2.228614e-01 2.228614e-01 2.228614e-01 2.228614e-01 2.228614e-01 2.228614e-01 2.228614e-01 2.228614e-01 2.228614e-01 2.228614e-01 2.228614e-01 2.228614e-01 2.228614e-01 2.228614e-01 2.228614e-01 2.228614e-01 2.228614e-01 2.228614e-01 2.228614e-01 2.228614e-01 2.228614e-01 2.228614e-01 2.228614e-01 2.228614e-01 2.228614e-01 2.228614e-01 2.228614e-01 2.228614e-01 2.228614e-01 2.228614e-01 2.228614e-01 2.228614e-01 2.228614e-01 2.228614e-01 2.228614e-01 2.228614e-01 2.228614e-01 2.228614e-01 2.228614e-01 2.228614e-01 2.228614e-01 2.228614e-01 2.228614e-01 2.228614e-01 2.228614e-01 2.228614e-01 2.228614e-01 2.228614e-01 2.228614e-01 2.228614e-01 2.228614e-01 2.228614e-01 2.228614e-01 2.228614e-01 2.228614e-01 2.228614e-01 2.228614e-01 2.228614e-01 2.228614e-01 2.228614e-01 2.228614e-01 2.228614e-01 2.228614e-01 2.228614e-01 2.228614e-01 2.228614e-01 2.228614e-01 2.228614e-01 2.228614e-01 2.228614e-01 2.228614e-01 2.228614e-01 2.228614e-01 2.228614e-01 2.228614e-01 2.228614e-01 2.228614e-01 2.228614e-01 2.228614e-01 2.228614e-01 2.228614e-01 2.228614e-01 2.228614e-01 2.228614e-01 2.228614e-01 2.228614e-01 2.228614e-01 2.228614e-01 2.228614e-01 2.228614e-01 2.228614e-01 2.228614e-01 2.228614e-01 2.228614e-01 2.228614e-01 2.228614e-01 2.228614e-01 2.228614e-01 2.228614e-01 2.228614e-01 2.228614e-01 2.228614e-01 2.228614e-01 2.228614e-01 2.228614e-01 2.228614e-01 2.228614e-01 2.228614e-01 2.228614e-01 2.228614e-01 2.228614e-01 2.228614e-01 2.228614e-01 2.228614e-01 2.228614e-01 2.228614e-01 2.228614e-01 2.228614e-01 2.228614e-01 2.228614e-01 2.228614e-01 2.228614e-01 2.228614e-01 2.228614e-01 2.228614e-01 2.228614e-01 2.228614e-01 2.228614e-01 2.228614e-01 2.228614e-01 2.228614e-01 2.228614e-01 2.228614e-01 2.228614e-01 2.228614e-01 2.228614e-01 2.228614e-01 2.228614e-01 2.228614e-01 2.228614e-01 2.228614e-01 2.228614e-01 2.228614e-01 2.228614e-01 2.228614e-01 2.228614e-01 2.228614e-01 2.228614e-01 2.228614e-01 2.228614e-01 2.228614e-01 2.228614e-01 2.228614e-01 2.228614e-01 2.228614e-01 2.228614e-01 2.228614e-01 2.228614e-01 2.228614e-01 2.228614e-01 2.228614e-01 2.228614e-01 2.228614e-01 2.228614e-01 2.228614e-01 2.228614e-01 2.228614e-01 2.228614e-01 2.228614e-01 2.228614e-01 2.228614e-01 2.228614e-01 2.228614e-01 2.228614e-01 2.228614e-01 2.228614e-01 2.228614e-01 2.228614e-01 2.228614e-01 2.228614e-01 2.228614e-01 2.228614e-01 2.228614e-01 2.228614e-01 2.228614e-01 2.228614e-01 2.228614e-01 2.228614e-01 2.228614e-01 2.228614e-01 2.228614e-01 2.228614e-01 2.228614e-01 2.228614e-01 2.228614e-01 2.228614e-01 2.228614e-01 2.228614e-01 2.228614e-01 2.228614e-01 2.228614e-01 2.228614e-01 2.228614e-01 2.228614e-01 2.228614e-01 2.228614e-01 2.228614e-01 2.228614e-01 2.228614e-01 2.228614e-01 2.228614e-01 2.228614e-01 2.228614e-01 2.228614e-01 2.228614e-01 2.228614e-01 2.228614e-01 2.228614e-01 2.228614e-01 2.228614e-01 2.228614e-01 2.228614e-01 2.228614e-01 2.228614e-01 2.228614e-01 2.228614e-01 2.228614e-01 2.228614e-01 2.228614e-01 2.228614e-01 2.228614e-01 2.228614e-01 2.228614e-01 2.228614e-01 2.228614e-01 2.228614e-01 2.228614e-01 2.228614e-01 2.228614e-01 2.228614e-01 2.228614e-01 2.228614e-01 2.228614e-01 2.228614e-01 2.228614e-01 2.228614e-01 2.228614e-01 2.228614e-01 2.228614e-01 2.228614e-01 2.228614e-01 2.228614e-01 2.228614e-01 2.228614e-01 2.228614e-01 2.228614e-01 2.228614e-01 2.228614e-01 2.228614e-01 2.228614e-01 2.228614e-01 2.228614e-01 2.228614e-01 2.228614e-01 2.228614e-01 2.228614e-01 2.228614e-01 2.228614e-01 2.228614e-01 2.228614e-01 2.228614e-01 2.228614e-01 2.228614e-01 2.228614e-01 2.228614e-01 2.228614e-01 2.228614e-01 2.228614e-01 2.228614e-01 2.228614e-01 2.228614e-01 2.228614e-01 2.228614e-01 2.228614e-01 2.228614e-01 2.228614e-01 2.228614e-01 2.228614e-01 2.228614e-01 2.228614e-01 2.228614e-01 2.228614e-01 2.228614e-01 2.228614e-01 2.228614e-01 2.228614e-01 2.228614e-01 2.228614e-01 2.228614e-01 2.228614e-01 2.228614e-01 2.228614e-01 2.228614e-01 2.228614e-01 2.228614e-01 2.228614e-01 2.228614e-01 2.228614e-01 2.228614e-01 2.228614e-01 2.228614e-01 2.228614e-01 2.228614e-01 2.228614e-01 2.228614e-01 2.228614e-01 2.228614e-01 2.228614e-01 2.228614e-01 2.228614e-01 2.228614e-01 2.228614e-01 2.228614e-01 2.228614e-01 2.228614e-01 2.228614e-01 2.228614e-01 2.228614e-01 2.228614e-01 2.228614e-01 2.228614e-01 2.228614e-01 2.228614e-01 2.228614e-01 2.228614e-01 2.228614e-01 2.228614e-01 2.228614e-01 2.228614e-01 2.228614e-01 2.228614e-01 2.228614e-01 2.228614e-01 2.228614e-01 2.228614e-01 2.228614e-01 2.228614e-01 2.228614e-01 2.228614e-01 2.228614e-01 2.228614e-01 2.228614e-01 2.228614e-01 2.228614e-01 2.228614e-01 2.228614e-01 2.228614e-01 2.228614e-01 2.228614e-01 2.228614e-01 2.228614e-01 2.228614e-01 2.228614e-01 2.228614e-01 2.228614e-01 2.228614e-01 2.228614e-01 2.228614e-01 2.228614e-01 2.228614e-01 2.228614e-01 2.228614e-01 2.228614e-01 2.228614e-01 2.228614e-01 2.228614e-01 2.228614e-01 2.228614e-01 2.228614e-01 2.228614e-01 2.228614e-01 2.228614e-01 2.228614e-01 2.228614e-01 2.228614e-01 2.228614e-01 2.228614e-01 2.228614e-01 2.228614e-01 2.228614e-01 2.228614e-01 2.228614e-01 2.228614e-01 2.228614e-01 2.228614e-01 2.228614e-01 2.228614e-01 2.228614e-01 2.228614e-01 2.228614e-01 2.228614e-01 2.228614e-01 2.228614e-01 2.228614e-01 2.228614e-01 2.228614e-01 2.228614e-01 2.228614e-01 2.228614e-01 2.228614e-01 2.228614e-01 2.228614e-01 2.228614e-01 2.228614e-01 2.228614e-01 2.228614e-01 2.228614e-01 2.228614e-01 2.228614e-01 2.228614e-01 2.228614e-01 2.228614e-01 2.228614e-01 2.228614e-01 2.228614e-01 2.228614e-01 2.228614e-01 2.228614e-01 2.228614e-01 2.228614e-01 2.228614e-01 2.228614e-01 2.228614e-01 2.228614e-01 2.228614e-01 2.228614e-01 2.228614e-01 2.228614e-01 2.228614e-01 2.228614e-01 2.228614e-01 2.228614e-01 2.228614e-01 2.228614e-01 2.228614e-01 2.228614e-01 2.228614e-01 2.228614e-01 2.228614e-01 2.228614e-01 2.228614e-01 2.228614e-01 2.228614e-01 2.228614e-01 2.228614e-01 2.228614e-01 2.228614e-01 2.228614e-01 2.228614e-01 2.228614e-01 2.228614e-01 2.228614e-01 2.228614e-01 2.228614e-01 2.228614e-01 2.228614e-01 2.228614e-01 2.228614e-01 2.228614e-01 2.228614e-01 2.228614e-01 2.228614e-01 2.228614e-01 2.228614e-01 2.228614e-01 2.228614e-01 2.228614e-01 2.228614e-01 2.228614e-01 2.228614e-01 2.228614e-01 2.228614e-01 2.228614e-01 2.228614e-01 2.228614e-01 2.228614e-01 2.228614e-01 2.228614e-01 2.228614e-01 2.228614e-01 2.228614e-01 2.228614e-01 2.228614e-01 2.228614e-01 2.228614e-01 2.228614e-01 2.228614e-01 2.228614e-01 2.228614e-01 2.228614e-01 2.228614e-01 2.228614e-01 2.228614e-01 2.228614e-01 2.228614e-01 2.228614e-01 2.228614e-01 2.228614e-01 2.228614e-01 2.228614e-01 2.228614e-01 2.228614e-01 2.228614e-01 2.228614e-01 2.228614e-01 2.228614e-01 2.228614e-01 2.228614e-01 2.228614e-01 2.228614e-01 2.228614e-01 2.228614e-01 2.228614e-01 2.228614e-01 2.228614e-01 2.228614e-01 2.228614e-01 2.228614e-01 2.228614e-01 2.228614e-01 2.228614e-01 2.228614e-01 2.228614e-01 2.228614e-01 2.228614e-01 2.228614e-01 2.228614e-01 2.228614e-01 2.228614e-01 2.228614e-01 2.228614e-01 2.228614e-01 2.228614e-01 2.228614e-01 2.228614e-01 2.228614e-01 2.228614e-01 2.228614e-01 2.228614e-01 2.228614e-01 2.228614e-01 2.228614e-01 2.228614e-01 2.228614e-01 2.228614e-01 2.228614e-01 2.228614e-01 2.228614e-01 2.228614e-01 2.228614e-01 2.228614e-01 2.228614e-01 2.228614e-01 2.228614e-01 2.228614e-01 2.228614e-01 2.228614e-01 2.228614e-01 2.228614e-01 2.228614e-01 2.228614e-01 2.228614e-01 2.228614e-01 2.228614e-01 2.228614e-01 2.228614e-01 2.228614e-01 2.228614e-01 2.228614e-01 2.228614e-01 2.228614e-01 2.228614e-01 2.228614e-01 2.228614e-01 2.228614e-01 2.228614e-01 2.228614e-01 2.228614e-01 2.228614e-01 2.228614e-01 2.228614e-01 2.228614e-01 2.228614e-01 2.228614e-01 2.228614e-01 2.228614e-01 2.228614e-01 2.228614e-01 2.228614e-01 2.228614e-01 2.228614e-01 2.228614e-01 2.228614e-01 2.228614e-01 2.228614e-01 2.228614e-01 2.228614e-01 2.228614e-01 2.228614e-01 2.228614e-01 2.228614e-01 2.228614e-01 2.228614e-01 2.228614e-01 2.228614e-01 2.228614e-01 2.228614e-01 2.228614e-01 2.228614e-01 2.228614e-01 2.228614e-01 2.228614e-01 2.228614e-01 2.228614e-01 2.228614e-01 2.228614e-01 2.228614e-01 2.228614e-01 2.228614e-01 2.228614e-01 2.228614e-01 2.228614e-01 2.228614e-01 2.228614e-01 2.228614e-01 2.228614e-01 2.228614e-01 2.228614e-01 2.228614e-01 2.228614e-01 2.228614e-01 2.228614e-01 2.228614e-01 2.228614e-01 2.228614e-01 2.228614e-01 2.228614e-01 2.228614e-01 2.228614e-01 2.228614e-01 2.228614e-01 2.228614e-01 2.228614e-01 2.228614e-01 2.228614e-01 2.228614e-01 2.228614e-01 2.228614e-01 2.228614e-01 2.228614e-01 2.228614e-01 2.228614e-01 2.228614e-01 2.228614e-01 2.228614e-01 2.228614e-01 2.228614e-01 2.228614e-01 2.228614e-01 2.228614e-01 2.228614e-01 2.228614e-01 2.228614e-01 2.228614e-01 2.228614e-01 2.228614e-01 2.228614e-01 2.228614e-01 2.228614e-01 2.228614e-01 2.228614e-01 2.228614e-01 2.228614e-01 2.228614e-01 2.228614e-01 2.228614e-01 2.228614e-01 2.228614e-01 2.228614e-01 2.228614e-01 2.228614e-01 2.228614e-01 2.228614e-01 2.228614e-01 2.228614e-01 2.228614e-01 2.228614e-01 2.228614e-01 2.228614e-01 2.228614e-01 2.228614e-01 2.228614e-01 2.228614e-01 2.228614e-01 2.228614e-01 2.228614e-01 2.228614e-01 2.228614e-01 2.228614e-01 2.228614e-01 2.228614e-01 2.228614e-01 2.228614e-01 2.228614e-01 2.228614e-01 2.228614e-01 2.228614e-01 2.228614e-01 2.228614e-01 2.228614e-01 2.228614e-01 2.228614e-01 2.228614e-01 2.228614e-01 2.228614e-01 2.228614e-01 2.228614e-01 2.228614e-01 2.228614e-01 2.228614e-01 2.228614e-01 2.228614e-01 2.228614e-01 2.228614e-01 2.228614e-01 2.228614e-01 2.228614e-01 2.228614e-01 2.228614e-01 2.228614e-01 2.228614e-01 2.228614e-01 2.228614e-01 2.228614e-01 2.228614e-01 2.228614e-01 2.228614e-01 2.228614e-01 2.228614e-01 2.228614e-01 2.228614e-01 2.228614e-01 2.228614e-01 2.228614e-01 2.228614e-01 2.228614e-01 2.228614e-01 2.228614e-01 2.228614e-01 2.228614e-01 2.228614e-01 2.228614e-01 2.228614e-01 2.228614e-01 2.228614e-01 2.228614e-01 2.228614e-01 2.228614e-01 2.228614e-01 2.228614e-01 2.228614e-01 2.228614e-01 2.228614e-01 2.228614e-01 2.228614e-01 2.228614e-01 2.228614e-01 2.228614e-01 2.228614e-01 2.228614e-01 2.228614e-01 2.228614e-01 2.228614e-01 2.228614e-01 2.228614e-01 2.228614e-01 2.228614e-01 2.228614e-01 2.228614e-01 2.228614e-01 2.228614e-01 2.228614e-01 2.228614e-01 2.228614e-01 2.228614e-01 2.228614e-01 2.228614e-01 2.228614e-01 2.228614e-01 2.228614e-01 2.228614e-01 2.228614e-01 2.228614e-01 2.228614e-01 2.228614e-01 2.228614e-01 2.228614e-01 2.228614e-01 2.228614e-01 2.228614e-01 2.228614e-01 2.228614e-01 2.228614e-01 2.228614e-01 2.228614e-01 2.228614e-01 2.228614e-01 2.228614e-01 2.228614e-01 2.228614e-01 2.228614e-01 2.228614e-01 2.228614e-01 2.228614e-01 2.228614e-01 2.228614e-01 2.228614e-01 2.228614e-01 2.228614e-01 2.228614e-01 2.228614e-01 2.228614e-01 2.228614e-01 2.228614e-01 2.228614e-01 2.228614e-01 2.228614e-01 2.228614e-01 2.228614e-01 2.228614e-01 2.228614e-01 2.228614e-01 2.228614e-01 2.228614e-01 2.228614e-01 
2.609762e+03 2.900208e-01 2.877913e-01 2.841762e-01 2.808970e-01 2.634239e-01 2.634239e-01 2.587312e-01 2.556711e-01 2.307241e-01 2.295062e-01 2.237273e-01 2.237273e-01 2.237273e-01 2.228627e-01 2.228627e-01 2.228627e-01 2.228627e-01 2.228627e-01 2.228627e-01 2.228627e-01 2.228627e-01 2.228627e-01 2.228627e-01 2.228615e-01 2.228615e-01 2.228615e-01 2.228615e-01 2.228615e-01 2.228615e-01 2.228615e-01 2.228615e-01 2.228614e-01 2.228614e-01 2.228614e-01 2.228614e-01 2.228614e-01 2.228614e-01 2.228614e-01 2.228614e-01 2.228614e-01 2.228614e-01 2.228614e-01 2.228614e-01 2.228614e-01 2.228614e-01 2.228614e-01 2.228614e-01 2.228614e-01 2.228614e-01 2.228614e-01 2.228614e-01 2.228614e-01 2.228614e-01 2.228614e-01 2.228614e-01 2.228614e-01 2.228614e-01 2.228614e-01 2.228614e-01 2.228614e-01 2.228614e-01 2.228614e-01 2.228614e-01 2.228614e-01 2.228614e-01 2.228614e-01 2.228614e-01 2.228614e-01 2.228614e-01 2.228614e-01 2.228614e-01 2.228614e-01 2.228614e-01 2.228614e-01 2.228614e-01 2.228614e-01 2.228614e-01 2.228614e-01 2.228614e-01 2.228614e-01 2.228614e-01 2.228614e-01 2.228614e-01 2.228614e-01 2.228614e-01 2.228614e-01 2.228614e-01 2.228614e-01 2.228614e-01 2.228614e-01 2.228614e-01 2.228614e-01 2.228614e-01 2.228614e-01 2.228614e-01 2.228614e-01 2.228614e-01 2.228614e-01 2.228614e-01 2.228614e-01 2.228614e-01 2.228614e-01 2.228614e-01 2.228614e-01 2.228614e-01 2.228614e-01 2.228614e-01 2.228614e-01 2.228614e-01 2.228614e-01 2.228614e-01 2.228614e-01 2.228614e-01 2.228614e-01 2.228614e-01 2.228614e-01 2.228614e-01 2.228614e-01 2.228614e-01 2.228614e-01 2.228614e-01 2.228614e-01 2.228614e-01 2.228614e-01 2.228614e-01 2.228614e-01 2.228614e-01 2.228614e-01 2.228614e-01 2.228614e-01 2.228614e-01 2.228614e-01 2.228614e-01 2.228614e-01 2.228614e-01 2.228614e-01 2.228614e-01 2.228614e-01 2.228614e-01 2.228614e-01 2.228614e-01 2.228614e-01 2.228614e-01 2.228614e-01 2.228614e-01 2.228614e-01 2.228614e-01 2.228614e-01 2.228614e-01 2.228614e-01 2.228614e-01 2.228614e-01 2.228614e-01 2.228614e-01 2.228614e-01 2.228614e-01 2.228614e-01 2.228614e-01 2.228614e-01 2.228614e-01 2.228614e-01 2.228614e-01 2.228614e-01 2.228614e-01 2.228614e-01 2.228614e-01 2.228614e-01 2.228614e-01 2.228614e-01 2.228614e-01 2.228614e-01 2.228614e-01 2.228614e-01 2.228614e-01 2.228614e-01 2.228614e-01 2.228614e-01 2.228614e-01 2.228614e-01 2.228614e-01 2.228614e-01 2.228614e-01 2.228614e-01 2.228614e-01 2.228614e-01 2.228614e-01 2.228614e-01 2.228614e-01 2.228614e-01 2.228614e-01 2.228614e-01 2.228614e-01 2.228614e-01 2.228614e-01 2.228614e-01 2.228614e-01 2.228614e-01 2.228614e-01 2.228614e-01 2.228614e-01 2.228614e-01 2.228614e-01 2.228614e-01 2.228614e-01 2.228614e-01 2.228614e-01 2.228614e-01 2.228614e-01 2.228614e-01 2.228614e-01 2.228614e-01 2.228614e-01 2.228614e-01 2.228614e-01 2.228614e-01 2.228614e-01 2.228614e-01 2.228614e-01 2.228614e-01 2.228614e-01 2.228614e-01 2.228614e-01 2.228614e-01 2.228614e-01 2.228614e-01 2.228614e-01 2.228614e-01 2.228614e-01 2.228614e-01 2.228614e-01 2.228614e-01 2.228614e-01 2.228614e-01 2.228614e-01 2.228614e-01 2.228614e-01 2.228614e-01 2.228614e-01 2.228614e-01 2.228614e-01 2.228614e-01 2.228614e-01 2.228614e-01 2.228614e-01 2.228614e-01 2.228614e-01 2.228614e-01 2.228614e-01 2.228614e-01 2.228614e-01 2.228614e-01 2.228614e-01 2.228614e-01 2.228614e-01 2.228614e-01 2.228614e-01 2.228614e-01 2.228614e-01 2.228614e-01 2.228614e-01 2.228614e-01 2.228614e-01 2.228614e-01 2.228614e-01 2.228614e-01 2.228614e-01 2.228614e-01 2.228614e-01 2.228614e-01 2.228614e-01 2.228614e-01 2.228614e-01 2.228614e-01 2.228614e-01 2.228614e-01 2.228614e-01 2.228614e-01 2.228614e-01 2.228614e-01 2.228614e-01 2.228614e-01 2.228614e-01 2.228614e-01 2.228614e-01 2.228614e-01 2.228614e-01 2.228614e-01 2.228614e-01 2.228614e-01 2.228614e-01 2.228614e-01 2.228614e-01 2.228614e-01 2.228614e-01 2.228614e-01 2.228614e-01 2.228614e-01 2.228614e-01 2.228614e-01 2.228614e-01 2.228614e-01 2.228614e-01 2.228614e-01 2.228614e-01 2.228614e-01 2.228614e-01 2.228614e-01 2.228614e-01 2.228614e-01 2.228614e-01 2.228614e-01 2.228614e-01 2.228614e-01 2.228614e-01 2.228614e-01 2.228614e-01 2.228614e-01 2.228614e-01 2.228614e-01 2.228614e-01 2.228614e-01 2.228614e-01 2.228614e-01 2.228614e-01 2.228614e-01 2.228614e-01 2.228614e-01 2.228614e-01 2.228614e-01 2.228614e-01 2.228614e-01 2.228614e-01 2.228614e-01 2.228614e-01 2.228614e-01 2.228614e-01 2.228614e-01 2.228614e-01 2.228614e-01 2.228614e-01 2.228614e-01 2.228614e-01 2.228614e-01 2.228614e-01 2.228614e-01 2.228614e-01 2.228614e-01 2.228614e-01 2.228614e-01 2.228614e-01 2.228614e-01 2.228614e-01 2.228614e-01 2.228614e-01 2.228614e-01 2.228614e-01 2.228614e-01 2.228614e-01 2.228614e-01 2.228614e-01 2.228614e-01 2.228614e-01 2.228614e-01 2.228614e-01 2.228614e-01 2.228614e-01 2.228614e-01 2.228614e-01 2.228614e-01 2.228614e-01 2.228614e-01 2.228614e-01 2.228614e-01 2.228614e-01 2.228614e-01 2.228614e-01 2.228614e-01 2.228614e-01 2.228614e-01 2.228614e-01 2.228614e-01 2.228614e-01 2.228614e-01 2.228614e-01 2.228614e-01 2.228614e-01 2.228614e-01 2.228614e-01 2.228614e-01 2.228614e-01 2.228614e-01 2.228614e-01 2.228614e-01 2.228614e-01 2.228614e-01 2.228614e-01 2.228614e-01 2.228614e-01 2.228614e-01 2.228614e-01 2.228614e-01 2.228614e-01 2.228614e-01 2.228614e-01 2.228614e-01 2.228614e-01 2.228614e-01 2.228614e-01 2.228614e-01 2.228614e-01 2.228614e-01 2.228614e-01 2.228614e-01 2.228614e-01 2.228614e-01 2.228614e-01 2.228614e-01 2.228614e-01 2.228614e-01 2.228614e-01 2.228614e-01 2.228614e-01 2.228614e-01 2.228614e-01 2.228614e-01 2.228614e-01 2.228614e-01 2.228614e-01 2.228614e-01 2.228614e-01 2.228614e-01 2.228614e-01 2.228614e-01 2.228614e-01 2.228614e-01 2.228614e-01 2.228614e-01 2.228614e-01 2.228614e-01 2.228614e-01 2.228614e-01 2.228614e-01 2.228614e-01 2.228614e-01 2.228614e-01 2.228614e-01 2.228614e-01 2.228614e-01 2.228614e-01 2.228614e-01 2.228614e-01 2.228614e-01 2.228614e-01 2.228614e-01 2.228614e-01 2.228614e-01 2.228614e-01 2.228614e-01 2.228614e-01 2.228614e-01 2.228614e-01 2.228614e-01 2.228614e-01 2.228614e-01 2.228614e-01 2.228614e-01 2.228614e-01 2.228614e-01 2.228614e-01 2.228614e-01 2.228614e-01 2.228614e-01 2.228614e-01 2.228614e-01 2.228614e-01 2.228614e-01 2.228614e-01 2.228614e-01 2.228614e-01 2.228614e-01 2.228614e-01 2.228614e-01 2.228614e-01 2.228614e-01 2.228614e-01 2.228614e-01 2.228614e-01 2.228614e-01 2.228614e-01 2.228614e-01 2.228614e-01 2.228614e-01 2.228614e-01 2.228614e-01 2.228614e-01 2.228614e-01 2.228614e-01 2.228614e-01 2.228614e-01 2.228614e-01 2.228614e-01 2.228614e-01 2.228614e-01 2.228614e-01 2.228614e-01 2.228614e-01 2.228614e-01 2.228614e-01 2.228614e-01 2.228614e-01 2.228614e-01 2.228614e-01 2.228614e-01 2.228614e-01 2.228614e-01 2.228614e-01 2.228614e-01 2.228614e-01 2.228614e-01 2.228614e-01 2.228614e-01 2.228614e-01 2.228614e-01 2.228614e-01 2.228614e-01 2.228614e-01 2.228614e-01 2.228614e-01 2.228614e-01 2.228614e-01 2.228614e-01 2.228614e-01 2.228614e-01 2.228614e-01 2.228614e-01 2.228614e-01 2.228614e-01 2.228614e-01 2.228614e-01 2.228614e-01 2.228614e-01 2.228614e-01 2.228614e-01 2.228614e-01 2.228614e-01 2.228614e-01 2.228614e-01 2.228614e-01 2.228614e-01 2.228614e-01 2.228614e-01 2.228614e-01 2.228614e-01 2.228614e-01 2.228614e-01 2.228614e-01 2.228614e-01 2.228614e-01 2.228614e-01 2.228614e-01 2.228614e-01 2.228614e-01 2.228614e-01 2.228614e-01 2.228614e-01 2.228614e-01 2.228614e-01 2.228614e-01 2.228614e-01 2.228614e-01 2.228614e-01 2.228614e-01 2.228614e-01 2.228614e-01 2.228614e-01 2.228614e-01 2.228614e-01 2.228614e-01 2.228614e-01 2.228614e-01 2.228614e-01 2.228614e-01 2.228614e-01 2.228614e-01 2.228614e-01 2.228614e-01 2.228614e-01 2.228614e-01 2.228614e-01 2.228614e-01 2.228614e-01 2.228614e-01 2.228614e-01 2.228614e-01 2.228614e-01 2.228614e-01 2.228614e-01 2.228614e-01 2.228614e-01 2.228614e-01 2.228614e-01 2.228614e-01 2.228614e-01 2.228614e-01 2.228614e-01 2.228614e-01 2.228614e-01 2.228614e-01 2.228614e-01 2.228614e-01 2.228614e-01 2.228614e-01 2.228614e-01 2.228614e-01 2.228614e-01 2.228614e-01 2.228614e-01 2.228614e-01 2.228614e-01 2.228614e-01 2.228614e-01 2.228614e-01 2.228614e-01 2.228614e-01 2.228614e-01 2.228614e-01 2.228614e-01 2.228614e-01 2.228614e-01 2.228614e-01 2.228614e-01 2.228614e-01 2.228614e-01 2.228614e-01 2.228614e-01 2.228614e-01 2.228614e-01 2.228614e-01 2.228614e-01 2.228614e-01 2.228614e-01 2.228614e-01 2.228614e-01 2.228614e-01 2.228614e-01 2.228614e-01 2.228614e-01 2.228614e-01 2.228614e-01 2.228614e-01 2.228614e-01 2.228614e-01 2.228614e-01 2.228614e-01 2.228614e-01 2.228614e-01 2.228614e-01 2.228614e-01 2.228614e-01 2.228614e-01 2.228614e-01 2.228614e-01 2.228614e-01 2.228614e-01 2.228614e-01 2.228614e-01 2.228614e-01 2.228614e-01 2.228614e-01 2.228614e-01 2.228614e-01 2.228614e-01 2.228614e-01 2.228614e-01 2.228614e-01 2.228614e-01 2.228614e-01 2.228614e-01 2.228614e-01 2.228614e-01 2.228614e-01 2.228614e-01 2.228614e-01 2.228614e-01 2.228614e-01 2.228614e-01 2.228614e-01 2.228614e-01 2.228614e-01 2.228614e-01 2.228614e-01 2.228614e-01 2.228614e-01 2.228614e-01 2.228614e-01 2.228614e-01 2.228614e-01 2.228614e-01 2.228614e-01 2.228614e-01 2.228614e-01 2.228614e-01 2.228614e-01 2.228614e-01 2.228614e-01 2.228614e-01 2.228614e-01 2.228614e-01 2.228614e-01 2.228614e-01 2.228614e-01 2.228614e-01 2.228614e-01 2.228614e-01 2.228614e-01 2.228614e-01 2.228614e-01 2.228614e-01 2.228614e-01 2.228614e-01 2.228614e-01 2.228614e-01 2.228614e-01 2.228614e-01 2.228614e-01 2.228614e-01 2.228614e-01 2.228614e-01 2.228614e-01 2.228614e-01 2.228614e-01 2.228614e-01 2.228614e-01 2.228614e-01 2.228614e-01 2.228614e-01 2.228614e-01 2.228614e-01 2.228614e-01 2.228614e-01 2.228614e-01 2.228614e-01 2.228614e-01 2.228614e-01 2.228614e-01 2.228614e-01 2.228614e-01 2.228614e-01 2.228614e-01 2.228614e-01 2.228614e-01 2.228614e-01 2.228614e-01 2.228614e-01 2.228614e-01 2.228614e-01 2.228614e-01 2.228614e-01 2.228614e-01 2.228614e-01 2.228614e-01 2.228614e-01 2.228614e-01 2.228614e-01 2.228614e-01 2.228614e-01 2.228614e-01 2.228614e-01 2.228614e-01 2.228614e-01 2.228614e-01 2.228614e-01 2.228614e-01 2.228614e-01 2.228614e-01 2.228614e-01 2.228614e-01 2.228614e-01 2.228614e-01 2.228614e-01 2.228614e-01 2.228614e-01 2.228614e-01 2.228614e-01 2.228614e-01 2.228614e-01 2.228614e-01 2.228614e-01 2.228614e-01 2.228614e-01 2.228614e-01 2.228614e-01 2.228614e-01 2.228614e-01 2.228614e-01 2.228614e-01 2.228614e-01 2.228614e-01 2.228614e-01 2.228614e-01 2.228614e-01 2.228614e-01 2.228614e-01 2.228614e-01 2.228614e-01 2.228614e-01 2.228614e-01 2.228614e-01 2.228614e-01 2.228614e-01 2.228614e-01 2.228614e-01 2.228614e-01 2.228614e-01 2.228614e-01 2.228614e-01 2.228614e-01 2.228614e-01 2.228614e-01 2.228614e-01 2.228614e-01 2.228614e-01 2.228614e-01 2.228614e-01 2.228614e-01 2.228614e-01 2.228614e-01 2.228614e-01 2.228614e-01 2.228614e-01 2.228614e-01 2.228614e-01 2.228614e-01 2.228614e-01 2.228614e-01 2.228614e-01 2.228614e-01 2.228614e-01 2.228614e-01 2.228614e-01 2.228614e-01 2.228614e-01 2.228614e-01 2.228614e-01 2.228614e-01 2.228614e-01 2.228614e-01 2.228614e-01 2.228614e-01 2.228614e-01 2.228614e-01 2.228614e-01 2.228614e-01 2.228614e-01 2.228614e-01 2.228614e-01 2.228614e-01 2.228614e-01 2.228614e-01 2.228614e-01 2.228614e-01 2.228614e-01 2.228614e-01 2.228614e-01 2.228614e-01 2.228614e-01 2.228614e-01 2.228614e-01 2.228614e-01 2.228614e-01 2.228614e-01 2.228614e-01 2.228614e-01 2.228614e-01 2.228614e-01 2.228614e-01 2.228614e-01 2.228614e-01 2.228614e-01 2.228614e-01 2.228614e-01 2.228614e-01 2.228614e-01 2.228614e-01 2.228614e-01 2.228614e-01 2.228614e-01 2.228614e-01 2.228614e-01 2.228614e-01 2.228614e-01 2.228614e-01 2.228614e-01 2.228614e-01 2.228614e-01 2.228614e-01 2.228614e-01 2.228614e-01 2.228614e-01 2.228614e-01 2.228614e-01 2.228614e-01 2.228614e-01 2.228614e-01 2.228614e-01 2.228614e-01 2.228614e-01 2.228614e-01 2.228614e-01 2.228614e-01 2.228614e-01 2.228614e-01 2.228614e-01 2.228614e-01 2.228614e-01 2.228614e-01 2.228614e-01 2.228614e-01 2.228614e-01 2.228614e-01 2.228614e-01 2.228614e-01 2.228614e-01 2.228614e-01 2.228614e-01 2.228614e-01 2.228614e-01 2.228614e-01 2.228614e-01 2.228614e-01 2.228614e-01 2.228614e-01 2.228614e-01 2.228614e-01 2.228614e-01 2.228614e-01 2.228614e-01 2.228614e-01 2.228614e-01 2.228614e-01 2.228614e-01 2.228614e-01 2.228614e-01 2.228614e-01 2.228614e-01 2.228614e-01 2.228614e-01 2.228614e-01 2.228614e-01 2.228614e-01 2.228614e-01 2.228614e-01 2.228614e-01 2.228614e-01 2.228614e-01 2.228614e-01 2.228614e-01 2.228614e-01 2.228614e-01 2.228614e-01 2.228614e-01 2.228614e-01 2.228614e-01 2.228614e-01 2.228614e-01 2.228614e-01 2.228614e-01 2.228614e-01 2.228614e-01 2.228614e-01 2.228614e-01 2.228614e-01 2.228614e-01 2.228614e-01 2.228614e-01 2.228614e-01 2.228614e-01 2.228614e-01 2.228614e-01 2.228614e-01 2.228614e-01 2.228614e-01 2.228614e-01 2.228614e-01 2.228614e-01 2.228614e-01 2.228614e-01 2.228614e-01 2.228614e-01 2.228614e-01 2.228614e-01 2.228614e-01 2.228614e-01 2.228614e-01 2.228614e-01 2.228614e-01 2.228614e-01 2.228614e-01 2.228614e-01 
2.478062e+03 2.836466e-01 2.836334e-01 2.836334e-01 2.836334e-01 2.666889e-01 2.664130e-01 2.557984e-01 2.551444e-01 2.437038e-01 2.437038e-01 2.437038e-01 2.437038e-01 2.437038e-01 2.397836e-01 2.397836e-01 2.305940e-01 2.304101e-01 2.304101e-01 2.298380e-01 2.275292e-01 2.275292e-01 2.258733e-01 2.257930e-01 2.257774e-01 2.240607e-01 2.236136e-01 2.236136e-01 2.236135e-01 2.236135e-01 2.234599e-01 2.230669e-01 2.230669e-01 2.229893e-01 2.229893e-01 2.229244e-01 2.229244e-01 2.229011e-01 2.229011e-01 2.228771e-01 2.228667e-01 2.228667e-01 2.228667e-01 2.228630e-01 2.228618e-01 2.228618e-01 2.228618e-01 2.228618e-01 2.228616e-01 2.228615e-01 2.228615e-01 2.228615e-01 2.228615e-01 2.228615e-01 2.228614e-01 2.228614e-01 2.228614e-01 2.228614e-01 2.228614e-01 2.228614e-01 2.228614e-01 2.228614e-01 2.228614e-01 2.228614e-01 2.228614e-01 2.228614e-01 2.228614e-01 2.228614e-01 2.228614e-01 2.228614e-01 2.228614e-01 2.228614e-01 2.228614e-01 2.228614e-01 2.228614e-01 2.228614e-01 2.228614e-01 2.228614e-01 2.228614e-01 2.228614e-01 2.228614e-01 2.228614e-01 2.228614e-01 2.228614e-01 2.228614e-01 2.228614e-01 2.228614e-01 2.228614e-01 2.228614e-01 2.228614e-01 2.228614e-01 2.228614e-01 2.228614e-01 2.228614e-01 2.228614e-01 2.228614e-01 2.228614e-01 2.228614e-01 2.228614e-01 2.228614e-01 2.228614e-01 2.228614e-01 2.228614e-01 2.228614e-01 2.228614e-01 2.228614e-01 2.228614e-01 2.228614e-01 2.228614e-01 2.228614e-01 2.228614e-01 2.228614e-01 2.228614e-01 2.228614e-01 2.228614e-01 2.228614e-01 2.228614e-01 2.228614e-01 2.228614e-01 2.228614e-01 2.228614e-01 2.228614e-01 2.228614e-01 2.228614e-01 2.228614e-01 2.228614e-01 2.228614e-01 2.228614e-01 2.228614e-01 2.228614e-01 2.228614e-01 2.228614e-01 2.228614e-01 2.228614e-01 2.228614e-01 2.228614e-01 2.228614e-01 2.228614e-01 2.228614e-01 2.228614e-01 2.228614e-01 2.228614e-01 2.228614e-01 2.228614e-01 2.228614e-01 2.228614e-01 2.228614e-01 2.228614e-01 2.228614e-01 2.228614e-01 2.228614e-01 2.228614e-01 2.228614e-01 2.228614e-01 2.228614e-01 2.228614e-01 2.228614e-01 2.228614e-01 2.228614e-01 2.228614e-01 2.228614e-01 2.228614e-01 2.228614e-01 2.228614e-01 2.228614e-01 2.228614e-01 2.228614e-01 2.228614e-01 2.228614e-01 2.228614e-01 2.228614e-01 2.228614e-01 2.228614e-01 2.228614e-01 2.228614e-01 2.228614e-01 2.228614e-01 2.228614e-01 2.228614e-01 2.228614e-01 2.228614e-01 2.228614e-01 2.228614e-01 2.228614e-01 2.228614e-01 2.228614e-01 2.228614e-01 2.228614e-01 2.228614e-01 2.228614e-01 2.228614e-01 2.228614e-01 2.228614e-01 2.228614e-01 2.228614e-01 2.228614e-01 2.228614e-01 2.228614e-01 2.228614e-01 2.228614e-01 2.228614e-01 2.228614e-01 2.228614e-01 2.228614e-01 2.228614e-01 2.228614e-01 2.228614e-01 2.228614e-01 2.228614e-01 2.228614e-01 2.228614e-01 2.228614e-01 2.228614e-01 2.228614e-01 2.228614e-01 2.228614e-01 2.228614e-01 2.228614e-01 2.228614e-01 2.228614e-01 2.228614e-01 2.228614e-01 2.228614e-01 2.228614e-01 2.228614e-01 2.228614e-01 2.228614e-01 2.228614e-01 2.228614e-01 2.228614e-01 2.228614e-01 2.228614e-01 2.228614e-01 2.228614e-01 2.228614e-01 2.228614e-01 2.228614e-01 2.228614e-01 2.228614e-01 2.228614e-01 2.228614e-01 2.228614e-01 2.228614e-01 2.228614e-01 2.228614e-01 2.228614e-01 2.228614e-01 2.228614e-01 2.228614e-01 2.228614e-01 2.228614e-01 2.228614e-01 2.228614e-01 2.228614e-01 2.228614e-01 2.228614e-01 2.228614e-01 2.228614e-01 2.228614e-01 2.228614e-01 2.228614e-01 2.228614e-01 2.228614e-01 2.228614e-01 2.228614e-01 2.228614e-01 2.228614e-01 2.228614e-01 2.228614e-01 2.228614e-01 2.228614e-01 2.228614e-01 2.228614e-01 2.228614e-01 2.228614e-01 2.228614e-01 2.228614e-01 2.228614e-01 2.228614e-01 2.228614e-01 2.228614e-01 2.228614e-01 2.228614e-01 2.228614e-01 2.228614e-01 2.228614e-01 2.228614e-01 2.228614e-01 2.228614e-01 2.228614e-01 2.228614e-01 2.228614e-01 2.228614e-01 2.228614e-01 2.228614e-01 2.228614e-01 2.228614e-01 2.228614e-01 2.228614e-01 2.228614e-01 2.228614e-01 2.228614e-01 2.228614e-01 2.228614e-01 2.228614e-01 2.228614e-01 2.228614e-01 2.228614e-01 2.228614e-01 2.228614e-01 2.228614e-01 2.228614e-01 2.228614e-01 2.228614e-01 2.228614e-01 2.228614e-01 2.228614e-01 2.228614e-01 2.228614e-01 2.228614e-01 2.228614e-01 2.228614e-01 2.228614e-01 2.228614e-01 2.228614e-01 2.228614e-01 2.228614e-01 2.228614e-01 2.228614e-01 2.228614e-01 2.228614e-01 2.228614e-01 2.228614e-01 2.228614e-01 2.228614e-01 2.228614e-01 2.228614e-01 2.228614e-01 2.228614e-01 2.228614e-01 2.228614e-01 2.228614e-01 2.228614e-01 2.228614e-01 2.228614e-01 2.228614e-01 2.228614e-01 2.228614e-01 2.228614e-01 2.228614e-01 2.228614e-01 2.228614e-01 2.228614e-01 2.228614e-01 2.228614e-01 2.228614e-01 2.228614e-01 2.228614e-01 2.228614e-01 2.228614e-01 2.228614e-01 2.228614e-01 2.228614e-01 2.228614e-01 2.228614e-01 2.228614e-01 2.228614e-01 2.228614e-01 2.228614e-01 2.228614e-01 2.228614e-01 2.228614e-01 2.228614e-01 2.228614e-01 2.228614e-01 2.228614e-01 2.228614e-01 2.228614e-01 2.228614e-01 2.228614e-01 2.228614e-01 2.228614e-01 2.228614e-01 2.228614e-01 2.228614e-01 2.228614e-01 2.228614e-01 2.228614e-01 2.228614e-01 2.228614e-01 2.228614e-01 2.228614e-01 2.228614e-01 2.228614e-01 2.228614e-01 2.228614e-01 2.228614e-01 2.228614e-01 2.228614e-01 2.228614e-01 2.228614e-01 2.228614e-01 2.228614e-01 2.228614e-01 2.228614e-01 2.228614e-01 2.228614e-01 2.228614e-01 2.228614e-01 2.228614e-01 2.228614e-01 2.228614e-01 2.228614e-01 2.228614e-01 2.228614e-01 2.228614e-01 2.228614e-01 2.228614e-01 2.228614e-01 2.228614e-01 2.228614e-01 2.228614e-01 2.228614e-01 2.228614e-01 2.228614e-01 2.228614e-01 2.228614e-01 2.228614e-01 2.228614e-01 2.228614e-01 2.228614e-01 2.228614e-01 2.228614e-01 2.228614e-01 2.228614e-01 2.228614e-01 2.228614e-01 2.228614e-01 2.228614e-01 2.228614e-01 2.228614e-01 2.228614e-01 2.228614e-01 2.228614e-01 2.228614e-01 2.228614e-01 2.228614e-01 2.228614e-01 2.228614e-01 2.228614e-01 2.228614e-01 2.228614e-01 2.228614e-01 2.228614e-01 2.228614e-01 2.228614e-01 2.228614e-01 2.228614e-01 2.228614e-01 2.228614e-01 2.228614e-01 2.228614e-01 2.228614e-01 2.228614e-01 2.228614e-01 2.228614e-01 2.228614e-01 2.228614e-01 2.228614e-01 2.228614e-01 2.228614e-01 2.228614e-01 2.228614e-01 2.228614e-01 2.228614e-01 2.228614e-01 2.228614e-01 2.228614e-01 2.228614e-01 2.228614e-01 2.228614e-01 2.228614e-01 2.228614e-01 2.228614e-01 2.228614e-01 2.228614e-01 2.228614e-01 2.228614e-01 2.228614e-01 2.228614e-01 2.228614e-01 2.228614e-01 2.228614e-01 2.228614e-01 2.228614e-01 2.228614e-01 2.228614e-01 2.228614e-01 2.228614e-01 2.228614e-01 2.228614e-01 2.228614e-01 2.228614e-01 2.228614e-01 2.228614e-01 2.228614e-01 2.228614e-01 2.228614e-01 2.228614e-01 2.228614e-01 2.228614e-01 2.228614e-01 2.228614e-01 2.228614e-01 2.228614e-01 2.228614e-01 2.228614e-01 2.228614e-01 2.228614e-01 2.228614e-01 2.228614e-01 2.228614e-01 2.228614e-01 2.228614e-01 2.228614e-01 2.228614e-01 2.228614e-01 2.228614e-01 2.228614e-01 2.228614e-01 2.228614e-01 2.228614e-01 2.228614e-01 2.228614e-01 2.228614e-01 2.228614e-01 2.228614e-01 2.228614e-01 2.228614e-01 2.228614e-01 2.228614e-01 2.228614e-01 2.228614e-01 2.228614e-01 2.228614e-01 2.228614e-01 2.228614e-01 2.228614e-01 2.228614e-01 2.228614e-01 2.228614e-01 2.228614e-01 2.228614e-01 2.228614e-01 2.228614e-01 2.228614e-01 2.228614e-01 2.228614e-01 2.228614e-01 2.228614e-01 2.228614e-01 2.228614e-01 2.228614e-01 2.228614e-01 2.228614e-01 2.228614e-01 2.228614e-01 2.228614e-01 2.228614e-01 2.228614e-01 2.228614e-01 2.228614e-01 2.228614e-01 2.228614e-01 2.228614e-01 2.228614e-01 2.228614e-01 2.228614e-01 2.228614e-01 2.228614e-01 2.228614e-01 2.228614e-01 2.228614e-01 2.228614e-01 2.228614e-01 2.228614e-01 2.228614e-01 2.228614e-01 2.228614e-01 2.228614e-01 2.228614e-01 2.228614e-01 2.228614e-01 2.228614e-01 2.228614e-01 2.228614e-01 2.228614e-01 2.228614e-01 2.228614e-01 2.228614e-01 2.228614e-01 2.228614e-01 2.228614e-01 2.228614e-01 2.228614e-01 2.228614e-01 2.228614e-01 2.228614e-01 2.228614e-01 2.228614e-01 2.228614e-01 2.228614e-01 2.228614e-01 2.228614e-01 2.228614e-01 2.228614e-01 2.228614e-01 2.228614e-01 2.228614e-01 2.228614e-01 2.228614e-01 2.228614e-01 2.228614e-01 2.228614e-01 2.228614e-01 2.228614e-01 2.228614e-01 2.228614e-01 2.228614e-01 2.228614e-01 2.228614e-01 2.228614e-01 2.228614e-01 2.228614e-01 2.228614e-01 2.228614e-01 2.228614e-01 2.228614e-01 2.228614e-01 2.228614e-01 2.228614e-01 2.228614e-01 2.228614e-01 2.228614e-01 2.228614e-01 2.228614e-01 2.228614e-01 2.228614e-01 2.228614e-01 2.228614e-01 2.228614e-01 2.228614e-01 2.228614e-01 2.228614e-01 2.228614e-01 2.228614e-01 2.228614e-01 2.228614e-01 2.228614e-01 2.228614e-01 2.228614e-01 2.228614e-01 2.228614e-01 2.228614e-01 2.228614e-01 2.228614e-01 2.228614e-01 2.228614e-01 2.228614e-01 2.228614e-01 2.228614e-01 2.228614e-01 2.228614e-01 2.228614e-01 2.228614e-01 2.228614e-01 2.228614e-01 2.228614e-01 2.228614e-01 2.228614e-01 2.228614e-01 2.228614e-01 2.228614e-01 2.228614e-01 2.228614e-01 2.228614e-01 2.228614e-01 2.228614e-01 2.228614e-01 2.228614e-01 2.228614e-01 2.228614e-01 2.228614e-01 2.228614e-01 2.228614e-01 2.228614e-01 2.228614e-01 2.228614e-01 2.228614e-01 2.228614e-01 2.228614e-01 2.228614e-01 2.228614e-01 2.228614e-01 2.228614e-01 2.228614e-01 2.228614e-01 2.228614e-01 2.228614e-01 2.228614e-01 2.228614e-01 2.228614e-01 2.228614e-01 2.228614e-01 2.228614e-01 2.228614e-01 2.228614e-01 2.228614e-01 2.228614e-01 2.228614e-01 2.228614e-01 2.228614e-01 2.228614e-01 2.228614e-01 2.228614e-01 2.228614e-01 2.228614e-01 2.228614e-01 2.228614e-01 2.228614e-01 2.228614e-01 2.228614e-01 2.228614e-01 2.228614e-01 2.228614e-01 2.228614e-01 2.228614e-01 2.228614e-01 2.228614e-01 2.228614e-01 2.228614e-01 2.228614e-01 2.228614e-01 2.228614e-01 2.228614e-01 2.228614e-01 2.228614e-01 2.228614e-01 2.228614e-01 2.228614e-01 2.228614e-01 2.228614e-01 2.228614e-01 2.228614e-01 2.228614e-01 2.228614e-01 2.228614e-01 2.228614e-01 2.228614e-01 2.228614e-01 2.228614e-01 2.228614e-01 2.228614e-01 2.228614e-01 2.228614e-01 2.228614e-01 2.228614e-01 2.228614e-01 2.228614e-01 2.228614e-01 2.228614e-01 2.228614e-01 2.228614e-01 2.228614e-01 2.228614e-01 2.228614e-01 2.228614e-01 2.228614e-01 2.228614e-01 2.228614e-01 2.228614e-01 2.228614e-01 2.228614e-01 2.228614e-01 2.228614e-01 2.228614e-01 2.228614e-01 2.228614e-01 2.228614e-01 2.228614e-01 2.228614e-01 2.228614e-01 2.228614e-01 2.228614e-01 2.228614e-01 2.228614e-01 2.228614e-01 2.228614e-01 2.228614e-01 2.228614e-01 2.228614e-01 2.228614e-01 2.228614e-01 2.228614e-01 2.228614e-01 2.228614e-01 2.228614e-01 2.228614e-01 2.228614e-01 2.228614e-01 2.228614e-01 2.228614e-01 2.228614e-01 2.228614e-01 2.228614e-01 2.228614e-01 2.228614e-01 2.228614e-01 2.228614e-01 2.228614e-01 2.228614e-01 2.228614e-01 2.228614e-01 2.228614e-01 2.228614e-01 2.228614e-01 2.228614e-01 2.228614e-01 2.228614e-01 2.228614e-01 2.228614e-01 2.228614e-01 2.228614e-01 2.228614e-01 2.228614e-01 2.228614e-01 2.228614e-01 2.228614e-01 2.228614e-01 2.228614e-01 2.228614e-01 2.228614e-01 2.228614e-01 2.228614e-01 2.228614e-01 2.228614e-01 2.228614e-01 2.228614e-01 2.228614e-01 2.228614e-01 2.228614e-01 2.228614e-01 2.228614e-01 2.228614e-01 2.228614e-01 2.228614e-01 2.228614e-01 2.228614e-01 2.228614e-01 2.228614e-01 2.228614e-01 2.228614e-01 2.228614e-01 2.228614e-01 2.228614e-01 2.228614e-01 2.228614e-01 2.228614e-01 2.228614e-01 2.228614e-01 2.228614e-01 2.228614e-01 2.228614e-01 2.228614e-01 2.228614e-01 2.228614e-01 2.228614e-01 2.228614e-01 2.228614e-01 2.228614e-01 2.228614e-01 2.228614e-01 2.228614e-01 2.228614e-01 2.228614e-01 2.228614e-01 2.228614e-01 2.228614e-01 2.228614e-01 2.228614e-01 2.228614e-01 2.228614e-01 2.228614e-01 2.228614e-01 2.228614e-01 2.228614e-01 2.228614e-01 2.228614e-01 2.228614e-01 2.228614e-01 2.228614e-01 2.228614e-01 2.228614e-01 2.228614e-01 2.228614e-01 2.228614e-01 2.228614e-01 2.228614e-01 2.228614e-01 2.228614e-01 2.228614e-01 2.228614e-01 2.228614e-01 2.228614e-01 2.228614e-01 2.228614e-01 2.228614e-01 2.228614e-01 2.228614e-01 2.228614e-01 2.228614e-01 2.228614e-01 2.228614e-01 2.228614e-01 2.228614e-01 2.228614e-01 2.228614e-01 2.228614e-01 2.228614e-01 2.228614e-01 2.228614e-01 2.228614e-01 2.228614e-01 2.228614e-01 2.228614e-01 2.228614e-01 2.228614e-01 2.228614e-01 2.228614e-01 2.228614e-01 2.228614e-01 2.228614e-01 2.228614e-01 2.228614e-01 2.228614e-01 2.228614e-01 2.228614e-01 2.228614e-01 2.228614e-01 2.228614e-01 2.228614e-01 2.228614e-01 2.228614e-01 2.228614e-01 2.228614e-01 2.228614e-01 2.228614e-01 2.228614e-01 2.228614e-01 2.228614e-01 2.228614e-01 2.228614e-01 2.228614e-01 2.228614e-01 2.228614e-01 2.228614e-01 2.228614e-01 2.228614e-01 2.228614e-01 2.228614e-01 2.228614e-01 2.228614e-01 2.228614e-01 2.228614e-01 2.228614e-01 2.228614e-01 2.228614e-01 2.228614e-01 2.228614e-01 2.228614e-01 2.228614e-01 2.228614e-01 2.228614e-01 2.228614e-01 2.228614e-01 2.228614e-01 2.228614e-01 2.228614e-01 2.228614e-01 2.228614e-01 2.228614e-01 2.228614e-01 2.228614e-01 2.228614e-01 2.228614e-01 2.228614e-01 2.228614e-01 2.228614e-01 2.228614e-01 2.228614e-01 
2.695422e+03 2.976347e-01 2.976347e-01 2.932905e-01 2.808744e-01 2.686745e-01 2.686745e-01 2.368969e-01 2.368969e-01 2.368969e-01 2.368969e-01 2.368969e-01 2.354864e-01 2.305458e-01 2.305216e-01 2.297635e-01 2.278842e-01 2.273738e-01 2.268672e-01 2.267985e-01 2.267985e-01 2.266666e-01 2.233826e-01 2.233826e-01 2.233826e-01 2.233826e-01 2.231986e-01 2.231986e-01 2.231986e-01 2.231986e-01 2.231986e-01 2.231986e-01 2.228686e-01 2.228686e-01 2.228686e-01 2.228686e-01 2.228686e-01 2.228686e-01 2.228686e-01 2.228631e-01 2.228631e-01 2.228631e-01 2.228631e-01 2.228620e-01 2.228615e-01 2.228615e-01 2.228615e-01 2.228615e-01 2.228615e-01 2.228615e-01 2.228615e-01 2.228615e-01 2.228615e-01 2.228615e-01 2.228615e-01 2.228615e-01 2.228615e-01 2.228614e-01 2.228614e-01 2.228614e-01 2.228614e-01 2.228614e-01 2.228614e-01 2.228614e-01 2.228614e-01 2.228614e-01 2.228614e-01 2.228614e-01 2.228614e-01 2.228614e-01 2.228614e-01 2.228614e-01 2.228614e-01 2.228614e-01 2.228614e-01 2.228614e-01 2.228614e-01 2.228614e-01 2.228614e-01 2.228614e-01 2.228614e-01 2.228614e-01 2.228614e-01 2.228614e-01 2.228614e-01 2.228614e-01 2.228614e-01 2.228614e-01 2.228614e-01 2.228614e-01 2.228614e-01 2.228614e-01 2.228614e-01 2.228614e-01 2.228614e-01 2.228614e-01 2.228614e-01 2.228614e-01 2.228614e-01 2.228614e-01 2.228614e-01 2.228614e-01 2.228614e-01 2.228614e-01 2.228614e-01 2.228614e-01 2.228614e-01 2.228614e-01 2.228614e-01 2.228614e-01 2.228614e-01 2.228614e-01 2.228614e-01 2.228614e-01 2.228614e-01 2.228614e-01 2.228614e-01 2.228614e-01 2.228614e-01 2.228614e-01 2.228614e-01 2.228614e-01 2.228614e-01 2.228614e-01 2.228614e-01 2.228614e-01 2.228614e-01 2.228614e-01 2.228614e-01 2.228614e-01 2.228614e-01 2.228614e-01 2.228614e-01 2.228614e-01 2.228614e-01 2.228614e-01 2.228614e-01 2.228614e-01 2.228614e-01 2.228614e-01 2.228614e-01 2.228614e-01 2.228614e-01 2.228614e-01 2.228614e-01 2.228614e-01 2.228614e-01 2.228614e-01 2.228614e-01 2.228614e-01 2.228614e-01 2.228614e-01 2.228614e-01 2.228614e-01 2.228614e-01 2.228614e-01 2.228614e-01 2.228614e-01 2.228614e-01 2.228614e-01 2.228614e-01 2.228614e-01 2.228614e-01 2.228614e-01 2.228614e-01 2.228614e-01 2.228614e-01 2.228614e-01 2.228614e-01 2.228614e-01 2.228614e-01 2.228614e-01 2.228614e-01 2.228614e-01 2.228614e-01 2.228614e-01 2.228614e-01 2.228614e-01 2.228614e-01 2.228614e-01 2.228614e-01 2.228614e-01 2.228614e-01 2.228614e-01 2.228614e-01 2.228614e-01 2.228614e-01 2.228614e-01 2.228614e-01 2.228614e-01 2.228614e-01 2.228614e-01 2.228614e-01 2.228614e-01 2.228614e-01 2.228614e-01 2.228614e-01 2.228614e-01 2.228614e-01 2.228614e-01 2.228614e-01 2.228614e-01 2.228614e-01 2.228614e-01 2.228614e-01 2.228614e-01 2.228614e-01 2.228614e-01 2.228614e-01 2.228614e-01 2.228614e-01 2.228614e-01 2.228614e-01 2.228614e-01 2.228614e-01 2.228614e-01 2.228614e-01 2.228614e-01 2.228614e-01 2.228614e-01 2.228614e-01 2.228614e-01 2.228614e-01 2.228614e-01 2.228614e-01 2.228614e-01 2.228614e-01 2.228614e-01 2.228614e-01 2.228614e-01 2.228614e-01 2.228614e-01 2.228614e-01 2.228614e-01 2.228614e-01 2.228614e-01 2.228614e-01 2.228614e-01 2.228614e-01 2.228614e-01 2.228614e-01 2.228614e-01 2.228614e-01 2.228614e-01 2.228614e-01 2.228614e-01 2.228614e-01 2.228614e-01 2.228614e-01 2.228614e-01 2.228614e-01 2.228614e-01 2.228614e-01 2.228614e-01 2.228614e-01 2.228614e-01 2.228614e-01 2.228614e-01 2.228614e-01 2.228614e-01 2.228614e-01 2.228614e-01 2.228614e-01 2.228614e-01 2.228614e-01 2.228614e-01 2.228614e-01 2.228614e-01 2.228614e-01 2.228614e-01 2.228614e-01 2.228614e-01 2.228614e-01 2.228614e-01 2.228614e-01 2.228614e-01 2.228614e-01 2.228614e-01 2.228614e-01 2.228614e-01 2.228614e-01 2.228614e-01 2.228614e-01 2.228614e-01 2.228614e-01 2.228614e-01 2.228614e-01 2.228614e-01 2.228614e-01 2.228614e-01 2.228614e-01 2.228614e-01 2.228614e-01 2.228614e-01 2.228614e-01 2.228614e-01 2.228614e-01 2.228614e-01 2.228614e-01 2.228614e-01 2.228614e-01 2.228614e-01 2.228614e-01 2.228614e-01 2.228614e-01 2.228614e-01 2.228614e-01 2.228614e-01 2.228614e-01 2.228614e-01 2.228614e-01 2.228614e-01 2.228614e-01 2.228614e-01 2.228614e-01 2.228614e-01 2.228614e-01 2.228614e-01 2.228614e-01 2.228614e-01 2.228614e-01 2.228614e-01 2.228614e-01 2.228614e-01 2.228614e-01 2.228614e-01 2.228614e-01 2.228614e-01 2.228614e-01 2.228614e-01 2.228614e-01 2.228614e-01 2.228614e-01 2.228614e-01 2.228614e-01 2.228614e-01 2.228614e-01 2.228614e-01 2.228614e-01 2.228614e-01 2.228614e-01 2.228614e-01 2.228614e-01 2.228614e-01 2.228614e-01 2.228614e-01 2.228614e-01 2.228614e-01 2.228614e-01 2.228614e-01 2.228614e-01 2.228614e-01 2.228614e-01 2.228614e-01 2.228614e-01 2.228614e-01 2.228614e-01 2.228614e-01 2.228614e-01 2.228614e-01 2.228614e-01 2.228614e-01 2.228614e-01 2.228614e-01 2.228614e-01 2.228614e-01 2.228614e-01 2.228614e-01 2.228614e-01 2.228614e-01 2.228614e-01 2.228614e-01 2.228614e-01 2.228614e-01 2.228614e-01 2.228614e-01 2.228614e-01 2.228614e-01 2.228614e-01 2.228614e-01 2.228614e-01 2.228614e-01 2.228614e-01 2.228614e-01 2.228614e-01 2.228614e-01 2.228614e-01 2.228614e-01 2.228614e-01 2.228614e-01 2.228614e-01 2.228614e-01 2.228614e-01 2.228614e-01 2.228614e-01 2.228614e-01 2.228614e-01 2.228614e-01 2.228614e-01 2.228614e-01 2.228614e-01 2.228614e-01 2.228614e-01 2.228614e-01 2.228614e-01 2.228614e-01 2.228614e-01 2.228614e-01 2.228614e-01 2.228614e-01 2.228614e-01 2.228614e-01 2.228614e-01 2.228614e-01 2.228614e-01 2.228614e-01 2.228614e-01 2.228614e-01 2.228614e-01 2.228614e-01 2.228614e-01 2.228614e-01 2.228614e-01 2.228614e-01 2.228614e-01 2.228614e-01 2.228614e-01 2.228614e-01 2.228614e-01 2.228614e-01 2.228614e-01 2.228614e-01 2.228614e-01 2.228614e-01 2.228614e-01 2.228614e-01 2.228614e-01 2.228614e-01 2.228614e-01 2.228614e-01 2.228614e-01 2.228614e-01 2.228614e-01 2.228614e-01 2.228614e-01 2.228614e-01 2.228614e-01 2.228614e-01 2.228614e-01 2.228614e-01 2.228614e-01 2.228614e-01 2.228614e-01 2.228614e-01 2.228614e-01 2.228614e-01 2.228614e-01 2.228614e-01 2.228614e-01 2.228614e-01 2.228614e-01 2.228614e-01 2.228614e-01 2.228614e-01 2.228614e-01 2.228614e-01 2.228614e-01 2.228614e-01 2.228614e-01 2.228614e-01 2.228614e-01 2.228614e-01 2.228614e-01 2.228614e-01 2.228614e-01 2.228614e-01 2.228614e-01 2.228614e-01 2.228614e-01 2.228614e-01 2.228614e-01 2.228614e-01 2.228614e-01 2.228614e-01 2.228614e-01 2.228614e-01 2.228614e-01 2.228614e-01 2.228614e-01 2.228614e-01 2.228614e-01 2.228614e-01 2.228614e-01 2.228614e-01 2.228614e-01 2.228614e-01 2.228614e-01 2.228614e-01 2.228614e-01 2.228614e-01 2.228614e-01 2.228614e-01 2.228614e-01 2.228614e-01 2.228614e-01 2.228614e-01 2.228614e-01 2.228614e-01 2.228614e-01 2.228614e-01 2.228614e-01 2.228614e-01 2.228614e-01 2.228614e-01 2.228614e-01 2.228614e-01 2.228614e-01 2.228614e-01 2.228614e-01 2.228614e-01 2.228614e-01 2.228614e-01 2.228614e-01 2.228614e-01 2.228614e-01 2.228614e-01 2.228614e-01 2.228614e-01 2.228614e-01 2.228614e-01 2.228614e-01 2.228614e-01 2.228614e-01 2.228614e-01 2.228614e-01 2.228614e-01 2.228614e-01 2.228614e-01 2.228614e-01 2.228614e-01 2.228614e-01 2.228614e-01 2.228614e-01 2.228614e-01 2.228614e-01 2.228614e-01 2.228614e-01 2.228614e-01 2.228614e-01 2.228614e-01 2.228614e-01 2.228614e-01 2.228614e-01 2.228614e-01 2.228614e-01 2.228614e-01 2.228614e-01 2.228614e-01 2.228614e-01 2.228614e-01 2.228614e-01 2.228614e-01 2.228614e-01 2.228614e-01 2.228614e-01 2.228614e-01 2.228614e-01 2.228614e-01 2.228614e-01 2.228614e-01 2.228614e-01 2.228614e-01 2.228614e-01 2.228614e-01 2.228614e-01 2.228614e-01 2.228614e-01 2.228614e-01 2.228614e-01 2.228614e-01 2.228614e-01 2.228614e-01 2.228614e-01 2.228614e-01 2.228614e-01 2.228614e-01 2.228614e-01 2.228614e-01 2.228614e-01 2.228614e-01 2.228614e-01 2.228614e-01 2.228614e-01 2.228614e-01 2.228614e-01 2.228614e-01 2.228614e-01 2.228614e-01 2.228614e-01 2.228614e-01 2.228614e-01 2.228614e-01 2.228614e-01 2.228614e-01 2.228614e-01 2.228614e-01 2.228614e-01 2.228614e-01 2.228614e-01 2.228614e-01 2.228614e-01 2.228614e-01 2.228614e-01 2.228614e-01 2.228614e-01 2.228614e-01 2.228614e-01 2.228614e-01 2.228614e-01 2.228614e-01 2.228614e-01 2.228614e-01 2.228614e-01 2.228614e-01 2.228614e-01 2.228614e-01 2.228614e-01 2.228614e-01 2.228614e-01 2.228614e-01 2.228614e-01 2.228614e-01 2.228614e-01 2.228614e-01 2.228614e-01 2.228614e-01 2.228614e-01 2.228614e-01 2.228614e-01 2.228614e-01 2.228614e-01 2.228614e-01 2.228614e-01 2.228614e-01 2.228614e-01 2.228614e-01 2.228614e-01 2.228614e-01 2.228614e-01 2.228614e-01 2.228614e-01 2.228614e-01 2.228614e-01 2.228614e-01 2.228614e-01 2.228614e-01 2.228614e-01 2.228614e-01 2.228614e-01 2.228614e-01 2.228614e-01 2.228614e-01 2.228614e-01 2.228614e-01 2.228614e-01 2.228614e-01 2.228614e-01 2.228614e-01 2.228614e-01 2.228614e-01 2.228614e-01 2.228614e-01 2.228614e-01 2.228614e-01 2.228614e-01 2.228614e-01 2.228614e-01 2.228614e-01 2.228614e-01 2.228614e-01 2.228614e-01 2.228614e-01 2.228614e-01 2.228614e-01 2.228614e-01 2.228614e-01 2.228614e-01 2.228614e-01 2.228614e-01 2.228614e-01 2.228614e-01 2.228614e-01 2.228614e-01 2.228614e-01 2.228614e-01 2.228614e-01 2.228614e-01 2.228614e-01 2.228614e-01 2.228614e-01 2.228614e-01 2.228614e-01 2.228614e-01 2.228614e-01 2.228614e-01 2.228614e-01 2.228614e-01 2.228614e-01 2.228614e-01 2.228614e-01 2.228614e-01 2.228614e-01 2.228614e-01 2.228614e-01 2.228614e-01 2.228614e-01 2.228614e-01 2.228614e-01 2.228614e-01 2.228614e-01 2.228614e-01 2.228614e-01 2.228614e-01 2.228614e-01 2.228614e-01 2.228614e-01 2.228614e-01 2.228614e-01 2.228614e-01 2.228614e-01 2.228614e-01 2.228614e-01 2.228614e-01 2.228614e-01 2.228614e-01 2.228614e-01 2.228614e-01 2.228614e-01 2.228614e-01 2.228614e-01 2.228614e-01 2.228614e-01 2.228614e-01 2.228614e-01 2.228614e-01 2.228614e-01 2.228614e-01 2.228614e-01 2.228614e-01 2.228614e-01 2.228614e-01 2.228614e-01 2.228614e-01 2.228614e-01 2.228614e-01 2.228614e-01 2.228614e-01 2.228614e-01 2.228614e-01 2.228614e-01 2.228614e-01 2.228614e-01 2.228614e-01 2.228614e-01 2.228614e-01 2.228614e-01 2.228614e-01 2.228614e-01 2.228614e-01 2.228614e-01 2.228614e-01 2.228614e-01 2.228614e-01 2.228614e-01 2.228614e-01 2.228614e-01 2.228614e-01 2.228614e-01 2.228614e-01 2.228614e-01 2.228614e-01 2.228614e-01 2.228614e-01 2.228614e-01 2.228614e-01 2.228614e-01 2.228614e-01 2.228614e-01 2.228614e-01 2.228614e-01 2.228614e-01 2.228614e-01 2.228614e-01 2.228614e-01 2.228614e-01 2.228614e-01 2.228614e-01 2.228614e-01 2.228614e-01 2.228614e-01 2.228614e-01 2.228614e-01 2.228614e-01 2.228614e-01 2.228614e-01 2.228614e-01 2.228614e-01 2.228614e-01 2.228614e-01 2.228614e-01 2.228614e-01 2.228614e-01 2.228614e-01 2.228614e-01 2.228614e-01 2.228614e-01 2.228614e-01 2.228614e-01 2.228614e-01 2.228614e-01 2.228614e-01 2.228614e-01 2.228614e-01 2.228614e-01 2.228614e-01 2.228614e-01 2.228614e-01 2.228614e-01 2.228614e-01 2.228614e-01 2.228614e-01 2.228614e-01 2.228614e-01 2.228614e-01 2.228614e-01 2.228614e-01 2.228614e-01 2.228614e-01 2.228614e-01 2.228614e-01 2.228614e-01 2.228614e-01 2.228614e-01 2.228614e-01 2.228614e-01 2.228614e-01 2.228614e-01 2.228614e-01 2.228614e-01 2.228614e-01 2.228614e-01 2.228614e-01 2.228614e-01 2.228614e-01 2.228614e-01 2.228614e-01 2.228614e-01 2.228614e-01 2.228614e-01 2.228614e-01 2.228614e-01 2.228614e-01 2.228614e-01 2.228614e-01 2.228614e-01 2.228614e-01 2.228614e-01 2.228614e-01 2.228614e-01 2.228614e-01 2.228614e-01 2.228614e-01 2.228614e-01 2.228614e-01 2.228614e-01 2.228614e-01 2.228614e-01 2.228614e-01 2.228614e-01 2.228614e-01 2.228614e-01 2.228614e-01 2.228614e-01 2.228614e-01 2.228614e-01 2.228614e-01 2.228614e-01 2.228614e-01 2.228614e-01 2.228614e-01 2.228614e-01 2.228614e-01 2.228614e-01 2.228614e-01 2.228614e-01 2.228614e-01 2.228614e-01 2.228614e-01 2.228614e-01 2.228614e-01 2.228614e-01 2.228614e-01 2.228614e-01 2.228614e-01 2.228614e-01 2.228614e-01 2.228614e-01 2.228614e-01 2.228614e-01 2.228614e-01 2.228614e-01 2.228614e-01 2.228614e-01 2.228614e-01 2.228614e-01 2.228614e-01 2.228614e-01 2.228614e-01 2.228614e-01 2.228614e-01 2.228614e-01 2.228614e-01 2.228614e-01 2.228614e-01 2.228614e-01 2.228614e-01 2.228614e-01 2.228614e-01 2.228614e-01 2.228614e-01 2.228614e-01 2.228614e-01 2.228614e-01 2.228614e-01 2.228614e-01 2.228614e-01 2.228614e-01 2.228614e-01 2.228614e-01 2.228614e-01 2.228614e-01 2.228614e-01 2.228614e-01 2.228614e-01 2.228614e-01 2.228614e-01 2.228614e-01 2.228614e-01 2.228614e-01 2.228614e-01 2.228614e-01 2.228614e-01 2.228614e-01 2.228614e-01 2.228614e-01 2.228614e-01 2.228614e-01 2.228614e-01 2.228614e-01 2.228614e-01 2.228614e-01 2.228614e-01 2.228614e-01 2.228614e-01 2.228614e-01 2.228614e-01 2.228614e-01 2.228614e-01 2.228614e-01 2.228614e-01 2.228614e-01 2.228614e-01 2.228614e-01 2.228614e-01 2.228614e-01 2.228614e-01 2.228614e-01 2.228614e-01 2.228614e-01 2.228614e-01 2.228614e-01 2.228614e-01 2.228614e-01 2.228614e-01 2.228614e-01 2.228614e-01 2.228614e-01 2.228614e-01 2.228614e-01 2.228614e-01 2.228614e-01 2.228614e-01 2.228614e-01 2.228614e-01 2.228614e-01 2.228614e-01 2.228614e-01 2.228614e-01 2.228614e-01 2.228614e-01 
5.905116e+02 3.016646e-01 3.002048e-01 2.997989e-01 2.996725e-01 2.941502e-01 2.941502e-01 2.941502e-01 2.891705e-01 2.888324e-01 2.298555e-01 2.298555e-01 2.296570e-01 2.296570e-01 2.296570e-01 2.279500e-01 2.251077e-01 2.251077e-01 2.251077e-01 2.251077e-01 2.251077e-01 2.247666e-01 2.236009e-01 2.236009e-01 2.236009e-01 2.233268e-01 2.228679e-01 2.228679e-01 2.228679e-01 2.228679e-01 2.228679e-01 2.228679e-01 2.228679e-01 2.228679e-01 2.228679e-01 2.228660e-01 2.228620e-01 2.228620e-01 2.228617e-01 2.228617e-01 2.228617e-01 2.228617e-01 2.228615e-01 2.228614e-01 2.228614e-01 2.228614e-01 2.228614e-01 2.228614e-01 2.228614e-01 2.228614e-01 2.228614e-01 2.228614e-01 2.228614e-01 2.228614e-01 2.228614e-01 2.228614e-01 2.228614e-01 2.228614e-01 2.228614e-01 2.228614e-01 2.228614e-01 2.228614e-01 2.228614e-01 2.228614e-01 2.228614e-01 2.228614e-01 2.228614e-01 2.228614e-01 2.228614e-01 2.228614e-01 2.228614e-01 2.228614e-01 2.228614e-01 2.228614e-01 2.228614e-01 2.228614e-01 2.228614e-01 2.228614e-01 2.228614e-01 2.228614e-01 2.228614e-01 2.228614e-01 2.228614e-01 2.228614e-01 2.228614e-01 2.228614e-01 2.228614e-01 2.228614e-01 2.228614e-01 2.228614e-01 2.228614e-01 2.228614e-01 2.228614e-01 2.228614e-01 2.228614e-01 2.228614e-01 2.228614e-01 2.228614e-01 2.228614e-01 2.228614e-01 2.228614e-01 2.228614e-01 2.228614e-01 2.228614e-01 2.228614e-01 2.228614e-01 2.228614e-01 2.228614e-01 2.228614e-01 2.228614e-01 2.228614e-01 2.228614e-01 2.228614e-01 2.228614e-01 2.228614e-01 2.228614e-01 2.228614e-01 2.228614e-01 2.228614e-01 2.228614e-01 2.228614e-01 2.228614e-01 2.228614e-01 2.228614e-01 2.228614e-01 2.228614e-01 2.228614e-01 2.228614e-01 2.228614e-01 2.228614e-01 2.228614e-01 2.228614e-01 2.228614e-01 2.228614e-01 2.228614e-01 2.228614e-01 2.228614e-01 2.228614e-01 2.228614e-01 2.228614e-01 2.228614e-01 2.228614e-01 2.228614e-01 2.228614e-01 2.228614e-01 2.228614e-01 2.228614e-01 2.228614e-01 2.228614e-01 2.228614e-01 2.228614e-01 2.228614e-01 2.228614e-01 2.228614e-01 2.228614e-01 2.228614e-01 2.228614e-01 2.228614e-01 2.228614e-01 2.228614e-01 2.228614e-01 2.228614e-01 2.228614e-01 2.228614e-01 2.228614e-01 2.228614e-01 2.228614e-01 2.228614e-01 2.228614e-01 2.228614e-01 2.228614e-01 2.228614e-01 2.228614e-01 2.228614e-01 2.228614e-01 2.228614e-01 2.228614e-01 2.228614e-01 2.228614e-01 2.228614e-01 2.228614e-01 2.228614e-01 2.228614e-01 2.228614e-01 2.228614e-01 2.228614e-01 2.228614e-01 2.228614e-01 2.228614e-01 2.228614e-01 2.228614e-01 2.228614e-01 2.228614e-01 2.228614e-01 2.228614e-01 2.228614e-01 2.228614e-01 2.228614e-01 2.228614e-01 2.228614e-01 2.228614e-01 2.228614e-01 2.228614e-01 2.228614e-01 2.228614e-01 2.228614e-01 2.228614e-01 2.228614e-01 2.228614e-01 2.228614e-01 2.228614e-01 2.228614e-01 2.228614e-01 2.228614e-01 2.228614e-01 2.228614e-01 2.228614e-01 2.228614e-01 2.228614e-01 2.228614e-01 2.228614e-01 2.228614e-01 2.228614e-01 2.228614e-01 2.228614e-01 2.228614e-01 2.228614e-01 2.228614e-01 2.228614e-01 2.228614e-01 2.228614e-01 2.228614e-01 2.228614e-01 2.228614e-01 2.228614e-01 2.228614e-01 2.228614e-01 2.228614e-01 2.228614e-01 2.228614e-01 2.228614e-01 2.228614e-01 2.228614e-01 2.228614e-01 2.228614e-01 2.228614e-01 2.228614e-01 2.228614e-01 2.228614e-01 2.228614e-01 2.228614e-01 2.228614e-01 2.228614e-01 2.228614e-01 2.228614e-01 2.228614e-01 2.228614e-01 2.228614e-01 2.228614e-01 2.228614e-01 2.228614e-01 2.228614e-01 2.228614e-01 2.228614e-01 2.228614e-01 2.228614e-01 2.228614e-01 2.228614e-01 2.228614e-01 2.228614e-01 2.228614e-01 2.228614e-01 2.228614e-01 2.228614e-01 2.228614e-01 2.228614e-01 2.228614e-01 2.228614e-01 2.228614e-01 2.228614e-01 2.228614e-01 2.228614e-01 2.228614e-01 2.228614e-01 2.228614e-01 2.228614e-01 2.228614e-01 2.228614e-01 2.228614e-01 2.228614e-01 2.228614e-01 2.228614e-01 2.228614e-01 2.228614e-01 2.228614e-01 2.228614e-01 2.228614e-01 2.228614e-01 2.228614e-01 2.228614e-01 2.228614e-01 2.228614e-01 2.228614e-01 2.228614e-01 2.228614e-01 2.228614e-01 2.228614e-01 2.228614e-01 2.228614e-01 2.228614e-01 2.228614e-01 2.228614e-01 2.228614e-01 2.228614e-01 2.228614e-01 2.228614e-01 2.228614e-01 2.228614e-01 2.228614e-01 2.228614e-01 2.228614e-01 2.228614e-01 2.228614e-01 2.228614e-01 2.228614e-01 2.228614e-01 2.228614e-01 2.228614e-01 2.228614e-01 2.228614e-01 2.228614e-01 2.228614e-01 2.228614e-01 2.228614e-01 2.228614e-01 2.228614e-01 2.228614e-01 2.228614e-01 2.228614e-01 2.228614e-01 2.228614e-01 2.228614e-01 2.228614e-01 2.228614e-01 2.228614e-01 2.228614e-01 2.228614e-01 2.228614e-01 2.228614e-01 2.228614e-01 2.228614e-01 2.228614e-01 2.228614e-01 2.228614e-01 2.228614e-01 2.228614e-01 2.228614e-01 2.228614e-01 2.228614e-01 2.228614e-01 2.228614e-01 2.228614e-01 2.228614e-01 2.228614e-01 2.228614e-01 2.228614e-01 2.228614e-01 2.228614e-01 2.228614e-01 2.228614e-01 2.228614e-01 2.228614e-01 2.228614e-01 2.228614e-01 2.228614e-01 2.228614e-01 2.228614e-01 2.228614e-01 2.228614e-01 2.228614e-01 2.228614e-01 2.228614e-01 2.228614e-01 2.228614e-01 2.228614e-01 2.228614e-01 2.228614e-01 2.228614e-01 2.228614e-01 2.228614e-01 2.228614e-01 2.228614e-01 2.228614e-01 2.228614e-01 2.228614e-01 2.228614e-01 2.228614e-01 2.228614e-01 2.228614e-01 2.228614e-01 2.228614e-01 2.228614e-01 2.228614e-01 2.228614e-01 2.228614e-01 2.228614e-01 2.228614e-01 2.228614e-01 2.228614e-01 2.228614e-01 2.228614e-01 2.228614e-01 2.228614e-01 2.228614e-01 2.228614e-01 2.228614e-01 2.228614e-01 2.228614e-01 2.228614e-01 2.228614e-01 2.228614e-01 2.228614e-01 2.228614e-01 2.228614e-01 2.228614e-01 2.228614e-01 2.228614e-01 2.228614e-01 2.228614e-01 2.228614e-01 2.228614e-01 2.228614e-01 2.228614e-01 2.228614e-01 2.228614e-01 2.228614e-01 2.228614e-01 2.228614e-01 2.228614e-01 2.228614e-01 2.228614e-01 2.228614e-01 2.228614e-01 2.228614e-01 2.228614e-01 2.228614e-01 2.228614e-01 2.228614e-01 2.228614e-01 2.228614e-01 2.228614e-01 2.228614e-01 2.228614e-01 2.228614e-01 2.228614e-01 2.228614e-01 2.228614e-01 2.228614e-01 2.228614e-01 2.228614e-01 2.228614e-01 2.228614e-01 2.228614e-01 2.228614e-01 2.228614e-01 2.228614e-01 2.228614e-01 2.228614e-01 2.228614e-01 2.228614e-01 2.228614e-01 2.228614e-01 2.228614e-01 2.228614e-01 2.228614e-01 2.228614e-01 2.228614e-01 2.228614e-01 2.228614e-01 2.228614e-01 2.228614e-01 2.228614e-01 2.228614e-01 2.228614e-01 2.228614e-01 2.228614e-01 2.228614e-01 2.228614e-01 2.228614e-01 2.228614e-01 2.228614e-01 2.228614e-01 2.228614e-01 2.228614e-01 2.228614e-01 2.228614e-01 2.228614e-01 2.228614e-01 2.228614e-01 2.228614e-01 2.228614e-01 2.228614e-01 2.228614e-01 2.228614e-01 2.228614e-01 2.228614e-01 2.228614e-01 2.228614e-01 2.228614e-01 2.228614e-01 2.228614e-01 2.228614e-01 2.228614e-01 2.228614e-01 2.228614e-01 2.228614e-01 2.228614e-01 2.228614e-01 2.228614e-01 2.228614e-01 2.228614e-01 2.228614e-01 2.228614e-01 2.228614e-01 2.228614e-01 2.228614e-01 2.228614e-01 2.228614e-01 2.228614e-01 2.228614e-01 2.228614e-01 2.228614e-01 2.228614e-01 2.228614e-01 2.228614e-01 2.228614e-01 2.228614e-01 2.228614e-01 2.228614e-01 2.228614e-01 2.228614e-01 2.228614e-01 2.228614e-01 2.228614e-01 2.228614e-01 2.228614e-01 2.228614e-01 2.228614e-01 2.228614e-01 2.228614e-01 2.228614e-01 2.228614e-01 2.228614e-01 2.228614e-01 2.228614e-01 2.228614e-01 2.228614e-01 2.228614e-01 2.228614e-01 2.228614e-01 2.228614e-01 2.228614e-01 2.228614e-01 2.228614e-01 2.228614e-01 2.228614e-01 2.228614e-01 2.228614e-01 2.228614e-01 2.228614e-01 2.228614e-01 2.228614e-01 2.228614e-01 2.228614e-01 2.228614e-01 2.228614e-01 2.228614e-01 2.228614e-01 2.228614e-01 2.228614e-01 2.228614e-01 2.228614e-01 2.228614e-01 2.228614e-01 2.228614e-01 2.228614e-01 2.228614e-01 2.228614e-01 2.228614e-01 2.228614e-01 2.228614e-01 2.228614e-01 2.228614e-01 2.228614e-01 2.228614e-01 2.228614e-01 2.228614e-01 2.228614e-01 2.228614e-01 2.228614e-01 2.228614e-01 2.228614e-01 2.228614e-01 2.228614e-01 2.228614e-01 2.228614e-01 2.228614e-01 2.228614e-01 2.228614e-01 2.228614e-01 2.228614e-01 2.228614e-01 2.228614e-01 2.228614e-01 2.228614e-01 2.228614e-01 2.228614e-01 2.228614e-01 2.228614e-01 2.228614e-01 2.228614e-01 2.228614e-01 2.228614e-01 2.228614e-01 2.228614e-01 2.228614e-01 2.228614e-01 2.228614e-01 2.228614e-01 2.228614e-01 2.228614e-01 2.228614e-01 2.228614e-01 2.228614e-01 2.228614e-01 2.228614e-01 2.228614e-01 2.228614e-01 2.228614e-01 2.228614e-01 2.228614e-01 2.228614e-01 2.228614e-01 2.228614e-01 2.228614e-01 2.228614e-01 2.228614e-01 2.228614e-01 2.228614e-01 2.228614e-01 2.228614e-01 2.228614e-01 2.228614e-01 2.228614e-01 2.228614e-01 2.228614e-01 2.228614e-01 2.228614e-01 2.228614e-01 2.228614e-01 2.228614e-01 2.228614e-01 2.228614e-01 2.228614e-01 2.228614e-01 2.228614e-01 2.228614e-01 2.228614e-01 2.228614e-01 2.228614e-01 2.228614e-01 2.228614e-01 2.228614e-01 2.228614e-01 2.228614e-01 2.228614e-01 2.228614e-01 2.228614e-01 2.228614e-01 2.228614e-01 2.228614e-01 2.228614e-01 2.228614e-01 2.228614e-01 2.228614e-01 2.228614e-01 2.228614e-01 2.228614e-01 2.228614e-01 2.228614e-01 2.228614e-01 2.228614e-01 2.228614e-01 2.228614e-01 2.228614e-01 2.228614e-01 2.228614e-01 2.228614e-01 2.228614e-01 2.228614e-01 2.228614e-01 2.228614e-01 2.228614e-01 2.228614e-01 2.228614e-01 2.228614e-01 2.228614e-01 2.228614e-01 2.228614e-01 2.228614e-01 2.228614e-01 2.228614e-01 2.228614e-01 2.228614e-01 2.228614e-01 2.228614e-01 2.228614e-01 2.228614e-01 2.228614e-01 2.228614e-01 2.228614e-01 2.228614e-01 2.228614e-01 2.228614e-01 2.228614e-01 2.228614e-01 2.228614e-01 2.228614e-01 2.228614e-01 2.228614e-01 2.228614e-01 2.228614e-01 2.228614e-01 2.228614e-01 2.228614e-01 2.228614e-01 2.228614e-01 2.228614e-01 2.228614e-01 2.228614e-01 2.228614e-01 2.228614e-01 2.228614e-01 2.228614e-01 2.228614e-01 2.228614e-01 2.228614e-01 2.228614e-01 2.228614e-01 2.228614e-01 2.228614e-01 2.228614e-01 2.228614e-01 2.228614e-01 2.228614e-01 2.228614e-01 2.228614e-01 2.228614e-01 2.228614e-01 2.228614e-01 2.228614e-01 2.228614e-01 2.228614e-01 2.228614e-01 2.228614e-01 2.228614e-01 2.228614e-01 2.228614e-01 2.228614e-01 2.228614e-01 2.228614e-01 2.228614e-01 2.228614e-01 2.228614e-01 2.228614e-01 2.228614e-01 2.228614e-01 2.228614e-01 2.228614e-01 2.228614e-01 2.228614e-01 2.228614e-01 2.228614e-01 2.228614e-01 2.228614e-01 2.228614e-01 2.228614e-01 2.228614e-01 2.228614e-01 2.228614e-01 2.228614e-01 2.228614e-01 2.228614e-01 2.228614e-01 2.228614e-01 2.228614e-01 2.228614e-01 2.228614e-01 2.228614e-01 2.228614e-01 2.228614e-01 2.228614e-01 2.228614e-01 2.228614e-01 2.228614e-01 2.228614e-01 2.228614e-01 2.228614e-01 2.228614e-01 2.228614e-01 2.228614e-01 2.228614e-01 2.228614e-01 2.228614e-01 2.228614e-01 2.228614e-01 2.228614e-01 2.228614e-01 2.228614e-01 2.228614e-01 2.228614e-01 2.228614e-01 2.228614e-01 2.228614e-01 2.228614e-01 2.228614e-01 2.228614e-01 2.228614e-01 2.228614e-01 2.228614e-01 2.228614e-01 2.228614e-01 2.228614e-01 2.228614e-01 2.228614e-01 2.228614e-01 2.228614e-01 2.228614e-01 2.228614e-01 2.228614e-01 2.228614e-01 2.228614e-01 2.228614e-01 2.228614e-01 2.228614e-01 2.228614e-01 2.228614e-01 2.228614e-01 2.228614e-01 2.228614e-01 2.228614e-01 2.228614e-01 2.228614e-01 2.228614e-01 2.228614e-01 2.228614e-01 2.228614e-01 2.228614e-01 2.228614e-01 2.228614e-01 2.228614e-01 2.228614e-01 2.228614e-01 2.228614e-01 2.228614e-01 2.228614e-01 2.228614e-01 2.228614e-01 2.228614e-01 2.228614e-01 2.228614e-01 2.228614e-01 2.228614e-01 2.228614e-01 2.228614e-01 2.228614e-01 2.228614e-01 2.228614e-01 2.228614e-01 2.228614e-01 2.228614e-01 2.228614e-01 2.228614e-01 2.228614e-01 2.228614e-01 2.228614e-01 2.228614e-01 2.228614e-01 2.228614e-01 2.228614e-01 2.228614e-01 2.228614e-01 2.228614e-01 2.228614e-01 2.228614e-01 2.228614e-01 2.228614e-01 2.228614e-01 2.228614e-01 2.228614e-01 2.228614e-01 2.228614e-01 2.228614e-01 2.228614e-01 2.228614e-01 2.228614e-01 2.228614e-01 2.228614e-01 2.228614e-01 2.228614e-01 2.228614e-01 2.228614e-01 2.228614e-01 2.228614e-01 2.228614e-01 2.228614e-01 2.228614e-01 2.228614e-01 2.228614e-01 2.228614e-01 2.228614e-01 2.228614e-01 2.228614e-01 2.228614e-01 2.228614e-01 2.228614e-01 2.228614e-01 2.228614e-01 2.228614e-01 2.228614e-01 2.228614e-01 2.228614e-01 2.228614e-01 2.228614e-01 2.228614e-01 2.228614e-01 2.228614e-01 2.228614e-01 2.228614e-01 2.228614e-01 2.228614e-01 2.228614e-01 2.228614e-01 2.228614e-01 2.228614e-01 2.228614e-01 2.228614e-01 2.228614e-01 2.228614e-01 2.228614e-01 2.228614e-01 2.228614e-01 2.228614e-01 2.228614e-01 2.228614e-01 2.228614e-01 2.228614e-01 2.228614e-01 2.228614e-01 2.228614e-01 2.228614e-01 2.228614e-01 2.228614e-01 2.228614e-01 2.228614e-01 2.228614e-01 2.228614e-01 2.228614e-01 2.228614e-01 2.228614e-01 2.228614e-01 2.228614e-01 2.228614e-01 2.228614e-01 2.228614e-01 2.228614e-01 2.228614e-01 2.228614e-01 2.228614e-01 2.228614e-01 2.228614e-01 2.228614e-01 2.228614e-01 2.228614e-01 2.228614e-01 2.228614e-01 2.228614e-01 2.228614e-01 2.228614e-01 2.228614e-01 2.228614e-01 2.228614e-01 2.228614e-01 2.228614e-01 2.228614e-01 2.228614e-01 2.228614e-01 2.228614e-01 2.228614e-01 2.228614e-01 
1.172032e+04 3.031236e-01 2.982074e-01 2.961812e-01 2.858720e-01 2.858720e-01 2.858720e-01 2.858720e-01 2.858720e-01 2.831051e-01 2.769884e-01 2.769884e-01 2.760617e-01 2.728447e-01 2.591660e-01 2.512545e-01 2.512545e-01 2.512545e-01 2.453196e-01 2.453196e-01 2.453196e-01 2.453196e-01 2.453196e-01 2.440006e-01 2.424335e-01 2.294145e-01 2.294145e-01 2.267062e-01 2.228970e-01 2.228970e-01 2.228970e-01 2.228970e-01 2.228848e-01 2.228848e-01 2.228712e-01 2.228661e-01 2.228661e-01 2.228661e-01 2.228661e-01 2.228619e-01 2.228619e-01 2.228615e-01 2.228615e-01 2.228615e-01 2.228614e-01 2.228614e-01 2.228614e-01 2.228614e-01 2.228614e-01 2.228614e-01 2.228614e-01 2.228614e-01 2.228614e-01 2.228614e-01 2.228614e-01 2.228614e-01 2.228614e-01 2.228614e-01 2.228614e-01 2.228614e-01 2.228614e-01 2.228614e-01 2.228614e-01 2.228614e-01 2.228614e-01 2.228614e-01 2.228614e-01 2.228614e-01 2.228614e-01 2.228614e-01 2.228614e-01 2.228614e-01 2.228614e-01 2.228614e-01 2.228614e-01 2.228614e-01 2.228614e-01 2.228614e-01 2.228614e-01 2.228614e-01 2.228614e-01 2.228614e-01 2.228614e-01 2.228614e-01 2.228614e-01 2.228614e-01 2.228614e-01 2.228614e-01 2.228614e-01 2.228614e-01 2.228614e-01 2.228614e-01 2.228614e-01 2.228614e-01 2.228614e-01 2.228614e-01 2.228614e-01 2.228614e-01 2.228614e-01 2.228614e-01 2.228614e-01 2.228614e-01 2.228614e-01 2.228614e-01 2.228614e-01 2.228614e-01 2.228614e-01 2.228614e-01 2.228614e-01 2.228614e-01 2.228614e-01 2.228614e-01 2.228614e-01 2.228614e-01 2.228614e-01 2.228614e-01 2.228614e-01 2.228614e-01 2.228614e-01 2.228614e-01 2.228614e-01 2.228614e-01 2.228614e-01 2.228614e-01 2.228614e-01 2.228614e-01 2.228614e-01 2.228614e-01 2.228614e-01 2.228614e-01 2.228614e-01 2.228614e-01 2.228614e-01 2.228614e-01 2.228614e-01 2.228614e-01 2.228614e-01 2.228614e-01 2.228614e-01 2.228614e-01 2.228614e-01 2.228614e-01 2.228614e-01 2.228614e-01 2.228614e-01 2.228614e-01 2.228614e-01 2.228614e-01 2.228614e-01 2.228614e-01 2.228614e-01 2.228614e-01 2.228614e-01 2.228614e-01 2.228614e-01 2.228614e-01 2.228614e-01 2.228614e-01 2.228614e-01 2.228614e-01 2.228614e-01 2.228614e-01 2.228614e-01 2.228614e-01 2.228614e-01 2.228614e-01 2.228614e-01 2.228614e-01 2.228614e-01 2.228614e-01 2.228614e-01 2.228614e-01 2.228614e-01 2.228614e-01 2.228614e-01 2.228614e-01 2.228614e-01 2.228614e-01 2.228614e-01 2.228614e-01 2.228614e-01 2.228614e-01 2.228614e-01 2.228614e-01 2.228614e-01 2.228614e-01 2.228614e-01 2.228614e-01 2.228614e-01 2.228614e-01 2.228614e-01 2.228614e-01 2.228614e-01 2.228614e-01 2.228614e-01 2.228614e-01 2.228614e-01 2.228614e-01 2.228614e-01 2.228614e-01 2.228614e-01 2.228614e-01 2.228614e-01 2.228614e-01 2.228614e-01 2.228614e-01 2.228614e-01 2.228614e-01 2.228614e-01 2.228614e-01 2.228614e-01 2.228614e-01 2.228614e-01 2.228614e-01 2.228614e-01 2.228614e-01 2.228614e-01 2.228614e-01 2.228614e-01 2.228614e-01 2.228614e-01 2.228614e-01 2.228614e-01 2.228614e-01 2.228614e-01 2.228614e-01 2.228614e-01 2.228614e-01 2.228614e-01 2.228614e-01 2.228614e-01 2.228614e-01 2.228614e-01 2.228614e-01 2.228614e-01 2.228614e-01 2.228614e-01 2.228614e-01 2.228614e-01 2.228614e-01 2.228614e-01 2.228614e-01 2.228614e-01 2.228614e-01 2.228614e-01 2.228614e-01 2.228614e-01 2.228614e-01 2.228614e-01 2.228614e-01 2.228614e-01 2.228614e-01 2.228614e-01 2.228614e-01 2.228614e-01 2.228614e-01 2.228614e-01 2.228614e-01 2.228614e-01 2.228614e-01 2.228614e-01 2.228614e-01 2.228614e-01 2.228614e-01 2.228614e-01 2.228614e-01 2.228614e-01 2.228614e-01 2.228614e-01 2.228614e-01 2.228614e-01 2.228614e-01 2.228614e-01 2.228614e-01 2.228614e-01 2.228614e-01 2.228614e-01 2.228614e-01 2.228614e-01 2.228614e-01 2.228614e-01 2.228614e-01 2.228614e-01 2.228614e-01 2.228614e-01 2.228614e-01 2.228614e-01 2.228614e-01 2.228614e-01 2.228614e-01 2.228614e-01 2.228614e-01 2.228614e-01 2.228614e-01 2.228614e-01 2.228614e-01 2.228614e-01 2.228614e-01 2.228614e-01 2.228614e-01 2.228614e-01 2.228614e-01 2.228614e-01 2.228614e-01 2.228614e-01 2.228614e-01 2.228614e-01 2.228614e-01 2.228614e-01 2.228614e-01 2.228614e-01 2.228614e-01 2.228614e-01 2.228614e-01 2.228614e-01 2.228614e-01 2.228614e-01 2.228614e-01 2.228614e-01 2.228614e-01 2.228614e-01 2.228614e-01 2.228614e-01 2.228614e-01 2.228614e-01 2.228614e-01 2.228614e-01 2.228614e-01 2.228614e-01 2.228614e-01 2.228614e-01 2.228614e-01 2.228614e-01 2.228614e-01 2.228614e-01 2.228614e-01 2.228614e-01 2.228614e-01 2.228614e-01 2.228614e-01 2.228614e-01 2.228614e-01 2.228614e-01 2.228614e-01 2.228614e-01 2.228614e-01 2.228614e-01 2.228614e-01 2.228614e-01 2.228614e-01 2.228614e-01 2.228614e-01 2.228614e-01 2.228614e-01 2.228614e-01 2.228614e-01 2.228614e-01 2.228614e-01 2.228614e-01 2.228614e-01 2.228614e-01 2.228614e-01 2.228614e-01 2.228614e-01 2.228614e-01 2.228614e-01 2.228614e-01 2.228614e-01 2.228614e-01 2.228614e-01 2.228614e-01 2.228614e-01 2.228614e-01 2.228614e-01 2.228614e-01 2.228614e-01 2.228614e-01 2.228614e-01 2.228614e-01 2.228614e-01 2.228614e-01 2.228614e-01 2.228614e-01 2.228614e-01 2.228614e-01 2.228614e-01 2.228614e-01 2.228614e-01 2.228614e-01 2.228614e-01 2.228614e-01 2.228614e-01 2.228614e-01 2.228614e-01 2.228614e-01 2.228614e-01 2.228614e-01 2.228614e-01 2.228614e-01 2.228614e-01 2.228614e-01 2.228614e-01 2.228614e-01 2.228614e-01 2.228614e-01 2.228614e-01 2.228614e-01 2.228614e-01 2.228614e-01 2.228614e-01 2.228614e-01 2.228614e-01 2.228614e-01 2.228614e-01 2.228614e-01 2.228614e-01 2.228614e-01 2.228614e-01 2.228614e-01 2.228614e-01 2.228614e-01 2.228614e-01 2.228614e-01 2.228614e-01 2.228614e-01 2.228614e-01 2.228614e-01 2.228614e-01 2.228614e-01 2.228614e-01 2.228614e-01 2.228614e-01 2.228614e-01 2.228614e-01 2.228614e-01 2.228614e-01 2.228614e-01 2.228614e-01 2.228614e-01 2.228614e-01 2.228614e-01 2.228614e-01 2.228614e-01 2.228614e-01 2.228614e-01 2.228614e-01 2.228614e-01 2.228614e-01 2.228614e-01 2.228614e-01 2.228614e-01 2.228614e-01 2.228614e-01 2.228614e-01 2.228614e-01 2.228614e-01 2.228614e-01 2.228614e-01 2.228614e-01 2.228614e-01 2.228614e-01 2.228614e-01 2.228614e-01 2.228614e-01 2.228614e-01 2.228614e-01 2.228614e-01 2.228614e-01 2.228614e-01 2.228614e-01 2.228614e-01 2.228614e-01 2.228614e-01 2.228614e-01 2.228614e-01 2.228614e-01 2.228614e-01 2.228614e-01 2.228614e-01 2.228614e-01 2.228614e-01 2.228614e-01 2.228614e-01 2.228614e-01 2.228614e-01 2.228614e-01 2.228614e-01 2.228614e-01 2.228614e-01 2.228614e-01 2.228614e-01 2.228614e-01 2.228614e-01 2.228614e-01 2.228614e-01 2.228614e-01 2.228614e-01 2.228614e-01 2.228614e-01 2.228614e-01 2.228614e-01 2.228614e-01 2.228614e-01 2.228614e-01 2.228614e-01 2.228614e-01 2.228614e-01 2.228614e-01 2.228614e-01 2.228614e-01 2.228614e-01 2.228614e-01 2.228614e-01 2.228614e-01 2.228614e-01 2.228614e-01 2.228614e-01 2.228614e-01 2.228614e-01 2.228614e-01 2.228614e-01 2.228614e-01 2.228614e-01 2.228614e-01 2.228614e-01 2.228614e-01 2.228614e-01 2.228614e-01 2.228614e-01 2.228614e-01 2.228614e-01 2.228614e-01 2.228614e-01 2.228614e-01 2.228614e-01 2.228614e-01 2.228614e-01 2.228614e-01 2.228614e-01 2.228614e-01 2.228614e-01 2.228614e-01 2.228614e-01 2.228614e-01 2.228614e-01 2.228614e-01 2.228614e-01 2.228614e-01 2.228614e-01 2.228614e-01 2.228614e-01 2.228614e-01 2.228614e-01 2.228614e-01 2.228614e-01 2.228614e-01 2.228614e-01 2.228614e-01 2.228614e-01 2.228614e-01 2.228614e-01 2.228614e-01 2.228614e-01 2.228614e-01 2.228614e-01 2.228614e-01 2.228614e-01 2.228614e-01 2.228614e-01 2.228614e-01 2.228614e-01 2.228614e-01 2.228614e-01 2.228614e-01 2.228614e-01 2.228614e-01 2.228614e-01 2.228614e-01 2.228614e-01 2.228614e-01 2.228614e-01 2.228614e-01 2.228614e-01 2.228614e-01 2.228614e-01 2.228614e-01 2.228614e-01 2.228614e-01 2.228614e-01 2.228614e-01 2.228614e-01 2.228614e-01 2.228614e-01 2.228614e-01 2.228614e-01 2.228614e-01 2.228614e-01 2.228614e-01 2.228614e-01 2.228614e-01 2.228614e-01 2.228614e-01 2.228614e-01 2.228614e-01 2.228614e-01 2.228614e-01 2.228614e-01 2.228614e-01 2.228614e-01 2.228614e-01 2.228614e-01 2.228614e-01 2.228614e-01 2.228614e-01 2.228614e-01 2.228614e-01 2.228614e-01 2.228614e-01 2.228614e-01 2.228614e-01 2.228614e-01 2.228614e-01 2.228614e-01 2.228614e-01 2.228614e-01 2.228614e-01 2.228614e-01 2.228614e-01 2.228614e-01 2.228614e-01 2.228614e-01 2.228614e-01 2.228614e-01 2.228614e-01 2.228614e-01 2.228614e-01 2.228614e-01 2.228614e-01 2.228614e-01 2.228614e-01 2.228614e-01 2.228614e-01 2.228614e-01 2.228614e-01 2.228614e-01 2.228614e-01 2.228614e-01 2.228614e-01 2.228614e-01 2.228614e-01 2.228614e-01 2.228614e-01 2.228614e-01 2.228614e-01 2.228614e-01 2.228614e-01 2.228614e-01 2.228614e-01 2.228614e-01 2.228614e-01 2.228614e-01 2.228614e-01 2.228614e-01 2.228614e-01 2.228614e-01 2.228614e-01 2.228614e-01 2.228614e-01 2.228614e-01 2.228614e-01 2.228614e-01 2.228614e-01 2.228614e-01 2.228614e-01 2.228614e-01 2.228614e-01 2.228614e-01 2.228614e-01 2.228614e-01 2.228614e-01 2.228614e-01 2.228614e-01 2.228614e-01 2.228614e-01 2.228614e-01 2.228614e-01 2.228614e-01 2.228614e-01 2.228614e-01 2.228614e-01 2.228614e-01 2.228614e-01 2.228614e-01 2.228614e-01 2.228614e-01 2.228614e-01 2.228614e-01 2.228614e-01 2.228614e-01 2.228614e-01 2.228614e-01 2.228614e-01 2.228614e-01 2.228614e-01 2.228614e-01 2.228614e-01 2.228614e-01 2.228614e-01 2.228614e-01 2.228614e-01 2.228614e-01 2.228614e-01 2.228614e-01 2.228614e-01 2.228614e-01 2.228614e-01 2.228614e-01 2.228614e-01 2.228614e-01 2.228614e-01 2.228614e-01 2.228614e-01 2.228614e-01 2.228614e-01 2.228614e-01 2.228614e-01 2.228614e-01 2.228614e-01 2.228614e-01 2.228614e-01 2.228614e-01 2.228614e-01 2.228614e-01 2.228614e-01 2.228614e-01 2.228614e-01 2.228614e-01 2.228614e-01 2.228614e-01 2.228614e-01 2.228614e-01 2.228614e-01 2.228614e-01 2.228614e-01 2.228614e-01 2.228614e-01 2.228614e-01 2.228614e-01 2.228614e-01 2.228614e-01 2.228614e-01 2.228614e-01 2.228614e-01 2.228614e-01 2.228614e-01 2.228614e-01 2.228614e-01 2.228614e-01 2.228614e-01 2.228614e-01 2.228614e-01 2.228614e-01 2.228614e-01 2.228614e-01 2.228614e-01 2.228614e-01 2.228614e-01 2.228614e-01 2.228614e-01 2.228614e-01 2.228614e-01 2.228614e-01 2.228614e-01 2.228614e-01 2.228614e-01 2.228614e-01 2.228614e-01 2.228614e-01 2.228614e-01 2.228614e-01 2.228614e-01 2.228614e-01 2.228614e-01 2.228614e-01 2.228614e-01 2.228614e-01 2.228614e-01 2.228614e-01 2.228614e-01 2.228614e-01 2.228614e-01 2.228614e-01 2.228614e-01 2.228614e-01 2.228614e-01 2.228614e-01 2.228614e-01 2.228614e-01 2.228614e-01 2.228614e-01 2.228614e-01 2.228614e-01 2.228614e-01 2.228614e-01 2.228614e-01 2.228614e-01 2.228614e-01 2.228614e-01 2.228614e-01 2.228614e-01 2.228614e-01 2.228614e-01 2.228614e-01 2.228614e-01 2.228614e-01 2.228614e-01 2.228614e-01 2.228614e-01 2.228614e-01 2.228614e-01 2.228614e-01 2.228614e-01 2.228614e-01 2.228614e-01 2.228614e-01 2.228614e-01 2.228614e-01 2.228614e-01 2.228614e-01 2.228614e-01 2.228614e-01 2.228614e-01 2.228614e-01 2.228614e-01 2.228614e-01 2.228614e-01 2.228614e-01 2.228614e-01 2.228614e-01 2.228614e-01 2.228614e-01 2.228614e-01 2.228614e-01 2.228614e-01 2.228614e-01 2.228614e-01 2.228614e-01 2.228614e-01 2.228614e-01 2.228614e-01 2.228614e-01 2.228614e-01 2.228614e-01 2.228614e-01 2.228614e-01 2.228614e-01 2.228614e-01 2.228614e-01 2.228614e-01 2.228614e-01 2.228614e-01 2.228614e-01 2.228614e-01 2.228614e-01 2.228614e-01 2.228614e-01 2.228614e-01 2.228614e-01 2.228614e-01 2.228614e-01 2.228614e-01 2.228614e-01 2.228614e-01 2.228614e-01 2.228614e-01 2.228614e-01 2.228614e-01 2.228614e-01 2.228614e-01 2.228614e-01 2.228614e-01 2.228614e-01 2.228614e-01 2.228614e-01 2.228614e-01 2.228614e-01 2.228614e-01 2.228614e-01 2.228614e-01 2.228614e-01 2.228614e-01 2.228614e-01 2.228614e-01 2.228614e-01 2.228614e-01 2.228614e-01 2.228614e-01 2.228614e-01 2.228614e-01 2.228614e-01 2.228614e-01 2.228614e-01 2.228614e-01 2.228614e-01 2.228614e-01 2.228614e-01 2.228614e-01 2.228614e-01 2.228614e-01 2.228614e-01 2.228614e-01 2.228614e-01 2.228614e-01 2.228614e-01 2.228614e-01 2.228614e-01 2.228614e-01 2.228614e-01 2.228614e-01 2.228614e-01 2.228614e-01 2.228614e-01 2.228614e-01 2.228614e-01 2.228614e-01 2.228614e-01 2.228614e-01 2.228614e-01 2.228614e-01 2.228614e-01 2.228614e-01 2.228614e-01 2.228614e-01 2.228614e-01 2.228614e-01 2.228614e-01 2.228614e-01 2.228614e-01 2.228614e-01 2.228614e-01 2.228614e-01 2.228614e-01 2.228614e-01 2.228614e-01 2.228614e-01 2.228614e-01 2.228614e-01 2.228614e-01 2.228614e-01 2.228614e-01 2.228614e-01 2.228614e-01 2.228614e-01 2.228614e-01 2.228614e-01 2.228614e-01 2.228614e-01 2.228614e-01 2.228614e-01 2.228614e-01 2.228614e-01 2.228614e-01 2.228614e-01 2.228614e-01 2.228614e-01 2.228614e-01 2.228614e-01 2.228614e-01 2.228614e-01 2.228614e-01 2.228614e-01 2.228614e-01 2.228614e-01 2.228614e-01 2.228614e-01 2.228614e-01 2.228614e-01 2.228614e-01 2.228614e-01 2.228614e-01 2.228614e-01 2.228614e-01 2.228614e-01 2.228614e-01 2.228614e-01 2.228614e-01 2.228614e-01 2.228614e-01 2.228614e-01 2.228614e-01 2.228614e-01 2.228614e-01 2.228614e-01 2.228614e-01 2.228614e-01 2.228614e-01 2.228614e-01 2.228614e-01 2.228614e-01 2.228614e-01 
4.344066e+03 3.024551e-01 3.011997e-01 3.000553e-01 2.997304e-01 2.997304e-01 2.997209e-01 2.927830e-01 2.650612e-01 2.650612e-01 2.650612e-01 2.647038e-01 2.614386e-01 2.612693e-01 2.608670e-01 2.608670e-01 2.607336e-01 2.578701e-01 2.578701e-01 2.576751e-01 2.528692e-01 2.473683e-01 2.406129e-01 2.406129e-01 2.406129e-01 2.387132e-01 2.387132e-01 2.335487e-01 2.335487e-01 2.296330e-01 2.296330e-01 2.296330e-01 2.296330e-01 2.288230e-01 2.288230e-01 2.285597e-01 2.284496e-01 2.284496e-01 2.284496e-01 2.284496e-01 2.252590e-01 2.231850e-01 2.231850e-01 2.230798e-01 2.230798e-01 2.228828e-01 2.228828e-01 2.228828e-01 2.228790e-01 2.228790e-01 2.228777e-01 2.228777e-01 2.228777e-01 2.228777e-01 2.228777e-01 2.228777e-01 2.228777e-01 2.228745e-01 2.228738e-01 2.228625e-01 2.228625e-01 2.228620e-01 2.228620e-01 2.228614e-01 2.228614e-01 2.228614e-01 2.228614e-01 2.228614e-01 2.228614e-01 2.228614e-01 2.228614e-01 2.228614e-01 2.228614e-01 2.228614e-01 2.228614e-01 2.228614e-01 2.228614e-01 2.228614e-01 2.228614e-01 2.228614e-01 2.228614e-01 2.228614e-01 2.228614e-01 2.228614e-01 2.228614e-01 2.228614e-01 2.228614e-01 2.228614e-01 2.228614e-01 2.228614e-01 2.228614e-01 2.228614e-01 2.228614e-01 2.228614e-01 2.228614e-01 2.228614e-01 2.228614e-01 2.228614e-01 2.228614e-01 2.228614e-01 2.228614e-01 2.228614e-01 2.228614e-01 2.228614e-01 2.228614e-01 2.228614e-01 2.228614e-01 2.228614e-01 2.228614e-01 2.228614e-01 2.228614e-01 2.228614e-01 2.228614e-01 2.228614e-01 2.228614e-01 2.228614e-01 2.228614e-01 2.228614e-01 2.228614e-01 2.228614e-01 2.228614e-01 2.228614e-01 2.228614e-01 2.228614e-01 2.228614e-01 2.228614e-01 2.228614e-01 2.228614e-01 2.228614e-01 2.228614e-01 2.228614e-01 2.228614e-01 2.228614e-01 2.228614e-01 2.228614e-01 2.228614e-01 2.228614e-01 2.228614e-01 2.228614e-01 2.228614e-01 2.228614e-01 2.228614e-01 2.228614e-01 2.228614e-01 2.228614e-01 2.228614e-01 2.228614e-01 2.228614e-01 2.228614e-01 2.228614e-01 2.228614e-01 2.228614e-01 2.228614e-01 2.228614e-01 2.228614e-01 2.228614e-01 2.228614e-01 2.228614e-01 2.228614e-01 2.228614e-01 2.228614e-01 2.228614e-01 2.228614e-01 2.228614e-01 2.228614e-01 2.228614e-01 2.228614e-01 2.228614e-01 2.228614e-01 2.228614e-01 2.228614e-01 2.228614e-01 2.228614e-01 2.228614e-01 2.228614e-01 2.228614e-01 2.228614e-01 2.228614e-01 2.228614e-01 2.228614e-01 2.228614e-01 2.228614e-01 2.228614e-01 2.228614e-01 2.228614e-01 2.228614e-01 2.228614e-01 2.228614e-01 2.228614e-01 2.228614e-01 2.228614e-01 2.228614e-01 2.228614e-01 2.228614e-01 2.228614e-01 2.228614e-01 2.228614e-01 2.228614e-01 2.228614e-01 2.228614e-01 2.228614e-01 2.228614e-01 2.228614e-01 2.228614e-01 2.228614e-01 2.228614e-01 2.228614e-01 2.228614e-01 2.228614e-01 2.228614e-01 2.228614e-01 2.228614e-01 2.228614e-01 2.228614e-01 2.228614e-01 2.228614e-01 2.228614e-01 2.228614e-01 2.228614e-01 2.228614e-01 2.228614e-01 2.228614e-01 2.228614e-01 2.228614e-01 2.228614e-01 2.228614e-01 2.228614e-01 2.228614e-01 2.228614e-01 2.228614e-01 2.228614e-01 2.228614e-01 2.228614e-01 2.228614e-01 2.228614e-01 2.228614e-01 2.228614e-01 2.228614e-01 2.228614e-01 2.228614e-01 2.228614e-01 2.228614e-01 2.228614e-01 2.228614e-01 2.228614e-01 2.228614e-01 2.228614e-01 2.228614e-01 2.228614e-01 2.228614e-01 2.228614e-01 2.228614e-01 2.228614e-01 2.228614e-01 2.228614e-01 2.228614e-01 2.228614e-01 2.228614e-01 2.228614e-01 2.228614e-01 2.228614e-01 2.228614e-01 2.228614e-01 2.228614e-01 2.228614e-01 2.228614e-01 2.228614e-01 2.228614e-01 2.228614e-01 2.228614e-01 2.228614e-01 2.228614e-01 2.228614e-01 2.228614e-01 2.228614e-01 2.228614e-01 2.228614e-01 2.228614e-01 2.228614e-01 2.228614e-01 2.228614e-01 2.228614e-01 2.228614e-01 2.228614e-01 2.228614e-01 2.228614e-01 2.228614e-01 2.228614e-01 2.228614e-01 2.228614e-01 2.228614e-01 2.228614e-01 2.228614e-01 2.228614e-01 2.228614e-01 2.228614e-01 2.228614e-01 2.228614e-01 2.228614e-01 2.228614e-01 2.228614e-01 2.228614e-01 2.228614e-01 2.228614e-01 2.228614e-01 2.228614e-01 2.228614e-01 2.228614e-01 2.228614e-01 2.228614e-01 2.228614e-01 2.228614e-01 2.228614e-01 2.228614e-01 2.228614e-01 2.228614e-01 2.228614e-01 2.228614e-01 2.228614e-01 2.228614e-01 2.228614e-01 2.228614e-01 2.228614e-01 2.228614e-01 2.228614e-01 2.228614e-01 2.228614e-01 2.228614e-01 2.228614e-01 2.228614e-01 2.228614e-01 2.228614e-01 2.228614e-01 2.228614e-01 2.228614e-01 2.228614e-01 2.228614e-01 2.228614e-01 2.228614e-01 2.228614e-01 2.228614e-01 2.228614e-01 2.228614e-01 2.228614e-01 2.228614e-01 2.228614e-01 2.228614e-01 2.228614e-01 2.228614e-01 2.228614e-01 2.228614e-01 2.228614e-01 2.228614e-01 2.228614e-01 2.228614e-01 2.228614e-01 2.228614e-01 2.228614e-01 2.228614e-01 2.228614e-01 2.228614e-01 2.228614e-01 2.228614e-01 2.228614e-01 2.228614e-01 2.228614e-01 2.228614e-01 2.228614e-01 2.228614e-01 2.228614e-01 2.228614e-01 2.228614e-01 2.228614e-01 2.228614e-01 2.228614e-01 2.228614e-01 2.228614e-01 2.228614e-01 2.228614e-01 2.228614e-01 2.228614e-01 2.228614e-01 2.228614e-01 2.228614e-01 2.228614e-01 2.228614e-01 2.228614e-01 2.228614e-01 2.228614e-01 2.228614e-01 2.228614e-01 2.228614e-01 2.228614e-01 2.228614e-01 2.228614e-01 2.228614e-01 2.228614e-01 2.228614e-01 2.228614e-01 2.228614e-01 2.228614e-01 2.228614e-01 2.228614e-01 2.228614e-01 2.228614e-01 2.228614e-01 2.228614e-01 2.228614e-01 2.228614e-01 2.228614e-01 2.228614e-01 2.228614e-01 2.228614e-01 2.228614e-01 2.228614e-01 2.228614e-01 2.228614e-01 2.228614e-01 2.228614e-01 2.228614e-01 2.228614e-01 2.228614e-01 2.228614e-01 2.228614e-01 2.228614e-01 2.228614e-01 2.228614e-01 2.228614e-01 2.228614e-01 2.228614e-01 2.228614e-01 2.228614e-01 2.228614e-01 2.228614e-01 2.228614e-01 2.228614e-01 2.228614e-01 2.228614e-01 2.228614e-01 2.228614e-01 2.228614e-01 2.228614e-01 2.228614e-01 2.228614e-01 2.228614e-01 2.228614e-01 2.228614e-01 2.228614e-01 2.228614e-01 2.228614e-01 2.228614e-01 2.228614e-01 2.228614e-01 2.228614e-01 2.228614e-01 2.228614e-01 2.228614e-01 2.228614e-01 2.228614e-01 2.228614e-01 2.228614e-01 2.228614e-01 2.228614e-01 2.228614e-01 2.228614e-01 2.228614e-01 2.228614e-01 2.228614e-01 2.228614e-01 2.228614e-01 2.228614e-01 2.228614e-01 2.228614e-01 2.228614e-01 2.228614e-01 2.228614e-01 2.228614e-01 2.228614e-01 2.228614e-01 2.228614e-01 2.228614e-01 2.228614e-01 2.228614e-01 2.228614e-01 2.228614e-01 2.228614e-01 2.228614e-01 2.228614e-01 2.228614e-01 2.228614e-01 2.228614e-01 2.228614e-01 2.228614e-01 2.228614e-01 2.228614e-01 2.228614e-01 2.228614e-01 2.228614e-01 2.228614e-01 2.228614e-01 2.228614e-01 2.228614e-01 2.228614e-01 2.228614e-01 2.228614e-01 2.228614e-01 2.228614e-01 2.228614e-01 2.228614e-01 2.228614e-01 2.228614e-01 2.228614e-01 2.228614e-01 2.228614e-01 2.228614e-01 2.228614e-01 2.228614e-01 2.228614e-01 2.228614e-01 2.228614e-01 2.228614e-01 2.228614e-01 2.228614e-01 2.228614e-01 2.228614e-01 2.228614e-01 2.228614e-01 2.228614e-01 2.228614e-01 2.228614e-01 2.228614e-01 2.228614e-01 2.228614e-01 2.228614e-01 2.228614e-01 2.228614e-01 2.228614e-01 2.228614e-01 2.228614e-01 2.228614e-01 2.228614e-01 2.228614e-01 2.228614e-01 2.228614e-01 2.228614e-01 2.228614e-01 2.228614e-01 2.228614e-01 2.228614e-01 2.228614e-01 2.228614e-01 2.228614e-01 2.228614e-01 2.228614e-01 2.228614e-01 2.228614e-01 2.228614e-01 2.228614e-01 2.228614e-01 2.228614e-01 2.228614e-01 2.228614e-01 2.228614e-01 2.228614e-01 2.228614e-01 2.228614e-01 2.228614e-01 2.228614e-01 2.228614e-01 2.228614e-01 2.228614e-01 2.228614e-01 2.228614e-01 2.228614e-01 2.228614e-01 2.228614e-01 2.228614e-01 2.228614e-01 2.228614e-01 2.228614e-01 2.228614e-01 2.228614e-01 2.228614e-01 2.228614e-01 2.228614e-01 2.228614e-01 2.228614e-01 2.228614e-01 2.228614e-01 2.228614e-01 2.228614e-01 2.228614e-01 2.228614e-01 2.228614e-01 2.228614e-01 2.228614e-01 2.228614e-01 2.228614e-01 2.228614e-01 2.228614e-01 2.228614e-01 2.228614e-01 2.228614e-01 2.228614e-01 2.228614e-01 2.228614e-01 2.228614e-01 2.228614e-01 2.228614e-01 2.228614e-01 2.228614e-01 2.228614e-01 2.228614e-01 2.228614e-01 2.228614e-01 2.228614e-01 2.228614e-01 2.228614e-01 2.228614e-01 2.228614e-01 2.228614e-01 2.228614e-01 2.228614e-01 2.228614e-01 2.228614e-01 2.228614e-01 2.228614e-01 2.228614e-01 2.228614e-01 2.228614e-01 2.228614e-01 2.228614e-01 2.228614e-01 2.228614e-01 2.228614e-01 2.228614e-01 2.228614e-01 2.228614e-01 2.228614e-01 2.228614e-01 2.228614e-01 2.228614e-01 2.228614e-01 2.228614e-01 2.228614e-01 2.228614e-01 2.228614e-01 2.228614e-01 2.228614e-01 2.228614e-01 2.228614e-01 2.228614e-01 2.228614e-01 2.228614e-01 2.228614e-01 2.228614e-01 2.228614e-01 2.228614e-01 2.228614e-01 2.228614e-01 2.228614e-01 2.228614e-01 2.228614e-01 2.228614e-01 2.228614e-01 2.228614e-01 2.228614e-01 2.228614e-01 2.228614e-01 2.228614e-01 2.228614e-01 2.228614e-01 2.228614e-01 2.228614e-01 2.228614e-01 2.228614e-01 2.228614e-01 2.228614e-01 2.228614e-01 2.228614e-01 2.228614e-01 2.228614e-01 2.228614e-01 2.228614e-01 2.228614e-01 2.228614e-01 2.228614e-01 2.228614e-01 2.228614e-01 2.228614e-01 2.228614e-01 2.228614e-01 2.228614e-01 2.228614e-01 2.228614e-01 2.228614e-01 2.228614e-01 2.228614e-01 2.228614e-01 2.228614e-01 2.228614e-01 2.228614e-01 2.228614e-01 2.228614e-01 2.228614e-01 2.228614e-01 2.228614e-01 2.228614e-01 2.228614e-01 2.228614e-01 2.228614e-01 2.228614e-01 2.228614e-01 2.228614e-01 2.228614e-01 2.228614e-01 2.228614e-01 2.228614e-01 2.228614e-01 2.228614e-01 2.228614e-01 2.228614e-01 2.228614e-01 2.228614e-01 2.228614e-01 2.228614e-01 2.228614e-01 2.228614e-01 2.228614e-01 2.228614e-01 2.228614e-01 2.228614e-01 2.228614e-01 2.228614e-01 2.228614e-01 2.228614e-01 2.228614e-01 2.228614e-01 2.228614e-01 2.228614e-01 2.228614e-01 2.228614e-01 2.228614e-01 2.228614e-01 2.228614e-01 2.228614e-01 2.228614e-01 2.228614e-01 2.228614e-01 2.228614e-01 2.228614e-01 2.228614e-01 2.228614e-01 2.228614e-01 2.228614e-01 2.228614e-01 2.228614e-01 2.228614e-01 2.228614e-01 2.228614e-01 2.228614e-01 2.228614e-01 2.228614e-01 2.228614e-01 2.228614e-01 2.228614e-01 2.228614e-01 2.228614e-01 2.228614e-01 2.228614e-01 2.228614e-01 2.228614e-01 2.228614e-01 2.228614e-01 2.228614e-01 2.228614e-01 2.228614e-01 2.228614e-01 2.228614e-01 2.228614e-01 2.228614e-01 2.228614e-01 2.228614e-01 2.228614e-01 2.228614e-01 2.228614e-01 2.228614e-01 2.228614e-01 2.228614e-01 2.228614e-01 2.228614e-01 2.228614e-01 2.228614e-01 2.228614e-01 2.228614e-01 2.228614e-01 2.228614e-01 2.228614e-01 2.228614e-01 2.228614e-01 2.228614e-01 2.228614e-01 2.228614e-01 2.228614e-01 2.228614e-01 2.228614e-01 2.228614e-01 2.228614e-01 2.228614e-01 2.228614e-01 2.228614e-01 2.228614e-01 2.228614e-01 2.228614e-01 2.228614e-01 2.228614e-01 2.228614e-01 2.228614e-01 2.228614e-01 2.228614e-01 2.228614e-01 2.228614e-01 2.228614e-01 2.228614e-01 2.228614e-01 2.228614e-01 2.228614e-01 2.228614e-01 2.228614e-01 2.228614e-01 2.228614e-01 2.228614e-01 2.228614e-01 2.228614e-01 2.228614e-01 2.228614e-01 2.228614e-01 2.228614e-01 2.228614e-01 2.228614e-01 2.228614e-01 2.228614e-01 2.228614e-01 2.228614e-01 2.228614e-01 2.228614e-01 2.228614e-01 2.228614e-01 2.228614e-01 2.228614e-01 2.228614e-01 2.228614e-01 2.228614e-01 2.228614e-01 2.228614e-01 2.228614e-01 2.228614e-01 2.228614e-01 2.228614e-01 2.228614e-01 2.228614e-01 2.228614e-01 2.228614e-01 2.228614e-01 2.228614e-01 2.228614e-01 2.228614e-01 2.228614e-01 2.228614e-01 2.228614e-01 2.228614e-01 2.228614e-01 2.228614e-01 2.228614e-01 2.228614e-01 2.228614e-01 2.228614e-01 2.228614e-01 2.228614e-01 2.228614e-01 2.228614e-01 2.228614e-01 2.228614e-01 2.228614e-01 2.228614e-01 2.228614e-01 2.228614e-01 2.228614e-01 2.228614e-01 2.228614e-01 2.228614e-01 2.228614e-01 2.228614e-01 2.228614e-01 2.228614e-01 2.228614e-01 2.228614e-01 2.228614e-01 2.228614e-01 2.228614e-01 2.228614e-01 2.228614e-01 2.228614e-01 2.228614e-01 2.228614e-01 2.228614e-01 2.228614e-01 2.228614e-01 2.228614e-01 2.228614e-01 2.228614e-01 2.228614e-01 2.228614e-01 2.228614e-01 2.228614e-01 2.228614e-01 2.228614e-01 2.228614e-01 2.228614e-01 2.228614e-01 2.228614e-01 2.228614e-01 2.228614e-01 2.228614e-01 2.228614e-01 2.228614e-01 2.228614e-01 2.228614e-01 2.228614e-01 2.228614e-01 2.228614e-01 2.228614e-01 2.228614e-01 2.228614e-01 2.228614e-01 2.228614e-01 2.228614e-01 2.228614e-01 2.228614e-01 2.228614e-01 2.228614e-01 2.228614e-01 2.228614e-01 2.228614e-01 2.228614e-01 2.228614e-01 2.228614e-01 2.228614e-01 2.228614e-01 2.228614e-01 2.228614e-01 2.228614e-01 2.228614e-01 2.228614e-01 2.228614e-01 2.228614e-01 2.228614e-01 2.228614e-01 2.228614e-01 2.228614e-01 2.228614e-01 2.228614e-01 2.228614e-01 2.228614e-01 2.228614e-01 2.228614e-01 2.228614e-01 2.228614e-01 2.228614e-01 2.228614e-01 2.228614e-01 2.228614e-01 2.228614e-01 2.228614e-01 2.228614e-01 2.228614e-01 2.228614e-01 2.228614e-01 2.228614e-01 2.228614e-01 2.228614e-01 2.228614e-01 2.228614e-01 2.228614e-01 2.228614e-01 2.228614e-01 2.228614e-01 2.228614e-01 2.228614e-01 2.228614e-01 2.228614e-01 2.228614e-01 2.228614e-01 2.228614e-01 2.228614e-01 2.228614e-01 2.228614e-01 2.228614e-01 2.228614e-01 2.228614e-01 
1.285448e+03 2.984441e-01 2.957781e-01 2.860152e-01 2.570146e-01 2.409331e-01 2.390603e-01 2.390603e-01 2.390603e-01 2.390603e-01 2.351194e-01 2.351194e-01 2.321862e-01 2.321862e-01 2.321862e-01 2.321862e-01 2.299035e-01 2.290384e-01 2.290384e-01 2.287416e-01 2.287416e-01 2.283024e-01 2.262766e-01 2.240889e-01 2.232755e-01 2.232755e-01 2.232755e-01 2.229525e-01 2.229525e-01 2.229525e-01 2.229471e-01 2.229471e-01 2.229471e-01 2.229400e-01 2.229400e-01 2.228984e-01 2.228984e-01 2.228895e-01 2.228881e-01 2.228881e-01 2.228875e-01 2.228875e-01 2.228806e-01 2.228806e-01 2.228743e-01 2.228696e-01 2.228682e-01 2.228682e-01 2.228682e-01 2.228681e-01 2.228681e-01 2.228681e-01 2.228681e-01 2.228681e-01 2.228681e-01 2.228618e-01 2.228618e-01 2.228618e-01 2.228617e-01 2.228617e-01 2.228614e-01 2.228614e-01 2.228614e-01 2.228614e-01 2.228614e-01 2.228614e-01 2.228614e-01 2.228614e-01 2.228614e-01 2.228614e-01 2.228614e-01 2.228614e-01 2.228614e-01 2.228614e-01 2.228614e-01 2.228614e-01 2.228614e-01 2.228614e-01 2.228614e-01 2.228614e-01 2.228614e-01 2.228614e-01 2.228614e-01 2.228614e-01 2.228614e-01 2.228614e-01 2.228614e-01 2.228614e-01 2.228614e-01 2.228614e-01 2.228614e-01 2.228614e-01 2.228614e-01 2.228614e-01 2.228614e-01 2.228614e-01 2.228614e-01 2.228614e-01 2.228614e-01 2.228614e-01 2.228614e-01 2.228614e-01 2.228614e-01 2.228614e-01 2.228614e-01 2.228614e-01 2.228614e-01 2.228614e-01 2.228614e-01 2.228614e-01 2.228614e-01 2.228614e-01 2.228614e-01 2.228614e-01 2.228614e-01 2.228614e-01 2.228614e-01 2.228614e-01 2.228614e-01 2.228614e-01 2.228614e-01 2.228614e-01 2.228614e-01 2.228614e-01 2.228614e-01 2.228614e-01 2.228614e-01 2.228614e-01 2.228614e-01 2.228614e-01 2.228614e-01 2.228614e-01 2.228614e-01 2.228614e-01 2.228614e-01 2.228614e-01 2.228614e-01 2.228614e-01 2.228614e-01 2.228614e-01 2.228614e-01 2.228614e-01 2.228614e-01 2.228614e-01 2.228614e-01 2.228614e-01 2.228614e-01 2.228614e-01 2.228614e-01 2.228614e-01 2.228614e-01 2.228614e-01 2.228614e-01 2.228614e-01 2.228614e-01 2.228614e-01 2.228614e-01 2.228614e-01 2.228614e-01 2.228614e-01 2.228614e-01 2.228614e-01 2.228614e-01 2.228614e-01 2.228614e-01 2.228614e-01 2.228614e-01 2.228614e-01 2.228614e-01 2.228614e-01 2.228614e-01 2.228614e-01 2.228614e-01 2.228614e-01 2.228614e-01 2.228614e-01 2.228614e-01 2.228614e-01 2.228614e-01 2.228614e-01 2.228614e-01 2.228614e-01 2.228614e-01 2.228614e-01 2.228614e-01 2.228614e-01 2.228614e-01 2.228614e-01 2.228614e-01 2.228614e-01 2.228614e-01 2.228614e-01 2.228614e-01 2.228614e-01 2.228614e-01 2.228614e-01 2.228614e-01 2.228614e-01 2.228614e-01 2.228614e-01 2.228614e-01 2.228614e-01 2.228614e-01 2.228614e-01 2.228614e-01 2.228614e-01 2.228614e-01 2.228614e-01 2.228614e-01 2.228614e-01 2.228614e-01 2.228614e-01 2.228614e-01 2.228614e-01 2.228614e-01 2.228614e-01 2.228614e-01 2.228614e-01 2.228614e-01 2.228614e-01 2.228614e-01 2.228614e-01 2.228614e-01 2.228614e-01 2.228614e-01 2.228614e-01 2.228614e-01 2.228614e-01 2.228614e-01 2.228614e-01 2.228614e-01 2.228614e-01 2.228614e-01 2.228614e-01 2.228614e-01 2.228614e-01 2.228614e-01 2.228614e-01 2.228614e-01 2.228614e-01 2.228614e-01 2.228614e-01 2.228614e-01 2.228614e-01 2.228614e-01 2.228614e-01 2.228614e-01 2.228614e-01 2.228614e-01 2.228614e-01 2.228614e-01 2.228614e-01 2.228614e-01 2.228614e-01 2.228614e-01 2.228614e-01 2.228614e-01 2.228614e-01 2.228614e-01 2.228614e-01 2.228614e-01 2.228614e-01 2.228614e-01 2.228614e-01 2.228614e-01 2.228614e-01 2.228614e-01 2.228614e-01 2.228614e-01 2.228614e-01 2.228614e-01 2.228614e-01 2.228614e-01 2.228614e-01 2.228614e-01 2.228614e-01 2.228614e-01 2.228614e-01 2.228614e-01 2.228614e-01 2.228614e-01 2.228614e-01 2.228614e-01 2.228614e-01 2.228614e-01 2.228614e-01 2.228614e-01 2.228614e-01 2.228614e-01 2.228614e-01 2.228614e-01 2.228614e-01 2.228614e-01 2.228614e-01 2.228614e-01 2.228614e-01 2.228614e-01 2.228614e-01 2.228614e-01 2.228614e-01 2.228614e-01 2.228614e-01 2.228614e-01 2.228614e-01 2.228614e-01 2.228614e-01 2.228614e-01 2.228614e-01 2.228614e-01 2.228614e-01 2.228614e-01 2.228614e-01 2.228614e-01 2.228614e-01 2.228614e-01 2.228614e-01 2.228614e-01 2.228614e-01 2.228614e-01 2.228614e-01 2.228614e-01 2.228614e-01 2.228614e-01 2.228614e-01 2.228614e-01 2.228614e-01 2.228614e-01 2.228614e-01 2.228614e-01 2.228614e-01 2.228614e-01 2.228614e-01 2.228614e-01 2.228614e-01 2.228614e-01 2.228614e-01 2.228614e-01 2.228614e-01 2.228614e-01 2.228614e-01 2.228614e-01 2.228614e-01 2.228614e-01 2.228614e-01 2.228614e-01 2.228614e-01 2.228614e-01 2.228614e-01 2.228614e-01 2.228614e-01 2.228614e-01 2.228614e-01 2.228614e-01 2.228614e-01 2.228614e-01 2.228614e-01 2.228614e-01 2.228614e-01 2.228614e-01 2.228614e-01 2.228614e-01 2.228614e-01 2.228614e-01 2.228614e-01 2.228614e-01 2.228614e-01 2.228614e-01 2.228614e-01 2.228614e-01 2.228614e-01 2.228614e-01 2.228614e-01 2.228614e-01 2.228614e-01 2.228614e-01 2.228614e-01 2.228614e-01 2.228614e-01 2.228614e-01 2.228614e-01 2.228614e-01 2.228614e-01 2.228614e-01 2.228614e-01 2.228614e-01 2.228614e-01 2.228614e-01 2.228614e-01 2.228614e-01 2.228614e-01 2.228614e-01 2.228614e-01 2.228614e-01 2.228614e-01 2.228614e-01 2.228614e-01 2.228614e-01 2.228614e-01 2.228614e-01 2.228614e-01 2.228614e-01 2.228614e-01 2.228614e-01 2.228614e-01 2.228614e-01 2.228614e-01 2.228614e-01 2.228614e-01 2.228614e-01 2.228614e-01 2.228614e-01 2.228614e-01 2.228614e-01 2.228614e-01 2.228614e-01 2.228614e-01 2.228614e-01 2.228614e-01 2.228614e-01 2.228614e-01 2.228614e-01 2.228614e-01 2.228614e-01 2.228614e-01 2.228614e-01 2.228614e-01 2.228614e-01 2.228614e-01 2.228614e-01 2.228614e-01 2.228614e-01 2.228614e-01 2.228614e-01 2.228614e-01 2.228614e-01 2.228614e-01 2.228614e-01 2.228614e-01 2.228614e-01 2.228614e-01 2.228614e-01 2.228614e-01 2.228614e-01 2.228614e-01 2.228614e-01 2.228614e-01 2.228614e-01 2.228614e-01 2.228614e-01 2.228614e-01 2.228614e-01 2.228614e-01 2.228614e-01 2.228614e-01 2.228614e-01 2.228614e-01 2.228614e-01 2.228614e-01 2.228614e-01 2.228614e-01 2.228614e-01 2.228614e-01 2.228614e-01 2.228614e-01 2.228614e-01 2.228614e-01 2.228614e-01 2.228614e-01 2.228614e-01 2.228614e-01 2.228614e-01 2.228614e-01 2.228614e-01 2.228614e-01 2.228614e-01 2.228614e-01 2.228614e-01 2.228614e-01 2.228614e-01 2.228614e-01 2.228614e-01 2.228614e-01 2.228614e-01 2.228614e-01 2.228614e-01 2.228614e-01 2.228614e-01 2.228614e-01 2.228614e-01 2.228614e-01 2.228614e-01 2.228614e-01 2.228614e-01 2.228614e-01 2.228614e-01 2.228614e-01 2.228614e-01 2.228614e-01 2.228614e-01 2.228614e-01 2.228614e-01 2.228614e-01 2.228614e-01 2.228614e-01 2.228614e-01 2.228614e-01 2.228614e-01 2.228614e-01 2.228614e-01 2.228614e-01 2.228614e-01 2.228614e-01 2.228614e-01 2.228614e-01 2.228614e-01 2.228614e-01 2.228614e-01 2.228614e-01 2.228614e-01 2.228614e-01 2.228614e-01 2.228614e-01 2.228614e-01 2.228614e-01 2.228614e-01 2.228614e-01 2.228614e-01 2.228614e-01 2.228614e-01 2.228614e-01 2.228614e-01 2.228614e-01 2.228614e-01 2.228614e-01 2.228614e-01 2.228614e-01 2.228614e-01 2.228614e-01 2.228614e-01 2.228614e-01 2.228614e-01 2.228614e-01 2.228614e-01 2.228614e-01 2.228614e-01 2.228614e-01 2.228614e-01 2.228614e-01 2.228614e-01 2.228614e-01 2.228614e-01 2.228614e-01 2.228614e-01 2.228614e-01 2.228614e-01 2.228614e-01 2.228614e-01 2.228614e-01 2.228614e-01 2.228614e-01 2.228614e-01 2.228614e-01 2.228614e-01 2.228614e-01 2.228614e-01 2.228614e-01 2.228614e-01 2.228614e-01 2.228614e-01 2.228614e-01 2.228614e-01 2.228614e-01 2.228614e-01 2.228614e-01 2.228614e-01 2.228614e-01 2.228614e-01 2.228614e-01 2.228614e-01 2.228614e-01 2.228614e-01 2.228614e-01 2.228614e-01 2.228614e-01 2.228614e-01 2.228614e-01 2.228614e-01 2.228614e-01 2.228614e-01 2.228614e-01 2.228614e-01 2.228614e-01 2.228614e-01 2.228614e-01 2.228614e-01 2.228614e-01 2.228614e-01 2.228614e-01 2.228614e-01 2.228614e-01 2.228614e-01 2.228614e-01 2.228614e-01 2.228614e-01 2.228614e-01 2.228614e-01 2.228614e-01 2.228614e-01 2.228614e-01 2.228614e-01 2.228614e-01 2.228614e-01 2.228614e-01 2.228614e-01 2.228614e-01 2.228614e-01 2.228614e-01 2.228614e-01 2.228614e-01 2.228614e-01 2.228614e-01 2.228614e-01 2.228614e-01 2.228614e-01 2.228614e-01 2.228614e-01 2.228614e-01 2.228614e-01 2.228614e-01 2.228614e-01 2.228614e-01 2.228614e-01 2.228614e-01 2.228614e-01 2.228614e-01 2.228614e-01 2.228614e-01 2.228614e-01 2.228614e-01 2.228614e-01 2.228614e-01 2.228614e-01 2.228614e-01 2.228614e-01 2.228614e-01 2.228614e-01 2.228614e-01 2.228614e-01 2.228614e-01 2.228614e-01 2.228614e-01 2.228614e-01 2.228614e-01 2.228614e-01 2.228614e-01 2.228614e-01 2.228614e-01 2.228614e-01 2.228614e-01 2.228614e-01 2.228614e-01 2.228614e-01 2.228614e-01 2.228614e-01 2.228614e-01 2.228614e-01 2.228614e-01 2.228614e-01 2.228614e-01 2.228614e-01 2.228614e-01 2.228614e-01 2.228614e-01 2.228614e-01 2.228614e-01 2.228614e-01 2.228614e-01 2.228614e-01 2.228614e-01 2.228614e-01 2.228614e-01 2.228614e-01 2.228614e-01 2.228614e-01 2.228614e-01 2.228614e-01 2.228614e-01 2.228614e-01 2.228614e-01 2.228614e-01 2.228614e-01 2.228614e-01 2.228614e-01 2.228614e-01 2.228614e-01 2.228614e-01 2.228614e-01 2.228614e-01 2.228614e-01 2.228614e-01 2.228614e-01 2.228614e-01 2.228614e-01 2.228614e-01 2.228614e-01 2.228614e-01 2.228614e-01 2.228614e-01 2.228614e-01 2.228614e-01 2.228614e-01 2.228614e-01 2.228614e-01 2.228614e-01 2.228614e-01 2.228614e-01 2.228614e-01 2.228614e-01 2.228614e-01 2.228614e-01 2.228614e-01 2.228614e-01 2.228614e-01 2.228614e-01 2.228614e-01 2.228614e-01 2.228614e-01 2.228614e-01 2.228614e-01 2.228614e-01 2.228614e-01 2.228614e-01 2.228614e-01 2.228614e-01 2.228614e-01 2.228614e-01 2.228614e-01 2.228614e-01 2.228614e-01 2.228614e-01 2.228614e-01 2.228614e-01 2.228614e-01 2.228614e-01 2.228614e-01 2.228614e-01 2.228614e-01 2.228614e-01 2.228614e-01 2.228614e-01 2.228614e-01 2.228614e-01 2.228614e-01 2.228614e-01 2.228614e-01 2.228614e-01 2.228614e-01 2.228614e-01 2.228614e-01 2.228614e-01 2.228614e-01 2.228614e-01 2.228614e-01 2.228614e-01 2.228614e-01 2.228614e-01 2.228614e-01 2.228614e-01 2.228614e-01 2.228614e-01 2.228614e-01 2.228614e-01 2.228614e-01 2.228614e-01 2.228614e-01 2.228614e-01 2.228614e-01 2.228614e-01 2.228614e-01 2.228614e-01 2.228614e-01 2.228614e-01 2.228614e-01 2.228614e-01 2.228614e-01 2.228614e-01 2.228614e-01 2.228614e-01 2.228614e-01 2.228614e-01 2.228614e-01 2.228614e-01 2.228614e-01 2.228614e-01 2.228614e-01 2.228614e-01 2.228614e-01 2.228614e-01 2.228614e-01 2.228614e-01 2.228614e-01 2.228614e-01 2.228614e-01 2.228614e-01 2.228614e-01 2.228614e-01 2.228614e-01 2.228614e-01 2.228614e-01 2.228614e-01 2.228614e-01 2.228614e-01 2.228614e-01 2.228614e-01 2.228614e-01 2.228614e-01 2.228614e-01 2.228614e-01 2.228614e-01 2.228614e-01 2.228614e-01 2.228614e-01 2.228614e-01 2.228614e-01 2.228614e-01 2.228614e-01 2.228614e-01 2.228614e-01 2.228614e-01 2.228614e-01 2.228614e-01 2.228614e-01 2.228614e-01 2.228614e-01 2.228614e-01 2.228614e-01 2.228614e-01 2.228614e-01 2.228614e-01 2.228614e-01 2.228614e-01 2.228614e-01 2.228614e-01 2.228614e-01 2.228614e-01 2.228614e-01 2.228614e-01 2.228614e-01 2.228614e-01 2.228614e-01 2.228614e-01 2.228614e-01 2.228614e-01 2.228614e-01 2.228614e-01 2.228614e-01 2.228614e-01 2.228614e-01 2.228614e-01 2.228614e-01 2.228614e-01 2.228614e-01 2.228614e-01 2.228614e-01 2.228614e-01 2.228614e-01 2.228614e-01 2.228614e-01 2.228614e-01 2.228614e-01 2.228614e-01 2.228614e-01 2.228614e-01 2.228614e-01 2.228614e-01 2.228614e-01 2.228614e-01 2.228614e-01 2.228614e-01 2.228614e-01 2.228614e-01 2.228614e-01 2.228614e-01 2.228614e-01 2.228614e-01 2.228614e-01 2.228614e-01 2.228614e-01 2.228614e-01 2.228614e-01 2.228614e-01 2.228614e-01 2.228614e-01 2.228614e-01 2.228614e-01 2.228614e-01 2.228614e-01 2.228614e-01 2.228614e-01 2.228614e-01 2.228614e-01 2.228614e-01 2.228614e-01 2.228614e-01 2.228614e-01 2.228614e-01 2.228614e-01 2.228614e-01 2.228614e-01 2.228614e-01 2.228614e-01 2.228614e-01 2.228614e-01 2.228614e-01 2.228614e-01 2.228614e-01 2.228614e-01 2.228614e-01 2.228614e-01 2.228614e-01 2.228614e-01 2.228614e-01 2.228614e-01 2.228614e-01 2.228614e-01 2.228614e-01 2.228614e-01 2.228614e-01 2.228614e-01 2.228614e-01 2.228614e-01 2.228614e-01 2.228614e-01 2.228614e-01 2.228614e-01 2.228614e-01 2.228614e-01 2.228614e-01 2.228614e-01 2.228614e-01 2.228614e-01 2.228614e-01 2.228614e-01 2.228614e-01 2.228614e-01 2.228614e-01 2.228614e-01 2.228614e-01 2.228614e-01 2.228614e-01 2.228614e-01 2.228614e-01 2.228614e-01 2.228614e-01 2.228614e-01 2.228614e-01 2.228614e-01 2.228614e-01 2.228614e-01 2.228614e-01 2.228614e-01 2.228614e-01 2.228614e-01 2.228614e-01 2.228614e-01 2.228614e-01 2.228614e-01 2.228614e-01 2.228614e-01 2.228614e-01 2.228614e-01 2.228614e-01 2.228614e-01 2.228614e-01 2.228614e-01 2.228614e-01 2.228614e-01 2.228614e-01 2.228614e-01 2.228614e-01 2.228614e-01 2.228614e-01 2.228614e-01 2.228614e-01 2.228614e-01 2.228614e-01 2.228614e-01 2.228614e-01 2.228614e-01 2.228614e-01 2.228614e-01 2.228614e-01 2.228614e-01 2.228614e-01 2.228614e-01 2.228614e-01 2.228614e-01 2.228614e-01 2.228614e-01 2.228614e-01 
1.258936e+04 3.373528e-01 3.003542e-01 3.003542e-01 3.003542e-01 2.998577e-01 2.963077e-01 2.963077e-01 2.927986e-01 2.891523e-01 2.889782e-01 2.882522e-01 2.806671e-01 2.701883e-01 2.355852e-01 2.355852e-01 2.355852e-01 2.355852e-01 2.355852e-01 2.355852e-01 2.355852e-01 2.305443e-01 2.305443e-01 2.305443e-01 2.277277e-01 2.277277e-01 2.277277e-01 2.277277e-01 2.275840e-01 2.275713e-01 2.230568e-01 2.230568e-01 2.229088e-01 2.229088e-01 2.228777e-01 2.228736e-01 2.228736e-01 2.228736e-01 2.228736e-01 2.228736e-01 2.228736e-01 2.228736e-01 2.228736e-01 2.228736e-01 2.228736e-01 2.228667e-01 2.228667e-01 2.228632e-01 2.228620e-01 2.228620e-01 2.228615e-01 2.228615e-01 2.228615e-01 2.228615e-01 2.228615e-01 2.228615e-01 2.228615e-01 2.228615e-01 2.228615e-01 2.228615e-01 2.228615e-01 2.228614e-01 2.228614e-01 2.228614e-01 2.228614e-01 2.228614e-01 2.228614e-01 2.228614e-01 2.228614e-01 2.228614e-01 2.228614e-01 2.228614e-01 2.228614e-01 2.228614e-01 2.228614e-01 2.228614e-01 2.228614e-01 2.228614e-01 2.228614e-01 2.228614e-01 2.228614e-01 2.228614e-01 2.228614e-01 2.228614e-01 2.228614e-01 2.228614e-01 2.228614e-01 2.228614e-01 2.228614e-01 2.228614e-01 2.228614e-01 2.228614e-01 2.228614e-01 2.228614e-01 2.228614e-01 2.228614e-01 2.228614e-01 2.228614e-01 2.228614e-01 2.228614e-01 2.228614e-01 2.228614e-01 2.228614e-01 2.228614e-01 2.228614e-01 2.228614e-01 2.228614e-01 2.228614e-01 2.228614e-01 2.228614e-01 2.228614e-01 2.228614e-01 2.228614e-01 2.228614e-01 2.228614e-01 2.228614e-01 2.228614e-01 2.228614e-01 2.228614e-01 2.228614e-01 2.228614e-01 2.228614e-01 2.228614e-01 2.228614e-01 2.228614e-01 2.228614e-01 2.228614e-01 2.228614e-01 2.228614e-01 2.228614e-01 2.228614e-01 2.228614e-01 2.228614e-01 2.228614e-01 2.228614e-01 2.228614e-01 2.228614e-01 2.228614e-01 2.228614e-01 2.228614e-01 2.228614e-01 2.228614e-01 2.228614e-01 2.228614e-01 2.228614e-01 2.228614e-01 2.228614e-01 2.228614e-01 2.228614e-01 2.228614e-01 2.228614e-01 2.228614e-01 2.228614e-01 2.228614e-01 2.228614e-01 2.228614e-01 2.228614e-01 2.228614e-01 2.228614e-01 2.228614e-01 2.228614e-01 2.228614e-01 2.228614e-01 2.228614e-01 2.228614e-01 2.228614e-01 2.228614e-01 2.228614e-01 2.228614e-01 2.228614e-01 2.228614e-01 2.228614e-01 2.228614e-01 2.228614e-01 2.228614e-01 2.228614e-01 2.228614e-01 2.228614e-01 2.228614e-01 2.228614e-01 2.228614e-01 2.228614e-01 2.228614e-01 2.228614e-01 2.228614e-01 2.228614e-01 2.228614e-01 2.228614e-01 2.228614e-01 2.228614e-01 2.228614e-01 2.228614e-01 2.228614e-01 2.228614e-01 2.228614e-01 2.228614e-01 2.228614e-01 2.228614e-01 2.228614e-01 2.228614e-01 2.228614e-01 2.228614e-01 2.228614e-01 2.228614e-01 2.228614e-01 2.228614e-01 2.228614e-01 2.228614e-01 2.228614e-01 2.228614e-01 2.228614e-01 2.228614e-01 2.228614e-01 2.228614e-01 2.228614e-01 2.228614e-01 2.228614e-01 2.228614e-01 2.228614e-01 2.228614e-01 2.228614e-01 2.228614e-01 2.228614e-01 2.228614e-01 2.228614e-01 2.228614e-01 2.228614e-01 2.228614e-01 2.228614e-01 2.228614e-01 2.228614e-01 2.228614e-01 2.228614e-01 2.228614e-01 2.228614e-01 2.228614e-01 2.228614e-01 2.228614e-01 2.228614e-01 2.228614e-01 2.228614e-01 2.228614e-01 2.228614e-01 2.228614e-01 2.228614e-01 2.228614e-01 2.228614e-01 2.228614e-01 2.228614e-01 2.228614e-01 2.228614e-01 2.228614e-01 2.228614e-01 2.228614e-01 2.228614e-01 2.228614e-01 2.228614e-01 2.228614e-01 2.228614e-01 2.228614e-01 2.228614e-01 2.228614e-01 2.228614e-01 2.228614e-01 2.228614e-01 2.228614e-01 2.228614e-01 2.228614e-01 2.228614e-01 2.228614e-01 2.228614e-01 2.228614e-01 2.228614e-01 2.228614e-01 2.228614e-01 2.228614e-01 2.228614e-01 2.228614e-01 2.228614e-01 2.228614e-01 2.228614e-01 2.228614e-01 2.228614e-01 2.228614e-01 2.228614e-01 2.228614e-01 2.228614e-01 2.228614e-01 2.228614e-01 2.228614e-01 2.228614e-01 2.228614e-01 2.228614e-01 2.228614e-01 2.228614e-01 2.228614e-01 2.228614e-01 2.228614e-01 2.228614e-01 2.228614e-01 2.228614e-01 2.228614e-01 2.228614e-01 2.228614e-01 2.228614e-01 2.228614e-01 2.228614e-01 2.228614e-01 2.228614e-01 2.228614e-01 2.228614e-01 2.228614e-01 2.228614e-01 2.228614e-01 2.228614e-01 2.228614e-01 2.228614e-01 2.228614e-01 2.228614e-01 2.228614e-01 2.228614e-01 2.228614e-01 2.228614e-01 2.228614e-01 2.228614e-01 2.228614e-01 2.228614e-01 2.228614e-01 2.228614e-01 2.228614e-01 2.228614e-01 2.228614e-01 2.228614e-01 2.228614e-01 2.228614e-01 2.228614e-01 2.228614e-01 2.228614e-01 2.228614e-01 2.228614e-01 2.228614e-01 2.228614e-01 2.228614e-01 2.228614e-01 2.228614e-01 2.228614e-01 2.228614e-01 2.228614e-01 2.228614e-01 2.228614e-01 2.228614e-01 2.228614e-01 2.228614e-01 2.228614e-01 2.228614e-01 2.228614e-01 2.228614e-01 2.228614e-01 2.228614e-01 2.228614e-01 2.228614e-01 2.228614e-01 2.228614e-01 2.228614e-01 2.228614e-01 2.228614e-01 2.228614e-01 2.228614e-01 2.228614e-01 2.228614e-01 2.228614e-01 2.228614e-01 2.228614e-01 2.228614e-01 2.228614e-01 2.228614e-01 2.228614e-01 2.228614e-01 2.228614e-01 2.228614e-01 2.228614e-01 2.228614e-01 2.228614e-01 2.228614e-01 2.228614e-01 2.228614e-01 2.228614e-01 2.228614e-01 2.228614e-01 2.228614e-01 2.228614e-01 2.228614e-01 2.228614e-01 2.228614e-01 2.228614e-01 2.228614e-01 2.228614e-01 2.228614e-01 2.228614e-01 2.228614e-01 2.228614e-01 2.228614e-01 2.228614e-01 2.228614e-01 2.228614e-01 2.228614e-01 2.228614e-01 2.228614e-01 2.228614e-01 2.228614e-01 2.228614e-01 2.228614e-01 2.228614e-01 2.228614e-01 2.228614e-01 2.228614e-01 2.228614e-01 2.228614e-01 2.228614e-01 2.228614e-01 2.228614e-01 2.228614e-01 2.228614e-01 2.228614e-01 2.228614e-01 2.228614e-01 2.228614e-01 2.228614e-01 2.228614e-01 2.228614e-01 2.228614e-01 2.228614e-01 2.228614e-01 2.228614e-01 2.228614e-01 2.228614e-01 2.228614e-01 2.228614e-01 2.228614e-01 2.228614e-01 2.228614e-01 2.228614e-01 2.228614e-01 2.228614e-01 2.228614e-01 2.228614e-01 2.228614e-01 2.228614e-01 2.228614e-01 2.228614e-01 2.228614e-01 2.228614e-01 2.228614e-01 2.228614e-01 2.228614e-01 2.228614e-01 2.228614e-01 2.228614e-01 2.228614e-01 2.228614e-01 2.228614e-01 2.228614e-01 2.228614e-01 2.228614e-01 2.228614e-01 2.228614e-01 2.228614e-01 2.228614e-01 2.228614e-01 2.228614e-01 2.228614e-01 2.228614e-01 2.228614e-01 2.228614e-01 2.228614e-01 2.228614e-01 2.228614e-01 2.228614e-01 2.228614e-01 2.228614e-01 2.228614e-01 2.228614e-01 2.228614e-01 2.228614e-01 2.228614e-01 2.228614e-01 2.228614e-01 2.228614e-01 2.228614e-01 2.228614e-01 2.228614e-01 2.228614e-01 2.228614e-01 2.228614e-01 2.228614e-01 2.228614e-01 2.228614e-01 2.228614e-01 2.228614e-01 2.228614e-01 2.228614e-01 2.228614e-01 2.228614e-01 2.228614e-01 2.228614e-01 2.228614e-01 2.228614e-01 2.228614e-01 2.228614e-01 2.228614e-01 2.228614e-01 2.228614e-01 2.228614e-01 2.228614e-01 2.228614e-01 2.228614e-01 2.228614e-01 2.228614e-01 2.228614e-01 2.228614e-01 2.228614e-01 2.228614e-01 2.228614e-01 2.228614e-01 2.228614e-01 2.228614e-01 2.228614e-01 2.228614e-01 2.228614e-01 2.228614e-01 2.228614e-01 2.228614e-01 2.228614e-01 2.228614e-01 2.228614e-01 2.228614e-01 2.228614e-01 2.228614e-01 2.228614e-01 2.228614e-01 2.228614e-01 2.228614e-01 2.228614e-01 2.228614e-01 2.228614e-01 2.228614e-01 2.228614e-01 2.228614e-01 2.228614e-01 2.228614e-01 2.228614e-01 2.228614e-01 2.228614e-01 2.228614e-01 2.228614e-01 2.228614e-01 2.228614e-01 2.228614e-01 2.228614e-01 2.228614e-01 2.228614e-01 2.228614e-01 2.228614e-01 2.228614e-01 2.228614e-01 2.228614e-01 2.228614e-01 2.228614e-01 2.228614e-01 2.228614e-01 2.228614e-01 2.228614e-01 2.228614e-01 2.228614e-01 2.228614e-01 2.228614e-01 2.228614e-01 2.228614e-01 2.228614e-01 2.228614e-01 2.228614e-01 2.228614e-01 2.228614e-01 2.228614e-01 2.228614e-01 2.228614e-01 2.228614e-01 2.228614e-01 2.228614e-01 2.228614e-01 2.228614e-01 2.228614e-01 2.228614e-01 2.228614e-01 2.228614e-01 2.228614e-01 2.228614e-01 2.228614e-01 2.228614e-01 2.228614e-01 2.228614e-01 2.228614e-01 2.228614e-01 2.228614e-01 2.228614e-01 2.228614e-01 2.228614e-01 2.228614e-01 2.228614e-01 2.228614e-01 2.228614e-01 2.228614e-01 2.228614e-01 2.228614e-01 2.228614e-01 2.228614e-01 2.228614e-01 2.228614e-01 2.228614e-01 2.228614e-01 2.228614e-01 2.228614e-01 2.228614e-01 2.228614e-01 2.228614e-01 2.228614e-01 2.228614e-01 2.228614e-01 2.228614e-01 2.228614e-01 2.228614e-01 2.228614e-01 2.228614e-01 2.228614e-01 2.228614e-01 2.228614e-01 2.228614e-01 2.228614e-01 2.228614e-01 2.228614e-01 2.228614e-01 2.228614e-01 2.228614e-01 2.228614e-01 2.228614e-01 2.228614e-01 2.228614e-01 2.228614e-01 2.228614e-01 2.228614e-01 2.228614e-01 2.228614e-01 2.228614e-01 2.228614e-01 2.228614e-01 2.228614e-01 2.228614e-01 2.228614e-01 2.228614e-01 2.228614e-01 2.228614e-01 2.228614e-01 2.228614e-01 2.228614e-01 2.228614e-01 2.228614e-01 2.228614e-01 2.228614e-01 2.228614e-01 2.228614e-01 2.228614e-01 2.228614e-01 2.228614e-01 2.228614e-01 2.228614e-01 2.228614e-01 2.228614e-01 2.228614e-01 2.228614e-01 2.228614e-01 2.228614e-01 2.228614e-01 2.228614e-01 2.228614e-01 2.228614e-01 2.228614e-01 2.228614e-01 2.228614e-01 2.228614e-01 2.228614e-01 2.228614e-01 2.228614e-01 2.228614e-01 2.228614e-01 2.228614e-01 2.228614e-01 2.228614e-01 2.228614e-01 2.228614e-01 2.228614e-01 2.228614e-01 2.228614e-01 2.228614e-01 2.228614e-01 2.228614e-01 2.228614e-01 2.228614e-01 2.228614e-01 2.228614e-01 2.228614e-01 2.228614e-01 2.228614e-01 2.228614e-01 2.228614e-01 2.228614e-01 2.228614e-01 2.228614e-01 2.228614e-01 2.228614e-01 2.228614e-01 2.228614e-01 2.228614e-01 2.228614e-01 2.228614e-01 2.228614e-01 2.228614e-01 2.228614e-01 2.228614e-01 2.228614e-01 2.228614e-01 2.228614e-01 2.228614e-01 2.228614e-01 2.228614e-01 2.228614e-01 2.228614e-01 2.228614e-01 2.228614e-01 2.228614e-01 2.228614e-01 2.228614e-01 2.228614e-01 2.228614e-01 2.228614e-01 2.228614e-01 2.228614e-01 2.228614e-01 2.228614e-01 2.228614e-01 2.228614e-01 2.228614e-01 2.228614e-01 2.228614e-01 2.228614e-01 2.228614e-01 2.228614e-01 2.228614e-01 2.228614e-01 2.228614e-01 2.228614e-01 2.228614e-01 2.228614e-01 2.228614e-01 2.228614e-01 2.228614e-01 2.228614e-01 2.228614e-01 2.228614e-01 2.228614e-01 2.228614e-01 2.228614e-01 2.228614e-01 2.228614e-01 2.228614e-01 2.228614e-01 2.228614e-01 2.228614e-01 2.228614e-01 2.228614e-01 2.228614e-01 2.228614e-01 2.228614e-01 2.228614e-01 2.228614e-01 2.228614e-01 2.228614e-01 2.228614e-01 2.228614e-01 2.228614e-01 2.228614e-01 2.228614e-01 2.228614e-01 2.228614e-01 2.228614e-01 2.228614e-01 2.228614e-01 2.228614e-01 2.228614e-01 2.228614e-01 2.228614e-01 2.228614e-01 2.228614e-01 2.228614e-01 2.228614e-01 2.228614e-01 2.228614e-01 2.228614e-01 2.228614e-01 2.228614e-01 2.228614e-01 2.228614e-01 2.228614e-01 2.228614e-01 2.228614e-01 2.228614e-01 2.228614e-01 2.228614e-01 2.228614e-01 2.228614e-01 2.228614e-01 2.228614e-01 2.228614e-01 2.228614e-01 2.228614e-01 2.228614e-01 2.228614e-01 2.228614e-01 2.228614e-01 2.228614e-01 2.228614e-01 2.228614e-01 2.228614e-01 2.228614e-01 2.228614e-01 2.228614e-01 2.228614e-01 2.228614e-01 2.228614e-01 2.228614e-01 2.228614e-01 2.228614e-01 2.228614e-01 2.228614e-01 2.228614e-01 2.228614e-01 2.228614e-01 2.228614e-01 2.228614e-01 2.228614e-01 2.228614e-01 2.228614e-01 2.228614e-01 2.228614e-01 2.228614e-01 2.228614e-01 2.228614e-01 2.228614e-01 2.228614e-01 2.228614e-01 2.228614e-01 2.228614e-01 2.228614e-01 2.228614e-01 2.228614e-01 2.228614e-01 2.228614e-01 2.228614e-01 2.228614e-01 2.228614e-01 2.228614e-01 2.228614e-01 2.228614e-01 2.228614e-01 2.228614e-01 2.228614e-01 2.228614e-01 2.228614e-01 2.228614e-01 2.228614e-01 2.228614e-01 2.228614e-01 2.228614e-01 2.228614e-01 2.228614e-01 2.228614e-01 2.228614e-01 2.228614e-01 2.228614e-01 2.228614e-01 2.228614e-01 2.228614e-01 2.228614e-01 2.228614e-01 2.228614e-01 2.228614e-01 2.228614e-01 2.228614e-01 2.228614e-01 2.228614e-01 2.228614e-01 2.228614e-01 2.228614e-01 2.228614e-01 2.228614e-01 2.228614e-01 2.228614e-01 2.228614e-01 2.228614e-01 2.228614e-01 2.228614e-01 2.228614e-01 2.228614e-01 2.228614e-01 2.228614e-01 2.228614e-01 2.228614e-01 2.228614e-01 2.228614e-01 2.228614e-01 2.228614e-01 2.228614e-01 2.228614e-01 2.228614e-01 2.228614e-01 2.228614e-01 2.228614e-01 2.228614e-01 2.228614e-01 2.228614e-01 2.228614e-01 2.228614e-01 2.228614e-01 2.228614e-01 2.228614e-01 2.228614e-01 2.228614e-01 2.228614e-01 2.228614e-01 2.228614e-01 2.228614e-01 2.228614e-01 2.228614e-01 2.228614e-01 2.228614e-01 2.228614e-01 2.228614e-01 2.228614e-01 2.228614e-01 2.228614e-01 2.228614e-01 2.228614e-01 2.228614e-01 2.228614e-01 2.228614e-01 2.228614e-01 2.228614e-01 2.228614e-01 2.228614e-01 2.228614e-01 2.228614e-01 2.228614e-01 2.228614e-01 2.228614e-01 2.228614e-01 2.228614e-01 2.228614e-01 2.228614e-01 2.228614e-01 2.228614e-01 2.228614e-01 2.228614e-01 2.228614e-01 2.228614e-01 2.228614e-01 2.228614e-01 2.228614e-01 2.228614e-01 2.228614e-01 2.228614e-01 2.228614e-01 2.228614e-01 2.228614e-01 2.228614e-01 2.228614e-01 2.228614e-01 2.228614e-01 2.228614e-01 2.228614e-01 2.228614e-01 2.228614e-01 2.228614e-01 2.228614e-01 2.228614e-01 2.228614e-01 2.228614e-01 2.228614e-01 2.228614e-01 2.228614e-01 2.228614e-01 2.228614e-01 
1.607496e+02 3.022797e-01 2.785542e-01 2.785542e-01 2.540274e-01 2.540274e-01 2.489578e-01 2.489578e-01 2.489578e-01 2.489578e-01 2.379045e-01 2.379045e-01 2.285136e-01 2.268909e-01 2.244636e-01 2.244636e-01 2.238584e-01 2.238584e-01 2.238584e-01 2.238584e-01 2.238584e-01 2.238584e-01 2.238584e-01 2.238391e-01 2.238284e-01 2.238086e-01 2.236842e-01 2.231215e-01 2.231215e-01 2.231056e-01 2.231056e-01 2.231056e-01 2.231056e-01 2.229641e-01 2.229641e-01 2.228892e-01 2.228892e-01 2.228892e-01 2.228892e-01 2.228892e-01 2.228878e-01 2.228878e-01 2.228647e-01 2.228647e-01 2.228647e-01 2.228647e-01 2.228647e-01 2.228647e-01 2.228647e-01 2.228639e-01 2.228618e-01 2.228618e-01 2.228618e-01 2.228618e-01 2.228618e-01 2.228617e-01 2.228617e-01 2.228617e-01 2.228617e-01 2.228617e-01 2.228617e-01 2.228617e-01 2.228617e-01 2.228614e-01 2.228614e-01 2.228614e-01 2.228614e-01 2.228614e-01 2.228614e-01 2.228614e-01 2.228614e-01 2.228614e-01 2.228614e-01 2.228614e-01 2.228614e-01 2.228614e-01 2.228614e-01 2.228614e-01 2.228614e-01 2.228614e-01 2.228614e-01 2.228614e-01 2.228614e-01 2.228614e-01 2.228614e-01 2.228614e-01 2.228614e-01 2.228614e-01 2.228614e-01 2.228614e-01 2.228614e-01 2.228614e-01 2.228614e-01 2.228614e-01 2.228614e-01 2.228614e-01 2.228614e-01 2.228614e-01 2.228614e-01 2.228614e-01 2.228614e-01 2.228614e-01 2.228614e-01 2.228614e-01 2.228614e-01 2.228614e-01 2.228614e-01 2.228614e-01 2.228614e-01 2.228614e-01 2.228614e-01 2.228614e-01 2.228614e-01 2.228614e-01 2.228614e-01 2.228614e-01 2.228614e-01 2.228614e-01 2.228614e-01 2.228614e-01 2.228614e-01 2.228614e-01 2.228614e-01 2.228614e-01 2.228614e-01 2.228614e-01 2.228614e-01 2.228614e-01 2.228614e-01 2.228614e-01 2.228614e-01 2.228614e-01 2.228614e-01 2.228614e-01 2.228614e-01 2.228614e-01 2.228614e-01 2.228614e-01 2.228614e-01 2.228614e-01 2.228614e-01 2.228614e-01 2.228614e-01 2.228614e-01 2.228614e-01 2.228614e-01 2.228614e-01 2.228614e-01 2.228614e-01 2.228614e-01 2.228614e-01 2.228614e-01 2.228614e-01 2.228614e-01 2.228614e-01 2.228614e-01 2.228614e-01 2.228614e-01 2.228614e-01 2.228614e-01 2.228614e-01 2.228614e-01 2.228614e-01 2.228614e-01 2.228614e-01 2.228614e-01 2.228614e-01 2.228614e-01 2.228614e-01 2.228614e-01 2.228614e-01 2.228614e-01 2.228614e-01 2.228614e-01 2.228614e-01 2.228614e-01 2.228614e-01 2.228614e-01 2.228614e-01 2.228614e-01 2.228614e-01 2.228614e-01 2.228614e-01 2.228614e-01 2.228614e-01 2.228614e-01 2.228614e-01 2.228614e-01 2.228614e-01 2.228614e-01 2.228614e-01 2.228614e-01 2.228614e-01 2.228614e-01 2.228614e-01 2.228614e-01 2.228614e-01 2.228614e-01 2.228614e-01 2.228614e-01 2.228614e-01 2.228614e-01 2.228614e-01 2.228614e-01 2.228614e-01 2.228614e-01 2.228614e-01 2.228614e-01 2.228614e-01 2.228614e-01 2.228614e-01 2.228614e-01 2.228614e-01 2.228614e-01 2.228614e-01 2.228614e-01 2.228614e-01 2.228614e-01 2.228614e-01 2.228614e-01 2.228614e-01 2.228614e-01 2.228614e-01 2.228614e-01 2.228614e-01 2.228614e-01 2.228614e-01 2.228614e-01 2.228614e-01 2.228614e-01 2.228614e-01 2.228614e-01 2.228614e-01 2.228614e-01 2.228614e-01 2.228614e-01 2.228614e-01 2.228614e-01 2.228614e-01 2.228614e-01 2.228614e-01 2.228614e-01 2.228614e-01 2.228614e-01 2.228614e-01 2.228614e-01 2.228614e-01 2.228614e-01 2.228614e-01 2.228614e-01 2.228614e-01 2.228614e-01 2.228614e-01 2.228614e-01 2.228614e-01 2.228614e-01 2.228614e-01 2.228614e-01 2.228614e-01 2.228614e-01 2.228614e-01 2.228614e-01 2.228614e-01 2.228614e-01 2.228614e-01 2.228614e-01 2.228614e-01 2.228614e-01 2.228614e-01 2.228614e-01 2.228614e-01 2.228614e-01 2.228614e-01 2.228614e-01 2.228614e-01 2.228614e-01 2.228614e-01 2.228614e-01 2.228614e-01 2.228614e-01 2.228614e-01 2.228614e-01 2.228614e-01 2.228614e-01 2.228614e-01 2.228614e-01 2.228614e-01 2.228614e-01 2.228614e-01 2.228614e-01 2.228614e-01 2.228614e-01 2.228614e-01 2.228614e-01 2.228614e-01 2.228614e-01 2.228614e-01 2.228614e-01 2.228614e-01 2.228614e-01 2.228614e-01 2.228614e-01 2.228614e-01 2.228614e-01 2.228614e-01 2.228614e-01 2.228614e-01 2.228614e-01 2.228614e-01 2.228614e-01 2.228614e-01 2.228614e-01 2.228614e-01 2.228614e-01 2.228614e-01 2.228614e-01 2.228614e-01 2.228614e-01 2.228614e-01 2.228614e-01 2.228614e-01 2.228614e-01 2.228614e-01 2.228614e-01 2.228614e-01 2.228614e-01 2.228614e-01 2.228614e-01 2.228614e-01 2.228614e-01 2.228614e-01 2.228614e-01 2.228614e-01 2.228614e-01 2.228614e-01 2.228614e-01 2.228614e-01 2.228614e-01 2.228614e-01 2.228614e-01 2.228614e-01 2.228614e-01 2.228614e-01 2.228614e-01 2.228614e-01 2.228614e-01 2.228614e-01 2.228614e-01 2.228614e-01 2.228614e-01 2.228614e-01 2.228614e-01 2.228614e-01 2.228614e-01 2.228614e-01 2.228614e-01 2.228614e-01 2.228614e-01 2.228614e-01 2.228614e-01 2.228614e-01 2.228614e-01 2.228614e-01 2.228614e-01 2.228614e-01 2.228614e-01 2.228614e-01 2.228614e-01 2.228614e-01 2.228614e-01 2.228614e-01 2.228614e-01 2.228614e-01 2.228614e-01 2.228614e-01 2.228614e-01 2.228614e-01 2.228614e-01 2.228614e-01 2.228614e-01 2.228614e-01 2.228614e-01 2.228614e-01 2.228614e-01 2.228614e-01 2.228614e-01 2.228614e-01 2.228614e-01 2.228614e-01 2.228614e-01 2.228614e-01 2.228614e-01 2.228614e-01 2.228614e-01 2.228614e-01 2.228614e-01 2.228614e-01 2.228614e-01 2.228614e-01 2.228614e-01 2.228614e-01 2.228614e-01 2.228614e-01 2.228614e-01 2.228614e-01 2.228614e-01 2.228614e-01 2.228614e-01 2.228614e-01 2.228614e-01 2.228614e-01 2.228614e-01 2.228614e-01 2.228614e-01 2.228614e-01 2.228614e-01 2.228614e-01 2.228614e-01 2.228614e-01 2.228614e-01 2.228614e-01 2.228614e-01 2.228614e-01 2.228614e-01 2.228614e-01 2.228614e-01 2.228614e-01 2.228614e-01 2.228614e-01 2.228614e-01 2.228614e-01 2.228614e-01 2.228614e-01 2.228614e-01 2.228614e-01 2.228614e-01 2.228614e-01 2.228614e-01 2.228614e-01 2.228614e-01 2.228614e-01 2.228614e-01 2.228614e-01 2.228614e-01 2.228614e-01 2.228614e-01 2.228614e-01 2.228614e-01 2.228614e-01 2.228614e-01 2.228614e-01 2.228614e-01 2.228614e-01 2.228614e-01 2.228614e-01 2.228614e-01 2.228614e-01 2.228614e-01 2.228614e-01 2.228614e-01 2.228614e-01 2.228614e-01 2.228614e-01 2.228614e-01 2.228614e-01 2.228614e-01 2.228614e-01 2.228614e-01 2.228614e-01 2.228614e-01 2.228614e-01 2.228614e-01 2.228614e-01 2.228614e-01 2.228614e-01 2.228614e-01 2.228614e-01 2.228614e-01 2.228614e-01 2.228614e-01 2.228614e-01 2.228614e-01 2.228614e-01 2.228614e-01 2.228614e-01 2.228614e-01 2.228614e-01 2.228614e-01 2.228614e-01 2.228614e-01 2.228614e-01 2.228614e-01 2.228614e-01 2.228614e-01 2.228614e-01 2.228614e-01 2.228614e-01 2.228614e-01 2.228614e-01 2.228614e-01 2.228614e-01 2.228614e-01 2.228614e-01 2.228614e-01 2.228614e-01 2.228614e-01 2.228614e-01 2.228614e-01 2.228614e-01 2.228614e-01 2.228614e-01 2.228614e-01 2.228614e-01 2.228614e-01 2.228614e-01 2.228614e-01 2.228614e-01 2.228614e-01 2.228614e-01 2.228614e-01 2.228614e-01 2.228614e-01 2.228614e-01 2.228614e-01 2.228614e-01 2.228614e-01 2.228614e-01 2.228614e-01 2.228614e-01 2.228614e-01 2.228614e-01 2.228614e-01 2.228614e-01 2.228614e-01 2.228614e-01 2.228614e-01 2.228614e-01 2.228614e-01 2.228614e-01 2.228614e-01 2.228614e-01 2.228614e-01 2.228614e-01 2.228614e-01 2.228614e-01 2.228614e-01 2.228614e-01 2.228614e-01 2.228614e-01 2.228614e-01 2.228614e-01 2.228614e-01 2.228614e-01 2.228614e-01 2.228614e-01 2.228614e-01 2.228614e-01 2.228614e-01 2.228614e-01 2.228614e-01 2.228614e-01 2.228614e-01 2.228614e-01 2.228614e-01 2.228614e-01 2.228614e-01 2.228614e-01 2.228614e-01 2.228614e-01 2.228614e-01 2.228614e-01 2.228614e-01 2.228614e-01 2.228614e-01 2.228614e-01 2.228614e-01 2.228614e-01 2.228614e-01 2.228614e-01 2.228614e-01 2.228614e-01 2.228614e-01 2.228614e-01 2.228614e-01 2.228614e-01 2.228614e-01 2.228614e-01 2.228614e-01 2.228614e-01 2.228614e-01 2.228614e-01 2.228614e-01 2.228614e-01 2.228614e-01 2.228614e-01 2.228614e-01 2.228614e-01 2.228614e-01 2.228614e-01 2.228614e-01 2.228614e-01 2.228614e-01 2.228614e-01 2.228614e-01 2.228614e-01 2.228614e-01 2.228614e-01 2.228614e-01 2.228614e-01 2.228614e-01 2.228614e-01 2.228614e-01 2.228614e-01 2.228614e-01 2.228614e-01 2.228614e-01 2.228614e-01 2.228614e-01 2.228614e-01 2.228614e-01 2.228614e-01 2.228614e-01 2.228614e-01 2.228614e-01 2.228614e-01 2.228614e-01 2.228614e-01 2.228614e-01 2.228614e-01 2.228614e-01 2.228614e-01 2.228614e-01 2.228614e-01 2.228614e-01 2.228614e-01 2.228614e-01 2.228614e-01 2.228614e-01 2.228614e-01 2.228614e-01 2.228614e-01 2.228614e-01 2.228614e-01 2.228614e-01 2.228614e-01 2.228614e-01 2.228614e-01 2.228614e-01 2.228614e-01 2.228614e-01 2.228614e-01 2.228614e-01 2.228614e-01 2.228614e-01 2.228614e-01 2.228614e-01 2.228614e-01 2.228614e-01 2.228614e-01 2.228614e-01 2.228614e-01 2.228614e-01 2.228614e-01 2.228614e-01 2.228614e-01 2.228614e-01 2.228614e-01 2.228614e-01 2.228614e-01 2.228614e-01 2.228614e-01 2.228614e-01 2.228614e-01 2.228614e-01 2.228614e-01 2.228614e-01 2.228614e-01 2.228614e-01 2.228614e-01 2.228614e-01 2.228614e-01 2.228614e-01 2.228614e-01 2.228614e-01 2.228614e-01 2.228614e-01 2.228614e-01 2.228614e-01 2.228614e-01 2.228614e-01 2.228614e-01 2.228614e-01 2.228614e-01 2.228614e-01 2.228614e-01 2.228614e-01 2.228614e-01 2.228614e-01 2.228614e-01 2.228614e-01 2.228614e-01 2.228614e-01 2.228614e-01 2.228614e-01 2.228614e-01 2.228614e-01 2.228614e-01 2.228614e-01 2.228614e-01 2.228614e-01 2.228614e-01 2.228614e-01 2.228614e-01 2.228614e-01 2.228614e-01 2.228614e-01 2.228614e-01 2.228614e-01 2.228614e-01 2.228614e-01 2.228614e-01 2.228614e-01 2.228614e-01 2.228614e-01 2.228614e-01 2.228614e-01 2.228614e-01 2.228614e-01 2.228614e-01 2.228614e-01 2.228614e-01 2.228614e-01 2.228614e-01 2.228614e-01 2.228614e-01 2.228614e-01 2.228614e-01 2.228614e-01 2.228614e-01 2.228614e-01 2.228614e-01 2.228614e-01 2.228614e-01 2.228614e-01 2.228614e-01 2.228614e-01 2.228614e-01 2.228614e-01 2.228614e-01 2.228614e-01 2.228614e-01 2.228614e-01 2.228614e-01 2.228614e-01 2.228614e-01 2.228614e-01 2.228614e-01 2.228614e-01 2.228614e-01 2.228614e-01 2.228614e-01 2.228614e-01 2.228614e-01 2.228614e-01 2.228614e-01 2.228614e-01 2.228614e-01 2.228614e-01 2.228614e-01 2.228614e-01 2.228614e-01 2.228614e-01 2.228614e-01 2.228614e-01 2.228614e-01 2.228614e-01 2.228614e-01 2.228614e-01 2.228614e-01 2.228614e-01 2.228614e-01 2.228614e-01 2.228614e-01 2.228614e-01 2.228614e-01 2.228614e-01 2.228614e-01 2.228614e-01 2.228614e-01 2.228614e-01 2.228614e-01 2.228614e-01 2.228614e-01 2.228614e-01 2.228614e-01 2.228614e-01 2.228614e-01 2.228614e-01 2.228614e-01 2.228614e-01 2.228614e-01 2.228614e-01 2.228614e-01 2.228614e-01 2.228614e-01 2.228614e-01 2.228614e-01 2.228614e-01 2.228614e-01 2.228614e-01 2.228614e-01 2.228614e-01 2.228614e-01 2.228614e-01 2.228614e-01 2.228614e-01 2.228614e-01 2.228614e-01 2.228614e-01 2.228614e-01 2.228614e-01 2.228614e-01 2.228614e-01 2.228614e-01 2.228614e-01 2.228614e-01 2.228614e-01 2.228614e-01 2.228614e-01 2.228614e-01 2.228614e-01 2.228614e-01 2.228614e-01 2.228614e-01 2.228614e-01 2.228614e-01 2.228614e-01 2.228614e-01 2.228614e-01 2.228614e-01 2.228614e-01 2.228614e-01 2.228614e-01 2.228614e-01 2.228614e-01 2.228614e-01 2.228614e-01 2.228614e-01 2.228614e-01 2.228614e-01 2.228614e-01 2.228614e-01 2.228614e-01 2.228614e-01 2.228614e-01 2.228614e-01 2.228614e-01 2.228614e-01 2.228614e-01 2.228614e-01 2.228614e-01 2.228614e-01 2.228614e-01 2.228614e-01 2.228614e-01 2.228614e-01 2.228614e-01 2.228614e-01 2.228614e-01 2.228614e-01 2.228614e-01 2.228614e-01 2.228614e-01 2.228614e-01 2.228614e-01 2.228614e-01 2.228614e-01 2.228614e-01 2.228614e-01 2.228614e-01 2.228614e-01 2.228614e-01 2.228614e-01 2.228614e-01 2.228614e-01 2.228614e-01 2.228614e-01 2.228614e-01 2.228614e-01 2.228614e-01 2.228614e-01 2.228614e-01 2.228614e-01 2.228614e-01 2.228614e-01 2.228614e-01 2.228614e-01 2.228614e-01 2.228614e-01 2.228614e-01 2.228614e-01 2.228614e-01 2.228614e-01 2.228614e-01 2.228614e-01 2.228614e-01 2.228614e-01 2.228614e-01 2.228614e-01 2.228614e-01 2.228614e-01 2.228614e-01 2.228614e-01 2.228614e-01 2.228614e-01 2.228614e-01 2.228614e-01 2.228614e-01 2.228614e-01 2.228614e-01 2.228614e-01 2.228614e-01 2.228614e-01 2.228614e-01 2.228614e-01 2.228614e-01 2.228614e-01 2.228614e-01 2.228614e-01 2.228614e-01 2.228614e-01 2.228614e-01 2.228614e-01 2.228614e-01 2.228614e-01 2.228614e-01 2.228614e-01 2.228614e-01 2.228614e-01 2.228614e-01 2.228614e-01 2.228614e-01 2.228614e-01 2.228614e-01 2.228614e-01 2.228614e-01 2.228614e-01 2.228614e-01 2.228614e-01 2.228614e-01 2.228614e-01 2.228614e-01 2.228614e-01 2.228614e-01 2.228614e-01 2.228614e-01 2.228614e-01 2.228614e-01 2.228614e-01 2.228614e-01 2.228614e-01 2.228614e-01 2.228614e-01 2.228614e-01 2.228614e-01 2.228614e-01 2.228614e-01 2.228614e-01 2.228614e-01 2.228614e-01 2.228614e-01 2.228614e-01 2.228614e-01 2.228614e-01 2.228614e-01 2.228614e-01 2.228614e-01 2.228614e-01 2.228614e-01 2.228614e-01 2.228614e-01 2.228614e-01 2.228614e-01 2.228614e-01 2.228614e-01 2.228614e-01 2.228614e-01 2.228614e-01 2.228614e-01 2.228614e-01 2.228614e-01 2.228614e-01 2.228614e-01 2.228614e-01 2.228614e-01 2.228614e-01 2.228614e-01 2.228614e-01 2.228614e-01 2.228614e-01 
1.286441e+02 2.990046e-01 2.990046e-01 2.986647e-01 2.874673e-01 2.451919e-01 2.440928e-01 2.436450e-01 2.396800e-01 2.396800e-01 2.394625e-01 2.394625e-01 2.394625e-01 2.369401e-01 2.231521e-01 2.231521e-01 2.231521e-01 2.228735e-01 2.228735e-01 2.228735e-01 2.228735e-01 2.228735e-01 2.228731e-01 2.228731e-01 2.228707e-01 2.228702e-01 2.228702e-01 2.228702e-01 2.228702e-01 2.228690e-01 2.228690e-01 2.228675e-01 2.228675e-01 2.228654e-01 2.228654e-01 2.228654e-01 2.228654e-01 2.228654e-01 2.228654e-01 2.228654e-01 2.228618e-01 2.228618e-01 2.228615e-01 2.228614e-01 2.228614e-01 2.228614e-01 2.228614e-01 2.228614e-01 2.228614e-01 2.228614e-01 2.228614e-01 2.228614e-01 2.228614e-01 2.228614e-01 2.228614e-01 2.228614e-01 2.228614e-01 2.228614e-01 2.228614e-01 2.228614e-01 2.228614e-01 2.228614e-01 2.228614e-01 2.228614e-01 2.228614e-01 2.228614e-01 2.228614e-01 2.228614e-01 2.228614e-01 2.228614e-01 2.228614e-01 2.228614e-01 2.228614e-01 2.228614e-01 2.228614e-01 2.228614e-01 2.228614e-01 2.228614e-01 2.228614e-01 2.228614e-01 2.228614e-01 2.228614e-01 2.228614e-01 2.228614e-01 2.228614e-01 2.228614e-01 2.228614e-01 2.228614e-01 2.228614e-01 2.228614e-01 2.228614e-01 2.228614e-01 2.228614e-01 2.228614e-01 2.228614e-01 2.228614e-01 2.228614e-01 2.228614e-01 2.228614e-01 2.228614e-01 2.228614e-01 2.228614e-01 2.228614e-01 2.228614e-01 2.228614e-01 2.228614e-01 2.228614e-01 2.228614e-01 2.228614e-01 2.228614e-01 2.228614e-01 2.228614e-01 2.228614e-01 2.228614e-01 2.228614e-01 2.228614e-01 2.228614e-01 2.228614e-01 2.228614e-01 2.228614e-01 2.228614e-01 2.228614e-01 2.228614e-01 2.228614e-01 2.228614e-01 2.228614e-01 2.228614e-01 2.228614e-01 2.228614e-01 2.228614e-01 2.228614e-01 2.228614e-01 2.228614e-01 2.228614e-01 2.228614e-01 2.228614e-01 2.228614e-01 2.228614e-01 2.228614e-01 2.228614e-01 2.228614e-01 2.228614e-01 2.228614e-01 2.228614e-01 2.228614e-01 2.228614e-01 2.228614e-01 2.228614e-01 2.228614e-01 2.228614e-01 2.228614e-01 2.228614e-01 2.228614e-01 2.228614e-01 2.228614e-01 2.228614e-01 2.228614e-01 2.228614e-01 2.228614e-01 2.228614e-01 2.228614e-01 2.228614e-01 2.228614e-01 2.228614e-01 2.228614e-01 2.228614e-01 2.228614e-01 2.228614e-01 2.228614e-01 2.228614e-01 2.228614e-01 2.228614e-01 2.228614e-01 2.228614e-01 2.228614e-01 2.228614e-01 2.228614e-01 2.228614e-01 2.228614e-01 2.228614e-01 2.228614e-01 2.228614e-01 2.228614e-01 2.228614e-01 2.228614e-01 2.228614e-01 2.228614e-01 2.228614e-01 2.228614e-01 2.228614e-01 2.228614e-01 2.228614e-01 2.228614e-01 2.228614e-01 2.228614e-01 2.228614e-01 2.228614e-01 2.228614e-01 2.228614e-01 2.228614e-01 2.228614e-01 2.228614e-01 2.228614e-01 2.228614e-01 2.228614e-01 2.228614e-01 2.228614e-01 2.228614e-01 2.228614e-01 2.228614e-01 2.228614e-01 2.228614e-01 2.228614e-01 2.228614e-01 2.228614e-01 2.228614e-01 2.228614e-01 2.228614e-01 2.228614e-01 2.228614e-01 2.228614e-01 2.228614e-01 2.228614e-01 2.228614e-01 2.228614e-01 2.228614e-01 2.228614e-01 2.228614e-01 2.228614e-01 2.228614e-01 2.228614e-01 2.228614e-01 2.228614e-01 2.228614e-01 2.228614e-01 2.228614e-01 2.228614e-01 2.228614e-01 2.228614e-01 2.228614e-01 2.228614e-01 2.228614e-01 2.228614e-01 2.228614e-01 2.228614e-01 2.228614e-01 2.228614e-01 2.228614e-01 2.228614e-01 2.228614e-01 2.228614e-01 2.228614e-01 2.228614e-01 2.228614e-01 2.228614e-01 2.228614e-01 2.228614e-01 2.228614e-01 2.228614e-01 2.228614e-01 2.228614e-01 2.228614e-01 2.228614e-01 2.228614e-01 2.228614e-01 2.228614e-01 2.228614e-01 2.228614e-01 2.228614e-01 2.228614e-01 2.228614e-01 2.228614e-01 2.228614e-01 2.228614e-01 2.228614e-01 2.228614e-01 2.228614e-01 2.228614e-01 2.228614e-01 2.228614e-01 2.228614e-01 2.228614e-01 2.228614e-01 2.228614e-01 2.228614e-01 2.228614e-01 2.228614e-01 2.228614e-01 2.228614e-01 2.228614e-01 2.228614e-01 2.228614e-01 2.228614e-01 2.228614e-01 2.228614e-01 2.228614e-01 2.228614e-01 2.228614e-01 2.228614e-01 2.228614e-01 2.228614e-01 2.228614e-01 2.228614e-01 2.228614e-01 2.228614e-01 2.228614e-01 2.228614e-01 2.228614e-01 2.228614e-01 2.228614e-01 2.228614e-01 2.228614e-01 2.228614e-01 2.228614e-01 2.228614e-01 2.228614e-01 2.228614e-01 2.228614e-01 2.228614e-01 2.228614e-01 2.228614e-01 2.228614e-01 2.228614e-01 2.228614e-01 2.228614e-01 2.228614e-01 2.228614e-01 2.228614e-01 2.228614e-01 2.228614e-01 2.228614e-01 2.228614e-01 2.228614e-01 2.228614e-01 2.228614e-01 2.228614e-01 2.228614e-01 2.228614e-01 2.228614e-01 2.228614e-01 2.228614e-01 2.228614e-01 2.228614e-01 2.228614e-01 2.228614e-01 2.228614e-01 2.228614e-01 2.228614e-01 2.228614e-01 2.228614e-01 2.228614e-01 2.228614e-01 2.228614e-01 2.228614e-01 2.228614e-01 2.228614e-01 2.228614e-01 2.228614e-01 2.228614e-01 2.228614e-01 2.228614e-01 2.228614e-01 2.228614e-01 2.228614e-01 2.228614e-01 2.228614e-01 2.228614e-01 2.228614e-01 2.228614e-01 2.228614e-01 2.228614e-01 2.228614e-01 2.228614e-01 2.228614e-01 2.228614e-01 2.228614e-01 2.228614e-01 2.228614e-01 2.228614e-01 2.228614e-01 2.228614e-01 2.228614e-01 2.228614e-01 2.228614e-01 2.228614e-01 2.228614e-01 2.228614e-01 2.228614e-01 2.228614e-01 2.228614e-01 2.228614e-01 2.228614e-01 2.228614e-01 2.228614e-01 2.228614e-01 2.228614e-01 2.228614e-01 2.228614e-01 2.228614e-01 2.228614e-01 2.228614e-01 2.228614e-01 2.228614e-01 2.228614e-01 2.228614e-01 2.228614e-01 2.228614e-01 2.228614e-01 2.228614e-01 2.228614e-01 2.228614e-01 2.228614e-01 2.228614e-01 2.228614e-01 2.228614e-01 2.228614e-01 2.228614e-01 2.228614e-01 2.228614e-01 2.228614e-01 2.228614e-01 2.228614e-01 2.228614e-01 2.228614e-01 2.228614e-01 2.228614e-01 2.228614e-01 2.228614e-01 2.228614e-01 2.228614e-01 2.228614e-01 2.228614e-01 2.228614e-01 2.228614e-01 2.228614e-01 2.228614e-01 2.228614e-01 2.228614e-01 2.228614e-01 2.228614e-01 2.228614e-01 2.228614e-01 2.228614e-01 2.228614e-01 2.228614e-01 2.228614e-01 2.228614e-01 2.228614e-01 2.228614e-01 2.228614e-01 2.228614e-01 2.228614e-01 2.228614e-01 2.228614e-01 2.228614e-01 2.228614e-01 2.228614e-01 2.228614e-01 2.228614e-01 2.228614e-01 2.228614e-01 2.228614e-01 2.228614e-01 2.228614e-01 2.228614e-01 2.228614e-01 2.228614e-01 2.228614e-01 2.228614e-01 2.228614e-01 2.228614e-01 2.228614e-01 2.228614e-01 2.228614e-01 2.228614e-01 2.228614e-01 2.228614e-01 2.228614e-01 2.228614e-01 2.228614e-01 2.228614e-01 2.228614e-01 2.228614e-01 2.228614e-01 2.228614e-01 2.228614e-01 2.228614e-01 2.228614e-01 2.228614e-01 2.228614e-01 2.228614e-01 2.228614e-01 2.228614e-01 2.228614e-01 2.228614e-01 2.228614e-01 2.228614e-01 2.228614e-01 2.228614e-01 2.228614e-01 2.228614e-01 2.228614e-01 2.228614e-01 2.228614e-01 2.228614e-01 2.228614e-01 2.228614e-01 2.228614e-01 2.228614e-01 2.228614e-01 2.228614e-01 2.228614e-01 2.228614e-01 2.228614e-01 2.228614e-01 2.228614e-01 2.228614e-01 2.228614e-01 2.228614e-01 2.228614e-01 2.228614e-01 2.228614e-01 2.228614e-01 2.228614e-01 2.228614e-01 2.228614e-01 2.228614e-01 2.228614e-01 2.228614e-01 2.228614e-01 2.228614e-01 2.228614e-01 2.228614e-01 2.228614e-01 2.228614e-01 2.228614e-01 2.228614e-01 2.228614e-01 2.228614e-01 2.228614e-01 2.228614e-01 2.228614e-01 2.228614e-01 2.228614e-01 2.228614e-01 2.228614e-01 2.228614e-01 2.228614e-01 2.228614e-01 2.228614e-01 2.228614e-01 2.228614e-01 2.228614e-01 2.228614e-01 2.228614e-01 2.228614e-01 2.228614e-01 2.228614e-01 2.228614e-01 2.228614e-01 2.228614e-01 2.228614e-01 2.228614e-01 2.228614e-01 2.228614e-01 2.228614e-01 2.228614e-01 2.228614e-01 2.228614e-01 2.228614e-01 2.228614e-01 2.228614e-01 2.228614e-01 2.228614e-01 2.228614e-01 2.228614e-01 2.228614e-01 2.228614e-01 2.228614e-01 2.228614e-01 2.228614e-01 2.228614e-01 2.228614e-01 2.228614e-01 2.228614e-01 2.228614e-01 2.228614e-01 2.228614e-01 2.228614e-01 2.228614e-01 2.228614e-01 2.228614e-01 2.228614e-01 2.228614e-01 2.228614e-01 2.228614e-01 2.228614e-01 2.228614e-01 2.228614e-01 2.228614e-01 2.228614e-01 2.228614e-01 2.228614e-01 2.228614e-01 2.228614e-01 2.228614e-01 2.228614e-01 2.228614e-01 2.228614e-01 2.228614e-01 2.228614e-01 2.228614e-01 2.228614e-01 2.228614e-01 2.228614e-01 2.228614e-01 2.228614e-01 2.228614e-01 2.228614e-01 2.228614e-01 2.228614e-01 2.228614e-01 2.228614e-01 2.228614e-01 2.228614e-01 2.228614e-01 2.228614e-01 2.228614e-01 2.228614e-01 2.228614e-01 2.228614e-01 2.228614e-01 2.228614e-01 2.228614e-01 2.228614e-01 2.228614e-01 2.228614e-01 2.228614e-01 2.228614e-01 2.228614e-01 2.228614e-01 2.228614e-01 2.228614e-01 2.228614e-01 2.228614e-01 2.228614e-01 2.228614e-01 2.228614e-01 2.228614e-01 2.228614e-01 2.228614e-01 2.228614e-01 2.228614e-01 2.228614e-01 2.228614e-01 2.228614e-01 2.228614e-01 2.228614e-01 2.228614e-01 2.228614e-01 2.228614e-01 2.228614e-01 2.228614e-01 2.228614e-01 2.228614e-01 2.228614e-01 2.228614e-01 2.228614e-01 2.228614e-01 2.228614e-01 2.228614e-01 2.228614e-01 2.228614e-01 2.228614e-01 2.228614e-01 2.228614e-01 2.228614e-01 2.228614e-01 2.228614e-01 2.228614e-01 2.228614e-01 2.228614e-01 2.228614e-01 2.228614e-01 2.228614e-01 2.228614e-01 2.228614e-01 2.228614e-01 2.228614e-01 2.228614e-01 2.228614e-01 2.228614e-01 2.228614e-01 2.228614e-01 2.228614e-01 2.228614e-01 2.228614e-01 2.228614e-01 2.228614e-01 2.228614e-01 2.228614e-01 2.228614e-01 2.228614e-01 2.228614e-01 2.228614e-01 2.228614e-01 2.228614e-01 2.228614e-01 2.228614e-01 2.228614e-01 2.228614e-01 2.228614e-01 2.228614e-01 2.228614e-01 2.228614e-01 2.228614e-01 2.228614e-01 2.228614e-01 2.228614e-01 2.228614e-01 2.228614e-01 2.228614e-01 2.228614e-01 2.228614e-01 2.228614e-01 2.228614e-01 2.228614e-01 2.228614e-01 2.228614e-01 2.228614e-01 2.228614e-01 2.228614e-01 2.228614e-01 2.228614e-01 2.228614e-01 2.228614e-01 2.228614e-01 2.228614e-01 2.228614e-01 2.228614e-01 2.228614e-01 2.228614e-01 2.228614e-01 2.228614e-01 2.228614e-01 2.228614e-01 2.228614e-01 2.228614e-01 2.228614e-01 2.228614e-01 2.228614e-01 2.228614e-01 2.228614e-01 2.228614e-01 2.228614e-01 2.228614e-01 2.228614e-01 2.228614e-01 2.228614e-01 2.228614e-01 2.228614e-01 2.228614e-01 2.228614e-01 2.228614e-01 2.228614e-01 2.228614e-01 2.228614e-01 2.228614e-01 2.228614e-01 2.228614e-01 2.228614e-01 2.228614e-01 2.228614e-01 2.228614e-01 2.228614e-01 2.228614e-01 2.228614e-01 2.228614e-01 2.228614e-01 2.228614e-01 2.228614e-01 2.228614e-01 2.228614e-01 2.228614e-01 2.228614e-01 2.228614e-01 2.228614e-01 2.228614e-01 2.228614e-01 2.228614e-01 2.228614e-01 2.228614e-01 2.228614e-01 2.228614e-01 2.228614e-01 2.228614e-01 2.228614e-01 2.228614e-01 2.228614e-01 2.228614e-01 2.228614e-01 2.228614e-01 2.228614e-01 2.228614e-01 2.228614e-01 2.228614e-01 2.228614e-01 2.228614e-01 2.228614e-01 2.228614e-01 2.228614e-01 2.228614e-01 2.228614e-01 2.228614e-01 2.228614e-01 2.228614e-01 2.228614e-01 2.228614e-01 2.228614e-01 2.228614e-01 2.228614e-01 2.228614e-01 2.228614e-01 2.228614e-01 2.228614e-01 2.228614e-01 2.228614e-01 2.228614e-01 2.228614e-01 2.228614e-01 2.228614e-01 2.228614e-01 2.228614e-01 2.228614e-01 2.228614e-01 2.228614e-01 2.228614e-01 2.228614e-01 2.228614e-01 2.228614e-01 2.228614e-01 2.228614e-01 2.228614e-01 2.228614e-01 2.228614e-01 2.228614e-01 2.228614e-01 2.228614e-01 2.228614e-01 2.228614e-01 2.228614e-01 2.228614e-01 2.228614e-01 2.228614e-01 2.228614e-01 2.228614e-01 2.228614e-01 2.228614e-01 2.228614e-01 2.228614e-01 2.228614e-01 2.228614e-01 2.228614e-01 2.228614e-01 2.228614e-01 2.228614e-01 2.228614e-01 2.228614e-01 2.228614e-01 2.228614e-01 2.228614e-01 2.228614e-01 2.228614e-01 2.228614e-01 2.228614e-01 2.228614e-01 2.228614e-01 2.228614e-01 2.228614e-01 2.228614e-01 2.228614e-01 2.228614e-01 2.228614e-01 2.228614e-01 2.228614e-01 2.228614e-01 2.228614e-01 2.228614e-01 2.228614e-01 2.228614e-01 2.228614e-01 2.228614e-01 2.228614e-01 2.228614e-01 2.228614e-01 2.228614e-01 2.228614e-01 2.228614e-01 2.228614e-01 2.228614e-01 2.228614e-01 2.228614e-01 2.228614e-01 2.228614e-01 2.228614e-01 2.228614e-01 2.228614e-01 2.228614e-01 2.228614e-01 2.228614e-01 2.228614e-01 2.228614e-01 2.228614e-01 2.228614e-01 2.228614e-01 2.228614e-01 2.228614e-01 2.228614e-01 2.228614e-01 2.228614e-01 2.228614e-01 2.228614e-01 2.228614e-01 2.228614e-01 2.228614e-01 2.228614e-01 2.228614e-01 2.228614e-01 2.228614e-01 2.228614e-01 2.228614e-01 2.228614e-01 2.228614e-01 2.228614e-01 2.228614e-01 2.228614e-01 2.228614e-01 2.228614e-01 2.228614e-01 2.228614e-01 2.228614e-01 2.228614e-01 2.228614e-01 2.228614e-01 2.228614e-01 2.228614e-01 2.228614e-01 2.228614e-01 2.228614e-01 2.228614e-01 2.228614e-01 2.228614e-01 2.228614e-01 2.228614e-01 2.228614e-01 2.228614e-01 2.228614e-01 2.228614e-01 2.228614e-01 2.228614e-01 2.228614e-01 2.228614e-01 2.228614e-01 2.228614e-01 2.228614e-01 2.228614e-01 2.228614e-01 2.228614e-01 2.228614e-01 2.228614e-01 2.228614e-01 2.228614e-01 2.228614e-01 2.228614e-01 2.228614e-01 2.228614e-01 2.228614e-01 2.228614e-01 2.228614e-01 2.228614e-01 2.228614e-01 2.228614e-01 2.228614e-01 2.228614e-01 2.228614e-01 2.228614e-01 2.228614e-01 2.228614e-01 2.228614e-01 2.228614e-01 2.228614e-01 2.228614e-01 2.228614e-01 2.228614e-01 2.228614e-01 2.228614e-01 2.228614e-01 2.228614e-01 2.228614e-01 2.228614e-01 
2.055281e+03 3.043299e-01 2.865805e-01 2.583034e-01 2.493292e-01 2.493292e-01 2.493292e-01 2.493292e-01 2.493292e-01 2.457104e-01 2.450914e-01 2.423158e-01 2.406182e-01 2.404031e-01 2.403241e-01 2.350458e-01 2.350458e-01 2.300204e-01 2.284803e-01 2.284803e-01 2.257212e-01 2.257212e-01 2.257212e-01 2.254203e-01 2.242999e-01 2.231194e-01 2.231194e-01 2.231194e-01 2.231194e-01 2.231194e-01 2.229453e-01 2.229453e-01 2.229408e-01 2.229347e-01 2.229347e-01 2.229347e-01 2.229347e-01 2.229260e-01 2.228829e-01 2.228707e-01 2.228707e-01 2.228707e-01 2.228634e-01 2.228634e-01 2.228626e-01 2.228626e-01 2.228626e-01 2.228621e-01 2.228621e-01 2.228621e-01 2.228621e-01 2.228621e-01 2.228621e-01 2.228621e-01 2.228619e-01 2.228619e-01 2.228619e-01 2.228619e-01 2.228619e-01 2.228616e-01 2.228615e-01 2.228615e-01 2.228614e-01 2.228614e-01 2.228614e-01 2.228614e-01 2.228614e-01 2.228614e-01 2.228614e-01 2.228614e-01 2.228614e-01 2.228614e-01 2.228614e-01 2.228614e-01 2.228614e-01 2.228614e-01 2.228614e-01 2.228614e-01 2.228614e-01 2.228614e-01 2.228614e-01 2.228614e-01 2.228614e-01 2.228614e-01 2.228614e-01 2.228614e-01 2.228614e-01 2.228614e-01 2.228614e-01 2.228614e-01 2.228614e-01 2.228614e-01 2.228614e-01 2.228614e-01 2.228614e-01 2.228614e-01 2.228614e-01 2.228614e-01 2.228614e-01 2.228614e-01 2.228614e-01 2.228614e-01 2.228614e-01 2.228614e-01 2.228614e-01 2.228614e-01 2.228614e-01 2.228614e-01 2.228614e-01 2.228614e-01 2.228614e-01 2.228614e-01 2.228614e-01 2.228614e-01 2.228614e-01 2.228614e-01 2.228614e-01 2.228614e-01 2.228614e-01 2.228614e-01 2.228614e-01 2.228614e-01 2.228614e-01 2.228614e-01 2.228614e-01 2.228614e-01 2.228614e-01 2.228614e-01 2.228614e-01 2.228614e-01 2.228614e-01 2.228614e-01 2.228614e-01 2.228614e-01 2.228614e-01 2.228614e-01 2.228614e-01 2.228614e-01 2.228614e-01 2.228614e-01 2.228614e-01 2.228614e-01 2.228614e-01 2.228614e-01 2.228614e-01 2.228614e-01 2.228614e-01 2.228614e-01 2.228614e-01 2.228614e-01 2.228614e-01 2.228614e-01 2.228614e-01 2.228614e-01 2.228614e-01 2.228614e-01 2.228614e-01 2.228614e-01 2.228614e-01 2.228614e-01 2.228614e-01 2.228614e-01 2.228614e-01 2.228614e-01 2.228614e-01 2.228614e-01 2.228614e-01 2.228614e-01 2.228614e-01 2.228614e-01 2.228614e-01 2.228614e-01 2.228614e-01 2.228614e-01 2.228614e-01 2.228614e-01 2.228614e-01 2.228614e-01 2.228614e-01 2.228614e-01 2.228614e-01 2.228614e-01 2.228614e-01 2.228614e-01 2.228614e-01 2.228614e-01 2.228614e-01 2.228614e-01 2.228614e-01 2.228614e-01 2.228614e-01 2.228614e-01 2.228614e-01 2.228614e-01 2.228614e-01 2.228614e-01 2.228614e-01 2.228614e-01 2.228614e-01 2.228614e-01 2.228614e-01 2.228614e-01 2.228614e-01 2.228614e-01 2.228614e-01 2.228614e-01 2.228614e-01 2.228614e-01 2.228614e-01 2.228614e-01 2.228614e-01 2.228614e-01 2.228614e-01 2.228614e-01 2.228614e-01 2.228614e-01 2.228614e-01 2.228614e-01 2.228614e-01 2.228614e-01 2.228614e-01 2.228614e-01 2.228614e-01 2.228614e-01 2.228614e-01 2.228614e-01 2.228614e-01 2.228614e-01 2.228614e-01 2.228614e-01 2.228614e-01 2.228614e-01 2.228614e-01 2.228614e-01 2.228614e-01 2.228614e-01 2.228614e-01 2.228614e-01 2.228614e-01 2.228614e-01 2.228614e-01 2.228614e-01 2.228614e-01 2.228614e-01 2.228614e-01 2.228614e-01 2.228614e-01 2.228614e-01 2.228614e-01 2.228614e-01 2.228614e-01 2.228614e-01 2.228614e-01 2.228614e-01 2.228614e-01 2.228614e-01 2.228614e-01 2.228614e-01 2.228614e-01 2.228614e-01 2.228614e-01 2.228614e-01 2.228614e-01 2.228614e-01 2.228614e-01 2.228614e-01 2.228614e-01 2.228614e-01 2.228614e-01 2.228614e-01 2.228614e-01 2.228614e-01 2.228614e-01 2.228614e-01 2.228614e-01 2.228614e-01 2.228614e-01 2.228614e-01 2.228614e-01 2.228614e-01 2.228614e-01 2.228614e-01 2.228614e-01 2.228614e-01 2.228614e-01 2.228614e-01 2.228614e-01 2.228614e-01 2.228614e-01 2.228614e-01 2.228614e-01 2.228614e-01 2.228614e-01 2.228614e-01 2.228614e-01 2.228614e-01 2.228614e-01 2.228614e-01 2.228614e-01 2.228614e-01 2.228614e-01 2.228614e-01 2.228614e-01 2.228614e-01 2.228614e-01 2.228614e-01 2.228614e-01 2.228614e-01 2.228614e-01 2.228614e-01 2.228614e-01 2.228614e-01 2.228614e-01 2.228614e-01 2.228614e-01 2.228614e-01 2.228614e-01 2.228614e-01 2.228614e-01 2.228614e-01 2.228614e-01 2.228614e-01 2.228614e-01 2.228614e-01 2.228614e-01 2.228614e-01 2.228614e-01 2.228614e-01 2.228614e-01 2.228614e-01 2.228614e-01 2.228614e-01 2.228614e-01 2.228614e-01 2.228614e-01 2.228614e-01 2.228614e-01 2.228614e-01 2.228614e-01 2.228614e-01 2.228614e-01 2.228614e-01 2.228614e-01 2.228614e-01 2.228614e-01 2.228614e-01 2.228614e-01 2.228614e-01 2.228614e-01 2.228614e-01 2.228614e-01 2.228614e-01 2.228614e-01 2.228614e-01 2.228614e-01 2.228614e-01 2.228614e-01 2.228614e-01 2.228614e-01 2.228614e-01 2.228614e-01 2.228614e-01 2.228614e-01 2.228614e-01 2.228614e-01 2.228614e-01 2.228614e-01 2.228614e-01 2.228614e-01 2.228614e-01 2.228614e-01 2.228614e-01 2.228614e-01 2.228614e-01 2.228614e-01 2.228614e-01 2.228614e-01 2.228614e-01 2.228614e-01 2.228614e-01 2.228614e-01 2.228614e-01 2.228614e-01 2.228614e-01 2.228614e-01 2.228614e-01 2.228614e-01 2.228614e-01 2.228614e-01 2.228614e-01 2.228614e-01 2.228614e-01 2.228614e-01 2.228614e-01 2.228614e-01 2.228614e-01 2.228614e-01 2.228614e-01 2.228614e-01 2.228614e-01 2.228614e-01 2.228614e-01 2.228614e-01 2.228614e-01 2.228614e-01 2.228614e-01 2.228614e-01 2.228614e-01 2.228614e-01 2.228614e-01 2.228614e-01 2.228614e-01 2.228614e-01 2.228614e-01 2.228614e-01 2.228614e-01 2.228614e-01 2.228614e-01 2.228614e-01 2.228614e-01 2.228614e-01 2.228614e-01 2.228614e-01 2.228614e-01 2.228614e-01 2.228614e-01 2.228614e-01 2.228614e-01 2.228614e-01 2.228614e-01 2.228614e-01 2.228614e-01 2.228614e-01 2.228614e-01 2.228614e-01 2.228614e-01 2.228614e-01 2.228614e-01 2.228614e-01 2.228614e-01 2.228614e-01 2.228614e-01 2.228614e-01 2.228614e-01 2.228614e-01 2.228614e-01 2.228614e-01 2.228614e-01 2.228614e-01 2.228614e-01 2.228614e-01 2.228614e-01 2.228614e-01 2.228614e-01 2.228614e-01 2.228614e-01 2.228614e-01 2.228614e-01 2.228614e-01 2.228614e-01 2.228614e-01 2.228614e-01 2.228614e-01 2.228614e-01 2.228614e-01 2.228614e-01 2.228614e-01 2.228614e-01 2.228614e-01 2.228614e-01 2.228614e-01 2.228614e-01 2.228614e-01 2.228614e-01 2.228614e-01 2.228614e-01 2.228614e-01 2.228614e-01 2.228614e-01 2.228614e-01 2.228614e-01 2.228614e-01 2.228614e-01 2.228614e-01 2.228614e-01 2.228614e-01 2.228614e-01 2.228614e-01 2.228614e-01 2.228614e-01 2.228614e-01 2.228614e-01 2.228614e-01 2.228614e-01 2.228614e-01 2.228614e-01 2.228614e-01 2.228614e-01 2.228614e-01 2.228614e-01 2.228614e-01 2.228614e-01 2.228614e-01 2.228614e-01 2.228614e-01 2.228614e-01 2.228614e-01 2.228614e-01 2.228614e-01 2.228614e-01 2.228614e-01 2.228614e-01 2.228614e-01 2.228614e-01 2.228614e-01 2.228614e-01 2.228614e-01 2.228614e-01 2.228614e-01 2.228614e-01 2.228614e-01 2.228614e-01 2.228614e-01 2.228614e-01 2.228614e-01 2.228614e-01 2.228614e-01 2.228614e-01 2.228614e-01 2.228614e-01 2.228614e-01 2.228614e-01 2.228614e-01 2.228614e-01 2.228614e-01 2.228614e-01 2.228614e-01 2.228614e-01 2.228614e-01 2.228614e-01 2.228614e-01 2.228614e-01 2.228614e-01 2.228614e-01 2.228614e-01 2.228614e-01 2.228614e-01 2.228614e-01 2.228614e-01 2.228614e-01 2.228614e-01 2.228614e-01 2.228614e-01 2.228614e-01 2.228614e-01 2.228614e-01 2.228614e-01 2.228614e-01 2.228614e-01 2.228614e-01 2.228614e-01 2.228614e-01 2.228614e-01 2.228614e-01 2.228614e-01 2.228614e-01 2.228614e-01 2.228614e-01 2.228614e-01 2.228614e-01 2.228614e-01 2.228614e-01 2.228614e-01 2.228614e-01 2.228614e-01 2.228614e-01 2.228614e-01 2.228614e-01 2.228614e-01 2.228614e-01 2.228614e-01 2.228614e-01 2.228614e-01 2.228614e-01 2.228614e-01 2.228614e-01 2.228614e-01 2.228614e-01 2.228614e-01 2.228614e-01 2.228614e-01 2.228614e-01 2.228614e-01 2.228614e-01 2.228614e-01 2.228614e-01 2.228614e-01 2.228614e-01 2.228614e-01 2.228614e-01 2.228614e-01 2.228614e-01 2.228614e-01 2.228614e-01 2.228614e-01 2.228614e-01 2.228614e-01 2.228614e-01 2.228614e-01 2.228614e-01 2.228614e-01 2.228614e-01 2.228614e-01 2.228614e-01 2.228614e-01 2.228614e-01 2.228614e-01 2.228614e-01 2.228614e-01 2.228614e-01 2.228614e-01 2.228614e-01 2.228614e-01 2.228614e-01 2.228614e-01 2.228614e-01 2.228614e-01 2.228614e-01 2.228614e-01 2.228614e-01 2.228614e-01 2.228614e-01 2.228614e-01 2.228614e-01 2.228614e-01 2.228614e-01 2.228614e-01 2.228614e-01 2.228614e-01 2.228614e-01 2.228614e-01 2.228614e-01 2.228614e-01 2.228614e-01 2.228614e-01 2.228614e-01 2.228614e-01 2.228614e-01 2.228614e-01 2.228614e-01 2.228614e-01 2.228614e-01 2.228614e-01 2.228614e-01 2.228614e-01 2.228614e-01 2.228614e-01 2.228614e-01 2.228614e-01 2.228614e-01 2.228614e-01 2.228614e-01 2.228614e-01 2.228614e-01 2.228614e-01 2.228614e-01 2.228614e-01 2.228614e-01 2.228614e-01 2.228614e-01 2.228614e-01 2.228614e-01 2.228614e-01 2.228614e-01 2.228614e-01 2.228614e-01 2.228614e-01 2.228614e-01 2.228614e-01 2.228614e-01 2.228614e-01 2.228614e-01 2.228614e-01 2.228614e-01 2.228614e-01 2.228614e-01 2.228614e-01 2.228614e-01 2.228614e-01 2.228614e-01 2.228614e-01 2.228614e-01 2.228614e-01 2.228614e-01 2.228614e-01 2.228614e-01 2.228614e-01 2.228614e-01 2.228614e-01 2.228614e-01 2.228614e-01 2.228614e-01 2.228614e-01 2.228614e-01 2.228614e-01 2.228614e-01 2.228614e-01 2.228614e-01 2.228614e-01 2.228614e-01 2.228614e-01 2.228614e-01 2.228614e-01 2.228614e-01 2.228614e-01 2.228614e-01 2.228614e-01 2.228614e-01 2.228614e-01 2.228614e-01 2.228614e-01 2.228614e-01 2.228614e-01 2.228614e-01 2.228614e-01 2.228614e-01 2.228614e-01 2.228614e-01 2.228614e-01 2.228614e-01 2.228614e-01 2.228614e-01 2.228614e-01 2.228614e-01 2.228614e-01 2.228614e-01 2.228614e-01 2.228614e-01 2.228614e-01 2.228614e-01 2.228614e-01 2.228614e-01 2.228614e-01 2.228614e-01 2.228614e-01 2.228614e-01 2.228614e-01 2.228614e-01 2.228614e-01 2.228614e-01 2.228614e-01 2.228614e-01 2.228614e-01 2.228614e-01 2.228614e-01 2.228614e-01 2.228614e-01 2.228614e-01 2.228614e-01 2.228614e-01 2.228614e-01 2.228614e-01 2.228614e-01 2.228614e-01 2.228614e-01 2.228614e-01 2.228614e-01 2.228614e-01 2.228614e-01 2.228614e-01 2.228614e-01 2.228614e-01 2.228614e-01 2.228614e-01 2.228614e-01 2.228614e-01 2.228614e-01 2.228614e-01 2.228614e-01 2.228614e-01 2.228614e-01 2.228614e-01 2.228614e-01 2.228614e-01 2.228614e-01 2.228614e-01 2.228614e-01 2.228614e-01 2.228614e-01 2.228614e-01 2.228614e-01 2.228614e-01 2.228614e-01 2.228614e-01 2.228614e-01 2.228614e-01 2.228614e-01 2.228614e-01 2.228614e-01 2.228614e-01 2.228614e-01 2.228614e-01 2.228614e-01 2.228614e-01 2.228614e-01 2.228614e-01 2.228614e-01 2.228614e-01 2.228614e-01 2.228614e-01 2.228614e-01 2.228614e-01 2.228614e-01 2.228614e-01 2.228614e-01 2.228614e-01 2.228614e-01 2.228614e-01 2.228614e-01 2.228614e-01 2.228614e-01 2.228614e-01 2.228614e-01 2.228614e-01 2.228614e-01 2.228614e-01 2.228614e-01 2.228614e-01 2.228614e-01 2.228614e-01 2.228614e-01 2.228614e-01 2.228614e-01 2.228614e-01 2.228614e-01 2.228614e-01 2.228614e-01 2.228614e-01 2.228614e-01 2.228614e-01 2.228614e-01 2.228614e-01 2.228614e-01 2.228614e-01 2.228614e-01 2.228614e-01 2.228614e-01 2.228614e-01 2.228614e-01 2.228614e-01 2.228614e-01 2.228614e-01 2.228614e-01 2.228614e-01 2.228614e-01 2.228614e-01 2.228614e-01 2.228614e-01 2.228614e-01 2.228614e-01 2.228614e-01 2.228614e-01 2.228614e-01 2.228614e-01 2.228614e-01 2.228614e-01 2.228614e-01 2.228614e-01 2.228614e-01 2.228614e-01 2.228614e-01 2.228614e-01 2.228614e-01 2.228614e-01 2.228614e-01 2.228614e-01 2.228614e-01 2.228614e-01 2.228614e-01 2.228614e-01 2.228614e-01 2.228614e-01 2.228614e-01 2.228614e-01 2.228614e-01 2.228614e-01 2.228614e-01 2.228614e-01 2.228614e-01 2.228614e-01 2.228614e-01 2.228614e-01 2.228614e-01 2.228614e-01 2.228614e-01 2.228614e-01 2.228614e-01 2.228614e-01 2.228614e-01 2.228614e-01 2.228614e-01 2.228614e-01 2.228614e-01 2.228614e-01 2.228614e-01 2.228614e-01 2.228614e-01 2.228614e-01 2.228614e-01 2.228614e-01 2.228614e-01 2.228614e-01 2.228614e-01 2.228614e-01 2.228614e-01 2.228614e-01 2.228614e-01 2.228614e-01 2.228614e-01 2.228614e-01 2.228614e-01 2.228614e-01 2.228614e-01 2.228614e-01 2.228614e-01 2.228614e-01 2.228614e-01 2.228614e-01 2.228614e-01 2.228614e-01 2.228614e-01 2.228614e-01 2.228614e-01 2.228614e-01 2.228614e-01 2.228614e-01 2.228614e-01 2.228614e-01 2.228614e-01 2.228614e-01 2.228614e-01 2.228614e-01 2.228614e-01 2.228614e-01 2.228614e-01 2.228614e-01 2.228614e-01 2.228614e-01 2.228614e-01 2.228614e-01 2.228614e-01 2.228614e-01 2.228614e-01 2.228614e-01 2.228614e-01 2.228614e-01 2.228614e-01 2.228614e-01 2.228614e-01 2.228614e-01 2.228614e-01 2.228614e-01 2.228614e-01 2.228614e-01 2.228614e-01 2.228614e-01 2.228614e-01 2.228614e-01 2.228614e-01 2.228614e-01 2.228614e-01 2.228614e-01 2.228614e-01 2.228614e-01 2.228614e-01 2.228614e-01 2.228614e-01 2.228614e-01 2.228614e-01 2.228614e-01 2.228614e-01 2.228614e-01 2.228614e-01 2.228614e-01 2.228614e-01 2.228614e-01 2.228614e-01 2.228614e-01 2.228614e-01 2.228614e-01 2.228614e-01 2.228614e-01 2.228614e-01 2.228614e-01 2.228614e-01 2.228614e-01 2.228614e-01 2.228614e-01 2.228614e-01 2.228614e-01 
1.396070e+04 2.929970e-01 2.918051e-01 2.746995e-01 2.552532e-01 2.552532e-01 2.552532e-01 2.552532e-01 2.278630e-01 2.278630e-01 2.235123e-01 2.235123e-01 2.235123e-01 2.235123e-01 2.235123e-01 2.229056e-01 2.229056e-01 2.229056e-01 2.229056e-01 2.229056e-01 2.229056e-01 2.228711e-01 2.228711e-01 2.228678e-01 2.228678e-01 2.228678e-01 2.228649e-01 2.228625e-01 2.228625e-01 2.228625e-01 2.228625e-01 2.228619e-01 2.228619e-01 2.228619e-01 2.228619e-01 2.228619e-01 2.228619e-01 2.228619e-01 2.228619e-01 2.228619e-01 2.228618e-01 2.228618e-01 2.228617e-01 2.228617e-01 2.228617e-01 2.228617e-01 2.228616e-01 2.228616e-01 2.228616e-01 2.228616e-01 2.228614e-01 2.228614e-01 2.228614e-01 2.228614e-01 2.228614e-01 2.228614e-01 2.228614e-01 2.228614e-01 2.228614e-01 2.228614e-01 2.228614e-01 2.228614e-01 2.228614e-01 2.228614e-01 2.228614e-01 2.228614e-01 2.228614e-01 2.228614e-01 2.228614e-01 2.228614e-01 2.228614e-01 2.228614e-01 2.228614e-01 2.228614e-01 2.228614e-01 2.228614e-01 2.228614e-01 2.228614e-01 2.228614e-01 2.228614e-01 2.228614e-01 2.228614e-01 2.228614e-01 2.228614e-01 2.228614e-01 2.228614e-01 2.228614e-01 2.228614e-01 2.228614e-01 2.228614e-01 2.228614e-01 2.228614e-01 2.228614e-01 2.228614e-01 2.228614e-01 2.228614e-01 2.228614e-01 2.228614e-01 2.228614e-01 2.228614e-01 2.228614e-01 2.228614e-01 2.228614e-01 2.228614e-01 2.228614e-01 2.228614e-01 2.228614e-01 2.228614e-01 2.228614e-01 2.228614e-01 2.228614e-01 2.228614e-01 2.228614e-01 2.228614e-01 2.228614e-01 2.228614e-01 2.228614e-01 2.228614e-01 2.228614e-01 2.228614e-01 2.228614e-01 2.228614e-01 2.228614e-01 2.228614e-01 2.228614e-01 2.228614e-01 2.228614e-01 2.228614e-01 2.228614e-01 2.228614e-01 2.228614e-01 2.228614e-01 2.228614e-01 2.228614e-01 2.228614e-01 2.228614e-01 2.228614e-01 2.228614e-01 2.228614e-01 2.228614e-01 2.228614e-01 2.228614e-01 2.228614e-01 2.228614e-01 2.228614e-01 2.228614e-01 2.228614e-01 2.228614e-01 2.228614e-01 2.228614e-01 2.228614e-01 2.228614e-01 2.228614e-01 2.228614e-01 2.228614e-01 2.228614e-01 2.228614e-01 2.228614e-01 2.228614e-01 2.228614e-01 2.228614e-01 2.228614e-01 2.228614e-01 2.228614e-01 2.228614e-01 2.228614e-01 2.228614e-01 2.228614e-01 2.228614e-01 2.228614e-01 2.228614e-01 2.228614e-01 2.228614e-01 2.228614e-01 2.228614e-01 2.228614e-01 2.228614e-01 2.228614e-01 2.228614e-01 2.228614e-01 2.228614e-01 2.228614e-01 2.228614e-01 2.228614e-01 2.228614e-01 2.228614e-01 2.228614e-01 2.228614e-01 2.228614e-01 2.228614e-01 2.228614e-01 2.228614e-01 2.228614e-01 2.228614e-01 2.228614e-01 2.228614e-01 2.228614e-01 2.228614e-01 2.228614e-01 2.228614e-01 2.228614e-01 2.228614e-01 2.228614e-01 2.228614e-01 2.228614e-01 2.228614e-01 2.228614e-01 2.228614e-01 2.228614e-01 2.228614e-01 2.228614e-01 2.228614e-01 2.228614e-01 2.228614e-01 2.228614e-01 2.228614e-01 2.228614e-01 2.228614e-01 2.228614e-01 2.228614e-01 2.228614e-01 2.228614e-01 2.228614e-01 2.228614e-01 2.228614e-01 2.228614e-01 2.228614e-01 2.228614e-01 2.228614e-01 2.228614e-01 2.228614e-01 2.228614e-01 2.228614e-01 2.228614e-01 2.228614e-01 2.228614e-01 2.228614e-01 2.228614e-01 2.228614e-01 2.228614e-01 2.228614e-01 2.228614e-01 2.228614e-01 2.228614e-01 2.228614e-01 2.228614e-01 2.228614e-01 2.228614e-01 2.228614e-01 2.228614e-01 2.228614e-01 2.228614e-01 2.228614e-01 2.228614e-01 2.228614e-01 2.228614e-01 2.228614e-01 2.228614e-01 2.228614e-01 2.228614e-01 2.228614e-01 2.228614e-01 2.228614e-01 2.228614e-01 2.228614e-01 2.228614e-01 2.228614e-01 2.228614e-01 2.228614e-01 2.228614e-01 2.228614e-01 2.228614e-01 2.228614e-01 2.228614e-01 2.228614e-01 2.228614e-01 2.228614e-01 2.228614e-01 2.228614e-01 2.228614e-01 2.228614e-01 2.228614e-01 2.228614e-01 2.228614e-01 2.228614e-01 2.228614e-01 2.228614e-01 2.228614e-01 2.228614e-01 2.228614e-01 2.228614e-01 2.228614e-01 2.228614e-01 2.228614e-01 2.228614e-01 2.228614e-01 2.228614e-01 2.228614e-01 2.228614e-01 2.228614e-01 2.228614e-01 2.228614e-01 2.228614e-01 2.228614e-01 2.228614e-01 2.228614e-01 2.228614e-01 2.228614e-01 2.228614e-01 2.228614e-01 2.228614e-01 2.228614e-01 2.228614e-01 2.228614e-01 2.228614e-01 2.228614e-01 2.228614e-01 2.228614e-01 2.228614e-01 2.228614e-01 2.228614e-01 2.228614e-01 2.228614e-01 2.228614e-01 2.228614e-01 2.228614e-01 2.228614e-01 2.228614e-01 2.228614e-01 2.228614e-01 2.228614e-01 2.228614e-01 2.228614e-01 2.228614e-01 2.228614e-01 2.228614e-01 2.228614e-01 2.228614e-01 2.228614e-01 2.228614e-01 2.228614e-01 2.228614e-01 2.228614e-01 2.228614e-01 2.228614e-01 2.228614e-01 2.228614e-01 2.228614e-01 2.228614e-01 2.228614e-01 2.228614e-01 2.228614e-01 2.228614e-01 2.228614e-01 2.228614e-01 2.228614e-01 2.228614e-01 2.228614e-01 2.228614e-01 2.228614e-01 2.228614e-01 2.228614e-01 2.228614e-01 2.228614e-01 2.228614e-01 2.228614e-01 2.228614e-01 2.228614e-01 2.228614e-01 2.228614e-01 2.228614e-01 2.228614e-01 2.228614e-01 2.228614e-01 2.228614e-01 2.228614e-01 2.228614e-01 2.228614e-01 2.228614e-01 2.228614e-01 2.228614e-01 2.228614e-01 2.228614e-01 2.228614e-01 2.228614e-01 2.228614e-01 2.228614e-01 2.228614e-01 2.228614e-01 2.228614e-01 2.228614e-01 2.228614e-01 2.228614e-01 2.228614e-01 2.228614e-01 2.228614e-01 2.228614e-01 2.228614e-01 2.228614e-01 2.228614e-01 2.228614e-01 2.228614e-01 2.228614e-01 2.228614e-01 2.228614e-01 2.228614e-01 2.228614e-01 2.228614e-01 2.228614e-01 2.228614e-01 2.228614e-01 2.228614e-01 2.228614e-01 2.228614e-01 2.228614e-01 2.228614e-01 2.228614e-01 2.228614e-01 2.228614e-01 2.228614e-01 2.228614e-01 2.228614e-01 2.228614e-01 2.228614e-01 2.228614e-01 2.228614e-01 2.228614e-01 2.228614e-01 2.228614e-01 2.228614e-01 2.228614e-01 2.228614e-01 2.228614e-01 2.228614e-01 2.228614e-01 2.228614e-01 2.228614e-01 2.228614e-01 2.228614e-01 2.228614e-01 2.228614e-01 2.228614e-01 2.228614e-01 2.228614e-01 2.228614e-01 2.228614e-01 2.228614e-01 2.228614e-01 2.228614e-01 2.228614e-01 2.228614e-01 2.228614e-01 2.228614e-01 2.228614e-01 2.228614e-01 2.228614e-01 2.228614e-01 2.228614e-01 2.228614e-01 2.228614e-01 2.228614e-01 2.228614e-01 2.228614e-01 2.228614e-01 2.228614e-01 2.228614e-01 2.228614e-01 2.228614e-01 2.228614e-01 2.228614e-01 2.228614e-01 2.228614e-01 2.228614e-01 2.228614e-01 2.228614e-01 2.228614e-01 2.228614e-01 2.228614e-01 2.228614e-01 2.228614e-01 2.228614e-01 2.228614e-01 2.228614e-01 2.228614e-01 2.228614e-01 2.228614e-01 2.228614e-01 2.228614e-01 2.228614e-01 2.228614e-01 2.228614e-01 2.228614e-01 2.228614e-01 2.228614e-01 2.228614e-01 2.228614e-01 2.228614e-01 2.228614e-01 2.228614e-01 2.228614e-01 2.228614e-01 2.228614e-01 2.228614e-01 2.228614e-01 2.228614e-01 2.228614e-01 2.228614e-01 2.228614e-01 2.228614e-01 2.228614e-01 2.228614e-01 2.228614e-01 2.228614e-01 2.228614e-01 2.228614e-01 2.228614e-01 2.228614e-01 2.228614e-01 2.228614e-01 2.228614e-01 2.228614e-01 2.228614e-01 2.228614e-01 2.228614e-01 2.228614e-01 2.228614e-01 2.228614e-01 2.228614e-01 2.228614e-01 2.228614e-01 2.228614e-01 2.228614e-01 2.228614e-01 2.228614e-01 2.228614e-01 2.228614e-01 2.228614e-01 2.228614e-01 2.228614e-01 2.228614e-01 2.228614e-01 2.228614e-01 2.228614e-01 2.228614e-01 2.228614e-01 2.228614e-01 2.228614e-01 2.228614e-01 2.228614e-01 2.228614e-01 2.228614e-01 2.228614e-01 2.228614e-01 2.228614e-01 2.228614e-01 2.228614e-01 2.228614e-01 2.228614e-01 2.228614e-01 2.228614e-01 2.228614e-01 2.228614e-01 2.228614e-01 2.228614e-01 2.228614e-01 2.228614e-01 2.228614e-01 2.228614e-01 2.228614e-01 2.228614e-01 2.228614e-01 2.228614e-01 2.228614e-01 2.228614e-01 2.228614e-01 2.228614e-01 2.228614e-01 2.228614e-01 2.228614e-01 2.228614e-01 2.228614e-01 2.228614e-01 2.228614e-01 2.228614e-01 2.228614e-01 2.228614e-01 2.228614e-01 2.228614e-01 2.228614e-01 2.228614e-01 2.228614e-01 2.228614e-01 2.228614e-01 2.228614e-01 2.228614e-01 2.228614e-01 2.228614e-01 2.228614e-01 2.228614e-01 2.228614e-01 2.228614e-01 2.228614e-01 2.228614e-01 2.228614e-01 2.228614e-01 2.228614e-01 2.228614e-01 2.228614e-01 2.228614e-01 2.228614e-01 2.228614e-01 2.228614e-01 2.228614e-01 2.228614e-01 2.228614e-01 2.228614e-01 2.228614e-01 2.228614e-01 2.228614e-01 2.228614e-01 2.228614e-01 2.228614e-01 2.228614e-01 2.228614e-01 2.228614e-01 2.228614e-01 2.228614e-01 2.228614e-01 2.228614e-01 2.228614e-01 2.228614e-01 2.228614e-01 2.228614e-01 2.228614e-01 2.228614e-01 2.228614e-01 2.228614e-01 2.228614e-01 2.228614e-01 2.228614e-01 2.228614e-01 2.228614e-01 2.228614e-01 2.228614e-01 2.228614e-01 2.228614e-01 2.228614e-01 2.228614e-01 2.228614e-01 2.228614e-01 2.228614e-01 2.228614e-01 2.228614e-01 2.228614e-01 2.228614e-01 2.228614e-01 2.228614e-01 2.228614e-01 2.228614e-01 2.228614e-01 2.228614e-01 2.228614e-01 2.228614e-01 2.228614e-01 2.228614e-01 2.228614e-01 2.228614e-01 2.228614e-01 2.228614e-01 2.228614e-01 2.228614e-01 2.228614e-01 2.228614e-01 2.228614e-01 2.228614e-01 2.228614e-01 2.228614e-01 2.228614e-01 2.228614e-01 2.228614e-01 2.228614e-01 2.228614e-01 2.228614e-01 2.228614e-01 2.228614e-01 2.228614e-01 2.228614e-01 2.228614e-01 2.228614e-01 2.228614e-01 2.228614e-01 2.228614e-01 2.228614e-01 2.228614e-01 2.228614e-01 2.228614e-01 2.228614e-01 2.228614e-01 2.228614e-01 2.228614e-01 2.228614e-01 2.228614e-01 2.228614e-01 2.228614e-01 2.228614e-01 2.228614e-01 2.228614e-01 2.228614e-01 2.228614e-01 2.228614e-01 2.228614e-01 2.228614e-01 2.228614e-01 2.228614e-01 2.228614e-01 2.228614e-01 2.228614e-01 2.228614e-01 2.228614e-01 2.228614e-01 2.228614e-01 2.228614e-01 2.228614e-01 2.228614e-01 2.228614e-01 2.228614e-01 2.228614e-01 2.228614e-01 2.228614e-01 2.228614e-01 2.228614e-01 2.228614e-01 2.228614e-01 2.228614e-01 2.228614e-01 2.228614e-01 2.228614e-01 2.228614e-01 2.228614e-01 2.228614e-01 2.228614e-01 2.228614e-01 2.228614e-01 2.228614e-01 2.228614e-01 2.228614e-01 2.228614e-01 2.228614e-01 2.228614e-01 2.228614e-01 2.228614e-01 2.228614e-01 2.228614e-01 2.228614e-01 2.228614e-01 2.228614e-01 2.228614e-01 2.228614e-01 2.228614e-01 2.228614e-01 2.228614e-01 2.228614e-01 2.228614e-01 2.228614e-01 2.228614e-01 2.228614e-01 2.228614e-01 2.228614e-01 2.228614e-01 2.228614e-01 2.228614e-01 2.228614e-01 2.228614e-01 2.228614e-01 2.228614e-01 2.228614e-01 2.228614e-01 2.228614e-01 2.228614e-01 2.228614e-01 2.228614e-01 2.228614e-01 2.228614e-01 2.228614e-01 2.228614e-01 2.228614e-01 2.228614e-01 2.228614e-01 2.228614e-01 2.228614e-01 2.228614e-01 2.228614e-01 2.228614e-01 2.228614e-01 2.228614e-01 2.228614e-01 2.228614e-01 2.228614e-01 2.228614e-01 2.228614e-01 2.228614e-01 2.228614e-01 2.228614e-01 2.228614e-01 2.228614e-01 2.228614e-01 2.228614e-01 2.228614e-01 2.228614e-01 2.228614e-01 2.228614e-01 2.228614e-01 2.228614e-01 2.228614e-01 2.228614e-01 2.228614e-01 2.228614e-01 2.228614e-01 2.228614e-01 2.228614e-01 2.228614e-01 2.228614e-01 2.228614e-01 2.228614e-01 2.228614e-01 2.228614e-01 2.228614e-01 2.228614e-01 2.228614e-01 2.228614e-01 2.228614e-01 2.228614e-01 2.228614e-01 2.228614e-01 2.228614e-01 2.228614e-01 2.228614e-01 2.228614e-01 2.228614e-01 2.228614e-01 2.228614e-01 2.228614e-01 2.228614e-01 2.228614e-01 2.228614e-01 2.228614e-01 2.228614e-01 2.228614e-01 2.228614e-01 2.228614e-01 2.228614e-01 2.228614e-01 2.228614e-01 2.228614e-01 2.228614e-01 2.228614e-01 2.228614e-01 2.228614e-01 2.228614e-01 2.228614e-01 2.228614e-01 2.228614e-01 2.228614e-01 2.228614e-01 2.228614e-01 2.228614e-01 2.228614e-01 2.228614e-01 2.228614e-01 2.228614e-01 2.228614e-01 2.228614e-01 2.228614e-01 2.228614e-01 2.228614e-01 2.228614e-01 2.228614e-01 2.228614e-01 2.228614e-01 2.228614e-01 2.228614e-01 2.228614e-01 2.228614e-01 2.228614e-01 2.228614e-01 2.228614e-01 2.228614e-01 2.228614e-01 2.228614e-01 2.228614e-01 2.228614e-01 2.228614e-01 2.228614e-01 2.228614e-01 2.228614e-01 2.228614e-01 2.228614e-01 2.228614e-01 2.228614e-01 2.228614e-01 2.228614e-01 2.228614e-01 2.228614e-01 2.228614e-01 2.228614e-01 2.228614e-01 2.228614e-01 2.228614e-01 2.228614e-01 2.228614e-01 2.228614e-01 2.228614e-01 2.228614e-01 2.228614e-01 2.228614e-01 2.228614e-01 2.228614e-01 2.228614e-01 2.228614e-01 2.228614e-01 2.228614e-01 2.228614e-01 2.228614e-01 2.228614e-01 2.228614e-01 2.228614e-01 2.228614e-01 2.228614e-01 2.228614e-01 2.228614e-01 2.228614e-01 2.228614e-01 2.228614e-01 2.228614e-01 2.228614e-01 2.228614e-01 2.228614e-01 2.228614e-01 2.228614e-01 2.228614e-01 2.228614e-01 2.228614e-01 2.228614e-01 2.228614e-01 2.228614e-01 2.228614e-01 2.228614e-01 2.228614e-01 2.228614e-01 2.228614e-01 2.228614e-01 2.228614e-01 2.228614e-01 2.228614e-01 2.228614e-01 2.228614e-01 2.228614e-01 2.228614e-01 2.228614e-01 2.228614e-01 2.228614e-01 2.228614e-01 2.228614e-01 2.228614e-01 2.228614e-01 2.228614e-01 2.228614e-01 2.228614e-01 2.228614e-01 2.228614e-01 2.228614e-01 2.228614e-01 2.228614e-01 2.228614e-01 2.228614e-01 2.228614e-01 2.228614e-01 2.228614e-01 2.228614e-01 2.228614e-01 2.228614e-01 2.228614e-01 2.228614e-01 2.228614e-01 2.228614e-01 2.228614e-01 2.228614e-01 2.228614e-01 2.228614e-01 2.228614e-01 2.228614e-01 2.228614e-01 2.228614e-01 2.228614e-01 2.228614e-01 2.228614e-01 2.228614e-01 2.228614e-01 2.228614e-01 2.228614e-01 
1.474574e+03 3.043137e-01 3.007184e-01 3.004898e-01 2.993520e-01 2.951296e-01 2.637723e-01 2.637723e-01 2.590433e-01 2.590433e-01 2.590433e-01 2.590433e-01 2.590433e-01 2.590433e-01 2.590433e-01 2.590433e-01 2.562764e-01 2.562764e-01 2.562764e-01 2.534543e-01 2.512180e-01 2.423833e-01 2.360729e-01 2.360729e-01 2.353829e-01 2.289174e-01 2.277421e-01 2.253192e-01 2.253192e-01 2.253192e-01 2.253192e-01 2.252598e-01 2.250176e-01 2.240445e-01 2.233557e-01 2.233474e-01 2.233474e-01 2.233474e-01 2.229614e-01 2.229614e-01 2.229614e-01 2.229569e-01 2.228950e-01 2.228950e-01 2.228814e-01 2.228706e-01 2.228706e-01 2.228706e-01 2.228637e-01 2.228633e-01 2.228633e-01 2.228617e-01 2.228617e-01 2.228615e-01 2.228615e-01 2.228615e-01 2.228615e-01 2.228615e-01 2.228614e-01 2.228614e-01 2.228614e-01 2.228614e-01 2.228614e-01 2.228614e-01 2.228614e-01 2.228614e-01 2.228614e-01 2.228614e-01 2.228614e-01 2.228614e-01 2.228614e-01 2.228614e-01 2.228614e-01 2.228614e-01 2.228614e-01 2.228614e-01 2.228614e-01 2.228614e-01 2.228614e-01 2.228614e-01 2.228614e-01 2.228614e-01 2.228614e-01 2.228614e-01 2.228614e-01 2.228614e-01 2.228614e-01 2.228614e-01 2.228614e-01 2.228614e-01 2.228614e-01 2.228614e-01 2.228614e-01 2.228614e-01 2.228614e-01 2.228614e-01 2.228614e-01 2.228614e-01 2.228614e-01 2.228614e-01 2.228614e-01 2.228614e-01 2.228614e-01 2.228614e-01 2.228614e-01 2.228614e-01 2.228614e-01 2.228614e-01 2.228614e-01 2.228614e-01 2.228614e-01 2.228614e-01 2.228614e-01 2.228614e-01 2.228614e-01 2.228614e-01 2.228614e-01 2.228614e-01 2.228614e-01 2.228614e-01 2.228614e-01 2.228614e-01 2.228614e-01 2.228614e-01 2.228614e-01 2.228614e-01 2.228614e-01 2.228614e-01 2.228614e-01 2.228614e-01 2.228614e-01 2.228614e-01 2.228614e-01 2.228614e-01 2.228614e-01 2.228614e-01 2.228614e-01 2.228614e-01 2.228614e-01 2.228614e-01 2.228614e-01 2.228614e-01 2.228614e-01 2.228614e-01 2.228614e-01 2.228614e-01 2.228614e-01 2.228614e-01 2.228614e-01 2.228614e-01 2.228614e-01 2.228614e-01 2.228614e-01 2.228614e-01 2.228614e-01 2.228614e-01 2.228614e-01 2.228614e-01 2.228614e-01 2.228614e-01 2.228614e-01 2.228614e-01 2.228614e-01 2.228614e-01 2.228614e-01 2.228614e-01 2.228614e-01 2.228614e-01 2.228614e-01 2.228614e-01 2.228614e-01 2.228614e-01 2.228614e-01 2.228614e-01 2.228614e-01 2.228614e-01 2.228614e-01 2.228614e-01 2.228614e-01 2.228614e-01 2.228614e-01 2.228614e-01 2.228614e-01 2.228614e-01 2.228614e-01 2.228614e-01 2.228614e-01 2.228614e-01 2.228614e-01 2.228614e-01 2.228614e-01 2.228614e-01 2.228614e-01 2.228614e-01 2.228614e-01 2.228614e-01 2.228614e-01 2.228614e-01 2.228614e-01 2.228614e-01 2.228614e-01 2.228614e-01 2.228614e-01 2.228614e-01 2.228614e-01 2.228614e-01 2.228614e-01 2.228614e-01 2.228614e-01 2.228614e-01 2.228614e-01 2.228614e-01 2.228614e-01 2.228614e-01 2.228614e-01 2.228614e-01 2.228614e-01 2.228614e-01 2.228614e-01 2.228614e-01 2.228614e-01 2.228614e-01 2.228614e-01 2.228614e-01 2.228614e-01 2.228614e-01 2.228614e-01 2.228614e-01 2.228614e-01 2.228614e-01 2.228614e-01 2.228614e-01 2.228614e-01 2.228614e-01 2.228614e-01 2.228614e-01 2.228614e-01 2.228614e-01 2.228614e-01 2.228614e-01 2.228614e-01 2.228614e-01 2.228614e-01 2.228614e-01 2.228614e-01 2.228614e-01 2.228614e-01 2.228614e-01 2.228614e-01 2.228614e-01 2.228614e-01 2.228614e-01 2.228614e-01 2.228614e-01 2.228614e-01 2.228614e-01 2.228614e-01 2.228614e-01 2.228614e-01 2.228614e-01 2.228614e-01 2.228614e-01 2.228614e-01 2.228614e-01 2.228614e-01 2.228614e-01 2.228614e-01 2.228614e-01 2.228614e-01 2.228614e-01 2.228614e-01 2.228614e-01 2.228614e-01 2.228614e-01 2.228614e-01 2.228614e-01 2.228614e-01 2.228614e-01 2.228614e-01 2.228614e-01 2.228614e-01 2.228614e-01 2.228614e-01 2.228614e-01 2.228614e-01 2.228614e-01 2.228614e-01 2.228614e-01 2.228614e-01 2.228614e-01 2.228614e-01 2.228614e-01 2.228614e-01 2.228614e-01 2.228614e-01 2.228614e-01 2.228614e-01 2.228614e-01 2.228614e-01 2.228614e-01 2.228614e-01 2.228614e-01 2.228614e-01 2.228614e-01 2.228614e-01 2.228614e-01 2.228614e-01 2.228614e-01 2.228614e-01 2.228614e-01 2.228614e-01 2.228614e-01 2.228614e-01 2.228614e-01 2.228614e-01 2.228614e-01 2.228614e-01 2.228614e-01 2.228614e-01 2.228614e-01 2.228614e-01 2.228614e-01 2.228614e-01 2.228614e-01 2.228614e-01 2.228614e-01 2.228614e-01 2.228614e-01 2.228614e-01 2.228614e-01 2.228614e-01 2.228614e-01 2.228614e-01 2.228614e-01 2.228614e-01 2.228614e-01 2.228614e-01 2.228614e-01 2.228614e-01 2.228614e-01 2.228614e-01 2.228614e-01 2.228614e-01 2.228614e-01 2.228614e-01 2.228614e-01 2.228614e-01 2.228614e-01 2.228614e-01 2.228614e-01 2.228614e-01 2.228614e-01 2.228614e-01 2.228614e-01 2.228614e-01 2.228614e-01 2.228614e-01 2.228614e-01 2.228614e-01 2.228614e-01 2.228614e-01 2.228614e-01 2.228614e-01 2.228614e-01 2.228614e-01 2.228614e-01 2.228614e-01 2.228614e-01 2.228614e-01 2.228614e-01 2.228614e-01 2.228614e-01 2.228614e-01 2.228614e-01 2.228614e-01 2.228614e-01 2.228614e-01 2.228614e-01 2.228614e-01 2.228614e-01 2.228614e-01 2.228614e-01 2.228614e-01 2.228614e-01 2.228614e-01 2.228614e-01 2.228614e-01 2.228614e-01 2.228614e-01 2.228614e-01 2.228614e-01 2.228614e-01 2.228614e-01 2.228614e-01 2.228614e-01 2.228614e-01 2.228614e-01 2.228614e-01 2.228614e-01 2.228614e-01 2.228614e-01 2.228614e-01 2.228614e-01 2.228614e-01 2.228614e-01 2.228614e-01 2.228614e-01 2.228614e-01 2.228614e-01 2.228614e-01 2.228614e-01 2.228614e-01 2.228614e-01 2.228614e-01 2.228614e-01 2.228614e-01 2.228614e-01 2.228614e-01 2.228614e-01 2.228614e-01 2.228614e-01 2.228614e-01 2.228614e-01 2.228614e-01 2.228614e-01 2.228614e-01 2.228614e-01 2.228614e-01 2.228614e-01 2.228614e-01 2.228614e-01 2.228614e-01 2.228614e-01 2.228614e-01 2.228614e-01 2.228614e-01 2.228614e-01 2.228614e-01 2.228614e-01 2.228614e-01 2.228614e-01 2.228614e-01 2.228614e-01 2.228614e-01 2.228614e-01 2.228614e-01 2.228614e-01 2.228614e-01 2.228614e-01 2.228614e-01 2.228614e-01 2.228614e-01 2.228614e-01 2.228614e-01 2.228614e-01 2.228614e-01 2.228614e-01 2.228614e-01 2.228614e-01 2.228614e-01 2.228614e-01 2.228614e-01 2.228614e-01 2.228614e-01 2.228614e-01 2.228614e-01 2.228614e-01 2.228614e-01 2.228614e-01 2.228614e-01 2.228614e-01 2.228614e-01 2.228614e-01 2.228614e-01 2.228614e-01 2.228614e-01 2.228614e-01 2.228614e-01 2.228614e-01 2.228614e-01 2.228614e-01 2.228614e-01 2.228614e-01 2.228614e-01 2.228614e-01 2.228614e-01 2.228614e-01 2.228614e-01 2.228614e-01 2.228614e-01 2.228614e-01 2.228614e-01 2.228614e-01 2.228614e-01 2.228614e-01 2.228614e-01 2.228614e-01 2.228614e-01 2.228614e-01 2.228614e-01 2.228614e-01 2.228614e-01 2.228614e-01 2.228614e-01 2.228614e-01 2.228614e-01 2.228614e-01 2.228614e-01 2.228614e-01 2.228614e-01 2.228614e-01 2.228614e-01 2.228614e-01 2.228614e-01 2.228614e-01 2.228614e-01 2.228614e-01 2.228614e-01 2.228614e-01 2.228614e-01 2.228614e-01 2.228614e-01 2.228614e-01 2.228614e-01 2.228614e-01 2.228614e-01 2.228614e-01 2.228614e-01 2.228614e-01 2.228614e-01 2.228614e-01 2.228614e-01 2.228614e-01 2.228614e-01 2.228614e-01 2.228614e-01 2.228614e-01 2.228614e-01 2.228614e-01 2.228614e-01 2.228614e-01 2.228614e-01 2.228614e-01 2.228614e-01 2.228614e-01 2.228614e-01 2.228614e-01 2.228614e-01 2.228614e-01 2.228614e-01 2.228614e-01 2.228614e-01 2.228614e-01 2.228614e-01 2.228614e-01 2.228614e-01 2.228614e-01 2.228614e-01 2.228614e-01 2.228614e-01 2.228614e-01 2.228614e-01 2.228614e-01 2.228614e-01 2.228614e-01 2.228614e-01 2.228614e-01 2.228614e-01 2.228614e-01 2.228614e-01 2.228614e-01 2.228614e-01 2.228614e-01 2.228614e-01 2.228614e-01 2.228614e-01 2.228614e-01 2.228614e-01 2.228614e-01 2.228614e-01 2.228614e-01 2.228614e-01 2.228614e-01 2.228614e-01 2.228614e-01 2.228614e-01 2.228614e-01 2.228614e-01 2.228614e-01 2.228614e-01 2.228614e-01 2.228614e-01 2.228614e-01 2.228614e-01 2.228614e-01 2.228614e-01 2.228614e-01 2.228614e-01 2.228614e-01 2.228614e-01 2.228614e-01 2.228614e-01 2.228614e-01 2.228614e-01 2.228614e-01 2.228614e-01 2.228614e-01 2.228614e-01 2.228614e-01 2.228614e-01 2.228614e-01 2.228614e-01 2.228614e-01 2.228614e-01 2.228614e-01 2.228614e-01 2.228614e-01 2.228614e-01 2.228614e-01 2.228614e-01 2.228614e-01 2.228614e-01 2.228614e-01 2.228614e-01 2.228614e-01 2.228614e-01 2.228614e-01 2.228614e-01 2.228614e-01 2.228614e-01 2.228614e-01 2.228614e-01 2.228614e-01 2.228614e-01 2.228614e-01 2.228614e-01 2.228614e-01 2.228614e-01 2.228614e-01 2.228614e-01 2.228614e-01 2.228614e-01 2.228614e-01 2.228614e-01 2.228614e-01 2.228614e-01 2.228614e-01 2.228614e-01 2.228614e-01 2.228614e-01 2.228614e-01 2.228614e-01 2.228614e-01 2.228614e-01 2.228614e-01 2.228614e-01 2.228614e-01 2.228614e-01 2.228614e-01 2.228614e-01 2.228614e-01 2.228614e-01 2.228614e-01 2.228614e-01 2.228614e-01 2.228614e-01 2.228614e-01 2.228614e-01 2.228614e-01 2.228614e-01 2.228614e-01 2.228614e-01 2.228614e-01 2.228614e-01 2.228614e-01 2.228614e-01 2.228614e-01 2.228614e-01 2.228614e-01 2.228614e-01 2.228614e-01 2.228614e-01 2.228614e-01 2.228614e-01 2.228614e-01 2.228614e-01 2.228614e-01 2.228614e-01 2.228614e-01 2.228614e-01 2.228614e-01 2.228614e-01 2.228614e-01 2.228614e-01 2.228614e-01 2.228614e-01 2.228614e-01 2.228614e-01 2.228614e-01 2.228614e-01 2.228614e-01 2.228614e-01 2.228614e-01 2.228614e-01 2.228614e-01 2.228614e-01 2.228614e-01 2.228614e-01 2.228614e-01 2.228614e-01 2.228614e-01 2.228614e-01 2.228614e-01 2.228614e-01 2.228614e-01 2.228614e-01 2.228614e-01 2.228614e-01 2.228614e-01 2.228614e-01 2.228614e-01 2.228614e-01 2.228614e-01 2.228614e-01 2.228614e-01 2.228614e-01 2.228614e-01 2.228614e-01 2.228614e-01 2.228614e-01 2.228614e-01 2.228614e-01 2.228614e-01 2.228614e-01 2.228614e-01 2.228614e-01 2.228614e-01 2.228614e-01 2.228614e-01 2.228614e-01 2.228614e-01 2.228614e-01 2.228614e-01 2.228614e-01 2.228614e-01 2.228614e-01 2.228614e-01 2.228614e-01 2.228614e-01 2.228614e-01 2.228614e-01 2.228614e-01 2.228614e-01 2.228614e-01 2.228614e-01 2.228614e-01 2.228614e-01 2.228614e-01 2.228614e-01 2.228614e-01 2.228614e-01 2.228614e-01 2.228614e-01 2.228614e-01 2.228614e-01 2.228614e-01 2.228614e-01 2.228614e-01 2.228614e-01 2.228614e-01 2.228614e-01 2.228614e-01 2.228614e-01 2.228614e-01 2.228614e-01 2.228614e-01 2.228614e-01 2.228614e-01 2.228614e-01 2.228614e-01 2.228614e-01 2.228614e-01 2.228614e-01 2.228614e-01 2.228614e-01 2.228614e-01 2.228614e-01 2.228614e-01 2.228614e-01 2.228614e-01 2.228614e-01 2.228614e-01 2.228614e-01 2.228614e-01 2.228614e-01 2.228614e-01 2.228614e-01 2.228614e-01 2.228614e-01 2.228614e-01 2.228614e-01 2.228614e-01 2.228614e-01 2.228614e-01 2.228614e-01 2.228614e-01 2.228614e-01 2.228614e-01 2.228614e-01 2.228614e-01 2.228614e-01 2.228614e-01 2.228614e-01 2.228614e-01 2.228614e-01 2.228614e-01 2.228614e-01 2.228614e-01 2.228614e-01 2.228614e-01 2.228614e-01 2.228614e-01 2.228614e-01 2.228614e-01 2.228614e-01 2.228614e-01 2.228614e-01 2.228614e-01 2.228614e-01 2.228614e-01 2.228614e-01 2.228614e-01 2.228614e-01 2.228614e-01 2.228614e-01 2.228614e-01 2.228614e-01 2.228614e-01 2.228614e-01 2.228614e-01 2.228614e-01 2.228614e-01 2.228614e-01 2.228614e-01 2.228614e-01 2.228614e-01 2.228614e-01 2.228614e-01 2.228614e-01 2.228614e-01 2.228614e-01 2.228614e-01 2.228614e-01 2.228614e-01 2.228614e-01 2.228614e-01 2.228614e-01 2.228614e-01 2.228614e-01 2.228614e-01 2.228614e-01 2.228614e-01 2.228614e-01 2.228614e-01 2.228614e-01 2.228614e-01 2.228614e-01 2.228614e-01 2.228614e-01 2.228614e-01 2.228614e-01 2.228614e-01 2.228614e-01 2.228614e-01 2.228614e-01 2.228614e-01 2.228614e-01 2.228614e-01 2.228614e-01 2.228614e-01 2.228614e-01 2.228614e-01 2.228614e-01 2.228614e-01 2.228614e-01 2.228614e-01 2.228614e-01 2.228614e-01 2.228614e-01 2.228614e-01 2.228614e-01 2.228614e-01 2.228614e-01 2.228614e-01 2.228614e-01 2.228614e-01 2.228614e-01 2.228614e-01 2.228614e-01 2.228614e-01 2.228614e-01 2.228614e-01 2.228614e-01 2.228614e-01 2.228614e-01 2.228614e-01 2.228614e-01 2.228614e-01 2.228614e-01 2.228614e-01 2.228614e-01 2.228614e-01 2.228614e-01 2.228614e-01 2.228614e-01 2.228614e-01 2.228614e-01 2.228614e-01 2.228614e-01 2.228614e-01 2.228614e-01 2.228614e-01 2.228614e-01 2.228614e-01 2.228614e-01 2.228614e-01 2.228614e-01 2.228614e-01 2.228614e-01 2.228614e-01 2.228614e-01 2.228614e-01 2.228614e-01 2.228614e-01 2.228614e-01 2.228614e-01 2.228614e-01 2.228614e-01 2.228614e-01 2.228614e-01 2.228614e-01 2.228614e-01 2.228614e-01 2.228614e-01 2.228614e-01 2.228614e-01 2.228614e-01 2.228614e-01 2.228614e-01 2.228614e-01 2.228614e-01 2.228614e-01 2.228614e-01 2.228614e-01 2.228614e-01 2.228614e-01 2.228614e-01 2.228614e-01 2.228614e-01 2.228614e-01 2.228614e-01 2.228614e-01 2.228614e-01 2.228614e-01 2.228614e-01 2.228614e-01 2.228614e-01 2.228614e-01 2.228614e-01 2.228614e-01 2.228614e-01 2.228614e-01 2.228614e-01 2.228614e-01 2.228614e-01 2.228614e-01 2.228614e-01 2.228614e-01 2.228614e-01 2.228614e-01 2.228614e-01 2.228614e-01 2.228614e-01 2.228614e-01 2.228614e-01 2.228614e-01 2.228614e-01 2.228614e-01 2.228614e-01 2.228614e-01 2.228614e-01 2.228614e-01 2.228614e-01 2.228614e-01 2.228614e-01 2.228614e-01 2.228614e-01 2.228614e-01 2.228614e-01 2.228614e-01 
7.548101e+03 3.054600e-01 3.035531e-01 2.999112e-01 2.996002e-01 2.976228e-01 2.585675e-01 2.538575e-01 2.538575e-01 2.298931e-01 2.298931e-01 2.246524e-01 2.246524e-01 2.246524e-01 2.246524e-01 2.246524e-01 2.237387e-01 2.237387e-01 2.237387e-01 2.237387e-01 2.237387e-01 2.233917e-01 2.233917e-01 2.233917e-01 2.229094e-01 2.229025e-01 2.229025e-01 2.229025e-01 2.229025e-01 2.229025e-01 2.228829e-01 2.228829e-01 2.228809e-01 2.228664e-01 2.228664e-01 2.228664e-01 2.228626e-01 2.228626e-01 2.228626e-01 2.228626e-01 2.228618e-01 2.228618e-01 2.228618e-01 2.228618e-01 2.228616e-01 2.228616e-01 2.228615e-01 2.228615e-01 2.228615e-01 2.228615e-01 2.228614e-01 2.228614e-01 2.228614e-01 2.228614e-01 2.228614e-01 2.228614e-01 2.228614e-01 2.228614e-01 2.228614e-01 2.228614e-01 2.228614e-01 2.228614e-01 2.228614e-01 2.228614e-01 2.228614e-01 2.228614e-01 2.228614e-01 2.228614e-01 2.228614e-01 2.228614e-01 2.228614e-01 2.228614e-01 2.228614e-01 2.228614e-01 2.228614e-01 2.228614e-01 2.228614e-01 2.228614e-01 2.228614e-01 2.228614e-01 2.228614e-01 2.228614e-01 2.228614e-01 2.228614e-01 2.228614e-01 2.228614e-01 2.228614e-01 2.228614e-01 2.228614e-01 2.228614e-01 2.228614e-01 2.228614e-01 2.228614e-01 2.228614e-01 2.228614e-01 2.228614e-01 2.228614e-01 2.228614e-01 2.228614e-01 2.228614e-01 2.228614e-01 2.228614e-01 2.228614e-01 2.228614e-01 2.228614e-01 2.228614e-01 2.228614e-01 2.228614e-01 2.228614e-01 2.228614e-01 2.228614e-01 2.228614e-01 2.228614e-01 2.228614e-01 2.228614e-01 2.228614e-01 2.228614e-01 2.228614e-01 2.228614e-01 2.228614e-01 2.228614e-01 2.228614e-01 2.228614e-01 2.228614e-01 2.228614e-01 2.228614e-01 2.228614e-01 2.228614e-01 2.228614e-01 2.228614e-01 2.228614e-01 2.228614e-01 2.228614e-01 2.228614e-01 2.228614e-01 2.228614e-01 2.228614e-01 2.228614e-01 2.228614e-01 2.228614e-01 2.228614e-01 2.228614e-01 2.228614e-01 2.228614e-01 2.228614e-01 2.228614e-01 2.228614e-01 2.228614e-01 2.228614e-01 2.228614e-01 2.228614e-01 2.228614e-01 2.228614e-01 2.228614e-01 2.228614e-01 2.228614e-01 2.228614e-01 2.228614e-01 2.228614e-01 2.228614e-01 2.228614e-01 2.228614e-01 2.228614e-01 2.228614e-01 2.228614e-01 2.228614e-01 2.228614e-01 2.228614e-01 2.228614e-01 2.228614e-01 2.228614e-01 2.228614e-01 2.228614e-01 2.228614e-01 2.228614e-01 2.228614e-01 2.228614e-01 2.228614e-01 2.228614e-01 2.228614e-01 2.228614e-01 2.228614e-01 2.228614e-01 2.228614e-01 2.228614e-01 2.228614e-01 2.228614e-01 2.228614e-01 2.228614e-01 2.228614e-01 2.228614e-01 2.228614e-01 2.228614e-01 2.228614e-01 2.228614e-01 2.228614e-01 2.228614e-01 2.228614e-01 2.228614e-01 2.228614e-01 2.228614e-01 2.228614e-01 2.228614e-01 2.228614e-01 2.228614e-01 2.228614e-01 2.228614e-01 2.228614e-01 2.228614e-01 2.228614e-01 2.228614e-01 2.228614e-01 2.228614e-01 2.228614e-01 2.228614e-01 2.228614e-01 2.228614e-01 2.228614e-01 2.228614e-01 2.228614e-01 2.228614e-01 2.228614e-01 2.228614e-01 2.228614e-01 2.228614e-01 2.228614e-01 2.228614e-01 2.228614e-01 2.228614e-01 2.228614e-01 2.228614e-01 2.228614e-01 2.228614e-01 2.228614e-01 2.228614e-01 2.228614e-01 2.228614e-01 2.228614e-01 2.228614e-01 2.228614e-01 2.228614e-01 2.228614e-01 2.228614e-01 2.228614e-01 2.228614e-01 2.228614e-01 2.228614e-01 2.228614e-01 2.228614e-01 2.228614e-01 2.228614e-01 2.228614e-01 2.228614e-01 2.228614e-01 2.228614e-01 2.228614e-01 2.228614e-01 2.228614e-01 2.228614e-01 2.228614e-01 2.228614e-01 2.228614e-01 2.228614e-01 2.228614e-01 2.228614e-01 2.228614e-01 2.228614e-01 2.228614e-01 2.228614e-01 2.228614e-01 2.228614e-01 2.228614e-01 2.228614e-01 2.228614e-01 2.228614e-01 2.228614e-01 2.228614e-01 2.228614e-01 2.228614e-01 2.228614e-01 2.228614e-01 2.228614e-01 2.228614e-01 2.228614e-01 2.228614e-01 2.228614e-01 2.228614e-01 2.228614e-01 2.228614e-01 2.228614e-01 2.228614e-01 2.228614e-01 2.228614e-01 2.228614e-01 2.228614e-01 2.228614e-01 2.228614e-01 2.228614e-01 2.228614e-01 2.228614e-01 2.228614e-01 2.228614e-01 2.228614e-01 2.228614e-01 2.228614e-01 2.228614e-01 2.228614e-01 2.228614e-01 2.228614e-01 2.228614e-01 2.228614e-01 2.228614e-01 2.228614e-01 2.228614e-01 2.228614e-01 2.228614e-01 2.228614e-01 2.228614e-01 2.228614e-01 2.228614e-01 2.228614e-01 2.228614e-01 2.228614e-01 2.228614e-01 2.228614e-01 2.228614e-01 2.228614e-01 2.228614e-01 2.228614e-01 2.228614e-01 2.228614e-01 2.228614e-01 2.228614e-01 2.228614e-01 2.228614e-01 2.228614e-01 2.228614e-01 2.228614e-01 2.228614e-01 2.228614e-01 2.228614e-01 2.228614e-01 2.228614e-01 2.228614e-01 2.228614e-01 2.228614e-01 2.228614e-01 2.228614e-01 2.228614e-01 2.228614e-01 2.228614e-01 2.228614e-01 2.228614e-01 2.228614e-01 2.228614e-01 2.228614e-01 2.228614e-01 2.228614e-01 2.228614e-01 2.228614e-01 2.228614e-01 2.228614e-01 2.228614e-01 2.228614e-01 2.228614e-01 2.228614e-01 2.228614e-01 2.228614e-01 2.228614e-01 2.228614e-01 2.228614e-01 2.228614e-01 2.228614e-01 2.228614e-01 2.228614e-01 2.228614e-01 2.228614e-01 2.228614e-01 2.228614e-01 2.228614e-01 2.228614e-01 2.228614e-01 2.228614e-01 2.228614e-01 2.228614e-01 2.228614e-01 2.228614e-01 2.228614e-01 2.228614e-01 2.228614e-01 2.228614e-01 2.228614e-01 2.228614e-01 2.228614e-01 2.228614e-01 2.228614e-01 2.228614e-01 2.228614e-01 2.228614e-01 2.228614e-01 2.228614e-01 2.228614e-01 2.228614e-01 2.228614e-01 2.228614e-01 2.228614e-01 2.228614e-01 2.228614e-01 2.228614e-01 2.228614e-01 2.228614e-01 2.228614e-01 2.228614e-01 2.228614e-01 2.228614e-01 2.228614e-01 2.228614e-01 2.228614e-01 2.228614e-01 2.228614e-01 2.228614e-01 2.228614e-01 2.228614e-01 2.228614e-01 2.228614e-01 2.228614e-01 2.228614e-01 2.228614e-01 2.228614e-01 2.228614e-01 2.228614e-01 2.228614e-01 2.228614e-01 2.228614e-01 2.228614e-01 2.228614e-01 2.228614e-01 2.228614e-01 2.228614e-01 2.228614e-01 2.228614e-01 2.228614e-01 2.228614e-01 2.228614e-01 2.228614e-01 2.228614e-01 2.228614e-01 2.228614e-01 2.228614e-01 2.228614e-01 2.228614e-01 2.228614e-01 2.228614e-01 2.228614e-01 2.228614e-01 2.228614e-01 2.228614e-01 2.228614e-01 2.228614e-01 2.228614e-01 2.228614e-01 2.228614e-01 2.228614e-01 2.228614e-01 2.228614e-01 2.228614e-01 2.228614e-01 2.228614e-01 2.228614e-01 2.228614e-01 2.228614e-01 2.228614e-01 2.228614e-01 2.228614e-01 2.228614e-01 2.228614e-01 2.228614e-01 2.228614e-01 2.228614e-01 2.228614e-01 2.228614e-01 2.228614e-01 2.228614e-01 2.228614e-01 2.228614e-01 2.228614e-01 2.228614e-01 2.228614e-01 2.228614e-01 2.228614e-01 2.228614e-01 2.228614e-01 2.228614e-01 2.228614e-01 2.228614e-01 2.228614e-01 2.228614e-01 2.228614e-01 2.228614e-01 2.228614e-01 2.228614e-01 2.228614e-01 2.228614e-01 2.228614e-01 2.228614e-01 2.228614e-01 2.228614e-01 2.228614e-01 2.228614e-01 2.228614e-01 2.228614e-01 2.228614e-01 2.228614e-01 2.228614e-01 2.228614e-01 2.228614e-01 2.228614e-01 2.228614e-01 2.228614e-01 2.228614e-01 2.228614e-01 2.228614e-01 2.228614e-01 2.228614e-01 2.228614e-01 2.228614e-01 2.228614e-01 2.228614e-01 2.228614e-01 2.228614e-01 2.228614e-01 2.228614e-01 2.228614e-01 2.228614e-01 2.228614e-01 2.228614e-01 2.228614e-01 2.228614e-01 2.228614e-01 2.228614e-01 2.228614e-01 2.228614e-01 2.228614e-01 2.228614e-01 2.228614e-01 2.228614e-01 2.228614e-01 2.228614e-01 2.228614e-01 2.228614e-01 2.228614e-01 2.228614e-01 2.228614e-01 2.228614e-01 2.228614e-01 2.228614e-01 2.228614e-01 2.228614e-01 2.228614e-01 2.228614e-01 2.228614e-01 2.228614e-01 2.228614e-01 2.228614e-01 2.228614e-01 2.228614e-01 2.228614e-01 2.228614e-01 2.228614e-01 2.228614e-01 2.228614e-01 2.228614e-01 2.228614e-01 2.228614e-01 2.228614e-01 2.228614e-01 2.228614e-01 2.228614e-01 2.228614e-01 2.228614e-01 2.228614e-01 2.228614e-01 2.228614e-01 2.228614e-01 2.228614e-01 2.228614e-01 2.228614e-01 2.228614e-01 2.228614e-01 2.228614e-01 2.228614e-01 2.228614e-01 2.228614e-01 2.228614e-01 2.228614e-01 2.228614e-01 2.228614e-01 2.228614e-01 2.228614e-01 2.228614e-01 2.228614e-01 2.228614e-01 2.228614e-01 2.228614e-01 2.228614e-01 2.228614e-01 2.228614e-01 2.228614e-01 2.228614e-01 2.228614e-01 2.228614e-01 2.228614e-01 2.228614e-01 2.228614e-01 2.228614e-01 2.228614e-01 2.228614e-01 2.228614e-01 2.228614e-01 2.228614e-01 2.228614e-01 2.228614e-01 2.228614e-01 2.228614e-01 2.228614e-01 2.228614e-01 2.228614e-01 2.228614e-01 2.228614e-01 2.228614e-01 2.228614e-01 2.228614e-01 2.228614e-01 2.228614e-01 2.228614e-01 2.228614e-01 2.228614e-01 2.228614e-01 2.228614e-01 2.228614e-01 2.228614e-01 2.228614e-01 2.228614e-01 2.228614e-01 2.228614e-01 2.228614e-01 2.228614e-01 2.228614e-01 2.228614e-01 2.228614e-01 2.228614e-01 2.228614e-01 2.228614e-01 2.228614e-01 2.228614e-01 2.228614e-01 2.228614e-01 2.228614e-01 2.228614e-01 2.228614e-01 2.228614e-01 2.228614e-01 2.228614e-01 2.228614e-01 2.228614e-01 2.228614e-01 2.228614e-01 2.228614e-01 2.228614e-01 2.228614e-01 2.228614e-01 2.228614e-01 2.228614e-01 2.228614e-01 2.228614e-01 2.228614e-01 2.228614e-01 2.228614e-01 2.228614e-01 2.228614e-01 2.228614e-01 2.228614e-01 2.228614e-01 2.228614e-01 2.228614e-01 2.228614e-01 2.228614e-01 2.228614e-01 2.228614e-01 2.228614e-01 2.228614e-01 2.228614e-01 2.228614e-01 2.228614e-01 2.228614e-01 2.228614e-01 2.228614e-01 2.228614e-01 2.228614e-01 2.228614e-01 2.228614e-01 2.228614e-01 2.228614e-01 2.228614e-01 2.228614e-01 2.228614e-01 2.228614e-01 2.228614e-01 2.228614e-01 2.228614e-01 2.228614e-01 2.228614e-01 2.228614e-01 2.228614e-01 2.228614e-01 2.228614e-01 2.228614e-01 2.228614e-01 2.228614e-01 2.228614e-01 2.228614e-01 2.228614e-01 2.228614e-01 2.228614e-01 2.228614e-01 2.228614e-01 2.228614e-01 2.228614e-01 2.228614e-01 2.228614e-01 2.228614e-01 2.228614e-01 2.228614e-01 2.228614e-01 2.228614e-01 2.228614e-01 2.228614e-01 2.228614e-01 2.228614e-01 2.228614e-01 2.228614e-01 2.228614e-01 2.228614e-01 2.228614e-01 2.228614e-01 2.228614e-01 2.228614e-01 2.228614e-01 2.228614e-01 2.228614e-01 2.228614e-01 2.228614e-01 2.228614e-01 2.228614e-01 2.228614e-01 2.228614e-01 2.228614e-01 2.228614e-01 2.228614e-01 2.228614e-01 2.228614e-01 2.228614e-01 2.228614e-01 2.228614e-01 2.228614e-01 2.228614e-01 2.228614e-01 2.228614e-01 2.228614e-01 2.228614e-01 2.228614e-01 2.228614e-01 2.228614e-01 2.228614e-01 2.228614e-01 2.228614e-01 2.228614e-01 2.228614e-01 2.228614e-01 2.228614e-01 2.228614e-01 2.228614e-01 2.228614e-01 2.228614e-01 2.228614e-01 2.228614e-01 2.228614e-01 2.228614e-01 2.228614e-01 2.228614e-01 2.228614e-01 2.228614e-01 2.228614e-01 2.228614e-01 2.228614e-01 2.228614e-01 2.228614e-01 2.228614e-01 2.228614e-01 2.228614e-01 2.228614e-01 2.228614e-01 2.228614e-01 2.228614e-01 2.228614e-01 2.228614e-01 2.228614e-01 2.228614e-01 2.228614e-01 2.228614e-01 2.228614e-01 2.228614e-01 2.228614e-01 2.228614e-01 2.228614e-01 2.228614e-01 2.228614e-01 2.228614e-01 2.228614e-01 2.228614e-01 2.228614e-01 2.228614e-01 2.228614e-01 2.228614e-01 2.228614e-01 2.228614e-01 2.228614e-01 2.228614e-01 2.228614e-01 2.228614e-01 2.228614e-01 2.228614e-01 2.228614e-01 2.228614e-01 2.228614e-01 2.228614e-01 2.228614e-01 2.228614e-01 2.228614e-01 2.228614e-01 2.228614e-01 2.228614e-01 2.228614e-01 2.228614e-01 2.228614e-01 2.228614e-01 2.228614e-01 2.228614e-01 2.228614e-01 2.228614e-01 2.228614e-01 2.228614e-01 2.228614e-01 2.228614e-01 2.228614e-01 2.228614e-01 2.228614e-01 2.228614e-01 2.228614e-01 2.228614e-01 2.228614e-01 2.228614e-01 2.228614e-01 2.228614e-01 2.228614e-01 2.228614e-01 2.228614e-01 2.228614e-01 2.228614e-01 2.228614e-01 2.228614e-01 2.228614e-01 2.228614e-01 2.228614e-01 2.228614e-01 2.228614e-01 2.228614e-01 2.228614e-01 2.228614e-01 2.228614e-01 2.228614e-01 2.228614e-01 2.228614e-01 2.228614e-01 2.228614e-01 2.228614e-01 2.228614e-01 2.228614e-01 2.228614e-01 2.228614e-01 2.228614e-01 2.228614e-01 2.228614e-01 2.228614e-01 2.228614e-01 2.228614e-01 2.228614e-01 2.228614e-01 2.228614e-01 2.228614e-01 2.228614e-01 2.228614e-01 2.228614e-01 2.228614e-01 2.228614e-01 2.228614e-01 2.228614e-01 2.228614e-01 2.228614e-01 2.228614e-01 2.228614e-01 2.228614e-01 2.228614e-01 2.228614e-01 2.228614e-01 2.228614e-01 2.228614e-01 2.228614e-01 2.228614e-01 2.228614e-01 2.228614e-01 2.228614e-01 2.228614e-01 2.228614e-01 2.228614e-01 2.228614e-01 2.228614e-01 2.228614e-01 2.228614e-01 2.228614e-01 2.228614e-01 2.228614e-01 2.228614e-01 2.228614e-01 2.228614e-01 2.228614e-01 2.228614e-01 2.228614e-01 2.228614e-01 2.228614e-01 2.228614e-01 2.228614e-01 2.228614e-01 2.228614e-01 2.228614e-01 2.228614e-01 2.228614e-01 2.228614e-01 2.228614e-01 2.228614e-01 2.228614e-01 2.228614e-01 2.228614e-01 2.228614e-01 2.228614e-01 2.228614e-01 2.228614e-01 2.228614e-01 2.228614e-01 2.228614e-01 2.228614e-01 2.228614e-01 2.228614e-01 2.228614e-01 2.228614e-01 2.228614e-01 2.228614e-01 2.228614e-01 2.228614e-01 2.228614e-01 2.228614e-01 2.228614e-01 2.228614e-01 2.228614e-01 2.228614e-01 2.228614e-01 2.228614e-01 2.228614e-01 2.228614e-01 2.228614e-01 2.228614e-01 2.228614e-01 2.228614e-01 2.228614e-01 2.228614e-01 2.228614e-01 2.228614e-01 2.228614e-01 2.228614e-01 2.228614e-01 2.228614e-01 2.228614e-01 2.228614e-01 2.228614e-01 2.228614e-01 2.228614e-01 2.228614e-01 2.228614e-01 2.228614e-01 2.228614e-01 
3.973092e+02 2.906389e-01 2.819909e-01 2.798687e-01 2.798024e-01 2.794733e-01 2.777529e-01 2.556637e-01 2.485940e-01 2.485543e-01 2.435579e-01 2.435579e-01 2.425329e-01 2.411561e-01 2.411561e-01 2.411561e-01 2.411561e-01 2.256724e-01 2.256724e-01 2.256724e-01 2.251954e-01 2.251954e-01 2.244054e-01 2.244054e-01 2.242774e-01 2.232675e-01 2.229820e-01 2.229820e-01 2.229798e-01 2.229054e-01 2.229054e-01 2.229054e-01 2.229049e-01 2.228661e-01 2.228661e-01 2.228650e-01 2.228633e-01 2.228619e-01 2.228619e-01 2.228616e-01 2.228616e-01 2.228615e-01 2.228614e-01 2.228614e-01 2.228614e-01 2.228614e-01 2.228614e-01 2.228614e-01 2.228614e-01 2.228614e-01 2.228614e-01 2.228614e-01 2.228614e-01 2.228614e-01 2.228614e-01 2.228614e-01 2.228614e-01 2.228614e-01 2.228614e-01 2.228614e-01 2.228614e-01 2.228614e-01 2.228614e-01 2.228614e-01 2.228614e-01 2.228614e-01 2.228614e-01 2.228614e-01 2.228614e-01 2.228614e-01 2.228614e-01 2.228614e-01 2.228614e-01 2.228614e-01 2.228614e-01 2.228614e-01 2.228614e-01 2.228614e-01 2.228614e-01 2.228614e-01 2.228614e-01 2.228614e-01 2.228614e-01 2.228614e-01 2.228614e-01 2.228614e-01 2.228614e-01 2.228614e-01 2.228614e-01 2.228614e-01 2.228614e-01 2.228614e-01 2.228614e-01 2.228614e-01 2.228614e-01 2.228614e-01 2.228614e-01 2.228614e-01 2.228614e-01 2.228614e-01 2.228614e-01 2.228614e-01 2.228614e-01 2.228614e-01 2.228614e-01 2.228614e-01 2.228614e-01 2.228614e-01 2.228614e-01 2.228614e-01 2.228614e-01 2.228614e-01 2.228614e-01 2.228614e-01 2.228614e-01 2.228614e-01 2.228614e-01 2.228614e-01 2.228614e-01 2.228614e-01 2.228614e-01 2.228614e-01 2.228614e-01 2.228614e-01 2.228614e-01 2.228614e-01 2.228614e-01 2.228614e-01 2.228614e-01 2.228614e-01 2.228614e-01 2.228614e-01 2.228614e-01 2.228614e-01 2.228614e-01 2.228614e-01 2.228614e-01 2.228614e-01 2.228614e-01 2.228614e-01 2.228614e-01 2.228614e-01 2.228614e-01 2.228614e-01 2.228614e-01 2.228614e-01 2.228614e-01 2.228614e-01 2.228614e-01 2.228614e-01 2.228614e-01 2.228614e-01 2.228614e-01 2.228614e-01 2.228614e-01 2.228614e-01 2.228614e-01 2.228614e-01 2.228614e-01 2.228614e-01 2.228614e-01 2.228614e-01 2.228614e-01 2.228614e-01 2.228614e-01 2.228614e-01 2.228614e-01 2.228614e-01 2.228614e-01 2.228614e-01 2.228614e-01 2.228614e-01 2.228614e-01 2.228614e-01 2.228614e-01 2.228614e-01 2.228614e-01 2.228614e-01 2.228614e-01 2.228614e-01 2.228614e-01 2.228614e-01 2.228614e-01 2.228614e-01 2.228614e-01 2.228614e-01 2.228614e-01 2.228614e-01 2.228614e-01 2.228614e-01 2.228614e-01 2.228614e-01 2.228614e-01 2.228614e-01 2.228614e-01 2.228614e-01 2.228614e-01 2.228614e-01 2.228614e-01 2.228614e-01 2.228614e-01 2.228614e-01 2.228614e-01 2.228614e-01 2.228614e-01 2.228614e-01 2.228614e-01 2.228614e-01 2.228614e-01 2.228614e-01 2.228614e-01 2.228614e-01 2.228614e-01 2.228614e-01 2.228614e-01 2.228614e-01 2.228614e-01 2.228614e-01 2.228614e-01 2.228614e-01 2.228614e-01 2.228614e-01 2.228614e-01 2.228614e-01 2.228614e-01 2.228614e-01 2.228614e-01 2.228614e-01 2.228614e-01 2.228614e-01 2.228614e-01 2.228614e-01 2.228614e-01 2.228614e-01 2.228614e-01 2.228614e-01 2.228614e-01 2.228614e-01 2.228614e-01 2.228614e-01 2.228614e-01 2.228614e-01 2.228614e-01 2.228614e-01 2.228614e-01 2.228614e-01 2.228614e-01 2.228614e-01 2.228614e-01 2.228614e-01 2.228614e-01 2.228614e-01 2.228614e-01 2.228614e-01 2.228614e-01 2.228614e-01 2.228614e-01 2.228614e-01 2.228614e-01 2.228614e-01 2.228614e-01 2.228614e-01 2.228614e-01 2.228614e-01 2.228614e-01 2.228614e-01 2.228614e-01 2.228614e-01 2.228614e-01 2.228614e-01 2.228614e-01 2.228614e-01 2.228614e-01 2.228614e-01 2.228614e-01 2.228614e-01 2.228614e-01 2.228614e-01 2.228614e-01 2.228614e-01 2.228614e-01 2.228614e-01 2.228614e-01 2.228614e-01 2.228614e-01 2.228614e-01 2.228614e-01 2.228614e-01 2.228614e-01 2.228614e-01 2.228614e-01 2.228614e-01 2.228614e-01 2.228614e-01 2.228614e-01 2.228614e-01 2.228614e-01 2.228614e-01 2.228614e-01 2.228614e-01 2.228614e-01 2.228614e-01 2.228614e-01 2.228614e-01 2.228614e-01 2.228614e-01 2.228614e-01 2.228614e-01 2.228614e-01 2.228614e-01 2.228614e-01 2.228614e-01 2.228614e-01 2.228614e-01 2.228614e-01 2.228614e-01 2.228614e-01 2.228614e-01 2.228614e-01 2.228614e-01 2.228614e-01 2.228614e-01 2.228614e-01 2.228614e-01 2.228614e-01 2.228614e-01 2.228614e-01 2.228614e-01 2.228614e-01 2.228614e-01 2.228614e-01 2.228614e-01 2.228614e-01 2.228614e-01 2.228614e-01 2.228614e-01 2.228614e-01 2.228614e-01 2.228614e-01 2.228614e-01 2.228614e-01 2.228614e-01 2.228614e-01 2.228614e-01 2.228614e-01 2.228614e-01 2.228614e-01 2.228614e-01 2.228614e-01 2.228614e-01 2.228614e-01 2.228614e-01 2.228614e-01 2.228614e-01 2.228614e-01 2.228614e-01 2.228614e-01 2.228614e-01 2.228614e-01 2.228614e-01 2.228614e-01 2.228614e-01 2.228614e-01 2.228614e-01 2.228614e-01 2.228614e-01 2.228614e-01 2.228614e-01 2.228614e-01 2.228614e-01 2.228614e-01 2.228614e-01 2.228614e-01 2.228614e-01 2.228614e-01 2.228614e-01 2.228614e-01 2.228614e-01 2.228614e-01 2.228614e-01 2.228614e-01 2.228614e-01 2.228614e-01 2.228614e-01 2.228614e-01 2.228614e-01 2.228614e-01 2.228614e-01 2.228614e-01 2.228614e-01 2.228614e-01 2.228614e-01 2.228614e-01 2.228614e-01 2.228614e-01 2.228614e-01 2.228614e-01 2.228614e-01 2.228614e-01 2.228614e-01 2.228614e-01 2.228614e-01 2.228614e-01 2.228614e-01 2.228614e-01 2.228614e-01 2.228614e-01 2.228614e-01 2.228614e-01 2.228614e-01 2.228614e-01 2.228614e-01 2.228614e-01 2.228614e-01 2.228614e-01 2.228614e-01 2.228614e-01 2.228614e-01 2.228614e-01 2.228614e-01 2.228614e-01 2.228614e-01 2.228614e-01 2.228614e-01 2.228614e-01 2.228614e-01 2.228614e-01 2.228614e-01 2.228614e-01 2.228614e-01 2.228614e-01 2.228614e-01 2.228614e-01 2.228614e-01 2.228614e-01 2.228614e-01 2.228614e-01 2.228614e-01 2.228614e-01 2.228614e-01 2.228614e-01 2.228614e-01 2.228614e-01 2.228614e-01 2.228614e-01 2.228614e-01 2.228614e-01 2.228614e-01 2.228614e-01 2.228614e-01 2.228614e-01 2.228614e-01 2.228614e-01 2.228614e-01 2.228614e-01 2.228614e-01 2.228614e-01 2.228614e-01 2.228614e-01 2.228614e-01 2.228614e-01 2.228614e-01 2.228614e-01 2.228614e-01 2.228614e-01 2.228614e-01 2.228614e-01 2.228614e-01 2.228614e-01 2.228614e-01 2.228614e-01 2.228614e-01 2.228614e-01 2.228614e-01 2.228614e-01 2.228614e-01 2.228614e-01 2.228614e-01 2.228614e-01 2.228614e-01 2.228614e-01 2.228614e-01 2.228614e-01 2.228614e-01 2.228614e-01 2.228614e-01 2.228614e-01 2.228614e-01 2.228614e-01 2.228614e-01 2.228614e-01 2.228614e-01 2.228614e-01 2.228614e-01 2.228614e-01 2.228614e-01 2.228614e-01 2.228614e-01 2.228614e-01 2.228614e-01 2.228614e-01 2.228614e-01 2.228614e-01 2.228614e-01 2.228614e-01 2.228614e-01 2.228614e-01 2.228614e-01 2.228614e-01 2.228614e-01 2.228614e-01 2.228614e-01 2.228614e-01 2.228614e-01 2.228614e-01 2.228614e-01 2.228614e-01 2.228614e-01 2.228614e-01 2.228614e-01 2.228614e-01 2.228614e-01 2.228614e-01 2.228614e-01 2.228614e-01 2.228614e-01 2.228614e-01 2.228614e-01 2.228614e-01 2.228614e-01 2.228614e-01 2.228614e-01 2.228614e-01 2.228614e-01 2.228614e-01 2.228614e-01 2.228614e-01 2.228614e-01 2.228614e-01 2.228614e-01 2.228614e-01 2.228614e-01 2.228614e-01 2.228614e-01 2.228614e-01 2.228614e-01 2.228614e-01 2.228614e-01 2.228614e-01 2.228614e-01 2.228614e-01 2.228614e-01 2.228614e-01 2.228614e-01 2.228614e-01 2.228614e-01 2.228614e-01 2.228614e-01 2.228614e-01 2.228614e-01 2.228614e-01 2.228614e-01 2.228614e-01 2.228614e-01 2.228614e-01 2.228614e-01 2.228614e-01 2.228614e-01 2.228614e-01 2.228614e-01 2.228614e-01 2.228614e-01 2.228614e-01 2.228614e-01 2.228614e-01 2.228614e-01 2.228614e-01 2.228614e-01 2.228614e-01 2.228614e-01 2.228614e-01 2.228614e-01 2.228614e-01 2.228614e-01 2.228614e-01 2.228614e-01 2.228614e-01 2.228614e-01 2.228614e-01 2.228614e-01 2.228614e-01 2.228614e-01 2.228614e-01 2.228614e-01 2.228614e-01 2.228614e-01 2.228614e-01 2.228614e-01 2.228614e-01 2.228614e-01 2.228614e-01 2.228614e-01 2.228614e-01 2.228614e-01 2.228614e-01 2.228614e-01 2.228614e-01 2.228614e-01 2.228614e-01 2.228614e-01 2.228614e-01 2.228614e-01 2.228614e-01 2.228614e-01 2.228614e-01 2.228614e-01 2.228614e-01 2.228614e-01 2.228614e-01 2.228614e-01 2.228614e-01 2.228614e-01 2.228614e-01 2.228614e-01 2.228614e-01 2.228614e-01 2.228614e-01 2.228614e-01 2.228614e-01 2.228614e-01 2.228614e-01 2.228614e-01 2.228614e-01 2.228614e-01 2.228614e-01 2.228614e-01 2.228614e-01 2.228614e-01 2.228614e-01 2.228614e-01 2.228614e-01 2.228614e-01 2.228614e-01 2.228614e-01 2.228614e-01 2.228614e-01 2.228614e-01 2.228614e-01 2.228614e-01 2.228614e-01 2.228614e-01 2.228614e-01 2.228614e-01 2.228614e-01 2.228614e-01 2.228614e-01 2.228614e-01 2.228614e-01 2.228614e-01 2.228614e-01 2.228614e-01 2.228614e-01 2.228614e-01 2.228614e-01 2.228614e-01 2.228614e-01 2.228614e-01 2.228614e-01 2.228614e-01 2.228614e-01 2.228614e-01 2.228614e-01 2.228614e-01 2.228614e-01 2.228614e-01 2.228614e-01 2.228614e-01 2.228614e-01 2.228614e-01 2.228614e-01 2.228614e-01 2.228614e-01 2.228614e-01 2.228614e-01 2.228614e-01 2.228614e-01 2.228614e-01 2.228614e-01 2.228614e-01 2.228614e-01 2.228614e-01 2.228614e-01 2.228614e-01 2.228614e-01 2.228614e-01 2.228614e-01 2.228614e-01 2.228614e-01 2.228614e-01 2.228614e-01 2.228614e-01 2.228614e-01 2.228614e-01 2.228614e-01 2.228614e-01 2.228614e-01 2.228614e-01 2.228614e-01 2.228614e-01 2.228614e-01 2.228614e-01 2.228614e-01 2.228614e-01 2.228614e-01 2.228614e-01 2.228614e-01 2.228614e-01 2.228614e-01 2.228614e-01 2.228614e-01 2.228614e-01 2.228614e-01 2.228614e-01 2.228614e-01 2.228614e-01 2.228614e-01 2.228614e-01 2.228614e-01 2.228614e-01 2.228614e-01 2.228614e-01 2.228614e-01 2.228614e-01 2.228614e-01 2.228614e-01 2.228614e-01 2.228614e-01 2.228614e-01 2.228614e-01 2.228614e-01 2.228614e-01 2.228614e-01 2.228614e-01 2.228614e-01 2.228614e-01 2.228614e-01 2.228614e-01 2.228614e-01 2.228614e-01 2.228614e-01 2.228614e-01 2.228614e-01 2.228614e-01 2.228614e-01 2.228614e-01 2.228614e-01 2.228614e-01 2.228614e-01 2.228614e-01 2.228614e-01 2.228614e-01 2.228614e-01 2.228614e-01 2.228614e-01 2.228614e-01 2.228614e-01 2.228614e-01 2.228614e-01 2.228614e-01 2.228614e-01 2.228614e-01 2.228614e-01 2.228614e-01 2.228614e-01 2.228614e-01 2.228614e-01 2.228614e-01 2.228614e-01 2.228614e-01 2.228614e-01 2.228614e-01 2.228614e-01 2.228614e-01 2.228614e-01 2.228614e-01 2.228614e-01 2.228614e-01 2.228614e-01 2.228614e-01 2.228614e-01 2.228614e-01 2.228614e-01 2.228614e-01 2.228614e-01 2.228614e-01 2.228614e-01 2.228614e-01 2.228614e-01 2.228614e-01 2.228614e-01 2.228614e-01 2.228614e-01 2.228614e-01 2.228614e-01 2.228614e-01 2.228614e-01 2.228614e-01 2.228614e-01 2.228614e-01 2.228614e-01 2.228614e-01 2.228614e-01 2.228614e-01 2.228614e-01 2.228614e-01 2.228614e-01 2.228614e-01 2.228614e-01 2.228614e-01 2.228614e-01 2.228614e-01 2.228614e-01 2.228614e-01 2.228614e-01 2.228614e-01 2.228614e-01 2.228614e-01 2.228614e-01 2.228614e-01 2.228614e-01 2.228614e-01 2.228614e-01 2.228614e-01 2.228614e-01 2.228614e-01 2.228614e-01 2.228614e-01 2.228614e-01 2.228614e-01 2.228614e-01 2.228614e-01 2.228614e-01 2.228614e-01 2.228614e-01 2.228614e-01 2.228614e-01 2.228614e-01 2.228614e-01 2.228614e-01 2.228614e-01 2.228614e-01 2.228614e-01 2.228614e-01 2.228614e-01 2.228614e-01 2.228614e-01 2.228614e-01 2.228614e-01 2.228614e-01 2.228614e-01 2.228614e-01 2.228614e-01 2.228614e-01 2.228614e-01 2.228614e-01 2.228614e-01 2.228614e-01 2.228614e-01 2.228614e-01 2.228614e-01 2.228614e-01 2.228614e-01 2.228614e-01 2.228614e-01 2.228614e-01 2.228614e-01 2.228614e-01 2.228614e-01 2.228614e-01 2.228614e-01 2.228614e-01 2.228614e-01 2.228614e-01 2.228614e-01 2.228614e-01 2.228614e-01 2.228614e-01 2.228614e-01 2.228614e-01 2.228614e-01 2.228614e-01 2.228614e-01 2.228614e-01 2.228614e-01 2.228614e-01 2.228614e-01 2.228614e-01 2.228614e-01 2.228614e-01 2.228614e-01 2.228614e-01 2.228614e-01 2.228614e-01 2.228614e-01 2.228614e-01 2.228614e-01 2.228614e-01 2.228614e-01 2.228614e-01 2.228614e-01 2.228614e-01 2.228614e-01 2.228614e-01 2.228614e-01 2.228614e-01 2.228614e-01 2.228614e-01 2.228614e-01 2.228614e-01 2.228614e-01 2.228614e-01 2.228614e-01 2.228614e-01 2.228614e-01 2.228614e-01 2.228614e-01 2.228614e-01 2.228614e-01 2.228614e-01 2.228614e-01 2.228614e-01 2.228614e-01 2.228614e-01 2.228614e-01 2.228614e-01 2.228614e-01 2.228614e-01 2.228614e-01 2.228614e-01 2.228614e-01 2.228614e-01 2.228614e-01 2.228614e-01 2.228614e-01 2.228614e-01 2.228614e-01 2.228614e-01 2.228614e-01 2.228614e-01 2.228614e-01 2.228614e-01 2.228614e-01 2.228614e-01 2.228614e-01 2.228614e-01 2.228614e-01 2.228614e-01 2.228614e-01 2.228614e-01 2.228614e-01 2.228614e-01 2.228614e-01 2.228614e-01 2.228614e-01 2.228614e-01 2.228614e-01 2.228614e-01 2.228614e-01 2.228614e-01 2.228614e-01 2.228614e-01 2.228614e-01 2.228614e-01 2.228614e-01 2.228614e-01 2.228614e-01 2.228614e-01 2.228614e-01 2.228614e-01 2.228614e-01 2.228614e-01 2.228614e-01 2.228614e-01 2.228614e-01 2.228614e-01 2.228614e-01 2.228614e-01 2.228614e-01 2.228614e-01 2.228614e-01 2.228614e-01 2.228614e-01 2.228614e-01 2.228614e-01 2.228614e-01 2.228614e-01 2.228614e-01 2.228614e-01 2.228614e-01 2.228614e-01 
8.790703e+02 3.000321e-01 3.000253e-01 3.000253e-01 2.997523e-01 2.997431e-01 2.997249e-01 2.997249e-01 2.993415e-01 2.987767e-01 2.923192e-01 2.854233e-01 2.841337e-01 2.821172e-01 2.761810e-01 2.726120e-01 2.642802e-01 2.406921e-01 2.366445e-01 2.366445e-01 2.292128e-01 2.292128e-01 2.292128e-01 2.242717e-01 2.242717e-01 2.242717e-01 2.230973e-01 2.230973e-01 2.230973e-01 2.230973e-01 2.229848e-01 2.229848e-01 2.229366e-01 2.229366e-01 2.229366e-01 2.229366e-01 2.229366e-01 2.229366e-01 2.229363e-01 2.229185e-01 2.229052e-01 2.229052e-01 2.229052e-01 2.229052e-01 2.229003e-01 2.229003e-01 2.229003e-01 2.228912e-01 2.228754e-01 2.228698e-01 2.228635e-01 2.228635e-01 2.228635e-01 2.228635e-01 2.228635e-01 2.228623e-01 2.228623e-01 2.228623e-01 2.228623e-01 2.228623e-01 2.228619e-01 2.228617e-01 2.228616e-01 2.228616e-01 2.228615e-01 2.228615e-01 2.228615e-01 2.228615e-01 2.228615e-01 2.228614e-01 2.228614e-01 2.228614e-01 2.228614e-01 2.228614e-01 2.228614e-01 2.228614e-01 2.228614e-01 2.228614e-01 2.228614e-01 2.228614e-01 2.228614e-01 2.228614e-01 2.228614e-01 2.228614e-01 2.228614e-01 2.228614e-01 2.228614e-01 2.228614e-01 2.228614e-01 2.228614e-01 2.228614e-01 2.228614e-01 2.228614e-01 2.228614e-01 2.228614e-01 2.228614e-01 2.228614e-01 2.228614e-01 2.228614e-01 2.228614e-01 2.228614e-01 2.228614e-01 2.228614e-01 2.228614e-01 2.228614e-01 2.228614e-01 2.228614e-01 2.228614e-01 2.228614e-01 2.228614e-01 2.228614e-01 2.228614e-01 2.228614e-01 2.228614e-01 2.228614e-01 2.228614e-01 2.228614e-01 2.228614e-01 2.228614e-01 2.228614e-01 2.228614e-01 2.228614e-01 2.228614e-01 2.228614e-01 2.228614e-01 2.228614e-01 2.228614e-01 2.228614e-01 2.228614e-01 2.228614e-01 2.228614e-01 2.228614e-01 2.228614e-01 2.228614e-01 2.228614e-01 2.228614e-01 2.228614e-01 2.228614e-01 2.228614e-01 2.228614e-01 2.228614e-01 2.228614e-01 2.228614e-01 2.228614e-01 2.228614e-01 2.228614e-01 2.228614e-01 2.228614e-01 2.228614e-01 2.228614e-01 2.228614e-01 2.228614e-01 2.228614e-01 2.228614e-01 2.228614e-01 2.228614e-01 2.228614e-01 2.228614e-01 2.228614e-01 2.228614e-01 2.228614e-01 2.228614e-01 2.228614e-01 2.228614e-01 2.228614e-01 2.228614e-01 2.228614e-01 2.228614e-01 2.228614e-01 2.228614e-01 2.228614e-01 2.228614e-01 2.228614e-01 2.228614e-01 2.228614e-01 2.228614e-01 2.228614e-01 2.228614e-01 2.228614e-01 2.228614e-01 2.228614e-01 2.228614e-01 2.228614e-01 2.228614e-01 2.228614e-01 2.228614e-01 2.228614e-01 2.228614e-01 2.228614e-01 2.228614e-01 2.228614e-01 2.228614e-01 2.228614e-01 2.228614e-01 2.228614e-01 2.228614e-01 2.228614e-01 2.228614e-01 2.228614e-01 2.228614e-01 2.228614e-01 2.228614e-01 2.228614e-01 2.228614e-01 2.228614e-01 2.228614e-01 2.228614e-01 2.228614e-01 2.228614e-01 2.228614e-01 2.228614e-01 2.228614e-01 2.228614e-01 2.228614e-01 2.228614e-01 2.228614e-01 2.228614e-01 2.228614e-01 2.228614e-01 2.228614e-01 2.228614e-01 2.228614e-01 2.228614e-01 2.228614e-01 2.228614e-01 2.228614e-01 2.228614e-01 2.228614e-01 2.228614e-01 2.228614e-01 2.228614e-01 2.228614e-01 2.228614e-01 2.228614e-01 2.228614e-01 2.228614e-01 2.228614e-01 2.228614e-01 2.228614e-01 2.228614e-01 2.228614e-01 2.228614e-01 2.228614e-01 2.228614e-01 2.228614e-01 2.228614e-01 2.228614e-01 2.228614e-01 2.228614e-01 2.228614e-01 2.228614e-01 2.228614e-01 2.228614e-01 2.228614e-01 2.228614e-01 2.228614e-01 2.228614e-01 2.228614e-01 2.228614e-01 2.228614e-01 2.228614e-01 2.228614e-01 2.228614e-01 2.228614e-01 2.228614e-01 2.228614e-01 2.228614e-01 2.228614e-01 2.228614e-01 2.228614e-01 2.228614e-01 2.228614e-01 2.228614e-01 2.228614e-01 2.228614e-01 2.228614e-01 2.228614e-01 2.228614e-01 2.228614e-01 2.228614e-01 2.228614e-01 2.228614e-01 2.228614e-01 2.228614e-01 2.228614e-01 2.228614e-01 2.228614e-01 2.228614e-01 2.228614e-01 2.228614e-01 2.228614e-01 2.228614e-01 2.228614e-01 2.228614e-01 2.228614e-01 2.228614e-01 2.228614e-01 2.228614e-01 2.228614e-01 2.228614e-01 2.228614e-01 2.228614e-01 2.228614e-01 2.228614e-01 2.228614e-01 2.228614e-01 2.228614e-01 2.228614e-01 2.228614e-01 2.228614e-01 2.228614e-01 2.228614e-01 2.228614e-01 2.228614e-01 2.228614e-01 2.228614e-01 2.228614e-01 2.228614e-01 2.228614e-01 2.228614e-01 2.228614e-01 2.228614e-01 2.228614e-01 2.228614e-01 2.228614e-01 2.228614e-01 2.228614e-01 2.228614e-01 2.228614e-01 2.228614e-01 2.228614e-01 2.228614e-01 2.228614e-01 2.228614e-01 2.228614e-01 2.228614e-01 2.228614e-01 2.228614e-01 2.228614e-01 2.228614e-01 2.228614e-01 2.228614e-01 2.228614e-01 2.228614e-01 2.228614e-01 2.228614e-01 2.228614e-01 2.228614e-01 2.228614e-01 2.228614e-01 2.228614e-01 2.228614e-01 2.228614e-01 2.228614e-01 2.228614e-01 2.228614e-01 2.228614e-01 2.228614e-01 2.228614e-01 2.228614e-01 2.228614e-01 2.228614e-01 2.228614e-01 2.228614e-01 2.228614e-01 2.228614e-01 2.228614e-01 2.228614e-01 2.228614e-01 2.228614e-01 2.228614e-01 2.228614e-01 2.228614e-01 2.228614e-01 2.228614e-01 2.228614e-01 2.228614e-01 2.228614e-01 2.228614e-01 2.228614e-01 2.228614e-01 2.228614e-01 2.228614e-01 2.228614e-01 2.228614e-01 2.228614e-01 2.228614e-01 2.228614e-01 2.228614e-01 2.228614e-01 2.228614e-01 2.228614e-01 2.228614e-01 2.228614e-01 2.228614e-01 2.228614e-01 2.228614e-01 2.228614e-01 2.228614e-01 2.228614e-01 2.228614e-01 2.228614e-01 2.228614e-01 2.228614e-01 2.228614e-01 2.228614e-01 2.228614e-01 2.228614e-01 2.228614e-01 2.228614e-01 2.228614e-01 2.228614e-01 2.228614e-01 2.228614e-01 2.228614e-01 2.228614e-01 2.228614e-01 2.228614e-01 2.228614e-01 2.228614e-01 2.228614e-01 2.228614e-01 2.228614e-01 2.228614e-01 2.228614e-01 2.228614e-01 2.228614e-01 2.228614e-01 2.228614e-01 2.228614e-01 2.228614e-01 2.228614e-01 2.228614e-01 2.228614e-01 2.228614e-01 2.228614e-01 2.228614e-01 2.228614e-01 2.228614e-01 2.228614e-01 2.228614e-01 2.228614e-01 2.228614e-01 2.228614e-01 2.228614e-01 2.228614e-01 2.228614e-01 2.228614e-01 2.228614e-01 2.228614e-01 2.228614e-01 2.228614e-01 2.228614e-01 2.228614e-01 2.228614e-01 2.228614e-01 2.228614e-01 2.228614e-01 2.228614e-01 2.228614e-01 2.228614e-01 2.228614e-01 2.228614e-01 2.228614e-01 2.228614e-01 2.228614e-01 2.228614e-01 2.228614e-01 2.228614e-01 2.228614e-01 2.228614e-01 2.228614e-01 2.228614e-01 2.228614e-01 2.228614e-01 2.228614e-01 2.228614e-01 2.228614e-01 2.228614e-01 2.228614e-01 2.228614e-01 2.228614e-01 2.228614e-01 2.228614e-01 2.228614e-01 2.228614e-01 2.228614e-01 2.228614e-01 2.228614e-01 2.228614e-01 2.228614e-01 2.228614e-01 2.228614e-01 2.228614e-01 2.228614e-01 2.228614e-01 2.228614e-01 2.228614e-01 2.228614e-01 2.228614e-01 2.228614e-01 2.228614e-01 2.228614e-01 2.228614e-01 2.228614e-01 2.228614e-01 2.228614e-01 2.228614e-01 2.228614e-01 2.228614e-01 2.228614e-01 2.228614e-01 2.228614e-01 2.228614e-01 2.228614e-01 2.228614e-01 2.228614e-01 2.228614e-01 2.228614e-01 2.228614e-01 2.228614e-01 2.228614e-01 2.228614e-01 2.228614e-01 2.228614e-01 2.228614e-01 2.228614e-01 2.228614e-01 2.228614e-01 2.228614e-01 2.228614e-01 2.228614e-01 2.228614e-01 2.228614e-01 2.228614e-01 2.228614e-01 2.228614e-01 2.228614e-01 2.228614e-01 2.228614e-01 2.228614e-01 2.228614e-01 2.228614e-01 2.228614e-01 2.228614e-01 2.228614e-01 2.228614e-01 2.228614e-01 2.228614e-01 2.228614e-01 2.228614e-01 2.228614e-01 2.228614e-01 2.228614e-01 2.228614e-01 2.228614e-01 2.228614e-01 2.228614e-01 2.228614e-01 2.228614e-01 2.228614e-01 2.228614e-01 2.228614e-01 2.228614e-01 2.228614e-01 2.228614e-01 2.228614e-01 2.228614e-01 2.228614e-01 2.228614e-01 2.228614e-01 2.228614e-01 2.228614e-01 2.228614e-01 2.228614e-01 2.228614e-01 2.228614e-01 2.228614e-01 2.228614e-01 2.228614e-01 2.228614e-01 2.228614e-01 2.228614e-01 2.228614e-01 2.228614e-01 2.228614e-01 2.228614e-01 2.228614e-01 2.228614e-01 2.228614e-01 2.228614e-01 2.228614e-01 2.228614e-01 2.228614e-01 2.228614e-01 2.228614e-01 2.228614e-01 2.228614e-01 2.228614e-01 2.228614e-01 2.228614e-01 2.228614e-01 2.228614e-01 2.228614e-01 2.228614e-01 2.228614e-01 2.228614e-01 2.228614e-01 2.228614e-01 2.228614e-01 2.228614e-01 2.228614e-01 2.228614e-01 2.228614e-01 2.228614e-01 2.228614e-01 2.228614e-01 2.228614e-01 2.228614e-01 2.228614e-01 2.228614e-01 2.228614e-01 2.228614e-01 2.228614e-01 2.228614e-01 2.228614e-01 2.228614e-01 2.228614e-01 2.228614e-01 2.228614e-01 2.228614e-01 2.228614e-01 2.228614e-01 2.228614e-01 2.228614e-01 2.228614e-01 2.228614e-01 2.228614e-01 2.228614e-01 2.228614e-01 2.228614e-01 2.228614e-01 2.228614e-01 2.228614e-01 2.228614e-01 2.228614e-01 2.228614e-01 2.228614e-01 2.228614e-01 2.228614e-01 2.228614e-01 2.228614e-01 2.228614e-01 2.228614e-01 2.228614e-01 2.228614e-01 2.228614e-01 2.228614e-01 2.228614e-01 2.228614e-01 2.228614e-01 2.228614e-01 2.228614e-01 2.228614e-01 2.228614e-01 2.228614e-01 2.228614e-01 2.228614e-01 2.228614e-01 2.228614e-01 2.228614e-01 2.228614e-01 2.228614e-01 2.228614e-01 2.228614e-01 2.228614e-01 2.228614e-01 2.228614e-01 2.228614e-01 2.228614e-01 2.228614e-01 2.228614e-01 2.228614e-01 2.228614e-01 2.228614e-01 2.228614e-01 2.228614e-01 2.228614e-01 2.228614e-01 2.228614e-01 2.228614e-01 2.228614e-01 2.228614e-01 2.228614e-01 2.228614e-01 2.228614e-01 2.228614e-01 2.228614e-01 2.228614e-01 2.228614e-01 2.228614e-01 2.228614e-01 2.228614e-01 2.228614e-01 2.228614e-01 2.228614e-01 2.228614e-01 2.228614e-01 2.228614e-01 2.228614e-01 2.228614e-01 2.228614e-01 2.228614e-01 2.228614e-01 2.228614e-01 2.228614e-01 2.228614e-01 2.228614e-01 2.228614e-01 2.228614e-01 2.228614e-01 2.228614e-01 2.228614e-01 2.228614e-01 2.228614e-01 2.228614e-01 2.228614e-01 2.228614e-01 2.228614e-01 2.228614e-01 2.228614e-01 2.228614e-01 2.228614e-01 2.228614e-01 2.228614e-01 2.228614e-01 2.228614e-01 2.228614e-01 2.228614e-01 2.228614e-01 2.228614e-01 2.228614e-01 2.228614e-01 2.228614e-01 2.228614e-01 2.228614e-01 2.228614e-01 2.228614e-01 2.228614e-01 2.228614e-01 2.228614e-01 2.228614e-01 2.228614e-01 2.228614e-01 2.228614e-01 2.228614e-01 2.228614e-01 2.228614e-01 2.228614e-01 2.228614e-01 2.228614e-01 2.228614e-01 2.228614e-01 2.228614e-01 2.228614e-01 2.228614e-01 2.228614e-01 2.228614e-01 2.228614e-01 2.228614e-01 2.228614e-01 2.228614e-01 2.228614e-01 2.228614e-01 2.228614e-01 2.228614e-01 2.228614e-01 2.228614e-01 2.228614e-01 2.228614e-01 2.228614e-01 2.228614e-01 2.228614e-01 2.228614e-01 2.228614e-01 2.228614e-01 2.228614e-01 2.228614e-01 2.228614e-01 2.228614e-01 2.228614e-01 2.228614e-01 2.228614e-01 2.228614e-01 2.228614e-01 2.228614e-01 2.228614e-01 2.228614e-01 2.228614e-01 2.228614e-01 2.228614e-01 2.228614e-01 2.228614e-01 2.228614e-01 2.228614e-01 2.228614e-01 2.228614e-01 2.228614e-01 2.228614e-01 2.228614e-01 2.228614e-01 2.228614e-01 2.228614e-01 2.228614e-01 2.228614e-01 2.228614e-01 2.228614e-01 2.228614e-01 2.228614e-01 2.228614e-01 2.228614e-01 2.228614e-01 2.228614e-01 2.228614e-01 2.228614e-01 2.228614e-01 2.228614e-01 2.228614e-01 2.228614e-01 2.228614e-01 2.228614e-01 2.228614e-01 2.228614e-01 2.228614e-01 2.228614e-01 2.228614e-01 2.228614e-01 2.228614e-01 2.228614e-01 2.228614e-01 2.228614e-01 2.228614e-01 2.228614e-01 2.228614e-01 2.228614e-01 2.228614e-01 2.228614e-01 2.228614e-01 2.228614e-01 2.228614e-01 2.228614e-01 2.228614e-01 2.228614e-01 2.228614e-01 2.228614e-01 2.228614e-01 2.228614e-01 2.228614e-01 2.228614e-01 2.228614e-01 2.228614e-01 2.228614e-01 2.228614e-01 2.228614e-01 2.228614e-01 2.228614e-01 2.228614e-01 2.228614e-01 2.228614e-01 2.228614e-01 2.228614e-01 2.228614e-01 2.228614e-01 2.228614e-01 2.228614e-01 2.228614e-01 2.228614e-01 2.228614e-01 2.228614e-01 2.228614e-01 2.228614e-01 2.228614e-01 2.228614e-01 2.228614e-01 2.228614e-01 2.228614e-01 2.228614e-01 2.228614e-01 2.228614e-01 2.228614e-01 2.228614e-01 2.228614e-01 2.228614e-01 2.228614e-01 2.228614e-01 2.228614e-01 2.228614e-01 2.228614e-01 2.228614e-01 2.228614e-01 2.228614e-01 2.228614e-01 2.228614e-01 2.228614e-01 2.228614e-01 2.228614e-01 2.228614e-01 2.228614e-01 2.228614e-01 2.228614e-01 2.228614e-01 2.228614e-01 2.228614e-01 2.228614e-01 2.228614e-01 2.228614e-01 2.228614e-01 2.228614e-01 2.228614e-01 2.228614e-01 2.228614e-01 2.228614e-01 2.228614e-01 2.228614e-01 2.228614e-01 2.228614e-01 2.228614e-01 2.228614e-01 2.228614e-01 2.228614e-01 2.228614e-01 2.228614e-01 2.228614e-01 2.228614e-01 2.228614e-01 2.228614e-01 2.228614e-01 2.228614e-01 2.228614e-01 2.228614e-01 2.228614e-01 2.228614e-01 2.228614e-01 2.228614e-01 2.228614e-01 2.228614e-01 2.228614e-01 2.228614e-01 2.228614e-01 2.228614e-01 2.228614e-01 2.228614e-01 2.228614e-01 2.228614e-01 2.228614e-01 2.228614e-01 2.228614e-01 2.228614e-01 2.228614e-01 2.228614e-01 2.228614e-01 2.228614e-01 2.228614e-01 2.228614e-01 2.228614e-01 2.228614e-01 2.228614e-01 2.228614e-01 2.228614e-01 2.228614e-01 2.228614e-01 2.228614e-01 2.228614e-01 2.228614e-01 2.228614e-01 2.228614e-01 2.228614e-01 2.228614e-01 2.228614e-01 2.228614e-01 2.228614e-01 2.228614e-01 2.228614e-01 2.228614e-01 2.228614e-01 2.228614e-01 2.228614e-01 2.228614e-01 2.228614e-01 2.228614e-01 2.228614e-01 2.228614e-01 2.228614e-01 2.228614e-01 2.228614e-01 2.228614e-01 2.228614e-01 2.228614e-01 2.228614e-01 2.228614e-01 
7.131714e+03 3.015332e-01 3.015332e-01 3.014611e-01 3.012768e-01 3.009752e-01 3.007090e-01 3.001915e-01 2.998611e-01 2.996526e-01 2.992561e-01 2.935404e-01 2.892029e-01 2.797152e-01 2.774679e-01 2.511436e-01 2.511436e-01 2.511436e-01 2.511436e-01 2.511436e-01 2.511436e-01 2.443674e-01 2.432648e-01 2.333210e-01 2.251314e-01 2.245853e-01 2.245853e-01 2.245853e-01 2.245853e-01 2.245853e-01 2.243235e-01 2.243235e-01 2.241575e-01 2.241575e-01 2.237584e-01 2.236633e-01 2.229472e-01 2.228838e-01 2.228615e-01 2.228615e-01 2.228615e-01 2.228615e-01 2.228615e-01 2.228615e-01 2.228615e-01 2.228615e-01 2.228615e-01 2.228614e-01 2.228614e-01 2.228614e-01 2.228614e-01 2.228614e-01 2.228614e-01 2.228614e-01 2.228614e-01 2.228614e-01 2.228614e-01 2.228614e-01 2.228614e-01 2.228614e-01 2.228614e-01 2.228614e-01 2.228614e-01 2.228614e-01 2.228614e-01 2.228614e-01 2.228614e-01 2.228614e-01 2.228614e-01 2.228614e-01 2.228614e-01 2.228614e-01 2.228614e-01 2.228614e-01 2.228614e-01 2.228614e-01 2.228614e-01 2.228614e-01 2.228614e-01 2.228614e-01 2.228614e-01 2.228614e-01 2.228614e-01 2.228614e-01 2.228614e-01 2.228614e-01 2.228614e-01 2.228614e-01 2.228614e-01 2.228614e-01 2.228614e-01 2.228614e-01 2.228614e-01 2.228614e-01 2.228614e-01 2.228614e-01 2.228614e-01 2.228614e-01 2.228614e-01 2.228614e-01 2.228614e-01 2.228614e-01 2.228614e-01 2.228614e-01 2.228614e-01 2.228614e-01 2.228614e-01 2.228614e-01 2.228614e-01 2.228614e-01 2.228614e-01 2.228614e-01 2.228614e-01 2.228614e-01 2.228614e-01 2.228614e-01 2.228614e-01 2.228614e-01 2.228614e-01 2.228614e-01 2.228614e-01 2.228614e-01 2.228614e-01 2.228614e-01 2.228614e-01 2.228614e-01 2.228614e-01 2.228614e-01 2.228614e-01 2.228614e-01 2.228614e-01 2.228614e-01 2.228614e-01 2.228614e-01 2.228614e-01 2.228614e-01 2.228614e-01 2.228614e-01 2.228614e-01 2.228614e-01 2.228614e-01 2.228614e-01 2.228614e-01 2.228614e-01 2.228614e-01 2.228614e-01 2.228614e-01 2.228614e-01 2.228614e-01 2.228614e-01 2.228614e-01 2.228614e-01 2.228614e-01 2.228614e-01 2.228614e-01 2.228614e-01 2.228614e-01 2.228614e-01 2.228614e-01 2.228614e-01 2.228614e-01 2.228614e-01 2.228614e-01 2.228614e-01 2.228614e-01 2.228614e-01 2.228614e-01 2.228614e-01 2.228614e-01 2.228614e-01 2.228614e-01 2.228614e-01 2.228614e-01 2.228614e-01 2.228614e-01 2.228614e-01 2.228614e-01 2.228614e-01 2.228614e-01 2.228614e-01 2.228614e-01 2.228614e-01 2.228614e-01 2.228614e-01 2.228614e-01 2.228614e-01 2.228614e-01 2.228614e-01 2.228614e-01 2.228614e-01 2.228614e-01 2.228614e-01 2.228614e-01 2.228614e-01 2.228614e-01 2.228614e-01 2.228614e-01 2.228614e-01 2.228614e-01 2.228614e-01 2.228614e-01 2.228614e-01 2.228614e-01 2.228614e-01 2.228614e-01 2.228614e-01 2.228614e-01 2.228614e-01 2.228614e-01 2.228614e-01 2.228614e-01 2.228614e-01 2.228614e-01 2.228614e-01 2.228614e-01 2.228614e-01 2.228614e-01 2.228614e-01 2.228614e-01 2.228614e-01 2.228614e-01 2.228614e-01 2.228614e-01 2.228614e-01 2.228614e-01 2.228614e-01 2.228614e-01 2.228614e-01 2.228614e-01 2.228614e-01 2.228614e-01 2.228614e-01 2.228614e-01 2.228614e-01 2.228614e-01 2.228614e-01 2.228614e-01 2.228614e-01 2.228614e-01 2.228614e-01 2.228614e-01 2.228614e-01 2.228614e-01 2.228614e-01 2.228614e-01 2.228614e-01 2.228614e-01 2.228614e-01 2.228614e-01 2.228614e-01 2.228614e-01 2.228614e-01 2.228614e-01 2.228614e-01 2.228614e-01 2.228614e-01 2.228614e-01 2.228614e-01 2.228614e-01 2.228614e-01 2.228614e-01 2.228614e-01 2.228614e-01 2.228614e-01 2.228614e-01 2.228614e-01 2.228614e-01 2.228614e-01 2.228614e-01 2.228614e-01 2.228614e-01 2.228614e-01 2.228614e-01 2.228614e-01 2.228614e-01 2.228614e-01 2.228614e-01 2.228614e-01 2.228614e-01 2.228614e-01 2.228614e-01 2.228614e-01 2.228614e-01 2.228614e-01 2.228614e-01 2.228614e-01 2.228614e-01 2.228614e-01 2.228614e-01 2.228614e-01 2.228614e-01 2.228614e-01 2.228614e-01 2.228614e-01 2.228614e-01 2.228614e-01 2.228614e-01 2.228614e-01 2.228614e-01 2.228614e-01 2.228614e-01 2.228614e-01 2.228614e-01 2.228614e-01 2.228614e-01 2.228614e-01 2.228614e-01 2.228614e-01 2.228614e-01 2.228614e-01 2.228614e-01 2.228614e-01 2.228614e-01 2.228614e-01 2.228614e-01 2.228614e-01 2.228614e-01 2.228614e-01 2.228614e-01 2.228614e-01 2.228614e-01 2.228614e-01 2.228614e-01 2.228614e-01 2.228614e-01 2.228614e-01 2.228614e-01 2.228614e-01 2.228614e-01 2.228614e-01 2.228614e-01 2.228614e-01 2.228614e-01 2.228614e-01 2.228614e-01 2.228614e-01 2.228614e-01 2.228614e-01 2.228614e-01 2.228614e-01 2.228614e-01 2.228614e-01 2.228614e-01 2.228614e-01 2.228614e-01 2.228614e-01 2.228614e-01 2.228614e-01 2.228614e-01 2.228614e-01 2.228614e-01 2.228614e-01 2.228614e-01 2.228614e-01 2.228614e-01 2.228614e-01 2.228614e-01 2.228614e-01 2.228614e-01 2.228614e-01 2.228614e-01 2.228614e-01 2.228614e-01 2.228614e-01 2.228614e-01 2.228614e-01 2.228614e-01 2.228614e-01 2.228614e-01 2.228614e-01 2.228614e-01 2.228614e-01 2.228614e-01 2.228614e-01 2.228614e-01 2.228614e-01 2.228614e-01 2.228614e-01 2.228614e-01 2.228614e-01 2.228614e-01 2.228614e-01 2.228614e-01 2.228614e-01 2.228614e-01 2.228614e-01 2.228614e-01 2.228614e-01 2.228614e-01 2.228614e-01 2.228614e-01 2.228614e-01 2.228614e-01 2.228614e-01 2.228614e-01 2.228614e-01 2.228614e-01 2.228614e-01 2.228614e-01 2.228614e-01 2.228614e-01 2.228614e-01 2.228614e-01 2.228614e-01 2.228614e-01 2.228614e-01 2.228614e-01 2.228614e-01 2.228614e-01 2.228614e-01 2.228614e-01 2.228614e-01 2.228614e-01 2.228614e-01 2.228614e-01 2.228614e-01 2.228614e-01 2.228614e-01 2.228614e-01 2.228614e-01 2.228614e-01 2.228614e-01 2.228614e-01 2.228614e-01 2.228614e-01 2.228614e-01 2.228614e-01 2.228614e-01 2.228614e-01 2.228614e-01 2.228614e-01 2.228614e-01 2.228614e-01 2.228614e-01 2.228614e-01 2.228614e-01 2.228614e-01 2.228614e-01 2.228614e-01 2.228614e-01 2.228614e-01 2.228614e-01 2.228614e-01 2.228614e-01 2.228614e-01 2.228614e-01 2.228614e-01 2.228614e-01 2.228614e-01 2.228614e-01 2.228614e-01 2.228614e-01 2.228614e-01 2.228614e-01 2.228614e-01 2.228614e-01 2.228614e-01 2.228614e-01 2.228614e-01 2.228614e-01 2.228614e-01 2.228614e-01 2.228614e-01 2.228614e-01 2.228614e-01 2.228614e-01 2.228614e-01 2.228614e-01 2.228614e-01 2.228614e-01 2.228614e-01 2.228614e-01 2.228614e-01 2.228614e-01 2.228614e-01 2.228614e-01 2.228614e-01 2.228614e-01 2.228614e-01 2.228614e-01 2.228614e-01 2.228614e-01 2.228614e-01 2.228614e-01 2.228614e-01 2.228614e-01 2.228614e-01 2.228614e-01 2.228614e-01 2.228614e-01 2.228614e-01 2.228614e-01 2.228614e-01 2.228614e-01 2.228614e-01 2.228614e-01 2.228614e-01 2.228614e-01 2.228614e-01 2.228614e-01 2.228614e-01 2.228614e-01 2.228614e-01 2.228614e-01 2.228614e-01 2.228614e-01 2.228614e-01 2.228614e-01 2.228614e-01 2.228614e-01 2.228614e-01 2.228614e-01 2.228614e-01 2.228614e-01 2.228614e-01 2.228614e-01 2.228614e-01 2.228614e-01 2.228614e-01 2.228614e-01 2.228614e-01 2.228614e-01 2.228614e-01 2.228614e-01 2.228614e-01 2.228614e-01 2.228614e-01 2.228614e-01 2.228614e-01 2.228614e-01 2.228614e-01 2.228614e-01 2.228614e-01 2.228614e-01 2.228614e-01 2.228614e-01 2.228614e-01 2.228614e-01 2.228614e-01 2.228614e-01 2.228614e-01 2.228614e-01 2.228614e-01 2.228614e-01 2.228614e-01 2.228614e-01 2.228614e-01 2.228614e-01 2.228614e-01 2.228614e-01 2.228614e-01 2.228614e-01 2.228614e-01 2.228614e-01 2.228614e-01 2.228614e-01 2.228614e-01 2.228614e-01 2.228614e-01 2.228614e-01 2.228614e-01 2.228614e-01 2.228614e-01 2.228614e-01 2.228614e-01 2.228614e-01 2.228614e-01 2.228614e-01 2.228614e-01 2.228614e-01 2.228614e-01 2.228614e-01 2.228614e-01 2.228614e-01 2.228614e-01 2.228614e-01 2.228614e-01 2.228614e-01 2.228614e-01 2.228614e-01 2.228614e-01 2.228614e-01 2.228614e-01 2.228614e-01 2.228614e-01 2.228614e-01 2.228614e-01 2.228614e-01 2.228614e-01 2.228614e-01 2.228614e-01 2.228614e-01 2.228614e-01 2.228614e-01 2.228614e-01 2.228614e-01 2.228614e-01 2.228614e-01 2.228614e-01 2.228614e-01 2.228614e-01 2.228614e-01 2.228614e-01 2.228614e-01 2.228614e-01 2.228614e-01 2.228614e-01 2.228614e-01 2.228614e-01 2.228614e-01 2.228614e-01 2.228614e-01 2.228614e-01 2.228614e-01 2.228614e-01 2.228614e-01 2.228614e-01 2.228614e-01 2.228614e-01 2.228614e-01 2.228614e-01 2.228614e-01 2.228614e-01 2.228614e-01 2.228614e-01 2.228614e-01 2.228614e-01 2.228614e-01 2.228614e-01 2.228614e-01 2.228614e-01 2.228614e-01 2.228614e-01 2.228614e-01 2.228614e-01 2.228614e-01 2.228614e-01 2.228614e-01 2.228614e-01 2.228614e-01 2.228614e-01 2.228614e-01 2.228614e-01 2.228614e-01 2.228614e-01 2.228614e-01 2.228614e-01 2.228614e-01 2.228614e-01 2.228614e-01 2.228614e-01 2.228614e-01 2.228614e-01 2.228614e-01 2.228614e-01 2.228614e-01 2.228614e-01 2.228614e-01 2.228614e-01 2.228614e-01 2.228614e-01 2.228614e-01 2.228614e-01 2.228614e-01 2.228614e-01 2.228614e-01 2.228614e-01 2.228614e-01 2.228614e-01 2.228614e-01 2.228614e-01 2.228614e-01 2.228614e-01 2.228614e-01 2.228614e-01 2.228614e-01 2.228614e-01 2.228614e-01 2.228614e-01 2.228614e-01 2.228614e-01 2.228614e-01 2.228614e-01 2.228614e-01 2.228614e-01 2.228614e-01 2.228614e-01 2.228614e-01 2.228614e-01 2.228614e-01 2.228614e-01 2.228614e-01 2.228614e-01 2.228614e-01 2.228614e-01 2.228614e-01 2.228614e-01 2.228614e-01 2.228614e-01 2.228614e-01 2.228614e-01 2.228614e-01 2.228614e-01 2.228614e-01 2.228614e-01 2.228614e-01 2.228614e-01 2.228614e-01 2.228614e-01 2.228614e-01 2.228614e-01 2.228614e-01 2.228614e-01 2.228614e-01 2.228614e-01 2.228614e-01 2.228614e-01 2.228614e-01 2.228614e-01 2.228614e-01 2.228614e-01 2.228614e-01 2.228614e-01 2.228614e-01 2.228614e-01 2.228614e-01 2.228614e-01 2.228614e-01 2.228614e-01 2.228614e-01 2.228614e-01 2.228614e-01 2.228614e-01 2.228614e-01 2.228614e-01 2.228614e-01 2.228614e-01 2.228614e-01 2.228614e-01 2.228614e-01 2.228614e-01 2.228614e-01 2.228614e-01 2.228614e-01 2.228614e-01 2.228614e-01 2.228614e-01 2.228614e-01 2.228614e-01 2.228614e-01 2.228614e-01 2.228614e-01 2.228614e-01 2.228614e-01 2.228614e-01 2.228614e-01 2.228614e-01 2.228614e-01 2.228614e-01 2.228614e-01 2.228614e-01 2.228614e-01 2.228614e-01 2.228614e-01 2.228614e-01 2.228614e-01 2.228614e-01 2.228614e-01 2.228614e-01 2.228614e-01 2.228614e-01 2.228614e-01 2.228614e-01 2.228614e-01 2.228614e-01 2.228614e-01 2.228614e-01 2.228614e-01 2.228614e-01 2.228614e-01 2.228614e-01 2.228614e-01 2.228614e-01 2.228614e-01 2.228614e-01 2.228614e-01 2.228614e-01 2.228614e-01 2.228614e-01 2.228614e-01 2.228614e-01 2.228614e-01 2.228614e-01 2.228614e-01 2.228614e-01 2.228614e-01 2.228614e-01 2.228614e-01 2.228614e-01 2.228614e-01 2.228614e-01 2.228614e-01 2.228614e-01 2.228614e-01 2.228614e-01 2.228614e-01 2.228614e-01 2.228614e-01 2.228614e-01 2.228614e-01 2.228614e-01 2.228614e-01 2.228614e-01 2.228614e-01 2.228614e-01 2.228614e-01 2.228614e-01 2.228614e-01 2.228614e-01 2.228614e-01 2.228614e-01 2.228614e-01 2.228614e-01 2.228614e-01 2.228614e-01 2.228614e-01 2.228614e-01 2.228614e-01 2.228614e-01 2.228614e-01 2.228614e-01 2.228614e-01 2.228614e-01 2.228614e-01 2.228614e-01 2.228614e-01 2.228614e-01 2.228614e-01 2.228614e-01 2.228614e-01 2.228614e-01 2.228614e-01 2.228614e-01 2.228614e-01 2.228614e-01 2.228614e-01 2.228614e-01 2.228614e-01 2.228614e-01 2.228614e-01 2.228614e-01 2.228614e-01 2.228614e-01 2.228614e-01 2.228614e-01 2.228614e-01 2.228614e-01 2.228614e-01 2.228614e-01 2.228614e-01 2.228614e-01 2.228614e-01 2.228614e-01 2.228614e-01 2.228614e-01 2.228614e-01 2.228614e-01 2.228614e-01 2.228614e-01 2.228614e-01 2.228614e-01 2.228614e-01 2.228614e-01 2.228614e-01 2.228614e-01 2.228614e-01 2.228614e-01 2.228614e-01 2.228614e-01 2.228614e-01 2.228614e-01 2.228614e-01 2.228614e-01 2.228614e-01 2.228614e-01 2.228614e-01 2.228614e-01 2.228614e-01 2.228614e-01 2.228614e-01 2.228614e-01 2.228614e-01 2.228614e-01 2.228614e-01 2.228614e-01 2.228614e-01 2.228614e-01 2.228614e-01 2.228614e-01 2.228614e-01 2.228614e-01 2.228614e-01 2.228614e-01 2.228614e-01 2.228614e-01 2.228614e-01 2.228614e-01 2.228614e-01 2.228614e-01 2.228614e-01 2.228614e-01 2.228614e-01 2.228614e-01 2.228614e-01 2.228614e-01 2.228614e-01 2.228614e-01 2.228614e-01 2.228614e-01 2.228614e-01 2.228614e-01 2.228614e-01 2.228614e-01 2.228614e-01 2.228614e-01 2.228614e-01 2.228614e-01 2.228614e-01 2.228614e-01 2.228614e-01 2.228614e-01 2.228614e-01 2.228614e-01 2.228614e-01 2.228614e-01 2.228614e-01 2.228614e-01 2.228614e-01 2.228614e-01 2.228614e-01 2.228614e-01 2.228614e-01 2.228614e-01 2.228614e-01 2.228614e-01 2.228614e-01 2.228614e-01 2.228614e-01 2.228614e-01 2.228614e-01 2.228614e-01 2.228614e-01 2.228614e-01 2.228614e-01 2.228614e-01 2.228614e-01 2.228614e-01 2.228614e-01 2.228614e-01 2.228614e-01 2.228614e-01 2.228614e-01 2.228614e-01 2.228614e-01 2.228614e-01 2.228614e-01 2.228614e-01 2.228614e-01 2.228614e-01 2.228614e-01 2.228614e-01 2.228614e-01 2.228614e-01 2.228614e-01 2.228614e-01 2.228614e-01 2.228614e-01 2.228614e-01 2.228614e-01 2.228614e-01 2.228614e-01 2.228614e-01 2.228614e-01 2.228614e-01 2.228614e-01 2.228614e-01 2.228614e-01 2.228614e-01 2.228614e-01 2.228614e-01 2.228614e-01 2.228614e-01 2.228614e-01 2.228614e-01 2.228614e-01 2.228614e-01 2.228614e-01 2.228614e-01 2.228614e-01 2.228614e-01 
4.104910e+03 3.068420e-01 3.000392e-01 2.998492e-01 2.989067e-01 2.829184e-01 2.829184e-01 2.829184e-01 2.809429e-01 2.717135e-01 2.705304e-01 2.670933e-01 2.617819e-01 2.548515e-01 2.507805e-01 2.507805e-01 2.507805e-01 2.259080e-01 2.259080e-01 2.259080e-01 2.259080e-01 2.248341e-01 2.248341e-01 2.236163e-01 2.236163e-01 2.236163e-01 2.236163e-01 2.231684e-01 2.231684e-01 2.231684e-01 2.231684e-01 2.230264e-01 2.229660e-01 2.229660e-01 2.228692e-01 2.228692e-01 2.228692e-01 2.228692e-01 2.228668e-01 2.228655e-01 2.228655e-01 2.228653e-01 2.228653e-01 2.228653e-01 2.228653e-01 2.228653e-01 2.228653e-01 2.228653e-01 2.228643e-01 2.228643e-01 2.228643e-01 2.228641e-01 2.228641e-01 2.228638e-01 2.228638e-01 2.228635e-01 2.228635e-01 2.228635e-01 2.228634e-01 2.228634e-01 2.228634e-01 2.228627e-01 2.228621e-01 2.228621e-01 2.228621e-01 2.228616e-01 2.228616e-01 2.228615e-01 2.228615e-01 2.228614e-01 2.228614e-01 2.228614e-01 2.228614e-01 2.228614e-01 2.228614e-01 2.228614e-01 2.228614e-01 2.228614e-01 2.228614e-01 2.228614e-01 2.228614e-01 2.228614e-01 2.228614e-01 2.228614e-01 2.228614e-01 2.228614e-01 2.228614e-01 2.228614e-01 2.228614e-01 2.228614e-01 2.228614e-01 2.228614e-01 2.228614e-01 2.228614e-01 2.228614e-01 2.228614e-01 2.228614e-01 2.228614e-01 2.228614e-01 2.228614e-01 2.228614e-01 2.228614e-01 2.228614e-01 2.228614e-01 2.228614e-01 2.228614e-01 2.228614e-01 2.228614e-01 2.228614e-01 2.228614e-01 2.228614e-01 2.228614e-01 2.228614e-01 2.228614e-01 2.228614e-01 2.228614e-01 2.228614e-01 2.228614e-01 2.228614e-01 2.228614e-01 2.228614e-01 2.228614e-01 2.228614e-01 2.228614e-01 2.228614e-01 2.228614e-01 2.228614e-01 2.228614e-01 2.228614e-01 2.228614e-01 2.228614e-01 2.228614e-01 2.228614e-01 2.228614e-01 2.228614e-01 2.228614e-01 2.228614e-01 2.228614e-01 2.228614e-01 2.228614e-01 2.228614e-01 2.228614e-01 2.228614e-01 2.228614e-01 2.228614e-01 2.228614e-01 2.228614e-01 2.228614e-01 2.228614e-01 2.228614e-01 2.228614e-01 2.228614e-01 2.228614e-01 2.228614e-01 2.228614e-01 2.228614e-01 2.228614e-01 2.228614e-01 2.228614e-01 2.228614e-01 2.228614e-01 2.228614e-01 2.228614e-01 2.228614e-01 2.228614e-01 2.228614e-01 2.228614e-01 2.228614e-01 2.228614e-01 2.228614e-01 2.228614e-01 2.228614e-01 2.228614e-01 2.228614e-01 2.228614e-01 2.228614e-01 2.228614e-01 2.228614e-01 2.228614e-01 2.228614e-01 2.228614e-01 2.228614e-01 2.228614e-01 2.228614e-01 2.228614e-01 2.228614e-01 2.228614e-01 2.228614e-01 2.228614e-01 2.228614e-01 2.228614e-01 2.228614e-01 2.228614e-01 2.228614e-01 2.228614e-01 2.228614e-01 2.228614e-01 2.228614e-01 2.228614e-01 2.228614e-01 2.228614e-01 2.228614e-01 2.228614e-01 2.228614e-01 2.228614e-01 2.228614e-01 2.228614e-01 2.228614e-01 2.228614e-01 2.228614e-01 2.228614e-01 2.228614e-01 2.228614e-01 2.228614e-01 2.228614e-01 2.228614e-01 2.228614e-01 2.228614e-01 2.228614e-01 2.228614e-01 2.228614e-01 2.228614e-01 2.228614e-01 2.228614e-01 2.228614e-01 2.228614e-01 2.228614e-01 2.228614e-01 2.228614e-01 2.228614e-01 2.228614e-01 2.228614e-01 2.228614e-01 2.228614e-01 2.228614e-01 2.228614e-01 2.228614e-01 2.228614e-01 2.228614e-01 2.228614e-01 2.228614e-01 2.228614e-01 2.228614e-01 2.228614e-01 2.228614e-01 2.228614e-01 2.228614e-01 2.228614e-01 2.228614e-01 2.228614e-01 2.228614e-01 2.228614e-01 2.228614e-01 2.228614e-01 2.228614e-01 2.228614e-01 2.228614e-01 2.228614e-01 2.228614e-01 2.228614e-01 2.228614e-01 2.228614e-01 2.228614e-01 2.228614e-01 2.228614e-01 2.228614e-01 2.228614e-01 2.228614e-01 2.228614e-01 2.228614e-01 2.228614e-01 2.228614e-01 2.228614e-01 2.228614e-01 2.228614e-01 2.228614e-01 2.228614e-01 2.228614e-01 2.228614e-01 2.228614e-01 2.228614e-01 2.228614e-01 2.228614e-01 2.228614e-01 2.228614e-01 2.228614e-01 2.228614e-01 2.228614e-01 2.228614e-01 2.228614e-01 2.228614e-01 2.228614e-01 2.228614e-01 2.228614e-01 2.228614e-01 2.228614e-01 2.228614e-01 2.228614e-01 2.228614e-01 2.228614e-01 2.228614e-01 2.228614e-01 2.228614e-01 2.228614e-01 2.228614e-01 2.228614e-01 2.228614e-01 2.228614e-01 2.228614e-01 2.228614e-01 2.228614e-01 2.228614e-01 2.228614e-01 2.228614e-01 2.228614e-01 2.228614e-01 2.228614e-01 2.228614e-01 2.228614e-01 2.228614e-01 2.228614e-01 2.228614e-01 2.228614e-01 2.228614e-01 2.228614e-01 2.228614e-01 2.228614e-01 2.228614e-01 2.228614e-01 2.228614e-01 2.228614e-01 2.228614e-01 2.228614e-01 2.228614e-01 2.228614e-01 2.228614e-01 2.228614e-01 2.228614e-01 2.228614e-01 2.228614e-01 2.228614e-01 2.228614e-01 2.228614e-01 2.228614e-01 2.228614e-01 2.228614e-01 2.228614e-01 2.228614e-01 2.228614e-01 2.228614e-01 2.228614e-01 2.228614e-01 2.228614e-01 2.228614e-01 2.228614e-01 2.228614e-01 2.228614e-01 2.228614e-01 2.228614e-01 2.228614e-01 2.228614e-01 2.228614e-01 2.228614e-01 2.228614e-01 2.228614e-01 2.228614e-01 2.228614e-01 2.228614e-01 2.228614e-01 2.228614e-01 2.228614e-01 2.228614e-01 2.228614e-01 2.228614e-01 2.228614e-01 2.228614e-01 2.228614e-01 2.228614e-01 2.228614e-01 2.228614e-01 2.228614e-01 2.228614e-01 2.228614e-01 2.228614e-01 2.228614e-01 2.228614e-01 2.228614e-01 2.228614e-01 2.228614e-01 2.228614e-01 2.228614e-01 2.228614e-01 2.228614e-01 2.228614e-01 2.228614e-01 2.228614e-01 2.228614e-01 2.228614e-01 2.228614e-01 2.228614e-01 2.228614e-01 2.228614e-01 2.228614e-01 2.228614e-01 2.228614e-01 2.228614e-01 2.228614e-01 2.228614e-01 2.228614e-01 2.228614e-01 2.228614e-01 2.228614e-01 2.228614e-01 2.228614e-01 2.228614e-01 2.228614e-01 2.228614e-01 2.228614e-01 2.228614e-01 2.228614e-01 2.228614e-01 2.228614e-01 2.228614e-01 2.228614e-01 2.228614e-01 2.228614e-01 2.228614e-01 2.228614e-01 2.228614e-01 2.228614e-01 2.228614e-01 2.228614e-01 2.228614e-01 2.228614e-01 2.228614e-01 2.228614e-01 2.228614e-01 2.228614e-01 2.228614e-01 2.228614e-01 2.228614e-01 2.228614e-01 2.228614e-01 2.228614e-01 2.228614e-01 2.228614e-01 2.228614e-01 2.228614e-01 2.228614e-01 2.228614e-01 2.228614e-01 2.228614e-01 2.228614e-01 2.228614e-01 2.228614e-01 2.228614e-01 2.228614e-01 2.228614e-01 2.228614e-01 2.228614e-01 2.228614e-01 2.228614e-01 2.228614e-01 2.228614e-01 2.228614e-01 2.228614e-01 2.228614e-01 2.228614e-01 2.228614e-01 2.228614e-01 2.228614e-01 2.228614e-01 2.228614e-01 2.228614e-01 2.228614e-01 2.228614e-01 2.228614e-01 2.228614e-01 2.228614e-01 2.228614e-01 2.228614e-01 2.228614e-01 2.228614e-01 2.228614e-01 2.228614e-01 2.228614e-01 2.228614e-01 2.228614e-01 2.228614e-01 2.228614e-01 2.228614e-01 2.228614e-01 2.228614e-01 2.228614e-01 2.228614e-01 2.228614e-01 2.228614e-01 2.228614e-01 2.228614e-01 2.228614e-01 2.228614e-01 2.228614e-01 2.228614e-01 2.228614e-01 2.228614e-01 2.228614e-01 2.228614e-01 2.228614e-01 2.228614e-01 2.228614e-01 2.228614e-01 2.228614e-01 2.228614e-01 2.228614e-01 2.228614e-01 2.228614e-01 2.228614e-01 2.228614e-01 2.228614e-01 2.228614e-01 2.228614e-01 2.228614e-01 2.228614e-01 2.228614e-01 2.228614e-01 2.228614e-01 2.228614e-01 2.228614e-01 2.228614e-01 2.228614e-01 2.228614e-01 2.228614e-01 2.228614e-01 2.228614e-01 2.228614e-01 2.228614e-01 2.228614e-01 2.228614e-01 2.228614e-01 2.228614e-01 2.228614e-01 2.228614e-01 2.228614e-01 2.228614e-01 2.228614e-01 2.228614e-01 2.228614e-01 2.228614e-01 2.228614e-01 2.228614e-01 2.228614e-01 2.228614e-01 2.228614e-01 2.228614e-01 2.228614e-01 2.228614e-01 2.228614e-01 2.228614e-01 2.228614e-01 2.228614e-01 2.228614e-01 2.228614e-01 2.228614e-01 2.228614e-01 2.228614e-01 2.228614e-01 2.228614e-01 2.228614e-01 2.228614e-01 2.228614e-01 2.228614e-01 2.228614e-01 2.228614e-01 2.228614e-01 2.228614e-01 2.228614e-01 2.228614e-01 2.228614e-01 2.228614e-01 2.228614e-01 2.228614e-01 2.228614e-01 2.228614e-01 2.228614e-01 2.228614e-01 2.228614e-01 2.228614e-01 2.228614e-01 2.228614e-01 2.228614e-01 2.228614e-01 2.228614e-01 2.228614e-01 2.228614e-01 2.228614e-01 2.228614e-01 2.228614e-01 2.228614e-01 2.228614e-01 2.228614e-01 2.228614e-01 2.228614e-01 2.228614e-01 2.228614e-01 2.228614e-01 2.228614e-01 2.228614e-01 2.228614e-01 2.228614e-01 2.228614e-01 2.228614e-01 2.228614e-01 2.228614e-01 2.228614e-01 2.228614e-01 2.228614e-01 2.228614e-01 2.228614e-01 2.228614e-01 2.228614e-01 2.228614e-01 2.228614e-01 2.228614e-01 2.228614e-01 2.228614e-01 2.228614e-01 2.228614e-01 2.228614e-01 2.228614e-01 2.228614e-01 2.228614e-01 2.228614e-01 2.228614e-01 2.228614e-01 2.228614e-01 2.228614e-01 2.228614e-01 2.228614e-01 2.228614e-01 2.228614e-01 2.228614e-01 2.228614e-01 2.228614e-01 2.228614e-01 2.228614e-01 2.228614e-01 2.228614e-01 2.228614e-01 2.228614e-01 2.228614e-01 2.228614e-01 2.228614e-01 2.228614e-01 2.228614e-01 2.228614e-01 2.228614e-01 2.228614e-01 2.228614e-01 2.228614e-01 2.228614e-01 2.228614e-01 2.228614e-01 2.228614e-01 2.228614e-01 2.228614e-01 2.228614e-01 2.228614e-01 2.228614e-01 2.228614e-01 2.228614e-01 2.228614e-01 2.228614e-01 2.228614e-01 2.228614e-01 2.228614e-01 2.228614e-01 2.228614e-01 2.228614e-01 2.228614e-01 2.228614e-01 2.228614e-01 2.228614e-01 2.228614e-01 2.228614e-01 2.228614e-01 2.228614e-01 2.228614e-01 2.228614e-01 2.228614e-01 2.228614e-01 2.228614e-01 2.228614e-01 2.228614e-01 2.228614e-01 2.228614e-01 2.228614e-01 2.228614e-01 2.228614e-01 2.228614e-01 2.228614e-01 2.228614e-01 2.228614e-01 2.228614e-01 2.228614e-01 2.228614e-01 2.228614e-01 2.228614e-01 2.228614e-01 2.228614e-01 2.228614e-01 2.228614e-01 2.228614e-01 2.228614e-01 2.228614e-01 2.228614e-01 2.228614e-01 2.228614e-01 2.228614e-01 2.228614e-01 2.228614e-01 2.228614e-01 2.228614e-01 2.228614e-01 2.228614e-01 2.228614e-01 2.228614e-01 2.228614e-01 2.228614e-01 2.228614e-01 2.228614e-01 2.228614e-01 2.228614e-01 2.228614e-01 2.228614e-01 2.228614e-01 2.228614e-01 2.228614e-01 2.228614e-01 2.228614e-01 2.228614e-01 2.228614e-01 2.228614e-01 2.228614e-01 2.228614e-01 2.228614e-01 2.228614e-01 2.228614e-01 2.228614e-01 2.228614e-01 2.228614e-01 2.228614e-01 2.228614e-01 2.228614e-01 2.228614e-01 2.228614e-01 2.228614e-01 2.228614e-01 2.228614e-01 2.228614e-01 2.228614e-01 2.228614e-01 2.228614e-01 2.228614e-01 2.228614e-01 2.228614e-01 2.228614e-01 2.228614e-01 2.228614e-01 2.228614e-01 2.228614e-01 2.228614e-01 2.228614e-01 2.228614e-01 2.228614e-01 2.228614e-01 2.228614e-01 2.228614e-01 2.228614e-01 2.228614e-01 2.228614e-01 2.228614e-01 2.228614e-01 2.228614e-01 2.228614e-01 2.228614e-01 2.228614e-01 2.228614e-01 2.228614e-01 2.228614e-01 2.228614e-01 2.228614e-01 2.228614e-01 2.228614e-01 2.228614e-01 2.228614e-01 2.228614e-01 2.228614e-01 2.228614e-01 2.228614e-01 2.228614e-01 2.228614e-01 2.228614e-01 2.228614e-01 2.228614e-01 2.228614e-01 2.228614e-01 2.228614e-01 2.228614e-01 2.228614e-01 2.228614e-01 2.228614e-01 2.228614e-01 2.228614e-01 2.228614e-01 2.228614e-01 2.228614e-01 2.228614e-01 2.228614e-01 2.228614e-01 2.228614e-01 2.228614e-01 2.228614e-01 2.228614e-01 2.228614e-01 2.228614e-01 2.228614e-01 2.228614e-01 2.228614e-01 2.228614e-01 2.228614e-01 2.228614e-01 2.228614e-01 2.228614e-01 2.228614e-01 2.228614e-01 2.228614e-01 2.228614e-01 2.228614e-01 2.228614e-01 2.228614e-01 2.228614e-01 2.228614e-01 2.228614e-01 2.228614e-01 2.228614e-01 2.228614e-01 2.228614e-01 2.228614e-01 2.228614e-01 2.228614e-01 2.228614e-01 2.228614e-01 2.228614e-01 2.228614e-01 2.228614e-01 2.228614e-01 2.228614e-01 2.228614e-01 2.228614e-01 2.228614e-01 2.228614e-01 2.228614e-01 2.228614e-01 2.228614e-01 2.228614e-01 2.228614e-01 2.228614e-01 2.228614e-01 2.228614e-01 2.228614e-01 2.228614e-01 2.228614e-01 2.228614e-01 2.228614e-01 2.228614e-01 2.228614e-01 2.228614e-01 2.228614e-01 2.228614e-01 2.228614e-01 2.228614e-01 2.228614e-01 2.228614e-01 2.228614e-01 2.228614e-01 2.228614e-01 2.228614e-01 2.228614e-01 2.228614e-01 2.228614e-01 2.228614e-01 2.228614e-01 2.228614e-01 2.228614e-01 2.228614e-01 2.228614e-01 2.228614e-01 2.228614e-01 2.228614e-01 2.228614e-01 2.228614e-01 2.228614e-01 2.228614e-01 2.228614e-01 2.228614e-01 2.228614e-01 2.228614e-01 2.228614e-01 2.228614e-01 2.228614e-01 2.228614e-01 2.228614e-01 2.228614e-01 2.228614e-01 2.228614e-01 2.228614e-01 2.228614e-01 2.228614e-01 2.228614e-01 2.228614e-01 2.228614e-01 2.228614e-01 2.228614e-01 2.228614e-01 2.228614e-01 2.228614e-01 2.228614e-01 2.228614e-01 2.228614e-01 2.228614e-01 2.228614e-01 2.228614e-01 2.228614e-01 2.228614e-01 2.228614e-01 2.228614e-01 2.228614e-01 2.228614e-01 2.228614e-01 2.228614e-01 2.228614e-01 2.228614e-01 2.228614e-01 2.228614e-01 2.228614e-01 2.228614e-01 2.228614e-01 2.228614e-01 2.228614e-01 2.228614e-01 2.228614e-01 2.228614e-01 2.228614e-01 2.228614e-01 2.228614e-01 2.228614e-01 2.228614e-01 2.228614e-01 2.228614e-01 2.228614e-01 2.228614e-01 2.228614e-01 2.228614e-01 2.228614e-01 2.228614e-01 2.228614e-01 2.228614e-01 2.228614e-01 2.228614e-01 2.228614e-01 2.228614e-01 2.228614e-01 2.228614e-01 2.228614e-01 2.228614e-01 2.228614e-01 2.228614e-01 2.228614e-01 2.228614e-01 2.228614e-01 2.228614e-01 2.228614e-01 2.228614e-01 2.228614e-01 2.228614e-01 2.228614e-01 2.228614e-01 2.228614e-01 2.228614e-01 2.228614e-01 2.228614e-01 2.228614e-01 2.228614e-01 2.228614e-01 2.228614e-01 2.228614e-01 2.228614e-01 2.228614e-01 2.228614e-01 2.228614e-01 
4.468005e+03 3.013975e-01 2.953837e-01 2.863060e-01 2.787004e-01 2.715433e-01 2.703048e-01 2.687396e-01 2.643985e-01 2.622801e-01 2.604259e-01 2.604259e-01 2.588699e-01 2.574564e-01 2.494029e-01 2.448647e-01 2.366828e-01 2.259395e-01 2.257676e-01 2.257676e-01 2.257676e-01 2.242466e-01 2.241931e-01 2.241931e-01 2.241931e-01 2.238879e-01 2.238879e-01 2.238879e-01 2.238879e-01 2.237352e-01 2.235990e-01 2.230739e-01 2.230739e-01 2.230216e-01 2.230216e-01 2.229109e-01 2.229009e-01 2.229000e-01 2.229000e-01 2.229000e-01 2.229000e-01 2.228705e-01 2.228635e-01 2.228625e-01 2.228625e-01 2.228625e-01 2.228625e-01 2.228625e-01 2.228624e-01 2.228624e-01 2.228615e-01 2.228615e-01 2.228615e-01 2.228614e-01 2.228614e-01 2.228614e-01 2.228614e-01 2.228614e-01 2.228614e-01 2.228614e-01 2.228614e-01 2.228614e-01 2.228614e-01 2.228614e-01 2.228614e-01 2.228614e-01 2.228614e-01 2.228614e-01 2.228614e-01 2.228614e-01 2.228614e-01 2.228614e-01 2.228614e-01 2.228614e-01 2.228614e-01 2.228614e-01 2.228614e-01 2.228614e-01 2.228614e-01 2.228614e-01 2.228614e-01 2.228614e-01 2.228614e-01 2.228614e-01 2.228614e-01 2.228614e-01 2.228614e-01 2.228614e-01 2.228614e-01 2.228614e-01 2.228614e-01 2.228614e-01 2.228614e-01 2.228614e-01 2.228614e-01 2.228614e-01 2.228614e-01 2.228614e-01 2.228614e-01 2.228614e-01 2.228614e-01 2.228614e-01 2.228614e-01 2.228614e-01 2.228614e-01 2.228614e-01 2.228614e-01 2.228614e-01 2.228614e-01 2.228614e-01 2.228614e-01 2.228614e-01 2.228614e-01 2.228614e-01 2.228614e-01 2.228614e-01 2.228614e-01 2.228614e-01 2.228614e-01 2.228614e-01 2.228614e-01 2.228614e-01 2.228614e-01 2.228614e-01 2.228614e-01 2.228614e-01 2.228614e-01 2.228614e-01 2.228614e-01 2.228614e-01 2.228614e-01 2.228614e-01 2.228614e-01 2.228614e-01 2.228614e-01 2.228614e-01 2.228614e-01 2.228614e-01 2.228614e-01 2.228614e-01 2.228614e-01 2.228614e-01 2.228614e-01 2.228614e-01 2.228614e-01 2.228614e-01 2.228614e-01 2.228614e-01 2.228614e-01 2.228614e-01 2.228614e-01 2.228614e-01 2.228614e-01 2.228614e-01 2.228614e-01 2.228614e-01 2.228614e-01 2.228614e-01 2.228614e-01 2.228614e-01 2.228614e-01 2.228614e-01 2.228614e-01 2.228614e-01 2.228614e-01 2.228614e-01 2.228614e-01 2.228614e-01 2.228614e-01 2.228614e-01 2.228614e-01 2.228614e-01 2.228614e-01 2.228614e-01 2.228614e-01 2.228614e-01 2.228614e-01 2.228614e-01 2.228614e-01 2.228614e-01 2.228614e-01 2.228614e-01 2.228614e-01 2.228614e-01 2.228614e-01 2.228614e-01 2.228614e-01 2.228614e-01 2.228614e-01 2.228614e-01 2.228614e-01 2.228614e-01 2.228614e-01 2.228614e-01 2.228614e-01 2.228614e-01 2.228614e-01 2.228614e-01 2.228614e-01 2.228614e-01 2.228614e-01 2.228614e-01 2.228614e-01 2.228614e-01 2.228614e-01 2.228614e-01 2.228614e-01 2.228614e-01 2.228614e-01 2.228614e-01 2.228614e-01 2.228614e-01 2.228614e-01 2.228614e-01 2.228614e-01 2.228614e-01 2.228614e-01 2.228614e-01 2.228614e-01 2.228614e-01 2.228614e-01 2.228614e-01 2.228614e-01 2.228614e-01 2.228614e-01 2.228614e-01 2.228614e-01 2.228614e-01 2.228614e-01 2.228614e-01 2.228614e-01 2.228614e-01 2.228614e-01 2.228614e-01 2.228614e-01 2.228614e-01 2.228614e-01 2.228614e-01 2.228614e-01 2.228614e-01 2.228614e-01 2.228614e-01 2.228614e-01 2.228614e-01 2.228614e-01 2.228614e-01 2.228614e-01 2.228614e-01 2.228614e-01 2.228614e-01 2.228614e-01 2.228614e-01 2.228614e-01 2.228614e-01 2.228614e-01 2.228614e-01 2.228614e-01 2.228614e-01 2.228614e-01 2.228614e-01 2.228614e-01 2.228614e-01 2.228614e-01 2.228614e-01 2.228614e-01 2.228614e-01 2.228614e-01 2.228614e-01 2.228614e-01 2.228614e-01 2.228614e-01 2.228614e-01 2.228614e-01 2.228614e-01 2.228614e-01 2.228614e-01 2.228614e-01 2.228614e-01 2.228614e-01 2.228614e-01 2.228614e-01 2.228614e-01 2.228614e-01 2.228614e-01 2.228614e-01 2.228614e-01 2.228614e-01 2.228614e-01 2.228614e-01 2.228614e-01 2.228614e-01 2.228614e-01 2.228614e-01 2.228614e-01 2.228614e-01 2.228614e-01 2.228614e-01 2.228614e-01 2.228614e-01 2.228614e-01 2.228614e-01 2.228614e-01 2.228614e-01 2.228614e-01 2.228614e-01 2.228614e-01 2.228614e-01 2.228614e-01 2.228614e-01 2.228614e-01 2.228614e-01 2.228614e-01 2.228614e-01 2.228614e-01 2.228614e-01 2.228614e-01 2.228614e-01 2.228614e-01 2.228614e-01 2.228614e-01 2.228614e-01 2.228614e-01 2.228614e-01 2.228614e-01 2.228614e-01 2.228614e-01 2.228614e-01 2.228614e-01 2.228614e-01 2.228614e-01 2.228614e-01 2.228614e-01 2.228614e-01 2.228614e-01 2.228614e-01 2.228614e-01 2.228614e-01 2.228614e-01 2.228614e-01 2.228614e-01 2.228614e-01 2.228614e-01 2.228614e-01 2.228614e-01 2.228614e-01 2.228614e-01 2.228614e-01 2.228614e-01 2.228614e-01 2.228614e-01 2.228614e-01 2.228614e-01 2.228614e-01 2.228614e-01 2.228614e-01 2.228614e-01 2.228614e-01 2.228614e-01 2.228614e-01 2.228614e-01 2.228614e-01 2.228614e-01 2.228614e-01 2.228614e-01 2.228614e-01 2.228614e-01 2.228614e-01 2.228614e-01 2.228614e-01 2.228614e-01 2.228614e-01 2.228614e-01 2.228614e-01 2.228614e-01 2.228614e-01 2.228614e-01 2.228614e-01 2.228614e-01 2.228614e-01 2.228614e-01 2.228614e-01 2.228614e-01 2.228614e-01 2.228614e-01 2.228614e-01 2.228614e-01 2.228614e-01 2.228614e-01 2.228614e-01 2.228614e-01 2.228614e-01 2.228614e-01 2.228614e-01 2.228614e-01 2.228614e-01 2.228614e-01 2.228614e-01 2.228614e-01 2.228614e-01 2.228614e-01 2.228614e-01 2.228614e-01 2.228614e-01 2.228614e-01 2.228614e-01 2.228614e-01 2.228614e-01 2.228614e-01 2.228614e-01 2.228614e-01 2.228614e-01 2.228614e-01 2.228614e-01 2.228614e-01 2.228614e-01 2.228614e-01 2.228614e-01 2.228614e-01 2.228614e-01 2.228614e-01 2.228614e-01 2.228614e-01 2.228614e-01 2.228614e-01 2.228614e-01 2.228614e-01 2.228614e-01 2.228614e-01 2.228614e-01 2.228614e-01 2.228614e-01 2.228614e-01 2.228614e-01 2.228614e-01 2.228614e-01 2.228614e-01 2.228614e-01 2.228614e-01 2.228614e-01 2.228614e-01 2.228614e-01 2.228614e-01 2.228614e-01 2.228614e-01 2.228614e-01 2.228614e-01 2.228614e-01 2.228614e-01 2.228614e-01 2.228614e-01 2.228614e-01 2.228614e-01 2.228614e-01 2.228614e-01 2.228614e-01 2.228614e-01 2.228614e-01 2.228614e-01 2.228614e-01 2.228614e-01 2.228614e-01 2.228614e-01 2.228614e-01 2.228614e-01 2.228614e-01 2.228614e-01 2.228614e-01 2.228614e-01 2.228614e-01 2.228614e-01 2.228614e-01 2.228614e-01 2.228614e-01 2.228614e-01 2.228614e-01 2.228614e-01 2.228614e-01 2.228614e-01 2.228614e-01 2.228614e-01 2.228614e-01 2.228614e-01 2.228614e-01 2.228614e-01 2.228614e-01 2.228614e-01 2.228614e-01 2.228614e-01 2.228614e-01 2.228614e-01 2.228614e-01 2.228614e-01 2.228614e-01 2.228614e-01 2.228614e-01 2.228614e-01 2.228614e-01 2.228614e-01 2.228614e-01 2.228614e-01 2.228614e-01 2.228614e-01 2.228614e-01 2.228614e-01 2.228614e-01 2.228614e-01 2.228614e-01 2.228614e-01 2.228614e-01 2.228614e-01 2.228614e-01 2.228614e-01 2.228614e-01 2.228614e-01 2.228614e-01 2.228614e-01 2.228614e-01 2.228614e-01 2.228614e-01 2.228614e-01 2.228614e-01 2.228614e-01 2.228614e-01 2.228614e-01 2.228614e-01 2.228614e-01 2.228614e-01 2.228614e-01 2.228614e-01 2.228614e-01 2.228614e-01 2.228614e-01 2.228614e-01 2.228614e-01 2.228614e-01 2.228614e-01 2.228614e-01 2.228614e-01 2.228614e-01 2.228614e-01 2.228614e-01 2.228614e-01 2.228614e-01 2.228614e-01 2.228614e-01 2.228614e-01 2.228614e-01 2.228614e-01 2.228614e-01 2.228614e-01 2.228614e-01 2.228614e-01 2.228614e-01 2.228614e-01 2.228614e-01 2.228614e-01 2.228614e-01 2.228614e-01 2.228614e-01 2.228614e-01 2.228614e-01 2.228614e-01 2.228614e-01 2.228614e-01 2.228614e-01 2.228614e-01 2.228614e-01 2.228614e-01 2.228614e-01 2.228614e-01 2.228614e-01 2.228614e-01 2.228614e-01 2.228614e-01 2.228614e-01 2.228614e-01 2.228614e-01 2.228614e-01 2.228614e-01 2.228614e-01 2.228614e-01 2.228614e-01 2.228614e-01 2.228614e-01 2.228614e-01 2.228614e-01 2.228614e-01 2.228614e-01 2.228614e-01 2.228614e-01 2.228614e-01 2.228614e-01 2.228614e-01 2.228614e-01 2.228614e-01 2.228614e-01 2.228614e-01 2.228614e-01 2.228614e-01 2.228614e-01 2.228614e-01 2.228614e-01 2.228614e-01 2.228614e-01 2.228614e-01 2.228614e-01 2.228614e-01 2.228614e-01 2.228614e-01 2.228614e-01 2.228614e-01 2.228614e-01 2.228614e-01 2.228614e-01 2.228614e-01 2.228614e-01 2.228614e-01 2.228614e-01 2.228614e-01 2.228614e-01 2.228614e-01 2.228614e-01 2.228614e-01 2.228614e-01 2.228614e-01 2.228614e-01 2.228614e-01 2.228614e-01 2.228614e-01 2.228614e-01 2.228614e-01 2.228614e-01 2.228614e-01 2.228614e-01 2.228614e-01 2.228614e-01 2.228614e-01 2.228614e-01 2.228614e-01 2.228614e-01 2.228614e-01 2.228614e-01 2.228614e-01 2.228614e-01 2.228614e-01 2.228614e-01 2.228614e-01 2.228614e-01 2.228614e-01 2.228614e-01 2.228614e-01 2.228614e-01 2.228614e-01 2.228614e-01 2.228614e-01 2.228614e-01 2.228614e-01 2.228614e-01 2.228614e-01 2.228614e-01 2.228614e-01 2.228614e-01 2.228614e-01 2.228614e-01 2.228614e-01 2.228614e-01 2.228614e-01 2.228614e-01 2.228614e-01 2.228614e-01 2.228614e-01 2.228614e-01 2.228614e-01 2.228614e-01 2.228614e-01 2.228614e-01 2.228614e-01 2.228614e-01 2.228614e-01 2.228614e-01 2.228614e-01 2.228614e-01 2.228614e-01 2.228614e-01 2.228614e-01 2.228614e-01 2.228614e-01 2.228614e-01 2.228614e-01 2.228614e-01 2.228614e-01 2.228614e-01 2.228614e-01 2.228614e-01 2.228614e-01 2.228614e-01 2.228614e-01 2.228614e-01 2.228614e-01 2.228614e-01 2.228614e-01 2.228614e-01 2.228614e-01 2.228614e-01 2.228614e-01 2.228614e-01 2.228614e-01 2.228614e-01 2.228614e-01 2.228614e-01 2.228614e-01 2.228614e-01 2.228614e-01 2.228614e-01 2.228614e-01 2.228614e-01 2.228614e-01 2.228614e-01 2.228614e-01 2.228614e-01 2.228614e-01 2.228614e-01 2.228614e-01 2.228614e-01 2.228614e-01 2.228614e-01 2.228614e-01 2.228614e-01 2.228614e-01 2.228614e-01 2.228614e-01 2.228614e-01 2.228614e-01 2.228614e-01 2.228614e-01 2.228614e-01 2.228614e-01 2.228614e-01 2.228614e-01 2.228614e-01 2.228614e-01 2.228614e-01 2.228614e-01 2.228614e-01 2.228614e-01 2.228614e-01 2.228614e-01 2.228614e-01 2.228614e-01 2.228614e-01 2.228614e-01 2.228614e-01 2.228614e-01 2.228614e-01 2.228614e-01 2.228614e-01 2.228614e-01 2.228614e-01 2.228614e-01 2.228614e-01 2.228614e-01 2.228614e-01 2.228614e-01 2.228614e-01 2.228614e-01 2.228614e-01 2.228614e-01 2.228614e-01 2.228614e-01 2.228614e-01 2.228614e-01 2.228614e-01 2.228614e-01 2.228614e-01 2.228614e-01 2.228614e-01 2.228614e-01 2.228614e-01 2.228614e-01 2.228614e-01 2.228614e-01 2.228614e-01 2.228614e-01 2.228614e-01 2.228614e-01 2.228614e-01 2.228614e-01 2.228614e-01 2.228614e-01 2.228614e-01 2.228614e-01 2.228614e-01 2.228614e-01 2.228614e-01 2.228614e-01 2.228614e-01 2.228614e-01 2.228614e-01 2.228614e-01 2.228614e-01 2.228614e-01 2.228614e-01 2.228614e-01 2.228614e-01 2.228614e-01 2.228614e-01 2.228614e-01 2.228614e-01 2.228614e-01 2.228614e-01 2.228614e-01 2.228614e-01 2.228614e-01 2.228614e-01 2.228614e-01 2.228614e-01 2.228614e-01 2.228614e-01 2.228614e-01 2.228614e-01 2.228614e-01 2.228614e-01 2.228614e-01 2.228614e-01 2.228614e-01 2.228614e-01 2.228614e-01 2.228614e-01 2.228614e-01 2.228614e-01 2.228614e-01 2.228614e-01 2.228614e-01 2.228614e-01 2.228614e-01 2.228614e-01 2.228614e-01 2.228614e-01 2.228614e-01 2.228614e-01 2.228614e-01 2.228614e-01 2.228614e-01 2.228614e-01 2.228614e-01 2.228614e-01 2.228614e-01 2.228614e-01 2.228614e-01 2.228614e-01 2.228614e-01 2.228614e-01 2.228614e-01 2.228614e-01 2.228614e-01 2.228614e-01 2.228614e-01 2.228614e-01 2.228614e-01 2.228614e-01 2.228614e-01 2.228614e-01 2.228614e-01 2.228614e-01 2.228614e-01 2.228614e-01 2.228614e-01 2.228614e-01 2.228614e-01 2.228614e-01 2.228614e-01 2.228614e-01 2.228614e-01 2.228614e-01 2.228614e-01 2.228614e-01 2.228614e-01 2.228614e-01 2.228614e-01 2.228614e-01 2.228614e-01 2.228614e-01 2.228614e-01 2.228614e-01 2.228614e-01 2.228614e-01 2.228614e-01 2.228614e-01 2.228614e-01 2.228614e-01 2.228614e-01 2.228614e-01 2.228614e-01 2.228614e-01 2.228614e-01 2.228614e-01 2.228614e-01 2.228614e-01 2.228614e-01 2.228614e-01 2.228614e-01 2.228614e-01 2.228614e-01 2.228614e-01 2.228614e-01 2.228614e-01 2.228614e-01 2.228614e-01 2.228614e-01 2.228614e-01 2.228614e-01 2.228614e-01 2.228614e-01 2.228614e-01 2.228614e-01 2.228614e-01 2.228614e-01 2.228614e-01 2.228614e-01 2.228614e-01 2.228614e-01 2.228614e-01 2.228614e-01 2.228614e-01 2.228614e-01 2.228614e-01 2.228614e-01 2.228614e-01 2.228614e-01 2.228614e-01 2.228614e-01 2.228614e-01 2.228614e-01 2.228614e-01 2.228614e-01 2.228614e-01 2.228614e-01 2.228614e-01 2.228614e-01 2.228614e-01 2.228614e-01 2.228614e-01 2.228614e-01 2.228614e-01 2.228614e-01 2.228614e-01 2.228614e-01 2.228614e-01 2.228614e-01 2.228614e-01 2.228614e-01 2.228614e-01 2.228614e-01 2.228614e-01 2.228614e-01 2.228614e-01 2.228614e-01 2.228614e-01 2.228614e-01 2.228614e-01 2.228614e-01 2.228614e-01 2.228614e-01 2.228614e-01 2.228614e-01 2.228614e-01 2.228614e-01 2.228614e-01 2.228614e-01 2.228614e-01 2.228614e-01 2.228614e-01 2.228614e-01 2.228614e-01 2.228614e-01 2.228614e-01 2.228614e-01 2.228614e-01 2.228614e-01 2.228614e-01 2.228614e-01 2.228614e-01 2.228614e-01 2.228614e-01 2.228614e-01 2.228614e-01 2.228614e-01 2.228614e-01 2.228614e-01 2.228614e-01 2.228614e-01 2.228614e-01 2.228614e-01 2.228614e-01 2.228614e-01 2.228614e-01 2.228614e-01 2.228614e-01 2.228614e-01 2.228614e-01 
1.735316e+03 2.980042e-01 2.940198e-01 2.940198e-01 2.836914e-01 2.762714e-01 2.762714e-01 2.584257e-01 2.584257e-01 2.394346e-01 2.394346e-01 2.341704e-01 2.341704e-01 2.341704e-01 2.338399e-01 2.338399e-01 2.338399e-01 2.272368e-01 2.272368e-01 2.243622e-01 2.243622e-01 2.239517e-01 2.236688e-01 2.236688e-01 2.234351e-01 2.234351e-01 2.234230e-01 2.229982e-01 2.229982e-01 2.229246e-01 2.229246e-01 2.229246e-01 2.229246e-01 2.228657e-01 2.228632e-01 2.228632e-01 2.228632e-01 2.228615e-01 2.228615e-01 2.228615e-01 2.228615e-01 2.228615e-01 2.228614e-01 2.228614e-01 2.228614e-01 2.228614e-01 2.228614e-01 2.228614e-01 2.228614e-01 2.228614e-01 2.228614e-01 2.228614e-01 2.228614e-01 2.228614e-01 2.228614e-01 2.228614e-01 2.228614e-01 2.228614e-01 2.228614e-01 2.228614e-01 2.228614e-01 2.228614e-01 2.228614e-01 2.228614e-01 2.228614e-01 2.228614e-01 1.996323e-01 1.843243e-01 8.054446e-02 3.414644e-02 3.414644e-02 3.414644e-02 3.414644e-02 3.414644e-02 3.414644e-02 3.412673e-02 3.237007e-02 3.237007e-02 3.235994e-02 3.190657e-02 3.190657e-02 3.190657e-02 3.190657e-02 3.135915e-02 3.112434e-02 3.112434e-02 3.112434e-02 3.112434e-02 3.006181e-02 2.945333e-02 2.768705e-02 2.768705e-02 2.751210e-02 2.751210e-02 2.680523e-02 2.680523e-02 2.608425e-02 2.459092e-02 2.419392e-02 2.419392e-02 2.350163e-02 2.182254e-02 2.182254e-02 2.025483e-02 2.025483e-02 2.015101e-02 2.009122e-02 1.946854e-02 1.946854e-02 1.946854e-02 1.891341e-02 1.891341e-02 1.851738e-02 1.807257e-02 1.777511e-02 1.733901e-02 1.598663e-02 1.539552e-02 1.539552e-02 1.444594e-02 1.339798e-02 1.339798e-02 1.339798e-02 1.242548e-02 1.242548e-02 1.171675e-02 1.132510e-02 1.101354e-02 1.101354e-02 1.060250e-02 1.018966e-02 1.018966e-02 1.018871e-02 1.018871e-02 9.734167e-03 9.734167e-03 9.650485e-03 9.487860e-03 9.487860e-03 9.470405e-03 9.470405e-03 9.470405e-03 9.462218e-03 9.453248e-03 9.453248e-03 9.453248e-03 9.446230e-03 9.446230e-03 9.427854e-03 9.423174e-03 9.421224e-03 9.421224e-03 9.421224e-03 9.419714e-03 9.419714e-03 9.419002e-03 9.419002e-03 9.418856e-03 9.417251e-03 9.417251e-03 9.417251e-03 9.417251e-03 9.417251e-03 9.417157e-03 9.417153e-03 9.417151e-03 9.417151e-03 9.417151e-03 9.417151e-03 9.417151e-03 9.417151e-03 9.417151e-03 9.417151e-03 9.417151e-03 9.417151e-03 9.417151e-03 9.417150e-03 9.417150e-03 9.417150e-03 9.417150e-03 9.410871e-03 9.409640e-03 9.396876e-03 9.369704e-03 9.357967e-03 9.289647e-03 9.215010e-03 9.183599e-03 9.173214e-03 9.173214e-03 9.046258e-03 9.046258e-03 9.046258e-03 9.014269e-03 9.014269e-03 8.987839e-03 8.955595e-03 8.955595e-03 8.953948e-03 8.934287e-03 8.924653e-03 8.920527e-03 8.888602e-03 8.844741e-03 8.676825e-03 8.676825e-03 8.502585e-03 8.502585e-03 8.502585e-03 8.502585e-03 8.495497e-03 8.495497e-03 8.493128e-03 8.493128e-03 8.493128e-03 8.374093e-03 8.298305e-03 8.298305e-03 8.298305e-03 8.298305e-03 8.298305e-03 8.275151e-03 8.185459e-03 8.184369e-03 8.181350e-03 8.080202e-03 7.913218e-03 7.913218e-03 7.650722e-03 7.549646e-03 7.549646e-03 7.549646e-03 7.549646e-03 7.549646e-03 7.549646e-03 7.545538e-03 7.545538e-03 7.545538e-03 7.545538e-03 7.545538e-03 7.545538e-03 7.545538e-03 7.545538e-03 7.536176e-03 7.536176e-03 7.529616e-03 7.529616e-03 7.529616e-03 7.481664e-03 7.467005e-03 7.467005e-03 7.463233e-03 7.463233e-03 7.463233e-03 7.463233e-03 7.463233e-03 7.377473e-03 7.377473e-03 7.377473e-03 7.377473e-03 7.377473e-03 7.190736e-03 7.190736e-03 7.190736e-03 7.190736e-03 7.168907e-03 7.168907e-03 7.168907e-03 7.109237e-03 7.109237e-03 7.109237e-03 7.103030e-03 6.574430e-03 6.574430e-03 6.574430e-03 6.574430e-03 6.574430e-03 6.574430e-03 6.574430e-03 6.548730e-03 6.548730e-03 6.548730e-03 6.548730e-03 6.548730e-03 6.526409e-03 6.519013e-03 6.519013e-03 6.519013e-03 6.519013e-03 6.519013e-03 6.519013e-03 6.519013e-03 6.519013e-03 6.517938e-03 6.517843e-03 6.517843e-03 6.517843e-03 6.517843e-03 6.517843e-03 6.517843e-03 6.517843e-03 6.517843e-03 6.517843e-03 6.517668e-03 6.517668e-03 6.516184e-03 6.513825e-03 6.513300e-03 6.481267e-03 6.481267e-03 6.478889e-03 6.478889e-03 6.475098e-03 6.475098e-03 6.475098e-03 6.442447e-03 6.442447e-03 6.442447e-03 6.389256e-03 6.389256e-03 6.371410e-03 6.368604e-03 6.356216e-03 6.339751e-03 6.339751e-03 6.339751e-03 6.321522e-03 6.321522e-03 6.319944e-03 6.319944e-03 6.319872e-03 6.311064e-03 6.309644e-03 6.256098e-03 6.256098e-03 6.256098e-03 6.256098e-03 6.256098e-03 6.256098e-03 6.256098e-03 6.256098e-03 6.256098e-03 6.231992e-03 6.220359e-03 6.134833e-03 6.078979e-03 6.078979e-03 6.067308e-03 6.067308e-03 6.067308e-03 6.067308e-03 6.067308e-03 6.067308e-03 6.067308e-03 6.067308e-03 6.057426e-03 6.057426e-03 6.023359e-03 6.023359e-03 6.023359e-03 6.022660e-03 6.015491e-03 6.015491e-03 6.015491e-03 6.015491e-03 6.015491e-03 6.015491e-03 6.015491e-03 6.015491e-03 6.009134e-03 6.009134e-03 6.008767e-03 6.008767e-03 6.007138e-03 6.005724e-03 6.004248e-03 5.879617e-03 5.876371e-03 5.876371e-03 5.876057e-03 5.876057e-03 5.772919e-03 5.772919e-03 5.772919e-03 5.671087e-03 5.671087e-03 5.671087e-03 5.671087e-03 5.655952e-03 5.606264e-03 5.606264e-03 5.606264e-03 5.606264e-03 5.581666e-03 5.581666e-03 5.581666e-03 5.581666e-03 5.581666e-03 5.581666e-03 5.581666e-03 5.581628e-03 5.555118e-03 5.548110e-03 5.548110e-03 5.548110e-03 5.483131e-03 5.196232e-03 5.196232e-03 5.196232e-03 5.196232e-03 5.106188e-03 5.106188e-03 5.106188e-03 5.106188e-03 5.106188e-03 5.106188e-03 5.106188e-03 5.106188e-03 5.106188e-03 5.106188e-03 5.106188e-03 5.098788e-03 5.098788e-03 5.098788e-03 5.098788e-03 5.098788e-03 5.098788e-03 5.098788e-03 5.035106e-03 5.035106e-03 5.035106e-03 5.035106e-03 5.035106e-03 5.035106e-03 5.035106e-03 5.035106e-03 5.035106e-03 5.035106e-03 5.035106e-03 5.035106e-03 5.035106e-03 5.035106e-03 5.035106e-03 5.035106e-03 5.035106e-03 5.035106e-03 5.035106e-03 5.035106e-03 5.035106e-03 5.035106e-03 5.035106e-03 5.035106e-03 4.925199e-03 4.925199e-03 4.925199e-03 4.925199e-03 4.925199e-03 4.925199e-03 4.864689e-03 4.864689e-03 4.864689e-03 4.864689e-03 4.864689e-03 4.864689e-03 4.864689e-03 4.863331e-03 4.863331e-03 4.863331e-03 4.863254e-03 4.863254e-03 4.863254e-03 4.790319e-03 4.790319e-03 4.774584e-03 4.774584e-03 4.774584e-03 4.764100e-03 4.764100e-03 4.764100e-03 4.764100e-03 4.764100e-03 4.764100e-03 4.758952e-03 4.758952e-03 4.758952e-03 4.758952e-03 4.646036e-03 4.586352e-03 4.586352e-03 4.586352e-03 4.586352e-03 4.586352e-03 4.586352e-03 4.586352e-03 4.586352e-03 4.586352e-03 4.586352e-03 4.586352e-03 4.586352e-03 4.586352e-03 4.530867e-03 4.509200e-03 4.509200e-03 4.509200e-03 4.509200e-03 4.509200e-03 4.509200e-03 4.509200e-03 4.509200e-03 4.509200e-03 4.509200e-03 4.509200e-03 4.509200e-03 4.509200e-03 4.509200e-03 4.381828e-03 4.381828e-03 4.381828e-03 4.381828e-03 4.381828e-03 4.381828e-03 4.381828e-03 4.381828e-03 4.381828e-03 4.381828e-03 4.381828e-03 4.381828e-03 4.381828e-03 4.381828e-03 4.376634e-03 4.315912e-03 4.315912e-03 4.315912e-03 4.272376e-03 4.272376e-03 4.272376e-03 4.272376e-03 4.222218e-03 4.222218e-03 4.222218e-03 4.222218e-03 4.222218e-03 4.222218e-03 4.222218e-03 4.222218e-03 4.222218e-03 4.222218e-03 4.222218e-03 4.176043e-03 4.176043e-03 4.176043e-03 4.176043e-03 4.176043e-03 4.176043e-03 4.176043e-03 4.176043e-03 4.176043e-03 4.176043e-03 4.176043e-03 4.176043e-03 4.176043e-03 4.176043e-03 4.176043e-03 4.176043e-03 4.176043e-03 4.176043e-03 4.176043e-03 4.176043e-03 4.171332e-03 4.095075e-03 4.069646e-03 4.069646e-03 4.069646e-03 3.922653e-03 3.676840e-03 3.676840e-03 3.676840e-03 3.676840e-03 3.676840e-03 3.676840e-03 3.676840e-03 3.676840e-03 3.676840e-03 3.406962e-03 3.406962e-03 3.406962e-03 3.406962e-03 3.406962e-03 3.406962e-03 3.406962e-03 3.406962e-03 3.406962e-03 3.379908e-03 3.379908e-03 3.379908e-03 3.379908e-03 3.322225e-03 3.238934e-03 3.238934e-03 3.238934e-03 3.238934e-03 3.238934e-03 3.238934e-03 3.238934e-03 3.238934e-03 3.238934e-03 3.238934e-03 3.238934e-03 3.199869e-03 3.199869e-03 3.199536e-03 3.184126e-03 3.184126e-03 3.181844e-03 3.181844e-03 3.181330e-03 3.181330e-03 3.169634e-03 3.169634e-03 3.167101e-03 3.167101e-03 3.162226e-03 3.162226e-03 3.159882e-03 3.159882e-03 3.158506e-03 3.154285e-03 3.154285e-03 3.154285e-03 3.154067e-03 3.150178e-03 3.146446e-03 3.144046e-03 3.144046e-03 3.144046e-03 3.140257e-03 3.140257e-03 3.139388e-03 3.139388e-03 3.139388e-03 3.138461e-03 3.138461e-03 3.138461e-03 3.136768e-03 3.136071e-03 3.136071e-03 3.132632e-03 3.132632e-03 3.132632e-03 3.132632e-03 3.132632e-03 3.132632e-03 3.132594e-03 3.132594e-03 3.132594e-03 3.132594e-03 3.132594e-03 3.132594e-03 3.132594e-03 3.132594e-03 3.132319e-03 3.132270e-03 3.132034e-03 3.131934e-03 3.130111e-03 3.129694e-03 3.129694e-03 3.129694e-03 3.129694e-03 3.129694e-03 3.129694e-03 3.128266e-03 3.128266e-03 3.128229e-03 3.118416e-03 3.117562e-03 3.113383e-03 3.113383e-03 3.113383e-03 3.113383e-03 3.113383e-03 3.109188e-03 3.109188e-03 3.098722e-03 3.089007e-03 3.084111e-03 3.084111e-03 3.080302e-03 3.058150e-03 3.058150e-03 3.058150e-03 3.058150e-03 3.058150e-03 3.058150e-03 3.018758e-03 3.018758e-03 3.018758e-03 3.018758e-03 3.018758e-03 3.018758e-03 3.018758e-03 2.996378e-03 2.996378e-03 2.996378e-03 2.995024e-03 2.995024e-03 2.995024e-03 2.995024e-03 2.995024e-03 2.995024e-03 2.995024e-03 2.995024e-03 2.940954e-03 2.921915e-03 2.921915e-03 2.914918e-03 2.914918e-03 2.896496e-03 2.896496e-03 2.882568e-03 2.877794e-03 2.833787e-03 2.833787e-03 2.818310e-03 2.818310e-03 2.818310e-03 2.818310e-03 2.818310e-03 2.818310e-03 2.818310e-03 2.818310e-03 2.812507e-03 2.812507e-03 2.812507e-03 2.812507e-03 2.755377e-03 2.755377e-03 2.733664e-03 2.733664e-03 2.733664e-03 2.733664e-03 2.733664e-03 2.733664e-03 2.732355e-03 2.732355e-03 2.732355e-03 2.732355e-03 2.663038e-03 2.663038e-03 2.659672e-03 2.659672e-03 2.659672e-03 2.614300e-03 2.614300e-03 2.614300e-03 2.614300e-03 2.611838e-03 2.611838e-03 2.611838e-03 2.611838e-03 2.611838e-03 2.603987e-03 2.603987e-03 2.603987e-03 2.603987e-03 2.603987e-03 2.603987e-03 2.602309e-03 2.602309e-03 2.602309e-03 2.602309e-03 2.598758e-03 2.598758e-03 2.598758e-03 2.598758e-03 2.598758e-03 2.598758e-03 2.598246e-03 2.598246e-03 2.594730e-03 2.587494e-03 2.587494e-03 2.578801e-03 2.552542e-03 2.552542e-03 2.552542e-03 2.508600e-03 2.508600e-03 2.508600e-03 2.508600e-03 2.508600e-03 2.482831e-03 2.482831e-03 2.482831e-03 2.482831e-03 2.482831e-03 2.482831e-03 2.482831e-03 2.458793e-03 2.451801e-03 2.451801e-03 2.451801e-03 2.451801e-03 2.451801e-03 2.451801e-03 2.451189e-03 2.451189e-03 2.446167e-03 2.446167e-03 2.446167e-03 2.446167e-03 2.446167e-03 2.446167e-03 2.446167e-03 2.446167e-03 2.446167e-03 2.446167e-03 2.446167e-03 2.446158e-03 2.422324e-03 2.359146e-03 2.359146e-03 2.352647e-03 2.289816e-03 2.289816e-03 2.289816e-03 2.289816e-03 2.289816e-03 2.289816e-03 2.289816e-03 2.289816e-03 2.289816e-03 2.289816e-03 2.266296e-03 2.266296e-03 2.266296e-03 2.266296e-03 2.266296e-03 2.266296e-03 2.259816e-03 2.259816e-03 2.259816e-03 2.201687e-03 2.201687e-03 2.201687e-03 2.152967e-03 2.152967e-03 2.152967e-03 2.152967e-03 2.152967e-03 2.152967e-03 2.152967e-03 2.152967e-03 2.152967e-03 2.152967e-03 2.152967e-03 2.152967e-03 2.152967e-03 2.152967e-03 2.152967e-03 2.152967e-03 2.152967e-03 2.152967e-03 2.152967e-03 2.151801e-03 2.151801e-03 2.148709e-03 2.148709e-03 2.148709e-03 2.148709e-03 2.148709e-03 2.147692e-03 2.147692e-03 2.147692e-03 2.147692e-03 2.147692e-03 2.147692e-03 2.147692e-03 2.147692e-03 2.147692e-03 2.143942e-03 2.143517e-03 2.143108e-03 2.143108e-03 2.141683e-03 2.141683e-03 2.141683e-03 2.141683e-03 2.141683e-03 2.141683e-03 2.141683e-03 2.126554e-03 2.126554e-03 2.123273e-03 2.123273e-03 2.123273e-03 2.074065e-03 2.061146e-03 2.054525e-03 2.054525e-03 2.054525e-03 2.054525e-03 2.054525e-03 2.054525e-03 2.054525e-03 2.025397e-03 2.025397e-03 2.025397e-03 2.025397e-03 2.025397e-03 2.025397e-03 2.025397e-03 2.025397e-03 2.025397e-03 2.025397e-03 2.025397e-03 2.025397e-03 2.025397e-03 2.025397e-03 2.025397e-03 2.025397e-03 2.025397e-03 2.025397e-03 2.025397e-03 2.019260e-03 2.019260e-03 2.015939e-03 2.015939e-03 2.009932e-03 2.009932e-03 2.009932e-03 2.009932e-03 2.009932e-03 2.009932e-03 2.009932e-03 2.009514e-03 2.009514e-03 2.009514e-03 1.991160e-03 1.991160e-03 1.966419e-03 1.966419e-03 1.966419e-03 1.966419e-03 1.966419e-03 1.966419e-03 1.966419e-03 1.962396e-03 1.962206e-03 1.962206e-03 1.962206e-03 1.962206e-03 1.959934e-03 1.959934e-03 1.959934e-03 1.959934e-03 1.959934e-03 1.959934e-03 1.959934e-03 1.959934e-03 1.959934e-03 1.959934e-03 1.959934e-03 1.959934e-03 1.959934e-03 1.959934e-03 1.959934e-03 1.959934e-03 1.959934e-03 1.959934e-03 1.959934e-03 1.959934e-03 1.959934e-03 1.939338e-03 1.932300e-03 1.932300e-03 1.927507e-03 1.919667e-03 1.919667e-03 1.919667e-03 1.919667e-03 1.919667e-03 1.919667e-03 1.916467e-03 1.916236e-03 1.900244e-03 1.899221e-03 1.899221e-03 1.899221e-03 1.899221e-03 1.892853e-03 1.892853e-03 1.892853e-03 1.887035e-03 1.887035e-03 1.852009e-03 1.848788e-03 1.848788e-03 1.848788e-03 1.848788e-03 
4.375445e+02 3.051006e-01 2.486757e-01 2.433225e-01 2.373334e-01 2.373334e-01 2.373334e-01 2.373334e-01 2.373334e-01 2.367007e-01 2.352500e-01 2.348799e-01 2.333195e-01 2.318977e-01 2.309938e-01 2.304492e-01 2.253718e-01 2.247248e-01 2.247248e-01 2.247248e-01 2.236990e-01 2.236990e-01 2.236990e-01 2.236990e-01 2.228897e-01 2.228897e-01 2.228897e-01 2.228897e-01 2.228779e-01 2.228779e-01 2.228779e-01 2.228779e-01 2.228778e-01 2.228702e-01 2.228702e-01 2.228702e-01 2.228667e-01 2.228629e-01 2.228625e-01 2.228625e-01 2.228625e-01 2.228625e-01 2.228620e-01 2.228620e-01 2.228620e-01 2.228620e-01 2.228620e-01 2.228620e-01 2.228620e-01 2.228619e-01 2.228619e-01 2.228619e-01 2.228617e-01 2.228617e-01 2.228617e-01 2.228616e-01 2.228615e-01 2.228615e-01 2.228615e-01 2.228614e-01 2.228614e-01 2.228614e-01 2.228614e-01 2.228614e-01 2.228614e-01 2.228614e-01 2.228614e-01 2.228614e-01 2.228614e-01 2.228614e-01 2.228614e-01 2.228614e-01 2.228614e-01 2.228614e-01 2.228614e-01 2.228614e-01 2.228614e-01 2.228614e-01 2.228614e-01 2.228614e-01 2.228614e-01 2.228614e-01 2.228614e-01 2.228614e-01 2.228614e-01 2.228614e-01 2.228614e-01 2.228614e-01 2.228614e-01 2.228614e-01 2.228614e-01 2.228614e-01 2.228614e-01 2.228614e-01 2.228614e-01 2.228614e-01 2.228614e-01 2.228614e-01 2.228614e-01 2.228614e-01 2.228614e-01 2.228614e-01 2.228614e-01 2.228614e-01 2.228614e-01 2.228614e-01 2.228614e-01 2.228614e-01 2.228614e-01 2.228614e-01 2.228614e-01 2.228614e-01 2.228614e-01 2.228614e-01 2.228614e-01 2.228614e-01 2.228614e-01 2.228614e-01 2.228614e-01 2.228614e-01 2.228614e-01 2.228614e-01 2.228614e-01 2.228614e-01 2.228614e-01 2.228614e-01 2.228614e-01 2.228614e-01 2.228614e-01 2.228614e-01 2.228614e-01 2.228614e-01 2.228614e-01 2.228614e-01 2.228614e-01 2.228614e-01 2.228614e-01 2.228614e-01 2.228614e-01 2.228614e-01 2.228614e-01 2.228614e-01 2.228614e-01 2.228614e-01 2.228614e-01 2.228614e-01 2.228614e-01 2.228614e-01 2.228614e-01 2.228614e-01 2.228614e-01 2.228614e-01 2.228614e-01 2.228614e-01 2.228614e-01 2.228614e-01 2.228614e-01 2.228614e-01 2.228614e-01 2.228614e-01 2.228614e-01 2.228614e-01 2.228614e-01 2.228614e-01 2.228614e-01 2.228614e-01 2.228614e-01 2.228614e-01 2.228614e-01 2.228614e-01 2.228614e-01 2.228614e-01 2.228614e-01 2.228614e-01 2.228614e-01 2.228614e-01 2.228614e-01 2.228614e-01 2.228614e-01 2.228614e-01 2.228614e-01 2.228614e-01 2.228614e-01 2.228614e-01 2.228614e-01 2.228614e-01 2.228614e-01 2.228614e-01 2.228614e-01 2.228614e-01 2.228614e-01 2.228614e-01 2.228614e-01 2.228614e-01 2.228614e-01 2.228614e-01 2.228614e-01 2.228614e-01 2.228614e-01 2.228614e-01 2.228614e-01 2.228614e-01 2.228614e-01 2.228614e-01 2.228614e-01 2.228614e-01 2.228614e-01 2.228614e-01 2.228614e-01 2.228614e-01 2.228614e-01 2.228614e-01 2.228614e-01 2.228614e-01 2.228614e-01 2.228614e-01 2.228614e-01 2.228614e-01 2.228614e-01 2.228614e-01 2.228614e-01 2.228614e-01 2.228614e-01 2.228614e-01 2.228614e-01 2.228614e-01 2.228614e-01 2.228614e-01 2.228614e-01 2.228614e-01 2.228614e-01 2.228614e-01 2.228614e-01 2.228614e-01 2.228614e-01 2.228614e-01 2.228614e-01 2.228614e-01 2.228614e-01 2.228614e-01 2.228614e-01 2.228614e-01 2.228614e-01 2.228614e-01 2.228614e-01 2.228614e-01 2.228614e-01 2.228614e-01 2.228614e-01 2.228614e-01 2.228614e-01 2.228614e-01 2.228614e-01 2.228614e-01 2.228614e-01 2.228614e-01 2.228614e-01 2.228614e-01 2.228614e-01 2.228614e-01 2.228614e-01 2.228614e-01 2.228614e-01 2.228614e-01 2.228614e-01 2.228614e-01 2.228614e-01 2.228614e-01 2.228614e-01 2.228614e-01 2.228614e-01 2.228614e-01 2.228614e-01 2.228614e-01 2.228614e-01 2.228614e-01 2.228614e-01 2.228614e-01 2.228614e-01 2.228614e-01 2.228614e-01 2.228614e-01 2.228614e-01 2.228614e-01 2.228614e-01 2.228614e-01 2.228614e-01 2.228614e-01 2.228614e-01 2.228614e-01 2.228614e-01 2.228614e-01 2.228614e-01 2.228614e-01 2.228614e-01 2.228614e-01 2.228614e-01 2.228614e-01 2.228614e-01 2.228614e-01 2.228614e-01 2.228614e-01 2.228614e-01 2.228614e-01 2.228614e-01 2.228614e-01 2.228614e-01 2.228614e-01 2.228614e-01 2.228614e-01 2.228614e-01 2.228614e-01 2.228614e-01 2.228614e-01 2.228614e-01 2.228614e-01 2.228614e-01 2.228614e-01 2.228614e-01 2.228614e-01 2.228614e-01 2.228614e-01 2.228614e-01 2.228614e-01 2.228614e-01 2.228614e-01 2.228614e-01 2.228614e-01 2.228614e-01 2.228614e-01 2.228614e-01 2.228614e-01 2.228614e-01 2.228614e-01 2.228614e-01 2.228614e-01 2.228614e-01 2.228614e-01 2.228614e-01 2.228614e-01 2.228614e-01 2.228614e-01 2.228614e-01 2.228614e-01 2.228614e-01 2.228614e-01 2.228614e-01 2.228614e-01 2.228614e-01 2.228614e-01 2.228614e-01 2.228614e-01 2.228614e-01 2.228614e-01 2.228614e-01 2.228614e-01 2.228614e-01 2.228614e-01 2.228614e-01 2.228614e-01 2.228614e-01 2.228614e-01 2.228614e-01 2.228614e-01 2.228614e-01 2.228614e-01 2.228614e-01 2.228614e-01 2.228614e-01 2.228614e-01 2.228614e-01 2.228614e-01 2.228614e-01 2.228614e-01 2.228614e-01 2.228614e-01 2.228614e-01 2.228614e-01 2.228614e-01 2.228614e-01 2.228614e-01 2.228614e-01 2.228614e-01 2.228614e-01 2.228614e-01 2.228614e-01 2.228614e-01 2.228614e-01 2.228614e-01 2.228614e-01 2.228614e-01 2.228614e-01 2.228614e-01 2.228614e-01 2.228614e-01 2.228614e-01 2.228614e-01 2.228614e-01 2.228614e-01 2.228614e-01 2.228614e-01 2.228614e-01 2.228614e-01 2.228614e-01 2.228614e-01 2.228614e-01 2.228614e-01 2.228614e-01 2.228614e-01 2.228614e-01 2.228614e-01 2.228614e-01 2.228614e-01 2.228614e-01 2.228614e-01 2.228614e-01 2.228614e-01 2.228614e-01 2.228614e-01 2.228614e-01 2.228614e-01 2.228614e-01 2.228614e-01 2.228614e-01 2.228614e-01 2.228614e-01 2.228614e-01 2.228614e-01 2.228614e-01 2.228614e-01 2.228614e-01 2.228614e-01 2.228614e-01 2.228614e-01 2.228614e-01 2.228614e-01 2.228614e-01 2.228614e-01 2.228614e-01 2.228614e-01 2.228614e-01 2.228614e-01 2.228614e-01 2.228614e-01 2.228614e-01 2.228614e-01 2.228614e-01 2.228614e-01 2.228614e-01 2.228614e-01 2.228614e-01 2.228614e-01 2.228614e-01 2.228614e-01 2.228614e-01 2.228614e-01 2.228614e-01 2.228614e-01 2.228614e-01 2.228614e-01 2.228614e-01 2.228614e-01 2.228614e-01 2.228614e-01 2.228614e-01 2.228614e-01 2.228614e-01 2.228614e-01 2.228614e-01 2.228614e-01 2.228614e-01 2.228614e-01 2.228614e-01 2.228614e-01 2.228614e-01 2.228614e-01 2.228614e-01 2.228614e-01 2.228614e-01 2.228614e-01 2.228614e-01 2.228614e-01 2.228614e-01 2.228614e-01 2.228614e-01 2.228614e-01 2.228614e-01 2.228614e-01 2.228614e-01 2.228614e-01 2.228614e-01 2.228614e-01 2.228614e-01 2.228614e-01 2.228614e-01 2.228614e-01 2.228614e-01 2.228614e-01 2.228614e-01 2.228614e-01 2.228614e-01 2.228614e-01 2.228614e-01 2.228614e-01 2.228614e-01 2.228614e-01 2.228614e-01 2.228614e-01 2.228614e-01 2.228614e-01 2.228614e-01 2.228614e-01 2.228614e-01 2.228614e-01 2.228614e-01 2.228614e-01 2.228614e-01 2.228614e-01 2.228614e-01 2.228614e-01 2.228614e-01 2.228614e-01 2.228614e-01 2.228614e-01 2.228614e-01 2.228614e-01 2.228614e-01 2.228614e-01 2.228614e-01 2.228614e-01 2.228614e-01 2.228614e-01 2.228614e-01 2.228614e-01 2.228614e-01 2.228614e-01 2.228614e-01 2.228614e-01 2.228614e-01 2.228614e-01 2.228614e-01 2.228614e-01 2.228614e-01 2.228614e-01 2.228614e-01 2.228614e-01 2.228614e-01 2.228614e-01 2.228614e-01 2.228614e-01 2.228614e-01 2.228614e-01 2.228614e-01 2.228614e-01 2.228614e-01 2.228614e-01 2.228614e-01 2.228614e-01 2.228614e-01 2.228614e-01 2.228614e-01 2.228614e-01 2.228614e-01 2.228614e-01 2.228614e-01 2.228614e-01 2.228614e-01 2.228614e-01 2.228614e-01 2.228614e-01 2.228614e-01 2.228614e-01 2.228614e-01 2.228614e-01 2.228614e-01 2.228614e-01 2.228614e-01 2.228614e-01 2.228614e-01 2.228614e-01 2.228614e-01 2.228614e-01 2.228614e-01 2.228614e-01 2.228614e-01 2.228614e-01 2.228614e-01 2.228614e-01 2.228614e-01 2.228614e-01 2.228614e-01 2.228614e-01 2.228614e-01 2.228614e-01 2.228614e-01 2.228614e-01 2.228614e-01 2.228614e-01 2.228614e-01 2.228614e-01 2.228614e-01 2.228614e-01 2.228614e-01 2.228614e-01 2.228614e-01 2.228614e-01 2.228614e-01 2.228614e-01 2.228614e-01 2.228614e-01 2.228614e-01 2.228614e-01 2.228614e-01 2.228614e-01 2.228614e-01 2.228614e-01 2.228614e-01 2.228614e-01 2.228614e-01 2.228614e-01 2.228614e-01 2.228614e-01 2.228614e-01 2.228614e-01 2.228614e-01 2.228614e-01 2.228614e-01 2.228614e-01 2.228614e-01 2.228614e-01 2.228614e-01 2.228614e-01 2.228614e-01 2.228614e-01 2.228614e-01 2.228614e-01 2.228614e-01 2.228614e-01 2.228614e-01 2.228614e-01 2.228614e-01 2.228614e-01 2.228614e-01 2.228614e-01 2.228614e-01 2.228614e-01 2.228614e-01 2.228614e-01 2.228614e-01 2.228614e-01 2.228614e-01 2.228614e-01 2.228614e-01 2.228614e-01 2.228614e-01 2.228614e-01 2.228614e-01 2.228614e-01 2.228614e-01 2.228614e-01 2.228614e-01 2.228614e-01 2.228614e-01 2.228614e-01 2.228614e-01 2.228614e-01 2.228614e-01 2.228614e-01 2.228614e-01 2.228614e-01 2.228614e-01 2.228614e-01 2.228614e-01 2.228614e-01 2.228614e-01 2.228614e-01 2.228614e-01 2.228614e-01 2.228614e-01 2.228614e-01 2.228614e-01 2.228614e-01 2.228614e-01 2.228614e-01 2.228614e-01 2.228614e-01 2.228614e-01 2.228614e-01 2.228614e-01 2.228614e-01 2.228614e-01 2.228614e-01 2.228614e-01 2.228614e-01 2.228614e-01 2.228614e-01 2.228614e-01 2.228614e-01 2.228614e-01 2.228614e-01 2.228614e-01 2.228614e-01 2.228614e-01 2.228614e-01 2.228614e-01 2.228614e-01 2.228614e-01 2.228614e-01 2.228614e-01 2.228614e-01 2.228614e-01 2.228614e-01 2.228614e-01 2.228614e-01 2.228614e-01 2.228614e-01 2.228614e-01 2.228614e-01 2.228614e-01 2.228614e-01 2.228614e-01 2.228614e-01 2.228614e-01 2.228614e-01 2.228614e-01 2.228614e-01 2.228614e-01 2.228614e-01 2.228614e-01 2.228614e-01 2.228614e-01 2.228614e-01 2.228614e-01 2.228614e-01 2.228614e-01 2.228614e-01 2.228614e-01 2.228614e-01 2.228614e-01 2.228614e-01 2.228614e-01 2.228614e-01 2.228614e-01 2.228614e-01 2.228614e-01 2.228614e-01 2.228614e-01 2.228614e-01 2.228614e-01 2.228614e-01 2.228614e-01 2.228614e-01 2.228614e-01 2.228614e-01 2.228614e-01 2.228614e-01 2.228614e-01 2.228614e-01 2.228614e-01 2.228614e-01 2.228614e-01 2.228614e-01 2.228614e-01 2.228614e-01 2.228614e-01 2.228614e-01 2.228614e-01 2.228614e-01 2.228614e-01 2.228614e-01 2.228614e-01 2.228614e-01 2.228614e-01 2.228614e-01 2.228614e-01 2.228614e-01 2.228614e-01 2.228614e-01 2.228614e-01 2.228614e-01 2.228614e-01 2.228614e-01 2.228614e-01 2.228614e-01 2.228614e-01 2.228614e-01 2.228614e-01 2.228614e-01 2.228614e-01 2.228614e-01 2.228614e-01 2.228614e-01 2.228614e-01 2.228614e-01 2.228614e-01 2.228614e-01 2.228614e-01 2.228614e-01 2.228614e-01 2.228614e-01 2.228614e-01 2.228614e-01 2.228614e-01 2.228614e-01 2.228614e-01 2.228614e-01 2.228614e-01 2.228614e-01 2.228614e-01 2.228614e-01 2.228614e-01 2.228614e-01 2.228614e-01 2.228614e-01 2.228614e-01 2.228614e-01 2.228614e-01 2.228614e-01 2.228614e-01 2.228614e-01 2.228614e-01 2.228614e-01 2.228614e-01 2.228614e-01 2.228614e-01 2.228614e-01 2.228614e-01 2.228614e-01 2.228614e-01 2.228614e-01 2.228614e-01 2.228614e-01 2.228614e-01 2.228614e-01 2.228614e-01 2.228614e-01 2.228614e-01 2.228614e-01 2.228614e-01 2.228614e-01 2.228614e-01 2.228614e-01 2.228614e-01 2.228614e-01 2.228614e-01 2.228614e-01 2.228614e-01 2.228614e-01 2.228614e-01 2.228614e-01 2.228614e-01 2.228614e-01 2.228614e-01 2.228614e-01 2.228614e-01 2.228614e-01 2.228614e-01 2.228614e-01 2.228614e-01 2.228614e-01 2.228614e-01 2.228614e-01 2.228614e-01 2.228614e-01 2.228614e-01 2.228614e-01 2.228614e-01 2.228614e-01 2.228614e-01 2.228614e-01 2.228614e-01 2.228614e-01 2.228614e-01 2.228614e-01 2.228614e-01 2.228614e-01 2.228614e-01 2.228614e-01 2.228614e-01 2.228614e-01 2.228614e-01 2.228614e-01 2.228614e-01 2.228614e-01 2.228614e-01 2.228614e-01 2.228614e-01 2.228614e-01 2.228614e-01 2.228614e-01 2.228614e-01 2.228614e-01 2.228614e-01 2.228614e-01 2.228614e-01 2.228614e-01 2.228614e-01 2.228614e-01 2.228614e-01 2.228614e-01 2.228614e-01 2.228614e-01 2.228614e-01 2.228614e-01 2.228614e-01 2.228614e-01 2.228614e-01 2.228614e-01 2.228614e-01 2.228614e-01 2.228614e-01 2.228614e-01 2.228614e-01 2.228614e-01 2.228614e-01 2.228614e-01 2.228614e-01 2.228614e-01 2.228614e-01 2.228614e-01 2.228614e-01 2.228614e-01 2.228614e-01 2.228614e-01 2.228614e-01 2.228614e-01 2.228614e-01 2.228614e-01 2.228614e-01 2.228614e-01 2.228614e-01 2.228614e-01 2.228614e-01 2.228614e-01 2.228614e-01 2.228614e-01 2.228614e-01 2.228614e-01 2.228614e-01 2.228614e-01 2.228614e-01 2.228614e-01 2.228614e-01 2.228614e-01 2.228614e-01 2.228614e-01 2.228614e-01 2.228614e-01 2.228614e-01 2.228614e-01 2.228614e-01 2.228614e-01 2.228614e-01 2.228614e-01 2.228614e-01 2.228614e-01 2.228614e-01 2.228614e-01 2.228614e-01 2.228614e-01 2.228614e-01 2.228614e-01 2.228614e-01 2.228614e-01 2.228614e-01 2.228614e-01 2.228614e-01 2.228614e-01 2.228614e-01 2.228614e-01 2.228614e-01 2.228614e-01 2.228614e-01 2.228614e-01 2.228614e-01 2.228614e-01 2.228614e-01 2.228614e-01 2.228614e-01 2.228614e-01 2.228614e-01 2.228614e-01 2.228614e-01 2.228614e-01 2.228614e-01 2.228614e-01 2.228614e-01 2.228614e-01 2.228614e-01 2.228614e-01 2.228614e-01 2.228614e-01 2.228614e-01 2.228614e-01 2.228614e-01 2.228614e-01 2.228614e-01 2.228614e-01 2.228614e-01 2.228614e-01 
1.609454e+04 2.977864e-01 2.977864e-01 2.976369e-01 2.973951e-01 2.973951e-01 2.952909e-01 2.952909e-01 2.863626e-01 2.826646e-01 2.672424e-01 2.672424e-01 2.645502e-01 2.645502e-01 2.645502e-01 2.603089e-01 2.444820e-01 2.444820e-01 2.235120e-01 2.235120e-01 2.235120e-01 2.235120e-01 2.235120e-01 2.235120e-01 2.230972e-01 2.230972e-01 2.230972e-01 2.228638e-01 2.228638e-01 2.228630e-01 2.228628e-01 2.228628e-01 2.228628e-01 2.228628e-01 2.228619e-01 2.228614e-01 2.228614e-01 2.228614e-01 2.228614e-01 2.228614e-01 2.228614e-01 2.228614e-01 2.228614e-01 2.228614e-01 2.228614e-01 2.228614e-01 2.228614e-01 2.228614e-01 2.228614e-01 2.228614e-01 2.228614e-01 2.228614e-01 2.228614e-01 2.228614e-01 2.228614e-01 2.228614e-01 2.228614e-01 2.228614e-01 2.228614e-01 2.228614e-01 2.228614e-01 2.228614e-01 2.228614e-01 2.228614e-01 2.228614e-01 2.228614e-01 2.228614e-01 2.228614e-01 2.228614e-01 2.228614e-01 2.228614e-01 2.228614e-01 2.228614e-01 2.228614e-01 2.228614e-01 2.228614e-01 2.228614e-01 2.228614e-01 2.228614e-01 2.228614e-01 2.228614e-01 2.228614e-01 2.228614e-01 2.228614e-01 2.228614e-01 2.228614e-01 2.228614e-01 2.228614e-01 2.228614e-01 2.228614e-01 2.228614e-01 2.228614e-01 2.228614e-01 2.228614e-01 2.228614e-01 2.228614e-01 2.228614e-01 2.228614e-01 2.228614e-01 2.228614e-01 2.228614e-01 2.228614e-01 2.228614e-01 2.228614e-01 2.228614e-01 2.228614e-01 2.228614e-01 2.228614e-01 2.228614e-01 2.228614e-01 2.228614e-01 2.228614e-01 2.228614e-01 2.228614e-01 2.228614e-01 2.228614e-01 2.228614e-01 2.228614e-01 2.228614e-01 2.228614e-01 2.228614e-01 2.228614e-01 2.228614e-01 2.228614e-01 2.228614e-01 2.228614e-01 2.228614e-01 2.228614e-01 2.228614e-01 2.228614e-01 2.228614e-01 2.228614e-01 2.228614e-01 2.228614e-01 2.228614e-01 2.228614e-01 2.228614e-01 2.228614e-01 2.228614e-01 2.228614e-01 2.228614e-01 2.228614e-01 2.228614e-01 2.228614e-01 2.228614e-01 2.228614e-01 2.228614e-01 2.228614e-01 2.228614e-01 2.228614e-01 2.228614e-01 2.228614e-01 2.228614e-01 2.228614e-01 2.228614e-01 2.228614e-01 2.228614e-01 2.228614e-01 2.228614e-01 2.228614e-01 2.228614e-01 2.228614e-01 2.228614e-01 2.228614e-01 2.228614e-01 2.228614e-01 2.228614e-01 2.228614e-01 2.228614e-01 2.228614e-01 2.228614e-01 2.228614e-01 2.228614e-01 2.228614e-01 2.228614e-01 2.228614e-01 2.228614e-01 2.228614e-01 2.228614e-01 2.228614e-01 2.228614e-01 2.228614e-01 2.228614e-01 2.228614e-01 2.228614e-01 2.228614e-01 2.228614e-01 2.228614e-01 2.228614e-01 2.228614e-01 2.228614e-01 2.228614e-01 2.228614e-01 2.228614e-01 2.228614e-01 2.228614e-01 2.228614e-01 2.228614e-01 2.228614e-01 2.228614e-01 2.228614e-01 2.228614e-01 2.228614e-01 2.228614e-01 2.228614e-01 2.228614e-01 2.228614e-01 2.228614e-01 2.228614e-01 2.228614e-01 2.228614e-01 2.228614e-01 2.228614e-01 2.228614e-01 2.228614e-01 2.228614e-01 2.228614e-01 2.228614e-01 2.228614e-01 2.228614e-01 2.228614e-01 2.228614e-01 2.228614e-01 2.228614e-01 2.228614e-01 2.228614e-01 2.228614e-01 2.228614e-01 2.228614e-01 2.228614e-01 2.228614e-01 2.228614e-01 2.228614e-01 2.228614e-01 2.228614e-01 2.228614e-01 2.228614e-01 2.228614e-01 2.228614e-01 2.228614e-01 2.228614e-01 2.228614e-01 2.228614e-01 2.228614e-01 2.228614e-01 2.228614e-01 2.228614e-01 2.228614e-01 2.228614e-01 2.228614e-01 2.228614e-01 2.228614e-01 2.228614e-01 2.228614e-01 2.228614e-01 2.228614e-01 2.228614e-01 2.228614e-01 2.228614e-01 2.228614e-01 2.228614e-01 2.228614e-01 2.228614e-01 2.228614e-01 2.228614e-01 2.228614e-01 2.228614e-01 2.228614e-01 2.228614e-01 2.228614e-01 2.228614e-01 2.228614e-01 2.228614e-01 2.228614e-01 2.228614e-01 2.228614e-01 2.228614e-01 2.228614e-01 2.228614e-01 2.228614e-01 2.228614e-01 2.228614e-01 2.228614e-01 2.228614e-01 2.228614e-01 2.228614e-01 2.228614e-01 2.228614e-01 2.228614e-01 2.228614e-01 2.228614e-01 2.228614e-01 2.228614e-01 2.228614e-01 2.228614e-01 2.228614e-01 2.228614e-01 2.228614e-01 2.228614e-01 2.228614e-01 2.228614e-01 2.228614e-01 2.228614e-01 2.228614e-01 2.228614e-01 2.228614e-01 2.228614e-01 2.228614e-01 2.228614e-01 2.228614e-01 2.228614e-01 2.228614e-01 2.228614e-01 2.228614e-01 2.228614e-01 2.228614e-01 2.228614e-01 2.228614e-01 2.228614e-01 2.228614e-01 2.228614e-01 2.228614e-01 2.228614e-01 2.228614e-01 2.228614e-01 2.228614e-01 2.228614e-01 2.228614e-01 2.228614e-01 2.228614e-01 2.228614e-01 2.228614e-01 2.228614e-01 2.228614e-01 2.228614e-01 2.228614e-01 2.228614e-01 2.228614e-01 2.228614e-01 2.228614e-01 2.228614e-01 2.228614e-01 2.228614e-01 2.228614e-01 2.228614e-01 2.228614e-01 2.228614e-01 2.228614e-01 2.228614e-01 2.228614e-01 2.228614e-01 2.228614e-01 2.228614e-01 2.228614e-01 2.228614e-01 2.228614e-01 2.228614e-01 2.228614e-01 2.228614e-01 2.228614e-01 2.228614e-01 2.228614e-01 2.228614e-01 2.228614e-01 2.228614e-01 2.228614e-01 2.228614e-01 2.228614e-01 2.228614e-01 2.228614e-01 2.228614e-01 2.228614e-01 2.228614e-01 2.228614e-01 2.228614e-01 2.228614e-01 2.228614e-01 2.228614e-01 2.228614e-01 2.228614e-01 2.228614e-01 2.228614e-01 2.228614e-01 2.228614e-01 2.228614e-01 2.228614e-01 2.228614e-01 2.228614e-01 2.228614e-01 2.228614e-01 2.228614e-01 2.228614e-01 2.228614e-01 2.228614e-01 2.228614e-01 2.228614e-01 2.228614e-01 2.228614e-01 2.228614e-01 2.228614e-01 2.228614e-01 2.228614e-01 2.228614e-01 2.228614e-01 2.228614e-01 2.228614e-01 2.228614e-01 2.228614e-01 2.228614e-01 2.228614e-01 2.228614e-01 2.228614e-01 2.228614e-01 2.228614e-01 2.228614e-01 2.228614e-01 2.228614e-01 2.228614e-01 2.228614e-01 2.228614e-01 2.228614e-01 2.228614e-01 2.228614e-01 2.228614e-01 2.228614e-01 2.228614e-01 2.228614e-01 2.228614e-01 2.228614e-01 2.228614e-01 2.228614e-01 2.228614e-01 2.228614e-01 2.228614e-01 2.228614e-01 2.228614e-01 2.228614e-01 2.228614e-01 2.228614e-01 2.228614e-01 2.228614e-01 2.228614e-01 2.228614e-01 2.228614e-01 2.228614e-01 2.228614e-01 2.228614e-01 2.228614e-01 2.228614e-01 2.228614e-01 2.228614e-01 2.228614e-01 2.228614e-01 2.228614e-01 2.228614e-01 2.228614e-01 2.228614e-01 2.228614e-01 2.228614e-01 2.228614e-01 2.228614e-01 2.228614e-01 2.228614e-01 2.228614e-01 2.228614e-01 2.228614e-01 2.228614e-01 2.228614e-01 2.228614e-01 2.228614e-01 2.228614e-01 2.228614e-01 2.228614e-01 2.228614e-01 2.228614e-01 2.228614e-01 2.228614e-01 2.228614e-01 2.228614e-01 2.228614e-01 2.228614e-01 2.228614e-01 2.228614e-01 2.228614e-01 2.228614e-01 2.228614e-01 2.228614e-01 2.228614e-01 2.228614e-01 2.228614e-01 2.228614e-01 2.228614e-01 2.228614e-01 2.228614e-01 2.228614e-01 2.228614e-01 2.228614e-01 2.228614e-01 2.228614e-01 2.228614e-01 2.228614e-01 2.228614e-01 2.228614e-01 2.228614e-01 2.228614e-01 2.228614e-01 2.228614e-01 2.228614e-01 2.228614e-01 2.228614e-01 2.228614e-01 2.228614e-01 2.228614e-01 2.228614e-01 2.228614e-01 2.228614e-01 2.228614e-01 2.228614e-01 2.228614e-01 2.228614e-01 2.228614e-01 2.228614e-01 2.228614e-01 2.228614e-01 2.228614e-01 2.228614e-01 2.228614e-01 2.228614e-01 2.228614e-01 2.228614e-01 2.228614e-01 2.228614e-01 2.228614e-01 2.228614e-01 2.228614e-01 2.228614e-01 2.228614e-01 2.228614e-01 2.228614e-01 2.228614e-01 2.228614e-01 2.228614e-01 2.228614e-01 2.228614e-01 2.228614e-01 2.228614e-01 2.228614e-01 2.228614e-01 2.228614e-01 2.228614e-01 2.228614e-01 2.228614e-01 2.228614e-01 2.228614e-01 2.228614e-01 2.228614e-01 2.228614e-01 2.228614e-01 2.228614e-01 2.228614e-01 2.228614e-01 2.228614e-01 2.228614e-01 2.228614e-01 2.228614e-01 2.228614e-01 2.228614e-01 2.228614e-01 2.228614e-01 2.228614e-01 2.228614e-01 2.228614e-01 2.228614e-01 2.228614e-01 2.228614e-01 2.228614e-01 2.228614e-01 2.228614e-01 2.228614e-01 2.228614e-01 2.228614e-01 2.228614e-01 2.228614e-01 2.228614e-01 2.228614e-01 2.228614e-01 2.228614e-01 2.228614e-01 2.228614e-01 2.228614e-01 2.228614e-01 2.228614e-01 2.228614e-01 2.228614e-01 2.228614e-01 2.228614e-01 2.228614e-01 2.228614e-01 2.228614e-01 2.228614e-01 2.228614e-01 2.228614e-01 2.228614e-01 2.228614e-01 2.228614e-01 2.228614e-01 2.228614e-01 2.228614e-01 2.228614e-01 2.228614e-01 2.228614e-01 2.228614e-01 2.228614e-01 2.228614e-01 2.228614e-01 2.228614e-01 2.228614e-01 2.228614e-01 2.228614e-01 2.228614e-01 2.228614e-01 2.228614e-01 2.228614e-01 2.228614e-01 2.228614e-01 2.228614e-01 2.228614e-01 2.228614e-01 2.228614e-01 2.228614e-01 2.228614e-01 2.228614e-01 2.228614e-01 2.228614e-01 2.228614e-01 2.228614e-01 2.228614e-01 2.228614e-01 2.228614e-01 2.228614e-01 2.228614e-01 2.228614e-01 2.228614e-01 2.228614e-01 2.228614e-01 2.228614e-01 2.228614e-01 2.228614e-01 2.228614e-01 2.228614e-01 2.228614e-01 2.228614e-01 2.228614e-01 2.228614e-01 2.228614e-01 2.228614e-01 2.228614e-01 2.228614e-01 2.228614e-01 2.228614e-01 2.228614e-01 2.228614e-01 2.228614e-01 2.228614e-01 2.228614e-01 2.228614e-01 2.228614e-01 2.228614e-01 2.228614e-01 2.228614e-01 2.228614e-01 2.228614e-01 2.228614e-01 2.228614e-01 2.228614e-01 2.228614e-01 2.228614e-01 2.228614e-01 2.228614e-01 2.228614e-01 2.228614e-01 2.228614e-01 2.228614e-01 2.228614e-01 2.228614e-01 2.228614e-01 2.228614e-01 2.228614e-01 2.228614e-01 2.228614e-01 2.228614e-01 2.228614e-01 2.228614e-01 2.228614e-01 2.228614e-01 2.228614e-01 2.228614e-01 2.228614e-01 2.228614e-01 2.228614e-01 2.228614e-01 2.228614e-01 2.228614e-01 2.228614e-01 2.228614e-01 2.228614e-01 2.228614e-01 2.228614e-01 2.228614e-01 2.228614e-01 2.228614e-01 2.228614e-01 2.228614e-01 2.228614e-01 2.228614e-01 2.228614e-01 2.228614e-01 2.228614e-01 2.228614e-01 2.228614e-01 2.228614e-01 2.228614e-01 2.228614e-01 2.228614e-01 2.228614e-01 2.228614e-01 2.228614e-01 2.228614e-01 2.228614e-01 2.228614e-01 2.228614e-01 2.228614e-01 2.228614e-01 2.228614e-01 2.228614e-01 2.228614e-01 2.228614e-01 2.228614e-01 2.228614e-01 2.228614e-01 2.228614e-01 2.228614e-01 2.228614e-01 2.228614e-01 2.228614e-01 2.228614e-01 2.228614e-01 2.228614e-01 2.228614e-01 2.228614e-01 2.228614e-01 2.228614e-01 2.228614e-01 2.228614e-01 2.228614e-01 2.228614e-01 2.228614e-01 2.228614e-01 2.228614e-01 2.228614e-01 2.228614e-01 2.228614e-01 2.228614e-01 2.228614e-01 2.228614e-01 2.228614e-01 2.228614e-01 2.228614e-01 2.228614e-01 2.228614e-01 2.228614e-01 2.228614e-01 2.228614e-01 2.228614e-01 2.228614e-01 2.228614e-01 2.228614e-01 2.228614e-01 2.228614e-01 2.228614e-01 2.228614e-01 2.228614e-01 2.228614e-01 2.228614e-01 2.228614e-01 2.228614e-01 2.228614e-01 2.228614e-01 2.228614e-01 2.228614e-01 2.228614e-01 2.228614e-01 2.228614e-01 2.228614e-01 2.228614e-01 2.228614e-01 2.228614e-01 2.228614e-01 2.228614e-01 2.228614e-01 2.228614e-01 2.228614e-01 2.228614e-01 2.228614e-01 2.228614e-01 2.228614e-01 2.228614e-01 2.228614e-01 2.228614e-01 2.228614e-01 2.228614e-01 2.228614e-01 2.228614e-01 2.228614e-01 2.228614e-01 2.228614e-01 2.228614e-01 2.228614e-01 2.228614e-01 2.228614e-01 2.228614e-01 2.228614e-01 2.228614e-01 2.228614e-01 2.228614e-01 2.228614e-01 2.228614e-01 2.228614e-01 2.228614e-01 2.228614e-01 2.228614e-01 2.228614e-01 2.228614e-01 2.228614e-01 2.228614e-01 2.228614e-01 2.228614e-01 2.228614e-01 2.228614e-01 2.228614e-01 2.228614e-01 2.228614e-01 2.228614e-01 2.228614e-01 2.228614e-01 2.228614e-01 2.228614e-01 2.228614e-01 2.228614e-01 2.228614e-01 2.228614e-01 2.228614e-01 2.228614e-01 2.228614e-01 2.228614e-01 2.228614e-01 2.228614e-01 2.228614e-01 2.228614e-01 2.228614e-01 2.228614e-01 2.228614e-01 2.228614e-01 2.228614e-01 2.228614e-01 2.228614e-01 2.228614e-01 2.228614e-01 2.228614e-01 2.228614e-01 2.228614e-01 2.228614e-01 2.228614e-01 2.228614e-01 2.228614e-01 2.228614e-01 2.228614e-01 2.228614e-01 2.228614e-01 2.228614e-01 2.228614e-01 2.228614e-01 2.228614e-01 2.228614e-01 2.228614e-01 2.228614e-01 2.228614e-01 2.228614e-01 2.228614e-01 2.228614e-01 2.228614e-01 2.228614e-01 2.228614e-01 2.228614e-01 2.228614e-01 2.228614e-01 2.228614e-01 2.228614e-01 2.228614e-01 2.228614e-01 2.228614e-01 2.228614e-01 2.228614e-01 2.228614e-01 2.228614e-01 2.228614e-01 2.228614e-01 2.228614e-01 2.228614e-01 2.228614e-01 2.228614e-01 2.228614e-01 2.228614e-01 2.228614e-01 2.228614e-01 2.228614e-01 2.228614e-01 2.228614e-01 2.228614e-01 2.228614e-01 2.228614e-01 2.228614e-01 2.228614e-01 2.228614e-01 2.228614e-01 2.228614e-01 2.228614e-01 2.228614e-01 2.228614e-01 2.228614e-01 2.228614e-01 2.228614e-01 2.228614e-01 2.228614e-01 2.228614e-01 2.228614e-01 2.228614e-01 2.228614e-01 2.228614e-01 2.228614e-01 2.228614e-01 2.228614e-01 2.228614e-01 2.228614e-01 2.228614e-01 2.228614e-01 2.228614e-01 2.228614e-01 2.228614e-01 2.228614e-01 2.228614e-01 2.228614e-01 2.228614e-01 2.228614e-01 2.228614e-01 2.228614e-01 2.228614e-01 2.228614e-01 2.228614e-01 2.228614e-01 2.228614e-01 2.228614e-01 2.228614e-01 2.228614e-01 2.228614e-01 2.228614e-01 2.228614e-01 2.228614e-01 2.228614e-01 2.228614e-01 2.228614e-01 2.228614e-01 2.228614e-01 2.228614e-01 2.228614e-01 2.228614e-01 2.228614e-01 2.228614e-01 2.228614e-01 2.228614e-01 2.228614e-01 2.228614e-01 2.228614e-01 2.228614e-01 2.228614e-01 2.228614e-01 2.228614e-01 2.228614e-01 2.228614e-01 2.228614e-01 2.228614e-01 2.228614e-01 2.228614e-01 2.228614e-01 2.228614e-01 2.228614e-01 2.228614e-01 2.228614e-01 2.228614e-01 2.228614e-01 
1.083110e+03 2.892861e-01 2.753906e-01 2.623315e-01 2.494341e-01 2.483963e-01 2.483963e-01 2.373745e-01 2.362749e-01 2.361011e-01 2.348324e-01 2.346580e-01 2.346580e-01 2.346580e-01 2.278574e-01 2.278574e-01 2.278574e-01 2.276589e-01 2.276589e-01 2.275298e-01 2.266351e-01 2.254928e-01 2.238420e-01 2.230438e-01 2.230184e-01 2.230184e-01 2.230184e-01 2.230184e-01 2.229948e-01 2.229172e-01 2.228983e-01 2.228983e-01 2.228983e-01 2.228824e-01 2.228649e-01 2.228649e-01 2.228649e-01 2.228649e-01 2.228649e-01 2.228627e-01 2.228627e-01 2.228626e-01 2.228626e-01 2.228614e-01 2.228614e-01 2.228614e-01 2.228614e-01 2.228614e-01 2.228614e-01 2.228614e-01 2.228614e-01 2.228614e-01 2.228614e-01 2.228614e-01 2.228614e-01 2.228614e-01 2.228614e-01 2.228614e-01 2.228614e-01 2.228614e-01 2.228614e-01 2.228614e-01 2.228614e-01 2.228614e-01 2.228614e-01 2.228614e-01 2.228614e-01 2.228614e-01 2.228614e-01 2.228614e-01 2.228614e-01 2.228614e-01 2.228614e-01 2.228614e-01 2.228614e-01 2.228614e-01 2.228614e-01 2.228614e-01 2.228614e-01 2.228614e-01 2.228614e-01 2.228614e-01 2.228614e-01 2.228614e-01 2.228614e-01 2.228614e-01 2.228614e-01 2.228614e-01 2.228614e-01 2.228614e-01 2.228614e-01 2.228614e-01 2.228614e-01 2.228614e-01 2.228614e-01 2.228614e-01 2.228614e-01 2.228614e-01 2.228614e-01 2.228614e-01 2.228614e-01 2.228614e-01 2.228614e-01 2.228614e-01 2.228614e-01 2.228614e-01 2.228614e-01 2.228614e-01 2.228614e-01 2.228614e-01 2.228614e-01 2.228614e-01 2.228614e-01 2.228614e-01 2.228614e-01 2.228614e-01 2.228614e-01 2.228614e-01 2.228614e-01 2.228614e-01 2.228614e-01 2.228614e-01 2.228614e-01 2.228614e-01 2.228614e-01 2.228614e-01 2.228614e-01 2.228614e-01 2.228614e-01 2.228614e-01 2.228614e-01 2.228614e-01 2.228614e-01 2.228614e-01 2.228614e-01 2.228614e-01 2.228614e-01 2.228614e-01 2.228614e-01 2.228614e-01 2.228614e-01 2.228614e-01 2.228614e-01 2.228614e-01 2.228614e-01 2.228614e-01 2.228614e-01 2.228614e-01 2.228614e-01 2.228614e-01 2.228614e-01 2.228614e-01 2.228614e-01 2.228614e-01 2.228614e-01 2.228614e-01 2.228614e-01 2.228614e-01 2.228614e-01 2.228614e-01 2.228614e-01 2.228614e-01 2.228614e-01 2.228614e-01 2.228614e-01 2.228614e-01 2.228614e-01 2.228614e-01 2.228614e-01 2.228614e-01 2.228614e-01 2.228614e-01 2.228614e-01 2.228614e-01 2.228614e-01 2.228614e-01 2.228614e-01 2.228614e-01 2.228614e-01 2.228614e-01 2.228614e-01 2.228614e-01 2.228614e-01 2.228614e-01 2.228614e-01 2.228614e-01 2.228614e-01 2.228614e-01 2.228614e-01 2.228614e-01 2.228614e-01 2.228614e-01 2.228614e-01 2.228614e-01 2.228614e-01 2.228614e-01 2.228614e-01 2.228614e-01 2.228614e-01 2.228614e-01 2.228614e-01 2.228614e-01 2.228614e-01 2.228614e-01 2.228614e-01 2.228614e-01 2.228614e-01 2.228614e-01 2.228614e-01 2.228614e-01 2.228614e-01 2.228614e-01 2.228614e-01 2.228614e-01 2.228614e-01 2.228614e-01 2.228614e-01 2.228614e-01 2.228614e-01 2.228614e-01 2.228614e-01 2.228614e-01 2.228614e-01 2.228614e-01 2.228614e-01 2.228614e-01 2.228614e-01 2.228614e-01 2.228614e-01 2.228614e-01 2.228614e-01 2.228614e-01 2.228614e-01 2.228614e-01 2.228614e-01 2.228614e-01 2.228614e-01 2.228614e-01 2.228614e-01 2.228614e-01 2.228614e-01 2.228614e-01 2.228614e-01 2.228614e-01 2.228614e-01 2.228614e-01 2.228614e-01 2.228614e-01 2.228614e-01 2.228614e-01 2.228614e-01 2.228614e-01 2.228614e-01 2.228614e-01 2.228614e-01 2.228614e-01 2.228614e-01 2.228614e-01 2.228614e-01 2.228614e-01 2.228614e-01 2.228614e-01 2.228614e-01 2.228614e-01 2.228614e-01 2.228614e-01 2.228614e-01 2.228614e-01 2.228614e-01 2.228614e-01 2.228614e-01 2.228614e-01 2.228614e-01 2.228614e-01 2.228614e-01 2.228614e-01 2.228614e-01 2.228614e-01 2.228614e-01 2.228614e-01 2.228614e-01 2.228614e-01 2.228614e-01 2.228614e-01 2.228614e-01 2.228614e-01 2.228614e-01 2.228614e-01 2.228614e-01 2.228614e-01 2.228614e-01 2.228614e-01 2.228614e-01 2.228614e-01 2.228614e-01 2.228614e-01 2.228614e-01 2.228614e-01 2.228614e-01 2.228614e-01 2.228614e-01 2.228614e-01 2.228614e-01 2.228614e-01 2.228614e-01 2.228614e-01 2.228614e-01 2.228614e-01 2.228614e-01 2.228614e-01 2.228614e-01 2.228614e-01 2.228614e-01 2.228614e-01 2.228614e-01 2.228614e-01 2.228614e-01 2.228614e-01 2.228614e-01 2.228614e-01 2.228614e-01 2.228614e-01 2.228614e-01 2.228614e-01 2.228614e-01 2.228614e-01 2.228614e-01 2.228614e-01 2.228614e-01 2.228614e-01 2.228614e-01 2.228614e-01 2.228614e-01 2.228614e-01 2.228614e-01 2.228614e-01 2.228614e-01 2.228614e-01 2.228614e-01 2.228614e-01 2.228614e-01 2.228614e-01 2.228614e-01 2.228614e-01 2.228614e-01 2.228614e-01 2.228614e-01 2.228614e-01 2.228614e-01 2.228614e-01 2.228614e-01 2.228614e-01 2.228614e-01 2.228614e-01 2.228614e-01 2.228614e-01 2.228614e-01 2.228614e-01 2.228614e-01 2.228614e-01 2.228614e-01 2.228614e-01 2.228614e-01 2.228614e-01 2.228614e-01 2.228614e-01 2.228614e-01 2.228614e-01 2.228614e-01 2.228614e-01 2.228614e-01 2.228614e-01 2.228614e-01 2.228614e-01 2.228614e-01 2.228614e-01 2.228614e-01 2.228614e-01 2.228614e-01 2.228614e-01 2.228614e-01 2.228614e-01 2.228614e-01 2.228614e-01 2.228614e-01 2.228614e-01 2.228614e-01 2.228614e-01 2.228614e-01 2.228614e-01 2.228614e-01 2.228614e-01 2.228614e-01 2.228614e-01 2.228614e-01 2.228614e-01 2.228614e-01 2.228614e-01 2.228614e-01 2.228614e-01 2.228614e-01 2.228614e-01 2.228614e-01 2.228614e-01 2.228614e-01 2.228614e-01 2.228614e-01 2.228614e-01 2.228614e-01 2.228614e-01 2.228614e-01 2.228614e-01 2.228614e-01 2.228614e-01 2.228614e-01 2.228614e-01 2.228614e-01 2.228614e-01 2.228614e-01 2.228614e-01 2.228614e-01 2.228614e-01 2.228614e-01 2.228614e-01 2.228614e-01 2.228614e-01 2.228614e-01 2.228614e-01 2.228614e-01 2.228614e-01 2.228614e-01 2.228614e-01 2.228614e-01 2.228614e-01 2.228614e-01 2.228614e-01 2.228614e-01 2.228614e-01 2.228614e-01 2.228614e-01 2.228614e-01 2.228614e-01 2.228614e-01 2.228614e-01 2.228614e-01 2.228614e-01 2.228614e-01 2.228614e-01 2.228614e-01 2.228614e-01 2.228614e-01 2.228614e-01 2.228614e-01 2.228614e-01 2.228614e-01 2.228614e-01 2.228614e-01 2.228614e-01 2.228614e-01 2.228614e-01 2.228614e-01 2.228614e-01 2.228614e-01 2.228614e-01 2.228614e-01 2.228614e-01 2.228614e-01 2.228614e-01 2.228614e-01 2.228614e-01 2.228614e-01 2.228614e-01 2.228614e-01 2.228614e-01 2.228614e-01 2.228614e-01 2.228614e-01 2.228614e-01 2.228614e-01 2.228614e-01 2.228614e-01 2.228614e-01 2.228614e-01 2.228614e-01 2.228614e-01 2.228614e-01 2.228614e-01 2.228614e-01 2.228614e-01 2.228614e-01 2.228614e-01 2.228614e-01 2.228614e-01 2.228614e-01 2.228614e-01 2.228614e-01 2.228614e-01 2.228614e-01 2.228614e-01 2.228614e-01 2.228614e-01 2.228614e-01 2.228614e-01 2.228614e-01 2.228614e-01 2.228614e-01 2.228614e-01 2.228614e-01 2.228614e-01 2.228614e-01 2.228614e-01 2.228614e-01 2.228614e-01 2.228614e-01 2.228614e-01 2.228614e-01 2.228614e-01 2.228614e-01 2.228614e-01 2.228614e-01 2.228614e-01 2.228614e-01 2.228614e-01 2.228614e-01 2.228614e-01 2.228614e-01 2.228614e-01 2.228614e-01 2.228614e-01 2.228614e-01 2.228614e-01 2.228614e-01 2.228614e-01 2.228614e-01 2.228614e-01 2.228614e-01 2.228614e-01 2.228614e-01 2.228614e-01 2.228614e-01 2.228614e-01 2.228614e-01 2.228614e-01 2.228614e-01 2.228614e-01 2.228614e-01 2.228614e-01 2.228614e-01 2.228614e-01 2.228614e-01 2.228614e-01 2.228614e-01 2.228614e-01 2.228614e-01 2.228614e-01 2.228614e-01 2.228614e-01 2.228614e-01 2.228614e-01 2.228614e-01 2.228614e-01 2.228614e-01 2.228614e-01 2.228614e-01 2.228614e-01 2.228614e-01 2.228614e-01 2.228614e-01 2.228614e-01 2.228614e-01 2.228614e-01 2.228614e-01 2.228614e-01 2.228614e-01 2.228614e-01 2.228614e-01 2.228614e-01 2.228614e-01 2.228614e-01 2.228614e-01 2.228614e-01 2.228614e-01 2.228614e-01 2.228614e-01 2.228614e-01 2.228614e-01 2.228614e-01 2.228614e-01 2.228614e-01 2.228614e-01 2.228614e-01 2.228614e-01 2.228614e-01 2.228614e-01 2.228614e-01 2.228614e-01 2.228614e-01 2.228614e-01 2.228614e-01 2.228614e-01 2.228614e-01 2.228614e-01 2.228614e-01 2.228614e-01 2.228614e-01 2.228614e-01 2.228614e-01 2.228614e-01 2.228614e-01 2.228614e-01 2.228614e-01 2.228614e-01 2.228614e-01 2.228614e-01 2.228614e-01 2.228614e-01 2.228614e-01 2.228614e-01 2.228614e-01 2.228614e-01 2.228614e-01 2.228614e-01 2.228614e-01 2.228614e-01 2.228614e-01 2.228614e-01 2.228614e-01 2.228614e-01 2.228614e-01 2.228614e-01 2.228614e-01 2.228614e-01 2.228614e-01 2.228614e-01 2.228614e-01 2.228614e-01 2.228614e-01 2.228614e-01 2.228614e-01 2.228614e-01 2.228614e-01 2.228614e-01 2.228614e-01 2.228614e-01 2.228614e-01 2.228614e-01 2.228614e-01 2.228614e-01 2.228614e-01 2.228614e-01 2.228614e-01 2.228614e-01 2.228614e-01 2.228614e-01 2.228614e-01 2.228614e-01 2.228614e-01 2.228614e-01 2.228614e-01 2.228614e-01 2.228614e-01 2.228614e-01 2.228614e-01 2.228614e-01 2.228614e-01 2.228614e-01 2.228614e-01 2.228614e-01 2.228614e-01 2.228614e-01 2.228614e-01 2.228614e-01 2.228614e-01 2.228614e-01 2.228614e-01 2.228614e-01 2.228614e-01 2.228614e-01 2.228614e-01 2.228614e-01 2.228614e-01 2.228614e-01 2.228614e-01 2.228614e-01 2.228614e-01 2.228614e-01 2.228614e-01 2.228614e-01 2.228614e-01 2.228614e-01 2.228614e-01 2.228614e-01 2.228614e-01 2.228614e-01 2.228614e-01 2.228614e-01 2.228614e-01 2.228614e-01 2.228614e-01 2.228614e-01 2.228614e-01 2.228614e-01 2.228614e-01 2.228614e-01 2.228614e-01 2.228614e-01 2.228614e-01 2.228614e-01 2.228614e-01 2.228614e-01 2.228614e-01 2.228614e-01 2.228614e-01 2.228614e-01 2.228614e-01 2.228614e-01 2.228614e-01 2.228614e-01 2.228614e-01 2.228614e-01 2.228614e-01 2.228614e-01 2.228614e-01 2.228614e-01 2.228614e-01 2.228614e-01 2.228614e-01 2.228614e-01 2.228614e-01 2.228614e-01 2.228614e-01 2.228614e-01 2.228614e-01 2.228614e-01 2.228614e-01 2.228614e-01 2.228614e-01 2.228614e-01 2.228614e-01 2.228614e-01 2.228614e-01 2.228614e-01 2.228614e-01 2.228614e-01 2.228614e-01 2.228614e-01 2.228614e-01 2.228614e-01 2.228614e-01 2.228614e-01 2.228614e-01 2.228614e-01 2.228614e-01 2.228614e-01 2.228614e-01 2.228614e-01 2.228614e-01 2.228614e-01 2.228614e-01 2.228614e-01 2.228614e-01 2.228614e-01 2.228614e-01 2.228614e-01 2.228614e-01 2.228614e-01 2.228614e-01 2.228614e-01 2.228614e-01 2.228614e-01 2.228614e-01 2.228614e-01 2.228614e-01 2.228614e-01 2.228614e-01 2.228614e-01 2.228614e-01 2.228614e-01 2.228614e-01 2.228614e-01 2.228614e-01 2.228614e-01 2.228614e-01 2.228614e-01 2.228614e-01 2.228614e-01 2.228614e-01 2.228614e-01 2.228614e-01 2.228614e-01 2.228614e-01 2.228614e-01 2.228614e-01 2.228614e-01 2.228614e-01 2.228614e-01 2.228614e-01 2.228614e-01 2.228614e-01 2.228614e-01 2.228614e-01 2.228614e-01 2.228614e-01 2.228614e-01 2.228614e-01 2.228614e-01 2.228614e-01 2.228614e-01 2.228614e-01 2.228614e-01 2.228614e-01 2.228614e-01 2.228614e-01 2.228614e-01 2.228614e-01 2.228614e-01 2.228614e-01 2.228614e-01 2.228614e-01 2.228614e-01 2.228614e-01 2.228614e-01 2.228614e-01 2.228614e-01 2.228614e-01 2.228614e-01 2.228614e-01 2.228614e-01 2.228614e-01 2.228614e-01 2.228614e-01 2.228614e-01 2.228614e-01 2.228614e-01 2.228614e-01 2.228614e-01 2.228614e-01 2.228614e-01 2.228614e-01 2.228614e-01 2.228614e-01 2.228614e-01 2.228614e-01 2.228614e-01 2.228614e-01 2.228614e-01 2.228614e-01 2.228614e-01 2.228614e-01 2.228614e-01 2.228614e-01 2.228614e-01 2.228614e-01 2.228614e-01 2.228614e-01 2.228614e-01 2.228614e-01 2.228614e-01 2.228614e-01 2.228614e-01 2.228614e-01 2.228614e-01 2.228614e-01 2.228614e-01 2.228614e-01 2.228614e-01 2.228614e-01 2.228614e-01 2.228614e-01 2.228614e-01 2.228614e-01 2.228614e-01 2.228614e-01 2.228614e-01 2.228614e-01 2.228614e-01 2.228614e-01 2.228614e-01 2.228614e-01 2.228614e-01 2.228614e-01 2.228614e-01 2.228614e-01 2.228614e-01 2.228614e-01 2.228614e-01 2.228614e-01 2.228614e-01 2.228614e-01 2.228614e-01 2.228614e-01 2.228614e-01 2.228614e-01 2.228614e-01 2.228614e-01 2.228614e-01 2.228614e-01 2.228614e-01 2.228614e-01 2.228614e-01 2.228614e-01 2.228614e-01 2.228614e-01 2.228614e-01 2.228614e-01 2.228614e-01 2.228614e-01 2.228614e-01 2.228614e-01 2.228614e-01 2.228614e-01 2.228614e-01 2.228614e-01 2.228614e-01 2.228614e-01 2.228614e-01 2.228614e-01 2.228614e-01 2.228614e-01 2.228614e-01 2.228614e-01 2.228614e-01 2.228614e-01 2.228614e-01 2.228614e-01 2.228614e-01 2.228614e-01 2.228614e-01 2.228614e-01 2.228614e-01 2.228614e-01 2.228614e-01 2.228614e-01 2.228614e-01 2.228614e-01 2.228614e-01 2.228614e-01 2.228614e-01 2.228614e-01 2.228614e-01 2.228614e-01 2.228614e-01 2.228614e-01 2.228614e-01 2.228614e-01 2.228614e-01 2.228614e-01 2.228614e-01 2.228614e-01 2.228614e-01 2.228614e-01 2.228614e-01 2.228614e-01 2.228614e-01 2.228614e-01 2.228614e-01 2.228614e-01 2.228614e-01 2.228614e-01 2.228614e-01 2.228614e-01 2.228614e-01 2.228614e-01 2.228614e-01 2.228614e-01 2.228614e-01 2.228614e-01 2.228614e-01 2.228614e-01 2.228614e-01 2.228614e-01 2.228614e-01 2.228614e-01 2.228614e-01 2.228614e-01 2.228614e-01 2.228614e-01 2.228614e-01 2.228614e-01 2.228614e-01 2.228614e-01 2.228614e-01 2.228614e-01 2.228614e-01 2.228614e-01 2.228614e-01 2.228614e-01 2.228614e-01 2.228614e-01 2.228614e-01 2.228614e-01 2.228614e-01 2.228614e-01 2.228614e-01 2.228614e-01 2.228614e-01 2.228614e-01 2.228614e-01 2.228614e-01 2.228614e-01 
7.083514e+02 3.012384e-01 2.945246e-01 2.925356e-01 2.497257e-01 2.497257e-01 2.497257e-01 2.466353e-01 2.466353e-01 2.466353e-01 2.466353e-01 2.466353e-01 2.466353e-01 2.364518e-01 2.364518e-01 2.270350e-01 2.270350e-01 2.270350e-01 2.270350e-01 2.270350e-01 2.270350e-01 2.270350e-01 2.270350e-01 2.259626e-01 2.258083e-01 2.256332e-01 2.256332e-01 2.245827e-01 2.245827e-01 2.239728e-01 2.239728e-01 2.239728e-01 2.238469e-01 2.231301e-01 2.231179e-01 2.230893e-01 2.230893e-01 2.229171e-01 2.229171e-01 2.228725e-01 2.228703e-01 2.228635e-01 2.228635e-01 2.228627e-01 2.228627e-01 2.228627e-01 2.228627e-01 2.228627e-01 2.228627e-01 2.228625e-01 2.228625e-01 2.228625e-01 2.228620e-01 2.228617e-01 2.228615e-01 2.228615e-01 2.228615e-01 2.228615e-01 2.228615e-01 2.228615e-01 2.228615e-01 2.228615e-01 2.228614e-01 2.228614e-01 2.228614e-01 2.228614e-01 2.228614e-01 2.228614e-01 2.228614e-01 2.228614e-01 2.228614e-01 2.228614e-01 2.228614e-01 2.228614e-01 2.228614e-01 2.228614e-01 2.228614e-01 2.228614e-01 2.228614e-01 2.228614e-01 2.228614e-01 2.228614e-01 2.228614e-01 2.228614e-01 2.228614e-01 2.228614e-01 2.228614e-01 2.228614e-01 2.228614e-01 2.228614e-01 2.228614e-01 2.228614e-01 2.228614e-01 2.228614e-01 2.228614e-01 2.228614e-01 2.228614e-01 2.228614e-01 2.228614e-01 2.228614e-01 2.228614e-01 2.228614e-01 2.228614e-01 2.228614e-01 2.228614e-01 2.228614e-01 2.228614e-01 2.228614e-01 2.228614e-01 2.228614e-01 2.228614e-01 2.228614e-01 2.228614e-01 2.228614e-01 2.228614e-01 2.228614e-01 2.228614e-01 2.228614e-01 2.228614e-01 2.228614e-01 2.228614e-01 2.228614e-01 2.228614e-01 2.228614e-01 2.228614e-01 2.228614e-01 2.228614e-01 2.228614e-01 2.228614e-01 2.228614e-01 2.228614e-01 2.228614e-01 2.228614e-01 2.228614e-01 2.228614e-01 2.228614e-01 2.228614e-01 2.228614e-01 2.228614e-01 2.228614e-01 2.228614e-01 2.228614e-01 2.228614e-01 2.228614e-01 2.228614e-01 2.228614e-01 2.228614e-01 2.228614e-01 2.228614e-01 2.228614e-01 2.228614e-01 2.228614e-01 2.228614e-01 2.228614e-01 2.228614e-01 2.228614e-01 2.228614e-01 2.228614e-01 2.228614e-01 2.228614e-01 2.228614e-01 2.228614e-01 2.228614e-01 2.228614e-01 2.228614e-01 2.228614e-01 2.228614e-01 2.228614e-01 2.228614e-01 2.228614e-01 2.228614e-01 2.228614e-01 2.228614e-01 2.228614e-01 2.228614e-01 2.228614e-01 2.228614e-01 2.228614e-01 2.228614e-01 2.228614e-01 2.228614e-01 2.228614e-01 2.228614e-01 2.228614e-01 2.228614e-01 2.228614e-01 2.228614e-01 2.228614e-01 2.228614e-01 2.228614e-01 2.228614e-01 2.228614e-01 2.228614e-01 2.228614e-01 2.228614e-01 2.228614e-01 2.228614e-01 2.228614e-01 2.228614e-01 2.228614e-01 2.228614e-01 2.228614e-01 2.228614e-01 2.228614e-01 2.228614e-01 2.228614e-01 2.228614e-01 2.228614e-01 2.228614e-01 2.228614e-01 2.228614e-01 2.228614e-01 2.228614e-01 2.228614e-01 2.228614e-01 2.228614e-01 2.228614e-01 2.228614e-01 2.228614e-01 2.228614e-01 2.228614e-01 2.228614e-01 2.228614e-01 2.228614e-01 2.228614e-01 2.228614e-01 2.228614e-01 2.228614e-01 2.228614e-01 2.228614e-01 2.228614e-01 2.228614e-01 2.228614e-01 2.228614e-01 2.228614e-01 2.228614e-01 2.228614e-01 2.228614e-01 2.228614e-01 2.228614e-01 2.228614e-01 2.228614e-01 2.228614e-01 2.228614e-01 2.228614e-01 2.228614e-01 2.228614e-01 2.228614e-01 2.228614e-01 2.228614e-01 2.228614e-01 2.228614e-01 2.228614e-01 2.228614e-01 2.228614e-01 2.228614e-01 2.228614e-01 2.228614e-01 2.228614e-01 2.228614e-01 2.228614e-01 2.228614e-01 2.228614e-01 2.228614e-01 2.228614e-01 2.228614e-01 2.228614e-01 2.228614e-01 2.228614e-01 2.228614e-01 2.228614e-01 2.228614e-01 2.228614e-01 2.228614e-01 2.228614e-01 2.228614e-01 2.228614e-01 2.228614e-01 2.228614e-01 2.228614e-01 2.228614e-01 2.228614e-01 2.228614e-01 2.228614e-01 2.228614e-01 2.228614e-01 2.228614e-01 2.228614e-01 2.228614e-01 2.228614e-01 2.228614e-01 2.228614e-01 2.228614e-01 2.228614e-01 2.228614e-01 2.228614e-01 2.228614e-01 2.228614e-01 2.228614e-01 2.228614e-01 2.228614e-01 2.228614e-01 2.228614e-01 2.228614e-01 2.228614e-01 2.228614e-01 2.228614e-01 2.228614e-01 2.228614e-01 2.228614e-01 2.228614e-01 2.228614e-01 2.228614e-01 2.228614e-01 2.228614e-01 2.228614e-01 2.228614e-01 2.228614e-01 2.228614e-01 2.228614e-01 2.228614e-01 2.228614e-01 2.228614e-01 2.228614e-01 2.228614e-01 2.228614e-01 2.228614e-01 2.228614e-01 2.228614e-01 2.228614e-01 2.228614e-01 2.228614e-01 2.228614e-01 2.228614e-01 2.228614e-01 2.228614e-01 2.228614e-01 2.228614e-01 2.228614e-01 2.228614e-01 2.228614e-01 2.228614e-01 2.228614e-01 2.228614e-01 2.228614e-01 2.228614e-01 2.228614e-01 2.228614e-01 2.228614e-01 2.228614e-01 2.228614e-01 2.228614e-01 2.228614e-01 2.228614e-01 2.228614e-01 2.228614e-01 2.228614e-01 2.228614e-01 2.228614e-01 2.228614e-01 2.228614e-01 2.228614e-01 2.228614e-01 2.228614e-01 2.228614e-01 2.228614e-01 2.228614e-01 2.228614e-01 2.228614e-01 2.228614e-01 2.228614e-01 2.228614e-01 2.228614e-01 2.228614e-01 2.228614e-01 2.228614e-01 2.228614e-01 2.228614e-01 2.228614e-01 2.228614e-01 2.228614e-01 2.228614e-01 2.228614e-01 2.228614e-01 2.228614e-01 2.228614e-01 2.228614e-01 2.228614e-01 2.228614e-01 2.228614e-01 2.228614e-01 2.228614e-01 2.228614e-01 2.228614e-01 2.228614e-01 2.228614e-01 2.228614e-01 2.228614e-01 2.228614e-01 2.228614e-01 2.228614e-01 2.228614e-01 2.228614e-01 2.228614e-01 2.228614e-01 2.228614e-01 2.228614e-01 2.228614e-01 2.228614e-01 2.228614e-01 2.228614e-01 2.228614e-01 2.228614e-01 2.228614e-01 2.228614e-01 2.228614e-01 2.228614e-01 2.228614e-01 2.228614e-01 2.228614e-01 2.228614e-01 2.228614e-01 2.228614e-01 2.228614e-01 2.228614e-01 2.228614e-01 2.228614e-01 2.228614e-01 2.228614e-01 2.228614e-01 2.228614e-01 2.228614e-01 2.228614e-01 2.228614e-01 2.228614e-01 2.228614e-01 2.228614e-01 2.228614e-01 2.228614e-01 2.228614e-01 2.228614e-01 2.228614e-01 2.228614e-01 2.228614e-01 2.228614e-01 2.228614e-01 2.228614e-01 2.228614e-01 2.228614e-01 2.228614e-01 2.228614e-01 2.228614e-01 2.228614e-01 2.228614e-01 2.228614e-01 2.228614e-01 2.228614e-01 2.228614e-01 2.228614e-01 2.228614e-01 2.228614e-01 2.228614e-01 2.228614e-01 2.228614e-01 2.228614e-01 2.228614e-01 2.228614e-01 2.228614e-01 2.228614e-01 2.228614e-01 2.228614e-01 2.228614e-01 2.228614e-01 2.228614e-01 2.228614e-01 2.228614e-01 2.228614e-01 2.228614e-01 2.228614e-01 2.228614e-01 2.228614e-01 2.228614e-01 2.228614e-01 2.228614e-01 2.228614e-01 2.228614e-01 2.228614e-01 2.228614e-01 2.228614e-01 2.228614e-01 2.228614e-01 2.228614e-01 2.228614e-01 2.228614e-01 2.228614e-01 2.228614e-01 2.228614e-01 2.228614e-01 2.228614e-01 2.228614e-01 2.228614e-01 2.228614e-01 2.228614e-01 2.228614e-01 2.228614e-01 2.228614e-01 2.228614e-01 2.228614e-01 2.228614e-01 2.228614e-01 2.228614e-01 2.228614e-01 2.228614e-01 2.228614e-01 2.228614e-01 2.228614e-01 2.228614e-01 2.228614e-01 2.228614e-01 2.228614e-01 2.228614e-01 2.228614e-01 2.228614e-01 2.228614e-01 2.228614e-01 2.228614e-01 2.228614e-01 2.228614e-01 2.228614e-01 2.228614e-01 2.228614e-01 2.228614e-01 2.228614e-01 2.228614e-01 2.228614e-01 2.228614e-01 2.228614e-01 2.228614e-01 2.228614e-01 2.228614e-01 2.228614e-01 2.228614e-01 2.228614e-01 2.228614e-01 2.228614e-01 2.228614e-01 2.228614e-01 2.228614e-01 2.228614e-01 2.228614e-01 2.228614e-01 2.228614e-01 2.228614e-01 2.228614e-01 2.228614e-01 2.228614e-01 2.228614e-01 2.228614e-01 2.228614e-01 2.228614e-01 2.228614e-01 2.228614e-01 2.228614e-01 2.228614e-01 2.228614e-01 2.228614e-01 2.228614e-01 2.228614e-01 2.228614e-01 2.228614e-01 2.228614e-01 2.228614e-01 2.228614e-01 2.228614e-01 2.228614e-01 2.228614e-01 2.228614e-01 2.228614e-01 2.228614e-01 2.228614e-01 2.228614e-01 2.228614e-01 2.228614e-01 2.228614e-01 2.228614e-01 2.228614e-01 2.228614e-01 2.228614e-01 2.228614e-01 2.228614e-01 2.228614e-01 2.228614e-01 2.228614e-01 2.228614e-01 2.228614e-01 2.228614e-01 2.228614e-01 2.228614e-01 2.228614e-01 2.228614e-01 2.228614e-01 2.228614e-01 2.228614e-01 2.228614e-01 2.228614e-01 2.228614e-01 2.228614e-01 2.228614e-01 2.228614e-01 2.228614e-01 2.228614e-01 2.228614e-01 2.228614e-01 2.228614e-01 2.228614e-01 2.228614e-01 2.228614e-01 2.228614e-01 2.228614e-01 2.228614e-01 2.228614e-01 2.228614e-01 2.228614e-01 2.228614e-01 2.228614e-01 2.228614e-01 2.228614e-01 2.228614e-01 2.228614e-01 2.228614e-01 2.228614e-01 2.228614e-01 2.228614e-01 2.228614e-01 2.228614e-01 2.228614e-01 2.228614e-01 2.228614e-01 2.228614e-01 2.228614e-01 2.228614e-01 2.228614e-01 2.228614e-01 2.228614e-01 2.228614e-01 2.228614e-01 2.228614e-01 2.228614e-01 2.228614e-01 2.228614e-01 2.228614e-01 2.228614e-01 2.228614e-01 2.228614e-01 2.228614e-01 2.228614e-01 2.228614e-01 2.228614e-01 2.228614e-01 2.228614e-01 2.228614e-01 2.228614e-01 2.228614e-01 2.228614e-01 2.228614e-01 2.228614e-01 2.228614e-01 2.228614e-01 2.228614e-01 2.228614e-01 2.228614e-01 2.228614e-01 2.228614e-01 2.228614e-01 2.228614e-01 2.228614e-01 2.228614e-01 2.228614e-01 2.228614e-01 2.228614e-01 2.228614e-01 2.228614e-01 2.228614e-01 2.228614e-01 2.228614e-01 2.228614e-01 2.228614e-01 2.228614e-01 2.228614e-01 2.228614e-01 2.228614e-01 2.228614e-01 2.228614e-01 2.228614e-01 2.228614e-01 2.228614e-01 2.228614e-01 2.228614e-01 2.228614e-01 2.228614e-01 2.228614e-01 2.228614e-01 2.228614e-01 2.228614e-01 2.228614e-01 2.228614e-01 2.228614e-01 2.228614e-01 2.228614e-01 2.228614e-01 2.228614e-01 2.228614e-01 2.228614e-01 2.228614e-01 2.228614e-01 2.228614e-01 2.228614e-01 2.228614e-01 2.228614e-01 2.228614e-01 2.228614e-01 2.228614e-01 2.228614e-01 2.228614e-01 2.228614e-01 2.228614e-01 2.228614e-01 2.228614e-01 2.228614e-01 2.228614e-01 2.228614e-01 2.228614e-01 2.228614e-01 2.228614e-01 2.228614e-01 2.228614e-01 2.228614e-01 2.228614e-01 2.228614e-01 2.228614e-01 2.228614e-01 2.228614e-01 2.228614e-01 2.228614e-01 2.228614e-01 2.228614e-01 2.228614e-01 2.228614e-01 2.228614e-01 2.228614e-01 2.228614e-01 2.228614e-01 2.228614e-01 2.228614e-01 2.228614e-01 2.228614e-01 2.228614e-01 2.228614e-01 2.228614e-01 2.228614e-01 2.228614e-01 2.228614e-01 2.228614e-01 2.228614e-01 2.228614e-01 2.228614e-01 2.228614e-01 2.228614e-01 2.228614e-01 2.228614e-01 2.228614e-01 2.228614e-01 2.228614e-01 2.228614e-01 2.228614e-01 2.228614e-01 2.228614e-01 2.228614e-01 2.228614e-01 2.228614e-01 2.228614e-01 2.228614e-01 2.228614e-01 2.228614e-01 2.228614e-01 2.228614e-01 2.228614e-01 2.228614e-01 2.228614e-01 2.228614e-01 2.228614e-01 2.228614e-01 2.228614e-01 2.228614e-01 2.228614e-01 2.228614e-01 2.228614e-01 2.228614e-01 2.228614e-01 2.228614e-01 2.228614e-01 2.228614e-01 2.228614e-01 2.228614e-01 2.228614e-01 2.228614e-01 2.228614e-01 2.228614e-01 2.228614e-01 2.228614e-01 2.228614e-01 2.228614e-01 2.228614e-01 2.228614e-01 2.228614e-01 2.228614e-01 2.228614e-01 2.228614e-01 2.228614e-01 2.228614e-01 2.228614e-01 2.228614e-01 2.228614e-01 2.228614e-01 2.228614e-01 2.228614e-01 2.228614e-01 2.228614e-01 2.228614e-01 2.228614e-01 2.228614e-01 2.228614e-01 2.228614e-01 2.228614e-01 2.228614e-01 2.228614e-01 2.228614e-01 2.228614e-01 2.228614e-01 2.228614e-01 2.228614e-01 2.228614e-01 2.228614e-01 2.228614e-01 2.228614e-01 2.228614e-01 2.228614e-01 2.228614e-01 2.228614e-01 2.228614e-01 2.228614e-01 2.228614e-01 2.228614e-01 2.228614e-01 2.228614e-01 2.228614e-01 2.228614e-01 2.228614e-01 2.228614e-01 2.228614e-01 2.228614e-01 2.228614e-01 2.228614e-01 2.228614e-01 2.228614e-01 2.228614e-01 2.228614e-01 2.228614e-01 2.228614e-01 2.228614e-01 2.228614e-01 2.228614e-01 2.228614e-01 2.228614e-01 2.228614e-01 2.228614e-01 2.228614e-01 2.228614e-01 2.228614e-01 2.228614e-01 2.228614e-01 2.228614e-01 2.228614e-01 2.228614e-01 2.228614e-01 2.228614e-01 2.228614e-01 2.228614e-01 2.228614e-01 2.228614e-01 2.228614e-01 2.228614e-01 2.228614e-01 2.228614e-01 2.228614e-01 2.228614e-01 2.228614e-01 2.228614e-01 2.228614e-01 2.228614e-01 2.228614e-01 2.228614e-01 2.228614e-01 2.228614e-01 2.228614e-01 2.228614e-01 2.228614e-01 2.228614e-01 2.228614e-01 2.228614e-01 2.228614e-01 2.228614e-01 2.228614e-01 2.228614e-01 2.228614e-01 2.228614e-01 2.228614e-01 2.228614e-01 2.228614e-01 2.228614e-01 2.228614e-01 2.228614e-01 2.228614e-01 2.228614e-01 2.228614e-01 2.228614e-01 2.228614e-01 2.228614e-01 2.228614e-01 2.228614e-01 2.228614e-01 2.228614e-01 2.228614e-01 2.228614e-01 2.228614e-01 2.228614e-01 2.228614e-01 2.228614e-01 2.228614e-01 2.228614e-01 2.228614e-01 2.228614e-01 2.228614e-01 2.228614e-01 2.228614e-01 2.228614e-01 2.228614e-01 2.228614e-01 2.228614e-01 2.228614e-01 2.228614e-01 2.228614e-01 2.228614e-01 2.228614e-01 2.228614e-01 2.228614e-01 2.228614e-01 2.228614e-01 2.228614e-01 2.228614e-01 2.228614e-01 2.228614e-01 2.228614e-01 2.228614e-01 2.228614e-01 2.228614e-01 2.228614e-01 2.228614e-01 2.228614e-01 2.228614e-01 2.228614e-01 2.228614e-01 2.228614e-01 2.228614e-01 2.228614e-01 2.228614e-01 2.228614e-01 2.228614e-01 2.228614e-01 2.228614e-01 2.228614e-01 2.228614e-01 2.228614e-01 2.228614e-01 2.228614e-01 2.228614e-01 2.228614e-01 2.228614e-01 2.228614e-01 2.228614e-01 2.228614e-01 2.228614e-01 2.228614e-01 2.228614e-01 2.228614e-01 2.228614e-01 2.228614e-01 2.228614e-01 2.228614e-01 2.228614e-01 
7.896142e+03 3.133876e-01 3.037379e-01 3.011679e-01 3.008383e-01 2.954169e-01 2.954169e-01 2.902501e-01 2.902501e-01 2.902501e-01 2.902501e-01 2.895946e-01 2.895946e-01 2.895946e-01 2.881224e-01 2.850815e-01 2.850815e-01 2.850815e-01 2.838262e-01 2.838262e-01 2.838262e-01 2.635272e-01 2.434972e-01 2.289295e-01 2.289295e-01 2.243815e-01 2.236578e-01 2.236578e-01 2.232230e-01 2.230038e-01 2.230038e-01 2.230038e-01 2.230038e-01 2.230038e-01 2.230038e-01 2.229867e-01 2.229867e-01 2.229867e-01 2.228996e-01 2.228996e-01 2.228868e-01 2.228779e-01 2.228779e-01 2.228779e-01 2.228619e-01 2.228619e-01 2.228619e-01 2.228616e-01 2.228616e-01 2.228616e-01 2.228616e-01 2.228616e-01 2.228616e-01 2.228616e-01 2.228616e-01 2.228616e-01 2.228614e-01 2.228614e-01 2.228614e-01 2.228614e-01 2.228614e-01 2.228614e-01 2.228614e-01 2.228614e-01 2.228614e-01 2.228614e-01 2.228614e-01 2.228614e-01 2.228614e-01 2.228614e-01 2.228614e-01 2.228614e-01 2.228614e-01 2.228614e-01 2.228614e-01 2.228614e-01 2.228614e-01 2.228614e-01 1.758708e-01 1.614100e-01 1.478172e-01 6.249587e-02 2.392769e-02 2.392769e-02 2.392769e-02 2.392769e-02 2.392769e-02 2.392519e-02 2.372909e-02 2.345743e-02 2.342193e-02 2.342193e-02 2.329350e-02 2.317983e-02 2.317983e-02 2.134368e-02 2.096461e-02 2.096461e-02 2.063003e-02 2.063003e-02 2.063003e-02 1.971670e-02 1.971670e-02 1.971670e-02 1.552564e-02 1.476426e-02 1.143416e-02 1.050075e-02 1.050075e-02 1.050075e-02 1.050075e-02 1.050075e-02 1.050075e-02 1.050075e-02 1.050075e-02 1.050075e-02 1.050075e-02 1.023423e-02 9.735209e-03 9.735209e-03 9.731262e-03 9.731262e-03 9.680850e-03 9.542373e-03 9.542373e-03 9.542373e-03 9.540770e-03 9.484738e-03 9.291769e-03 9.239422e-03 9.084177e-03 8.629122e-03 8.530508e-03 8.530508e-03 8.530508e-03 8.530508e-03 8.501250e-03 8.501250e-03 8.501250e-03 8.501250e-03 8.194561e-03 8.194561e-03 8.194561e-03 8.137486e-03 8.137486e-03 8.137486e-03 8.137486e-03 8.042790e-03 8.042790e-03 8.042790e-03 8.042790e-03 8.042790e-03 8.042790e-03 8.036893e-03 8.032442e-03 8.032442e-03 8.032442e-03 8.032442e-03 8.016425e-03 8.016425e-03 8.016425e-03 8.016425e-03 8.016425e-03 8.016425e-03 7.927486e-03 7.927486e-03 7.914767e-03 7.912123e-03 7.912123e-03 7.831832e-03 7.831832e-03 7.738324e-03 7.702482e-03 7.702482e-03 7.702482e-03 7.702482e-03 7.702482e-03 7.672001e-03 7.672001e-03 7.672001e-03 7.388500e-03 6.529661e-03 6.529661e-03 6.451232e-03 6.451232e-03 6.451232e-03 6.451232e-03 6.430949e-03 6.430949e-03 6.430949e-03 6.430949e-03 6.368970e-03 6.368970e-03 6.368970e-03 6.368970e-03 6.368970e-03 6.341304e-03 6.341304e-03 6.336821e-03 6.335451e-03 6.335451e-03 6.335451e-03 6.025923e-03 6.025923e-03 5.977797e-03 5.977797e-03 5.977797e-03 5.977797e-03 5.977797e-03 5.977797e-03 5.904088e-03 5.904088e-03 5.904088e-03 5.904088e-03 5.891736e-03 5.821095e-03 5.821095e-03 5.821095e-03 5.821095e-03 5.821095e-03 5.821095e-03 5.821095e-03 5.821095e-03 5.821095e-03 5.808657e-03 5.808657e-03 5.808657e-03 5.806600e-03 5.806600e-03 5.762042e-03 5.762042e-03 5.662251e-03 5.662251e-03 5.662251e-03 5.662251e-03 5.662251e-03 5.662251e-03 5.647677e-03 5.647677e-03 5.627943e-03 5.410523e-03 5.410523e-03 5.118531e-03 5.118531e-03 4.946135e-03 4.946135e-03 4.946135e-03 4.904006e-03 4.904006e-03 4.868523e-03 4.868523e-03 4.868523e-03 4.868523e-03 4.863056e-03 4.848914e-03 4.848914e-03 4.838980e-03 4.838980e-03 4.838980e-03 4.833506e-03 4.833506e-03 4.833506e-03 4.833506e-03 4.833506e-03 4.831158e-03 4.829956e-03 4.829956e-03 4.825517e-03 4.825517e-03 4.825517e-03 4.825517e-03 4.823355e-03 4.823355e-03 4.823350e-03 4.823331e-03 4.823331e-03 4.822486e-03 4.816375e-03 4.816375e-03 4.816375e-03 4.816375e-03 4.816375e-03 4.812109e-03 4.812109e-03 4.812109e-03 4.812109e-03 4.812109e-03 4.812109e-03 4.792955e-03 4.792955e-03 4.792955e-03 4.780379e-03 4.764298e-03 4.764298e-03 4.764298e-03 4.764298e-03 4.762897e-03 4.760152e-03 4.760152e-03 4.760152e-03 4.733696e-03 4.733696e-03 4.733696e-03 4.718712e-03 4.718712e-03 4.718712e-03 4.701297e-03 4.668548e-03 4.650257e-03 4.619767e-03 4.617596e-03 4.615266e-03 4.615266e-03 4.615266e-03 4.548241e-03 4.548241e-03 4.548241e-03 4.548241e-03 4.452860e-03 4.452860e-03 4.452860e-03 4.403485e-03 4.403485e-03 4.403485e-03 4.403485e-03 4.403485e-03 4.351320e-03 4.351320e-03 4.351320e-03 4.351320e-03 4.351320e-03 4.351320e-03 4.351320e-03 4.345831e-03 4.345831e-03 4.345831e-03 4.315350e-03 4.249786e-03 4.249786e-03 4.249786e-03 4.249786e-03 4.249786e-03 4.249786e-03 4.249786e-03 4.249786e-03 4.200790e-03 4.188201e-03 4.188201e-03 4.188201e-03 4.188201e-03 4.188201e-03 4.188201e-03 4.188201e-03 4.188201e-03 4.188201e-03 4.188201e-03 4.185175e-03 4.185175e-03 4.185175e-03 4.185175e-03 4.138466e-03 4.138466e-03 4.138466e-03 4.053801e-03 4.053801e-03 4.003972e-03 4.003972e-03 4.003972e-03 4.003972e-03 4.003972e-03 4.003972e-03 4.003972e-03 4.003972e-03 4.003972e-03 4.003972e-03 4.003972e-03 4.003972e-03 4.003972e-03 3.995089e-03 3.995089e-03 3.995089e-03 3.995089e-03 3.995089e-03 3.995089e-03 3.985749e-03 3.985749e-03 3.838127e-03 3.838127e-03 3.838127e-03 3.838127e-03 3.758430e-03 3.758430e-03 3.757743e-03 3.757743e-03 3.757743e-03 3.757743e-03 3.757743e-03 3.757743e-03 3.757743e-03 3.757743e-03 3.757743e-03 3.757743e-03 3.757743e-03 3.757743e-03 3.757743e-03 3.757743e-03 3.757039e-03 3.721553e-03 3.721553e-03 3.692094e-03 3.692094e-03 3.692094e-03 3.686159e-03 3.686159e-03 3.681809e-03 3.567196e-03 3.558292e-03 3.558292e-03 3.558292e-03 3.558292e-03 3.558292e-03 3.558292e-03 3.558292e-03 3.558292e-03 3.515690e-03 3.515690e-03 3.515690e-03 3.515690e-03 3.515690e-03 3.515690e-03 3.515690e-03 3.515690e-03 3.515690e-03 3.515690e-03 3.510390e-03 3.510390e-03 3.510390e-03 3.510390e-03 3.510390e-03 3.510390e-03 3.510390e-03 3.510386e-03 3.510386e-03 3.482958e-03 3.475695e-03 3.361763e-03 3.361763e-03 3.361763e-03 3.361763e-03 3.358235e-03 3.358235e-03 3.358235e-03 3.358235e-03 3.358235e-03 3.358235e-03 3.358235e-03 3.358235e-03 3.358235e-03 3.358235e-03 3.358235e-03 3.358235e-03 3.358235e-03 3.358235e-03 3.358235e-03 3.358235e-03 3.358235e-03 3.358235e-03 3.358235e-03 3.358235e-03 3.259122e-03 3.259122e-03 3.244442e-03 3.244442e-03 3.244442e-03 3.244442e-03 3.209755e-03 3.209755e-03 3.209755e-03 3.209755e-03 3.209755e-03 3.209755e-03 3.209755e-03 3.209755e-03 3.209755e-03 3.209755e-03 3.207568e-03 3.207568e-03 3.207568e-03 3.150569e-03 3.150569e-03 3.150569e-03 3.150569e-03 3.130283e-03 3.130283e-03 3.130283e-03 3.130283e-03 3.130283e-03 3.130283e-03 3.130283e-03 3.130283e-03 3.009644e-03 3.009644e-03 3.009644e-03 3.009644e-03 3.009644e-03 3.009644e-03 2.998849e-03 2.998849e-03 2.998849e-03 2.998849e-03 2.998849e-03 2.998849e-03 2.998849e-03 2.998849e-03 2.998849e-03 2.998849e-03 2.982551e-03 2.982551e-03 2.982551e-03 2.982551e-03 2.982551e-03 2.942738e-03 2.942738e-03 2.942738e-03 2.942738e-03 2.942738e-03 2.942738e-03 2.942738e-03 2.942738e-03 2.942738e-03 2.942738e-03 2.942738e-03 2.942738e-03 2.942738e-03 2.942738e-03 2.942738e-03 2.942738e-03 2.942738e-03 2.942738e-03 2.898680e-03 2.833912e-03 2.833912e-03 2.833912e-03 2.833912e-03 2.828743e-03 2.828743e-03 2.828743e-03 2.828743e-03 2.828743e-03 2.828743e-03 2.828743e-03 2.828717e-03 2.828717e-03 2.828717e-03 2.821841e-03 2.818691e-03 2.818691e-03 2.818691e-03 2.816429e-03 2.805450e-03 2.805450e-03 2.805450e-03 2.805450e-03 2.802146e-03 2.800983e-03 2.800983e-03 2.800983e-03 2.709040e-03 2.709040e-03 2.709040e-03 2.632991e-03 2.632991e-03 2.632991e-03 2.628290e-03 2.603206e-03 2.603206e-03 2.603206e-03 2.603206e-03 2.513185e-03 2.513185e-03 2.513185e-03 2.513185e-03 2.513185e-03 2.513185e-03 2.513185e-03 2.513185e-03 2.513185e-03 2.513185e-03 2.513185e-03 2.506031e-03 2.506031e-03 2.506031e-03 2.506031e-03 2.506031e-03 2.506031e-03 2.506031e-03 2.506031e-03 2.500567e-03 2.489242e-03 2.489242e-03 2.485795e-03 2.485795e-03 2.485795e-03 2.485795e-03 2.455863e-03 2.455863e-03 2.455863e-03 2.455863e-03 2.406108e-03 2.382281e-03 2.382281e-03 2.382281e-03 2.341918e-03 2.262434e-03 2.262434e-03 2.262434e-03 2.262434e-03 2.262434e-03 2.262434e-03 2.262434e-03 2.262434e-03 2.262434e-03 2.262434e-03 2.262434e-03 2.262434e-03 2.262434e-03 2.262434e-03 2.262434e-03 2.262434e-03 2.262434e-03 2.262434e-03 2.262434e-03 2.262434e-03 2.262434e-03 2.259626e-03 2.259626e-03 2.259626e-03 2.259626e-03 2.259626e-03 2.259626e-03 2.259626e-03 2.259626e-03 2.253770e-03 2.253770e-03 2.253770e-03 2.253770e-03 2.253770e-03 2.253770e-03 2.251646e-03 2.251646e-03 2.251646e-03 2.251646e-03 2.251646e-03 2.251640e-03 2.251640e-03 2.251640e-03 2.251640e-03 2.251640e-03 2.251640e-03 2.251640e-03 2.251640e-03 2.251640e-03 2.251640e-03 2.249528e-03 2.249266e-03 2.249266e-03 2.247750e-03 2.247750e-03 2.247750e-03 2.246148e-03 2.246148e-03 2.246148e-03 2.245386e-03 2.245386e-03 2.231972e-03 2.231972e-03 2.231972e-03 2.226707e-03 2.226707e-03 2.226707e-03 2.226707e-03 2.226707e-03 2.226707e-03 2.226444e-03 2.201392e-03 2.201392e-03 2.192024e-03 2.192024e-03 2.192024e-03 2.192024e-03 2.155821e-03 2.155821e-03 2.155821e-03 2.150661e-03 2.120012e-03 2.120012e-03 2.098862e-03 2.098862e-03 2.098862e-03 2.074528e-03 2.074528e-03 2.071046e-03 2.071046e-03 2.071046e-03 2.071046e-03 2.071046e-03 2.071046e-03 2.070944e-03 2.070944e-03 2.070944e-03 2.070944e-03 2.070944e-03 2.070944e-03 2.068976e-03 2.068358e-03 2.068358e-03 2.068358e-03 2.068185e-03 2.068164e-03 2.051092e-03 2.038821e-03 2.038821e-03 2.012835e-03 2.012835e-03 2.012835e-03 2.012835e-03 1.999856e-03 1.999856e-03 1.999856e-03 1.947522e-03 1.947522e-03 1.947522e-03 1.947522e-03 1.947522e-03 1.947522e-03 1.939652e-03 1.939652e-03 1.938604e-03 1.938604e-03 1.933359e-03 1.933359e-03 1.932064e-03 1.931309e-03 1.931309e-03 1.931309e-03 1.931309e-03 1.931309e-03 1.931309e-03 1.931309e-03 1.931309e-03 1.931309e-03 1.931309e-03 1.931309e-03 1.931309e-03 1.931309e-03 1.929010e-03 1.927272e-03 1.927272e-03 1.923818e-03 1.923818e-03 1.923818e-03 1.923818e-03 1.923818e-03 1.923818e-03 1.923818e-03 1.923818e-03 1.923818e-03 1.923818e-03 1.923818e-03 1.923059e-03 1.923059e-03 1.923059e-03 1.923059e-03 1.920473e-03 1.868220e-03 1.868220e-03 1.868220e-03 1.868220e-03 1.851693e-03 1.850531e-03 1.850531e-03 1.805337e-03 1.769403e-03 1.769403e-03 1.769403e-03 1.769403e-03 1.769403e-03 1.769403e-03 1.769403e-03 1.769403e-03 1.769403e-03 1.749098e-03 1.749098e-03 1.749098e-03 1.749098e-03 1.749098e-03 1.749098e-03 1.749098e-03 1.749098e-03 1.741550e-03 1.741550e-03 1.741550e-03 1.741550e-03 1.736693e-03 1.736693e-03 1.736693e-03 1.736693e-03 1.736693e-03 1.736693e-03 1.716501e-03 1.716501e-03 1.716501e-03 1.716501e-03 1.716501e-03 1.716501e-03 1.716501e-03 1.716501e-03 1.716501e-03 1.711200e-03 1.701476e-03 1.701476e-03 1.701476e-03 1.689773e-03 1.689773e-03 1.689773e-03 1.689773e-03 1.689773e-03 1.689773e-03 1.689773e-03 1.689773e-03 1.620818e-03 1.620818e-03 1.620818e-03 1.592254e-03 1.592254e-03 1.550191e-03 1.550191e-03 1.550191e-03 1.550191e-03 1.549438e-03 1.549438e-03 1.549438e-03 1.549332e-03 1.549332e-03 1.548291e-03 1.548291e-03 1.548291e-03 1.548269e-03 1.548269e-03 1.548269e-03 1.548269e-03 1.548269e-03 1.548269e-03 1.548269e-03 1.548269e-03 1.546015e-03 1.546015e-03 1.546015e-03 1.546015e-03 1.546015e-03 1.546015e-03 1.546015e-03 1.546015e-03 1.546015e-03 1.546015e-03 1.546015e-03 1.523226e-03 1.523226e-03 1.523226e-03 1.523226e-03 1.523226e-03 1.523226e-03 1.523226e-03 1.510730e-03 1.510730e-03 1.510730e-03 1.510730e-03 1.496928e-03 1.496928e-03 1.496928e-03 1.480533e-03 1.480533e-03 1.480533e-03 1.480533e-03 1.480533e-03 1.480533e-03 1.480533e-03 1.480533e-03 1.480533e-03 1.440568e-03 1.440568e-03 1.440568e-03 1.440568e-03 1.440568e-03 1.440293e-03 1.440293e-03 1.421818e-03 1.421818e-03 1.421818e-03 1.421818e-03 1.421818e-03 1.421818e-03 1.421818e-03 1.421818e-03 1.421818e-03 1.421818e-03 1.421818e-03 1.393508e-03 1.393508e-03 1.393508e-03 1.393508e-03 1.393508e-03 1.393508e-03 1.390405e-03 1.390405e-03 1.390405e-03 1.390405e-03 1.390405e-03 1.374962e-03 1.373430e-03 1.373430e-03 1.373430e-03 1.373430e-03 1.372210e-03 1.372210e-03 1.371858e-03 1.371708e-03 1.371708e-03 1.371708e-03 1.371708e-03 1.371708e-03 1.371708e-03 1.360741e-03 1.360741e-03 1.360741e-03 1.360741e-03 1.360741e-03 1.360741e-03 1.360741e-03 1.355544e-03 1.355544e-03 1.355544e-03 1.355544e-03 1.352625e-03 1.352625e-03 1.350852e-03 1.340762e-03 1.340762e-03 1.340762e-03 1.340762e-03 1.340762e-03 1.340762e-03 1.340762e-03 1.330061e-03 1.330061e-03 1.330061e-03 1.330061e-03 1.330061e-03 1.330061e-03 1.330061e-03 1.330061e-03 1.330061e-03 1.330061e-03 1.329593e-03 1.329593e-03 1.329593e-03 1.329593e-03 1.329593e-03 1.329593e-03 1.329593e-03 1.329593e-03 1.329291e-03 1.329291e-03 1.329291e-03 1.327981e-03 1.327981e-03 1.327981e-03 1.327039e-03 1.327039e-03 1.327039e-03 1.327039e-03 1.327039e-03 1.326965e-03 1.326928e-03 1.326928e-03 1.326928e-03 1.326732e-03 1.326732e-03 1.325026e-03 1.325026e-03 1.325026e-03 1.321557e-03 1.308901e-03 1.308901e-03 1.295160e-03 1.295160e-03 1.292329e-03 1.292329e-03 1.292329e-03 1.292329e-03 
3.117264e+03 3.217686e-01 2.280516e-01 2.280516e-01 2.280516e-01 2.280516e-01 2.278779e-01 2.263808e-01 2.263808e-01 2.263808e-01 2.263808e-01 2.263808e-01 2.263808e-01 2.263808e-01 2.249615e-01 2.249615e-01 2.236853e-01 2.236853e-01 2.234457e-01 2.231043e-01 2.229427e-01 2.229427e-01 2.229427e-01 2.229427e-01 2.229427e-01 2.229427e-01 2.229427e-01 2.229427e-01 2.229089e-01 2.228845e-01 2.228832e-01 2.228628e-01 2.228618e-01 2.228618e-01 2.228618e-01 2.228618e-01 2.228618e-01 2.228618e-01 2.228614e-01 2.228614e-01 2.228614e-01 2.228614e-01 2.228614e-01 2.228614e-01 2.228614e-01 2.228614e-01 2.228614e-01 2.228614e-01 2.228614e-01 2.228614e-01 2.228614e-01 2.228614e-01 2.228614e-01 2.228614e-01 2.228614e-01 2.228614e-01 2.228614e-01 2.228614e-01 2.228614e-01 2.228614e-01 2.228614e-01 2.228614e-01 2.228614e-01 2.228614e-01 2.228614e-01 2.228614e-01 2.228614e-01 2.228614e-01 2.228614e-01 2.228614e-01 2.228614e-01 2.228614e-01 2.228614e-01 2.228614e-01 2.228614e-01 2.228614e-01 2.228614e-01 2.228614e-01 2.228614e-01 2.228614e-01 2.228614e-01 2.228614e-01 2.228614e-01 2.228614e-01 2.228614e-01 2.228614e-01 2.228614e-01 2.228614e-01 2.228614e-01 2.228614e-01 2.228614e-01 2.228614e-01 2.228614e-01 2.228614e-01 2.228614e-01 2.228614e-01 2.228614e-01 2.228614e-01 2.228614e-01 2.228614e-01 2.228614e-01 2.228614e-01 2.228614e-01 2.228614e-01 2.228614e-01 2.228614e-01 2.228614e-01 2.228614e-01 2.228614e-01 2.228614e-01 2.228614e-01 2.228614e-01 2.228614e-01 2.228614e-01 2.228614e-01 2.228614e-01 2.228614e-01 2.228614e-01 2.228614e-01 2.228614e-01 2.228614e-01 2.228614e-01 2.228614e-01 2.228614e-01 2.228614e-01 2.228614e-01 2.228614e-01 2.228614e-01 2.228614e-01 2.228614e-01 2.228614e-01 2.228614e-01 2.228614e-01 2.228614e-01 2.228614e-01 2.228614e-01 2.228614e-01 2.228614e-01 2.228614e-01 2.228614e-01 2.228614e-01 2.228614e-01 2.228614e-01 2.228614e-01 2.228614e-01 2.228614e-01 2.228614e-01 2.228614e-01 2.228614e-01 2.228614e-01 2.228614e-01 2.228614e-01 2.228614e-01 2.228614e-01 2.228614e-01 2.228614e-01 2.228614e-01 2.228614e-01 2.228614e-01 2.228614e-01 2.228614e-01 2.228614e-01 2.228614e-01 2.228614e-01 2.228614e-01 2.228614e-01 2.228614e-01 2.228614e-01 2.228614e-01 2.228614e-01 2.228614e-01 2.228614e-01 2.228614e-01 2.228614e-01 2.228614e-01 2.228614e-01 2.228614e-01 2.228614e-01 2.228614e-01 2.228614e-01 2.228614e-01 2.228614e-01 2.228614e-01 2.228614e-01 2.228614e-01 2.228614e-01 2.228614e-01 2.228614e-01 2.228614e-01 2.228614e-01 2.228614e-01 2.228614e-01 2.228614e-01 2.228614e-01 2.228614e-01 2.228614e-01 2.228614e-01 2.228614e-01 2.228614e-01 2.228614e-01 2.228614e-01 2.228614e-01 2.228614e-01 2.228614e-01 2.228614e-01 2.228614e-01 2.228614e-01 2.228614e-01 2.228614e-01 2.228614e-01 2.228614e-01 2.228614e-01 2.228614e-01 2.228614e-01 2.228614e-01 2.228614e-01 2.228614e-01 2.228614e-01 2.228614e-01 2.228614e-01 2.228614e-01 2.228614e-01 2.228614e-01 2.228614e-01 2.228614e-01 2.228614e-01 2.228614e-01 2.228614e-01 2.228614e-01 2.228614e-01 2.228614e-01 2.228614e-01 2.228614e-01 2.228614e-01 2.228614e-01 2.228614e-01 2.228614e-01 2.228614e-01 2.228614e-01 2.228614e-01 2.228614e-01 2.228614e-01 2.228614e-01 2.228614e-01 2.228614e-01 2.228614e-01 2.228614e-01 2.228614e-01 2.228614e-01 2.228614e-01 2.228614e-01 2.228614e-01 2.228614e-01 2.228614e-01 2.228614e-01 2.228614e-01 2.228614e-01 2.228614e-01 2.228614e-01 2.228614e-01 2.228614e-01 2.228614e-01 2.228614e-01 2.228614e-01 2.228614e-01 2.228614e-01 2.228614e-01 2.228614e-01 2.228614e-01 2.228614e-01 2.228614e-01 2.228614e-01 2.228614e-01 2.228614e-01 2.228614e-01 2.228614e-01 2.228614e-01 2.228614e-01 2.228614e-01 2.228614e-01 2.228614e-01 2.228614e-01 2.228614e-01 2.228614e-01 2.228614e-01 2.228614e-01 2.228614e-01 2.228614e-01 2.228614e-01 2.228614e-01 2.228614e-01 2.228614e-01 2.228614e-01 2.228614e-01 2.228614e-01 2.228614e-01 2.228614e-01 2.228614e-01 2.228614e-01 2.228614e-01 2.228614e-01 2.228614e-01 2.228614e-01 2.228614e-01 2.228614e-01 2.228614e-01 2.228614e-01 2.228614e-01 2.228614e-01 2.228614e-01 2.228614e-01 2.228614e-01 2.228614e-01 2.228614e-01 2.228614e-01 2.228614e-01 2.228614e-01 2.228614e-01 2.228614e-01 2.228614e-01 2.228614e-01 2.228614e-01 2.228614e-01 2.228614e-01 2.228614e-01 2.228614e-01 2.228614e-01 2.228614e-01 2.228614e-01 2.228614e-01 2.228614e-01 2.228614e-01 2.228614e-01 2.228614e-01 2.228614e-01 2.228614e-01 2.228614e-01 2.228614e-01 2.228614e-01 2.228614e-01 2.228614e-01 2.228614e-01 2.228614e-01 2.228614e-01 2.228614e-01 2.228614e-01 2.228614e-01 2.228614e-01 2.228614e-01 2.228614e-01 2.228614e-01 2.228614e-01 2.228614e-01 2.228614e-01 2.228614e-01 2.228614e-01 2.228614e-01 2.228614e-01 2.228614e-01 2.228614e-01 2.228614e-01 2.228614e-01 2.228614e-01 2.228614e-01 2.228614e-01 2.228614e-01 2.228614e-01 2.228614e-01 2.228614e-01 2.228614e-01 2.228614e-01 2.228614e-01 2.228614e-01 2.228614e-01 2.228614e-01 2.228614e-01 2.228614e-01 2.228614e-01 2.228614e-01 2.228614e-01 2.228614e-01 2.228614e-01 2.228614e-01 2.228614e-01 2.228614e-01 2.228614e-01 2.228614e-01 2.228614e-01 2.228614e-01 2.228614e-01 2.228614e-01 2.228614e-01 2.228614e-01 2.228614e-01 2.228614e-01 2.228614e-01 2.228614e-01 2.228614e-01 2.228614e-01 2.228614e-01 2.228614e-01 2.228614e-01 2.228614e-01 2.228614e-01 2.228614e-01 2.228614e-01 2.228614e-01 2.228614e-01 2.228614e-01 2.228614e-01 2.228614e-01 2.228614e-01 2.228614e-01 2.228614e-01 2.228614e-01 2.228614e-01 2.228614e-01 2.228614e-01 2.228614e-01 2.228614e-01 2.228614e-01 2.228614e-01 2.228614e-01 2.228614e-01 2.228614e-01 2.228614e-01 2.228614e-01 2.228614e-01 2.228614e-01 2.228614e-01 2.228614e-01 2.228614e-01 2.228614e-01 2.228614e-01 2.228614e-01 2.228614e-01 2.228614e-01 2.228614e-01 2.228614e-01 2.228614e-01 2.228614e-01 2.228614e-01 2.228614e-01 2.228614e-01 2.228614e-01 2.228614e-01 2.228614e-01 2.228614e-01 2.228614e-01 2.228614e-01 2.228614e-01 2.228614e-01 2.228614e-01 2.228614e-01 2.228614e-01 2.228614e-01 2.228614e-01 2.228614e-01 2.228614e-01 2.228614e-01 2.228614e-01 2.228614e-01 2.228614e-01 2.228614e-01 2.228614e-01 2.228614e-01 2.228614e-01 2.228614e-01 2.228614e-01 2.228614e-01 2.228614e-01 2.228614e-01 2.228614e-01 2.228614e-01 2.228614e-01 2.228614e-01 2.228614e-01 2.228614e-01 2.228614e-01 2.228614e-01 2.228614e-01 2.228614e-01 2.228614e-01 2.228614e-01 2.228614e-01 2.228614e-01 2.228614e-01 2.228614e-01 2.228614e-01 2.228614e-01 2.228614e-01 2.228614e-01 2.228614e-01 2.228614e-01 2.228614e-01 2.228614e-01 2.228614e-01 2.228614e-01 2.228614e-01 2.228614e-01 2.228614e-01 2.228614e-01 2.228614e-01 2.228614e-01 2.228614e-01 2.228614e-01 2.228614e-01 2.228614e-01 2.228614e-01 2.228614e-01 2.228614e-01 2.228614e-01 2.228614e-01 2.228614e-01 2.228614e-01 2.228614e-01 2.228614e-01 2.228614e-01 2.228614e-01 2.228614e-01 2.228614e-01 2.228614e-01 2.228614e-01 2.228614e-01 2.228614e-01 2.228614e-01 2.228614e-01 2.228614e-01 2.228614e-01 2.228614e-01 2.228614e-01 2.228614e-01 2.228614e-01 2.228614e-01 2.228614e-01 2.228614e-01 2.228614e-01 2.228614e-01 2.228614e-01 2.228614e-01 2.228614e-01 2.228614e-01 2.228614e-01 2.228614e-01 2.228614e-01 2.228614e-01 2.228614e-01 2.228614e-01 2.228614e-01 2.228614e-01 2.228614e-01 2.228614e-01 2.228614e-01 2.228614e-01 2.228614e-01 2.228614e-01 2.228614e-01 2.228614e-01 2.228614e-01 2.228614e-01 2.228614e-01 2.228614e-01 2.228614e-01 2.228614e-01 2.228614e-01 2.228614e-01 2.228614e-01 2.228614e-01 2.228614e-01 2.228614e-01 2.228614e-01 2.228614e-01 2.228614e-01 2.228614e-01 2.228614e-01 2.228614e-01 2.228614e-01 2.228614e-01 2.228614e-01 2.228614e-01 2.228614e-01 2.228614e-01 2.228614e-01 2.228614e-01 2.228614e-01 2.228614e-01 2.228614e-01 2.228614e-01 2.228614e-01 2.228614e-01 2.228614e-01 2.228614e-01 2.228614e-01 2.228614e-01 2.228614e-01 2.228614e-01 2.228614e-01 2.228614e-01 2.228614e-01 2.228614e-01 2.228614e-01 2.228614e-01 2.228614e-01 2.228614e-01 2.228614e-01 2.228614e-01 2.228614e-01 2.228614e-01 2.228614e-01 2.228614e-01 2.228614e-01 2.228614e-01 2.228614e-01 2.228614e-01 2.228614e-01 2.228614e-01 2.228614e-01 2.228614e-01 2.228614e-01 2.228614e-01 2.228614e-01 2.228614e-01 2.228614e-01 2.228614e-01 2.228614e-01 2.228614e-01 2.228614e-01 2.228614e-01 2.228614e-01 2.228614e-01 2.228614e-01 2.228614e-01 2.228614e-01 2.228614e-01 2.228614e-01 2.228614e-01 2.228614e-01 2.228614e-01 2.228614e-01 2.228614e-01 2.228614e-01 2.228614e-01 2.228614e-01 2.228614e-01 2.228614e-01 2.228614e-01 2.228614e-01 2.228614e-01 2.228614e-01 2.228614e-01 2.228614e-01 2.228614e-01 2.228614e-01 2.228614e-01 2.228614e-01 2.228614e-01 2.228614e-01 2.228614e-01 2.228614e-01 2.228614e-01 2.228614e-01 2.228614e-01 2.228614e-01 2.228614e-01 2.228614e-01 2.228614e-01 2.228614e-01 2.228614e-01 2.228614e-01 2.228614e-01 2.228614e-01 2.228614e-01 2.228614e-01 2.228614e-01 2.228614e-01 2.228614e-01 2.228614e-01 2.228614e-01 2.228614e-01 2.228614e-01 2.228614e-01 2.228614e-01 2.228614e-01 2.228614e-01 2.228614e-01 2.228614e-01 2.228614e-01 2.228614e-01 2.228614e-01 2.228614e-01 2.228614e-01 2.228614e-01 2.228614e-01 2.228614e-01 2.228614e-01 2.228614e-01 2.228614e-01 2.228614e-01 2.228614e-01 2.228614e-01 2.228614e-01 2.228614e-01 2.228614e-01 2.228614e-01 2.228614e-01 2.228614e-01 2.228614e-01 2.228614e-01 2.228614e-01 2.228614e-01 2.228614e-01 2.228614e-01 2.228614e-01 2.228614e-01 2.228614e-01 2.228614e-01 2.228614e-01 2.228614e-01 2.228614e-01 2.228614e-01 2.228614e-01 2.228614e-01 2.228614e-01 2.228614e-01 2.228614e-01 2.228614e-01 2.228614e-01 2.228614e-01 2.228614e-01 2.228614e-01 2.228614e-01 2.228614e-01 2.228614e-01 2.228614e-01 2.228614e-01 2.228614e-01 2.228614e-01 2.228614e-01 2.228614e-01 2.228614e-01 2.228614e-01 2.228614e-01 2.228614e-01 2.228614e-01 2.228614e-01 2.228614e-01 2.228614e-01 2.228614e-01 2.228614e-01 2.228614e-01 2.228614e-01 2.228614e-01 2.228614e-01 2.228614e-01 2.228614e-01 2.228614e-01 2.228614e-01 2.228614e-01 2.228614e-01 2.228614e-01 2.228614e-01 2.228614e-01 2.228614e-01 2.228614e-01 2.228614e-01 2.228614e-01 2.228614e-01 2.228614e-01 2.228614e-01 2.228614e-01 2.228614e-01 2.228614e-01 2.228614e-01 2.228614e-01 2.228614e-01 2.228614e-01 2.228614e-01 2.228614e-01 2.228614e-01 2.228614e-01 2.228614e-01 2.228614e-01 2.228614e-01 2.228614e-01 2.228614e-01 2.228614e-01 2.228614e-01 2.228614e-01 2.228614e-01 2.228614e-01 2.228614e-01 2.228614e-01 2.228614e-01 2.228614e-01 2.228614e-01 2.228614e-01 2.228614e-01 2.228614e-01 2.228614e-01 2.228614e-01 2.228614e-01 2.228614e-01 2.228614e-01 2.228614e-01 2.228614e-01 2.228614e-01 2.228614e-01 2.228614e-01 2.228614e-01 2.228614e-01 2.228614e-01 2.228614e-01 2.228614e-01 2.228614e-01 2.228614e-01 2.228614e-01 2.228614e-01 2.228614e-01 2.228614e-01 2.228614e-01 2.228614e-01 2.228614e-01 2.228614e-01 2.228614e-01 2.228614e-01 2.228614e-01 2.228614e-01 2.228614e-01 2.228614e-01 2.228614e-01 2.228614e-01 2.228614e-01 2.228614e-01 2.228614e-01 2.228614e-01 2.228614e-01 2.228614e-01 2.228614e-01 2.228614e-01 2.228614e-01 2.228614e-01 2.228614e-01 2.228614e-01 2.228614e-01 2.228614e-01 2.228614e-01 2.228614e-01 2.228614e-01 2.228614e-01 2.228614e-01 2.228614e-01 2.228614e-01 2.228614e-01 2.228614e-01 2.228614e-01 2.228614e-01 2.228614e-01 2.228614e-01 2.228614e-01 2.228614e-01 2.228614e-01 2.228614e-01 2.228614e-01 2.228614e-01 2.228614e-01 2.228614e-01 2.228614e-01 2.228614e-01 2.228614e-01 2.228614e-01 2.228614e-01 2.228614e-01 2.228614e-01 2.228614e-01 2.228614e-01 2.228614e-01 2.228614e-01 2.228614e-01 2.228614e-01 2.228614e-01 2.228614e-01 2.228614e-01 2.228614e-01 2.228614e-01 2.228614e-01 2.228614e-01 2.228614e-01 2.228614e-01 2.228614e-01 2.228614e-01 2.228614e-01 2.228614e-01 2.228614e-01 2.228614e-01 2.228614e-01 2.228614e-01 2.228614e-01 2.228614e-01 2.228614e-01 2.228614e-01 2.228614e-01 2.228614e-01 2.228614e-01 2.228614e-01 2.228614e-01 2.228614e-01 2.228614e-01 2.228614e-01 2.228614e-01 2.228614e-01 2.228614e-01 2.228614e-01 2.228614e-01 2.228614e-01 2.228614e-01 2.228614e-01 2.228614e-01 2.228614e-01 2.228614e-01 2.228614e-01 2.228614e-01 2.228614e-01 2.228614e-01 2.228614e-01 2.228614e-01 2.228614e-01 2.228614e-01 2.228614e-01 2.228614e-01 2.228614e-01 2.228614e-01 2.228614e-01 2.228614e-01 2.228614e-01 2.228614e-01 2.228614e-01 2.228614e-01 2.228614e-01 2.228614e-01 2.228614e-01 2.228614e-01 2.228614e-01 2.228614e-01 2.228614e-01 2.228614e-01 2.228614e-01 2.228614e-01 2.228614e-01 2.228614e-01 2.228614e-01 2.228614e-01 2.228614e-01 2.228614e-01 2.228614e-01 2.228614e-01 2.228614e-01 2.228614e-01 2.228614e-01 2.228614e-01 2.228614e-01 2.228614e-01 2.228614e-01 2.228614e-01 2.228614e-01 2.228614e-01 2.228614e-01 2.228614e-01 2.228614e-01 2.228614e-01 2.228614e-01 2.228614e-01 2.228614e-01 2.228614e-01 2.228614e-01 2.228614e-01 2.228614e-01 2.228614e-01 2.228614e-01 2.228614e-01 2.228614e-01 2.228614e-01 2.228614e-01 2.228614e-01 2.228614e-01 2.228614e-01 2.228614e-01 2.228614e-01 2.228614e-01 2.228614e-01 2.228614e-01 2.228614e-01 2.228614e-01 2.228614e-01 2.228614e-01 2.228614e-01 2.228614e-01 2.228614e-01 2.228614e-01 2.228614e-01 2.228614e-01 
2.023381e+03 2.666355e-01 2.666355e-01 2.666355e-01 2.666355e-01 2.506038e-01 2.506038e-01 2.506038e-01 2.506038e-01 2.421169e-01 2.387567e-01 2.370061e-01 2.362369e-01 2.314488e-01 2.308672e-01 2.308518e-01 2.255902e-01 2.255902e-01 2.255902e-01 2.255902e-01 2.251007e-01 2.249311e-01 2.244321e-01 2.236386e-01 2.235372e-01 2.234510e-01 2.231452e-01 2.229494e-01 2.229494e-01 2.228732e-01 2.228732e-01 2.228732e-01 2.228732e-01 2.228614e-01 2.228614e-01 2.228614e-01 2.228614e-01 2.228614e-01 2.228614e-01 2.228614e-01 2.228614e-01 2.228614e-01 2.228614e-01 2.228614e-01 2.228614e-01 2.228614e-01 2.228614e-01 2.228614e-01 2.228614e-01 2.228614e-01 2.228614e-01 2.228614e-01 2.228614e-01 2.228614e-01 2.228614e-01 2.228614e-01 2.228614e-01 2.228614e-01 2.228614e-01 2.228614e-01 2.228614e-01 2.228614e-01 2.228614e-01 2.228614e-01 2.228614e-01 2.228614e-01 2.228614e-01 2.228614e-01 2.228614e-01 2.228614e-01 2.228614e-01 2.228614e-01 2.228614e-01 2.228614e-01 2.228614e-01 2.228614e-01 2.228614e-01 2.228614e-01 2.228614e-01 2.228614e-01 2.228614e-01 2.228614e-01 2.228614e-01 2.228614e-01 2.228614e-01 2.228614e-01 2.228614e-01 2.228614e-01 2.228614e-01 2.228614e-01 2.228614e-01 2.228614e-01 2.228614e-01 2.228614e-01 2.228614e-01 2.228614e-01 2.228614e-01 2.228614e-01 2.228614e-01 2.228614e-01 2.228614e-01 2.228614e-01 2.228614e-01 2.228614e-01 2.228614e-01 2.228614e-01 2.228614e-01 2.228614e-01 2.228614e-01 2.228614e-01 2.228614e-01 2.228614e-01 2.228614e-01 2.228614e-01 2.228614e-01 2.228614e-01 2.228614e-01 2.228614e-01 2.228614e-01 2.228614e-01 2.228614e-01 2.228614e-01 2.228614e-01 2.228614e-01 2.228614e-01 2.228614e-01 2.228614e-01 2.228614e-01 2.228614e-01 2.228614e-01 2.228614e-01 2.228614e-01 2.228614e-01 2.228614e-01 2.228614e-01 2.228614e-01 2.228614e-01 2.228614e-01 2.228614e-01 2.228614e-01 2.228614e-01 2.228614e-01 2.228614e-01 2.228614e-01 2.228614e-01 2.228614e-01 2.228614e-01 2.228614e-01 2.228614e-01 2.228614e-01 2.228614e-01 2.228614e-01 2.228614e-01 2.228614e-01 2.228614e-01 2.228614e-01 2.228614e-01 2.228614e-01 2.228614e-01 2.228614e-01 2.228614e-01 2.228614e-01 2.228614e-01 2.228614e-01 2.228614e-01 2.228614e-01 2.228614e-01 2.228614e-01 2.228614e-01 2.228614e-01 2.228614e-01 2.228614e-01 2.228614e-01 2.228614e-01 2.228614e-01 2.228614e-01 2.228614e-01 2.228614e-01 2.228614e-01 2.228614e-01 2.228614e-01 2.228614e-01 2.228614e-01 2.228614e-01 2.228614e-01 2.228614e-01 2.228614e-01 2.228614e-01 2.228614e-01 2.228614e-01 2.228614e-01 2.228614e-01 2.228614e-01 2.228614e-01 2.228614e-01 2.228614e-01 2.228614e-01 2.228614e-01 2.228614e-01 2.228614e-01 2.228614e-01 2.228614e-01 2.228614e-01 2.228614e-01 2.228614e-01 2.228614e-01 2.228614e-01 2.228614e-01 2.228614e-01 2.228614e-01 2.228614e-01 2.228614e-01 2.228614e-01 2.228614e-01 2.228614e-01 2.228614e-01 2.228614e-01 2.228614e-01 2.228614e-01 2.228614e-01 2.228614e-01 2.228614e-01 2.228614e-01 2.228614e-01 2.228614e-01 2.228614e-01 2.228614e-01 2.228614e-01 2.228614e-01 2.228614e-01 2.228614e-01 2.228614e-01 2.228614e-01 2.228614e-01 2.228614e-01 2.228614e-01 2.228614e-01 2.228614e-01 2.228614e-01 2.228614e-01 2.228614e-01 2.228614e-01 2.228614e-01 2.228614e-01 2.228614e-01 2.228614e-01 2.228614e-01 2.228614e-01 2.228614e-01 2.228614e-01 2.228614e-01 2.228614e-01 2.228614e-01 2.228614e-01 2.228614e-01 2.228614e-01 2.228614e-01 2.228614e-01 2.228614e-01 2.228614e-01 2.228614e-01 2.228614e-01 2.228614e-01 2.228614e-01 2.228614e-01 2.228614e-01 2.228614e-01 2.228614e-01 2.228614e-01 2.228614e-01 2.228614e-01 2.228614e-01 2.228614e-01 2.228614e-01 2.228614e-01 2.228614e-01 2.228614e-01 2.228614e-01 2.228614e-01 2.228614e-01 2.228614e-01 2.228614e-01 2.228614e-01 2.228614e-01 2.228614e-01 2.228614e-01 2.228614e-01 2.228614e-01 2.228614e-01 2.228614e-01 2.228614e-01 2.228614e-01 2.228614e-01 2.228614e-01 2.228614e-01 2.228614e-01 2.228614e-01 2.228614e-01 2.228614e-01 2.228614e-01 2.228614e-01 2.228614e-01 2.228614e-01 2.228614e-01 2.228614e-01 2.228614e-01 2.228614e-01 2.228614e-01 2.228614e-01 2.228614e-01 2.228614e-01 2.228614e-01 2.228614e-01 2.228614e-01 2.228614e-01 2.228614e-01 2.228614e-01 2.228614e-01 2.228614e-01 2.228614e-01 2.228614e-01 2.228614e-01 2.228614e-01 2.228614e-01 2.228614e-01 2.228614e-01 2.228614e-01 2.228614e-01 2.228614e-01 2.228614e-01 2.228614e-01 2.228614e-01 2.228614e-01 2.228614e-01 2.228614e-01 2.228614e-01 2.228614e-01 2.228614e-01 2.228614e-01 2.228614e-01 2.228614e-01 2.228614e-01 2.228614e-01 2.228614e-01 2.228614e-01 2.228614e-01 2.228614e-01 2.228614e-01 2.228614e-01 2.228614e-01 2.228614e-01 2.228614e-01 2.228614e-01 2.228614e-01 2.228614e-01 2.228614e-01 2.228614e-01 2.228614e-01 2.228614e-01 2.228614e-01 2.228614e-01 2.228614e-01 2.228614e-01 2.228614e-01 2.228614e-01 2.228614e-01 2.228614e-01 2.228614e-01 2.228614e-01 2.228614e-01 2.228614e-01 2.228614e-01 2.228614e-01 2.228614e-01 2.228614e-01 2.228614e-01 2.228614e-01 2.228614e-01 2.228614e-01 2.228614e-01 2.228614e-01 2.228614e-01 2.228614e-01 2.228614e-01 2.228614e-01 2.228614e-01 2.228614e-01 2.228614e-01 2.228614e-01 2.228614e-01 2.228614e-01 2.228614e-01 2.228614e-01 2.228614e-01 2.228614e-01 2.228614e-01 2.228614e-01 2.228614e-01 2.228614e-01 2.228614e-01 2.228614e-01 2.228614e-01 2.228614e-01 2.228614e-01 2.228614e-01 2.228614e-01 2.228614e-01 2.228614e-01 2.228614e-01 2.228614e-01 2.228614e-01 2.228614e-01 2.228614e-01 2.228614e-01 2.228614e-01 2.228614e-01 2.228614e-01 2.228614e-01 2.228614e-01 2.228614e-01 2.228614e-01 2.228614e-01 2.228614e-01 2.228614e-01 2.228614e-01 2.228614e-01 2.228614e-01 2.228614e-01 2.228614e-01 2.228614e-01 2.228614e-01 2.228614e-01 2.228614e-01 2.228614e-01 2.228614e-01 2.228614e-01 2.228614e-01 2.228614e-01 2.228614e-01 2.228614e-01 2.228614e-01 2.228614e-01 2.228614e-01 2.228614e-01 2.228614e-01 2.228614e-01 2.228614e-01 2.228614e-01 2.228614e-01 2.228614e-01 2.228614e-01 2.228614e-01 2.228614e-01 2.228614e-01 2.228614e-01 2.228614e-01 2.228614e-01 2.228614e-01 2.228614e-01 2.228614e-01 2.228614e-01 2.228614e-01 2.228614e-01 2.228614e-01 2.228614e-01 2.228614e-01 2.228614e-01 2.228614e-01 2.228614e-01 2.228614e-01 2.228614e-01 2.228614e-01 2.228614e-01 2.228614e-01 2.228614e-01 2.228614e-01 2.228614e-01 2.228614e-01 2.228614e-01 2.228614e-01 2.228614e-01 2.228614e-01 2.228614e-01 2.228614e-01 2.228614e-01 2.228614e-01 2.228614e-01 2.228614e-01 2.228614e-01 2.228614e-01 2.228614e-01 2.228614e-01 2.228614e-01 2.228614e-01 2.228614e-01 2.228614e-01 2.228614e-01 2.228614e-01 2.228614e-01 2.228614e-01 2.228614e-01 2.228614e-01 2.228614e-01 2.228614e-01 2.228614e-01 2.228614e-01 2.228614e-01 2.228614e-01 2.228614e-01 2.228614e-01 2.228614e-01 2.228614e-01 2.228614e-01 2.228614e-01 2.228614e-01 2.228614e-01 2.228614e-01 2.228614e-01 2.228614e-01 2.228614e-01 2.228614e-01 2.228614e-01 2.228614e-01 2.228614e-01 2.228614e-01 2.228614e-01 2.228614e-01 2.228614e-01 2.228614e-01 2.228614e-01 2.228614e-01 2.228614e-01 2.228614e-01 2.228614e-01 2.228614e-01 2.228614e-01 2.228614e-01 2.228614e-01 2.228614e-01 2.228614e-01 2.228614e-01 2.228614e-01 2.228614e-01 2.228614e-01 2.228614e-01 2.228614e-01 2.228614e-01 2.228614e-01 2.228614e-01 2.228614e-01 2.228614e-01 2.228614e-01 2.228614e-01 2.228614e-01 2.228614e-01 2.228614e-01 2.228614e-01 2.228614e-01 2.228614e-01 2.228614e-01 2.228614e-01 2.228614e-01 2.228614e-01 2.228614e-01 2.228614e-01 2.228614e-01 2.228614e-01 2.228614e-01 2.228614e-01 2.228614e-01 2.228614e-01 2.228614e-01 2.228614e-01 2.228614e-01 2.228614e-01 2.228614e-01 2.228614e-01 2.228614e-01 2.228614e-01 2.228614e-01 2.228614e-01 2.228614e-01 2.228614e-01 2.228614e-01 2.228614e-01 2.228614e-01 2.228614e-01 2.228614e-01 2.228614e-01 2.228614e-01 2.228614e-01 2.228614e-01 2.228614e-01 2.228614e-01 2.228614e-01 2.228614e-01 2.228614e-01 2.228614e-01 2.228614e-01 2.228614e-01 2.228614e-01 2.228614e-01 2.228614e-01 2.228614e-01 2.228614e-01 2.228614e-01 2.228614e-01 2.228614e-01 2.228614e-01 2.228614e-01 2.228614e-01 2.228614e-01 2.228614e-01 2.228614e-01 2.228614e-01 2.228614e-01 2.228614e-01 2.228614e-01 2.228614e-01 2.228614e-01 2.228614e-01 2.228614e-01 2.228614e-01 2.228614e-01 2.228614e-01 2.228614e-01 2.228614e-01 2.228614e-01 2.228614e-01 2.228614e-01 2.228614e-01 2.228614e-01 2.228614e-01 2.228614e-01 2.228614e-01 2.228614e-01 2.228614e-01 2.228614e-01 2.228614e-01 2.228614e-01 2.228614e-01 2.228614e-01 2.228614e-01 2.228614e-01 2.228614e-01 2.228614e-01 2.228614e-01 2.228614e-01 2.228614e-01 2.228614e-01 2.228614e-01 2.228614e-01 2.228614e-01 2.228614e-01 2.228614e-01 2.228614e-01 2.228614e-01 2.228614e-01 2.228614e-01 2.228614e-01 2.228614e-01 2.228614e-01 2.228614e-01 2.228614e-01 2.228614e-01 2.228614e-01 2.228614e-01 2.228614e-01 2.228614e-01 2.228614e-01 2.228614e-01 2.228614e-01 2.228614e-01 2.228614e-01 2.228614e-01 2.228614e-01 2.228614e-01 2.228614e-01 2.228614e-01 2.228614e-01 2.228614e-01 2.228614e-01 2.228614e-01 2.228614e-01 2.228614e-01 2.228614e-01 2.228614e-01 2.228614e-01 2.228614e-01 2.228614e-01 2.228614e-01 2.228614e-01 2.228614e-01 2.228614e-01 2.228614e-01 2.228614e-01 2.228614e-01 2.228614e-01 2.228614e-01 2.228614e-01 2.228614e-01 2.228614e-01 2.228614e-01 2.228614e-01 2.228614e-01 2.228614e-01 2.228614e-01 2.228614e-01 2.228614e-01 2.228614e-01 2.228614e-01 2.228614e-01 2.228614e-01 2.228614e-01 2.228614e-01 2.228614e-01 2.228614e-01 2.228614e-01 2.228614e-01 2.228614e-01 2.228614e-01 2.228614e-01 2.228614e-01 2.228614e-01 2.228614e-01 2.228614e-01 2.228614e-01 2.228614e-01 2.228614e-01 2.228614e-01 2.228614e-01 2.228614e-01 2.228614e-01 2.228614e-01 2.228614e-01 2.228614e-01 2.228614e-01 2.228614e-01 2.228614e-01 2.228614e-01 2.228614e-01 2.228614e-01 2.228614e-01 2.228614e-01 2.228614e-01 2.228614e-01 2.228614e-01 2.228614e-01 2.228614e-01 2.228614e-01 2.228614e-01 2.228614e-01 2.228614e-01 2.228614e-01 2.228614e-01 2.228614e-01 2.228614e-01 2.228614e-01 2.228614e-01 2.228614e-01 2.228614e-01 2.228614e-01 2.228614e-01 2.228614e-01 2.228614e-01 2.228614e-01 2.228614e-01 2.228614e-01 2.228614e-01 2.228614e-01 2.228614e-01 2.228614e-01 2.228614e-01 2.228614e-01 2.228614e-01 2.228614e-01 2.228614e-01 2.228614e-01 2.228614e-01 2.228614e-01 2.228614e-01 2.228614e-01 2.228614e-01 2.228614e-01 2.228614e-01 2.228614e-01 2.228614e-01 2.228614e-01 2.228614e-01 2.228614e-01 2.228614e-01 2.228614e-01 2.228614e-01 2.228614e-01 2.228614e-01 2.228614e-01 2.228614e-01 2.228614e-01 2.228614e-01 2.228614e-01 2.228614e-01 2.228614e-01 2.228614e-01 2.228614e-01 2.228614e-01 2.228614e-01 2.228614e-01 2.228614e-01 2.228614e-01 2.228614e-01 2.228614e-01 2.228614e-01 2.228614e-01 2.228614e-01 2.228614e-01 2.228614e-01 2.228614e-01 2.228614e-01 2.228614e-01 2.228614e-01 2.228614e-01 2.228614e-01 2.228614e-01 2.228614e-01 2.228614e-01 2.228614e-01 2.228614e-01 2.228614e-01 2.228614e-01 2.228614e-01 2.228614e-01 2.228614e-01 2.228614e-01 2.228614e-01 2.228614e-01 2.228614e-01 2.228614e-01 2.228614e-01 2.228614e-01 2.228614e-01 2.228614e-01 2.228614e-01 2.228614e-01 2.228614e-01 2.228614e-01 2.228614e-01 2.228614e-01 2.228614e-01 2.228614e-01 2.228614e-01 2.228614e-01 2.228614e-01 2.228614e-01 2.228614e-01 2.228614e-01 2.228614e-01 2.228614e-01 2.228614e-01 2.228614e-01 2.228614e-01 2.228614e-01 2.228614e-01 2.228614e-01 2.228614e-01 2.228614e-01 2.228614e-01 2.228614e-01 2.228614e-01 2.228614e-01 2.228614e-01 2.228614e-01 2.228614e-01 2.228614e-01 2.228614e-01 2.228614e-01 2.228614e-01 2.228614e-01 2.228614e-01 2.228614e-01 2.228614e-01 2.228614e-01 2.228614e-01 2.228614e-01 2.228614e-01 2.228614e-01 2.228614e-01 2.228614e-01 2.228614e-01 2.228614e-01 2.228614e-01 2.228614e-01 2.228614e-01 2.228614e-01 2.228614e-01 2.228614e-01 2.228614e-01 2.228614e-01 2.228614e-01 2.228614e-01 2.228614e-01 2.228614e-01 2.228614e-01 2.228614e-01 2.228614e-01 2.228614e-01 2.228614e-01 2.228614e-01 2.228614e-01 2.228614e-01 2.228614e-01 2.228614e-01 2.228614e-01 2.228614e-01 2.228614e-01 2.228614e-01 2.228614e-01 2.228614e-01 2.228614e-01 2.228614e-01 2.228614e-01 2.228614e-01 2.228614e-01 2.228614e-01 2.228614e-01 2.228614e-01 2.228614e-01 2.228614e-01 2.228614e-01 2.228614e-01 2.228614e-01 2.228614e-01 2.228614e-01 2.228614e-01 2.228614e-01 2.228614e-01 2.228614e-01 2.228614e-01 2.228614e-01 2.228614e-01 2.228614e-01 2.228614e-01 2.228614e-01 2.228614e-01 2.228614e-01 2.228614e-01 2.228614e-01 2.228614e-01 2.228614e-01 2.228614e-01 2.228614e-01 2.228614e-01 2.228614e-01 2.228614e-01 2.228614e-01 2.228614e-01 2.228614e-01 2.228614e-01 2.228614e-01 2.228614e-01 2.228614e-01 2.228614e-01 2.228614e-01 2.228614e-01 2.228614e-01 2.228614e-01 2.228614e-01 2.228614e-01 2.228614e-01 2.228614e-01 2.228614e-01 2.228614e-01 2.228614e-01 2.228614e-01 2.228614e-01 2.228614e-01 2.228614e-01 2.228614e-01 2.228614e-01 2.228614e-01 2.228614e-01 2.228614e-01 2.228614e-01 2.228614e-01 2.228614e-01 2.228614e-01 2.228614e-01 2.228614e-01 2.228614e-01 2.228614e-01 2.228614e-01 2.228614e-01 2.228614e-01 2.228614e-01 2.228614e-01 2.228614e-01 2.228614e-01 2.228614e-01 2.228614e-01 2.228614e-01 2.228614e-01 
