# Supplementary material for: A comparative study of the performance of ten metaheuristic algorithms for parameter estimation of solar photovoltaic models
Source: PeerJ Comput Sci. 2025 Jan 27;11:e2646. doi: 10.7717/peerj-cs.2646 (PMC11784897; doi:10.7717/peerj-cs.2646)
Supplement: Supplemental Information 2 — The code includes the third-party data used during the experiments. [file peerj-cs-11-2646-s002.zip › Matlab Code/A1/1_1000_100_record_FEs.data]

10723607
10723857
10723673
10724013
10723753
10723579
10724153
10723933
10723537
10723939
10723163
10723997
10723399
10723737
10723011
10723359
10724009
10723749
10723937
10723533
10723949
10724127
10724051
10723451
10723811
10723191
10723593
10723597
10723833
10723849
