# Supplementary material for: A comparative study of the performance of ten metaheuristic algorithms for parameter estimation of solar photovoltaic models
Source: PeerJ Comput Sci. 2025 Jan 27;11:e2646. doi: 10.7717/peerj-cs.2646 (PMC11784897; doi:10.7717/peerj-cs.2646)
Supplement: Supplemental Information 2 — The code includes the third-party data used during the experiments. [file peerj-cs-11-2646-s002.zip › Matlab Code/A1/1_1000_100_times.data]

4.512848e+01
4.429160e+01
4.427119e+01
4.424128e+01
4.539178e+01
5.400206e+01
5.049856e+01
4.445277e+01
4.438277e+01
4.416508e+01
4.427698e+01
4.442306e+01
4.883931e+01
5.422131e+01
4.462615e+01
4.457112e+01
4.456246e+01
4.444965e+01
4.462773e+01
4.544884e+01
4.485370e+01
5.329841e+01
4.807644e+01
4.694730e+01
4.542202e+01
4.441781e+01
4.452212e+01
4.439465e+01
4.432775e+01
4.441377e+01
