# Supplementary material for: A comparative study of the performance of ten metaheuristic algorithms for parameter estimation of solar photovoltaic models
Source: PeerJ Comput Sci. 2025 Jan 27;11:e2646. doi: 10.7717/peerj-cs.2646 (PMC11784897; doi:10.7717/peerj-cs.2646)
Supplement: Supplemental Information 2 — The code includes the third-party data used during the experiments. [file peerj-cs-11-2646-s002.zip › Matlab Code/A1/1_1000_30_record_FEs.data]

1119981
1120015
1120125
1120183
1120029
1119881
1119867
1120085
1119979
1119947
1120115
1120085
1119995
1120117
1119641
1119779
1119819
1119695
1119793
1119831
1119923
1120097
1120057
1120075
1119973
1119757
1120083
1119921
1119791
1120031
