# Supplementary material for: A comparative study of the performance of ten metaheuristic algorithms for parameter estimation of solar photovoltaic models
Source: PeerJ Comput Sci. 2025 Jan 27;11:e2646. doi: 10.7717/peerj-cs.2646 (PMC11784897; doi:10.7717/peerj-cs.2646)
Supplement: Supplemental Information 2 — The code includes the third-party data used during the experiments. [file peerj-cs-11-2646-s002.zip › Matlab Code/A1/1_1000_30_times.data]

4.865114e+00
4.671641e+00
4.680931e+00
4.673854e+00
4.702197e+00
4.701743e+00
4.697684e+00
4.681609e+00
4.695020e+00
4.710871e+00
4.714960e+00
4.693286e+00
4.695087e+00
4.693922e+00
4.846575e+00
4.690453e+00
4.698761e+00
4.707700e+00
4.681579e+00
4.703546e+00
4.680907e+00
4.691486e+00
4.695131e+00
4.684022e+00
4.688102e+00
4.696114e+00
4.686829e+00
4.725049e+00
4.709893e+00
4.742848e+00
