# Supplementary material for: A comparative study of the performance of ten metaheuristic algorithms for parameter estimation of solar photovoltaic models
Source: PeerJ Comput Sci. 2025 Jan 27;11:e2646. doi: 10.7717/peerj-cs.2646 (PMC11784897; doi:10.7717/peerj-cs.2646)
Supplement: Supplemental Information 2 — The code includes the third-party data used during the experiments. [file peerj-cs-11-2646-s002.zip › Matlab Code/A1/1_1000_50_record_FEs.data]

2864631
2865141
2865253
2864775
2865005
2864933
2864927
2864729
2864891
2865155
2864605
2864631
2864991
2864543
2864919
2865079
2864675
2864739
2865249
2864697
2864857
2864605
2864969
2864925
2865183
2864905
2864979
2864809
2865089
2864773
