# Supplementary material for: A comparative study of the performance of ten metaheuristic algorithms for parameter estimation of solar photovoltaic models
Source: PeerJ Comput Sci. 2025 Jan 27;11:e2646. doi: 10.7717/peerj-cs.2646 (PMC11784897; doi:10.7717/peerj-cs.2646)
Supplement: Supplemental Information 2 — The code includes the third-party data used during the experiments. [file peerj-cs-11-2646-s002.zip › Matlab Code/A1/1_1000_50_times.data]

1.218088e+01
1.228483e+01
1.220623e+01
1.223327e+01
1.224674e+01
1.220835e+01
1.192056e+01
1.187197e+01
1.189611e+01
1.186129e+01
1.192383e+01
1.193473e+01
1.197298e+01
1.193306e+01
1.190148e+01
1.196281e+01
1.193938e+01
1.198366e+01
1.197117e+01
1.197581e+01
1.196400e+01
1.196253e+01
1.197825e+01
1.197852e+01
1.189333e+01
1.197395e+01
1.197858e+01
1.226250e+01
1.407116e+01
1.288609e+01
