# Supplementary material for: A comparative study of the performance of ten metaheuristic algorithms for parameter estimation of solar photovoltaic models
Source: PeerJ Comput Sci. 2025 Jan 27;11:e2646. doi: 10.7717/peerj-cs.2646 (PMC11784897; doi:10.7717/peerj-cs.2646)
Supplement: Supplemental Information 2 — The code includes the third-party data used during the experiments. [file peerj-cs-11-2646-s002.zip › Matlab Code/A1/1_2000_100_record_FEs.data]

21457845
21458565
21457953
21457707
21457769
21458407
21457841
21457693
21458031
21457341
21457063
21458171
21458431
21458099
21458089
21457801
21457373
21457805
21457967
21457213
21458019
21458099
21458313
21457941
21457601
21458273
21458455
21458311
21458075
21458337
