# Supplementary material for: A comparative study of the performance of ten metaheuristic algorithms for parameter estimation of solar photovoltaic models
Source: PeerJ Comput Sci. 2025 Jan 27;11:e2646. doi: 10.7717/peerj-cs.2646 (PMC11784897; doi:10.7717/peerj-cs.2646)
Supplement: Supplemental Information 2 — The code includes the third-party data used during the experiments. [file peerj-cs-11-2646-s002.zip › Matlab Code/A1/1_2000_100_times.data]

8.971252e+01
8.870359e+01
8.911766e+01
8.888276e+01
8.904629e+01
8.910342e+01
8.877840e+01
8.875971e+01
8.896242e+01
8.906540e+01
8.879365e+01
8.870708e+01
8.888422e+01
8.877022e+01
8.889929e+01
8.885150e+01
8.882720e+01
8.882708e+01
8.896362e+01
8.911311e+01
8.909070e+01
8.913587e+01
8.896891e+01
8.909972e+01
8.923807e+01
9.090763e+01
8.881003e+01
9.036042e+01
8.892514e+01
8.847938e+01
