# Supplementary material for: A comparative study of the performance of ten metaheuristic algorithms for parameter estimation of solar photovoltaic models
Source: PeerJ Comput Sci. 2025 Jan 27;11:e2646. doi: 10.7717/peerj-cs.2646 (PMC11784897; doi:10.7717/peerj-cs.2646)
Supplement: Supplemental Information 2 — The code includes the third-party data used during the experiments. [file peerj-cs-11-2646-s002.zip › Matlab Code/A1/1_2000_30_record_FEs.data]

2240561
2241201
2241427
2241237
2240789
2241255
2241011
2240779
2241151
2240297
2241069
2241037
2240693
2240435
2240981
2240627
2241001
2240763
2241031
2241175
2240763
2241023
2240675
2241281
2240863
2240961
2241177
2241159
2240695
2241033
