# Supplementary material for: A comparative study of the performance of ten metaheuristic algorithms for parameter estimation of solar photovoltaic models
Source: PeerJ Comput Sci. 2025 Jan 27;11:e2646. doi: 10.7717/peerj-cs.2646 (PMC11784897; doi:10.7717/peerj-cs.2646)
Supplement: Supplemental Information 2 — The code includes the third-party data used during the experiments. [file peerj-cs-11-2646-s002.zip › Matlab Code/A1/1_2000_30_times.data]

9.429258e+00
9.430370e+00
9.405634e+00
9.421825e+00
9.454021e+00
9.426346e+00
9.392140e+00
9.392949e+00
9.395654e+00
9.369560e+00
9.390652e+00
9.413077e+00
9.521952e+00
9.862984e+00
9.663703e+00
9.580232e+00
9.351768e+00
9.347924e+00
9.356566e+00
9.366637e+00
9.397644e+00
9.455846e+00
9.424220e+00
9.392181e+00
9.403764e+00
9.406831e+00
9.377270e+00
9.404025e+00
9.430022e+00
9.431868e+00
