# Supplementary material for: A comparative study of the performance of ten metaheuristic algorithms for parameter estimation of solar photovoltaic models
Source: PeerJ Comput Sci. 2025 Jan 27;11:e2646. doi: 10.7717/peerj-cs.2646 (PMC11784897; doi:10.7717/peerj-cs.2646)
Supplement: Supplemental Information 2 — The code includes the third-party data used during the experiments. [file peerj-cs-11-2646-s002.zip › Matlab Code/A1/1_2000_50_record_FEs.data]

5732007
5732907
5732837
5732489
5732437
5733087
5732747
5732757
5732609
5732965
5732697
5732439
5731947
5733235
5732377
5732855
5733071
5732537
5732781
5732867
5732591
5732537
5732143
5732197
5732617
5732851
5732015
5732577
5733177
5731985
