# Supplementary material for: A comparative study of the performance of ten metaheuristic algorithms for parameter estimation of solar photovoltaic models
Source: PeerJ Comput Sci. 2025 Jan 27;11:e2646. doi: 10.7717/peerj-cs.2646 (PMC11784897; doi:10.7717/peerj-cs.2646)
Supplement: Supplemental Information 2 — The code includes the third-party data used during the experiments. [file peerj-cs-11-2646-s002.zip › Matlab Code/A1/1_2000_50_times.data]

2.385746e+01
2.379962e+01
2.380132e+01
2.387216e+01
2.393542e+01
2.391256e+01
2.397049e+01
2.384481e+01
2.413084e+01
2.392434e+01
2.396339e+01
2.395698e+01
2.394405e+01
2.387400e+01
2.390120e+01
2.387147e+01
2.383209e+01
2.392149e+01
2.424197e+01
2.387195e+01
2.381275e+01
2.378925e+01
2.389338e+01
2.398117e+01
2.399379e+01
2.395748e+01
2.388788e+01
2.398419e+01
2.398191e+01
2.390249e+01
