# Supplementary material for: A comparative study of the performance of ten metaheuristic algorithms for parameter estimation of solar photovoltaic models
Source: PeerJ Comput Sci. 2025 Jan 27;11:e2646. doi: 10.7717/peerj-cs.2646 (PMC11784897; doi:10.7717/peerj-cs.2646)
Supplement: Supplemental Information 2 — The code includes the third-party data used during the experiments. [file peerj-cs-11-2646-s002.zip › Matlab Code/A1/1_3000_100_record_FEs.data]

32193291
32192625
32192081
32192469
32191765
32193453
32192041
32192683
32193069
32192821
32192043
32192699
32191671
32192859
32192469
32192531
32192761
32192213
32193225
32192145
32192665
32192419
32193619
32193639
32193889
32192905
32192989
32192653
32192411
32192567
