# Supplementary material for: A comparative study of the performance of ten metaheuristic algorithms for parameter estimation of solar photovoltaic models
Source: PeerJ Comput Sci. 2025 Jan 27;11:e2646. doi: 10.7717/peerj-cs.2646 (PMC11784897; doi:10.7717/peerj-cs.2646)
Supplement: Supplemental Information 2 — The code includes the third-party data used during the experiments. [file peerj-cs-11-2646-s002.zip › Matlab Code/A1/1_3000_100_times.data]

1.336006e+02
1.343943e+02
1.334201e+02
1.333279e+02
1.329514e+02
1.331993e+02
1.329861e+02
1.331633e+02
1.334685e+02
1.335933e+02
1.335986e+02
1.331049e+02
1.334169e+02
1.331936e+02
1.330015e+02
1.331145e+02
1.332548e+02
1.329866e+02
1.332562e+02
1.329126e+02
1.330979e+02
1.335900e+02
1.329804e+02
1.367539e+02
1.332634e+02
1.336918e+02
1.335123e+02
1.331975e+02
1.334786e+02
1.336168e+02
