# Supplementary material for: A comparative study of the performance of ten metaheuristic algorithms for parameter estimation of solar photovoltaic models
Source: PeerJ Comput Sci. 2025 Jan 27;11:e2646. doi: 10.7717/peerj-cs.2646 (PMC11784897; doi:10.7717/peerj-cs.2646)
Supplement: Supplemental Information 2 — The code includes the third-party data used during the experiments. [file peerj-cs-11-2646-s002.zip › Matlab Code/A1/1_3000_30_record_FEs.data]

3362161
3361895
3361805
3362341
3361659
3361903
3362171
3361257
3362283
3362203
3361759
3361803
3362221
3361697
3361855
3361887
3362033
3362051
3361941
3362025
3362083
3362259
3361477
3362071
3362277
3361855
3361999
3361519
3362481
3362035
