# Supplementary material for: A comparative study of the performance of ten metaheuristic algorithms for parameter estimation of solar photovoltaic models
Source: PeerJ Comput Sci. 2025 Jan 27;11:e2646. doi: 10.7717/peerj-cs.2646 (PMC11784897; doi:10.7717/peerj-cs.2646)
Supplement: Supplemental Information 2 — The code includes the third-party data used during the experiments. [file peerj-cs-11-2646-s002.zip › Matlab Code/A1/1_3000_30_times.data]

1.411646e+01
1.407736e+01
1.403893e+01
1.408822e+01
1.407701e+01
1.408008e+01
1.412091e+01
1.406367e+01
1.404201e+01
1.409052e+01
1.409191e+01
1.415250e+01
1.409895e+01
1.414527e+01
1.403521e+01
1.409975e+01
1.408256e+01
1.411738e+01
1.409718e+01
1.409129e+01
1.404470e+01
1.409635e+01
1.402497e+01
1.412595e+01
1.412756e+01
1.407450e+01
1.404821e+01
1.407654e+01
1.404552e+01
1.408019e+01
