# Supplementary material for: A comparative study of the performance of ten metaheuristic algorithms for parameter estimation of solar photovoltaic models
Source: PeerJ Comput Sci. 2025 Jan 27;11:e2646. doi: 10.7717/peerj-cs.2646 (PMC11784897; doi:10.7717/peerj-cs.2646)
Supplement: Supplemental Information 2 — The code includes the third-party data used during the experiments. [file peerj-cs-11-2646-s002.zip › Matlab Code/A1/1_3000_50_record_FEs.data]

8601013
8600185
8600631
8600091
8600111
8600509
8600443
8599937
8601099
8601407
8600527
8600377
8599953
8600167
8599683
8600547
8599915
8599763
8600077
8600305
8600437
8600161
8600395
8600523
8600179
8599729
8600279
8600363
8600061
8600511
