# Supplementary material for: A comparative study of the performance of ten metaheuristic algorithms for parameter estimation of solar photovoltaic models
Source: PeerJ Comput Sci. 2025 Jan 27;11:e2646. doi: 10.7717/peerj-cs.2646 (PMC11784897; doi:10.7717/peerj-cs.2646)
Supplement: Supplemental Information 2 — The code includes the third-party data used during the experiments. [file peerj-cs-11-2646-s002.zip › Matlab Code/A1/1_3000_50_times.data]

3.574295e+01
3.572594e+01
3.591467e+01
3.577470e+01
3.662711e+01
3.570867e+01
3.576989e+01
3.580210e+01
3.577797e+01
3.581554e+01
3.581306e+01
3.581915e+01
3.594267e+01
3.578053e+01
3.591378e+01
3.590458e+01
3.585919e+01
3.583028e+01
3.578751e+01
3.585306e+01
3.589273e+01
3.599198e+01
3.571600e+01
3.576383e+01
3.580727e+01
3.576465e+01
3.569456e+01
3.582598e+01
3.590173e+01
3.582807e+01
