# Supplementary material for: A comparative study of the performance of ten metaheuristic algorithms for parameter estimation of solar photovoltaic models
Source: PeerJ Comput Sci. 2025 Jan 27;11:e2646. doi: 10.7717/peerj-cs.2646 (PMC11784897; doi:10.7717/peerj-cs.2646)
Supplement: Supplemental Information 2 — The code includes the third-party data used during the experiments. [file peerj-cs-11-2646-s002.zip › Matlab Code/A1/1_4000_100_record_FEs.data]

42926633
42927249
42926763
42926229
42926541
42927565
42927723
42926817
42926795
42926539
42926713
42927011
42927477
42927013
42926597
42926553
42925939
42927539
42926967
42926755
42927043
42927121
42927229
42927197
42927723
42926939
42926271
42927599
42927073
42925927
