# Supplementary material for: A comparative study of the performance of ten metaheuristic algorithms for parameter estimation of solar photovoltaic models
Source: PeerJ Comput Sci. 2025 Jan 27;11:e2646. doi: 10.7717/peerj-cs.2646 (PMC11784897; doi:10.7717/peerj-cs.2646)
Supplement: Supplemental Information 2 — The code includes the third-party data used during the experiments. [file peerj-cs-11-2646-s002.zip › Matlab Code/A1/1_4000_100_times.data]

1.775220e+02
1.775486e+02
1.778542e+02
1.811836e+02
1.780096e+02
1.776381e+02
1.816172e+02
1.777858e+02
1.775320e+02
1.778191e+02
1.777694e+02
1.774092e+02
1.774583e+02
1.780501e+02
1.775484e+02
1.795088e+02
1.780785e+02
1.784170e+02
1.831116e+02
1.777998e+02
1.777431e+02
1.773662e+02
1.780019e+02
1.795607e+02
1.773201e+02
1.775061e+02
1.780657e+02
1.782046e+02
1.783728e+02
1.781574e+02
