# Supplementary material for: A comparative study of the performance of ten metaheuristic algorithms for parameter estimation of solar photovoltaic models
Source: PeerJ Comput Sci. 2025 Jan 27;11:e2646. doi: 10.7717/peerj-cs.2646 (PMC11784897; doi:10.7717/peerj-cs.2646)
Supplement: Supplemental Information 2 — The code includes the third-party data used during the experiments. [file peerj-cs-11-2646-s002.zip › Matlab Code/A1/1_4000_30_record_FEs.data]

4482675
4482815
4483007
4482513
4482309
4483117
4483187
4482963
4482939
4483037
4482985
4483049
4482981
4483725
4482523
4483471
4483185
4483107
4482893
4482969
4482731
4483229
4483941
4482523
4483263
4482985
4483117
4483397
4483269
4483145
