# Supplementary material for: A comparative study of the performance of ten metaheuristic algorithms for parameter estimation of solar photovoltaic models
Source: PeerJ Comput Sci. 2025 Jan 27;11:e2646. doi: 10.7717/peerj-cs.2646 (PMC11784897; doi:10.7717/peerj-cs.2646)
Supplement: Supplemental Information 2 — The code includes the third-party data used during the experiments. [file peerj-cs-11-2646-s002.zip › Matlab Code/A1/1_4000_30_times.data]

1.885688e+01
1.872359e+01
1.882111e+01
1.877256e+01
1.876511e+01
1.876029e+01
1.880546e+01
1.877338e+01
1.877539e+01
1.876322e+01
1.882695e+01
1.881871e+01
1.877333e+01
1.877162e+01
1.878938e+01
1.879717e+01
1.880537e+01
1.879544e+01
1.875853e+01
1.881177e+01
1.878168e+01
1.878309e+01
1.873523e+01
1.882797e+01
1.886214e+01
1.879071e+01
1.879036e+01
1.877573e+01
1.886664e+01
1.881959e+01
