# Supplementary material for: A comparative study of the performance of ten metaheuristic algorithms for parameter estimation of solar photovoltaic models
Source: PeerJ Comput Sci. 2025 Jan 27;11:e2646. doi: 10.7717/peerj-cs.2646 (PMC11784897; doi:10.7717/peerj-cs.2646)
Supplement: Supplemental Information 2 — The code includes the third-party data used during the experiments. [file peerj-cs-11-2646-s002.zip › Matlab Code/A1/1_4000_50_best_solutions.data]

0.8368199581 0.0000000000 0.0000000000 1.1489123050 2.0000000000 
0.8368199544 0.0000000000 0.0000000000 1.1489123165 2.0000000000 
0.8368199512 0.0000000000 0.0000000000 1.1489123222 2.0000000000 
0.8368199526 0.0000000000 0.0000000000 1.1489123224 2.0000000000 
0.8368199519 0.0000000000 0.0000000000 1.1489123174 1.9986090623 
0.8368199566 0.0000000000 0.0000000000 1.1489123074 1.8022347054 
0.7594996733 0.0000004519 0.0352848749 100.0000000000 1.5154666419 
0.7607755303 0.0000003230 0.0363770926 53.7185259849 1.4811851532 
0.8368199524 0.0000000000 0.0000000000 1.1489123234 2.0000000000 
0.8368199557 0.0000000000 0.0000000000 1.1489123085 1.0000000000 
0.8368199494 0.0000000000 0.0000000000 1.1489123333 2.0000000000 
0.8368199530 0.0000000000 0.0000000000 1.1489123144 1.2471434838 
0.7607755302 0.0000003230 0.0363770925 53.7185223501 1.4811851412 
0.7607755296 0.0000003230 0.0363770843 53.7185790065 1.4811853550 
0.7594996732 0.0000004519 0.0352848740 100.0000000000 1.5154666588 
0.7594996731 0.0000004519 0.0352848754 100.0000000000 1.5154666332 
0.8368199558 0.0000000000 0.0000000000 1.1489123054 1.0000000000 
0.8368199563 0.0000000000 0.0000000000 1.1489123065 2.0000000000 
0.8368199515 0.0000000000 0.0000000000 1.1489123217 1.6331191321 
0.8368199526 0.0000000000 0.0000000000 1.1489123229 1.2532989337 
0.8368199523 0.0000000000 0.0000000000 1.1489123179 1.2436374098 
0.8368199523 0.0000000000 0.0000000000 1.1489123217 1.0000000000 
0.8368199500 0.0000000000 0.0000000000 1.1489123200 2.0000000000 
0.7607755379 0.0000003230 0.0363771610 53.7180553398 1.4811834112 
0.8368199560 0.0000000000 0.0000000000 1.1489123094 1.2551766950 
0.8368199511 0.0000000000 0.0000000000 1.1489123297 1.0000000000 
0.8368199515 0.0000000000 0.0000000000 1.1489123202 1.5116591123 
0.8368199532 0.0000000000 0.0000000000 1.1489123206 1.0000000000 
0.8368199531 0.0000000000 0.0000000000 1.1489123207 1.9561538663 
0.8368199525 0.0000000000 0.0000000000 1.1489123182 2.0000000000 
