# Supplementary material for: A comparative study of the performance of ten metaheuristic algorithms for parameter estimation of solar photovoltaic models
Source: PeerJ Comput Sci. 2025 Jan 27;11:e2646. doi: 10.7717/peerj-cs.2646 (PMC11784897; doi:10.7717/peerj-cs.2646)
Supplement: Supplemental Information 2 — The code includes the third-party data used during the experiments. [file peerj-cs-11-2646-s002.zip › Matlab Code/A1/1_4000_50_conv_curves.data]

8.625580e+03 4.506706e-01 4.484907e-01 3.482504e-01 3.011966e-01 3.011966e-01 3.008834e-01 3.003327e-01 3.001119e-01 2.997342e-01 2.989161e-01 2.912446e-01 2.908714e-01 2.619017e-01 2.619017e-01 2.619017e-01 2.619017e-01 2.567452e-01 2.512485e-01 2.499823e-01 2.468298e-01 2.466872e-01 2.324305e-01 2.304977e-01 2.304977e-01 2.301519e-01 2.301519e-01 2.301519e-01 2.299569e-01 2.298466e-01 2.293514e-01 2.293514e-01 2.293514e-01 2.293514e-01 2.293514e-01 2.293514e-01 2.262447e-01 2.246739e-01 2.246138e-01 2.236918e-01 2.236918e-01 2.229968e-01 2.229968e-01 2.229968e-01 2.229499e-01 2.229499e-01 2.229015e-01 2.228882e-01 2.228687e-01 2.228687e-01 2.228687e-01 2.228687e-01 2.228647e-01 2.228647e-01 2.228635e-01 2.228635e-01 2.228635e-01 2.228635e-01 2.228635e-01 2.228635e-01 2.228635e-01 2.228635e-01 2.228635e-01 2.228635e-01 2.228635e-01 2.228635e-01 2.228635e-01 2.228623e-01 2.228620e-01 2.228620e-01 2.228618e-01 2.228618e-01 2.228618e-01 2.228618e-01 2.228617e-01 2.228617e-01 2.228617e-01 2.228617e-01 2.228616e-01 2.228615e-01 2.228615e-01 2.228614e-01 2.228614e-01 2.228614e-01 2.228614e-01 2.228614e-01 2.228614e-01 2.228614e-01 2.228614e-01 2.228614e-01 2.228614e-01 2.228614e-01 2.228614e-01 2.228614e-01 2.228614e-01 2.228614e-01 2.228614e-01 2.228614e-01 2.228614e-01 2.228614e-01 2.228614e-01 2.228614e-01 2.228614e-01 2.228614e-01 2.228614e-01 2.228614e-01 2.228614e-01 2.228614e-01 2.228614e-01 2.228614e-01 2.228614e-01 2.228614e-01 2.228614e-01 2.228614e-01 2.228614e-01 2.228614e-01 2.228614e-01 2.228614e-01 2.228614e-01 2.228614e-01 2.228614e-01 2.228614e-01 2.228614e-01 2.228614e-01 2.228614e-01 2.228614e-01 2.228614e-01 2.228614e-01 2.228614e-01 2.228614e-01 2.228614e-01 2.228614e-01 2.228614e-01 2.228614e-01 2.228614e-01 2.228614e-01 2.228614e-01 2.228614e-01 2.228614e-01 2.228614e-01 2.228614e-01 2.228614e-01 2.228614e-01 2.228614e-01 2.228614e-01 2.228614e-01 2.228614e-01 2.228614e-01 2.228614e-01 2.228614e-01 2.228614e-01 2.228614e-01 2.228614e-01 2.228614e-01 2.228614e-01 2.228614e-01 2.228614e-01 2.228614e-01 2.228614e-01 2.228614e-01 2.228614e-01 2.228614e-01 2.228614e-01 2.228614e-01 2.228614e-01 2.228614e-01 2.228614e-01 2.228614e-01 2.228614e-01 2.228614e-01 2.228614e-01 2.228614e-01 2.228614e-01 2.228614e-01 2.228614e-01 2.228614e-01 2.228614e-01 2.228614e-01 2.228614e-01 2.228614e-01 2.228614e-01 2.228614e-01 2.228614e-01 2.228614e-01 2.228614e-01 2.228614e-01 2.228614e-01 2.228614e-01 2.228614e-01 2.228614e-01 2.228614e-01 2.228614e-01 2.228614e-01 2.228614e-01 2.228614e-01 2.228614e-01 2.228614e-01 2.228614e-01 2.228614e-01 2.228614e-01 2.228614e-01 2.228614e-01 2.228614e-01 2.228614e-01 2.228614e-01 2.228614e-01 2.228614e-01 2.228614e-01 2.228614e-01 2.228614e-01 2.228614e-01 2.228614e-01 2.228614e-01 2.228614e-01 2.228614e-01 2.228614e-01 2.228614e-01 2.228614e-01 2.228614e-01 2.228614e-01 2.228614e-01 2.228614e-01 2.228614e-01 2.228614e-01 2.228614e-01 2.228614e-01 2.228614e-01 2.228614e-01 2.228614e-01 2.228614e-01 2.228614e-01 2.228614e-01 2.228614e-01 2.228614e-01 2.228614e-01 2.228614e-01 2.228614e-01 2.228614e-01 2.228614e-01 2.228614e-01 2.228614e-01 2.228614e-01 2.228614e-01 2.228614e-01 2.228614e-01 2.228614e-01 2.228614e-01 2.228614e-01 2.228614e-01 2.228614e-01 2.228614e-01 2.228614e-01 2.228614e-01 2.228614e-01 2.228614e-01 2.228614e-01 2.228614e-01 2.228614e-01 2.228614e-01 2.228614e-01 2.228614e-01 2.228614e-01 2.228614e-01 2.228614e-01 2.228614e-01 2.228614e-01 2.228614e-01 2.228614e-01 2.228614e-01 2.228614e-01 2.228614e-01 2.228614e-01 2.228614e-01 2.228614e-01 2.228614e-01 2.228614e-01 2.228614e-01 2.228614e-01 2.228614e-01 2.228614e-01 2.228614e-01 2.228614e-01 2.228614e-01 2.228614e-01 2.228614e-01 2.228614e-01 2.228614e-01 2.228614e-01 2.228614e-01 2.228614e-01 2.228614e-01 2.228614e-01 2.228614e-01 2.228614e-01 2.228614e-01 2.228614e-01 2.228614e-01 2.228614e-01 2.228614e-01 2.228614e-01 2.228614e-01 2.228614e-01 2.228614e-01 2.228614e-01 2.228614e-01 2.228614e-01 2.228614e-01 2.228614e-01 2.228614e-01 2.228614e-01 2.228614e-01 2.228614e-01 2.228614e-01 2.228614e-01 2.228614e-01 2.228614e-01 2.228614e-01 2.228614e-01 2.228614e-01 2.228614e-01 2.228614e-01 2.228614e-01 2.228614e-01 2.228614e-01 2.228614e-01 2.228614e-01 2.228614e-01 2.228614e-01 2.228614e-01 2.228614e-01 2.228614e-01 2.228614e-01 2.228614e-01 2.228614e-01 2.228614e-01 2.228614e-01 2.228614e-01 2.228614e-01 2.228614e-01 2.228614e-01 2.228614e-01 2.228614e-01 2.228614e-01 2.228614e-01 2.228614e-01 2.228614e-01 2.228614e-01 2.228614e-01 2.228614e-01 2.228614e-01 2.228614e-01 2.228614e-01 2.228614e-01 2.228614e-01 2.228614e-01 2.228614e-01 2.228614e-01 2.228614e-01 2.228614e-01 2.228614e-01 2.228614e-01 2.228614e-01 2.228614e-01 2.228614e-01 2.228614e-01 2.228614e-01 2.228614e-01 2.228614e-01 2.228614e-01 2.228614e-01 2.228614e-01 2.228614e-01 2.228614e-01 2.228614e-01 2.228614e-01 2.228614e-01 2.228614e-01 2.228614e-01 2.228614e-01 2.228614e-01 2.228614e-01 2.228614e-01 2.228614e-01 2.228614e-01 2.228614e-01 2.228614e-01 2.228614e-01 2.228614e-01 2.228614e-01 2.228614e-01 2.228614e-01 2.228614e-01 2.228614e-01 2.228614e-01 2.228614e-01 2.228614e-01 2.228614e-01 2.228614e-01 2.228614e-01 2.228614e-01 2.228614e-01 2.228614e-01 2.228614e-01 2.228614e-01 2.228614e-01 2.228614e-01 2.228614e-01 2.228614e-01 2.228614e-01 2.228614e-01 2.228614e-01 2.228614e-01 2.228614e-01 2.228614e-01 2.228614e-01 2.228614e-01 2.228614e-01 2.228614e-01 2.228614e-01 2.228614e-01 2.228614e-01 2.228614e-01 2.228614e-01 2.228614e-01 2.228614e-01 2.228614e-01 2.228614e-01 2.228614e-01 2.228614e-01 2.228614e-01 2.228614e-01 2.228614e-01 2.228614e-01 2.228614e-01 2.228614e-01 2.228614e-01 2.228614e-01 2.228614e-01 2.228614e-01 2.228614e-01 2.228614e-01 2.228614e-01 2.228614e-01 2.228614e-01 2.228614e-01 2.228614e-01 2.228614e-01 2.228614e-01 2.228614e-01 2.228614e-01 2.228614e-01 2.228614e-01 2.228614e-01 2.228614e-01 2.228614e-01 2.228614e-01 2.228614e-01 2.228614e-01 2.228614e-01 2.228614e-01 2.228614e-01 2.228614e-01 2.228614e-01 2.228614e-01 2.228614e-01 2.228614e-01 2.228614e-01 2.228614e-01 2.228614e-01 2.228614e-01 2.228614e-01 2.228614e-01 2.228614e-01 2.228614e-01 2.228614e-01 2.228614e-01 2.228614e-01 2.228614e-01 2.228614e-01 2.228614e-01 2.228614e-01 2.228614e-01 2.228614e-01 2.228614e-01 2.228614e-01 2.228614e-01 2.228614e-01 2.228614e-01 2.228614e-01 2.228614e-01 2.228614e-01 2.228614e-01 2.228614e-01 2.228614e-01 2.228614e-01 2.228614e-01 2.228614e-01 2.228614e-01 2.228614e-01 2.228614e-01 2.228614e-01 2.228614e-01 2.228614e-01 2.228614e-01 2.228614e-01 2.228614e-01 2.228614e-01 2.228614e-01 2.228614e-01 2.228614e-01 2.228614e-01 2.228614e-01 2.228614e-01 2.228614e-01 2.228614e-01 2.228614e-01 2.228614e-01 2.228614e-01 2.228614e-01 2.228614e-01 2.228614e-01 2.228614e-01 2.228614e-01 2.228614e-01 2.228614e-01 2.228614e-01 2.228614e-01 2.228614e-01 2.228614e-01 2.228614e-01 2.228614e-01 2.228614e-01 2.228614e-01 2.228614e-01 2.228614e-01 2.228614e-01 2.228614e-01 2.228614e-01 2.228614e-01 2.228614e-01 2.228614e-01 2.228614e-01 2.228614e-01 2.228614e-01 2.228614e-01 2.228614e-01 2.228614e-01 2.228614e-01 2.228614e-01 2.228614e-01 2.228614e-01 2.228614e-01 2.228614e-01 2.228614e-01 2.228614e-01 2.228614e-01 2.228614e-01 2.228614e-01 2.228614e-01 2.228614e-01 2.228614e-01 2.228614e-01 2.228614e-01 2.228614e-01 2.228614e-01 2.228614e-01 2.228614e-01 2.228614e-01 2.228614e-01 2.228614e-01 2.228614e-01 2.228614e-01 2.228614e-01 2.228614e-01 2.228614e-01 2.228614e-01 2.228614e-01 2.228614e-01 2.228614e-01 2.228614e-01 2.228614e-01 2.228614e-01 2.228614e-01 2.228614e-01 2.228614e-01 2.228614e-01 2.228614e-01 2.228614e-01 2.228614e-01 2.228614e-01 2.228614e-01 2.228614e-01 2.228614e-01 2.228614e-01 2.228614e-01 2.228614e-01 2.228614e-01 2.228614e-01 2.228614e-01 2.228614e-01 2.228614e-01 2.228614e-01 2.228614e-01 2.228614e-01 2.228614e-01 2.228614e-01 2.228614e-01 2.228614e-01 2.228614e-01 2.228614e-01 2.228614e-01 2.228614e-01 2.228614e-01 2.228614e-01 2.228614e-01 2.228614e-01 2.228614e-01 2.228614e-01 2.228614e-01 2.228614e-01 2.228614e-01 2.228614e-01 2.228614e-01 2.228614e-01 2.228614e-01 2.228614e-01 2.228614e-01 2.228614e-01 2.228614e-01 2.228614e-01 2.228614e-01 2.228614e-01 2.228614e-01 2.228614e-01 2.228614e-01 2.228614e-01 2.228614e-01 2.228614e-01 2.228614e-01 2.228614e-01 2.228614e-01 2.228614e-01 2.228614e-01 2.228614e-01 2.228614e-01 2.228614e-01 2.228614e-01 2.228614e-01 2.228614e-01 2.228614e-01 2.228614e-01 2.228614e-01 2.228614e-01 2.228614e-01 2.228614e-01 2.228614e-01 2.228614e-01 2.228614e-01 2.228614e-01 2.228614e-01 2.228614e-01 2.228614e-01 2.228614e-01 2.228614e-01 2.228614e-01 2.228614e-01 2.228614e-01 2.228614e-01 2.228614e-01 2.228614e-01 2.228614e-01 2.228614e-01 2.228614e-01 2.228614e-01 2.228614e-01 2.228614e-01 2.228614e-01 2.228614e-01 2.228614e-01 2.228614e-01 2.228614e-01 2.228614e-01 2.228614e-01 2.228614e-01 2.228614e-01 2.228614e-01 2.228614e-01 2.228614e-01 2.228614e-01 2.228614e-01 2.228614e-01 2.228614e-01 2.228614e-01 2.228614e-01 2.228614e-01 2.228614e-01 2.228614e-01 2.228614e-01 2.228614e-01 2.228614e-01 2.228614e-01 2.228614e-01 2.228614e-01 2.228614e-01 2.228614e-01 2.228614e-01 2.228614e-01 2.228614e-01 2.228614e-01 2.228614e-01 2.228614e-01 2.228614e-01 2.228614e-01 2.228614e-01 2.228614e-01 2.228614e-01 2.228614e-01 2.228614e-01 2.228614e-01 2.228614e-01 2.228614e-01 2.228614e-01 2.228614e-01 2.228614e-01 2.228614e-01 2.228614e-01 2.228614e-01 2.228614e-01 2.228614e-01 2.228614e-01 2.228614e-01 2.228614e-01 2.228614e-01 2.228614e-01 2.228614e-01 2.228614e-01 2.228614e-01 2.228614e-01 2.228614e-01 2.228614e-01 2.228614e-01 2.228614e-01 2.228614e-01 2.228614e-01 2.228614e-01 2.228614e-01 2.228614e-01 2.228614e-01 2.228614e-01 2.228614e-01 2.228614e-01 2.228614e-01 2.228614e-01 2.228614e-01 2.228614e-01 2.228614e-01 2.228614e-01 2.228614e-01 2.228614e-01 2.228614e-01 2.228614e-01 2.228614e-01 2.228614e-01 2.228614e-01 2.228614e-01 2.228614e-01 2.228614e-01 2.228614e-01 2.228614e-01 2.228614e-01 2.228614e-01 2.228614e-01 2.228614e-01 2.228614e-01 2.228614e-01 2.228614e-01 2.228614e-01 2.228614e-01 2.228614e-01 2.228614e-01 2.228614e-01 2.228614e-01 2.228614e-01 2.228614e-01 2.228614e-01 2.228614e-01 2.228614e-01 2.228614e-01 2.228614e-01 2.228614e-01 2.228614e-01 2.228614e-01 2.228614e-01 2.228614e-01 2.228614e-01 2.228614e-01 2.228614e-01 2.228614e-01 2.228614e-01 2.228614e-01 2.228614e-01 2.228614e-01 2.228614e-01 2.228614e-01 2.228614e-01 2.228614e-01 2.228614e-01 2.228614e-01 2.228614e-01 2.228614e-01 2.228614e-01 2.228614e-01 2.228614e-01 2.228614e-01 2.228614e-01 2.228614e-01 2.228614e-01 2.228614e-01 2.228614e-01 2.228614e-01 2.228614e-01 2.228614e-01 2.228614e-01 2.228614e-01 2.228614e-01 2.228614e-01 2.228614e-01 2.228614e-01 2.228614e-01 2.228614e-01 2.228614e-01 2.228614e-01 2.228614e-01 2.228614e-01 2.228614e-01 2.228614e-01 2.228614e-01 2.228614e-01 2.228614e-01 2.228614e-01 2.228614e-01 2.228614e-01 2.228614e-01 2.228614e-01 2.228614e-01 2.228614e-01 2.228614e-01 2.228614e-01 2.228614e-01 2.228614e-01 2.228614e-01 2.228614e-01 2.228614e-01 2.228614e-01 2.228614e-01 2.228614e-01 2.228614e-01 2.228614e-01 2.228614e-01 2.228614e-01 2.228614e-01 2.228614e-01 2.228614e-01 2.228614e-01 2.228614e-01 2.228614e-01 2.228614e-01 2.228614e-01 2.228614e-01 2.228614e-01 2.228614e-01 2.228614e-01 2.228614e-01 2.228614e-01 2.228614e-01 2.228614e-01 2.228614e-01 2.228614e-01 2.228614e-01 2.228614e-01 2.228614e-01 2.228614e-01 2.228614e-01 2.228614e-01 2.228614e-01 2.228614e-01 2.228614e-01 2.228614e-01 2.228614e-01 2.228614e-01 2.228614e-01 2.228614e-01 2.228614e-01 2.228614e-01 2.228614e-01 2.228614e-01 2.228614e-01 2.228614e-01 2.228614e-01 2.228614e-01 2.228614e-01 2.228614e-01 2.228614e-01 2.228614e-01 2.228614e-01 2.228614e-01 2.228614e-01 2.228614e-01 2.228614e-01 2.228614e-01 2.228614e-01 2.228614e-01 2.228614e-01 2.228614e-01 2.228614e-01 2.228614e-01 2.228614e-01 2.228614e-01 2.228614e-01 2.228614e-01 2.228614e-01 2.228614e-01 2.228614e-01 2.228614e-01 2.228614e-01 2.228614e-01 2.228614e-01 2.228614e-01 2.228614e-01 2.228614e-01 2.228614e-01 2.228614e-01 2.228614e-01 2.228614e-01 2.228614e-01 2.228614e-01 2.228614e-01 2.228614e-01 2.228614e-01 2.228614e-01 2.228614e-01 2.228614e-01 2.228614e-01 2.228614e-01 2.228614e-01 2.228614e-01 2.228614e-01 2.228614e-01 2.228614e-01 2.228614e-01 2.228614e-01 2.228614e-01 2.228614e-01 2.228614e-01 2.228614e-01 2.228614e-01 2.228614e-01 2.228614e-01 2.228614e-01 2.228614e-01 2.228614e-01 2.228614e-01 2.228614e-01 2.228614e-01 2.228614e-01 2.228614e-01 2.228614e-01 2.228614e-01 2.228614e-01 2.228614e-01 2.228614e-01 2.228614e-01 2.228614e-01 2.228614e-01 2.228614e-01 2.228614e-01 2.228614e-01 2.228614e-01 2.228614e-01 2.228614e-01 2.228614e-01 2.228614e-01 2.228614e-01 2.228614e-01 2.228614e-01 2.228614e-01 2.228614e-01 2.228614e-01 2.228614e-01 2.228614e-01 2.228614e-01 2.228614e-01 2.228614e-01 2.228614e-01 2.228614e-01 2.228614e-01 2.228614e-01 2.228614e-01 2.228614e-01 2.228614e-01 2.228614e-01 2.228614e-01 2.228614e-01 2.228614e-01 2.228614e-01 2.228614e-01 2.228614e-01 2.228614e-01 2.228614e-01 2.228614e-01 2.228614e-01 2.228614e-01 2.228614e-01 2.228614e-01 2.228614e-01 2.228614e-01 2.228614e-01 2.228614e-01 2.228614e-01 2.228614e-01 2.228614e-01 2.228614e-01 2.228614e-01 2.228614e-01 2.228614e-01 2.228614e-01 2.228614e-01 2.228614e-01 2.228614e-01 2.228614e-01 2.228614e-01 2.228614e-01 2.228614e-01 2.228614e-01 2.228614e-01 2.228614e-01 2.228614e-01 2.228614e-01 2.228614e-01 2.228614e-01 2.228614e-01 2.228614e-01 2.228614e-01 2.228614e-01 2.228614e-01 2.228614e-01 2.228614e-01 2.228614e-01 2.228614e-01 2.228614e-01 2.228614e-01 2.228614e-01 2.228614e-01 2.228614e-01 2.228614e-01 2.228614e-01 2.228614e-01 2.228614e-01 2.228614e-01 2.228614e-01 2.228614e-01 2.228614e-01 2.228614e-01 2.228614e-01 2.228614e-01 2.228614e-01 2.228614e-01 2.228614e-01 2.228614e-01 2.228614e-01 2.228614e-01 2.228614e-01 2.228614e-01 2.228614e-01 2.228614e-01 2.228614e-01 2.228614e-01 2.228614e-01 2.228614e-01 2.228614e-01 2.228614e-01 2.228614e-01 2.228614e-01 2.228614e-01 2.228614e-01 2.228614e-01 2.228614e-01 2.228614e-01 2.228614e-01 2.228614e-01 2.228614e-01 2.228614e-01 2.228614e-01 2.228614e-01 2.228614e-01 2.228614e-01 2.228614e-01 2.228614e-01 2.228614e-01 2.228614e-01 2.228614e-01 2.228614e-01 2.228614e-01 2.228614e-01 2.228614e-01 2.228614e-01 2.228614e-01 2.228614e-01 2.228614e-01 2.228614e-01 2.228614e-01 2.228614e-01 2.228614e-01 2.228614e-01 2.228614e-01 2.228614e-01 2.228614e-01 2.228614e-01 2.228614e-01 2.228614e-01 2.228614e-01 2.228614e-01 2.228614e-01 2.228614e-01 2.228614e-01 2.228614e-01 2.228614e-01 2.228614e-01 2.228614e-01 2.228614e-01 2.228614e-01 2.228614e-01 2.228614e-01 2.228614e-01 2.228614e-01 2.228614e-01 2.228614e-01 2.228614e-01 2.228614e-01 2.228614e-01 2.228614e-01 2.228614e-01 2.228614e-01 2.228614e-01 2.228614e-01 2.228614e-01 2.228614e-01 2.228614e-01 2.228614e-01 2.228614e-01 2.228614e-01 2.228614e-01 2.228614e-01 2.228614e-01 2.228614e-01 2.228614e-01 2.228614e-01 2.228614e-01 2.228614e-01 2.228614e-01 2.228614e-01 2.228614e-01 2.228614e-01 2.228614e-01 2.228614e-01 2.228614e-01 2.228614e-01 2.228614e-01 2.228614e-01 2.228614e-01 2.228614e-01 2.228614e-01 2.228614e-01 2.228614e-01 2.228614e-01 2.228614e-01 2.228614e-01 2.228614e-01 2.228614e-01 2.228614e-01 2.228614e-01 2.228614e-01 2.228614e-01 2.228614e-01 2.228614e-01 2.228614e-01 2.228614e-01 2.228614e-01 2.228614e-01 2.228614e-01 2.228614e-01 2.228614e-01 2.228614e-01 2.228614e-01 2.228614e-01 2.228614e-01 2.228614e-01 2.228614e-01 2.228614e-01 2.228614e-01 2.228614e-01 2.228614e-01 2.228614e-01 2.228614e-01 2.228614e-01 2.228614e-01 2.228614e-01 2.228614e-01 2.228614e-01 2.228614e-01 2.228614e-01 2.228614e-01 2.228614e-01 2.228614e-01 2.228614e-01 2.228614e-01 2.228614e-01 2.228614e-01 2.228614e-01 2.228614e-01 2.228614e-01 2.228614e-01 2.228614e-01 2.228614e-01 2.228614e-01 2.228614e-01 2.228614e-01 2.228614e-01 2.228614e-01 2.228614e-01 2.228614e-01 2.228614e-01 2.228614e-01 2.228614e-01 2.228614e-01 2.228614e-01 2.228614e-01 2.228614e-01 2.228614e-01 2.228614e-01 2.228614e-01 2.228614e-01 2.228614e-01 2.228614e-01 2.228614e-01 2.228614e-01 2.228614e-01 2.228614e-01 2.228614e-01 2.228614e-01 2.228614e-01 2.228614e-01 2.228614e-01 2.228614e-01 2.228614e-01 2.228614e-01 2.228614e-01 2.228614e-01 2.228614e-01 2.228614e-01 2.228614e-01 2.228614e-01 2.228614e-01 2.228614e-01 2.228614e-01 2.228614e-01 2.228614e-01 2.228614e-01 2.228614e-01 2.228614e-01 2.228614e-01 2.228614e-01 2.228614e-01 2.228614e-01 2.228614e-01 2.228614e-01 2.228614e-01 2.228614e-01 2.228614e-01 2.228614e-01 2.228614e-01 2.228614e-01 2.228614e-01 2.228614e-01 2.228614e-01 2.228614e-01 2.228614e-01 2.228614e-01 2.228614e-01 2.228614e-01 2.228614e-01 2.228614e-01 2.228614e-01 2.228614e-01 2.228614e-01 2.228614e-01 2.228614e-01 2.228614e-01 2.228614e-01 2.228614e-01 2.228614e-01 2.228614e-01 2.228614e-01 2.228614e-01 2.228614e-01 2.228614e-01 2.228614e-01 2.228614e-01 2.228614e-01 2.228614e-01 2.228614e-01 2.228614e-01 2.228614e-01 2.228614e-01 2.228614e-01 2.228614e-01 2.228614e-01 2.228614e-01 2.228614e-01 2.228614e-01 2.228614e-01 2.228614e-01 2.228614e-01 2.228614e-01 2.228614e-01 2.228614e-01 2.228614e-01 2.228614e-01 2.228614e-01 2.228614e-01 2.228614e-01 2.228614e-01 2.228614e-01 2.228614e-01 2.228614e-01 2.228614e-01 2.228614e-01 2.228614e-01 2.228614e-01 2.228614e-01 2.228614e-01 2.228614e-01 2.228614e-01 2.228614e-01 2.228614e-01 2.228614e-01 2.228614e-01 2.228614e-01 2.228614e-01 2.228614e-01 2.228614e-01 2.228614e-01 2.228614e-01 2.228614e-01 2.228614e-01 2.228614e-01 2.228614e-01 2.228614e-01 2.228614e-01 2.228614e-01 2.228614e-01 2.228614e-01 2.228614e-01 2.228614e-01 2.228614e-01 2.228614e-01 2.228614e-01 2.228614e-01 2.228614e-01 2.228614e-01 2.228614e-01 2.228614e-01 2.228614e-01 2.228614e-01 2.228614e-01 2.228614e-01 2.228614e-01 2.228614e-01 2.228614e-01 2.228614e-01 2.228614e-01 2.228614e-01 2.228614e-01 2.228614e-01 2.228614e-01 2.228614e-01 2.228614e-01 2.228614e-01 2.228614e-01 2.228614e-01 2.228614e-01 2.228614e-01 2.228614e-01 2.228614e-01 2.228614e-01 2.228614e-01 2.228614e-01 2.228614e-01 2.228614e-01 2.228614e-01 2.228614e-01 2.228614e-01 2.228614e-01 2.228614e-01 2.228614e-01 2.228614e-01 2.228614e-01 2.228614e-01 2.228614e-01 2.228614e-01 2.228614e-01 2.228614e-01 2.228614e-01 2.228614e-01 2.228614e-01 2.228614e-01 2.228614e-01 2.228614e-01 2.228614e-01 2.228614e-01 2.228614e-01 2.228614e-01 2.228614e-01 2.228614e-01 2.228614e-01 2.228614e-01 2.228614e-01 2.228614e-01 2.228614e-01 2.228614e-01 2.228614e-01 2.228614e-01 2.228614e-01 2.228614e-01 2.228614e-01 2.228614e-01 2.228614e-01 2.228614e-01 2.228614e-01 2.228614e-01 2.228614e-01 2.228614e-01 2.228614e-01 2.228614e-01 2.228614e-01 2.228614e-01 2.228614e-01 2.228614e-01 2.228614e-01 2.228614e-01 2.228614e-01 2.228614e-01 2.228614e-01 2.228614e-01 2.228614e-01 2.228614e-01 2.228614e-01 2.228614e-01 2.228614e-01 2.228614e-01 2.228614e-01 2.228614e-01 2.228614e-01 2.228614e-01 2.228614e-01 2.228614e-01 2.228614e-01 2.228614e-01 2.228614e-01 2.228614e-01 2.228614e-01 2.228614e-01 2.228614e-01 2.228614e-01 2.228614e-01 2.228614e-01 2.228614e-01 2.228614e-01 2.228614e-01 2.228614e-01 2.228614e-01 2.228614e-01 2.228614e-01 2.228614e-01 2.228614e-01 2.228614e-01 2.228614e-01 2.228614e-01 2.228614e-01 2.228614e-01 2.228614e-01 2.228614e-01 2.228614e-01 2.228614e-01 2.228614e-01 2.228614e-01 2.228614e-01 2.228614e-01 2.228614e-01 2.228614e-01 2.228614e-01 2.228614e-01 2.228614e-01 2.228614e-01 2.228614e-01 2.228614e-01 2.228614e-01 2.228614e-01 2.228614e-01 2.228614e-01 2.228614e-01 2.228614e-01 2.228614e-01 2.228614e-01 2.228614e-01 2.228614e-01 2.228614e-01 2.228614e-01 2.228614e-01 2.228614e-01 2.228614e-01 2.228614e-01 2.228614e-01 2.228614e-01 2.228614e-01 2.228614e-01 2.228614e-01 2.228614e-01 2.228614e-01 2.228614e-01 2.228614e-01 2.228614e-01 2.228614e-01 2.228614e-01 2.228614e-01 2.228614e-01 2.228614e-01 2.228614e-01 2.228614e-01 2.228614e-01 2.228614e-01 2.228614e-01 2.228614e-01 2.228614e-01 2.228614e-01 2.228614e-01 2.228614e-01 2.228614e-01 2.228614e-01 2.228614e-01 2.228614e-01 2.228614e-01 2.228614e-01 2.228614e-01 2.228614e-01 2.228614e-01 2.228614e-01 2.228614e-01 2.228614e-01 2.228614e-01 2.228614e-01 2.228614e-01 2.228614e-01 2.228614e-01 2.228614e-01 2.228614e-01 2.228614e-01 2.228614e-01 2.228614e-01 2.228614e-01 2.228614e-01 2.228614e-01 2.228614e-01 2.228614e-01 2.228614e-01 2.228614e-01 2.228614e-01 2.228614e-01 2.228614e-01 2.228614e-01 2.228614e-01 2.228614e-01 2.228614e-01 2.228614e-01 2.228614e-01 2.228614e-01 2.228614e-01 2.228614e-01 2.228614e-01 2.228614e-01 2.228614e-01 2.228614e-01 2.228614e-01 2.228614e-01 2.228614e-01 2.228614e-01 2.228614e-01 2.228614e-01 2.228614e-01 2.228614e-01 2.228614e-01 2.228614e-01 2.228614e-01 2.228614e-01 2.228614e-01 2.228614e-01 2.228614e-01 2.228614e-01 2.228614e-01 2.228614e-01 2.228614e-01 2.228614e-01 2.228614e-01 2.228614e-01 2.228614e-01 2.228614e-01 2.228614e-01 2.228614e-01 2.228614e-01 2.228614e-01 2.228614e-01 2.228614e-01 2.228614e-01 2.228614e-01 2.228614e-01 2.228614e-01 2.228614e-01 2.228614e-01 2.228614e-01 2.228614e-01 2.228614e-01 2.228614e-01 2.228614e-01 2.228614e-01 2.228614e-01 2.228614e-01 2.228614e-01 2.228614e-01 2.228614e-01 2.228614e-01 2.228614e-01 2.228614e-01 2.228614e-01 2.228614e-01 2.228614e-01 2.228614e-01 2.228614e-01 2.228614e-01 2.228614e-01 2.228614e-01 2.228614e-01 2.228614e-01 2.228614e-01 2.228614e-01 2.228614e-01 2.228614e-01 2.228614e-01 2.228614e-01 2.228614e-01 2.228614e-01 2.228614e-01 2.228614e-01 2.228614e-01 2.228614e-01 2.228614e-01 2.228614e-01 2.228614e-01 2.228614e-01 2.228614e-01 2.228614e-01 2.228614e-01 2.228614e-01 2.228614e-01 2.228614e-01 2.228614e-01 2.228614e-01 2.228614e-01 2.228614e-01 2.228614e-01 2.228614e-01 2.228614e-01 2.228614e-01 2.228614e-01 2.228614e-01 2.228614e-01 2.228614e-01 2.228614e-01 2.228614e-01 2.228614e-01 2.228614e-01 2.228614e-01 2.228614e-01 2.228614e-01 2.228614e-01 2.228614e-01 2.228614e-01 2.228614e-01 2.228614e-01 2.228614e-01 2.228614e-01 2.228614e-01 2.228614e-01 2.228614e-01 2.228614e-01 2.228614e-01 2.228614e-01 2.228614e-01 2.228614e-01 2.228614e-01 2.228614e-01 2.228614e-01 2.228614e-01 2.228614e-01 2.228614e-01 2.228614e-01 2.228614e-01 2.228614e-01 2.228614e-01 2.228614e-01 2.228614e-01 2.228614e-01 2.228614e-01 2.228614e-01 2.228614e-01 2.228614e-01 2.228614e-01 2.228614e-01 2.228614e-01 2.228614e-01 2.228614e-01 2.228614e-01 2.228614e-01 2.228614e-01 2.228614e-01 2.228614e-01 2.228614e-01 2.228614e-01 2.228614e-01 2.228614e-01 2.228614e-01 2.228614e-01 2.228614e-01 2.228614e-01 2.228614e-01 2.228614e-01 2.228614e-01 2.228614e-01 2.228614e-01 2.228614e-01 2.228614e-01 2.228614e-01 2.228614e-01 2.228614e-01 2.228614e-01 2.228614e-01 2.228614e-01 2.228614e-01 2.228614e-01 2.228614e-01 2.228614e-01 2.228614e-01 2.228614e-01 2.228614e-01 2.228614e-01 2.228614e-01 2.228614e-01 2.228614e-01 2.228614e-01 2.228614e-01 2.228614e-01 2.228614e-01 2.228614e-01 2.228614e-01 2.228614e-01 2.228614e-01 2.228614e-01 2.228614e-01 2.228614e-01 2.228614e-01 2.228614e-01 2.228614e-01 2.228614e-01 2.228614e-01 2.228614e-01 2.228614e-01 2.228614e-01 2.228614e-01 2.228614e-01 2.228614e-01 2.228614e-01 2.228614e-01 2.228614e-01 2.228614e-01 2.228614e-01 2.228614e-01 2.228614e-01 2.228614e-01 2.228614e-01 2.228614e-01 2.228614e-01 2.228614e-01 2.228614e-01 2.228614e-01 2.228614e-01 2.228614e-01 2.228614e-01 2.228614e-01 2.228614e-01 2.228614e-01 2.228614e-01 2.228614e-01 2.228614e-01 2.228614e-01 2.228614e-01 2.228614e-01 2.228614e-01 2.228614e-01 2.228614e-01 2.228614e-01 2.228614e-01 2.228614e-01 2.228614e-01 2.228614e-01 2.228614e-01 2.228614e-01 2.228614e-01 2.228614e-01 2.228614e-01 2.228614e-01 2.228614e-01 2.228614e-01 2.228614e-01 2.228614e-01 2.228614e-01 2.228614e-01 2.228614e-01 2.228614e-01 2.228614e-01 2.228614e-01 2.228614e-01 2.228614e-01 2.228614e-01 2.228614e-01 2.228614e-01 2.228614e-01 2.228614e-01 2.228614e-01 2.228614e-01 2.228614e-01 2.228614e-01 2.228614e-01 2.228614e-01 2.228614e-01 2.228614e-01 2.228614e-01 2.228614e-01 2.228614e-01 2.228614e-01 2.228614e-01 2.228614e-01 2.228614e-01 2.228614e-01 2.228614e-01 2.228614e-01 2.228614e-01 2.228614e-01 2.228614e-01 2.228614e-01 2.228614e-01 2.228614e-01 2.228614e-01 2.228614e-01 2.228614e-01 2.228614e-01 2.228614e-01 2.228614e-01 2.228614e-01 2.228614e-01 2.228614e-01 2.228614e-01 2.228614e-01 2.228614e-01 2.228614e-01 2.228614e-01 2.228614e-01 2.228614e-01 2.228614e-01 2.228614e-01 2.228614e-01 2.228614e-01 2.228614e-01 2.228614e-01 2.228614e-01 2.228614e-01 2.228614e-01 2.228614e-01 2.228614e-01 2.228614e-01 2.228614e-01 2.228614e-01 2.228614e-01 2.228614e-01 2.228614e-01 2.228614e-01 2.228614e-01 2.228614e-01 2.228614e-01 2.228614e-01 2.228614e-01 2.228614e-01 2.228614e-01 2.228614e-01 2.228614e-01 2.228614e-01 2.228614e-01 2.228614e-01 2.228614e-01 2.228614e-01 2.228614e-01 2.228614e-01 2.228614e-01 2.228614e-01 2.228614e-01 2.228614e-01 2.228614e-01 2.228614e-01 2.228614e-01 2.228614e-01 2.228614e-01 2.228614e-01 2.228614e-01 2.228614e-01 2.228614e-01 2.228614e-01 2.228614e-01 2.228614e-01 2.228614e-01 2.228614e-01 2.228614e-01 2.228614e-01 2.228614e-01 2.228614e-01 2.228614e-01 2.228614e-01 2.228614e-01 2.228614e-01 2.228614e-01 2.228614e-01 2.228614e-01 2.228614e-01 2.228614e-01 2.228614e-01 2.228614e-01 2.228614e-01 2.228614e-01 2.228614e-01 2.228614e-01 2.228614e-01 2.228614e-01 2.228614e-01 2.228614e-01 2.228614e-01 2.228614e-01 2.228614e-01 2.228614e-01 2.228614e-01 2.228614e-01 2.228614e-01 2.228614e-01 2.228614e-01 2.228614e-01 2.228614e-01 2.228614e-01 2.228614e-01 2.228614e-01 2.228614e-01 2.228614e-01 2.228614e-01 2.228614e-01 2.228614e-01 2.228614e-01 2.228614e-01 2.228614e-01 2.228614e-01 2.228614e-01 2.228614e-01 2.228614e-01 2.228614e-01 2.228614e-01 2.228614e-01 2.228614e-01 2.228614e-01 2.228614e-01 2.228614e-01 2.228614e-01 2.228614e-01 2.228614e-01 2.228614e-01 2.228614e-01 2.228614e-01 2.228614e-01 2.228614e-01 2.228614e-01 2.228614e-01 2.228614e-01 2.228614e-01 2.228614e-01 2.228614e-01 2.228614e-01 2.228614e-01 2.228614e-01 2.228614e-01 2.228614e-01 2.228614e-01 2.228614e-01 2.228614e-01 2.228614e-01 2.228614e-01 2.228614e-01 2.228614e-01 2.228614e-01 2.228614e-01 2.228614e-01 2.228614e-01 2.228614e-01 2.228614e-01 2.228614e-01 2.228614e-01 2.228614e-01 2.228614e-01 2.228614e-01 2.228614e-01 2.228614e-01 2.228614e-01 2.228614e-01 2.228614e-01 2.228614e-01 2.228614e-01 2.228614e-01 2.228614e-01 2.228614e-01 2.228614e-01 2.228614e-01 2.228614e-01 2.228614e-01 2.228614e-01 2.228614e-01 2.228614e-01 2.228614e-01 2.228614e-01 2.228614e-01 2.228614e-01 2.228614e-01 2.228614e-01 2.228614e-01 2.228614e-01 2.228614e-01 2.228614e-01 2.228614e-01 2.228614e-01 2.228614e-01 2.228614e-01 2.228614e-01 2.228614e-01 2.228614e-01 2.228614e-01 2.228614e-01 2.228614e-01 2.228614e-01 2.228614e-01 2.228614e-01 2.228614e-01 2.228614e-01 2.228614e-01 2.228614e-01 2.228614e-01 2.228614e-01 2.228614e-01 2.228614e-01 2.228614e-01 2.228614e-01 2.228614e-01 2.228614e-01 2.228614e-01 2.228614e-01 2.228614e-01 2.228614e-01 2.228614e-01 2.228614e-01 2.228614e-01 2.228614e-01 2.228614e-01 2.228614e-01 2.228614e-01 2.228614e-01 2.228614e-01 2.228614e-01 2.228614e-01 2.228614e-01 2.228614e-01 2.228614e-01 2.228614e-01 2.228614e-01 2.228614e-01 2.228614e-01 2.228614e-01 2.228614e-01 2.228614e-01 2.228614e-01 2.228614e-01 2.228614e-01 2.228614e-01 2.228614e-01 2.228614e-01 2.228614e-01 2.228614e-01 2.228614e-01 2.228614e-01 2.228614e-01 2.228614e-01 2.228614e-01 2.228614e-01 2.228614e-01 2.228614e-01 2.228614e-01 2.228614e-01 2.228614e-01 2.228614e-01 2.228614e-01 2.228614e-01 2.228614e-01 2.228614e-01 2.228614e-01 2.228614e-01 2.228614e-01 2.228614e-01 2.228614e-01 2.228614e-01 2.228614e-01 2.228614e-01 2.228614e-01 2.228614e-01 2.228614e-01 2.228614e-01 2.228614e-01 2.228614e-01 2.228614e-01 2.228614e-01 2.228614e-01 2.228614e-01 2.228614e-01 2.228614e-01 2.228614e-01 2.228614e-01 2.228614e-01 2.228614e-01 2.228614e-01 2.228614e-01 2.228614e-01 2.228614e-01 2.228614e-01 2.228614e-01 2.228614e-01 2.228614e-01 2.228614e-01 2.228614e-01 2.228614e-01 2.228614e-01 2.228614e-01 2.228614e-01 2.228614e-01 2.228614e-01 2.228614e-01 2.228614e-01 2.228614e-01 2.228614e-01 2.228614e-01 2.228614e-01 2.228614e-01 2.228614e-01 2.228614e-01 2.228614e-01 2.228614e-01 2.228614e-01 2.228614e-01 2.228614e-01 2.228614e-01 2.228614e-01 2.228614e-01 2.228614e-01 2.228614e-01 2.228614e-01 2.228614e-01 2.228614e-01 2.228614e-01 2.228614e-01 2.228614e-01 2.228614e-01 2.228614e-01 2.228614e-01 2.228614e-01 2.228614e-01 2.228614e-01 2.228614e-01 2.228614e-01 2.228614e-01 2.228614e-01 2.228614e-01 2.228614e-01 2.228614e-01 2.228614e-01 2.228614e-01 2.228614e-01 2.228614e-01 2.228614e-01 2.228614e-01 2.228614e-01 2.228614e-01 2.228614e-01 2.228614e-01 2.228614e-01 2.228614e-01 2.228614e-01 2.228614e-01 2.228614e-01 2.228614e-01 2.228614e-01 2.228614e-01 2.228614e-01 2.228614e-01 2.228614e-01 2.228614e-01 2.228614e-01 2.228614e-01 2.228614e-01 2.228614e-01 2.228614e-01 2.228614e-01 2.228614e-01 2.228614e-01 2.228614e-01 2.228614e-01 2.228614e-01 2.228614e-01 2.228614e-01 2.228614e-01 2.228614e-01 2.228614e-01 2.228614e-01 2.228614e-01 2.228614e-01 2.228614e-01 2.228614e-01 2.228614e-01 2.228614e-01 2.228614e-01 2.228614e-01 2.228614e-01 2.228614e-01 2.228614e-01 2.228614e-01 2.228614e-01 2.228614e-01 2.228614e-01 2.228614e-01 2.228614e-01 2.228614e-01 2.228614e-01 2.228614e-01 2.228614e-01 2.228614e-01 2.228614e-01 2.228614e-01 2.228614e-01 2.228614e-01 2.228614e-01 2.228614e-01 2.228614e-01 2.228614e-01 2.228614e-01 2.228614e-01 2.228614e-01 2.228614e-01 2.228614e-01 2.228614e-01 2.228614e-01 2.228614e-01 2.228614e-01 2.228614e-01 2.228614e-01 2.228614e-01 2.228614e-01 2.228614e-01 2.228614e-01 2.228614e-01 2.228614e-01 2.228614e-01 2.228614e-01 2.228614e-01 2.228614e-01 2.228614e-01 2.228614e-01 2.228614e-01 2.228614e-01 2.228614e-01 2.228614e-01 2.228614e-01 2.228614e-01 2.228614e-01 2.228614e-01 2.228614e-01 2.228614e-01 2.228614e-01 2.228614e-01 2.228614e-01 2.228614e-01 2.228614e-01 2.228614e-01 2.228614e-01 2.228614e-01 2.228614e-01 2.228614e-01 2.228614e-01 2.228614e-01 2.228614e-01 2.228614e-01 2.228614e-01 2.228614e-01 2.228614e-01 2.228614e-01 2.228614e-01 2.228614e-01 2.228614e-01 2.228614e-01 2.228614e-01 2.228614e-01 2.228614e-01 2.228614e-01 2.228614e-01 2.228614e-01 2.228614e-01 2.228614e-01 2.228614e-01 2.228614e-01 2.228614e-01 2.228614e-01 2.228614e-01 2.228614e-01 2.228614e-01 2.228614e-01 2.228614e-01 2.228614e-01 2.228614e-01 2.228614e-01 2.228614e-01 2.228614e-01 2.228614e-01 2.228614e-01 2.228614e-01 2.228614e-01 2.228614e-01 2.228614e-01 2.228614e-01 2.228614e-01 2.228614e-01 2.228614e-01 2.228614e-01 2.228614e-01 2.228614e-01 2.228614e-01 2.228614e-01 2.228614e-01 2.228614e-01 2.228614e-01 2.228614e-01 2.228614e-01 2.228614e-01 2.228614e-01 2.228614e-01 2.228614e-01 2.228614e-01 2.228614e-01 2.228614e-01 2.228614e-01 2.228614e-01 2.228614e-01 2.228614e-01 2.228614e-01 2.228614e-01 2.228614e-01 2.228614e-01 2.228614e-01 2.228614e-01 2.228614e-01 2.228614e-01 2.228614e-01 2.228614e-01 2.228614e-01 2.228614e-01 2.228614e-01 2.228614e-01 2.228614e-01 2.228614e-01 2.228614e-01 2.228614e-01 2.228614e-01 2.228614e-01 2.228614e-01 2.228614e-01 2.228614e-01 2.228614e-01 2.228614e-01 2.228614e-01 2.228614e-01 2.228614e-01 2.228614e-01 2.228614e-01 2.228614e-01 2.228614e-01 2.228614e-01 2.228614e-01 2.228614e-01 2.228614e-01 2.228614e-01 2.228614e-01 2.228614e-01 2.228614e-01 2.228614e-01 2.228614e-01 2.228614e-01 2.228614e-01 2.228614e-01 2.228614e-01 2.228614e-01 2.228614e-01 2.228614e-01 2.228614e-01 2.228614e-01 2.228614e-01 2.228614e-01 2.228614e-01 2.228614e-01 2.228614e-01 2.228614e-01 2.228614e-01 2.228614e-01 2.228614e-01 2.228614e-01 2.228614e-01 2.228614e-01 2.228614e-01 2.228614e-01 2.228614e-01 2.228614e-01 2.228614e-01 2.228614e-01 2.228614e-01 2.228614e-01 2.228614e-01 2.228614e-01 2.228614e-01 2.228614e-01 2.228614e-01 2.228614e-01 2.228614e-01 2.228614e-01 2.228614e-01 2.228614e-01 2.228614e-01 2.228614e-01 2.228614e-01 2.228614e-01 2.228614e-01 2.228614e-01 2.228614e-01 2.228614e-01 2.228614e-01 2.228614e-01 2.228614e-01 2.228614e-01 2.228614e-01 2.228614e-01 2.228614e-01 2.228614e-01 2.228614e-01 2.228614e-01 2.228614e-01 2.228614e-01 2.228614e-01 2.228614e-01 2.228614e-01 2.228614e-01 2.228614e-01 2.228614e-01 2.228614e-01 2.228614e-01 2.228614e-01 2.228614e-01 2.228614e-01 2.228614e-01 2.228614e-01 2.228614e-01 2.228614e-01 2.228614e-01 2.228614e-01 2.228614e-01 2.228614e-01 2.228614e-01 2.228614e-01 2.228614e-01 2.228614e-01 2.228614e-01 2.228614e-01 2.228614e-01 2.228614e-01 2.228614e-01 2.228614e-01 2.228614e-01 2.228614e-01 2.228614e-01 2.228614e-01 2.228614e-01 2.228614e-01 2.228614e-01 2.228614e-01 2.228614e-01 2.228614e-01 2.228614e-01 2.228614e-01 2.228614e-01 2.228614e-01 2.228614e-01 2.228614e-01 2.228614e-01 2.228614e-01 2.228614e-01 2.228614e-01 2.228614e-01 2.228614e-01 2.228614e-01 2.228614e-01 2.228614e-01 2.228614e-01 2.228614e-01 2.228614e-01 2.228614e-01 2.228614e-01 2.228614e-01 2.228614e-01 2.228614e-01 2.228614e-01 2.228614e-01 2.228614e-01 2.228614e-01 2.228614e-01 2.228614e-01 2.228614e-01 2.228614e-01 2.228614e-01 2.228614e-01 2.228614e-01 2.228614e-01 2.228614e-01 2.228614e-01 2.228614e-01 2.228614e-01 2.228614e-01 2.228614e-01 2.228614e-01 2.228614e-01 2.228614e-01 2.228614e-01 2.228614e-01 2.228614e-01 2.228614e-01 2.228614e-01 2.228614e-01 2.228614e-01 2.228614e-01 2.228614e-01 2.228614e-01 2.228614e-01 2.228614e-01 2.228614e-01 2.228614e-01 2.228614e-01 2.228614e-01 2.228614e-01 2.228614e-01 2.228614e-01 2.228614e-01 2.228614e-01 2.228614e-01 2.228614e-01 2.228614e-01 2.228614e-01 2.228614e-01 2.228614e-01 2.228614e-01 2.228614e-01 2.228614e-01 2.228614e-01 2.228614e-01 2.228614e-01 2.228614e-01 2.228614e-01 2.228614e-01 2.228614e-01 2.228614e-01 2.228614e-01 2.228614e-01 2.228614e-01 2.228614e-01 2.228614e-01 2.228614e-01 2.228614e-01 2.228614e-01 2.228614e-01 2.228614e-01 2.228614e-01 2.228614e-01 2.228614e-01 2.228614e-01 2.228614e-01 2.228614e-01 2.228614e-01 2.228614e-01 2.228614e-01 2.228614e-01 2.228614e-01 2.228614e-01 2.228614e-01 2.228614e-01 2.228614e-01 2.228614e-01 2.228614e-01 2.228614e-01 2.228614e-01 2.228614e-01 2.228614e-01 2.228614e-01 2.228614e-01 2.228614e-01 2.228614e-01 2.228614e-01 2.228614e-01 2.228614e-01 2.228614e-01 2.228614e-01 2.228614e-01 2.228614e-01 2.228614e-01 2.228614e-01 2.228614e-01 2.228614e-01 2.228614e-01 2.228614e-01 2.228614e-01 2.228614e-01 2.228614e-01 2.228614e-01 2.228614e-01 2.228614e-01 2.228614e-01 2.228614e-01 2.228614e-01 2.228614e-01 2.228614e-01 2.228614e-01 2.228614e-01 2.228614e-01 2.228614e-01 2.228614e-01 2.228614e-01 2.228614e-01 2.228614e-01 2.228614e-01 2.228614e-01 2.228614e-01 2.228614e-01 2.228614e-01 2.228614e-01 2.228614e-01 2.228614e-01 2.228614e-01 2.228614e-01 2.228614e-01 2.228614e-01 2.228614e-01 2.228614e-01 2.228614e-01 2.228614e-01 2.228614e-01 2.228614e-01 2.228614e-01 2.228614e-01 2.228614e-01 2.228614e-01 2.228614e-01 2.228614e-01 2.228614e-01 2.228614e-01 2.228614e-01 2.228614e-01 2.228614e-01 2.228614e-01 2.228614e-01 2.228614e-01 2.228614e-01 2.228614e-01 2.228614e-01 2.228614e-01 2.228614e-01 2.228614e-01 2.228614e-01 2.228614e-01 2.228614e-01 2.228614e-01 2.228614e-01 2.228614e-01 2.228614e-01 2.228614e-01 2.228614e-01 2.228614e-01 2.228614e-01 2.228614e-01 2.228614e-01 2.228614e-01 2.228614e-01 2.228614e-01 2.228614e-01 2.228614e-01 2.228614e-01 2.228614e-01 2.228614e-01 2.228614e-01 2.228614e-01 2.228614e-01 2.228614e-01 2.228614e-01 2.228614e-01 2.228614e-01 2.228614e-01 2.228614e-01 2.228614e-01 2.228614e-01 2.228614e-01 2.228614e-01 2.228614e-01 2.228614e-01 2.228614e-01 2.228614e-01 2.228614e-01 2.228614e-01 2.228614e-01 2.228614e-01 2.228614e-01 2.228614e-01 2.228614e-01 2.228614e-01 2.228614e-01 2.228614e-01 2.228614e-01 2.228614e-01 2.228614e-01 2.228614e-01 2.228614e-01 2.228614e-01 2.228614e-01 2.228614e-01 2.228614e-01 2.228614e-01 2.228614e-01 2.228614e-01 2.228614e-01 2.228614e-01 2.228614e-01 2.228614e-01 2.228614e-01 2.228614e-01 2.228614e-01 2.228614e-01 2.228614e-01 2.228614e-01 2.228614e-01 2.228614e-01 2.228614e-01 2.228614e-01 2.228614e-01 2.228614e-01 2.228614e-01 2.228614e-01 2.228614e-01 2.228614e-01 2.228614e-01 2.228614e-01 2.228614e-01 2.228614e-01 2.228614e-01 2.228614e-01 2.228614e-01 2.228614e-01 2.228614e-01 2.228614e-01 2.228614e-01 2.228614e-01 2.228614e-01 2.228614e-01 2.228614e-01 2.228614e-01 2.228614e-01 2.228614e-01 2.228614e-01 2.228614e-01 2.228614e-01 2.228614e-01 2.228614e-01 2.228614e-01 2.228614e-01 2.228614e-01 2.228614e-01 2.228614e-01 2.228614e-01 2.228614e-01 2.228614e-01 2.228614e-01 2.228614e-01 2.228614e-01 2.228614e-01 2.228614e-01 2.228614e-01 2.228614e-01 2.228614e-01 2.228614e-01 2.228614e-01 2.228614e-01 2.228614e-01 2.228614e-01 2.228614e-01 2.228614e-01 2.228614e-01 2.228614e-01 2.228614e-01 2.228614e-01 2.228614e-01 2.228614e-01 2.228614e-01 2.228614e-01 2.228614e-01 2.228614e-01 2.228614e-01 2.228614e-01 2.228614e-01 2.228614e-01 2.228614e-01 2.228614e-01 2.228614e-01 2.228614e-01 2.228614e-01 2.228614e-01 2.228614e-01 2.228614e-01 2.228614e-01 2.228614e-01 2.228614e-01 2.228614e-01 2.228614e-01 2.228614e-01 2.228614e-01 2.228614e-01 2.228614e-01 2.228614e-01 2.228614e-01 2.228614e-01 2.228614e-01 2.228614e-01 2.228614e-01 2.228614e-01 2.228614e-01 2.228614e-01 2.228614e-01 2.228614e-01 2.228614e-01 2.228614e-01 2.228614e-01 2.228614e-01 2.228614e-01 2.228614e-01 2.228614e-01 2.228614e-01 2.228614e-01 2.228614e-01 2.228614e-01 2.228614e-01 2.228614e-01 2.228614e-01 2.228614e-01 2.228614e-01 2.228614e-01 2.228614e-01 2.228614e-01 2.228614e-01 2.228614e-01 2.228614e-01 2.228614e-01 2.228614e-01 2.228614e-01 2.228614e-01 2.228614e-01 2.228614e-01 2.228614e-01 2.228614e-01 2.228614e-01 2.228614e-01 2.228614e-01 2.228614e-01 2.228614e-01 2.228614e-01 2.228614e-01 2.228614e-01 2.228614e-01 2.228614e-01 2.228614e-01 2.228614e-01 2.228614e-01 2.228614e-01 2.228614e-01 2.228614e-01 2.228614e-01 2.228614e-01 2.228614e-01 2.228614e-01 2.228614e-01 2.228614e-01 2.228614e-01 2.228614e-01 2.228614e-01 2.228614e-01 2.228614e-01 2.228614e-01 2.228614e-01 2.228614e-01 2.228614e-01 2.228614e-01 2.228614e-01 2.228614e-01 2.228614e-01 2.228614e-01 2.228614e-01 2.228614e-01 2.228614e-01 2.228614e-01 2.228614e-01 2.228614e-01 2.228614e-01 2.228614e-01 2.228614e-01 2.228614e-01 2.228614e-01 2.228614e-01 2.228614e-01 2.228614e-01 2.228614e-01 2.228614e-01 2.228614e-01 2.228614e-01 2.228614e-01 2.228614e-01 2.228614e-01 2.228614e-01 2.228614e-01 2.228614e-01 2.228614e-01 2.228614e-01 2.228614e-01 2.228614e-01 2.228614e-01 2.228614e-01 2.228614e-01 2.228614e-01 2.228614e-01 2.228614e-01 2.228614e-01 2.228614e-01 2.228614e-01 2.228614e-01 2.228614e-01 2.228614e-01 2.228614e-01 2.228614e-01 2.228614e-01 2.228614e-01 2.228614e-01 2.228614e-01 2.228614e-01 2.228614e-01 2.228614e-01 2.228614e-01 2.228614e-01 2.228614e-01 2.228614e-01 2.228614e-01 2.228614e-01 2.228614e-01 2.228614e-01 2.228614e-01 2.228614e-01 2.228614e-01 2.228614e-01 2.228614e-01 2.228614e-01 2.228614e-01 2.228614e-01 2.228614e-01 2.228614e-01 2.228614e-01 2.228614e-01 2.228614e-01 2.228614e-01 2.228614e-01 2.228614e-01 2.228614e-01 2.228614e-01 2.228614e-01 2.228614e-01 2.228614e-01 2.228614e-01 2.228614e-01 2.228614e-01 2.228614e-01 2.228614e-01 2.228614e-01 2.228614e-01 2.228614e-01 2.228614e-01 2.228614e-01 2.228614e-01 2.228614e-01 2.228614e-01 2.228614e-01 2.228614e-01 2.228614e-01 2.228614e-01 2.228614e-01 2.228614e-01 2.228614e-01 2.228614e-01 2.228614e-01 2.228614e-01 2.228614e-01 2.228614e-01 2.228614e-01 2.228614e-01 2.228614e-01 2.228614e-01 2.228614e-01 2.228614e-01 2.228614e-01 2.228614e-01 2.228614e-01 2.228614e-01 2.228614e-01 2.228614e-01 2.228614e-01 2.228614e-01 2.228614e-01 2.228614e-01 2.228614e-01 2.228614e-01 2.228614e-01 2.228614e-01 2.228614e-01 2.228614e-01 2.228614e-01 2.228614e-01 2.228614e-01 2.228614e-01 2.228614e-01 2.228614e-01 2.228614e-01 2.228614e-01 2.228614e-01 2.228614e-01 2.228614e-01 2.228614e-01 2.228614e-01 2.228614e-01 2.228614e-01 2.228614e-01 2.228614e-01 2.228614e-01 2.228614e-01 2.228614e-01 2.228614e-01 2.228614e-01 2.228614e-01 2.228614e-01 2.228614e-01 2.228614e-01 2.228614e-01 2.228614e-01 2.228614e-01 2.228614e-01 2.228614e-01 2.228614e-01 2.228614e-01 2.228614e-01 2.228614e-01 2.228614e-01 2.228614e-01 2.228614e-01 2.228614e-01 2.228614e-01 2.228614e-01 2.228614e-01 2.228614e-01 2.228614e-01 2.228614e-01 2.228614e-01 2.228614e-01 2.228614e-01 2.228614e-01 2.228614e-01 2.228614e-01 2.228614e-01 2.228614e-01 2.228614e-01 2.228614e-01 2.228614e-01 2.228614e-01 2.228614e-01 2.228614e-01 2.228614e-01 2.228614e-01 2.228614e-01 2.228614e-01 2.228614e-01 2.228614e-01 2.228614e-01 2.228614e-01 2.228614e-01 2.228614e-01 2.228614e-01 2.228614e-01 2.228614e-01 2.228614e-01 2.228614e-01 2.228614e-01 2.228614e-01 2.228614e-01 2.228614e-01 2.228614e-01 2.228614e-01 2.228614e-01 2.228614e-01 2.228614e-01 2.228614e-01 2.228614e-01 2.228614e-01 2.228614e-01 2.228614e-01 2.228614e-01 2.228614e-01 2.228614e-01 2.228614e-01 2.228614e-01 2.228614e-01 2.228614e-01 2.228614e-01 2.228614e-01 2.228614e-01 2.228614e-01 2.228614e-01 2.228614e-01 2.228614e-01 2.228614e-01 2.228614e-01 2.228614e-01 2.228614e-01 2.228614e-01 2.228614e-01 2.228614e-01 2.228614e-01 2.228614e-01 2.228614e-01 2.228614e-01 2.228614e-01 2.228614e-01 2.228614e-01 2.228614e-01 2.228614e-01 2.228614e-01 2.228614e-01 2.228614e-01 2.228614e-01 2.228614e-01 2.228614e-01 2.228614e-01 2.228614e-01 2.228614e-01 2.228614e-01 2.228614e-01 2.228614e-01 2.228614e-01 2.228614e-01 2.228614e-01 2.228614e-01 2.228614e-01 2.228614e-01 2.228614e-01 2.228614e-01 2.228614e-01 2.228614e-01 2.228614e-01 2.228614e-01 2.228614e-01 2.228614e-01 2.228614e-01 2.228614e-01 2.228614e-01 2.228614e-01 2.228614e-01 2.228614e-01 2.228614e-01 2.228614e-01 2.228614e-01 2.228614e-01 2.228614e-01 2.228614e-01 2.228614e-01 2.228614e-01 2.228614e-01 2.228614e-01 2.228614e-01 2.228614e-01 2.228614e-01 2.228614e-01 2.228614e-01 2.228614e-01 2.228614e-01 2.228614e-01 2.228614e-01 2.228614e-01 2.228614e-01 2.228614e-01 2.228614e-01 2.228614e-01 2.228614e-01 2.228614e-01 2.228614e-01 2.228614e-01 2.228614e-01 2.228614e-01 2.228614e-01 2.228614e-01 2.228614e-01 2.228614e-01 2.228614e-01 2.228614e-01 2.228614e-01 2.228614e-01 2.228614e-01 2.228614e-01 2.228614e-01 2.228614e-01 2.228614e-01 2.228614e-01 2.228614e-01 2.228614e-01 2.228614e-01 2.228614e-01 2.228614e-01 2.228614e-01 2.228614e-01 2.228614e-01 2.228614e-01 2.228614e-01 2.228614e-01 2.228614e-01 2.228614e-01 2.228614e-01 2.228614e-01 2.228614e-01 2.228614e-01 2.228614e-01 2.228614e-01 2.228614e-01 2.228614e-01 2.228614e-01 2.228614e-01 2.228614e-01 2.228614e-01 2.228614e-01 2.228614e-01 2.228614e-01 2.228614e-01 2.228614e-01 2.228614e-01 2.228614e-01 2.228614e-01 2.228614e-01 2.228614e-01 2.228614e-01 2.228614e-01 2.228614e-01 2.228614e-01 2.228614e-01 2.228614e-01 2.228614e-01 2.228614e-01 2.228614e-01 2.228614e-01 2.228614e-01 2.228614e-01 2.228614e-01 2.228614e-01 2.228614e-01 2.228614e-01 2.228614e-01 2.228614e-01 2.228614e-01 2.228614e-01 2.228614e-01 2.228614e-01 2.228614e-01 2.228614e-01 2.228614e-01 2.228614e-01 2.228614e-01 2.228614e-01 2.228614e-01 2.228614e-01 2.228614e-01 2.228614e-01 2.228614e-01 2.228614e-01 2.228614e-01 2.228614e-01 2.228614e-01 2.228614e-01 2.228614e-01 2.228614e-01 2.228614e-01 2.228614e-01 2.228614e-01 2.228614e-01 2.228614e-01 2.228614e-01 2.228614e-01 2.228614e-01 2.228614e-01 2.228614e-01 2.228614e-01 2.228614e-01 2.228614e-01 2.228614e-01 2.228614e-01 2.228614e-01 2.228614e-01 2.228614e-01 2.228614e-01 2.228614e-01 2.228614e-01 2.228614e-01 2.228614e-01 2.228614e-01 2.228614e-01 2.228614e-01 2.228614e-01 2.228614e-01 2.228614e-01 2.228614e-01 2.228614e-01 2.228614e-01 2.228614e-01 2.228614e-01 2.228614e-01 2.228614e-01 2.228614e-01 2.228614e-01 2.228614e-01 2.228614e-01 2.228614e-01 2.228614e-01 2.228614e-01 2.228614e-01 2.228614e-01 2.228614e-01 2.228614e-01 2.228614e-01 2.228614e-01 2.228614e-01 2.228614e-01 2.228614e-01 2.228614e-01 2.228614e-01 2.228614e-01 2.228614e-01 2.228614e-01 2.228614e-01 2.228614e-01 2.228614e-01 2.228614e-01 2.228614e-01 2.228614e-01 2.228614e-01 2.228614e-01 2.228614e-01 2.228614e-01 2.228614e-01 2.228614e-01 2.228614e-01 2.228614e-01 2.228614e-01 2.228614e-01 2.228614e-01 2.228614e-01 2.228614e-01 2.228614e-01 2.228614e-01 2.228614e-01 2.228614e-01 2.228614e-01 2.228614e-01 2.228614e-01 2.228614e-01 2.228614e-01 2.228614e-01 2.228614e-01 2.228614e-01 2.228614e-01 2.228614e-01 2.228614e-01 2.228614e-01 2.228614e-01 2.228614e-01 2.228614e-01 2.228614e-01 2.228614e-01 2.228614e-01 2.228614e-01 2.228614e-01 2.228614e-01 2.228614e-01 2.228614e-01 2.228614e-01 2.228614e-01 2.228614e-01 2.228614e-01 2.228614e-01 2.228614e-01 2.228614e-01 2.228614e-01 2.228614e-01 2.228614e-01 2.228614e-01 2.228614e-01 2.228614e-01 2.228614e-01 2.228614e-01 2.228614e-01 2.228614e-01 2.228614e-01 2.228614e-01 2.228614e-01 2.228614e-01 2.228614e-01 2.228614e-01 2.228614e-01 2.228614e-01 2.228614e-01 2.228614e-01 2.228614e-01 2.228614e-01 2.228614e-01 2.228614e-01 2.228614e-01 2.228614e-01 2.228614e-01 2.228614e-01 2.228614e-01 2.228614e-01 2.228614e-01 2.228614e-01 2.228614e-01 2.228614e-01 2.228614e-01 2.228614e-01 2.228614e-01 2.228614e-01 2.228614e-01 2.228614e-01 2.228614e-01 2.228614e-01 2.228614e-01 2.228614e-01 2.228614e-01 2.228614e-01 2.228614e-01 2.228614e-01 2.228614e-01 2.228614e-01 2.228614e-01 2.228614e-01 2.228614e-01 2.228614e-01 2.228614e-01 2.228614e-01 2.228614e-01 2.228614e-01 2.228614e-01 2.228614e-01 2.228614e-01 2.228614e-01 2.228614e-01 2.228614e-01 2.228614e-01 2.228614e-01 2.228614e-01 2.228614e-01 2.228614e-01 2.228614e-01 2.228614e-01 2.228614e-01 2.228614e-01 2.228614e-01 2.228614e-01 2.228614e-01 2.228614e-01 2.228614e-01 2.228614e-01 2.228614e-01 2.228614e-01 2.228614e-01 2.228614e-01 2.228614e-01 2.228614e-01 2.228614e-01 2.228614e-01 2.228614e-01 2.228614e-01 2.228614e-01 2.228614e-01 2.228614e-01 2.228614e-01 2.228614e-01 2.228614e-01 2.228614e-01 2.228614e-01 2.228614e-01 2.228614e-01 2.228614e-01 2.228614e-01 2.228614e-01 2.228614e-01 2.228614e-01 2.228614e-01 2.228614e-01 2.228614e-01 2.228614e-01 2.228614e-01 2.228614e-01 2.228614e-01 2.228614e-01 2.228614e-01 2.228614e-01 2.228614e-01 2.228614e-01 2.228614e-01 2.228614e-01 2.228614e-01 2.228614e-01 2.228614e-01 2.228614e-01 2.228614e-01 2.228614e-01 2.228614e-01 2.228614e-01 2.228614e-01 2.228614e-01 2.228614e-01 2.228614e-01 2.228614e-01 2.228614e-01 2.228614e-01 2.228614e-01 2.228614e-01 2.228614e-01 2.228614e-01 2.228614e-01 2.228614e-01 2.228614e-01 2.228614e-01 2.228614e-01 2.228614e-01 2.228614e-01 2.228614e-01 2.228614e-01 2.228614e-01 2.228614e-01 2.228614e-01 2.228614e-01 2.228614e-01 2.228614e-01 2.228614e-01 2.228614e-01 2.228614e-01 2.228614e-01 2.228614e-01 2.228614e-01 2.228614e-01 2.228614e-01 2.228614e-01 2.228614e-01 2.228614e-01 2.228614e-01 2.228614e-01 2.228614e-01 2.228614e-01 2.228614e-01 2.228614e-01 2.228614e-01 2.228614e-01 2.228614e-01 2.228614e-01 2.228614e-01 2.228614e-01 2.228614e-01 2.228614e-01 2.228614e-01 2.228614e-01 2.228614e-01 2.228614e-01 2.228614e-01 2.228614e-01 2.228614e-01 2.228614e-01 2.228614e-01 2.228614e-01 2.228614e-01 2.228614e-01 2.228614e-01 2.228614e-01 2.228614e-01 2.228614e-01 2.228614e-01 2.228614e-01 2.228614e-01 2.228614e-01 2.228614e-01 2.228614e-01 2.228614e-01 2.228614e-01 2.228614e-01 2.228614e-01 2.228614e-01 2.228614e-01 2.228614e-01 2.228614e-01 2.228614e-01 2.228614e-01 2.228614e-01 2.228614e-01 2.228614e-01 2.228614e-01 2.228614e-01 2.228614e-01 2.228614e-01 2.228614e-01 2.228614e-01 2.228614e-01 2.228614e-01 2.228614e-01 2.228614e-01 2.228614e-01 2.228614e-01 2.228614e-01 2.228614e-01 2.228614e-01 2.228614e-01 2.228614e-01 2.228614e-01 2.228614e-01 2.228614e-01 2.228614e-01 2.228614e-01 2.228614e-01 2.228614e-01 2.228614e-01 2.228614e-01 2.228614e-01 2.228614e-01 2.228614e-01 2.228614e-01 2.228614e-01 2.228614e-01 2.228614e-01 2.228614e-01 2.228614e-01 2.228614e-01 2.228614e-01 2.228614e-01 2.228614e-01 2.228614e-01 2.228614e-01 2.228614e-01 2.228614e-01 2.228614e-01 2.228614e-01 2.228614e-01 2.228614e-01 2.228614e-01 2.228614e-01 2.228614e-01 2.228614e-01 2.228614e-01 2.228614e-01 2.228614e-01 2.228614e-01 2.228614e-01 2.228614e-01 2.228614e-01 2.228614e-01 2.228614e-01 2.228614e-01 2.228614e-01 2.228614e-01 2.228614e-01 2.228614e-01 2.228614e-01 2.228614e-01 2.228614e-01 2.228614e-01 2.228614e-01 2.228614e-01 2.228614e-01 2.228614e-01 2.228614e-01 2.228614e-01 2.228614e-01 2.228614e-01 2.228614e-01 2.228614e-01 2.228614e-01 2.228614e-01 2.228614e-01 2.228614e-01 2.228614e-01 2.228614e-01 2.228614e-01 2.228614e-01 2.228614e-01 2.228614e-01 2.228614e-01 2.228614e-01 2.228614e-01 2.228614e-01 2.228614e-01 2.228614e-01 2.228614e-01 2.228614e-01 2.228614e-01 2.228614e-01 2.228614e-01 2.228614e-01 2.228614e-01 2.228614e-01 2.228614e-01 2.228614e-01 2.228614e-01 2.228614e-01 2.228614e-01 2.228614e-01 2.228614e-01 2.228614e-01 2.228614e-01 2.228614e-01 2.228614e-01 2.228614e-01 2.228614e-01 2.228614e-01 2.228614e-01 2.228614e-01 2.228614e-01 2.228614e-01 2.228614e-01 2.228614e-01 2.228614e-01 2.228614e-01 2.228614e-01 2.228614e-01 2.228614e-01 2.228614e-01 2.228614e-01 2.228614e-01 2.228614e-01 2.228614e-01 2.228614e-01 2.228614e-01 2.228614e-01 2.228614e-01 2.228614e-01 2.228614e-01 2.228614e-01 2.228614e-01 2.228614e-01 2.228614e-01 2.228614e-01 2.228614e-01 2.228614e-01 2.228614e-01 2.228614e-01 2.228614e-01 2.228614e-01 2.228614e-01 2.228614e-01 2.228614e-01 2.228614e-01 2.228614e-01 2.228614e-01 2.228614e-01 2.228614e-01 2.228614e-01 2.228614e-01 2.228614e-01 2.228614e-01 2.228614e-01 2.228614e-01 2.228614e-01 2.228614e-01 2.228614e-01 2.228614e-01 2.228614e-01 2.228614e-01 2.228614e-01 2.228614e-01 2.228614e-01 2.228614e-01 2.228614e-01 2.228614e-01 2.228614e-01 2.228614e-01 2.228614e-01 2.228614e-01 2.228614e-01 2.228614e-01 2.228614e-01 2.228614e-01 2.228614e-01 2.228614e-01 2.228614e-01 2.228614e-01 2.228614e-01 2.228614e-01 2.228614e-01 2.228614e-01 2.228614e-01 2.228614e-01 2.228614e-01 2.228614e-01 2.228614e-01 2.228614e-01 2.228614e-01 2.228614e-01 2.228614e-01 2.228614e-01 2.228614e-01 2.228614e-01 2.228614e-01 2.228614e-01 2.228614e-01 2.228614e-01 2.228614e-01 2.228614e-01 2.228614e-01 2.228614e-01 2.228614e-01 2.228614e-01 2.228614e-01 2.228614e-01 2.228614e-01 2.228614e-01 2.228614e-01 2.228614e-01 2.228614e-01 2.228614e-01 2.228614e-01 2.228614e-01 2.228614e-01 2.228614e-01 2.228614e-01 2.228614e-01 2.228614e-01 2.228614e-01 2.228614e-01 2.228614e-01 2.228614e-01 2.228614e-01 2.228614e-01 2.228614e-01 2.228614e-01 2.228614e-01 2.228614e-01 2.228614e-01 2.228614e-01 2.228614e-01 2.228614e-01 2.228614e-01 2.228614e-01 2.228614e-01 2.228614e-01 2.228614e-01 2.228614e-01 2.228614e-01 2.228614e-01 2.228614e-01 2.228614e-01 2.228614e-01 2.228614e-01 2.228614e-01 2.228614e-01 2.228614e-01 2.228614e-01 2.228614e-01 2.228614e-01 2.228614e-01 2.228614e-01 2.228614e-01 2.228614e-01 2.228614e-01 2.228614e-01 2.228614e-01 2.228614e-01 2.228614e-01 2.228614e-01 2.228614e-01 2.228614e-01 2.228614e-01 2.228614e-01 2.228614e-01 2.228614e-01 2.228614e-01 2.228614e-01 2.228614e-01 2.228614e-01 2.228614e-01 2.228614e-01 2.228614e-01 2.228614e-01 2.228614e-01 2.228614e-01 2.228614e-01 2.228614e-01 2.228614e-01 2.228614e-01 2.228614e-01 2.228614e-01 2.228614e-01 2.228614e-01 2.228614e-01 2.228614e-01 2.228614e-01 2.228614e-01 2.228614e-01 2.228614e-01 2.228614e-01 2.228614e-01 2.228614e-01 2.228614e-01 2.228614e-01 2.228614e-01 2.228614e-01 2.228614e-01 2.228614e-01 2.228614e-01 2.228614e-01 2.228614e-01 2.228614e-01 2.228614e-01 2.228614e-01 2.228614e-01 2.228614e-01 2.228614e-01 2.228614e-01 2.228614e-01 2.228614e-01 2.228614e-01 2.228614e-01 2.228614e-01 2.228614e-01 2.228614e-01 2.228614e-01 2.228614e-01 2.228614e-01 2.228614e-01 2.228614e-01 2.228614e-01 2.228614e-01 2.228614e-01 2.228614e-01 
5.803911e+03 2.966008e-01 2.966008e-01 2.953086e-01 2.951039e-01 2.933690e-01 2.913722e-01 2.910217e-01 2.854073e-01 2.796652e-01 2.699338e-01 2.694791e-01 2.534574e-01 2.489730e-01 2.489730e-01 2.398567e-01 2.359423e-01 2.359423e-01 2.359423e-01 2.359423e-01 2.342117e-01 2.305445e-01 2.305445e-01 2.305445e-01 2.305445e-01 2.244211e-01 2.244211e-01 2.243265e-01 2.241185e-01 2.234417e-01 2.233620e-01 2.233620e-01 2.233411e-01 2.229446e-01 2.229183e-01 2.229183e-01 2.229183e-01 2.229182e-01 2.229182e-01 2.229182e-01 2.229182e-01 2.228951e-01 2.228874e-01 2.228874e-01 2.228829e-01 2.228649e-01 2.228643e-01 2.228643e-01 2.228643e-01 2.228643e-01 2.228643e-01 2.228643e-01 2.228630e-01 2.228621e-01 2.228621e-01 2.228621e-01 2.228621e-01 2.228621e-01 2.228621e-01 2.228621e-01 2.228621e-01 2.228619e-01 2.228618e-01 2.228618e-01 2.228618e-01 2.228617e-01 2.228617e-01 2.228617e-01 2.228617e-01 2.228616e-01 2.228616e-01 2.228616e-01 2.228616e-01 2.228616e-01 2.228616e-01 2.228616e-01 2.228616e-01 2.228616e-01 2.228616e-01 2.228616e-01 2.228616e-01 2.228616e-01 2.228616e-01 2.228616e-01 2.228616e-01 2.228616e-01 2.228616e-01 2.228616e-01 2.228616e-01 2.228616e-01 2.228616e-01 2.228616e-01 2.228616e-01 2.228616e-01 2.228616e-01 2.228616e-01 2.228616e-01 2.228616e-01 2.228616e-01 2.228616e-01 2.228616e-01 2.228616e-01 2.228616e-01 2.228616e-01 2.228615e-01 2.228615e-01 2.228615e-01 2.228614e-01 2.228614e-01 2.228614e-01 2.228614e-01 2.228614e-01 2.228614e-01 2.228614e-01 2.228614e-01 2.228614e-01 2.228614e-01 2.228614e-01 2.228614e-01 2.228614e-01 2.228614e-01 2.228614e-01 2.228614e-01 2.228614e-01 2.228614e-01 2.228614e-01 2.228614e-01 2.228614e-01 2.228614e-01 2.228614e-01 2.228614e-01 2.228614e-01 2.228614e-01 2.228614e-01 2.228614e-01 2.228614e-01 2.228614e-01 2.228614e-01 2.228614e-01 2.228614e-01 2.228614e-01 2.228614e-01 2.228614e-01 2.228614e-01 2.228614e-01 2.228614e-01 2.228614e-01 2.228614e-01 2.228614e-01 2.228614e-01 2.228614e-01 2.228614e-01 2.228614e-01 2.228614e-01 2.228614e-01 2.228614e-01 2.228614e-01 2.228614e-01 2.228614e-01 2.228614e-01 2.228614e-01 2.228614e-01 2.228614e-01 2.228614e-01 2.228614e-01 2.228614e-01 2.228614e-01 2.228614e-01 2.228614e-01 2.228614e-01 2.228614e-01 2.228614e-01 2.228614e-01 2.228614e-01 2.228614e-01 2.228614e-01 2.228614e-01 2.228614e-01 2.228614e-01 2.228614e-01 2.228614e-01 2.228614e-01 2.228614e-01 2.228614e-01 2.228614e-01 2.228614e-01 2.228614e-01 2.228614e-01 2.228614e-01 2.228614e-01 2.228614e-01 2.228614e-01 2.228614e-01 2.228614e-01 2.228614e-01 2.228614e-01 2.228614e-01 2.228614e-01 2.228614e-01 2.228614e-01 2.228614e-01 2.228614e-01 2.228614e-01 2.228614e-01 2.228614e-01 2.228614e-01 2.228614e-01 2.228614e-01 2.228614e-01 2.228614e-01 2.228614e-01 2.228614e-01 2.228614e-01 2.228614e-01 2.228614e-01 2.228614e-01 2.228614e-01 2.228614e-01 2.228614e-01 2.228614e-01 2.228614e-01 2.228614e-01 2.228614e-01 2.228614e-01 2.228614e-01 2.228614e-01 2.228614e-01 2.228614e-01 2.228614e-01 2.228614e-01 2.228614e-01 2.228614e-01 2.228614e-01 2.228614e-01 2.228614e-01 2.228614e-01 2.228614e-01 2.228614e-01 2.228614e-01 2.228614e-01 2.228614e-01 2.228614e-01 2.228614e-01 2.228614e-01 2.228614e-01 2.228614e-01 2.228614e-01 2.228614e-01 2.228614e-01 2.228614e-01 2.228614e-01 2.228614e-01 2.228614e-01 2.228614e-01 2.228614e-01 2.228614e-01 2.228614e-01 2.228614e-01 2.228614e-01 2.228614e-01 2.228614e-01 2.228614e-01 2.228614e-01 2.228614e-01 2.228614e-01 2.228614e-01 2.228614e-01 2.228614e-01 2.228614e-01 2.228614e-01 2.228614e-01 2.228614e-01 2.228614e-01 2.228614e-01 2.228614e-01 2.228614e-01 2.228614e-01 2.228614e-01 2.228614e-01 2.228614e-01 2.228614e-01 2.228614e-01 2.228614e-01 2.228614e-01 2.228614e-01 2.228614e-01 2.228614e-01 2.228614e-01 2.228614e-01 2.228614e-01 2.228614e-01 2.228614e-01 2.228614e-01 2.228614e-01 2.228614e-01 2.228614e-01 2.228614e-01 2.228614e-01 2.228614e-01 2.228614e-01 2.228614e-01 2.228614e-01 2.228614e-01 2.228614e-01 2.228614e-01 2.228614e-01 2.228614e-01 2.228614e-01 2.228614e-01 2.228614e-01 2.228614e-01 2.228614e-01 2.228614e-01 2.228614e-01 2.228614e-01 2.228614e-01 2.228614e-01 2.228614e-01 2.228614e-01 2.228614e-01 2.228614e-01 2.228614e-01 2.228614e-01 2.228614e-01 2.228614e-01 2.228614e-01 2.228614e-01 2.228614e-01 2.228614e-01 2.228614e-01 2.228614e-01 2.228614e-01 2.228614e-01 2.228614e-01 2.228614e-01 2.228614e-01 2.228614e-01 2.228614e-01 2.228614e-01 2.228614e-01 2.228614e-01 2.228614e-01 2.228614e-01 2.228614e-01 2.228614e-01 2.228614e-01 2.228614e-01 2.228614e-01 2.228614e-01 2.228614e-01 2.228614e-01 2.228614e-01 2.228614e-01 2.228614e-01 2.228614e-01 2.228614e-01 2.228614e-01 2.228614e-01 2.228614e-01 2.228614e-01 2.228614e-01 2.228614e-01 2.228614e-01 2.228614e-01 2.228614e-01 2.228614e-01 2.228614e-01 2.228614e-01 2.228614e-01 2.228614e-01 2.228614e-01 2.228614e-01 2.228614e-01 2.228614e-01 2.228614e-01 2.228614e-01 2.228614e-01 2.228614e-01 2.228614e-01 2.228614e-01 2.228614e-01 2.228614e-01 2.228614e-01 2.228614e-01 2.228614e-01 2.228614e-01 2.228614e-01 2.228614e-01 2.228614e-01 2.228614e-01 2.228614e-01 2.228614e-01 2.228614e-01 2.228614e-01 2.228614e-01 2.228614e-01 2.228614e-01 2.228614e-01 2.228614e-01 2.228614e-01 2.228614e-01 2.228614e-01 2.228614e-01 2.228614e-01 2.228614e-01 2.228614e-01 2.228614e-01 2.228614e-01 2.228614e-01 2.228614e-01 2.228614e-01 2.228614e-01 2.228614e-01 2.228614e-01 2.228614e-01 2.228614e-01 2.228614e-01 2.228614e-01 2.228614e-01 2.228614e-01 2.228614e-01 2.228614e-01 2.228614e-01 2.228614e-01 2.228614e-01 2.228614e-01 2.228614e-01 2.228614e-01 2.228614e-01 2.228614e-01 2.228614e-01 2.228614e-01 2.228614e-01 2.228614e-01 2.228614e-01 2.228614e-01 2.228614e-01 2.228614e-01 2.228614e-01 2.228614e-01 2.228614e-01 2.228614e-01 2.228614e-01 2.228614e-01 2.228614e-01 2.228614e-01 2.228614e-01 2.228614e-01 2.228614e-01 2.228614e-01 2.228614e-01 2.228614e-01 2.228614e-01 2.228614e-01 2.228614e-01 2.228614e-01 2.228614e-01 2.228614e-01 2.228614e-01 2.228614e-01 2.228614e-01 2.228614e-01 2.228614e-01 2.228614e-01 2.228614e-01 2.228614e-01 2.228614e-01 2.228614e-01 2.228614e-01 2.228614e-01 2.228614e-01 2.228614e-01 2.228614e-01 2.228614e-01 2.228614e-01 2.228614e-01 2.228614e-01 2.228614e-01 2.228614e-01 2.228614e-01 2.228614e-01 2.228614e-01 2.228614e-01 2.228614e-01 2.228614e-01 2.228614e-01 2.228614e-01 2.228614e-01 2.228614e-01 2.228614e-01 2.228614e-01 2.228614e-01 2.228614e-01 2.228614e-01 2.228614e-01 2.228614e-01 2.228614e-01 2.228614e-01 2.228614e-01 2.228614e-01 2.228614e-01 2.228614e-01 2.228614e-01 2.228614e-01 2.228614e-01 2.228614e-01 2.228614e-01 2.228614e-01 2.228614e-01 2.228614e-01 2.228614e-01 2.228614e-01 2.228614e-01 2.228614e-01 2.228614e-01 2.228614e-01 2.228614e-01 2.228614e-01 2.228614e-01 2.228614e-01 2.228614e-01 2.228614e-01 2.228614e-01 2.228614e-01 2.228614e-01 2.228614e-01 2.228614e-01 2.228614e-01 2.228614e-01 2.228614e-01 2.228614e-01 2.228614e-01 2.228614e-01 2.228614e-01 2.228614e-01 2.228614e-01 2.228614e-01 2.228614e-01 2.228614e-01 2.228614e-01 2.228614e-01 2.228614e-01 2.228614e-01 2.228614e-01 2.228614e-01 2.228614e-01 2.228614e-01 2.228614e-01 2.228614e-01 2.228614e-01 2.228614e-01 2.228614e-01 2.228614e-01 2.228614e-01 2.228614e-01 2.228614e-01 2.228614e-01 2.228614e-01 2.228614e-01 2.228614e-01 2.228614e-01 2.228614e-01 2.228614e-01 2.228614e-01 2.228614e-01 2.228614e-01 2.228614e-01 2.228614e-01 2.228614e-01 2.228614e-01 2.228614e-01 2.228614e-01 2.228614e-01 2.228614e-01 2.228614e-01 2.228614e-01 2.228614e-01 2.228614e-01 2.228614e-01 2.228614e-01 2.228614e-01 2.228614e-01 2.228614e-01 2.228614e-01 2.228614e-01 2.228614e-01 2.228614e-01 2.228614e-01 2.228614e-01 2.228614e-01 2.228614e-01 2.228614e-01 2.228614e-01 2.228614e-01 2.228614e-01 2.228614e-01 2.228614e-01 2.228614e-01 2.228614e-01 2.228614e-01 2.228614e-01 2.228614e-01 2.228614e-01 2.228614e-01 2.228614e-01 2.228614e-01 2.228614e-01 2.228614e-01 2.228614e-01 2.228614e-01 2.228614e-01 2.228614e-01 2.228614e-01 2.228614e-01 2.228614e-01 2.228614e-01 2.228614e-01 2.228614e-01 2.228614e-01 2.228614e-01 2.228614e-01 2.228614e-01 2.228614e-01 2.228614e-01 2.228614e-01 2.228614e-01 2.228614e-01 2.228614e-01 2.228614e-01 2.228614e-01 2.228614e-01 2.228614e-01 2.228614e-01 2.228614e-01 2.228614e-01 2.228614e-01 2.228614e-01 2.228614e-01 2.228614e-01 2.228614e-01 2.228614e-01 2.228614e-01 2.228614e-01 2.228614e-01 2.228614e-01 2.228614e-01 2.228614e-01 2.228614e-01 2.228614e-01 2.228614e-01 2.228614e-01 2.228614e-01 2.228614e-01 2.228614e-01 2.228614e-01 2.228614e-01 2.228614e-01 2.228614e-01 2.228614e-01 2.228614e-01 2.228614e-01 2.228614e-01 2.228614e-01 2.228614e-01 2.228614e-01 2.228614e-01 2.228614e-01 2.228614e-01 2.228614e-01 2.228614e-01 2.228614e-01 2.228614e-01 2.228614e-01 2.228614e-01 2.228614e-01 2.228614e-01 2.228614e-01 2.228614e-01 2.228614e-01 2.228614e-01 2.228614e-01 2.228614e-01 2.228614e-01 2.228614e-01 2.228614e-01 2.228614e-01 2.228614e-01 2.228614e-01 2.228614e-01 2.228614e-01 2.228614e-01 2.228614e-01 2.228614e-01 2.228614e-01 2.228614e-01 2.228614e-01 2.228614e-01 2.228614e-01 2.228614e-01 2.228614e-01 2.228614e-01 2.228614e-01 2.228614e-01 2.228614e-01 2.228614e-01 2.228614e-01 2.228614e-01 2.228614e-01 2.228614e-01 2.228614e-01 2.228614e-01 2.228614e-01 2.228614e-01 2.228614e-01 2.228614e-01 2.228614e-01 2.228614e-01 2.228614e-01 2.228614e-01 2.228614e-01 2.228614e-01 2.228614e-01 2.228614e-01 2.228614e-01 2.228614e-01 2.228614e-01 2.228614e-01 2.228614e-01 2.228614e-01 2.228614e-01 2.228614e-01 2.228614e-01 2.228614e-01 2.228614e-01 2.228614e-01 2.228614e-01 2.228614e-01 2.228614e-01 2.228614e-01 2.228614e-01 2.228614e-01 2.228614e-01 2.228614e-01 2.228614e-01 2.228614e-01 2.228614e-01 2.228614e-01 2.228614e-01 2.228614e-01 2.228614e-01 2.228614e-01 2.228614e-01 2.228614e-01 2.228614e-01 2.228614e-01 2.228614e-01 2.228614e-01 2.228614e-01 2.228614e-01 2.228614e-01 2.228614e-01 2.228614e-01 2.228614e-01 2.228614e-01 2.228614e-01 2.228614e-01 2.228614e-01 2.228614e-01 2.228614e-01 2.228614e-01 2.228614e-01 2.228614e-01 2.228614e-01 2.228614e-01 2.228614e-01 2.228614e-01 2.228614e-01 2.228614e-01 2.228614e-01 2.228614e-01 2.228614e-01 2.228614e-01 2.228614e-01 2.228614e-01 2.228614e-01 2.228614e-01 2.228614e-01 2.228614e-01 2.228614e-01 2.228614e-01 2.228614e-01 2.228614e-01 2.228614e-01 2.228614e-01 2.228614e-01 2.228614e-01 2.228614e-01 2.228614e-01 2.228614e-01 2.228614e-01 2.228614e-01 2.228614e-01 2.228614e-01 2.228614e-01 2.228614e-01 2.228614e-01 2.228614e-01 2.228614e-01 2.228614e-01 2.228614e-01 2.228614e-01 2.228614e-01 2.228614e-01 2.228614e-01 2.228614e-01 2.228614e-01 2.228614e-01 2.228614e-01 2.228614e-01 2.228614e-01 2.228614e-01 2.228614e-01 2.228614e-01 2.228614e-01 2.228614e-01 2.228614e-01 2.228614e-01 2.228614e-01 2.228614e-01 2.228614e-01 2.228614e-01 2.228614e-01 2.228614e-01 2.228614e-01 2.228614e-01 2.228614e-01 2.228614e-01 2.228614e-01 2.228614e-01 2.228614e-01 2.228614e-01 2.228614e-01 2.228614e-01 2.228614e-01 2.228614e-01 2.228614e-01 2.228614e-01 2.228614e-01 2.228614e-01 2.228614e-01 2.228614e-01 2.228614e-01 2.228614e-01 2.228614e-01 2.228614e-01 2.228614e-01 2.228614e-01 2.228614e-01 2.228614e-01 2.228614e-01 2.228614e-01 2.228614e-01 2.228614e-01 2.228614e-01 2.228614e-01 2.228614e-01 2.228614e-01 2.228614e-01 2.228614e-01 2.228614e-01 2.228614e-01 2.228614e-01 2.228614e-01 2.228614e-01 2.228614e-01 2.228614e-01 2.228614e-01 2.228614e-01 2.228614e-01 2.228614e-01 2.228614e-01 2.228614e-01 2.228614e-01 2.228614e-01 2.228614e-01 2.228614e-01 2.228614e-01 2.228614e-01 2.228614e-01 2.228614e-01 2.228614e-01 2.228614e-01 2.228614e-01 2.228614e-01 2.228614e-01 2.228614e-01 2.228614e-01 2.228614e-01 2.228614e-01 2.228614e-01 2.228614e-01 2.228614e-01 2.228614e-01 2.228614e-01 2.228614e-01 2.228614e-01 2.228614e-01 2.228614e-01 2.228614e-01 2.228614e-01 2.228614e-01 2.228614e-01 2.228614e-01 2.228614e-01 2.228614e-01 2.228614e-01 2.228614e-01 2.228614e-01 2.228614e-01 2.228614e-01 2.228614e-01 2.228614e-01 2.228614e-01 2.228614e-01 2.228614e-01 2.228614e-01 2.228614e-01 2.228614e-01 2.228614e-01 2.228614e-01 2.228614e-01 2.228614e-01 2.228614e-01 2.228614e-01 2.228614e-01 2.228614e-01 2.228614e-01 2.228614e-01 2.228614e-01 2.228614e-01 2.228614e-01 2.228614e-01 2.228614e-01 2.228614e-01 2.228614e-01 2.228614e-01 2.228614e-01 2.228614e-01 2.228614e-01 2.228614e-01 2.228614e-01 2.228614e-01 2.228614e-01 2.228614e-01 2.228614e-01 2.228614e-01 2.228614e-01 2.228614e-01 2.228614e-01 2.228614e-01 2.228614e-01 2.228614e-01 2.228614e-01 2.228614e-01 2.228614e-01 2.228614e-01 2.228614e-01 2.228614e-01 2.228614e-01 2.228614e-01 2.228614e-01 2.228614e-01 2.228614e-01 2.228614e-01 2.228614e-01 2.228614e-01 2.228614e-01 2.228614e-01 2.228614e-01 2.228614e-01 2.228614e-01 2.228614e-01 2.228614e-01 2.228614e-01 2.228614e-01 2.228614e-01 2.228614e-01 2.228614e-01 2.228614e-01 2.228614e-01 2.228614e-01 2.228614e-01 2.228614e-01 2.228614e-01 2.228614e-01 2.228614e-01 2.228614e-01 2.228614e-01 2.228614e-01 2.228614e-01 2.228614e-01 2.228614e-01 2.228614e-01 2.228614e-01 2.228614e-01 2.228614e-01 2.228614e-01 2.228614e-01 2.228614e-01 2.228614e-01 2.228614e-01 2.228614e-01 2.228614e-01 2.228614e-01 2.228614e-01 2.228614e-01 2.228614e-01 2.228614e-01 2.228614e-01 2.228614e-01 2.228614e-01 2.228614e-01 2.228614e-01 2.228614e-01 2.228614e-01 2.228614e-01 2.228614e-01 2.228614e-01 2.228614e-01 2.228614e-01 2.228614e-01 2.228614e-01 2.228614e-01 2.228614e-01 2.228614e-01 2.228614e-01 2.228614e-01 2.228614e-01 2.228614e-01 2.228614e-01 2.228614e-01 2.228614e-01 2.228614e-01 2.228614e-01 2.228614e-01 2.228614e-01 2.228614e-01 2.228614e-01 2.228614e-01 2.228614e-01 2.228614e-01 2.228614e-01 2.228614e-01 2.228614e-01 2.228614e-01 2.228614e-01 2.228614e-01 2.228614e-01 2.228614e-01 2.228614e-01 2.228614e-01 2.228614e-01 2.228614e-01 2.228614e-01 2.228614e-01 2.228614e-01 2.228614e-01 2.228614e-01 2.228614e-01 2.228614e-01 2.228614e-01 2.228614e-01 2.228614e-01 2.228614e-01 2.228614e-01 2.228614e-01 2.228614e-01 2.228614e-01 2.228614e-01 2.228614e-01 2.228614e-01 2.228614e-01 2.228614e-01 2.228614e-01 2.228614e-01 2.228614e-01 2.228614e-01 2.228614e-01 2.228614e-01 2.228614e-01 2.228614e-01 2.228614e-01 2.228614e-01 2.228614e-01 2.228614e-01 2.228614e-01 2.228614e-01 2.228614e-01 2.228614e-01 2.228614e-01 2.228614e-01 2.228614e-01 2.228614e-01 2.228614e-01 2.228614e-01 2.228614e-01 2.228614e-01 2.228614e-01 2.228614e-01 2.228614e-01 2.228614e-01 2.228614e-01 2.228614e-01 2.228614e-01 2.228614e-01 2.228614e-01 2.228614e-01 2.228614e-01 2.228614e-01 2.228614e-01 2.228614e-01 2.228614e-01 2.228614e-01 2.228614e-01 2.228614e-01 2.228614e-01 2.228614e-01 2.228614e-01 2.228614e-01 2.228614e-01 2.228614e-01 2.228614e-01 2.228614e-01 2.228614e-01 2.228614e-01 2.228614e-01 2.228614e-01 2.228614e-01 2.228614e-01 2.228614e-01 2.228614e-01 2.228614e-01 2.228614e-01 2.228614e-01 2.228614e-01 2.228614e-01 2.228614e-01 2.228614e-01 2.228614e-01 2.228614e-01 2.228614e-01 2.228614e-01 2.228614e-01 2.228614e-01 2.228614e-01 2.228614e-01 2.228614e-01 2.228614e-01 2.228614e-01 2.228614e-01 2.228614e-01 2.228614e-01 2.228614e-01 2.228614e-01 2.228614e-01 2.228614e-01 2.228614e-01 2.228614e-01 2.228614e-01 2.228614e-01 2.228614e-01 2.228614e-01 2.228614e-01 2.228614e-01 2.228614e-01 2.228614e-01 2.228614e-01 2.228614e-01 2.228614e-01 2.228614e-01 2.228614e-01 2.228614e-01 2.228614e-01 2.228614e-01 2.228614e-01 2.228614e-01 2.228614e-01 2.228614e-01 2.228614e-01 2.228614e-01 2.228614e-01 2.228614e-01 2.228614e-01 2.228614e-01 2.228614e-01 2.228614e-01 2.228614e-01 2.228614e-01 2.228614e-01 2.228614e-01 2.228614e-01 2.228614e-01 2.228614e-01 2.228614e-01 2.228614e-01 2.228614e-01 2.228614e-01 2.228614e-01 2.228614e-01 2.228614e-01 2.228614e-01 2.228614e-01 2.228614e-01 2.228614e-01 2.228614e-01 2.228614e-01 2.228614e-01 2.228614e-01 2.228614e-01 2.228614e-01 2.228614e-01 2.228614e-01 2.228614e-01 2.228614e-01 2.228614e-01 2.228614e-01 2.228614e-01 2.228614e-01 2.228614e-01 2.228614e-01 2.228614e-01 2.228614e-01 2.228614e-01 2.228614e-01 2.228614e-01 2.228614e-01 2.228614e-01 2.228614e-01 2.228614e-01 2.228614e-01 2.228614e-01 2.228614e-01 2.228614e-01 2.228614e-01 2.228614e-01 2.228614e-01 2.228614e-01 2.228614e-01 2.228614e-01 2.228614e-01 2.228614e-01 2.228614e-01 2.228614e-01 2.228614e-01 2.228614e-01 2.228614e-01 2.228614e-01 2.228614e-01 2.228614e-01 2.228614e-01 2.228614e-01 2.228614e-01 2.228614e-01 2.228614e-01 2.228614e-01 2.228614e-01 2.228614e-01 2.228614e-01 2.228614e-01 2.228614e-01 2.228614e-01 2.228614e-01 2.228614e-01 2.228614e-01 2.228614e-01 2.228614e-01 2.228614e-01 2.228614e-01 2.228614e-01 2.228614e-01 2.228614e-01 2.228614e-01 2.228614e-01 2.228614e-01 2.228614e-01 2.228614e-01 2.228614e-01 2.228614e-01 2.228614e-01 2.228614e-01 2.228614e-01 2.228614e-01 2.228614e-01 2.228614e-01 2.228614e-01 2.228614e-01 2.228614e-01 2.228614e-01 2.228614e-01 2.228614e-01 2.228614e-01 2.228614e-01 2.228614e-01 2.228614e-01 2.228614e-01 2.228614e-01 2.228614e-01 2.228614e-01 2.228614e-01 2.228614e-01 2.228614e-01 2.228614e-01 2.228614e-01 2.228614e-01 2.228614e-01 2.228614e-01 2.228614e-01 2.228614e-01 2.228614e-01 2.228614e-01 2.228614e-01 2.228614e-01 2.228614e-01 2.228614e-01 2.228614e-01 2.228614e-01 2.228614e-01 2.228614e-01 2.228614e-01 2.228614e-01 2.228614e-01 2.228614e-01 2.228614e-01 2.228614e-01 2.228614e-01 2.228614e-01 2.228614e-01 2.228614e-01 2.228614e-01 2.228614e-01 2.228614e-01 2.228614e-01 2.228614e-01 2.228614e-01 2.228614e-01 2.228614e-01 2.228614e-01 2.228614e-01 2.228614e-01 2.228614e-01 2.228614e-01 2.228614e-01 2.228614e-01 2.228614e-01 2.228614e-01 2.228614e-01 2.228614e-01 2.228614e-01 2.228614e-01 2.228614e-01 2.228614e-01 2.228614e-01 2.228614e-01 2.228614e-01 2.228614e-01 2.228614e-01 2.228614e-01 2.228614e-01 2.228614e-01 2.228614e-01 2.228614e-01 2.228614e-01 2.228614e-01 2.228614e-01 2.228614e-01 2.228614e-01 2.228614e-01 2.228614e-01 2.228614e-01 2.228614e-01 2.228614e-01 2.228614e-01 2.228614e-01 2.228614e-01 2.228614e-01 2.228614e-01 2.228614e-01 2.228614e-01 2.228614e-01 2.228614e-01 2.228614e-01 2.228614e-01 2.228614e-01 2.228614e-01 2.228614e-01 2.228614e-01 2.228614e-01 2.228614e-01 2.228614e-01 2.228614e-01 2.228614e-01 2.228614e-01 2.228614e-01 2.228614e-01 2.228614e-01 2.228614e-01 2.228614e-01 2.228614e-01 2.228614e-01 2.228614e-01 2.228614e-01 2.228614e-01 2.228614e-01 2.228614e-01 2.228614e-01 2.228614e-01 2.228614e-01 2.228614e-01 2.228614e-01 2.228614e-01 2.228614e-01 2.228614e-01 2.228614e-01 2.228614e-01 2.228614e-01 2.228614e-01 2.228614e-01 2.228614e-01 2.228614e-01 2.228614e-01 2.228614e-01 2.228614e-01 2.228614e-01 2.228614e-01 2.228614e-01 2.228614e-01 2.228614e-01 2.228614e-01 2.228614e-01 2.228614e-01 2.228614e-01 2.228614e-01 2.228614e-01 2.228614e-01 2.228614e-01 2.228614e-01 2.228614e-01 2.228614e-01 2.228614e-01 2.228614e-01 2.228614e-01 2.228614e-01 2.228614e-01 2.228614e-01 2.228614e-01 2.228614e-01 2.228614e-01 2.228614e-01 2.228614e-01 2.228614e-01 2.228614e-01 2.228614e-01 2.228614e-01 2.228614e-01 2.228614e-01 2.228614e-01 2.228614e-01 2.228614e-01 2.228614e-01 2.228614e-01 2.228614e-01 2.228614e-01 2.228614e-01 2.228614e-01 2.228614e-01 2.228614e-01 2.228614e-01 2.228614e-01 2.228614e-01 2.228614e-01 2.228614e-01 2.228614e-01 2.228614e-01 2.228614e-01 2.228614e-01 2.228614e-01 2.228614e-01 2.228614e-01 2.228614e-01 2.228614e-01 2.228614e-01 2.228614e-01 2.228614e-01 2.228614e-01 2.228614e-01 2.228614e-01 2.228614e-01 2.228614e-01 2.228614e-01 2.228614e-01 2.228614e-01 2.228614e-01 2.228614e-01 2.228614e-01 2.228614e-01 2.228614e-01 2.228614e-01 2.228614e-01 2.228614e-01 2.228614e-01 2.228614e-01 2.228614e-01 2.228614e-01 2.228614e-01 2.228614e-01 2.228614e-01 2.228614e-01 2.228614e-01 2.228614e-01 2.228614e-01 2.228614e-01 2.228614e-01 2.228614e-01 2.228614e-01 2.228614e-01 2.228614e-01 2.228614e-01 2.228614e-01 2.228614e-01 2.228614e-01 2.228614e-01 2.228614e-01 2.228614e-01 2.228614e-01 2.228614e-01 2.228614e-01 2.228614e-01 2.228614e-01 2.228614e-01 2.228614e-01 2.228614e-01 2.228614e-01 2.228614e-01 2.228614e-01 2.228614e-01 2.228614e-01 2.228614e-01 2.228614e-01 2.228614e-01 2.228614e-01 2.228614e-01 2.228614e-01 2.228614e-01 2.228614e-01 2.228614e-01 2.228614e-01 2.228614e-01 2.228614e-01 2.228614e-01 2.228614e-01 2.228614e-01 2.228614e-01 2.228614e-01 2.228614e-01 2.228614e-01 2.228614e-01 2.228614e-01 2.228614e-01 2.228614e-01 2.228614e-01 2.228614e-01 2.228614e-01 2.228614e-01 2.228614e-01 2.228614e-01 2.228614e-01 2.228614e-01 2.228614e-01 2.228614e-01 2.228614e-01 2.228614e-01 2.228614e-01 2.228614e-01 2.228614e-01 2.228614e-01 2.228614e-01 2.228614e-01 2.228614e-01 2.228614e-01 2.228614e-01 2.228614e-01 2.228614e-01 2.228614e-01 2.228614e-01 2.228614e-01 2.228614e-01 2.228614e-01 2.228614e-01 2.228614e-01 2.228614e-01 2.228614e-01 2.228614e-01 2.228614e-01 2.228614e-01 2.228614e-01 2.228614e-01 2.228614e-01 2.228614e-01 2.228614e-01 2.228614e-01 2.228614e-01 2.228614e-01 2.228614e-01 2.228614e-01 2.228614e-01 2.228614e-01 2.228614e-01 2.228614e-01 2.228614e-01 2.228614e-01 2.228614e-01 2.228614e-01 2.228614e-01 2.228614e-01 2.228614e-01 2.228614e-01 2.228614e-01 2.228614e-01 2.228614e-01 2.228614e-01 2.228614e-01 2.228614e-01 2.228614e-01 2.228614e-01 2.228614e-01 2.228614e-01 2.228614e-01 2.228614e-01 2.228614e-01 2.228614e-01 2.228614e-01 2.228614e-01 2.228614e-01 2.228614e-01 2.228614e-01 2.228614e-01 2.228614e-01 2.228614e-01 2.228614e-01 2.228614e-01 2.228614e-01 2.228614e-01 2.228614e-01 2.228614e-01 2.228614e-01 2.228614e-01 2.228614e-01 2.228614e-01 2.228614e-01 2.228614e-01 2.228614e-01 2.228614e-01 2.228614e-01 2.228614e-01 2.228614e-01 2.228614e-01 2.228614e-01 2.228614e-01 2.228614e-01 2.228614e-01 2.228614e-01 2.228614e-01 2.228614e-01 2.228614e-01 2.228614e-01 2.228614e-01 2.228614e-01 2.228614e-01 2.228614e-01 2.228614e-01 2.228614e-01 2.228614e-01 2.228614e-01 2.228614e-01 2.228614e-01 2.228614e-01 2.228614e-01 2.228614e-01 2.228614e-01 2.228614e-01 2.228614e-01 2.228614e-01 2.228614e-01 2.228614e-01 2.228614e-01 2.228614e-01 2.228614e-01 2.228614e-01 2.228614e-01 2.228614e-01 2.228614e-01 2.228614e-01 2.228614e-01 2.228614e-01 2.228614e-01 2.228614e-01 2.228614e-01 2.228614e-01 2.228614e-01 2.228614e-01 2.228614e-01 2.228614e-01 2.228614e-01 2.228614e-01 2.228614e-01 2.228614e-01 2.228614e-01 2.228614e-01 2.228614e-01 2.228614e-01 2.228614e-01 2.228614e-01 2.228614e-01 2.228614e-01 2.228614e-01 2.228614e-01 2.228614e-01 2.228614e-01 2.228614e-01 2.228614e-01 2.228614e-01 2.228614e-01 2.228614e-01 2.228614e-01 2.228614e-01 2.228614e-01 2.228614e-01 2.228614e-01 2.228614e-01 2.228614e-01 2.228614e-01 2.228614e-01 2.228614e-01 2.228614e-01 2.228614e-01 2.228614e-01 2.228614e-01 2.228614e-01 2.228614e-01 2.228614e-01 2.228614e-01 2.228614e-01 2.228614e-01 2.228614e-01 2.228614e-01 2.228614e-01 2.228614e-01 2.228614e-01 2.228614e-01 2.228614e-01 2.228614e-01 2.228614e-01 2.228614e-01 2.228614e-01 2.228614e-01 2.228614e-01 2.228614e-01 2.228614e-01 2.228614e-01 2.228614e-01 2.228614e-01 2.228614e-01 2.228614e-01 2.228614e-01 2.228614e-01 2.228614e-01 2.228614e-01 2.228614e-01 2.228614e-01 2.228614e-01 2.228614e-01 2.228614e-01 2.228614e-01 2.228614e-01 2.228614e-01 2.228614e-01 2.228614e-01 2.228614e-01 2.228614e-01 2.228614e-01 2.228614e-01 2.228614e-01 2.228614e-01 2.228614e-01 2.228614e-01 2.228614e-01 2.228614e-01 2.228614e-01 2.228614e-01 2.228614e-01 2.228614e-01 2.228614e-01 2.228614e-01 2.228614e-01 2.228614e-01 2.228614e-01 2.228614e-01 2.228614e-01 2.228614e-01 2.228614e-01 2.228614e-01 2.228614e-01 2.228614e-01 2.228614e-01 2.228614e-01 2.228614e-01 2.228614e-01 2.228614e-01 2.228614e-01 2.228614e-01 2.228614e-01 2.228614e-01 2.228614e-01 2.228614e-01 2.228614e-01 2.228614e-01 2.228614e-01 2.228614e-01 2.228614e-01 2.228614e-01 2.228614e-01 2.228614e-01 2.228614e-01 2.228614e-01 2.228614e-01 2.228614e-01 2.228614e-01 2.228614e-01 2.228614e-01 2.228614e-01 2.228614e-01 2.228614e-01 2.228614e-01 2.228614e-01 2.228614e-01 2.228614e-01 2.228614e-01 2.228614e-01 2.228614e-01 2.228614e-01 2.228614e-01 2.228614e-01 2.228614e-01 2.228614e-01 2.228614e-01 2.228614e-01 2.228614e-01 2.228614e-01 2.228614e-01 2.228614e-01 2.228614e-01 2.228614e-01 2.228614e-01 2.228614e-01 2.228614e-01 2.228614e-01 2.228614e-01 2.228614e-01 2.228614e-01 2.228614e-01 2.228614e-01 2.228614e-01 2.228614e-01 2.228614e-01 2.228614e-01 2.228614e-01 2.228614e-01 2.228614e-01 2.228614e-01 2.228614e-01 2.228614e-01 2.228614e-01 2.228614e-01 2.228614e-01 2.228614e-01 2.228614e-01 2.228614e-01 2.228614e-01 2.228614e-01 2.228614e-01 2.228614e-01 2.228614e-01 2.228614e-01 2.228614e-01 2.228614e-01 2.228614e-01 2.228614e-01 2.228614e-01 2.228614e-01 2.228614e-01 2.228614e-01 2.228614e-01 2.228614e-01 2.228614e-01 2.228614e-01 2.228614e-01 2.228614e-01 2.228614e-01 2.228614e-01 2.228614e-01 2.228614e-01 2.228614e-01 2.228614e-01 2.228614e-01 2.228614e-01 2.228614e-01 2.228614e-01 2.228614e-01 2.228614e-01 2.228614e-01 2.228614e-01 2.228614e-01 2.228614e-01 2.228614e-01 2.228614e-01 2.228614e-01 2.228614e-01 2.228614e-01 2.228614e-01 2.228614e-01 2.228614e-01 2.228614e-01 2.228614e-01 2.228614e-01 2.228614e-01 2.228614e-01 2.228614e-01 2.228614e-01 2.228614e-01 2.228614e-01 2.228614e-01 2.228614e-01 2.228614e-01 2.228614e-01 2.228614e-01 2.228614e-01 2.228614e-01 2.228614e-01 2.228614e-01 2.228614e-01 2.228614e-01 2.228614e-01 2.228614e-01 2.228614e-01 2.228614e-01 2.228614e-01 2.228614e-01 2.228614e-01 2.228614e-01 2.228614e-01 2.228614e-01 2.228614e-01 2.228614e-01 2.228614e-01 2.228614e-01 2.228614e-01 2.228614e-01 2.228614e-01 2.228614e-01 2.228614e-01 2.228614e-01 2.228614e-01 2.228614e-01 2.228614e-01 2.228614e-01 2.228614e-01 2.228614e-01 2.228614e-01 2.228614e-01 2.228614e-01 2.228614e-01 2.228614e-01 2.228614e-01 2.228614e-01 2.228614e-01 2.228614e-01 2.228614e-01 2.228614e-01 2.228614e-01 2.228614e-01 2.228614e-01 2.228614e-01 2.228614e-01 2.228614e-01 2.228614e-01 2.228614e-01 2.228614e-01 2.228614e-01 2.228614e-01 2.228614e-01 2.228614e-01 2.228614e-01 2.228614e-01 2.228614e-01 2.228614e-01 2.228614e-01 2.228614e-01 2.228614e-01 2.228614e-01 2.228614e-01 2.228614e-01 2.228614e-01 2.228614e-01 2.228614e-01 2.228614e-01 2.228614e-01 2.228614e-01 2.228614e-01 2.228614e-01 2.228614e-01 2.228614e-01 2.228614e-01 2.228614e-01 2.228614e-01 2.228614e-01 2.228614e-01 2.228614e-01 2.228614e-01 2.228614e-01 2.228614e-01 2.228614e-01 2.228614e-01 2.228614e-01 2.228614e-01 2.228614e-01 2.228614e-01 2.228614e-01 2.228614e-01 2.228614e-01 2.228614e-01 2.228614e-01 2.228614e-01 2.228614e-01 2.228614e-01 2.228614e-01 2.228614e-01 2.228614e-01 2.228614e-01 2.228614e-01 2.228614e-01 2.228614e-01 2.228614e-01 2.228614e-01 2.228614e-01 2.228614e-01 2.228614e-01 2.228614e-01 2.228614e-01 2.228614e-01 2.228614e-01 2.228614e-01 2.228614e-01 2.228614e-01 2.228614e-01 2.228614e-01 2.228614e-01 2.228614e-01 2.228614e-01 2.228614e-01 2.228614e-01 2.228614e-01 2.228614e-01 2.228614e-01 2.228614e-01 2.228614e-01 2.228614e-01 2.228614e-01 2.228614e-01 2.228614e-01 2.228614e-01 2.228614e-01 2.228614e-01 2.228614e-01 2.228614e-01 2.228614e-01 2.228614e-01 2.228614e-01 2.228614e-01 2.228614e-01 2.228614e-01 2.228614e-01 2.228614e-01 2.228614e-01 2.228614e-01 2.228614e-01 2.228614e-01 2.228614e-01 2.228614e-01 2.228614e-01 2.228614e-01 2.228614e-01 2.228614e-01 2.228614e-01 2.228614e-01 2.228614e-01 2.228614e-01 2.228614e-01 2.228614e-01 2.228614e-01 2.228614e-01 2.228614e-01 2.228614e-01 2.228614e-01 2.228614e-01 2.228614e-01 2.228614e-01 2.228614e-01 2.228614e-01 2.228614e-01 2.228614e-01 2.228614e-01 2.228614e-01 2.228614e-01 2.228614e-01 2.228614e-01 2.228614e-01 2.228614e-01 2.228614e-01 2.228614e-01 2.228614e-01 2.228614e-01 2.228614e-01 2.228614e-01 2.228614e-01 2.228614e-01 2.228614e-01 2.228614e-01 2.228614e-01 2.228614e-01 2.228614e-01 2.228614e-01 2.228614e-01 2.228614e-01 2.228614e-01 2.228614e-01 2.228614e-01 2.228614e-01 2.228614e-01 2.228614e-01 2.228614e-01 2.228614e-01 2.228614e-01 2.228614e-01 2.228614e-01 2.228614e-01 2.228614e-01 2.228614e-01 2.228614e-01 2.228614e-01 2.228614e-01 2.228614e-01 2.228614e-01 2.228614e-01 2.228614e-01 2.228614e-01 2.228614e-01 2.228614e-01 2.228614e-01 2.228614e-01 2.228614e-01 2.228614e-01 2.228614e-01 2.228614e-01 2.228614e-01 2.228614e-01 2.228614e-01 2.228614e-01 2.228614e-01 2.228614e-01 2.228614e-01 2.228614e-01 2.228614e-01 2.228614e-01 2.228614e-01 2.228614e-01 2.228614e-01 2.228614e-01 2.228614e-01 2.228614e-01 2.228614e-01 2.228614e-01 2.228614e-01 2.228614e-01 2.228614e-01 2.228614e-01 2.228614e-01 2.228614e-01 2.228614e-01 2.228614e-01 2.228614e-01 2.228614e-01 2.228614e-01 2.228614e-01 2.228614e-01 2.228614e-01 2.228614e-01 2.228614e-01 2.228614e-01 2.228614e-01 2.228614e-01 2.228614e-01 2.228614e-01 2.228614e-01 2.228614e-01 2.228614e-01 2.228614e-01 2.228614e-01 2.228614e-01 2.228614e-01 2.228614e-01 2.228614e-01 2.228614e-01 2.228614e-01 2.228614e-01 2.228614e-01 2.228614e-01 2.228614e-01 2.228614e-01 2.228614e-01 2.228614e-01 2.228614e-01 2.228614e-01 2.228614e-01 2.228614e-01 2.228614e-01 2.228614e-01 2.228614e-01 2.228614e-01 2.228614e-01 2.228614e-01 2.228614e-01 2.228614e-01 2.228614e-01 2.228614e-01 2.228614e-01 2.228614e-01 2.228614e-01 2.228614e-01 2.228614e-01 2.228614e-01 2.228614e-01 2.228614e-01 2.228614e-01 2.228614e-01 2.228614e-01 2.228614e-01 2.228614e-01 2.228614e-01 2.228614e-01 2.228614e-01 2.228614e-01 2.228614e-01 2.228614e-01 2.228614e-01 2.228614e-01 2.228614e-01 2.228614e-01 2.228614e-01 2.228614e-01 2.228614e-01 2.228614e-01 2.228614e-01 2.228614e-01 2.228614e-01 2.228614e-01 2.228614e-01 2.228614e-01 2.228614e-01 2.228614e-01 2.228614e-01 2.228614e-01 2.228614e-01 2.228614e-01 2.228614e-01 2.228614e-01 2.228614e-01 2.228614e-01 2.228614e-01 2.228614e-01 2.228614e-01 2.228614e-01 2.228614e-01 2.228614e-01 2.228614e-01 2.228614e-01 2.228614e-01 2.228614e-01 2.228614e-01 2.228614e-01 2.228614e-01 2.228614e-01 2.228614e-01 2.228614e-01 2.228614e-01 2.228614e-01 2.228614e-01 2.228614e-01 2.228614e-01 2.228614e-01 2.228614e-01 2.228614e-01 2.228614e-01 2.228614e-01 2.228614e-01 2.228614e-01 2.228614e-01 2.228614e-01 2.228614e-01 2.228614e-01 2.228614e-01 2.228614e-01 2.228614e-01 2.228614e-01 2.228614e-01 2.228614e-01 2.228614e-01 2.228614e-01 2.228614e-01 2.228614e-01 2.228614e-01 2.228614e-01 2.228614e-01 2.228614e-01 2.228614e-01 2.228614e-01 2.228614e-01 2.228614e-01 2.228614e-01 2.228614e-01 2.228614e-01 2.228614e-01 2.228614e-01 2.228614e-01 2.228614e-01 2.228614e-01 2.228614e-01 2.228614e-01 2.228614e-01 2.228614e-01 2.228614e-01 2.228614e-01 2.228614e-01 2.228614e-01 2.228614e-01 2.228614e-01 2.228614e-01 2.228614e-01 2.228614e-01 2.228614e-01 2.228614e-01 2.228614e-01 2.228614e-01 2.228614e-01 2.228614e-01 2.228614e-01 2.228614e-01 2.228614e-01 2.228614e-01 2.228614e-01 2.228614e-01 2.228614e-01 2.228614e-01 2.228614e-01 2.228614e-01 2.228614e-01 2.228614e-01 2.228614e-01 2.228614e-01 2.228614e-01 2.228614e-01 2.228614e-01 2.228614e-01 2.228614e-01 2.228614e-01 2.228614e-01 2.228614e-01 2.228614e-01 2.228614e-01 2.228614e-01 2.228614e-01 2.228614e-01 2.228614e-01 2.228614e-01 2.228614e-01 2.228614e-01 2.228614e-01 2.228614e-01 2.228614e-01 2.228614e-01 2.228614e-01 2.228614e-01 2.228614e-01 2.228614e-01 2.228614e-01 2.228614e-01 2.228614e-01 2.228614e-01 2.228614e-01 2.228614e-01 2.228614e-01 2.228614e-01 2.228614e-01 2.228614e-01 2.228614e-01 2.228614e-01 2.228614e-01 2.228614e-01 2.228614e-01 2.228614e-01 2.228614e-01 2.228614e-01 2.228614e-01 2.228614e-01 2.228614e-01 2.228614e-01 2.228614e-01 2.228614e-01 2.228614e-01 2.228614e-01 2.228614e-01 2.228614e-01 2.228614e-01 2.228614e-01 2.228614e-01 2.228614e-01 2.228614e-01 2.228614e-01 2.228614e-01 2.228614e-01 2.228614e-01 2.228614e-01 2.228614e-01 2.228614e-01 2.228614e-01 2.228614e-01 2.228614e-01 2.228614e-01 2.228614e-01 2.228614e-01 2.228614e-01 2.228614e-01 2.228614e-01 2.228614e-01 2.228614e-01 2.228614e-01 2.228614e-01 2.228614e-01 2.228614e-01 2.228614e-01 2.228614e-01 2.228614e-01 2.228614e-01 2.228614e-01 2.228614e-01 2.228614e-01 2.228614e-01 2.228614e-01 2.228614e-01 2.228614e-01 2.228614e-01 2.228614e-01 2.228614e-01 2.228614e-01 2.228614e-01 2.228614e-01 2.228614e-01 2.228614e-01 2.228614e-01 2.228614e-01 2.228614e-01 2.228614e-01 2.228614e-01 2.228614e-01 2.228614e-01 2.228614e-01 2.228614e-01 2.228614e-01 2.228614e-01 2.228614e-01 2.228614e-01 2.228614e-01 2.228614e-01 2.228614e-01 2.228614e-01 2.228614e-01 2.228614e-01 2.228614e-01 2.228614e-01 2.228614e-01 2.228614e-01 2.228614e-01 2.228614e-01 2.228614e-01 2.228614e-01 2.228614e-01 2.228614e-01 2.228614e-01 2.228614e-01 2.228614e-01 2.228614e-01 2.228614e-01 2.228614e-01 2.228614e-01 2.228614e-01 2.228614e-01 2.228614e-01 2.228614e-01 2.228614e-01 2.228614e-01 2.228614e-01 2.228614e-01 2.228614e-01 2.228614e-01 2.228614e-01 2.228614e-01 2.228614e-01 2.228614e-01 2.228614e-01 2.228614e-01 2.228614e-01 2.228614e-01 2.228614e-01 2.228614e-01 2.228614e-01 2.228614e-01 2.228614e-01 2.228614e-01 2.228614e-01 2.228614e-01 2.228614e-01 2.228614e-01 2.228614e-01 2.228614e-01 2.228614e-01 2.228614e-01 2.228614e-01 2.228614e-01 2.228614e-01 2.228614e-01 2.228614e-01 2.228614e-01 2.228614e-01 2.228614e-01 2.228614e-01 2.228614e-01 2.228614e-01 2.228614e-01 2.228614e-01 2.228614e-01 2.228614e-01 2.228614e-01 2.228614e-01 2.228614e-01 2.228614e-01 2.228614e-01 2.228614e-01 2.228614e-01 2.228614e-01 2.228614e-01 2.228614e-01 2.228614e-01 2.228614e-01 2.228614e-01 2.228614e-01 2.228614e-01 2.228614e-01 2.228614e-01 2.228614e-01 2.228614e-01 2.228614e-01 2.228614e-01 2.228614e-01 2.228614e-01 2.228614e-01 2.228614e-01 2.228614e-01 2.228614e-01 2.228614e-01 2.228614e-01 2.228614e-01 2.228614e-01 2.228614e-01 2.228614e-01 2.228614e-01 2.228614e-01 2.228614e-01 2.228614e-01 2.228614e-01 2.228614e-01 2.228614e-01 2.228614e-01 2.228614e-01 2.228614e-01 2.228614e-01 2.228614e-01 2.228614e-01 2.228614e-01 2.228614e-01 2.228614e-01 2.228614e-01 2.228614e-01 2.228614e-01 2.228614e-01 2.228614e-01 2.228614e-01 2.228614e-01 2.228614e-01 2.228614e-01 2.228614e-01 2.228614e-01 2.228614e-01 2.228614e-01 2.228614e-01 2.228614e-01 2.228614e-01 2.228614e-01 2.228614e-01 2.228614e-01 2.228614e-01 2.228614e-01 2.228614e-01 2.228614e-01 2.228614e-01 2.228614e-01 2.228614e-01 2.228614e-01 2.228614e-01 2.228614e-01 2.228614e-01 2.228614e-01 2.228614e-01 2.228614e-01 2.228614e-01 2.228614e-01 2.228614e-01 2.228614e-01 2.228614e-01 2.228614e-01 2.228614e-01 2.228614e-01 2.228614e-01 2.228614e-01 2.228614e-01 2.228614e-01 2.228614e-01 2.228614e-01 2.228614e-01 2.228614e-01 2.228614e-01 2.228614e-01 2.228614e-01 2.228614e-01 2.228614e-01 2.228614e-01 2.228614e-01 2.228614e-01 2.228614e-01 2.228614e-01 2.228614e-01 2.228614e-01 2.228614e-01 2.228614e-01 2.228614e-01 2.228614e-01 2.228614e-01 2.228614e-01 2.228614e-01 2.228614e-01 2.228614e-01 2.228614e-01 2.228614e-01 2.228614e-01 2.228614e-01 2.228614e-01 2.228614e-01 2.228614e-01 2.228614e-01 2.228614e-01 2.228614e-01 2.228614e-01 2.228614e-01 2.228614e-01 2.228614e-01 2.228614e-01 2.228614e-01 2.228614e-01 2.228614e-01 2.228614e-01 2.228614e-01 2.228614e-01 2.228614e-01 2.228614e-01 2.228614e-01 2.228614e-01 2.228614e-01 2.228614e-01 2.228614e-01 2.228614e-01 2.228614e-01 2.228614e-01 2.228614e-01 2.228614e-01 2.228614e-01 2.228614e-01 2.228614e-01 2.228614e-01 2.228614e-01 2.228614e-01 2.228614e-01 2.228614e-01 2.228614e-01 2.228614e-01 2.228614e-01 2.228614e-01 2.228614e-01 2.228614e-01 2.228614e-01 2.228614e-01 2.228614e-01 2.228614e-01 2.228614e-01 2.228614e-01 2.228614e-01 2.228614e-01 2.228614e-01 2.228614e-01 2.228614e-01 2.228614e-01 2.228614e-01 2.228614e-01 2.228614e-01 2.228614e-01 2.228614e-01 2.228614e-01 2.228614e-01 2.228614e-01 2.228614e-01 2.228614e-01 2.228614e-01 2.228614e-01 2.228614e-01 2.228614e-01 2.228614e-01 2.228614e-01 2.228614e-01 2.228614e-01 2.228614e-01 2.228614e-01 2.228614e-01 2.228614e-01 2.228614e-01 2.228614e-01 2.228614e-01 2.228614e-01 2.228614e-01 2.228614e-01 2.228614e-01 2.228614e-01 2.228614e-01 2.228614e-01 2.228614e-01 2.228614e-01 2.228614e-01 2.228614e-01 2.228614e-01 2.228614e-01 2.228614e-01 2.228614e-01 2.228614e-01 2.228614e-01 2.228614e-01 2.228614e-01 2.228614e-01 2.228614e-01 2.228614e-01 2.228614e-01 2.228614e-01 2.228614e-01 2.228614e-01 2.228614e-01 2.228614e-01 2.228614e-01 2.228614e-01 2.228614e-01 2.228614e-01 2.228614e-01 2.228614e-01 2.228614e-01 2.228614e-01 2.228614e-01 2.228614e-01 2.228614e-01 2.228614e-01 2.228614e-01 2.228614e-01 2.228614e-01 2.228614e-01 2.228614e-01 2.228614e-01 2.228614e-01 2.228614e-01 2.228614e-01 2.228614e-01 2.228614e-01 2.228614e-01 2.228614e-01 2.228614e-01 2.228614e-01 2.228614e-01 2.228614e-01 2.228614e-01 2.228614e-01 2.228614e-01 2.228614e-01 2.228614e-01 2.228614e-01 2.228614e-01 2.228614e-01 2.228614e-01 2.228614e-01 2.228614e-01 2.228614e-01 2.228614e-01 2.228614e-01 2.228614e-01 2.228614e-01 2.228614e-01 2.228614e-01 2.228614e-01 2.228614e-01 2.228614e-01 2.228614e-01 2.228614e-01 2.228614e-01 2.228614e-01 2.228614e-01 2.228614e-01 2.228614e-01 2.228614e-01 2.228614e-01 2.228614e-01 2.228614e-01 2.228614e-01 2.228614e-01 2.228614e-01 2.228614e-01 2.228614e-01 2.228614e-01 2.228614e-01 2.228614e-01 2.228614e-01 2.228614e-01 2.228614e-01 2.228614e-01 2.228614e-01 2.228614e-01 2.228614e-01 2.228614e-01 2.228614e-01 2.228614e-01 2.228614e-01 2.228614e-01 2.228614e-01 2.228614e-01 2.228614e-01 2.228614e-01 2.228614e-01 2.228614e-01 2.228614e-01 2.228614e-01 2.228614e-01 2.228614e-01 2.228614e-01 2.228614e-01 2.228614e-01 2.228614e-01 2.228614e-01 2.228614e-01 2.228614e-01 2.228614e-01 2.228614e-01 2.228614e-01 2.228614e-01 2.228614e-01 2.228614e-01 2.228614e-01 2.228614e-01 2.228614e-01 2.228614e-01 2.228614e-01 2.228614e-01 2.228614e-01 2.228614e-01 2.228614e-01 2.228614e-01 2.228614e-01 2.228614e-01 2.228614e-01 2.228614e-01 2.228614e-01 2.228614e-01 2.228614e-01 2.228614e-01 2.228614e-01 2.228614e-01 2.228614e-01 2.228614e-01 2.228614e-01 2.228614e-01 2.228614e-01 2.228614e-01 2.228614e-01 2.228614e-01 2.228614e-01 2.228614e-01 2.228614e-01 2.228614e-01 2.228614e-01 2.228614e-01 2.228614e-01 2.228614e-01 2.228614e-01 2.228614e-01 2.228614e-01 2.228614e-01 2.228614e-01 2.228614e-01 2.228614e-01 2.228614e-01 2.228614e-01 2.228614e-01 2.228614e-01 2.228614e-01 2.228614e-01 2.228614e-01 2.228614e-01 2.228614e-01 2.228614e-01 2.228614e-01 2.228614e-01 2.228614e-01 2.228614e-01 2.228614e-01 2.228614e-01 2.228614e-01 2.228614e-01 2.228614e-01 2.228614e-01 2.228614e-01 2.228614e-01 2.228614e-01 2.228614e-01 2.228614e-01 2.228614e-01 2.228614e-01 2.228614e-01 2.228614e-01 2.228614e-01 2.228614e-01 2.228614e-01 2.228614e-01 2.228614e-01 2.228614e-01 2.228614e-01 2.228614e-01 2.228614e-01 2.228614e-01 2.228614e-01 2.228614e-01 2.228614e-01 2.228614e-01 2.228614e-01 2.228614e-01 2.228614e-01 2.228614e-01 2.228614e-01 2.228614e-01 2.228614e-01 2.228614e-01 2.228614e-01 2.228614e-01 2.228614e-01 2.228614e-01 2.228614e-01 2.228614e-01 2.228614e-01 2.228614e-01 2.228614e-01 2.228614e-01 2.228614e-01 2.228614e-01 2.228614e-01 2.228614e-01 2.228614e-01 2.228614e-01 2.228614e-01 2.228614e-01 2.228614e-01 2.228614e-01 2.228614e-01 2.228614e-01 2.228614e-01 2.228614e-01 2.228614e-01 2.228614e-01 2.228614e-01 2.228614e-01 2.228614e-01 2.228614e-01 2.228614e-01 2.228614e-01 2.228614e-01 2.228614e-01 2.228614e-01 2.228614e-01 2.228614e-01 2.228614e-01 2.228614e-01 2.228614e-01 2.228614e-01 2.228614e-01 2.228614e-01 2.228614e-01 2.228614e-01 2.228614e-01 2.228614e-01 2.228614e-01 2.228614e-01 2.228614e-01 2.228614e-01 2.228614e-01 2.228614e-01 2.228614e-01 2.228614e-01 2.228614e-01 2.228614e-01 2.228614e-01 2.228614e-01 2.228614e-01 2.228614e-01 2.228614e-01 2.228614e-01 2.228614e-01 2.228614e-01 2.228614e-01 2.228614e-01 2.228614e-01 2.228614e-01 2.228614e-01 2.228614e-01 2.228614e-01 2.228614e-01 2.228614e-01 2.228614e-01 2.228614e-01 2.228614e-01 2.228614e-01 2.228614e-01 2.228614e-01 2.228614e-01 2.228614e-01 2.228614e-01 2.228614e-01 2.228614e-01 2.228614e-01 2.228614e-01 2.228614e-01 2.228614e-01 2.228614e-01 2.228614e-01 2.228614e-01 2.228614e-01 2.228614e-01 2.228614e-01 2.228614e-01 2.228614e-01 2.228614e-01 2.228614e-01 2.228614e-01 2.228614e-01 2.228614e-01 2.228614e-01 2.228614e-01 2.228614e-01 2.228614e-01 2.228614e-01 2.228614e-01 2.228614e-01 2.228614e-01 2.228614e-01 2.228614e-01 2.228614e-01 2.228614e-01 2.228614e-01 2.228614e-01 2.228614e-01 2.228614e-01 2.228614e-01 2.228614e-01 2.228614e-01 2.228614e-01 2.228614e-01 2.228614e-01 2.228614e-01 2.228614e-01 2.228614e-01 2.228614e-01 2.228614e-01 2.228614e-01 2.228614e-01 2.228614e-01 2.228614e-01 2.228614e-01 2.228614e-01 2.228614e-01 2.228614e-01 2.228614e-01 2.228614e-01 2.228614e-01 2.228614e-01 2.228614e-01 2.228614e-01 2.228614e-01 2.228614e-01 2.228614e-01 2.228614e-01 2.228614e-01 2.228614e-01 2.228614e-01 2.228614e-01 2.228614e-01 2.228614e-01 2.228614e-01 2.228614e-01 2.228614e-01 2.228614e-01 2.228614e-01 2.228614e-01 2.228614e-01 2.228614e-01 2.228614e-01 2.228614e-01 2.228614e-01 2.228614e-01 2.228614e-01 2.228614e-01 2.228614e-01 2.228614e-01 2.228614e-01 2.228614e-01 2.228614e-01 2.228614e-01 2.228614e-01 2.228614e-01 2.228614e-01 2.228614e-01 2.228614e-01 2.228614e-01 2.228614e-01 2.228614e-01 2.228614e-01 2.228614e-01 2.228614e-01 2.228614e-01 2.228614e-01 2.228614e-01 2.228614e-01 2.228614e-01 2.228614e-01 2.228614e-01 2.228614e-01 2.228614e-01 2.228614e-01 2.228614e-01 2.228614e-01 2.228614e-01 2.228614e-01 2.228614e-01 2.228614e-01 2.228614e-01 2.228614e-01 2.228614e-01 2.228614e-01 2.228614e-01 2.228614e-01 2.228614e-01 2.228614e-01 2.228614e-01 2.228614e-01 2.228614e-01 2.228614e-01 2.228614e-01 2.228614e-01 2.228614e-01 2.228614e-01 2.228614e-01 2.228614e-01 2.228614e-01 2.228614e-01 2.228614e-01 2.228614e-01 2.228614e-01 2.228614e-01 2.228614e-01 2.228614e-01 2.228614e-01 2.228614e-01 2.228614e-01 2.228614e-01 2.228614e-01 2.228614e-01 2.228614e-01 2.228614e-01 2.228614e-01 2.228614e-01 2.228614e-01 2.228614e-01 2.228614e-01 2.228614e-01 2.228614e-01 2.228614e-01 2.228614e-01 2.228614e-01 2.228614e-01 2.228614e-01 2.228614e-01 2.228614e-01 2.228614e-01 2.228614e-01 2.228614e-01 2.228614e-01 2.228614e-01 2.228614e-01 2.228614e-01 2.228614e-01 2.228614e-01 2.228614e-01 2.228614e-01 2.228614e-01 2.228614e-01 2.228614e-01 2.228614e-01 2.228614e-01 2.228614e-01 2.228614e-01 2.228614e-01 2.228614e-01 2.228614e-01 2.228614e-01 2.228614e-01 2.228614e-01 2.228614e-01 2.228614e-01 2.228614e-01 2.228614e-01 2.228614e-01 2.228614e-01 2.228614e-01 2.228614e-01 2.228614e-01 2.228614e-01 2.228614e-01 2.228614e-01 2.228614e-01 2.228614e-01 2.228614e-01 2.228614e-01 2.228614e-01 2.228614e-01 2.228614e-01 2.228614e-01 2.228614e-01 2.228614e-01 2.228614e-01 2.228614e-01 2.228614e-01 2.228614e-01 2.228614e-01 2.228614e-01 2.228614e-01 2.228614e-01 2.228614e-01 2.228614e-01 2.228614e-01 2.228614e-01 2.228614e-01 2.228614e-01 2.228614e-01 2.228614e-01 2.228614e-01 2.228614e-01 2.228614e-01 2.228614e-01 2.228614e-01 2.228614e-01 2.228614e-01 2.228614e-01 2.228614e-01 2.228614e-01 2.228614e-01 2.228614e-01 2.228614e-01 2.228614e-01 2.228614e-01 2.228614e-01 2.228614e-01 2.228614e-01 2.228614e-01 2.228614e-01 2.228614e-01 2.228614e-01 2.228614e-01 2.228614e-01 2.228614e-01 2.228614e-01 2.228614e-01 2.228614e-01 2.228614e-01 2.228614e-01 2.228614e-01 2.228614e-01 2.228614e-01 2.228614e-01 2.228614e-01 2.228614e-01 2.228614e-01 2.228614e-01 2.228614e-01 2.228614e-01 2.228614e-01 2.228614e-01 2.228614e-01 2.228614e-01 2.228614e-01 2.228614e-01 2.228614e-01 2.228614e-01 2.228614e-01 2.228614e-01 2.228614e-01 2.228614e-01 2.228614e-01 2.228614e-01 2.228614e-01 2.228614e-01 2.228614e-01 2.228614e-01 2.228614e-01 2.228614e-01 2.228614e-01 2.228614e-01 2.228614e-01 2.228614e-01 2.228614e-01 2.228614e-01 2.228614e-01 2.228614e-01 2.228614e-01 2.228614e-01 2.228614e-01 2.228614e-01 2.228614e-01 2.228614e-01 2.228614e-01 2.228614e-01 2.228614e-01 2.228614e-01 2.228614e-01 2.228614e-01 2.228614e-01 2.228614e-01 2.228614e-01 2.228614e-01 2.228614e-01 2.228614e-01 2.228614e-01 2.228614e-01 2.228614e-01 2.228614e-01 2.228614e-01 2.228614e-01 2.228614e-01 2.228614e-01 2.228614e-01 2.228614e-01 2.228614e-01 2.228614e-01 2.228614e-01 2.228614e-01 2.228614e-01 2.228614e-01 2.228614e-01 2.228614e-01 2.228614e-01 2.228614e-01 2.228614e-01 2.228614e-01 2.228614e-01 2.228614e-01 2.228614e-01 2.228614e-01 2.228614e-01 2.228614e-01 2.228614e-01 2.228614e-01 2.228614e-01 2.228614e-01 2.228614e-01 2.228614e-01 2.228614e-01 2.228614e-01 2.228614e-01 2.228614e-01 2.228614e-01 2.228614e-01 2.228614e-01 2.228614e-01 2.228614e-01 2.228614e-01 2.228614e-01 2.228614e-01 2.228614e-01 2.228614e-01 2.228614e-01 2.228614e-01 2.228614e-01 2.228614e-01 2.228614e-01 2.228614e-01 2.228614e-01 2.228614e-01 2.228614e-01 2.228614e-01 2.228614e-01 2.228614e-01 2.228614e-01 2.228614e-01 2.228614e-01 2.228614e-01 2.228614e-01 2.228614e-01 2.228614e-01 2.228614e-01 2.228614e-01 2.228614e-01 2.228614e-01 2.228614e-01 2.228614e-01 2.228614e-01 2.228614e-01 2.228614e-01 2.228614e-01 2.228614e-01 2.228614e-01 2.228614e-01 2.228614e-01 2.228614e-01 2.228614e-01 2.228614e-01 2.228614e-01 2.228614e-01 2.228614e-01 2.228614e-01 2.228614e-01 2.228614e-01 2.228614e-01 2.228614e-01 2.228614e-01 2.228614e-01 2.228614e-01 2.228614e-01 2.228614e-01 2.228614e-01 2.228614e-01 2.228614e-01 2.228614e-01 2.228614e-01 2.228614e-01 2.228614e-01 2.228614e-01 2.228614e-01 2.228614e-01 2.228614e-01 2.228614e-01 2.228614e-01 2.228614e-01 2.228614e-01 2.228614e-01 2.228614e-01 2.228614e-01 2.228614e-01 2.228614e-01 2.228614e-01 2.228614e-01 2.228614e-01 2.228614e-01 2.228614e-01 2.228614e-01 2.228614e-01 2.228614e-01 2.228614e-01 2.228614e-01 2.228614e-01 2.228614e-01 2.228614e-01 2.228614e-01 2.228614e-01 2.228614e-01 2.228614e-01 2.228614e-01 2.228614e-01 2.228614e-01 2.228614e-01 2.228614e-01 2.228614e-01 2.228614e-01 2.228614e-01 2.228614e-01 2.228614e-01 2.228614e-01 2.228614e-01 2.228614e-01 2.228614e-01 2.228614e-01 2.228614e-01 2.228614e-01 2.228614e-01 2.228614e-01 2.228614e-01 2.228614e-01 2.228614e-01 2.228614e-01 2.228614e-01 2.228614e-01 2.228614e-01 2.228614e-01 2.228614e-01 2.228614e-01 2.228614e-01 2.228614e-01 2.228614e-01 2.228614e-01 2.228614e-01 2.228614e-01 2.228614e-01 2.228614e-01 2.228614e-01 2.228614e-01 2.228614e-01 2.228614e-01 2.228614e-01 2.228614e-01 2.228614e-01 2.228614e-01 2.228614e-01 2.228614e-01 2.228614e-01 2.228614e-01 2.228614e-01 2.228614e-01 2.228614e-01 2.228614e-01 2.228614e-01 2.228614e-01 2.228614e-01 2.228614e-01 2.228614e-01 2.228614e-01 2.228614e-01 2.228614e-01 2.228614e-01 2.228614e-01 2.228614e-01 2.228614e-01 2.228614e-01 2.228614e-01 2.228614e-01 2.228614e-01 2.228614e-01 2.228614e-01 2.228614e-01 2.228614e-01 2.228614e-01 2.228614e-01 2.228614e-01 2.228614e-01 2.228614e-01 2.228614e-01 2.228614e-01 2.228614e-01 2.228614e-01 2.228614e-01 2.228614e-01 2.228614e-01 2.228614e-01 2.228614e-01 2.228614e-01 2.228614e-01 2.228614e-01 2.228614e-01 2.228614e-01 2.228614e-01 2.228614e-01 2.228614e-01 2.228614e-01 2.228614e-01 2.228614e-01 2.228614e-01 2.228614e-01 2.228614e-01 2.228614e-01 2.228614e-01 2.228614e-01 2.228614e-01 2.228614e-01 2.228614e-01 2.228614e-01 2.228614e-01 2.228614e-01 2.228614e-01 2.228614e-01 2.228614e-01 2.228614e-01 2.228614e-01 2.228614e-01 2.228614e-01 2.228614e-01 2.228614e-01 2.228614e-01 2.228614e-01 2.228614e-01 2.228614e-01 2.228614e-01 2.228614e-01 2.228614e-01 2.228614e-01 2.228614e-01 2.228614e-01 2.228614e-01 2.228614e-01 2.228614e-01 2.228614e-01 2.228614e-01 2.228614e-01 2.228614e-01 2.228614e-01 2.228614e-01 2.228614e-01 2.228614e-01 2.228614e-01 2.228614e-01 2.228614e-01 2.228614e-01 2.228614e-01 2.228614e-01 2.228614e-01 2.228614e-01 2.228614e-01 2.228614e-01 2.228614e-01 2.228614e-01 2.228614e-01 2.228614e-01 2.228614e-01 2.228614e-01 2.228614e-01 2.228614e-01 2.228614e-01 2.228614e-01 2.228614e-01 2.228614e-01 2.228614e-01 2.228614e-01 2.228614e-01 2.228614e-01 2.228614e-01 2.228614e-01 2.228614e-01 2.228614e-01 2.228614e-01 2.228614e-01 2.228614e-01 2.228614e-01 2.228614e-01 2.228614e-01 2.228614e-01 2.228614e-01 2.228614e-01 2.228614e-01 2.228614e-01 2.228614e-01 2.228614e-01 2.228614e-01 2.228614e-01 2.228614e-01 2.228614e-01 2.228614e-01 2.228614e-01 2.228614e-01 2.228614e-01 2.228614e-01 2.228614e-01 2.228614e-01 2.228614e-01 2.228614e-01 2.228614e-01 2.228614e-01 2.228614e-01 2.228614e-01 2.228614e-01 2.228614e-01 2.228614e-01 2.228614e-01 2.228614e-01 2.228614e-01 2.228614e-01 2.228614e-01 2.228614e-01 2.228614e-01 2.228614e-01 2.228614e-01 2.228614e-01 2.228614e-01 2.228614e-01 2.228614e-01 2.228614e-01 2.228614e-01 2.228614e-01 2.228614e-01 2.228614e-01 2.228614e-01 2.228614e-01 2.228614e-01 2.228614e-01 2.228614e-01 2.228614e-01 2.228614e-01 2.228614e-01 2.228614e-01 2.228614e-01 2.228614e-01 2.228614e-01 2.228614e-01 2.228614e-01 2.228614e-01 2.228614e-01 2.228614e-01 2.228614e-01 2.228614e-01 2.228614e-01 2.228614e-01 2.228614e-01 2.228614e-01 2.228614e-01 2.228614e-01 2.228614e-01 2.228614e-01 2.228614e-01 2.228614e-01 2.228614e-01 2.228614e-01 2.228614e-01 2.228614e-01 2.228614e-01 2.228614e-01 2.228614e-01 2.228614e-01 2.228614e-01 2.228614e-01 2.228614e-01 2.228614e-01 2.228614e-01 2.228614e-01 2.228614e-01 2.228614e-01 2.228614e-01 2.228614e-01 2.228614e-01 2.228614e-01 2.228614e-01 2.228614e-01 2.228614e-01 2.228614e-01 2.228614e-01 2.228614e-01 2.228614e-01 2.228614e-01 2.228614e-01 2.228614e-01 2.228614e-01 2.228614e-01 2.228614e-01 2.228614e-01 2.228614e-01 2.228614e-01 2.228614e-01 2.228614e-01 2.228614e-01 2.228614e-01 2.228614e-01 2.228614e-01 2.228614e-01 2.228614e-01 2.228614e-01 2.228614e-01 2.228614e-01 2.228614e-01 2.228614e-01 2.228614e-01 2.228614e-01 2.228614e-01 2.228614e-01 2.228614e-01 2.228614e-01 2.228614e-01 2.228614e-01 2.228614e-01 2.228614e-01 2.228614e-01 2.228614e-01 2.228614e-01 2.228614e-01 2.228614e-01 2.228614e-01 2.228614e-01 2.228614e-01 2.228614e-01 2.228614e-01 2.228614e-01 2.228614e-01 2.228614e-01 2.228614e-01 2.228614e-01 2.228614e-01 2.228614e-01 2.228614e-01 2.228614e-01 2.228614e-01 2.228614e-01 2.228614e-01 2.228614e-01 2.228614e-01 2.228614e-01 2.228614e-01 2.228614e-01 2.228614e-01 2.228614e-01 2.228614e-01 2.228614e-01 2.228614e-01 2.228614e-01 2.228614e-01 2.228614e-01 2.228614e-01 2.228614e-01 2.228614e-01 2.228614e-01 2.228614e-01 2.228614e-01 2.228614e-01 2.228614e-01 2.228614e-01 2.228614e-01 2.228614e-01 2.228614e-01 2.228614e-01 2.228614e-01 2.228614e-01 2.228614e-01 2.228614e-01 2.228614e-01 2.228614e-01 2.228614e-01 2.228614e-01 2.228614e-01 2.228614e-01 2.228614e-01 2.228614e-01 2.228614e-01 2.228614e-01 2.228614e-01 2.228614e-01 2.228614e-01 2.228614e-01 2.228614e-01 2.228614e-01 2.228614e-01 2.228614e-01 2.228614e-01 2.228614e-01 2.228614e-01 2.228614e-01 2.228614e-01 2.228614e-01 2.228614e-01 2.228614e-01 2.228614e-01 2.228614e-01 2.228614e-01 2.228614e-01 2.228614e-01 2.228614e-01 2.228614e-01 2.228614e-01 2.228614e-01 2.228614e-01 2.228614e-01 2.228614e-01 2.228614e-01 2.228614e-01 2.228614e-01 2.228614e-01 2.228614e-01 2.228614e-01 2.228614e-01 2.228614e-01 2.228614e-01 2.228614e-01 2.228614e-01 2.228614e-01 2.228614e-01 2.228614e-01 2.228614e-01 2.228614e-01 2.228614e-01 2.228614e-01 2.228614e-01 2.228614e-01 2.228614e-01 2.228614e-01 2.228614e-01 2.228614e-01 2.228614e-01 2.228614e-01 2.228614e-01 2.228614e-01 2.228614e-01 2.228614e-01 2.228614e-01 2.228614e-01 2.228614e-01 2.228614e-01 2.228614e-01 2.228614e-01 2.228614e-01 2.228614e-01 2.228614e-01 2.228614e-01 2.228614e-01 2.228614e-01 2.228614e-01 2.228614e-01 2.228614e-01 2.228614e-01 2.228614e-01 2.228614e-01 2.228614e-01 2.228614e-01 2.228614e-01 2.228614e-01 2.228614e-01 2.228614e-01 2.228614e-01 2.228614e-01 2.228614e-01 2.228614e-01 2.228614e-01 2.228614e-01 2.228614e-01 2.228614e-01 2.228614e-01 2.228614e-01 2.228614e-01 2.228614e-01 2.228614e-01 2.228614e-01 2.228614e-01 2.228614e-01 2.228614e-01 2.228614e-01 2.228614e-01 2.228614e-01 2.228614e-01 2.228614e-01 2.228614e-01 2.228614e-01 2.228614e-01 2.228614e-01 2.228614e-01 2.228614e-01 
6.936704e+03 3.015949e-01 3.015949e-01 3.004662e-01 3.004108e-01 3.003449e-01 2.999676e-01 2.999676e-01 2.999676e-01 2.999540e-01 2.999534e-01 2.999534e-01 2.999534e-01 2.999534e-01 2.999534e-01 2.999533e-01 2.999533e-01 2.999350e-01 2.999104e-01 2.998844e-01 2.997086e-01 2.995040e-01 2.995040e-01 2.988357e-01 2.987705e-01 2.966043e-01 2.925990e-01 2.925990e-01 2.808870e-01 2.797846e-01 2.604245e-01 2.591982e-01 2.591982e-01 2.579560e-01 2.579560e-01 2.579560e-01 2.578670e-01 2.569120e-01 2.569120e-01 2.564163e-01 2.564163e-01 2.552899e-01 2.528241e-01 2.492289e-01 2.404734e-01 2.404734e-01 2.390318e-01 2.390318e-01 2.390318e-01 2.356972e-01 2.331524e-01 2.331524e-01 2.328018e-01 2.328018e-01 2.281794e-01 2.268816e-01 2.268816e-01 2.241428e-01 2.241428e-01 2.241428e-01 2.241428e-01 2.240305e-01 2.236506e-01 2.236506e-01 2.236506e-01 2.235269e-01 2.232909e-01 2.232909e-01 2.232909e-01 2.231656e-01 2.231111e-01 2.228760e-01 2.228760e-01 2.228760e-01 2.228760e-01 2.228760e-01 2.228689e-01 2.228689e-01 2.228689e-01 2.228689e-01 2.228689e-01 2.228689e-01 2.228689e-01 2.228689e-01 2.228689e-01 2.228665e-01 2.228657e-01 2.228638e-01 2.228626e-01 2.228623e-01 2.228620e-01 2.228620e-01 2.228620e-01 2.228620e-01 2.228619e-01 2.228619e-01 2.228617e-01 2.228616e-01 2.228616e-01 2.228616e-01 2.228616e-01 2.228615e-01 2.228614e-01 2.228614e-01 2.228614e-01 2.228614e-01 2.228614e-01 2.228614e-01 2.228614e-01 2.228614e-01 2.228614e-01 2.228614e-01 2.228614e-01 2.228614e-01 2.228614e-01 2.228614e-01 2.228614e-01 2.228614e-01 2.228614e-01 2.228614e-01 2.228614e-01 2.228614e-01 2.228614e-01 2.228614e-01 2.228614e-01 2.228614e-01 2.228614e-01 2.228614e-01 2.228614e-01 2.228614e-01 2.228614e-01 2.228614e-01 2.228614e-01 2.228614e-01 2.228614e-01 2.228614e-01 2.228614e-01 2.228614e-01 2.228614e-01 2.228614e-01 2.228614e-01 2.228614e-01 2.228614e-01 2.228614e-01 2.228614e-01 2.228614e-01 2.228614e-01 2.228614e-01 2.228614e-01 2.228614e-01 2.228614e-01 2.228614e-01 2.228614e-01 2.228614e-01 2.228614e-01 2.228614e-01 2.228614e-01 2.228614e-01 2.228614e-01 2.228614e-01 2.228614e-01 2.228614e-01 2.228614e-01 2.228614e-01 2.228614e-01 2.228614e-01 2.228614e-01 2.228614e-01 2.228614e-01 2.228614e-01 2.228614e-01 2.228614e-01 2.228614e-01 2.228614e-01 2.228614e-01 2.228614e-01 2.228614e-01 2.228614e-01 2.228614e-01 2.228614e-01 2.228614e-01 2.228614e-01 2.228614e-01 2.228614e-01 2.228614e-01 2.228614e-01 2.228614e-01 2.228614e-01 2.228614e-01 2.228614e-01 2.228614e-01 2.228614e-01 2.228614e-01 2.228614e-01 2.228614e-01 2.228614e-01 2.228614e-01 2.228614e-01 2.228614e-01 2.228614e-01 2.228614e-01 2.228614e-01 2.228614e-01 2.228614e-01 2.228614e-01 2.228614e-01 2.228614e-01 2.228614e-01 2.228614e-01 2.228614e-01 2.228614e-01 2.228614e-01 2.228614e-01 2.228614e-01 2.228614e-01 2.228614e-01 2.228614e-01 2.228614e-01 2.228614e-01 2.228614e-01 2.228614e-01 2.228614e-01 2.228614e-01 2.228614e-01 2.228614e-01 2.228614e-01 2.228614e-01 2.228614e-01 2.228614e-01 2.228614e-01 2.228614e-01 2.228614e-01 2.228614e-01 2.228614e-01 2.228614e-01 2.228614e-01 2.228614e-01 2.228614e-01 2.228614e-01 2.228614e-01 2.228614e-01 2.228614e-01 2.228614e-01 2.228614e-01 2.228614e-01 2.228614e-01 2.228614e-01 2.228614e-01 2.228614e-01 2.228614e-01 2.228614e-01 2.228614e-01 2.228614e-01 2.228614e-01 2.228614e-01 2.228614e-01 2.228614e-01 2.228614e-01 2.228614e-01 2.228614e-01 2.228614e-01 2.228614e-01 2.228614e-01 2.228614e-01 2.228614e-01 2.228614e-01 2.228614e-01 2.228614e-01 2.228614e-01 2.228614e-01 2.228614e-01 2.228614e-01 2.228614e-01 2.228614e-01 2.228614e-01 2.228614e-01 2.228614e-01 2.228614e-01 2.228614e-01 2.228614e-01 2.228614e-01 2.228614e-01 2.228614e-01 2.228614e-01 2.228614e-01 2.228614e-01 2.228614e-01 2.228614e-01 2.228614e-01 2.228614e-01 2.228614e-01 2.228614e-01 2.228614e-01 2.228614e-01 2.228614e-01 2.228614e-01 2.228614e-01 2.228614e-01 2.228614e-01 2.228614e-01 2.228614e-01 2.228614e-01 2.228614e-01 2.228614e-01 2.228614e-01 2.228614e-01 2.228614e-01 2.228614e-01 2.228614e-01 2.228614e-01 2.228614e-01 2.228614e-01 2.228614e-01 2.228614e-01 2.228614e-01 2.228614e-01 2.228614e-01 2.228614e-01 2.228614e-01 2.228614e-01 2.228614e-01 2.228614e-01 2.228614e-01 2.228614e-01 2.228614e-01 2.228614e-01 2.228614e-01 2.228614e-01 2.228614e-01 2.228614e-01 2.228614e-01 2.228614e-01 2.228614e-01 2.228614e-01 2.228614e-01 2.228614e-01 2.228614e-01 2.228614e-01 2.228614e-01 2.228614e-01 2.228614e-01 2.228614e-01 2.228614e-01 2.228614e-01 2.228614e-01 2.228614e-01 2.228614e-01 2.228614e-01 2.228614e-01 2.228614e-01 2.228614e-01 2.228614e-01 2.228614e-01 2.228614e-01 2.228614e-01 2.228614e-01 2.228614e-01 2.228614e-01 2.228614e-01 2.228614e-01 2.228614e-01 2.228614e-01 2.228614e-01 2.228614e-01 2.228614e-01 2.228614e-01 2.228614e-01 2.228614e-01 2.228614e-01 2.228614e-01 2.228614e-01 2.228614e-01 2.228614e-01 2.228614e-01 2.228614e-01 2.228614e-01 2.228614e-01 2.228614e-01 2.228614e-01 2.228614e-01 2.228614e-01 2.228614e-01 2.228614e-01 2.228614e-01 2.228614e-01 2.228614e-01 2.228614e-01 2.228614e-01 2.228614e-01 2.228614e-01 2.228614e-01 2.228614e-01 2.228614e-01 2.228614e-01 2.228614e-01 2.228614e-01 2.228614e-01 2.228614e-01 2.228614e-01 2.228614e-01 2.228614e-01 2.228614e-01 2.228614e-01 2.228614e-01 2.228614e-01 2.228614e-01 2.228614e-01 2.228614e-01 2.228614e-01 2.228614e-01 2.228614e-01 2.228614e-01 2.228614e-01 2.228614e-01 2.228614e-01 2.228614e-01 2.228614e-01 2.228614e-01 2.228614e-01 2.228614e-01 2.228614e-01 2.228614e-01 2.228614e-01 2.228614e-01 2.228614e-01 2.228614e-01 2.228614e-01 2.228614e-01 2.228614e-01 2.228614e-01 2.228614e-01 2.228614e-01 2.228614e-01 2.228614e-01 2.228614e-01 2.228614e-01 2.228614e-01 2.228614e-01 2.228614e-01 2.228614e-01 2.228614e-01 2.228614e-01 2.228614e-01 2.228614e-01 2.228614e-01 2.228614e-01 2.228614e-01 2.228614e-01 2.228614e-01 2.228614e-01 2.228614e-01 2.228614e-01 2.228614e-01 2.228614e-01 2.228614e-01 2.228614e-01 2.228614e-01 2.228614e-01 2.228614e-01 2.228614e-01 2.228614e-01 2.228614e-01 2.228614e-01 2.228614e-01 2.228614e-01 2.228614e-01 2.228614e-01 2.228614e-01 2.228614e-01 2.228614e-01 2.228614e-01 2.228614e-01 2.228614e-01 2.228614e-01 2.228614e-01 2.228614e-01 2.228614e-01 2.228614e-01 2.228614e-01 2.228614e-01 2.228614e-01 2.228614e-01 2.228614e-01 2.228614e-01 2.228614e-01 2.228614e-01 2.228614e-01 2.228614e-01 2.228614e-01 2.228614e-01 2.228614e-01 2.228614e-01 2.228614e-01 2.228614e-01 2.228614e-01 2.228614e-01 2.228614e-01 2.228614e-01 2.228614e-01 2.228614e-01 2.228614e-01 2.228614e-01 2.228614e-01 2.228614e-01 2.228614e-01 2.228614e-01 2.228614e-01 2.228614e-01 2.228614e-01 2.228614e-01 2.228614e-01 2.228614e-01 2.228614e-01 2.228614e-01 2.228614e-01 2.228614e-01 2.228614e-01 2.228614e-01 2.228614e-01 2.228614e-01 2.228614e-01 2.228614e-01 2.228614e-01 2.228614e-01 2.228614e-01 2.228614e-01 2.228614e-01 2.228614e-01 2.228614e-01 2.228614e-01 2.228614e-01 2.228614e-01 2.228614e-01 2.228614e-01 2.228614e-01 2.228614e-01 2.228614e-01 2.228614e-01 2.228614e-01 2.228614e-01 2.228614e-01 2.228614e-01 2.228614e-01 2.228614e-01 2.228614e-01 2.228614e-01 2.228614e-01 2.228614e-01 2.228614e-01 2.228614e-01 2.228614e-01 2.228614e-01 2.228614e-01 2.228614e-01 2.228614e-01 2.228614e-01 2.228614e-01 2.228614e-01 2.228614e-01 2.228614e-01 2.228614e-01 2.228614e-01 2.228614e-01 2.228614e-01 2.228614e-01 2.228614e-01 2.228614e-01 2.228614e-01 2.228614e-01 2.228614e-01 2.228614e-01 2.228614e-01 2.228614e-01 2.228614e-01 2.228614e-01 2.228614e-01 2.228614e-01 2.228614e-01 2.228614e-01 2.228614e-01 2.228614e-01 2.228614e-01 2.228614e-01 2.228614e-01 2.228614e-01 2.228614e-01 2.228614e-01 2.228614e-01 2.228614e-01 2.228614e-01 2.228614e-01 2.228614e-01 2.228614e-01 2.228614e-01 2.228614e-01 2.228614e-01 2.228614e-01 2.228614e-01 2.228614e-01 2.228614e-01 2.228614e-01 2.228614e-01 2.228614e-01 2.228614e-01 2.228614e-01 2.228614e-01 2.228614e-01 2.228614e-01 2.228614e-01 2.228614e-01 2.228614e-01 2.228614e-01 2.228614e-01 2.228614e-01 2.228614e-01 2.228614e-01 2.228614e-01 2.228614e-01 2.228614e-01 2.228614e-01 2.228614e-01 2.228614e-01 2.228614e-01 2.228614e-01 2.228614e-01 2.228614e-01 2.228614e-01 2.228614e-01 2.228614e-01 2.228614e-01 2.228614e-01 2.228614e-01 2.228614e-01 2.228614e-01 2.228614e-01 2.228614e-01 2.228614e-01 2.228614e-01 2.228614e-01 2.228614e-01 2.228614e-01 2.228614e-01 2.228614e-01 2.228614e-01 2.228614e-01 2.228614e-01 2.228614e-01 2.228614e-01 2.228614e-01 2.228614e-01 2.228614e-01 2.228614e-01 2.228614e-01 2.228614e-01 2.228614e-01 2.228614e-01 2.228614e-01 2.228614e-01 2.228614e-01 2.228614e-01 2.228614e-01 2.228614e-01 2.228614e-01 2.228614e-01 2.228614e-01 2.228614e-01 2.228614e-01 2.228614e-01 2.228614e-01 2.228614e-01 2.228614e-01 2.228614e-01 2.228614e-01 2.228614e-01 2.228614e-01 2.228614e-01 2.228614e-01 2.228614e-01 2.228614e-01 2.228614e-01 2.228614e-01 2.228614e-01 2.228614e-01 2.228614e-01 2.228614e-01 2.228614e-01 2.228614e-01 2.228614e-01 2.228614e-01 2.228614e-01 2.228614e-01 2.228614e-01 2.228614e-01 2.228614e-01 2.228614e-01 2.228614e-01 2.228614e-01 2.228614e-01 2.228614e-01 2.228614e-01 2.228614e-01 2.228614e-01 2.228614e-01 2.228614e-01 2.228614e-01 2.228614e-01 2.228614e-01 2.228614e-01 2.228614e-01 2.228614e-01 2.228614e-01 2.228614e-01 2.228614e-01 2.228614e-01 2.228614e-01 2.228614e-01 2.228614e-01 2.228614e-01 2.228614e-01 2.228614e-01 2.228614e-01 2.228614e-01 2.228614e-01 2.228614e-01 2.228614e-01 2.228614e-01 2.228614e-01 2.228614e-01 2.228614e-01 2.228614e-01 2.228614e-01 2.228614e-01 2.228614e-01 2.228614e-01 2.228614e-01 2.228614e-01 2.228614e-01 2.228614e-01 2.228614e-01 2.228614e-01 2.228614e-01 2.228614e-01 2.228614e-01 2.228614e-01 2.228614e-01 2.228614e-01 2.228614e-01 2.228614e-01 2.228614e-01 2.228614e-01 2.228614e-01 2.228614e-01 2.228614e-01 2.228614e-01 2.228614e-01 2.228614e-01 2.228614e-01 2.228614e-01 2.228614e-01 2.228614e-01 2.228614e-01 2.228614e-01 2.228614e-01 2.228614e-01 2.228614e-01 2.228614e-01 2.228614e-01 2.228614e-01 2.228614e-01 2.228614e-01 2.228614e-01 2.228614e-01 2.228614e-01 2.228614e-01 2.228614e-01 2.228614e-01 2.228614e-01 2.228614e-01 2.228614e-01 2.228614e-01 2.228614e-01 2.228614e-01 2.228614e-01 2.228614e-01 2.228614e-01 2.228614e-01 2.228614e-01 2.228614e-01 2.228614e-01 2.228614e-01 2.228614e-01 2.228614e-01 2.228614e-01 2.228614e-01 2.228614e-01 2.228614e-01 2.228614e-01 2.228614e-01 2.228614e-01 2.228614e-01 2.228614e-01 2.228614e-01 2.228614e-01 2.228614e-01 2.228614e-01 2.228614e-01 2.228614e-01 2.228614e-01 2.228614e-01 2.228614e-01 2.228614e-01 2.228614e-01 2.228614e-01 2.228614e-01 2.228614e-01 2.228614e-01 2.228614e-01 2.228614e-01 2.228614e-01 2.228614e-01 2.228614e-01 2.228614e-01 2.228614e-01 2.228614e-01 2.228614e-01 2.228614e-01 2.228614e-01 2.228614e-01 2.228614e-01 2.228614e-01 2.228614e-01 2.228614e-01 2.228614e-01 2.228614e-01 2.228614e-01 2.228614e-01 2.228614e-01 2.228614e-01 2.228614e-01 2.228614e-01 2.228614e-01 2.228614e-01 2.228614e-01 2.228614e-01 2.228614e-01 2.228614e-01 2.228614e-01 2.228614e-01 2.228614e-01 2.228614e-01 2.228614e-01 2.228614e-01 2.228614e-01 2.228614e-01 2.228614e-01 2.228614e-01 2.228614e-01 2.228614e-01 2.228614e-01 2.228614e-01 2.228614e-01 2.228614e-01 2.228614e-01 2.228614e-01 2.228614e-01 2.228614e-01 2.228614e-01 2.228614e-01 2.228614e-01 2.228614e-01 2.228614e-01 2.228614e-01 2.228614e-01 2.228614e-01 2.228614e-01 2.228614e-01 2.228614e-01 2.228614e-01 2.228614e-01 2.228614e-01 2.228614e-01 2.228614e-01 2.228614e-01 2.228614e-01 2.228614e-01 2.228614e-01 2.228614e-01 2.228614e-01 2.228614e-01 2.228614e-01 2.228614e-01 2.228614e-01 2.228614e-01 2.228614e-01 2.228614e-01 2.228614e-01 2.228614e-01 2.228614e-01 2.228614e-01 2.228614e-01 2.228614e-01 2.228614e-01 2.228614e-01 2.228614e-01 2.228614e-01 2.228614e-01 2.228614e-01 2.228614e-01 2.228614e-01 2.228614e-01 2.228614e-01 2.228614e-01 2.228614e-01 2.228614e-01 2.228614e-01 2.228614e-01 2.228614e-01 2.228614e-01 2.228614e-01 2.228614e-01 2.228614e-01 2.228614e-01 2.228614e-01 2.228614e-01 2.228614e-01 2.228614e-01 2.228614e-01 2.228614e-01 2.228614e-01 2.228614e-01 2.228614e-01 2.228614e-01 2.228614e-01 2.228614e-01 2.228614e-01 2.228614e-01 2.228614e-01 2.228614e-01 2.228614e-01 2.228614e-01 2.228614e-01 2.228614e-01 2.228614e-01 2.228614e-01 2.228614e-01 2.228614e-01 2.228614e-01 2.228614e-01 2.228614e-01 2.228614e-01 2.228614e-01 2.228614e-01 2.228614e-01 2.228614e-01 2.228614e-01 2.228614e-01 2.228614e-01 2.228614e-01 2.228614e-01 2.228614e-01 2.228614e-01 2.228614e-01 2.228614e-01 2.228614e-01 2.228614e-01 2.228614e-01 2.228614e-01 2.228614e-01 2.228614e-01 2.228614e-01 2.228614e-01 2.228614e-01 2.228614e-01 2.228614e-01 2.228614e-01 2.228614e-01 2.228614e-01 2.228614e-01 2.228614e-01 2.228614e-01 2.228614e-01 2.228614e-01 2.228614e-01 2.228614e-01 2.228614e-01 2.228614e-01 2.228614e-01 2.228614e-01 2.228614e-01 2.228614e-01 2.228614e-01 2.228614e-01 2.228614e-01 2.228614e-01 2.228614e-01 2.228614e-01 2.228614e-01 2.228614e-01 2.228614e-01 2.228614e-01 2.228614e-01 2.228614e-01 2.228614e-01 2.228614e-01 2.228614e-01 2.228614e-01 2.228614e-01 2.228614e-01 2.228614e-01 2.228614e-01 2.228614e-01 2.228614e-01 2.228614e-01 2.228614e-01 2.228614e-01 2.228614e-01 2.228614e-01 2.228614e-01 2.228614e-01 2.228614e-01 2.228614e-01 2.228614e-01 2.228614e-01 2.228614e-01 2.228614e-01 2.228614e-01 2.228614e-01 2.228614e-01 2.228614e-01 2.228614e-01 2.228614e-01 2.228614e-01 2.228614e-01 2.228614e-01 2.228614e-01 2.228614e-01 2.228614e-01 2.228614e-01 2.228614e-01 2.228614e-01 2.228614e-01 2.228614e-01 2.228614e-01 2.228614e-01 2.228614e-01 2.228614e-01 2.228614e-01 2.228614e-01 2.228614e-01 2.228614e-01 2.228614e-01 2.228614e-01 2.228614e-01 2.228614e-01 2.228614e-01 2.228614e-01 2.228614e-01 2.228614e-01 2.228614e-01 2.228614e-01 2.228614e-01 2.228614e-01 2.228614e-01 2.228614e-01 2.228614e-01 2.228614e-01 2.228614e-01 2.228614e-01 2.228614e-01 2.228614e-01 2.228614e-01 2.228614e-01 2.228614e-01 2.228614e-01 2.228614e-01 2.228614e-01 2.228614e-01 2.228614e-01 2.228614e-01 2.228614e-01 2.228614e-01 2.228614e-01 2.228614e-01 2.228614e-01 2.228614e-01 2.228614e-01 2.228614e-01 2.228614e-01 2.228614e-01 2.228614e-01 2.228614e-01 2.228614e-01 2.228614e-01 2.228614e-01 2.228614e-01 2.228614e-01 2.228614e-01 2.228614e-01 2.228614e-01 2.228614e-01 2.228614e-01 2.228614e-01 2.228614e-01 2.228614e-01 2.228614e-01 2.228614e-01 2.228614e-01 2.228614e-01 2.228614e-01 2.228614e-01 2.228614e-01 2.228614e-01 2.228614e-01 2.228614e-01 2.228614e-01 2.228614e-01 2.228614e-01 2.228614e-01 2.228614e-01 2.228614e-01 2.228614e-01 2.228614e-01 2.228614e-01 2.228614e-01 2.228614e-01 2.228614e-01 2.228614e-01 2.228614e-01 2.228614e-01 2.228614e-01 2.228614e-01 2.228614e-01 2.228614e-01 2.228614e-01 2.228614e-01 2.228614e-01 2.228614e-01 2.228614e-01 2.228614e-01 2.228614e-01 2.228614e-01 2.228614e-01 2.228614e-01 2.228614e-01 2.228614e-01 2.228614e-01 2.228614e-01 2.228614e-01 2.228614e-01 2.228614e-01 2.228614e-01 2.228614e-01 2.228614e-01 2.228614e-01 2.228614e-01 2.228614e-01 2.228614e-01 2.228614e-01 2.228614e-01 2.228614e-01 2.228614e-01 2.228614e-01 2.228614e-01 2.228614e-01 2.228614e-01 2.228614e-01 2.228614e-01 2.228614e-01 2.228614e-01 2.228614e-01 2.228614e-01 2.228614e-01 2.228614e-01 2.228614e-01 2.228614e-01 2.228614e-01 2.228614e-01 2.228614e-01 2.228614e-01 2.228614e-01 2.228614e-01 2.228614e-01 2.228614e-01 2.228614e-01 2.228614e-01 2.228614e-01 2.228614e-01 2.228614e-01 2.228614e-01 2.228614e-01 2.228614e-01 2.228614e-01 2.228614e-01 2.228614e-01 2.228614e-01 2.228614e-01 2.228614e-01 2.228614e-01 2.228614e-01 2.228614e-01 2.228614e-01 2.228614e-01 2.228614e-01 2.228614e-01 2.228614e-01 2.228614e-01 2.228614e-01 2.228614e-01 2.228614e-01 2.228614e-01 2.228614e-01 2.228614e-01 2.228614e-01 2.228614e-01 2.228614e-01 2.228614e-01 2.228614e-01 2.228614e-01 2.228614e-01 2.228614e-01 2.228614e-01 2.228614e-01 2.228614e-01 2.228614e-01 2.228614e-01 2.228614e-01 2.228614e-01 2.228614e-01 2.228614e-01 2.228614e-01 2.228614e-01 2.228614e-01 2.228614e-01 2.228614e-01 2.228614e-01 2.228614e-01 2.228614e-01 2.228614e-01 2.228614e-01 2.228614e-01 2.228614e-01 2.228614e-01 2.228614e-01 2.228614e-01 2.228614e-01 2.228614e-01 2.228614e-01 2.228614e-01 2.228614e-01 2.228614e-01 2.228614e-01 2.228614e-01 2.228614e-01 2.228614e-01 2.228614e-01 2.228614e-01 2.228614e-01 2.228614e-01 2.228614e-01 2.228614e-01 2.228614e-01 2.228614e-01 2.228614e-01 2.228614e-01 2.228614e-01 2.228614e-01 2.228614e-01 2.228614e-01 2.228614e-01 2.228614e-01 2.228614e-01 2.228614e-01 2.228614e-01 2.228614e-01 2.228614e-01 2.228614e-01 2.228614e-01 2.228614e-01 2.228614e-01 2.228614e-01 2.228614e-01 2.228614e-01 2.228614e-01 2.228614e-01 2.228614e-01 2.228614e-01 2.228614e-01 2.228614e-01 2.228614e-01 2.228614e-01 2.228614e-01 2.228614e-01 2.228614e-01 2.228614e-01 2.228614e-01 2.228614e-01 2.228614e-01 2.228614e-01 2.228614e-01 2.228614e-01 2.228614e-01 2.228614e-01 2.228614e-01 2.228614e-01 2.228614e-01 2.228614e-01 2.228614e-01 2.228614e-01 2.228614e-01 2.228614e-01 2.228614e-01 2.228614e-01 2.228614e-01 2.228614e-01 2.228614e-01 2.228614e-01 2.228614e-01 2.228614e-01 2.228614e-01 2.228614e-01 2.228614e-01 2.228614e-01 2.228614e-01 2.228614e-01 2.228614e-01 2.228614e-01 2.228614e-01 2.228614e-01 2.228614e-01 2.228614e-01 2.228614e-01 2.228614e-01 2.228614e-01 2.228614e-01 2.228614e-01 2.228614e-01 2.228614e-01 2.228614e-01 2.228614e-01 2.228614e-01 2.228614e-01 2.228614e-01 2.228614e-01 2.228614e-01 2.228614e-01 2.228614e-01 2.228614e-01 2.228614e-01 2.228614e-01 2.228614e-01 2.228614e-01 2.228614e-01 2.228614e-01 2.228614e-01 2.228614e-01 2.228614e-01 2.228614e-01 2.228614e-01 2.228614e-01 2.228614e-01 2.228614e-01 2.228614e-01 2.228614e-01 2.228614e-01 2.228614e-01 2.228614e-01 2.228614e-01 2.228614e-01 2.228614e-01 2.228614e-01 2.228614e-01 2.228614e-01 2.228614e-01 2.228614e-01 2.228614e-01 2.228614e-01 2.228614e-01 2.228614e-01 2.228614e-01 2.228614e-01 2.228614e-01 2.228614e-01 2.228614e-01 2.228614e-01 2.228614e-01 2.228614e-01 2.228614e-01 2.228614e-01 2.228614e-01 2.228614e-01 2.228614e-01 2.228614e-01 2.228614e-01 2.228614e-01 2.228614e-01 2.228614e-01 2.228614e-01 2.228614e-01 2.228614e-01 2.228614e-01 2.228614e-01 2.228614e-01 2.228614e-01 2.228614e-01 2.228614e-01 2.228614e-01 2.228614e-01 2.228614e-01 2.228614e-01 2.228614e-01 2.228614e-01 2.228614e-01 2.228614e-01 2.228614e-01 2.228614e-01 2.228614e-01 2.228614e-01 2.228614e-01 2.228614e-01 2.228614e-01 2.228614e-01 2.228614e-01 2.228614e-01 2.228614e-01 2.228614e-01 2.228614e-01 2.228614e-01 2.228614e-01 2.228614e-01 2.228614e-01 2.228614e-01 2.228614e-01 2.228614e-01 2.228614e-01 2.228614e-01 2.228614e-01 2.228614e-01 2.228614e-01 2.228614e-01 2.228614e-01 2.228614e-01 2.228614e-01 2.228614e-01 2.228614e-01 2.228614e-01 2.228614e-01 2.228614e-01 2.228614e-01 2.228614e-01 2.228614e-01 2.228614e-01 2.228614e-01 2.228614e-01 2.228614e-01 2.228614e-01 2.228614e-01 2.228614e-01 2.228614e-01 2.228614e-01 2.228614e-01 2.228614e-01 2.228614e-01 2.228614e-01 2.228614e-01 2.228614e-01 2.228614e-01 2.228614e-01 2.228614e-01 2.228614e-01 2.228614e-01 2.228614e-01 2.228614e-01 2.228614e-01 2.228614e-01 2.228614e-01 2.228614e-01 2.228614e-01 2.228614e-01 2.228614e-01 2.228614e-01 2.228614e-01 2.228614e-01 2.228614e-01 2.228614e-01 2.228614e-01 2.228614e-01 2.228614e-01 2.228614e-01 2.228614e-01 2.228614e-01 2.228614e-01 2.228614e-01 2.228614e-01 2.228614e-01 2.228614e-01 2.228614e-01 2.228614e-01 2.228614e-01 2.228614e-01 2.228614e-01 2.228614e-01 2.228614e-01 2.228614e-01 2.228614e-01 2.228614e-01 2.228614e-01 2.228614e-01 2.228614e-01 2.228614e-01 2.228614e-01 2.228614e-01 2.228614e-01 2.228614e-01 2.228614e-01 2.228614e-01 2.228614e-01 2.228614e-01 2.228614e-01 2.228614e-01 2.228614e-01 2.228614e-01 2.228614e-01 2.228614e-01 2.228614e-01 2.228614e-01 2.228614e-01 2.228614e-01 2.228614e-01 2.228614e-01 2.228614e-01 2.228614e-01 2.228614e-01 2.228614e-01 2.228614e-01 2.228614e-01 2.228614e-01 2.228614e-01 2.228614e-01 2.228614e-01 2.228614e-01 2.228614e-01 2.228614e-01 2.228614e-01 2.228614e-01 2.228614e-01 2.228614e-01 2.228614e-01 2.228614e-01 2.228614e-01 2.228614e-01 2.228614e-01 2.228614e-01 2.228614e-01 2.228614e-01 2.228614e-01 2.228614e-01 2.228614e-01 2.228614e-01 2.228614e-01 2.228614e-01 2.228614e-01 2.228614e-01 2.228614e-01 2.228614e-01 2.228614e-01 2.228614e-01 2.228614e-01 2.228614e-01 2.228614e-01 2.228614e-01 2.228614e-01 2.228614e-01 2.228614e-01 2.228614e-01 2.228614e-01 2.228614e-01 2.228614e-01 2.228614e-01 2.228614e-01 2.228614e-01 2.228614e-01 2.228614e-01 2.228614e-01 2.228614e-01 2.228614e-01 2.228614e-01 2.228614e-01 2.228614e-01 2.228614e-01 2.228614e-01 2.228614e-01 2.228614e-01 2.228614e-01 2.228614e-01 2.228614e-01 2.228614e-01 2.228614e-01 2.228614e-01 2.228614e-01 2.228614e-01 2.228614e-01 2.228614e-01 2.228614e-01 2.228614e-01 2.228614e-01 2.228614e-01 2.228614e-01 2.228614e-01 2.228614e-01 2.228614e-01 2.228614e-01 2.228614e-01 2.228614e-01 2.228614e-01 2.228614e-01 2.228614e-01 2.228614e-01 2.228614e-01 2.228614e-01 2.228614e-01 2.228614e-01 2.228614e-01 2.228614e-01 2.228614e-01 2.228614e-01 2.228614e-01 2.228614e-01 2.228614e-01 2.228614e-01 2.228614e-01 2.228614e-01 2.228614e-01 2.228614e-01 2.228614e-01 2.228614e-01 2.228614e-01 2.228614e-01 2.228614e-01 2.228614e-01 2.228614e-01 2.228614e-01 2.228614e-01 2.228614e-01 2.228614e-01 2.228614e-01 2.228614e-01 2.228614e-01 2.228614e-01 2.228614e-01 2.228614e-01 2.228614e-01 2.228614e-01 2.228614e-01 2.228614e-01 2.228614e-01 2.228614e-01 2.228614e-01 2.228614e-01 2.228614e-01 2.228614e-01 2.228614e-01 2.228614e-01 2.228614e-01 2.228614e-01 2.228614e-01 2.228614e-01 2.228614e-01 2.228614e-01 2.228614e-01 2.228614e-01 2.228614e-01 2.228614e-01 2.228614e-01 2.228614e-01 2.228614e-01 2.228614e-01 2.228614e-01 2.228614e-01 2.228614e-01 2.228614e-01 2.228614e-01 2.228614e-01 2.228614e-01 2.228614e-01 2.228614e-01 2.228614e-01 2.228614e-01 2.228614e-01 2.228614e-01 2.228614e-01 2.228614e-01 2.228614e-01 2.228614e-01 2.228614e-01 2.228614e-01 2.228614e-01 2.228614e-01 2.228614e-01 2.228614e-01 2.228614e-01 2.228614e-01 2.228614e-01 2.228614e-01 2.228614e-01 2.228614e-01 2.228614e-01 2.228614e-01 2.228614e-01 2.228614e-01 2.228614e-01 2.228614e-01 2.228614e-01 2.228614e-01 2.228614e-01 2.228614e-01 2.228614e-01 2.228614e-01 2.228614e-01 2.228614e-01 2.228614e-01 2.228614e-01 2.228614e-01 2.228614e-01 2.228614e-01 2.228614e-01 2.228614e-01 2.228614e-01 2.228614e-01 2.228614e-01 2.228614e-01 2.228614e-01 2.228614e-01 2.228614e-01 2.228614e-01 2.228614e-01 2.228614e-01 2.228614e-01 2.228614e-01 2.228614e-01 2.228614e-01 2.228614e-01 2.228614e-01 2.228614e-01 2.228614e-01 2.228614e-01 2.228614e-01 2.228614e-01 2.228614e-01 2.228614e-01 2.228614e-01 2.228614e-01 2.228614e-01 2.228614e-01 2.228614e-01 2.228614e-01 2.228614e-01 2.228614e-01 2.228614e-01 2.228614e-01 2.228614e-01 2.228614e-01 2.228614e-01 2.228614e-01 2.228614e-01 2.228614e-01 2.228614e-01 2.228614e-01 2.228614e-01 2.228614e-01 2.228614e-01 2.228614e-01 2.228614e-01 2.228614e-01 2.228614e-01 2.228614e-01 2.228614e-01 2.228614e-01 2.228614e-01 2.228614e-01 2.228614e-01 2.228614e-01 2.228614e-01 2.228614e-01 2.228614e-01 2.228614e-01 2.228614e-01 2.228614e-01 2.228614e-01 2.228614e-01 2.228614e-01 2.228614e-01 2.228614e-01 2.228614e-01 2.228614e-01 2.228614e-01 2.228614e-01 2.228614e-01 2.228614e-01 2.228614e-01 2.228614e-01 2.228614e-01 2.228614e-01 2.228614e-01 2.228614e-01 2.228614e-01 2.228614e-01 2.228614e-01 2.228614e-01 2.228614e-01 2.228614e-01 2.228614e-01 2.228614e-01 2.228614e-01 2.228614e-01 2.228614e-01 2.228614e-01 2.228614e-01 2.228614e-01 2.228614e-01 2.228614e-01 2.228614e-01 2.228614e-01 2.228614e-01 2.228614e-01 2.228614e-01 2.228614e-01 2.228614e-01 2.228614e-01 2.228614e-01 2.228614e-01 2.228614e-01 2.228614e-01 2.228614e-01 2.228614e-01 2.228614e-01 2.228614e-01 2.228614e-01 2.228614e-01 2.228614e-01 2.228614e-01 2.228614e-01 2.228614e-01 2.228614e-01 2.228614e-01 2.228614e-01 2.228614e-01 2.228614e-01 2.228614e-01 2.228614e-01 2.228614e-01 2.228614e-01 2.228614e-01 2.228614e-01 2.228614e-01 2.228614e-01 2.228614e-01 2.228614e-01 2.228614e-01 2.228614e-01 2.228614e-01 2.228614e-01 2.228614e-01 2.228614e-01 2.228614e-01 2.228614e-01 2.228614e-01 2.228614e-01 2.228614e-01 2.228614e-01 2.228614e-01 2.228614e-01 2.228614e-01 2.228614e-01 2.228614e-01 2.228614e-01 2.228614e-01 2.228614e-01 2.228614e-01 2.228614e-01 2.228614e-01 2.228614e-01 2.228614e-01 2.228614e-01 2.228614e-01 2.228614e-01 2.228614e-01 2.228614e-01 2.228614e-01 2.228614e-01 2.228614e-01 2.228614e-01 2.228614e-01 2.228614e-01 2.228614e-01 2.228614e-01 2.228614e-01 2.228614e-01 2.228614e-01 2.228614e-01 2.228614e-01 2.228614e-01 2.228614e-01 2.228614e-01 2.228614e-01 2.228614e-01 2.228614e-01 2.228614e-01 2.228614e-01 2.228614e-01 2.228614e-01 2.228614e-01 2.228614e-01 2.228614e-01 2.228614e-01 2.228614e-01 2.228614e-01 2.228614e-01 2.228614e-01 2.228614e-01 2.228614e-01 2.228614e-01 2.228614e-01 2.228614e-01 2.228614e-01 2.228614e-01 2.228614e-01 2.228614e-01 2.228614e-01 2.228614e-01 2.228614e-01 2.228614e-01 2.228614e-01 2.228614e-01 2.228614e-01 2.228614e-01 2.228614e-01 2.228614e-01 2.228614e-01 2.228614e-01 2.228614e-01 2.228614e-01 2.228614e-01 2.228614e-01 2.228614e-01 2.228614e-01 2.228614e-01 2.228614e-01 2.228614e-01 2.228614e-01 2.228614e-01 2.228614e-01 2.228614e-01 2.228614e-01 2.228614e-01 2.228614e-01 2.228614e-01 2.228614e-01 2.228614e-01 2.228614e-01 2.228614e-01 2.228614e-01 2.228614e-01 2.228614e-01 2.228614e-01 2.228614e-01 2.228614e-01 2.228614e-01 2.228614e-01 2.228614e-01 2.228614e-01 2.228614e-01 2.228614e-01 2.228614e-01 2.228614e-01 2.228614e-01 2.228614e-01 2.228614e-01 2.228614e-01 2.228614e-01 2.228614e-01 2.228614e-01 2.228614e-01 2.228614e-01 2.228614e-01 2.228614e-01 2.228614e-01 2.228614e-01 2.228614e-01 2.228614e-01 2.228614e-01 2.228614e-01 2.228614e-01 2.228614e-01 2.228614e-01 2.228614e-01 2.228614e-01 2.228614e-01 2.228614e-01 2.228614e-01 2.228614e-01 2.228614e-01 2.228614e-01 2.228614e-01 2.228614e-01 2.228614e-01 2.228614e-01 2.228614e-01 2.228614e-01 2.228614e-01 2.228614e-01 2.228614e-01 2.228614e-01 2.228614e-01 2.228614e-01 2.228614e-01 2.228614e-01 2.228614e-01 2.228614e-01 2.228614e-01 2.228614e-01 2.228614e-01 2.228614e-01 2.228614e-01 2.228614e-01 2.228614e-01 2.228614e-01 2.228614e-01 2.228614e-01 2.228614e-01 2.228614e-01 2.228614e-01 2.228614e-01 2.228614e-01 2.228614e-01 2.228614e-01 2.228614e-01 2.228614e-01 2.228614e-01 2.228614e-01 2.228614e-01 2.228614e-01 2.228614e-01 2.228614e-01 2.228614e-01 2.228614e-01 2.228614e-01 2.228614e-01 2.228614e-01 2.228614e-01 2.228614e-01 2.228614e-01 2.228614e-01 2.228614e-01 2.228614e-01 2.228614e-01 2.228614e-01 2.228614e-01 2.228614e-01 2.228614e-01 2.228614e-01 2.228614e-01 2.228614e-01 2.228614e-01 2.228614e-01 2.228614e-01 2.228614e-01 2.228614e-01 2.228614e-01 2.228614e-01 2.228614e-01 2.228614e-01 2.228614e-01 2.228614e-01 2.228614e-01 2.228614e-01 2.228614e-01 2.228614e-01 2.228614e-01 2.228614e-01 2.228614e-01 2.228614e-01 2.228614e-01 2.228614e-01 2.228614e-01 2.228614e-01 2.228614e-01 2.228614e-01 2.228614e-01 2.228614e-01 2.228614e-01 2.228614e-01 2.228614e-01 2.228614e-01 2.228614e-01 2.228614e-01 2.228614e-01 2.228614e-01 2.228614e-01 2.228614e-01 2.228614e-01 2.228614e-01 2.228614e-01 2.228614e-01 2.228614e-01 2.228614e-01 2.228614e-01 2.228614e-01 2.228614e-01 2.228614e-01 2.228614e-01 2.228614e-01 2.228614e-01 2.228614e-01 2.228614e-01 2.228614e-01 2.228614e-01 2.228614e-01 2.228614e-01 2.228614e-01 2.228614e-01 2.228614e-01 2.228614e-01 2.228614e-01 2.228614e-01 2.228614e-01 2.228614e-01 2.228614e-01 2.228614e-01 2.228614e-01 2.228614e-01 2.228614e-01 2.228614e-01 2.228614e-01 2.228614e-01 2.228614e-01 2.228614e-01 2.228614e-01 2.228614e-01 2.228614e-01 2.228614e-01 2.228614e-01 2.228614e-01 2.228614e-01 2.228614e-01 2.228614e-01 2.228614e-01 2.228614e-01 2.228614e-01 2.228614e-01 2.228614e-01 2.228614e-01 2.228614e-01 2.228614e-01 2.228614e-01 2.228614e-01 2.228614e-01 2.228614e-01 2.228614e-01 2.228614e-01 2.228614e-01 2.228614e-01 2.228614e-01 2.228614e-01 2.228614e-01 2.228614e-01 2.228614e-01 2.228614e-01 2.228614e-01 2.228614e-01 2.228614e-01 2.228614e-01 2.228614e-01 2.228614e-01 2.228614e-01 2.228614e-01 2.228614e-01 2.228614e-01 2.228614e-01 2.228614e-01 2.228614e-01 2.228614e-01 2.228614e-01 2.228614e-01 2.228614e-01 2.228614e-01 2.228614e-01 2.228614e-01 2.228614e-01 2.228614e-01 2.228614e-01 2.228614e-01 2.228614e-01 2.228614e-01 2.228614e-01 2.228614e-01 2.228614e-01 2.228614e-01 2.228614e-01 2.228614e-01 2.228614e-01 2.228614e-01 2.228614e-01 2.228614e-01 2.228614e-01 2.228614e-01 2.228614e-01 2.228614e-01 2.228614e-01 2.228614e-01 2.228614e-01 2.228614e-01 2.228614e-01 2.228614e-01 2.228614e-01 2.228614e-01 2.228614e-01 2.228614e-01 2.228614e-01 2.228614e-01 2.228614e-01 2.228614e-01 2.228614e-01 2.228614e-01 2.228614e-01 2.228614e-01 2.228614e-01 2.228614e-01 2.228614e-01 2.228614e-01 2.228614e-01 2.228614e-01 2.228614e-01 2.228614e-01 2.228614e-01 2.228614e-01 2.228614e-01 2.228614e-01 2.228614e-01 2.228614e-01 2.228614e-01 2.228614e-01 2.228614e-01 2.228614e-01 2.228614e-01 2.228614e-01 2.228614e-01 2.228614e-01 2.228614e-01 2.228614e-01 2.228614e-01 2.228614e-01 2.228614e-01 2.228614e-01 2.228614e-01 2.228614e-01 2.228614e-01 2.228614e-01 2.228614e-01 2.228614e-01 2.228614e-01 2.228614e-01 2.228614e-01 2.228614e-01 2.228614e-01 2.228614e-01 2.228614e-01 2.228614e-01 2.228614e-01 2.228614e-01 2.228614e-01 2.228614e-01 2.228614e-01 2.228614e-01 2.228614e-01 2.228614e-01 2.228614e-01 2.228614e-01 2.228614e-01 2.228614e-01 2.228614e-01 2.228614e-01 2.228614e-01 2.228614e-01 2.228614e-01 2.228614e-01 2.228614e-01 2.228614e-01 2.228614e-01 2.228614e-01 2.228614e-01 2.228614e-01 2.228614e-01 2.228614e-01 2.228614e-01 2.228614e-01 2.228614e-01 2.228614e-01 2.228614e-01 2.228614e-01 2.228614e-01 2.228614e-01 2.228614e-01 2.228614e-01 2.228614e-01 2.228614e-01 2.228614e-01 2.228614e-01 2.228614e-01 2.228614e-01 2.228614e-01 2.228614e-01 2.228614e-01 2.228614e-01 2.228614e-01 2.228614e-01 2.228614e-01 2.228614e-01 2.228614e-01 2.228614e-01 2.228614e-01 2.228614e-01 2.228614e-01 2.228614e-01 2.228614e-01 2.228614e-01 2.228614e-01 2.228614e-01 2.228614e-01 2.228614e-01 2.228614e-01 2.228614e-01 2.228614e-01 2.228614e-01 2.228614e-01 2.228614e-01 2.228614e-01 2.228614e-01 2.228614e-01 2.228614e-01 2.228614e-01 2.228614e-01 2.228614e-01 2.228614e-01 2.228614e-01 2.228614e-01 2.228614e-01 2.228614e-01 2.228614e-01 2.228614e-01 2.228614e-01 2.228614e-01 2.228614e-01 2.228614e-01 2.228614e-01 2.228614e-01 2.228614e-01 2.228614e-01 2.228614e-01 2.228614e-01 2.228614e-01 2.228614e-01 2.228614e-01 2.228614e-01 2.228614e-01 2.228614e-01 2.228614e-01 2.228614e-01 2.228614e-01 2.228614e-01 2.228614e-01 2.228614e-01 2.228614e-01 2.228614e-01 2.228614e-01 2.228614e-01 2.228614e-01 2.228614e-01 2.228614e-01 2.228614e-01 2.228614e-01 2.228614e-01 2.228614e-01 2.228614e-01 2.228614e-01 2.228614e-01 2.228614e-01 2.228614e-01 2.228614e-01 2.228614e-01 2.228614e-01 2.228614e-01 2.228614e-01 2.228614e-01 2.228614e-01 2.228614e-01 2.228614e-01 2.228614e-01 2.228614e-01 2.228614e-01 2.228614e-01 2.228614e-01 2.228614e-01 2.228614e-01 2.228614e-01 2.228614e-01 2.228614e-01 2.228614e-01 2.228614e-01 2.228614e-01 2.228614e-01 2.228614e-01 2.228614e-01 2.228614e-01 2.228614e-01 2.228614e-01 2.228614e-01 2.228614e-01 2.228614e-01 2.228614e-01 2.228614e-01 2.228614e-01 2.228614e-01 2.228614e-01 2.228614e-01 2.228614e-01 2.228614e-01 2.228614e-01 2.228614e-01 2.228614e-01 2.228614e-01 2.228614e-01 2.228614e-01 2.228614e-01 2.228614e-01 2.228614e-01 2.228614e-01 2.228614e-01 2.228614e-01 2.228614e-01 2.228614e-01 2.228614e-01 2.228614e-01 2.228614e-01 2.228614e-01 2.228614e-01 2.228614e-01 2.228614e-01 2.228614e-01 2.228614e-01 2.228614e-01 2.228614e-01 2.228614e-01 2.228614e-01 2.228614e-01 2.228614e-01 2.228614e-01 2.228614e-01 2.228614e-01 2.228614e-01 2.228614e-01 2.228614e-01 2.228614e-01 2.228614e-01 2.228614e-01 2.228614e-01 2.228614e-01 2.228614e-01 2.228614e-01 2.228614e-01 2.228614e-01 2.228614e-01 2.228614e-01 2.228614e-01 2.228614e-01 2.228614e-01 2.228614e-01 2.228614e-01 2.228614e-01 2.228614e-01 2.228614e-01 2.228614e-01 2.228614e-01 2.228614e-01 2.228614e-01 2.228614e-01 2.228614e-01 2.228614e-01 2.228614e-01 2.228614e-01 2.228614e-01 2.228614e-01 2.228614e-01 2.228614e-01 2.228614e-01 2.228614e-01 2.228614e-01 2.228614e-01 2.228614e-01 2.228614e-01 2.228614e-01 2.228614e-01 2.228614e-01 2.228614e-01 2.228614e-01 2.228614e-01 2.228614e-01 2.228614e-01 2.228614e-01 2.228614e-01 2.228614e-01 2.228614e-01 2.228614e-01 2.228614e-01 2.228614e-01 2.228614e-01 2.228614e-01 2.228614e-01 2.228614e-01 2.228614e-01 2.228614e-01 2.228614e-01 2.228614e-01 2.228614e-01 2.228614e-01 2.228614e-01 2.228614e-01 2.228614e-01 2.228614e-01 2.228614e-01 2.228614e-01 2.228614e-01 2.228614e-01 2.228614e-01 2.228614e-01 2.228614e-01 2.228614e-01 2.228614e-01 2.228614e-01 2.228614e-01 2.228614e-01 2.228614e-01 2.228614e-01 2.228614e-01 2.228614e-01 2.228614e-01 2.228614e-01 2.228614e-01 2.228614e-01 2.228614e-01 2.228614e-01 2.228614e-01 2.228614e-01 2.228614e-01 2.228614e-01 2.228614e-01 2.228614e-01 2.228614e-01 2.228614e-01 2.228614e-01 2.228614e-01 2.228614e-01 2.228614e-01 2.228614e-01 2.228614e-01 2.228614e-01 2.228614e-01 2.228614e-01 2.228614e-01 2.228614e-01 2.228614e-01 2.228614e-01 2.228614e-01 2.228614e-01 2.228614e-01 2.228614e-01 2.228614e-01 2.228614e-01 2.228614e-01 2.228614e-01 2.228614e-01 2.228614e-01 2.228614e-01 2.228614e-01 2.228614e-01 2.228614e-01 2.228614e-01 2.228614e-01 2.228614e-01 2.228614e-01 2.228614e-01 2.228614e-01 2.228614e-01 2.228614e-01 2.228614e-01 2.228614e-01 2.228614e-01 2.228614e-01 2.228614e-01 2.228614e-01 2.228614e-01 2.228614e-01 2.228614e-01 2.228614e-01 2.228614e-01 2.228614e-01 2.228614e-01 2.228614e-01 2.228614e-01 2.228614e-01 2.228614e-01 2.228614e-01 2.228614e-01 2.228614e-01 2.228614e-01 2.228614e-01 2.228614e-01 2.228614e-01 2.228614e-01 2.228614e-01 2.228614e-01 2.228614e-01 2.228614e-01 2.228614e-01 2.228614e-01 2.228614e-01 2.228614e-01 2.228614e-01 2.228614e-01 2.228614e-01 2.228614e-01 2.228614e-01 2.228614e-01 2.228614e-01 2.228614e-01 2.228614e-01 2.228614e-01 2.228614e-01 2.228614e-01 2.228614e-01 2.228614e-01 2.228614e-01 2.228614e-01 2.228614e-01 2.228614e-01 2.228614e-01 2.228614e-01 2.228614e-01 2.228614e-01 2.228614e-01 2.228614e-01 2.228614e-01 2.228614e-01 2.228614e-01 2.228614e-01 2.228614e-01 2.228614e-01 2.228614e-01 2.228614e-01 2.228614e-01 2.228614e-01 2.228614e-01 2.228614e-01 2.228614e-01 2.228614e-01 2.228614e-01 2.228614e-01 2.228614e-01 2.228614e-01 2.228614e-01 2.228614e-01 2.228614e-01 2.228614e-01 2.228614e-01 2.228614e-01 2.228614e-01 2.228614e-01 2.228614e-01 2.228614e-01 2.228614e-01 2.228614e-01 2.228614e-01 2.228614e-01 2.228614e-01 2.228614e-01 2.228614e-01 2.228614e-01 2.228614e-01 2.228614e-01 2.228614e-01 2.228614e-01 2.228614e-01 2.228614e-01 2.228614e-01 2.228614e-01 2.228614e-01 2.228614e-01 2.228614e-01 2.228614e-01 2.228614e-01 2.228614e-01 2.228614e-01 2.228614e-01 2.228614e-01 2.228614e-01 2.228614e-01 2.228614e-01 2.228614e-01 2.228614e-01 2.228614e-01 2.228614e-01 2.228614e-01 2.228614e-01 2.228614e-01 2.228614e-01 2.228614e-01 2.228614e-01 2.228614e-01 2.228614e-01 2.228614e-01 2.228614e-01 2.228614e-01 2.228614e-01 2.228614e-01 2.228614e-01 2.228614e-01 2.228614e-01 2.228614e-01 2.228614e-01 2.228614e-01 2.228614e-01 2.228614e-01 2.228614e-01 2.228614e-01 2.228614e-01 2.228614e-01 2.228614e-01 2.228614e-01 2.228614e-01 2.228614e-01 2.228614e-01 2.228614e-01 2.228614e-01 2.228614e-01 2.228614e-01 2.228614e-01 2.228614e-01 2.228614e-01 2.228614e-01 2.228614e-01 2.228614e-01 2.228614e-01 2.228614e-01 2.228614e-01 2.228614e-01 2.228614e-01 2.228614e-01 2.228614e-01 2.228614e-01 2.228614e-01 2.228614e-01 2.228614e-01 2.228614e-01 2.228614e-01 2.228614e-01 2.228614e-01 2.228614e-01 2.228614e-01 2.228614e-01 2.228614e-01 2.228614e-01 2.228614e-01 2.228614e-01 2.228614e-01 2.228614e-01 2.228614e-01 2.228614e-01 2.228614e-01 2.228614e-01 2.228614e-01 2.228614e-01 2.228614e-01 2.228614e-01 2.228614e-01 2.228614e-01 2.228614e-01 2.228614e-01 2.228614e-01 2.228614e-01 2.228614e-01 2.228614e-01 2.228614e-01 2.228614e-01 2.228614e-01 2.228614e-01 2.228614e-01 2.228614e-01 2.228614e-01 2.228614e-01 2.228614e-01 2.228614e-01 2.228614e-01 2.228614e-01 2.228614e-01 2.228614e-01 2.228614e-01 2.228614e-01 2.228614e-01 2.228614e-01 2.228614e-01 2.228614e-01 2.228614e-01 2.228614e-01 2.228614e-01 2.228614e-01 2.228614e-01 2.228614e-01 2.228614e-01 2.228614e-01 2.228614e-01 2.228614e-01 2.228614e-01 2.228614e-01 2.228614e-01 2.228614e-01 2.228614e-01 2.228614e-01 2.228614e-01 2.228614e-01 2.228614e-01 2.228614e-01 2.228614e-01 2.228614e-01 2.228614e-01 2.228614e-01 2.228614e-01 2.228614e-01 2.228614e-01 2.228614e-01 2.228614e-01 2.228614e-01 2.228614e-01 2.228614e-01 2.228614e-01 2.228614e-01 2.228614e-01 2.228614e-01 2.228614e-01 2.228614e-01 2.228614e-01 2.228614e-01 2.228614e-01 2.228614e-01 2.228614e-01 2.228614e-01 2.228614e-01 2.228614e-01 2.228614e-01 2.228614e-01 2.228614e-01 2.228614e-01 2.228614e-01 2.228614e-01 2.228614e-01 2.228614e-01 2.228614e-01 2.228614e-01 2.228614e-01 2.228614e-01 2.228614e-01 2.228614e-01 2.228614e-01 2.228614e-01 2.228614e-01 2.228614e-01 2.228614e-01 2.228614e-01 2.228614e-01 2.228614e-01 2.228614e-01 2.228614e-01 2.228614e-01 2.228614e-01 2.228614e-01 2.228614e-01 2.228614e-01 2.228614e-01 2.228614e-01 2.228614e-01 2.228614e-01 2.228614e-01 2.228614e-01 2.228614e-01 2.228614e-01 2.228614e-01 2.228614e-01 2.228614e-01 2.228614e-01 2.228614e-01 2.228614e-01 2.228614e-01 2.228614e-01 2.228614e-01 2.228614e-01 2.228614e-01 2.228614e-01 2.228614e-01 2.228614e-01 2.228614e-01 2.228614e-01 2.228614e-01 2.228614e-01 2.228614e-01 2.228614e-01 2.228614e-01 2.228614e-01 2.228614e-01 2.228614e-01 2.228614e-01 2.228614e-01 2.228614e-01 2.228614e-01 2.228614e-01 2.228614e-01 2.228614e-01 2.228614e-01 2.228614e-01 2.228614e-01 2.228614e-01 2.228614e-01 2.228614e-01 2.228614e-01 2.228614e-01 2.228614e-01 2.228614e-01 2.228614e-01 2.228614e-01 2.228614e-01 2.228614e-01 2.228614e-01 2.228614e-01 2.228614e-01 2.228614e-01 2.228614e-01 2.228614e-01 2.228614e-01 2.228614e-01 2.228614e-01 2.228614e-01 2.228614e-01 2.228614e-01 2.228614e-01 2.228614e-01 2.228614e-01 2.228614e-01 2.228614e-01 2.228614e-01 2.228614e-01 2.228614e-01 2.228614e-01 2.228614e-01 2.228614e-01 2.228614e-01 2.228614e-01 2.228614e-01 2.228614e-01 2.228614e-01 2.228614e-01 2.228614e-01 2.228614e-01 2.228614e-01 2.228614e-01 2.228614e-01 2.228614e-01 2.228614e-01 2.228614e-01 2.228614e-01 2.228614e-01 2.228614e-01 2.228614e-01 2.228614e-01 2.228614e-01 2.228614e-01 2.228614e-01 2.228614e-01 2.228614e-01 2.228614e-01 2.228614e-01 2.228614e-01 2.228614e-01 2.228614e-01 2.228614e-01 2.228614e-01 2.228614e-01 2.228614e-01 2.228614e-01 2.228614e-01 2.228614e-01 2.228614e-01 2.228614e-01 2.228614e-01 2.228614e-01 2.228614e-01 2.228614e-01 2.228614e-01 2.228614e-01 2.228614e-01 2.228614e-01 2.228614e-01 2.228614e-01 2.228614e-01 2.228614e-01 2.228614e-01 2.228614e-01 2.228614e-01 2.228614e-01 2.228614e-01 2.228614e-01 2.228614e-01 2.228614e-01 2.228614e-01 2.228614e-01 2.228614e-01 2.228614e-01 2.228614e-01 2.228614e-01 2.228614e-01 2.228614e-01 2.228614e-01 2.228614e-01 2.228614e-01 2.228614e-01 2.228614e-01 2.228614e-01 2.228614e-01 2.228614e-01 2.228614e-01 2.228614e-01 2.228614e-01 2.228614e-01 2.228614e-01 2.228614e-01 2.228614e-01 2.228614e-01 2.228614e-01 2.228614e-01 2.228614e-01 2.228614e-01 2.228614e-01 2.228614e-01 2.228614e-01 2.228614e-01 2.228614e-01 2.228614e-01 2.228614e-01 2.228614e-01 2.228614e-01 2.228614e-01 2.228614e-01 2.228614e-01 2.228614e-01 2.228614e-01 2.228614e-01 2.228614e-01 2.228614e-01 2.228614e-01 2.228614e-01 2.228614e-01 2.228614e-01 2.228614e-01 2.228614e-01 2.228614e-01 2.228614e-01 2.228614e-01 2.228614e-01 2.228614e-01 2.228614e-01 2.228614e-01 2.228614e-01 2.228614e-01 2.228614e-01 2.228614e-01 2.228614e-01 2.228614e-01 2.228614e-01 2.228614e-01 2.228614e-01 2.228614e-01 2.228614e-01 2.228614e-01 2.228614e-01 2.228614e-01 2.228614e-01 2.228614e-01 2.228614e-01 2.228614e-01 2.228614e-01 2.228614e-01 2.228614e-01 2.228614e-01 2.228614e-01 2.228614e-01 2.228614e-01 2.228614e-01 2.228614e-01 2.228614e-01 2.228614e-01 2.228614e-01 2.228614e-01 2.228614e-01 2.228614e-01 2.228614e-01 2.228614e-01 2.228614e-01 2.228614e-01 2.228614e-01 2.228614e-01 2.228614e-01 2.228614e-01 2.228614e-01 2.228614e-01 2.228614e-01 2.228614e-01 2.228614e-01 2.228614e-01 2.228614e-01 2.228614e-01 2.228614e-01 2.228614e-01 2.228614e-01 2.228614e-01 2.228614e-01 2.228614e-01 2.228614e-01 2.228614e-01 2.228614e-01 2.228614e-01 2.228614e-01 2.228614e-01 2.228614e-01 2.228614e-01 2.228614e-01 2.228614e-01 2.228614e-01 2.228614e-01 2.228614e-01 2.228614e-01 2.228614e-01 2.228614e-01 2.228614e-01 2.228614e-01 2.228614e-01 2.228614e-01 2.228614e-01 2.228614e-01 2.228614e-01 2.228614e-01 2.228614e-01 2.228614e-01 2.228614e-01 2.228614e-01 2.228614e-01 2.228614e-01 2.228614e-01 2.228614e-01 2.228614e-01 2.228614e-01 2.228614e-01 2.228614e-01 2.228614e-01 2.228614e-01 2.228614e-01 2.228614e-01 2.228614e-01 2.228614e-01 2.228614e-01 2.228614e-01 2.228614e-01 2.228614e-01 2.228614e-01 2.228614e-01 2.228614e-01 2.228614e-01 2.228614e-01 2.228614e-01 2.228614e-01 2.228614e-01 2.228614e-01 2.228614e-01 2.228614e-01 2.228614e-01 2.228614e-01 2.228614e-01 2.228614e-01 2.228614e-01 2.228614e-01 2.228614e-01 2.228614e-01 2.228614e-01 2.228614e-01 2.228614e-01 2.228614e-01 2.228614e-01 2.228614e-01 2.228614e-01 2.228614e-01 2.228614e-01 2.228614e-01 2.228614e-01 2.228614e-01 2.228614e-01 2.228614e-01 2.228614e-01 2.228614e-01 2.228614e-01 2.228614e-01 2.228614e-01 2.228614e-01 2.228614e-01 2.228614e-01 2.228614e-01 2.228614e-01 2.228614e-01 2.228614e-01 2.228614e-01 2.228614e-01 2.228614e-01 2.228614e-01 2.228614e-01 2.228614e-01 2.228614e-01 2.228614e-01 2.228614e-01 2.228614e-01 2.228614e-01 2.228614e-01 2.228614e-01 2.228614e-01 2.228614e-01 2.228614e-01 2.228614e-01 2.228614e-01 2.228614e-01 2.228614e-01 2.228614e-01 2.228614e-01 2.228614e-01 2.228614e-01 2.228614e-01 2.228614e-01 2.228614e-01 2.228614e-01 2.228614e-01 2.228614e-01 2.228614e-01 2.228614e-01 2.228614e-01 2.228614e-01 2.228614e-01 2.228614e-01 2.228614e-01 2.228614e-01 2.228614e-01 2.228614e-01 2.228614e-01 2.228614e-01 2.228614e-01 2.228614e-01 2.228614e-01 2.228614e-01 2.228614e-01 2.228614e-01 2.228614e-01 2.228614e-01 2.228614e-01 2.228614e-01 2.228614e-01 2.228614e-01 2.228614e-01 2.228614e-01 2.228614e-01 2.228614e-01 2.228614e-01 2.228614e-01 2.228614e-01 2.228614e-01 2.228614e-01 2.228614e-01 2.228614e-01 2.228614e-01 2.228614e-01 2.228614e-01 2.228614e-01 2.228614e-01 2.228614e-01 2.228614e-01 2.228614e-01 2.228614e-01 2.228614e-01 2.228614e-01 2.228614e-01 2.228614e-01 2.228614e-01 2.228614e-01 2.228614e-01 2.228614e-01 2.228614e-01 2.228614e-01 2.228614e-01 2.228614e-01 2.228614e-01 2.228614e-01 2.228614e-01 2.228614e-01 2.228614e-01 2.228614e-01 2.228614e-01 2.228614e-01 2.228614e-01 2.228614e-01 2.228614e-01 2.228614e-01 2.228614e-01 2.228614e-01 2.228614e-01 2.228614e-01 2.228614e-01 2.228614e-01 2.228614e-01 2.228614e-01 2.228614e-01 2.228614e-01 2.228614e-01 2.228614e-01 2.228614e-01 2.228614e-01 2.228614e-01 2.228614e-01 2.228614e-01 2.228614e-01 2.228614e-01 2.228614e-01 2.228614e-01 2.228614e-01 2.228614e-01 2.228614e-01 2.228614e-01 2.228614e-01 2.228614e-01 2.228614e-01 2.228614e-01 2.228614e-01 2.228614e-01 2.228614e-01 2.228614e-01 2.228614e-01 2.228614e-01 2.228614e-01 2.228614e-01 2.228614e-01 2.228614e-01 2.228614e-01 2.228614e-01 2.228614e-01 2.228614e-01 2.228614e-01 2.228614e-01 2.228614e-01 2.228614e-01 2.228614e-01 2.228614e-01 2.228614e-01 2.228614e-01 2.228614e-01 2.228614e-01 2.228614e-01 2.228614e-01 2.228614e-01 2.228614e-01 2.228614e-01 2.228614e-01 2.228614e-01 2.228614e-01 2.228614e-01 2.228614e-01 2.228614e-01 2.228614e-01 2.228614e-01 2.228614e-01 2.228614e-01 2.228614e-01 2.228614e-01 2.228614e-01 2.228614e-01 2.228614e-01 2.228614e-01 2.228614e-01 2.228614e-01 2.228614e-01 2.228614e-01 2.228614e-01 2.228614e-01 2.228614e-01 2.228614e-01 2.228614e-01 2.228614e-01 2.228614e-01 2.228614e-01 2.228614e-01 2.228614e-01 2.228614e-01 2.228614e-01 2.228614e-01 2.228614e-01 2.228614e-01 2.228614e-01 2.228614e-01 2.228614e-01 2.228614e-01 2.228614e-01 2.228614e-01 2.228614e-01 2.228614e-01 2.228614e-01 2.228614e-01 2.228614e-01 2.228614e-01 2.228614e-01 2.228614e-01 2.228614e-01 2.228614e-01 2.228614e-01 2.228614e-01 2.228614e-01 2.228614e-01 2.228614e-01 2.228614e-01 2.228614e-01 2.228614e-01 2.228614e-01 2.228614e-01 2.228614e-01 2.228614e-01 2.228614e-01 2.228614e-01 2.228614e-01 2.228614e-01 2.228614e-01 2.228614e-01 2.228614e-01 2.228614e-01 2.228614e-01 2.228614e-01 2.228614e-01 2.228614e-01 2.228614e-01 2.228614e-01 2.228614e-01 2.228614e-01 2.228614e-01 2.228614e-01 2.228614e-01 2.228614e-01 2.228614e-01 2.228614e-01 2.228614e-01 2.228614e-01 2.228614e-01 2.228614e-01 2.228614e-01 2.228614e-01 2.228614e-01 2.228614e-01 2.228614e-01 2.228614e-01 2.228614e-01 2.228614e-01 2.228614e-01 2.228614e-01 2.228614e-01 2.228614e-01 2.228614e-01 2.228614e-01 2.228614e-01 2.228614e-01 2.228614e-01 2.228614e-01 2.228614e-01 2.228614e-01 2.228614e-01 2.228614e-01 2.228614e-01 2.228614e-01 2.228614e-01 2.228614e-01 2.228614e-01 2.228614e-01 2.228614e-01 2.228614e-01 2.228614e-01 2.228614e-01 2.228614e-01 2.228614e-01 2.228614e-01 2.228614e-01 2.228614e-01 2.228614e-01 2.228614e-01 2.228614e-01 2.228614e-01 2.228614e-01 2.228614e-01 2.228614e-01 2.228614e-01 2.228614e-01 2.228614e-01 2.228614e-01 2.228614e-01 2.228614e-01 2.228614e-01 2.228614e-01 2.228614e-01 2.228614e-01 2.228614e-01 2.228614e-01 2.228614e-01 2.228614e-01 2.228614e-01 2.228614e-01 2.228614e-01 2.228614e-01 2.228614e-01 2.228614e-01 2.228614e-01 2.228614e-01 2.228614e-01 2.228614e-01 2.228614e-01 2.228614e-01 2.228614e-01 2.228614e-01 2.228614e-01 2.228614e-01 2.228614e-01 2.228614e-01 2.228614e-01 2.228614e-01 2.228614e-01 2.228614e-01 2.228614e-01 2.228614e-01 2.228614e-01 2.228614e-01 2.228614e-01 2.228614e-01 2.228614e-01 2.228614e-01 2.228614e-01 2.228614e-01 2.228614e-01 2.228614e-01 2.228614e-01 2.228614e-01 2.228614e-01 2.228614e-01 2.228614e-01 2.228614e-01 2.228614e-01 2.228614e-01 2.228614e-01 2.228614e-01 2.228614e-01 2.228614e-01 2.228614e-01 2.228614e-01 2.228614e-01 2.228614e-01 2.228614e-01 2.228614e-01 2.228614e-01 2.228614e-01 2.228614e-01 2.228614e-01 2.228614e-01 2.228614e-01 2.228614e-01 2.228614e-01 2.228614e-01 2.228614e-01 2.228614e-01 2.228614e-01 2.228614e-01 2.228614e-01 2.228614e-01 2.228614e-01 2.228614e-01 2.228614e-01 2.228614e-01 2.228614e-01 2.228614e-01 2.228614e-01 2.228614e-01 2.228614e-01 2.228614e-01 2.228614e-01 2.228614e-01 2.228614e-01 2.228614e-01 2.228614e-01 2.228614e-01 2.228614e-01 2.228614e-01 2.228614e-01 2.228614e-01 2.228614e-01 2.228614e-01 2.228614e-01 2.228614e-01 2.228614e-01 2.228614e-01 2.228614e-01 2.228614e-01 2.228614e-01 2.228614e-01 2.228614e-01 2.228614e-01 2.228614e-01 2.228614e-01 2.228614e-01 2.228614e-01 2.228614e-01 2.228614e-01 2.228614e-01 2.228614e-01 2.228614e-01 2.228614e-01 2.228614e-01 2.228614e-01 2.228614e-01 2.228614e-01 2.228614e-01 2.228614e-01 2.228614e-01 2.228614e-01 2.228614e-01 2.228614e-01 2.228614e-01 2.228614e-01 2.228614e-01 2.228614e-01 2.228614e-01 2.228614e-01 2.228614e-01 2.228614e-01 2.228614e-01 2.228614e-01 2.228614e-01 2.228614e-01 2.228614e-01 2.228614e-01 2.228614e-01 2.228614e-01 2.228614e-01 2.228614e-01 2.228614e-01 2.228614e-01 2.228614e-01 2.228614e-01 2.228614e-01 2.228614e-01 2.228614e-01 2.228614e-01 2.228614e-01 2.228614e-01 2.228614e-01 2.228614e-01 2.228614e-01 2.228614e-01 2.228614e-01 2.228614e-01 2.228614e-01 2.228614e-01 2.228614e-01 2.228614e-01 2.228614e-01 2.228614e-01 2.228614e-01 2.228614e-01 2.228614e-01 2.228614e-01 2.228614e-01 2.228614e-01 2.228614e-01 2.228614e-01 2.228614e-01 2.228614e-01 2.228614e-01 2.228614e-01 2.228614e-01 2.228614e-01 2.228614e-01 2.228614e-01 2.228614e-01 2.228614e-01 2.228614e-01 2.228614e-01 2.228614e-01 2.228614e-01 2.228614e-01 2.228614e-01 2.228614e-01 2.228614e-01 2.228614e-01 2.228614e-01 2.228614e-01 2.228614e-01 2.228614e-01 2.228614e-01 2.228614e-01 2.228614e-01 2.228614e-01 2.228614e-01 2.228614e-01 2.228614e-01 2.228614e-01 2.228614e-01 2.228614e-01 2.228614e-01 2.228614e-01 2.228614e-01 2.228614e-01 2.228614e-01 2.228614e-01 2.228614e-01 2.228614e-01 2.228614e-01 2.228614e-01 2.228614e-01 2.228614e-01 2.228614e-01 2.228614e-01 2.228614e-01 2.228614e-01 2.228614e-01 2.228614e-01 2.228614e-01 2.228614e-01 2.228614e-01 2.228614e-01 2.228614e-01 2.228614e-01 2.228614e-01 2.228614e-01 2.228614e-01 2.228614e-01 2.228614e-01 2.228614e-01 2.228614e-01 2.228614e-01 2.228614e-01 2.228614e-01 2.228614e-01 2.228614e-01 2.228614e-01 2.228614e-01 2.228614e-01 2.228614e-01 2.228614e-01 2.228614e-01 2.228614e-01 2.228614e-01 2.228614e-01 2.228614e-01 2.228614e-01 2.228614e-01 2.228614e-01 2.228614e-01 2.228614e-01 2.228614e-01 2.228614e-01 2.228614e-01 2.228614e-01 2.228614e-01 2.228614e-01 2.228614e-01 2.228614e-01 2.228614e-01 2.228614e-01 2.228614e-01 2.228614e-01 2.228614e-01 2.228614e-01 2.228614e-01 2.228614e-01 2.228614e-01 2.228614e-01 2.228614e-01 2.228614e-01 2.228614e-01 2.228614e-01 2.228614e-01 2.228614e-01 2.228614e-01 2.228614e-01 2.228614e-01 2.228614e-01 2.228614e-01 2.228614e-01 2.228614e-01 2.228614e-01 2.228614e-01 2.228614e-01 2.228614e-01 2.228614e-01 2.228614e-01 2.228614e-01 2.228614e-01 2.228614e-01 2.228614e-01 2.228614e-01 2.228614e-01 2.228614e-01 2.228614e-01 2.228614e-01 2.228614e-01 2.228614e-01 2.228614e-01 2.228614e-01 2.228614e-01 2.228614e-01 2.228614e-01 2.228614e-01 2.228614e-01 2.228614e-01 2.228614e-01 2.228614e-01 2.228614e-01 2.228614e-01 2.228614e-01 2.228614e-01 2.228614e-01 2.228614e-01 2.228614e-01 2.228614e-01 2.228614e-01 2.228614e-01 2.228614e-01 2.228614e-01 2.228614e-01 2.228614e-01 2.228614e-01 2.228614e-01 2.228614e-01 2.228614e-01 2.228614e-01 2.228614e-01 2.228614e-01 2.228614e-01 2.228614e-01 2.228614e-01 2.228614e-01 2.228614e-01 2.228614e-01 2.228614e-01 2.228614e-01 2.228614e-01 2.228614e-01 2.228614e-01 2.228614e-01 2.228614e-01 2.228614e-01 2.228614e-01 2.228614e-01 2.228614e-01 2.228614e-01 2.228614e-01 2.228614e-01 2.228614e-01 2.228614e-01 2.228614e-01 2.228614e-01 2.228614e-01 2.228614e-01 2.228614e-01 2.228614e-01 2.228614e-01 2.228614e-01 2.228614e-01 2.228614e-01 2.228614e-01 2.228614e-01 2.228614e-01 2.228614e-01 2.228614e-01 2.228614e-01 2.228614e-01 2.228614e-01 2.228614e-01 2.228614e-01 2.228614e-01 2.228614e-01 2.228614e-01 2.228614e-01 2.228614e-01 2.228614e-01 2.228614e-01 2.228614e-01 2.228614e-01 2.228614e-01 2.228614e-01 2.228614e-01 2.228614e-01 2.228614e-01 2.228614e-01 2.228614e-01 2.228614e-01 2.228614e-01 2.228614e-01 2.228614e-01 2.228614e-01 2.228614e-01 2.228614e-01 2.228614e-01 2.228614e-01 2.228614e-01 2.228614e-01 2.228614e-01 2.228614e-01 2.228614e-01 2.228614e-01 2.228614e-01 2.228614e-01 2.228614e-01 2.228614e-01 2.228614e-01 2.228614e-01 2.228614e-01 2.228614e-01 2.228614e-01 2.228614e-01 2.228614e-01 2.228614e-01 2.228614e-01 2.228614e-01 2.228614e-01 2.228614e-01 2.228614e-01 2.228614e-01 2.228614e-01 2.228614e-01 2.228614e-01 2.228614e-01 2.228614e-01 2.228614e-01 2.228614e-01 2.228614e-01 2.228614e-01 2.228614e-01 2.228614e-01 2.228614e-01 2.228614e-01 2.228614e-01 2.228614e-01 2.228614e-01 2.228614e-01 2.228614e-01 2.228614e-01 2.228614e-01 2.228614e-01 2.228614e-01 2.228614e-01 2.228614e-01 2.228614e-01 2.228614e-01 2.228614e-01 2.228614e-01 2.228614e-01 2.228614e-01 2.228614e-01 2.228614e-01 2.228614e-01 2.228614e-01 2.228614e-01 2.228614e-01 2.228614e-01 2.228614e-01 2.228614e-01 2.228614e-01 2.228614e-01 2.228614e-01 2.228614e-01 2.228614e-01 2.228614e-01 2.228614e-01 2.228614e-01 2.228614e-01 2.228614e-01 2.228614e-01 2.228614e-01 2.228614e-01 2.228614e-01 
4.268571e+03 3.006325e-01 2.990659e-01 2.880723e-01 2.880723e-01 2.876475e-01 2.522393e-01 2.522393e-01 2.521612e-01 2.521612e-01 2.521612e-01 2.521612e-01 2.521612e-01 2.521612e-01 2.388425e-01 2.388425e-01 2.388425e-01 2.343380e-01 2.337908e-01 2.337908e-01 2.337908e-01 2.326814e-01 2.302689e-01 2.288080e-01 2.272719e-01 2.272719e-01 2.263970e-01 2.259383e-01 2.253403e-01 2.237496e-01 2.237496e-01 2.237496e-01 2.231578e-01 2.231578e-01 2.231578e-01 2.231578e-01 2.231578e-01 2.231578e-01 2.230979e-01 2.228890e-01 2.228890e-01 2.228890e-01 2.228890e-01 2.228890e-01 2.228815e-01 2.228815e-01 2.228815e-01 2.228815e-01 2.228815e-01 2.228799e-01 2.228799e-01 2.228799e-01 2.228799e-01 2.228799e-01 2.228799e-01 2.228799e-01 2.228795e-01 2.228795e-01 2.228736e-01 2.228736e-01 2.228730e-01 2.228730e-01 2.228730e-01 2.228730e-01 2.228726e-01 2.228720e-01 2.228693e-01 2.228690e-01 2.228672e-01 2.228619e-01 2.228619e-01 2.228618e-01 2.228617e-01 2.228614e-01 2.228614e-01 2.228614e-01 2.228614e-01 2.228614e-01 2.228614e-01 2.228614e-01 2.228614e-01 2.228614e-01 2.228614e-01 2.228614e-01 2.228614e-01 2.228614e-01 2.228614e-01 2.228614e-01 2.228614e-01 2.228614e-01 2.228614e-01 2.228614e-01 2.228614e-01 2.228614e-01 2.228614e-01 2.228614e-01 2.228614e-01 2.228614e-01 2.228614e-01 2.228614e-01 2.228614e-01 2.228614e-01 2.228614e-01 2.228614e-01 2.228614e-01 2.228614e-01 2.228614e-01 2.228614e-01 2.228614e-01 2.228614e-01 2.228614e-01 2.228614e-01 2.228614e-01 2.228614e-01 2.228614e-01 2.228614e-01 2.228614e-01 2.228614e-01 2.228614e-01 2.228614e-01 2.228614e-01 2.228614e-01 2.228614e-01 2.228614e-01 2.228614e-01 2.228614e-01 2.228614e-01 2.228614e-01 2.228614e-01 2.228614e-01 2.228614e-01 2.228614e-01 2.228614e-01 2.228614e-01 2.228614e-01 2.228614e-01 2.228614e-01 2.228614e-01 2.228614e-01 2.228614e-01 2.228614e-01 2.228614e-01 2.228614e-01 2.228614e-01 2.228614e-01 2.228614e-01 2.228614e-01 2.228614e-01 2.228614e-01 2.228614e-01 2.228614e-01 2.228614e-01 2.228614e-01 2.228614e-01 2.228614e-01 2.228614e-01 2.228614e-01 2.228614e-01 2.228614e-01 2.228614e-01 2.228614e-01 2.228614e-01 2.228614e-01 2.228614e-01 2.228614e-01 2.228614e-01 2.228614e-01 2.228614e-01 2.228614e-01 2.228614e-01 2.228614e-01 2.228614e-01 2.228614e-01 2.228614e-01 2.228614e-01 2.228614e-01 2.228614e-01 2.228614e-01 2.228614e-01 2.228614e-01 2.228614e-01 2.228614e-01 2.228614e-01 2.228614e-01 2.228614e-01 2.228614e-01 2.228614e-01 2.228614e-01 2.228614e-01 2.228614e-01 2.228614e-01 2.228614e-01 2.228614e-01 2.228614e-01 2.228614e-01 2.228614e-01 2.228614e-01 2.228614e-01 2.228614e-01 2.228614e-01 2.228614e-01 2.228614e-01 2.228614e-01 2.228614e-01 2.228614e-01 2.228614e-01 2.228614e-01 2.228614e-01 2.228614e-01 2.228614e-01 2.228614e-01 2.228614e-01 2.228614e-01 2.228614e-01 2.228614e-01 2.228614e-01 2.228614e-01 2.228614e-01 2.228614e-01 2.228614e-01 2.228614e-01 2.228614e-01 2.228614e-01 2.228614e-01 2.228614e-01 2.228614e-01 2.228614e-01 2.228614e-01 2.228614e-01 2.228614e-01 2.228614e-01 2.228614e-01 2.228614e-01 2.228614e-01 2.228614e-01 2.228614e-01 2.228614e-01 2.228614e-01 2.228614e-01 2.228614e-01 2.228614e-01 2.228614e-01 2.228614e-01 2.228614e-01 2.228614e-01 2.228614e-01 2.228614e-01 2.228614e-01 2.228614e-01 2.228614e-01 2.228614e-01 2.228614e-01 2.228614e-01 2.228614e-01 2.228614e-01 2.228614e-01 2.228614e-01 2.228614e-01 2.228614e-01 2.228614e-01 2.228614e-01 2.228614e-01 2.228614e-01 2.228614e-01 2.228614e-01 2.228614e-01 2.228614e-01 2.228614e-01 2.228614e-01 2.228614e-01 2.228614e-01 2.228614e-01 2.228614e-01 2.228614e-01 2.228614e-01 2.228614e-01 2.228614e-01 2.228614e-01 2.228614e-01 2.228614e-01 2.228614e-01 2.228614e-01 2.228614e-01 2.228614e-01 2.228614e-01 2.228614e-01 2.228614e-01 2.228614e-01 2.228614e-01 2.228614e-01 2.228614e-01 2.228614e-01 2.228614e-01 2.228614e-01 2.228614e-01 2.228614e-01 2.228614e-01 2.228614e-01 2.228614e-01 2.228614e-01 2.228614e-01 2.228614e-01 2.228614e-01 2.228614e-01 2.228614e-01 2.228614e-01 2.228614e-01 2.228614e-01 2.228614e-01 2.228614e-01 2.228614e-01 2.228614e-01 2.228614e-01 2.228614e-01 2.228614e-01 2.228614e-01 2.228614e-01 2.228614e-01 2.228614e-01 2.228614e-01 2.228614e-01 2.228614e-01 2.228614e-01 2.228614e-01 2.228614e-01 2.228614e-01 2.228614e-01 2.228614e-01 2.228614e-01 2.228614e-01 2.228614e-01 2.228614e-01 2.228614e-01 2.228614e-01 2.228614e-01 2.228614e-01 2.228614e-01 2.228614e-01 2.228614e-01 2.228614e-01 2.228614e-01 2.228614e-01 2.228614e-01 2.228614e-01 2.228614e-01 2.228614e-01 2.228614e-01 2.228614e-01 2.228614e-01 2.228614e-01 2.228614e-01 2.228614e-01 2.228614e-01 2.228614e-01 2.228614e-01 2.228614e-01 2.228614e-01 2.228614e-01 2.228614e-01 2.228614e-01 2.228614e-01 2.228614e-01 2.228614e-01 2.228614e-01 2.228614e-01 2.228614e-01 2.228614e-01 2.228614e-01 2.228614e-01 2.228614e-01 2.228614e-01 2.228614e-01 2.228614e-01 2.228614e-01 2.228614e-01 2.228614e-01 2.228614e-01 2.228614e-01 2.228614e-01 2.228614e-01 2.228614e-01 2.228614e-01 2.228614e-01 2.228614e-01 2.228614e-01 2.228614e-01 2.228614e-01 2.228614e-01 2.228614e-01 2.228614e-01 2.228614e-01 2.228614e-01 2.228614e-01 2.228614e-01 2.228614e-01 2.228614e-01 2.228614e-01 2.228614e-01 2.228614e-01 2.228614e-01 2.228614e-01 2.228614e-01 2.228614e-01 2.228614e-01 2.228614e-01 2.228614e-01 2.228614e-01 2.228614e-01 2.228614e-01 2.228614e-01 2.228614e-01 2.228614e-01 2.228614e-01 2.228614e-01 2.228614e-01 2.228614e-01 2.228614e-01 2.228614e-01 2.228614e-01 2.228614e-01 2.228614e-01 2.228614e-01 2.228614e-01 2.228614e-01 2.228614e-01 2.228614e-01 2.228614e-01 2.228614e-01 2.228614e-01 2.228614e-01 2.228614e-01 2.228614e-01 2.228614e-01 2.228614e-01 2.228614e-01 2.228614e-01 2.228614e-01 2.228614e-01 2.228614e-01 2.228614e-01 2.228614e-01 2.228614e-01 2.228614e-01 2.228614e-01 2.228614e-01 2.228614e-01 2.228614e-01 2.228614e-01 2.228614e-01 2.228614e-01 2.228614e-01 2.228614e-01 2.228614e-01 2.228614e-01 2.228614e-01 2.228614e-01 2.228614e-01 2.228614e-01 2.228614e-01 2.228614e-01 2.228614e-01 2.228614e-01 2.228614e-01 2.228614e-01 2.228614e-01 2.228614e-01 2.228614e-01 2.228614e-01 2.228614e-01 2.228614e-01 2.228614e-01 2.228614e-01 2.228614e-01 2.228614e-01 2.228614e-01 2.228614e-01 2.228614e-01 2.228614e-01 2.228614e-01 2.228614e-01 2.228614e-01 2.228614e-01 2.228614e-01 2.228614e-01 2.228614e-01 2.228614e-01 2.228614e-01 2.228614e-01 2.228614e-01 2.228614e-01 2.228614e-01 2.228614e-01 2.228614e-01 2.228614e-01 2.228614e-01 2.228614e-01 2.228614e-01 2.228614e-01 2.228614e-01 2.228614e-01 2.228614e-01 2.228614e-01 2.228614e-01 2.228614e-01 2.228614e-01 2.228614e-01 2.228614e-01 2.228614e-01 2.228614e-01 2.228614e-01 2.228614e-01 2.228614e-01 2.228614e-01 2.228614e-01 2.228614e-01 2.228614e-01 2.228614e-01 2.228614e-01 2.228614e-01 2.228614e-01 2.228614e-01 2.228614e-01 2.228614e-01 2.228614e-01 2.228614e-01 2.228614e-01 2.228614e-01 2.228614e-01 2.228614e-01 2.228614e-01 2.228614e-01 2.228614e-01 2.228614e-01 2.228614e-01 2.228614e-01 2.228614e-01 2.228614e-01 2.228614e-01 2.228614e-01 2.228614e-01 2.228614e-01 2.228614e-01 2.228614e-01 2.228614e-01 2.228614e-01 2.228614e-01 2.228614e-01 2.228614e-01 2.228614e-01 2.228614e-01 2.228614e-01 2.228614e-01 2.228614e-01 2.228614e-01 2.228614e-01 2.228614e-01 2.228614e-01 2.228614e-01 2.228614e-01 2.228614e-01 2.228614e-01 2.228614e-01 2.228614e-01 2.228614e-01 2.228614e-01 2.228614e-01 2.228614e-01 2.228614e-01 2.228614e-01 2.228614e-01 2.228614e-01 2.228614e-01 2.228614e-01 2.228614e-01 2.228614e-01 2.228614e-01 2.228614e-01 2.228614e-01 2.228614e-01 2.228614e-01 2.228614e-01 2.228614e-01 2.228614e-01 2.228614e-01 2.228614e-01 2.228614e-01 2.228614e-01 2.228614e-01 2.228614e-01 2.228614e-01 2.228614e-01 2.228614e-01 2.228614e-01 2.228614e-01 2.228614e-01 2.228614e-01 2.228614e-01 2.228614e-01 2.228614e-01 2.228614e-01 2.228614e-01 2.228614e-01 2.228614e-01 2.228614e-01 2.228614e-01 2.228614e-01 2.228614e-01 2.228614e-01 2.228614e-01 2.228614e-01 2.228614e-01 2.228614e-01 2.228614e-01 2.228614e-01 2.228614e-01 2.228614e-01 2.228614e-01 2.228614e-01 2.228614e-01 2.228614e-01 2.228614e-01 2.228614e-01 2.228614e-01 2.228614e-01 2.228614e-01 2.228614e-01 2.228614e-01 2.228614e-01 2.228614e-01 2.228614e-01 2.228614e-01 2.228614e-01 2.228614e-01 2.228614e-01 2.228614e-01 2.228614e-01 2.228614e-01 2.228614e-01 2.228614e-01 2.228614e-01 2.228614e-01 2.228614e-01 2.228614e-01 2.228614e-01 2.228614e-01 2.228614e-01 2.228614e-01 2.228614e-01 2.228614e-01 2.228614e-01 2.228614e-01 2.228614e-01 2.228614e-01 2.228614e-01 2.228614e-01 2.228614e-01 2.228614e-01 2.228614e-01 2.228614e-01 2.228614e-01 2.228614e-01 2.228614e-01 2.228614e-01 2.228614e-01 2.228614e-01 2.228614e-01 2.228614e-01 2.228614e-01 2.228614e-01 2.228614e-01 2.228614e-01 2.228614e-01 2.228614e-01 2.228614e-01 2.228614e-01 2.228614e-01 2.228614e-01 2.228614e-01 2.228614e-01 2.228614e-01 2.228614e-01 2.228614e-01 2.228614e-01 2.228614e-01 2.228614e-01 2.228614e-01 2.228614e-01 2.228614e-01 2.228614e-01 2.228614e-01 2.228614e-01 2.228614e-01 2.228614e-01 2.228614e-01 2.228614e-01 2.228614e-01 2.228614e-01 2.228614e-01 2.228614e-01 2.228614e-01 2.228614e-01 2.228614e-01 2.228614e-01 2.228614e-01 2.228614e-01 2.228614e-01 2.228614e-01 2.228614e-01 2.228614e-01 2.228614e-01 2.228614e-01 2.228614e-01 2.228614e-01 2.228614e-01 2.228614e-01 2.228614e-01 2.228614e-01 2.228614e-01 2.228614e-01 2.228614e-01 2.228614e-01 2.228614e-01 2.228614e-01 2.228614e-01 2.228614e-01 2.228614e-01 2.228614e-01 2.228614e-01 2.228614e-01 2.228614e-01 2.228614e-01 2.228614e-01 2.228614e-01 2.228614e-01 2.228614e-01 2.228614e-01 2.228614e-01 2.228614e-01 2.228614e-01 2.228614e-01 2.228614e-01 2.228614e-01 2.228614e-01 2.228614e-01 2.228614e-01 2.228614e-01 2.228614e-01 2.228614e-01 2.228614e-01 2.228614e-01 2.228614e-01 2.228614e-01 2.228614e-01 2.228614e-01 2.228614e-01 2.228614e-01 2.228614e-01 2.228614e-01 2.228614e-01 2.228614e-01 2.228614e-01 2.228614e-01 2.228614e-01 2.228614e-01 2.228614e-01 2.228614e-01 2.228614e-01 2.228614e-01 2.228614e-01 2.228614e-01 2.228614e-01 2.228614e-01 2.228614e-01 2.228614e-01 2.228614e-01 2.228614e-01 2.228614e-01 2.228614e-01 2.228614e-01 2.228614e-01 2.228614e-01 2.228614e-01 2.228614e-01 2.228614e-01 2.228614e-01 2.228614e-01 2.228614e-01 2.228614e-01 2.228614e-01 2.228614e-01 2.228614e-01 2.228614e-01 2.228614e-01 2.228614e-01 2.228614e-01 2.228614e-01 2.228614e-01 2.228614e-01 2.228614e-01 2.228614e-01 2.228614e-01 2.228614e-01 2.228614e-01 2.228614e-01 2.228614e-01 2.228614e-01 2.228614e-01 2.228614e-01 2.228614e-01 2.228614e-01 2.228614e-01 2.228614e-01 2.228614e-01 2.228614e-01 2.228614e-01 2.228614e-01 2.228614e-01 2.228614e-01 2.228614e-01 2.228614e-01 2.228614e-01 2.228614e-01 2.228614e-01 2.228614e-01 2.228614e-01 2.228614e-01 2.228614e-01 2.228614e-01 2.228614e-01 2.228614e-01 2.228614e-01 2.228614e-01 2.228614e-01 2.228614e-01 2.228614e-01 2.228614e-01 2.228614e-01 2.228614e-01 2.228614e-01 2.228614e-01 2.228614e-01 2.228614e-01 2.228614e-01 2.228614e-01 2.228614e-01 2.228614e-01 2.228614e-01 2.228614e-01 2.228614e-01 2.228614e-01 2.228614e-01 2.228614e-01 2.228614e-01 2.228614e-01 2.228614e-01 2.228614e-01 2.228614e-01 2.228614e-01 2.228614e-01 2.228614e-01 2.228614e-01 2.228614e-01 2.228614e-01 2.228614e-01 2.228614e-01 2.228614e-01 2.228614e-01 2.228614e-01 2.228614e-01 2.228614e-01 2.228614e-01 2.228614e-01 2.228614e-01 2.228614e-01 2.228614e-01 2.228614e-01 2.228614e-01 2.228614e-01 2.228614e-01 2.228614e-01 2.228614e-01 2.228614e-01 2.228614e-01 2.228614e-01 2.228614e-01 2.228614e-01 2.228614e-01 2.228614e-01 2.228614e-01 2.228614e-01 2.228614e-01 2.228614e-01 2.228614e-01 2.228614e-01 2.228614e-01 2.228614e-01 2.228614e-01 2.228614e-01 2.228614e-01 2.228614e-01 2.228614e-01 2.228614e-01 2.228614e-01 2.228614e-01 2.228614e-01 2.228614e-01 2.228614e-01 2.228614e-01 2.228614e-01 2.228614e-01 2.228614e-01 2.228614e-01 2.228614e-01 2.228614e-01 2.228614e-01 2.228614e-01 2.228614e-01 2.228614e-01 2.228614e-01 2.228614e-01 2.228614e-01 2.228614e-01 2.228614e-01 2.228614e-01 2.228614e-01 2.228614e-01 2.228614e-01 2.228614e-01 2.228614e-01 2.228614e-01 2.228614e-01 2.228614e-01 2.228614e-01 2.228614e-01 2.228614e-01 2.228614e-01 2.228614e-01 2.228614e-01 2.228614e-01 2.228614e-01 2.228614e-01 2.228614e-01 2.228614e-01 2.228614e-01 2.228614e-01 2.228614e-01 2.228614e-01 2.228614e-01 2.228614e-01 2.228614e-01 2.228614e-01 2.228614e-01 2.228614e-01 2.228614e-01 2.228614e-01 2.228614e-01 2.228614e-01 2.228614e-01 2.228614e-01 2.228614e-01 2.228614e-01 2.228614e-01 2.228614e-01 2.228614e-01 2.228614e-01 2.228614e-01 2.228614e-01 2.228614e-01 2.228614e-01 2.228614e-01 2.228614e-01 2.228614e-01 2.228614e-01 2.228614e-01 2.228614e-01 2.228614e-01 2.228614e-01 2.228614e-01 2.228614e-01 2.228614e-01 2.228614e-01 2.228614e-01 2.228614e-01 2.228614e-01 2.228614e-01 2.228614e-01 2.228614e-01 2.228614e-01 2.228614e-01 2.228614e-01 2.228614e-01 2.228614e-01 2.228614e-01 2.228614e-01 2.228614e-01 2.228614e-01 2.228614e-01 2.228614e-01 2.228614e-01 2.228614e-01 2.228614e-01 2.228614e-01 2.228614e-01 2.228614e-01 2.228614e-01 2.228614e-01 2.228614e-01 2.228614e-01 2.228614e-01 2.228614e-01 2.228614e-01 2.228614e-01 2.228614e-01 2.228614e-01 2.228614e-01 2.228614e-01 2.228614e-01 2.228614e-01 2.228614e-01 2.228614e-01 2.228614e-01 2.228614e-01 2.228614e-01 2.228614e-01 2.228614e-01 2.228614e-01 2.228614e-01 2.228614e-01 2.228614e-01 2.228614e-01 2.228614e-01 2.228614e-01 2.228614e-01 2.228614e-01 2.228614e-01 2.228614e-01 2.228614e-01 2.228614e-01 2.228614e-01 2.228614e-01 2.228614e-01 2.228614e-01 2.228614e-01 2.228614e-01 2.228614e-01 2.228614e-01 2.228614e-01 2.228614e-01 2.228614e-01 2.228614e-01 2.228614e-01 2.228614e-01 2.228614e-01 2.228614e-01 2.228614e-01 2.228614e-01 2.228614e-01 2.228614e-01 2.228614e-01 2.228614e-01 2.228614e-01 2.228614e-01 2.228614e-01 2.228614e-01 2.228614e-01 2.228614e-01 2.228614e-01 2.228614e-01 2.228614e-01 2.228614e-01 2.228614e-01 2.228614e-01 2.228614e-01 2.228614e-01 2.228614e-01 2.228614e-01 2.228614e-01 2.228614e-01 2.228614e-01 2.228614e-01 2.228614e-01 2.228614e-01 2.228614e-01 2.228614e-01 2.228614e-01 2.228614e-01 2.228614e-01 2.228614e-01 2.228614e-01 2.228614e-01 2.228614e-01 2.228614e-01 2.228614e-01 2.228614e-01 2.228614e-01 2.228614e-01 2.228614e-01 2.228614e-01 2.228614e-01 2.228614e-01 2.228614e-01 2.228614e-01 2.228614e-01 2.228614e-01 2.228614e-01 2.228614e-01 2.228614e-01 2.228614e-01 2.228614e-01 2.228614e-01 2.228614e-01 2.228614e-01 2.228614e-01 2.228614e-01 2.228614e-01 2.228614e-01 2.228614e-01 2.228614e-01 2.228614e-01 2.228614e-01 2.228614e-01 2.228614e-01 2.228614e-01 2.228614e-01 2.228614e-01 2.228614e-01 2.228614e-01 2.228614e-01 2.228614e-01 2.228614e-01 2.228614e-01 2.228614e-01 2.228614e-01 2.228614e-01 2.228614e-01 2.228614e-01 2.228614e-01 2.228614e-01 2.228614e-01 2.228614e-01 2.228614e-01 2.228614e-01 2.228614e-01 2.228614e-01 2.228614e-01 2.228614e-01 2.228614e-01 2.228614e-01 2.228614e-01 2.228614e-01 2.228614e-01 2.228614e-01 2.228614e-01 2.228614e-01 2.228614e-01 2.228614e-01 2.228614e-01 2.228614e-01 2.228614e-01 2.228614e-01 2.228614e-01 2.228614e-01 2.228614e-01 2.228614e-01 2.228614e-01 2.228614e-01 2.228614e-01 2.228614e-01 2.228614e-01 2.228614e-01 2.228614e-01 2.228614e-01 2.228614e-01 2.228614e-01 2.228614e-01 2.228614e-01 2.228614e-01 2.228614e-01 2.228614e-01 2.228614e-01 2.228614e-01 2.228614e-01 2.228614e-01 2.228614e-01 2.228614e-01 2.228614e-01 2.228614e-01 2.228614e-01 2.228614e-01 2.228614e-01 2.228614e-01 2.228614e-01 2.228614e-01 2.228614e-01 2.228614e-01 2.228614e-01 2.228614e-01 2.228614e-01 2.228614e-01 2.228614e-01 2.228614e-01 2.228614e-01 2.228614e-01 2.228614e-01 2.228614e-01 2.228614e-01 2.228614e-01 2.228614e-01 2.228614e-01 2.228614e-01 2.228614e-01 2.228614e-01 2.228614e-01 2.228614e-01 2.228614e-01 2.228614e-01 2.228614e-01 2.228614e-01 2.228614e-01 2.228614e-01 2.228614e-01 2.228614e-01 2.228614e-01 2.228614e-01 2.228614e-01 2.228614e-01 2.228614e-01 2.228614e-01 2.228614e-01 2.228614e-01 2.228614e-01 2.228614e-01 2.228614e-01 2.228614e-01 2.228614e-01 2.228614e-01 2.228614e-01 2.228614e-01 2.228614e-01 2.228614e-01 2.228614e-01 2.228614e-01 2.228614e-01 2.228614e-01 2.228614e-01 2.228614e-01 2.228614e-01 2.228614e-01 2.228614e-01 2.228614e-01 2.228614e-01 2.228614e-01 2.228614e-01 2.228614e-01 2.228614e-01 2.228614e-01 2.228614e-01 2.228614e-01 2.228614e-01 2.228614e-01 2.228614e-01 2.228614e-01 2.228614e-01 2.228614e-01 2.228614e-01 2.228614e-01 2.228614e-01 2.228614e-01 2.228614e-01 2.228614e-01 2.228614e-01 2.228614e-01 2.228614e-01 2.228614e-01 2.228614e-01 2.228614e-01 2.228614e-01 2.228614e-01 2.228614e-01 2.228614e-01 2.228614e-01 2.228614e-01 2.228614e-01 2.228614e-01 2.228614e-01 2.228614e-01 2.228614e-01 2.228614e-01 2.228614e-01 2.228614e-01 2.228614e-01 2.228614e-01 2.228614e-01 2.228614e-01 2.228614e-01 2.228614e-01 2.228614e-01 2.228614e-01 2.228614e-01 2.228614e-01 2.228614e-01 2.228614e-01 2.228614e-01 2.228614e-01 2.228614e-01 2.228614e-01 2.228614e-01 2.228614e-01 2.228614e-01 2.228614e-01 2.228614e-01 2.228614e-01 2.228614e-01 2.228614e-01 2.228614e-01 2.228614e-01 2.228614e-01 2.228614e-01 2.228614e-01 2.228614e-01 2.228614e-01 2.228614e-01 2.228614e-01 2.228614e-01 2.228614e-01 2.228614e-01 2.228614e-01 2.228614e-01 2.228614e-01 2.228614e-01 2.228614e-01 2.228614e-01 2.228614e-01 2.228614e-01 2.228614e-01 2.228614e-01 2.228614e-01 2.228614e-01 2.228614e-01 2.228614e-01 2.228614e-01 2.228614e-01 2.228614e-01 2.228614e-01 2.228614e-01 2.228614e-01 2.228614e-01 2.228614e-01 2.228614e-01 2.228614e-01 2.228614e-01 2.228614e-01 2.228614e-01 2.228614e-01 2.228614e-01 2.228614e-01 2.228614e-01 2.228614e-01 2.228614e-01 2.228614e-01 2.228614e-01 2.228614e-01 2.228614e-01 2.228614e-01 2.228614e-01 2.228614e-01 2.228614e-01 2.228614e-01 2.228614e-01 2.228614e-01 2.228614e-01 2.228614e-01 2.228614e-01 2.228614e-01 2.228614e-01 2.228614e-01 2.228614e-01 2.228614e-01 2.228614e-01 2.228614e-01 2.228614e-01 2.228614e-01 2.228614e-01 2.228614e-01 2.228614e-01 2.228614e-01 2.228614e-01 2.228614e-01 2.228614e-01 2.228614e-01 2.228614e-01 2.228614e-01 2.228614e-01 2.228614e-01 2.228614e-01 2.228614e-01 2.228614e-01 2.228614e-01 2.228614e-01 2.228614e-01 2.228614e-01 2.228614e-01 2.228614e-01 2.228614e-01 2.228614e-01 2.228614e-01 2.228614e-01 2.228614e-01 2.228614e-01 2.228614e-01 2.228614e-01 2.228614e-01 2.228614e-01 2.228614e-01 2.228614e-01 2.228614e-01 2.228614e-01 2.228614e-01 2.228614e-01 2.228614e-01 2.228614e-01 2.228614e-01 2.228614e-01 2.228614e-01 2.228614e-01 2.228614e-01 2.228614e-01 2.228614e-01 2.228614e-01 2.228614e-01 2.228614e-01 2.228614e-01 2.228614e-01 2.228614e-01 2.228614e-01 2.228614e-01 2.228614e-01 2.228614e-01 2.228614e-01 2.228614e-01 2.228614e-01 2.228614e-01 2.228614e-01 2.228614e-01 2.228614e-01 2.228614e-01 2.228614e-01 2.228614e-01 2.228614e-01 2.228614e-01 2.228614e-01 2.228614e-01 2.228614e-01 2.228614e-01 2.228614e-01 2.228614e-01 2.228614e-01 2.228614e-01 2.228614e-01 2.228614e-01 2.228614e-01 2.228614e-01 2.228614e-01 2.228614e-01 2.228614e-01 2.228614e-01 2.228614e-01 2.228614e-01 2.228614e-01 2.228614e-01 2.228614e-01 2.228614e-01 2.228614e-01 2.228614e-01 2.228614e-01 2.228614e-01 2.228614e-01 2.228614e-01 2.228614e-01 2.228614e-01 2.228614e-01 2.228614e-01 2.228614e-01 2.228614e-01 2.228614e-01 2.228614e-01 2.228614e-01 2.228614e-01 2.228614e-01 2.228614e-01 2.228614e-01 2.228614e-01 2.228614e-01 2.228614e-01 2.228614e-01 2.228614e-01 2.228614e-01 2.228614e-01 2.228614e-01 2.228614e-01 2.228614e-01 2.228614e-01 2.228614e-01 2.228614e-01 2.228614e-01 2.228614e-01 2.228614e-01 2.228614e-01 2.228614e-01 2.228614e-01 2.228614e-01 2.228614e-01 2.228614e-01 2.228614e-01 2.228614e-01 2.228614e-01 2.228614e-01 2.228614e-01 2.228614e-01 2.228614e-01 2.228614e-01 2.228614e-01 2.228614e-01 2.228614e-01 2.228614e-01 2.228614e-01 2.228614e-01 2.228614e-01 2.228614e-01 2.228614e-01 2.228614e-01 2.228614e-01 2.228614e-01 2.228614e-01 2.228614e-01 2.228614e-01 2.228614e-01 2.228614e-01 2.228614e-01 2.228614e-01 2.228614e-01 2.228614e-01 2.228614e-01 2.228614e-01 2.228614e-01 2.228614e-01 2.228614e-01 2.228614e-01 2.228614e-01 2.228614e-01 2.228614e-01 2.228614e-01 2.228614e-01 2.228614e-01 2.228614e-01 2.228614e-01 2.228614e-01 2.228614e-01 2.228614e-01 2.228614e-01 2.228614e-01 2.228614e-01 2.228614e-01 2.228614e-01 2.228614e-01 2.228614e-01 2.228614e-01 2.228614e-01 2.228614e-01 2.228614e-01 2.228614e-01 2.228614e-01 2.228614e-01 2.228614e-01 2.228614e-01 2.228614e-01 2.228614e-01 2.228614e-01 2.228614e-01 2.228614e-01 2.228614e-01 2.228614e-01 2.228614e-01 2.228614e-01 2.228614e-01 2.228614e-01 2.228614e-01 2.228614e-01 2.228614e-01 2.228614e-01 2.228614e-01 2.228614e-01 2.228614e-01 2.228614e-01 2.228614e-01 2.228614e-01 2.228614e-01 2.228614e-01 2.228614e-01 2.228614e-01 2.228614e-01 2.228614e-01 2.228614e-01 2.228614e-01 2.228614e-01 2.228614e-01 2.228614e-01 2.228614e-01 2.228614e-01 2.228614e-01 2.228614e-01 2.228614e-01 2.228614e-01 2.228614e-01 2.228614e-01 2.228614e-01 2.228614e-01 2.228614e-01 2.228614e-01 2.228614e-01 2.228614e-01 2.228614e-01 2.228614e-01 2.228614e-01 2.228614e-01 2.228614e-01 2.228614e-01 2.228614e-01 2.228614e-01 2.228614e-01 2.228614e-01 2.228614e-01 2.228614e-01 2.228614e-01 2.228614e-01 2.228614e-01 2.228614e-01 2.228614e-01 2.228614e-01 2.228614e-01 2.228614e-01 2.228614e-01 2.228614e-01 2.228614e-01 2.228614e-01 2.228614e-01 2.228614e-01 2.228614e-01 2.228614e-01 2.228614e-01 2.228614e-01 2.228614e-01 2.228614e-01 2.228614e-01 2.228614e-01 2.228614e-01 2.228614e-01 2.228614e-01 2.228614e-01 2.228614e-01 2.228614e-01 2.228614e-01 2.228614e-01 2.228614e-01 2.228614e-01 2.228614e-01 2.228614e-01 2.228614e-01 2.228614e-01 2.228614e-01 2.228614e-01 2.228614e-01 2.228614e-01 2.228614e-01 2.228614e-01 2.228614e-01 2.228614e-01 2.228614e-01 2.228614e-01 2.228614e-01 2.228614e-01 2.228614e-01 2.228614e-01 2.228614e-01 2.228614e-01 2.228614e-01 2.228614e-01 2.228614e-01 2.228614e-01 2.228614e-01 2.228614e-01 2.228614e-01 2.228614e-01 2.228614e-01 2.228614e-01 2.228614e-01 2.228614e-01 2.228614e-01 2.228614e-01 2.228614e-01 2.228614e-01 2.228614e-01 2.228614e-01 2.228614e-01 2.228614e-01 2.228614e-01 2.228614e-01 2.228614e-01 2.228614e-01 2.228614e-01 2.228614e-01 2.228614e-01 2.228614e-01 2.228614e-01 2.228614e-01 2.228614e-01 2.228614e-01 2.228614e-01 2.228614e-01 2.228614e-01 2.228614e-01 2.228614e-01 2.228614e-01 2.228614e-01 2.228614e-01 2.228614e-01 2.228614e-01 2.228614e-01 2.228614e-01 2.228614e-01 2.228614e-01 2.228614e-01 2.228614e-01 2.228614e-01 2.228614e-01 2.228614e-01 2.228614e-01 2.228614e-01 2.228614e-01 2.228614e-01 2.228614e-01 2.228614e-01 2.228614e-01 2.228614e-01 2.228614e-01 2.228614e-01 2.228614e-01 2.228614e-01 2.228614e-01 2.228614e-01 2.228614e-01 2.228614e-01 2.228614e-01 2.228614e-01 2.228614e-01 2.228614e-01 2.228614e-01 2.228614e-01 2.228614e-01 2.228614e-01 2.228614e-01 2.228614e-01 2.228614e-01 2.228614e-01 2.228614e-01 2.228614e-01 2.228614e-01 2.228614e-01 2.228614e-01 2.228614e-01 2.228614e-01 2.228614e-01 2.228614e-01 2.228614e-01 2.228614e-01 2.228614e-01 2.228614e-01 2.228614e-01 2.228614e-01 2.228614e-01 2.228614e-01 2.228614e-01 2.228614e-01 2.228614e-01 2.228614e-01 2.228614e-01 2.228614e-01 2.228614e-01 2.228614e-01 2.228614e-01 2.228614e-01 2.228614e-01 2.228614e-01 2.228614e-01 2.228614e-01 2.228614e-01 2.228614e-01 2.228614e-01 2.228614e-01 2.228614e-01 2.228614e-01 2.228614e-01 2.228614e-01 2.228614e-01 2.228614e-01 2.228614e-01 2.228614e-01 2.228614e-01 2.228614e-01 2.228614e-01 2.228614e-01 2.228614e-01 2.228614e-01 2.228614e-01 2.228614e-01 2.228614e-01 2.228614e-01 2.228614e-01 2.228614e-01 2.228614e-01 2.228614e-01 2.228614e-01 2.228614e-01 2.228614e-01 2.228614e-01 2.228614e-01 2.228614e-01 2.228614e-01 2.228614e-01 2.228614e-01 2.228614e-01 2.228614e-01 2.228614e-01 2.228614e-01 2.228614e-01 2.228614e-01 2.228614e-01 2.228614e-01 2.228614e-01 2.228614e-01 2.228614e-01 2.228614e-01 2.228614e-01 2.228614e-01 2.228614e-01 2.228614e-01 2.228614e-01 2.228614e-01 2.228614e-01 2.228614e-01 2.228614e-01 2.228614e-01 2.228614e-01 2.228614e-01 2.228614e-01 2.228614e-01 2.228614e-01 2.228614e-01 2.228614e-01 2.228614e-01 2.228614e-01 2.228614e-01 2.228614e-01 2.228614e-01 2.228614e-01 2.228614e-01 2.228614e-01 2.228614e-01 2.228614e-01 2.228614e-01 2.228614e-01 2.228614e-01 2.228614e-01 2.228614e-01 2.228614e-01 2.228614e-01 2.228614e-01 2.228614e-01 2.228614e-01 2.228614e-01 2.228614e-01 2.228614e-01 2.228614e-01 2.228614e-01 2.228614e-01 2.228614e-01 2.228614e-01 2.228614e-01 2.228614e-01 2.228614e-01 2.228614e-01 2.228614e-01 2.228614e-01 2.228614e-01 2.228614e-01 2.228614e-01 2.228614e-01 2.228614e-01 2.228614e-01 2.228614e-01 2.228614e-01 2.228614e-01 2.228614e-01 2.228614e-01 2.228614e-01 2.228614e-01 2.228614e-01 2.228614e-01 2.228614e-01 2.228614e-01 2.228614e-01 2.228614e-01 2.228614e-01 2.228614e-01 2.228614e-01 2.228614e-01 2.228614e-01 2.228614e-01 2.228614e-01 2.228614e-01 2.228614e-01 2.228614e-01 2.228614e-01 2.228614e-01 2.228614e-01 2.228614e-01 2.228614e-01 2.228614e-01 2.228614e-01 2.228614e-01 2.228614e-01 2.228614e-01 2.228614e-01 2.228614e-01 2.228614e-01 2.228614e-01 2.228614e-01 2.228614e-01 2.228614e-01 2.228614e-01 2.228614e-01 2.228614e-01 2.228614e-01 2.228614e-01 2.228614e-01 2.228614e-01 2.228614e-01 2.228614e-01 2.228614e-01 2.228614e-01 2.228614e-01 2.228614e-01 2.228614e-01 2.228614e-01 2.228614e-01 2.228614e-01 2.228614e-01 2.228614e-01 2.228614e-01 2.228614e-01 2.228614e-01 2.228614e-01 2.228614e-01 2.228614e-01 2.228614e-01 2.228614e-01 2.228614e-01 2.228614e-01 2.228614e-01 2.228614e-01 2.228614e-01 2.228614e-01 2.228614e-01 2.228614e-01 2.228614e-01 2.228614e-01 2.228614e-01 2.228614e-01 2.228614e-01 2.228614e-01 2.228614e-01 2.228614e-01 2.228614e-01 2.228614e-01 2.228614e-01 2.228614e-01 2.228614e-01 2.228614e-01 2.228614e-01 2.228614e-01 2.228614e-01 2.228614e-01 2.228614e-01 2.228614e-01 2.228614e-01 2.228614e-01 2.228614e-01 2.228614e-01 2.228614e-01 2.228614e-01 2.228614e-01 2.228614e-01 2.228614e-01 2.228614e-01 2.228614e-01 2.228614e-01 2.228614e-01 2.228614e-01 2.228614e-01 2.228614e-01 2.228614e-01 2.228614e-01 2.228614e-01 2.228614e-01 2.228614e-01 2.228614e-01 2.228614e-01 2.228614e-01 2.228614e-01 2.228614e-01 2.228614e-01 2.228614e-01 2.228614e-01 2.228614e-01 2.228614e-01 2.228614e-01 2.228614e-01 2.228614e-01 2.228614e-01 2.228614e-01 2.228614e-01 2.228614e-01 2.228614e-01 2.228614e-01 2.228614e-01 2.228614e-01 2.228614e-01 2.228614e-01 2.228614e-01 2.228614e-01 2.228614e-01 2.228614e-01 2.228614e-01 2.228614e-01 2.228614e-01 2.228614e-01 2.228614e-01 2.228614e-01 2.228614e-01 2.228614e-01 2.228614e-01 2.228614e-01 2.228614e-01 2.228614e-01 2.228614e-01 2.228614e-01 2.228614e-01 2.228614e-01 2.228614e-01 2.228614e-01 2.228614e-01 2.228614e-01 2.228614e-01 2.228614e-01 2.228614e-01 2.228614e-01 2.228614e-01 2.228614e-01 2.228614e-01 2.228614e-01 2.228614e-01 2.228614e-01 2.228614e-01 2.228614e-01 2.228614e-01 2.228614e-01 2.228614e-01 2.228614e-01 2.228614e-01 2.228614e-01 2.228614e-01 2.228614e-01 2.228614e-01 2.228614e-01 2.228614e-01 2.228614e-01 2.228614e-01 2.228614e-01 2.228614e-01 2.228614e-01 2.228614e-01 2.228614e-01 2.228614e-01 2.228614e-01 2.228614e-01 2.228614e-01 2.228614e-01 2.228614e-01 2.228614e-01 2.228614e-01 2.228614e-01 2.228614e-01 2.228614e-01 2.228614e-01 2.228614e-01 2.228614e-01 2.228614e-01 2.228614e-01 2.228614e-01 2.228614e-01 2.228614e-01 2.228614e-01 2.228614e-01 2.228614e-01 2.228614e-01 2.228614e-01 2.228614e-01 2.228614e-01 2.228614e-01 2.228614e-01 2.228614e-01 2.228614e-01 2.228614e-01 2.228614e-01 2.228614e-01 2.228614e-01 2.228614e-01 2.228614e-01 2.228614e-01 2.228614e-01 2.228614e-01 2.228614e-01 2.228614e-01 2.228614e-01 2.228614e-01 2.228614e-01 2.228614e-01 2.228614e-01 2.228614e-01 2.228614e-01 2.228614e-01 2.228614e-01 2.228614e-01 2.228614e-01 2.228614e-01 2.228614e-01 2.228614e-01 2.228614e-01 2.228614e-01 2.228614e-01 2.228614e-01 2.228614e-01 2.228614e-01 2.228614e-01 2.228614e-01 2.228614e-01 2.228614e-01 2.228614e-01 2.228614e-01 2.228614e-01 2.228614e-01 2.228614e-01 2.228614e-01 2.228614e-01 2.228614e-01 2.228614e-01 2.228614e-01 2.228614e-01 2.228614e-01 2.228614e-01 2.228614e-01 2.228614e-01 2.228614e-01 2.228614e-01 2.228614e-01 2.228614e-01 2.228614e-01 2.228614e-01 2.228614e-01 2.228614e-01 2.228614e-01 2.228614e-01 2.228614e-01 2.228614e-01 2.228614e-01 2.228614e-01 2.228614e-01 2.228614e-01 2.228614e-01 2.228614e-01 2.228614e-01 2.228614e-01 2.228614e-01 2.228614e-01 2.228614e-01 2.228614e-01 2.228614e-01 2.228614e-01 2.228614e-01 2.228614e-01 2.228614e-01 2.228614e-01 2.228614e-01 2.228614e-01 2.228614e-01 2.228614e-01 2.228614e-01 2.228614e-01 2.228614e-01 2.228614e-01 2.228614e-01 2.228614e-01 2.228614e-01 2.228614e-01 2.228614e-01 2.228614e-01 2.228614e-01 2.228614e-01 2.228614e-01 2.228614e-01 2.228614e-01 2.228614e-01 2.228614e-01 2.228614e-01 2.228614e-01 2.228614e-01 2.228614e-01 2.228614e-01 2.228614e-01 2.228614e-01 2.228614e-01 2.228614e-01 2.228614e-01 2.228614e-01 2.228614e-01 2.228614e-01 2.228614e-01 2.228614e-01 2.228614e-01 2.228614e-01 2.228614e-01 2.228614e-01 2.228614e-01 2.228614e-01 2.228614e-01 2.228614e-01 2.228614e-01 2.228614e-01 2.228614e-01 2.228614e-01 2.228614e-01 2.228614e-01 2.228614e-01 2.228614e-01 2.228614e-01 2.228614e-01 2.228614e-01 2.228614e-01 2.228614e-01 2.228614e-01 2.228614e-01 2.228614e-01 2.228614e-01 2.228614e-01 2.228614e-01 2.228614e-01 2.228614e-01 2.228614e-01 2.228614e-01 2.228614e-01 2.228614e-01 2.228614e-01 2.228614e-01 2.228614e-01 2.228614e-01 2.228614e-01 2.228614e-01 2.228614e-01 2.228614e-01 2.228614e-01 2.228614e-01 2.228614e-01 2.228614e-01 2.228614e-01 2.228614e-01 2.228614e-01 2.228614e-01 2.228614e-01 2.228614e-01 2.228614e-01 2.228614e-01 2.228614e-01 2.228614e-01 2.228614e-01 2.228614e-01 2.228614e-01 2.228614e-01 2.228614e-01 2.228614e-01 2.228614e-01 2.228614e-01 2.228614e-01 2.228614e-01 2.228614e-01 2.228614e-01 2.228614e-01 2.228614e-01 2.228614e-01 2.228614e-01 2.228614e-01 2.228614e-01 2.228614e-01 2.228614e-01 2.228614e-01 2.228614e-01 2.228614e-01 2.228614e-01 2.228614e-01 2.228614e-01 2.228614e-01 2.228614e-01 2.228614e-01 2.228614e-01 2.228614e-01 2.228614e-01 2.228614e-01 2.228614e-01 2.228614e-01 2.228614e-01 2.228614e-01 2.228614e-01 2.228614e-01 2.228614e-01 2.228614e-01 2.228614e-01 2.228614e-01 2.228614e-01 2.228614e-01 2.228614e-01 2.228614e-01 2.228614e-01 2.228614e-01 2.228614e-01 2.228614e-01 2.228614e-01 2.228614e-01 2.228614e-01 2.228614e-01 2.228614e-01 2.228614e-01 2.228614e-01 2.228614e-01 2.228614e-01 2.228614e-01 2.228614e-01 2.228614e-01 2.228614e-01 2.228614e-01 2.228614e-01 2.228614e-01 2.228614e-01 2.228614e-01 2.228614e-01 2.228614e-01 2.228614e-01 2.228614e-01 2.228614e-01 2.228614e-01 2.228614e-01 2.228614e-01 2.228614e-01 2.228614e-01 2.228614e-01 2.228614e-01 2.228614e-01 2.228614e-01 2.228614e-01 2.228614e-01 2.228614e-01 2.228614e-01 2.228614e-01 2.228614e-01 2.228614e-01 2.228614e-01 2.228614e-01 2.228614e-01 2.228614e-01 2.228614e-01 2.228614e-01 2.228614e-01 2.228614e-01 2.228614e-01 2.228614e-01 2.228614e-01 2.228614e-01 2.228614e-01 2.228614e-01 2.228614e-01 2.228614e-01 2.228614e-01 2.228614e-01 2.228614e-01 2.228614e-01 2.228614e-01 2.228614e-01 2.228614e-01 2.228614e-01 2.228614e-01 2.228614e-01 2.228614e-01 2.228614e-01 2.228614e-01 2.228614e-01 2.228614e-01 2.228614e-01 2.228614e-01 2.228614e-01 2.228614e-01 2.228614e-01 2.228614e-01 2.228614e-01 2.228614e-01 2.228614e-01 2.228614e-01 2.228614e-01 2.228614e-01 2.228614e-01 2.228614e-01 2.228614e-01 2.228614e-01 2.228614e-01 2.228614e-01 2.228614e-01 2.228614e-01 2.228614e-01 2.228614e-01 2.228614e-01 2.228614e-01 2.228614e-01 2.228614e-01 2.228614e-01 2.228614e-01 2.228614e-01 2.228614e-01 2.228614e-01 2.228614e-01 2.228614e-01 2.228614e-01 2.228614e-01 2.228614e-01 2.228614e-01 2.228614e-01 2.228614e-01 2.228614e-01 2.228614e-01 2.228614e-01 2.228614e-01 2.228614e-01 2.228614e-01 2.228614e-01 2.228614e-01 2.228614e-01 2.228614e-01 2.228614e-01 2.228614e-01 2.228614e-01 2.228614e-01 2.228614e-01 2.228614e-01 2.228614e-01 2.228614e-01 2.228614e-01 2.228614e-01 2.228614e-01 2.228614e-01 2.228614e-01 2.228614e-01 2.228614e-01 2.228614e-01 2.228614e-01 2.228614e-01 2.228614e-01 2.228614e-01 2.228614e-01 2.228614e-01 2.228614e-01 2.228614e-01 2.228614e-01 2.228614e-01 2.228614e-01 2.228614e-01 2.228614e-01 2.228614e-01 2.228614e-01 2.228614e-01 2.228614e-01 2.228614e-01 2.228614e-01 2.228614e-01 2.228614e-01 2.228614e-01 2.228614e-01 2.228614e-01 2.228614e-01 2.228614e-01 2.228614e-01 2.228614e-01 2.228614e-01 2.228614e-01 2.228614e-01 2.228614e-01 2.228614e-01 2.228614e-01 2.228614e-01 2.228614e-01 2.228614e-01 2.228614e-01 2.228614e-01 2.228614e-01 2.228614e-01 2.228614e-01 2.228614e-01 2.228614e-01 2.228614e-01 2.228614e-01 2.228614e-01 2.228614e-01 2.228614e-01 2.228614e-01 2.228614e-01 2.228614e-01 2.228614e-01 2.228614e-01 2.228614e-01 2.228614e-01 2.228614e-01 2.228614e-01 2.228614e-01 2.228614e-01 2.228614e-01 2.228614e-01 2.228614e-01 2.228614e-01 2.228614e-01 2.228614e-01 2.228614e-01 2.228614e-01 2.228614e-01 2.228614e-01 2.228614e-01 2.228614e-01 2.228614e-01 2.228614e-01 2.228614e-01 2.228614e-01 2.228614e-01 2.228614e-01 2.228614e-01 2.228614e-01 2.228614e-01 2.228614e-01 2.228614e-01 2.228614e-01 2.228614e-01 2.228614e-01 2.228614e-01 2.228614e-01 2.228614e-01 2.228614e-01 2.228614e-01 2.228614e-01 2.228614e-01 2.228614e-01 2.228614e-01 2.228614e-01 2.228614e-01 2.228614e-01 2.228614e-01 2.228614e-01 2.228614e-01 2.228614e-01 2.228614e-01 2.228614e-01 2.228614e-01 2.228614e-01 2.228614e-01 2.228614e-01 2.228614e-01 2.228614e-01 2.228614e-01 2.228614e-01 2.228614e-01 2.228614e-01 2.228614e-01 2.228614e-01 2.228614e-01 2.228614e-01 2.228614e-01 2.228614e-01 2.228614e-01 2.228614e-01 2.228614e-01 2.228614e-01 2.228614e-01 2.228614e-01 2.228614e-01 2.228614e-01 2.228614e-01 2.228614e-01 2.228614e-01 2.228614e-01 2.228614e-01 2.228614e-01 2.228614e-01 2.228614e-01 2.228614e-01 2.228614e-01 2.228614e-01 2.228614e-01 2.228614e-01 2.228614e-01 2.228614e-01 2.228614e-01 2.228614e-01 2.228614e-01 2.228614e-01 2.228614e-01 2.228614e-01 2.228614e-01 2.228614e-01 2.228614e-01 2.228614e-01 2.228614e-01 2.228614e-01 2.228614e-01 2.228614e-01 2.228614e-01 2.228614e-01 2.228614e-01 2.228614e-01 2.228614e-01 2.228614e-01 2.228614e-01 2.228614e-01 2.228614e-01 2.228614e-01 2.228614e-01 2.228614e-01 2.228614e-01 2.228614e-01 2.228614e-01 2.228614e-01 2.228614e-01 2.228614e-01 2.228614e-01 2.228614e-01 2.228614e-01 2.228614e-01 2.228614e-01 2.228614e-01 2.228614e-01 2.228614e-01 2.228614e-01 2.228614e-01 2.228614e-01 2.228614e-01 2.228614e-01 2.228614e-01 2.228614e-01 2.228614e-01 2.228614e-01 2.228614e-01 2.228614e-01 2.228614e-01 2.228614e-01 2.228614e-01 2.228614e-01 2.228614e-01 2.228614e-01 2.228614e-01 2.228614e-01 2.228614e-01 2.228614e-01 2.228614e-01 2.228614e-01 2.228614e-01 2.228614e-01 2.228614e-01 2.228614e-01 2.228614e-01 2.228614e-01 2.228614e-01 2.228614e-01 2.228614e-01 2.228614e-01 2.228614e-01 2.228614e-01 2.228614e-01 2.228614e-01 2.228614e-01 2.228614e-01 2.228614e-01 2.228614e-01 2.228614e-01 2.228614e-01 2.228614e-01 2.228614e-01 2.228614e-01 2.228614e-01 2.228614e-01 2.228614e-01 2.228614e-01 2.228614e-01 2.228614e-01 2.228614e-01 2.228614e-01 2.228614e-01 2.228614e-01 2.228614e-01 2.228614e-01 2.228614e-01 2.228614e-01 2.228614e-01 2.228614e-01 2.228614e-01 2.228614e-01 2.228614e-01 2.228614e-01 2.228614e-01 2.228614e-01 2.228614e-01 2.228614e-01 2.228614e-01 2.228614e-01 2.228614e-01 2.228614e-01 2.228614e-01 2.228614e-01 2.228614e-01 2.228614e-01 2.228614e-01 2.228614e-01 2.228614e-01 2.228614e-01 2.228614e-01 2.228614e-01 2.228614e-01 2.228614e-01 2.228614e-01 2.228614e-01 2.228614e-01 2.228614e-01 2.228614e-01 2.228614e-01 2.228614e-01 2.228614e-01 2.228614e-01 2.228614e-01 2.228614e-01 2.228614e-01 2.228614e-01 2.228614e-01 2.228614e-01 2.228614e-01 2.228614e-01 2.228614e-01 2.228614e-01 2.228614e-01 2.228614e-01 2.228614e-01 2.228614e-01 2.228614e-01 2.228614e-01 2.228614e-01 2.228614e-01 2.228614e-01 2.228614e-01 2.228614e-01 2.228614e-01 2.228614e-01 2.228614e-01 2.228614e-01 2.228614e-01 2.228614e-01 2.228614e-01 2.228614e-01 2.228614e-01 2.228614e-01 2.228614e-01 2.228614e-01 2.228614e-01 2.228614e-01 2.228614e-01 2.228614e-01 2.228614e-01 2.228614e-01 2.228614e-01 2.228614e-01 2.228614e-01 2.228614e-01 2.228614e-01 2.228614e-01 2.228614e-01 2.228614e-01 2.228614e-01 2.228614e-01 2.228614e-01 2.228614e-01 2.228614e-01 2.228614e-01 2.228614e-01 2.228614e-01 2.228614e-01 2.228614e-01 2.228614e-01 2.228614e-01 2.228614e-01 2.228614e-01 2.228614e-01 2.228614e-01 2.228614e-01 2.228614e-01 2.228614e-01 2.228614e-01 2.228614e-01 2.228614e-01 2.228614e-01 2.228614e-01 2.228614e-01 2.228614e-01 2.228614e-01 2.228614e-01 2.228614e-01 2.228614e-01 2.228614e-01 2.228614e-01 2.228614e-01 2.228614e-01 2.228614e-01 2.228614e-01 2.228614e-01 2.228614e-01 2.228614e-01 2.228614e-01 2.228614e-01 2.228614e-01 2.228614e-01 2.228614e-01 2.228614e-01 2.228614e-01 2.228614e-01 2.228614e-01 2.228614e-01 2.228614e-01 2.228614e-01 2.228614e-01 2.228614e-01 2.228614e-01 2.228614e-01 2.228614e-01 2.228614e-01 2.228614e-01 2.228614e-01 2.228614e-01 2.228614e-01 2.228614e-01 2.228614e-01 2.228614e-01 2.228614e-01 2.228614e-01 2.228614e-01 2.228614e-01 2.228614e-01 2.228614e-01 2.228614e-01 2.228614e-01 2.228614e-01 2.228614e-01 2.228614e-01 2.228614e-01 2.228614e-01 2.228614e-01 2.228614e-01 2.228614e-01 2.228614e-01 2.228614e-01 2.228614e-01 2.228614e-01 2.228614e-01 2.228614e-01 2.228614e-01 2.228614e-01 2.228614e-01 2.228614e-01 2.228614e-01 2.228614e-01 2.228614e-01 2.228614e-01 2.228614e-01 2.228614e-01 2.228614e-01 2.228614e-01 2.228614e-01 2.228614e-01 2.228614e-01 2.228614e-01 2.228614e-01 2.228614e-01 2.228614e-01 2.228614e-01 2.228614e-01 2.228614e-01 2.228614e-01 2.228614e-01 2.228614e-01 2.228614e-01 2.228614e-01 2.228614e-01 2.228614e-01 2.228614e-01 2.228614e-01 2.228614e-01 2.228614e-01 2.228614e-01 2.228614e-01 2.228614e-01 2.228614e-01 2.228614e-01 2.228614e-01 2.228614e-01 2.228614e-01 2.228614e-01 2.228614e-01 2.228614e-01 2.228614e-01 2.228614e-01 2.228614e-01 2.228614e-01 2.228614e-01 2.228614e-01 2.228614e-01 2.228614e-01 2.228614e-01 2.228614e-01 2.228614e-01 2.228614e-01 2.228614e-01 2.228614e-01 2.228614e-01 2.228614e-01 2.228614e-01 2.228614e-01 2.228614e-01 2.228614e-01 2.228614e-01 2.228614e-01 2.228614e-01 2.228614e-01 2.228614e-01 2.228614e-01 2.228614e-01 2.228614e-01 2.228614e-01 2.228614e-01 2.228614e-01 2.228614e-01 2.228614e-01 2.228614e-01 2.228614e-01 2.228614e-01 2.228614e-01 2.228614e-01 2.228614e-01 2.228614e-01 2.228614e-01 2.228614e-01 2.228614e-01 2.228614e-01 2.228614e-01 2.228614e-01 2.228614e-01 2.228614e-01 2.228614e-01 2.228614e-01 2.228614e-01 2.228614e-01 2.228614e-01 2.228614e-01 2.228614e-01 2.228614e-01 2.228614e-01 2.228614e-01 2.228614e-01 2.228614e-01 2.228614e-01 2.228614e-01 2.228614e-01 2.228614e-01 2.228614e-01 2.228614e-01 2.228614e-01 2.228614e-01 2.228614e-01 2.228614e-01 2.228614e-01 2.228614e-01 2.228614e-01 2.228614e-01 2.228614e-01 2.228614e-01 2.228614e-01 2.228614e-01 2.228614e-01 2.228614e-01 2.228614e-01 2.228614e-01 2.228614e-01 2.228614e-01 2.228614e-01 2.228614e-01 2.228614e-01 2.228614e-01 2.228614e-01 2.228614e-01 2.228614e-01 2.228614e-01 2.228614e-01 2.228614e-01 2.228614e-01 2.228614e-01 2.228614e-01 2.228614e-01 2.228614e-01 2.228614e-01 2.228614e-01 2.228614e-01 2.228614e-01 2.228614e-01 2.228614e-01 2.228614e-01 2.228614e-01 2.228614e-01 2.228614e-01 2.228614e-01 2.228614e-01 2.228614e-01 2.228614e-01 2.228614e-01 2.228614e-01 2.228614e-01 2.228614e-01 2.228614e-01 2.228614e-01 2.228614e-01 2.228614e-01 2.228614e-01 2.228614e-01 2.228614e-01 2.228614e-01 2.228614e-01 2.228614e-01 2.228614e-01 2.228614e-01 2.228614e-01 2.228614e-01 2.228614e-01 2.228614e-01 2.228614e-01 2.228614e-01 2.228614e-01 2.228614e-01 2.228614e-01 2.228614e-01 2.228614e-01 2.228614e-01 2.228614e-01 2.228614e-01 2.228614e-01 2.228614e-01 2.228614e-01 2.228614e-01 2.228614e-01 2.228614e-01 2.228614e-01 2.228614e-01 2.228614e-01 2.228614e-01 2.228614e-01 2.228614e-01 2.228614e-01 2.228614e-01 2.228614e-01 2.228614e-01 2.228614e-01 2.228614e-01 2.228614e-01 2.228614e-01 2.228614e-01 2.228614e-01 2.228614e-01 2.228614e-01 2.228614e-01 2.228614e-01 2.228614e-01 2.228614e-01 2.228614e-01 2.228614e-01 2.228614e-01 2.228614e-01 2.228614e-01 2.228614e-01 2.228614e-01 2.228614e-01 2.228614e-01 2.228614e-01 2.228614e-01 2.228614e-01 2.228614e-01 2.228614e-01 2.228614e-01 2.228614e-01 2.228614e-01 2.228614e-01 2.228614e-01 2.228614e-01 2.228614e-01 2.228614e-01 2.228614e-01 2.228614e-01 2.228614e-01 2.228614e-01 2.228614e-01 2.228614e-01 2.228614e-01 2.228614e-01 2.228614e-01 2.228614e-01 2.228614e-01 2.228614e-01 2.228614e-01 2.228614e-01 2.228614e-01 2.228614e-01 2.228614e-01 2.228614e-01 2.228614e-01 2.228614e-01 2.228614e-01 2.228614e-01 2.228614e-01 2.228614e-01 2.228614e-01 2.228614e-01 2.228614e-01 2.228614e-01 2.228614e-01 2.228614e-01 2.228614e-01 2.228614e-01 2.228614e-01 2.228614e-01 2.228614e-01 2.228614e-01 2.228614e-01 2.228614e-01 2.228614e-01 2.228614e-01 2.228614e-01 2.228614e-01 2.228614e-01 2.228614e-01 2.228614e-01 2.228614e-01 2.228614e-01 2.228614e-01 2.228614e-01 2.228614e-01 2.228614e-01 2.228614e-01 2.228614e-01 2.228614e-01 2.228614e-01 2.228614e-01 2.228614e-01 2.228614e-01 2.228614e-01 2.228614e-01 2.228614e-01 2.228614e-01 2.228614e-01 2.228614e-01 2.228614e-01 2.228614e-01 2.228614e-01 2.228614e-01 2.228614e-01 2.228614e-01 2.228614e-01 2.228614e-01 2.228614e-01 2.228614e-01 2.228614e-01 2.228614e-01 2.228614e-01 2.228614e-01 2.228614e-01 2.228614e-01 2.228614e-01 2.228614e-01 2.228614e-01 2.228614e-01 2.228614e-01 2.228614e-01 2.228614e-01 2.228614e-01 2.228614e-01 2.228614e-01 2.228614e-01 2.228614e-01 2.228614e-01 2.228614e-01 2.228614e-01 2.228614e-01 2.228614e-01 2.228614e-01 2.228614e-01 2.228614e-01 2.228614e-01 2.228614e-01 2.228614e-01 2.228614e-01 2.228614e-01 2.228614e-01 2.228614e-01 2.228614e-01 2.228614e-01 2.228614e-01 2.228614e-01 2.228614e-01 2.228614e-01 2.228614e-01 2.228614e-01 2.228614e-01 2.228614e-01 2.228614e-01 2.228614e-01 2.228614e-01 2.228614e-01 2.228614e-01 2.228614e-01 2.228614e-01 2.228614e-01 2.228614e-01 2.228614e-01 2.228614e-01 2.228614e-01 2.228614e-01 2.228614e-01 2.228614e-01 2.228614e-01 2.228614e-01 2.228614e-01 2.228614e-01 2.228614e-01 2.228614e-01 2.228614e-01 2.228614e-01 2.228614e-01 2.228614e-01 2.228614e-01 2.228614e-01 2.228614e-01 2.228614e-01 2.228614e-01 2.228614e-01 2.228614e-01 2.228614e-01 2.228614e-01 2.228614e-01 2.228614e-01 2.228614e-01 2.228614e-01 2.228614e-01 2.228614e-01 2.228614e-01 2.228614e-01 2.228614e-01 2.228614e-01 2.228614e-01 2.228614e-01 2.228614e-01 2.228614e-01 2.228614e-01 2.228614e-01 2.228614e-01 2.228614e-01 2.228614e-01 2.228614e-01 2.228614e-01 2.228614e-01 2.228614e-01 2.228614e-01 2.228614e-01 2.228614e-01 2.228614e-01 2.228614e-01 2.228614e-01 2.228614e-01 2.228614e-01 2.228614e-01 2.228614e-01 2.228614e-01 2.228614e-01 2.228614e-01 2.228614e-01 2.228614e-01 2.228614e-01 2.228614e-01 2.228614e-01 2.228614e-01 2.228614e-01 2.228614e-01 2.228614e-01 2.228614e-01 2.228614e-01 2.228614e-01 2.228614e-01 2.228614e-01 2.228614e-01 2.228614e-01 2.228614e-01 2.228614e-01 2.228614e-01 2.228614e-01 2.228614e-01 2.228614e-01 2.228614e-01 2.228614e-01 2.228614e-01 2.228614e-01 2.228614e-01 2.228614e-01 2.228614e-01 2.228614e-01 2.228614e-01 2.228614e-01 2.228614e-01 2.228614e-01 2.228614e-01 2.228614e-01 2.228614e-01 2.228614e-01 2.228614e-01 2.228614e-01 2.228614e-01 2.228614e-01 2.228614e-01 2.228614e-01 2.228614e-01 2.228614e-01 2.228614e-01 2.228614e-01 2.228614e-01 2.228614e-01 2.228614e-01 2.228614e-01 2.228614e-01 2.228614e-01 2.228614e-01 2.228614e-01 2.228614e-01 2.228614e-01 2.228614e-01 2.228614e-01 2.228614e-01 2.228614e-01 2.228614e-01 2.228614e-01 2.228614e-01 2.228614e-01 2.228614e-01 2.228614e-01 2.228614e-01 2.228614e-01 2.228614e-01 2.228614e-01 2.228614e-01 2.228614e-01 2.228614e-01 2.228614e-01 2.228614e-01 2.228614e-01 2.228614e-01 2.228614e-01 2.228614e-01 2.228614e-01 2.228614e-01 2.228614e-01 2.228614e-01 2.228614e-01 2.228614e-01 2.228614e-01 2.228614e-01 2.228614e-01 2.228614e-01 2.228614e-01 2.228614e-01 2.228614e-01 2.228614e-01 2.228614e-01 2.228614e-01 2.228614e-01 2.228614e-01 2.228614e-01 2.228614e-01 2.228614e-01 2.228614e-01 2.228614e-01 2.228614e-01 2.228614e-01 2.228614e-01 2.228614e-01 2.228614e-01 2.228614e-01 2.228614e-01 2.228614e-01 2.228614e-01 2.228614e-01 2.228614e-01 2.228614e-01 2.228614e-01 2.228614e-01 2.228614e-01 2.228614e-01 2.228614e-01 2.228614e-01 2.228614e-01 2.228614e-01 2.228614e-01 2.228614e-01 2.228614e-01 2.228614e-01 2.228614e-01 2.228614e-01 2.228614e-01 2.228614e-01 2.228614e-01 2.228614e-01 2.228614e-01 2.228614e-01 2.228614e-01 2.228614e-01 2.228614e-01 2.228614e-01 2.228614e-01 2.228614e-01 2.228614e-01 2.228614e-01 2.228614e-01 2.228614e-01 2.228614e-01 2.228614e-01 2.228614e-01 2.228614e-01 2.228614e-01 2.228614e-01 2.228614e-01 2.228614e-01 2.228614e-01 2.228614e-01 2.228614e-01 2.228614e-01 2.228614e-01 2.228614e-01 2.228614e-01 2.228614e-01 2.228614e-01 2.228614e-01 2.228614e-01 2.228614e-01 2.228614e-01 2.228614e-01 2.228614e-01 2.228614e-01 2.228614e-01 2.228614e-01 2.228614e-01 2.228614e-01 2.228614e-01 2.228614e-01 2.228614e-01 2.228614e-01 2.228614e-01 2.228614e-01 2.228614e-01 2.228614e-01 2.228614e-01 2.228614e-01 2.228614e-01 2.228614e-01 2.228614e-01 2.228614e-01 2.228614e-01 2.228614e-01 2.228614e-01 2.228614e-01 2.228614e-01 2.228614e-01 2.228614e-01 2.228614e-01 2.228614e-01 2.228614e-01 2.228614e-01 2.228614e-01 2.228614e-01 2.228614e-01 2.228614e-01 2.228614e-01 2.228614e-01 2.228614e-01 2.228614e-01 2.228614e-01 2.228614e-01 2.228614e-01 2.228614e-01 2.228614e-01 2.228614e-01 2.228614e-01 2.228614e-01 2.228614e-01 2.228614e-01 2.228614e-01 2.228614e-01 2.228614e-01 2.228614e-01 2.228614e-01 2.228614e-01 2.228614e-01 2.228614e-01 2.228614e-01 2.228614e-01 2.228614e-01 2.228614e-01 2.228614e-01 2.228614e-01 2.228614e-01 2.228614e-01 2.228614e-01 2.228614e-01 2.228614e-01 2.228614e-01 2.228614e-01 2.228614e-01 2.228614e-01 2.228614e-01 2.228614e-01 2.228614e-01 2.228614e-01 2.228614e-01 2.228614e-01 2.228614e-01 2.228614e-01 2.228614e-01 2.228614e-01 2.228614e-01 2.228614e-01 2.228614e-01 2.228614e-01 2.228614e-01 2.228614e-01 2.228614e-01 2.228614e-01 2.228614e-01 2.228614e-01 2.228614e-01 2.228614e-01 2.228614e-01 2.228614e-01 2.228614e-01 2.228614e-01 2.228614e-01 2.228614e-01 2.228614e-01 2.228614e-01 2.228614e-01 2.228614e-01 2.228614e-01 2.228614e-01 2.228614e-01 2.228614e-01 2.228614e-01 2.228614e-01 2.228614e-01 2.228614e-01 2.228614e-01 2.228614e-01 2.228614e-01 2.228614e-01 2.228614e-01 2.228614e-01 2.228614e-01 2.228614e-01 2.228614e-01 2.228614e-01 2.228614e-01 2.228614e-01 2.228614e-01 2.228614e-01 2.228614e-01 2.228614e-01 2.228614e-01 2.228614e-01 2.228614e-01 2.228614e-01 2.228614e-01 2.228614e-01 2.228614e-01 2.228614e-01 2.228614e-01 2.228614e-01 2.228614e-01 2.228614e-01 2.228614e-01 2.228614e-01 2.228614e-01 2.228614e-01 2.228614e-01 2.228614e-01 2.228614e-01 2.228614e-01 2.228614e-01 2.228614e-01 2.228614e-01 2.228614e-01 2.228614e-01 2.228614e-01 2.228614e-01 2.228614e-01 2.228614e-01 2.228614e-01 2.228614e-01 2.228614e-01 2.228614e-01 2.228614e-01 2.228614e-01 2.228614e-01 2.228614e-01 2.228614e-01 2.228614e-01 2.228614e-01 2.228614e-01 2.228614e-01 2.228614e-01 2.228614e-01 2.228614e-01 2.228614e-01 2.228614e-01 2.228614e-01 2.228614e-01 2.228614e-01 2.228614e-01 2.228614e-01 2.228614e-01 2.228614e-01 2.228614e-01 2.228614e-01 2.228614e-01 2.228614e-01 2.228614e-01 2.228614e-01 2.228614e-01 2.228614e-01 2.228614e-01 2.228614e-01 2.228614e-01 2.228614e-01 2.228614e-01 2.228614e-01 2.228614e-01 2.228614e-01 2.228614e-01 2.228614e-01 2.228614e-01 2.228614e-01 2.228614e-01 2.228614e-01 2.228614e-01 2.228614e-01 2.228614e-01 2.228614e-01 2.228614e-01 2.228614e-01 2.228614e-01 2.228614e-01 2.228614e-01 2.228614e-01 2.228614e-01 2.228614e-01 2.228614e-01 2.228614e-01 2.228614e-01 2.228614e-01 2.228614e-01 2.228614e-01 2.228614e-01 2.228614e-01 2.228614e-01 2.228614e-01 2.228614e-01 2.228614e-01 2.228614e-01 2.228614e-01 2.228614e-01 2.228614e-01 2.228614e-01 2.228614e-01 2.228614e-01 2.228614e-01 2.228614e-01 2.228614e-01 2.228614e-01 2.228614e-01 2.228614e-01 2.228614e-01 2.228614e-01 2.228614e-01 2.228614e-01 2.228614e-01 2.228614e-01 2.228614e-01 2.228614e-01 2.228614e-01 2.228614e-01 2.228614e-01 2.228614e-01 2.228614e-01 2.228614e-01 2.228614e-01 2.228614e-01 2.228614e-01 2.228614e-01 2.228614e-01 2.228614e-01 2.228614e-01 2.228614e-01 2.228614e-01 2.228614e-01 2.228614e-01 2.228614e-01 2.228614e-01 2.228614e-01 2.228614e-01 2.228614e-01 2.228614e-01 2.228614e-01 2.228614e-01 2.228614e-01 2.228614e-01 2.228614e-01 2.228614e-01 2.228614e-01 2.228614e-01 2.228614e-01 2.228614e-01 2.228614e-01 2.228614e-01 2.228614e-01 2.228614e-01 2.228614e-01 2.228614e-01 2.228614e-01 2.228614e-01 2.228614e-01 2.228614e-01 2.228614e-01 2.228614e-01 2.228614e-01 2.228614e-01 2.228614e-01 2.228614e-01 2.228614e-01 2.228614e-01 2.228614e-01 2.228614e-01 2.228614e-01 2.228614e-01 2.228614e-01 2.228614e-01 2.228614e-01 2.228614e-01 2.228614e-01 2.228614e-01 2.228614e-01 2.228614e-01 2.228614e-01 2.228614e-01 2.228614e-01 2.228614e-01 2.228614e-01 2.228614e-01 2.228614e-01 2.228614e-01 2.228614e-01 2.228614e-01 2.228614e-01 2.228614e-01 2.228614e-01 2.228614e-01 2.228614e-01 2.228614e-01 2.228614e-01 2.228614e-01 2.228614e-01 2.228614e-01 2.228614e-01 2.228614e-01 2.228614e-01 2.228614e-01 2.228614e-01 2.228614e-01 2.228614e-01 2.228614e-01 2.228614e-01 2.228614e-01 2.228614e-01 2.228614e-01 2.228614e-01 2.228614e-01 2.228614e-01 2.228614e-01 2.228614e-01 2.228614e-01 2.228614e-01 2.228614e-01 2.228614e-01 2.228614e-01 2.228614e-01 2.228614e-01 2.228614e-01 2.228614e-01 2.228614e-01 2.228614e-01 2.228614e-01 2.228614e-01 2.228614e-01 2.228614e-01 2.228614e-01 2.228614e-01 2.228614e-01 2.228614e-01 2.228614e-01 2.228614e-01 2.228614e-01 2.228614e-01 2.228614e-01 2.228614e-01 2.228614e-01 2.228614e-01 2.228614e-01 2.228614e-01 2.228614e-01 2.228614e-01 2.228614e-01 2.228614e-01 2.228614e-01 2.228614e-01 2.228614e-01 2.228614e-01 2.228614e-01 2.228614e-01 2.228614e-01 2.228614e-01 2.228614e-01 2.228614e-01 2.228614e-01 2.228614e-01 2.228614e-01 2.228614e-01 2.228614e-01 2.228614e-01 2.228614e-01 2.228614e-01 2.228614e-01 2.228614e-01 2.228614e-01 2.228614e-01 2.228614e-01 2.228614e-01 2.228614e-01 2.228614e-01 2.228614e-01 2.228614e-01 2.228614e-01 2.228614e-01 2.228614e-01 2.228614e-01 2.228614e-01 2.228614e-01 2.228614e-01 2.228614e-01 2.228614e-01 2.228614e-01 2.228614e-01 2.228614e-01 2.228614e-01 2.228614e-01 2.228614e-01 2.228614e-01 2.228614e-01 2.228614e-01 2.228614e-01 2.228614e-01 2.228614e-01 2.228614e-01 2.228614e-01 2.228614e-01 2.228614e-01 2.228614e-01 2.228614e-01 2.228614e-01 2.228614e-01 2.228614e-01 2.228614e-01 2.228614e-01 2.228614e-01 2.228614e-01 2.228614e-01 2.228614e-01 2.228614e-01 2.228614e-01 2.228614e-01 2.228614e-01 2.228614e-01 2.228614e-01 2.228614e-01 2.228614e-01 2.228614e-01 2.228614e-01 2.228614e-01 2.228614e-01 2.228614e-01 2.228614e-01 2.228614e-01 2.228614e-01 2.228614e-01 2.228614e-01 2.228614e-01 2.228614e-01 2.228614e-01 2.228614e-01 2.228614e-01 2.228614e-01 2.228614e-01 2.228614e-01 2.228614e-01 2.228614e-01 2.228614e-01 2.228614e-01 2.228614e-01 2.228614e-01 2.228614e-01 2.228614e-01 2.228614e-01 2.228614e-01 2.228614e-01 2.228614e-01 2.228614e-01 2.228614e-01 2.228614e-01 2.228614e-01 2.228614e-01 2.228614e-01 2.228614e-01 2.228614e-01 2.228614e-01 2.228614e-01 2.228614e-01 2.228614e-01 2.228614e-01 2.228614e-01 2.228614e-01 2.228614e-01 2.228614e-01 2.228614e-01 2.228614e-01 2.228614e-01 2.228614e-01 2.228614e-01 2.228614e-01 2.228614e-01 2.228614e-01 2.228614e-01 2.228614e-01 2.228614e-01 2.228614e-01 2.228614e-01 2.228614e-01 2.228614e-01 2.228614e-01 2.228614e-01 
2.905299e+04 1.208608e+00 3.600264e-01 2.958117e-01 2.958117e-01 2.945022e-01 2.945022e-01 2.917062e-01 2.533963e-01 2.533963e-01 2.523129e-01 2.523129e-01 2.523129e-01 2.523129e-01 2.523129e-01 2.381640e-01 2.381640e-01 2.381640e-01 2.381640e-01 2.381640e-01 2.370598e-01 2.370598e-01 2.325081e-01 2.325081e-01 2.310566e-01 2.307951e-01 2.304210e-01 2.253609e-01 2.253609e-01 2.253609e-01 2.230466e-01 2.230466e-01 2.230372e-01 2.230372e-01 2.230372e-01 2.230372e-01 2.230339e-01 2.230339e-01 2.230339e-01 2.230258e-01 2.229017e-01 2.229017e-01 2.229017e-01 2.228797e-01 2.228797e-01 2.228624e-01 2.228624e-01 2.228624e-01 2.228624e-01 2.228624e-01 2.228624e-01 2.228619e-01 2.228619e-01 2.228619e-01 2.228619e-01 2.228617e-01 2.228617e-01 2.228617e-01 2.228616e-01 2.228616e-01 2.228616e-01 2.228616e-01 2.228614e-01 2.228614e-01 2.228614e-01 2.228614e-01 2.228614e-01 2.228614e-01 2.228614e-01 2.228614e-01 2.228614e-01 2.228614e-01 2.228614e-01 2.228614e-01 2.228614e-01 2.228614e-01 2.228614e-01 2.228614e-01 2.228614e-01 2.228614e-01 2.228614e-01 2.228614e-01 2.228614e-01 2.228614e-01 2.228614e-01 2.228614e-01 2.228614e-01 2.228614e-01 2.228614e-01 2.228614e-01 2.228614e-01 2.228614e-01 2.228614e-01 2.228614e-01 2.228614e-01 2.228614e-01 2.228614e-01 2.228614e-01 2.228614e-01 2.228614e-01 2.228614e-01 2.228614e-01 2.228614e-01 2.228614e-01 2.228614e-01 2.228614e-01 2.228614e-01 2.228614e-01 2.228614e-01 2.228614e-01 2.228614e-01 2.228614e-01 2.228614e-01 2.228614e-01 2.228614e-01 2.228614e-01 2.228614e-01 2.228614e-01 2.228614e-01 2.228614e-01 2.228614e-01 2.228614e-01 2.228614e-01 2.228614e-01 2.228614e-01 2.228614e-01 2.228614e-01 2.228614e-01 2.228614e-01 2.228614e-01 2.228614e-01 2.228614e-01 2.228614e-01 2.228614e-01 2.228614e-01 2.228614e-01 2.228614e-01 2.228614e-01 2.228614e-01 2.228614e-01 2.228614e-01 2.228614e-01 2.228614e-01 2.228614e-01 2.228614e-01 2.228614e-01 2.228614e-01 2.228614e-01 2.228614e-01 2.228614e-01 2.228614e-01 2.228614e-01 2.228614e-01 2.228614e-01 2.228614e-01 2.228614e-01 2.228614e-01 2.228614e-01 2.228614e-01 2.228614e-01 2.228614e-01 2.228614e-01 2.228614e-01 2.228614e-01 2.228614e-01 2.228614e-01 2.228614e-01 2.228614e-01 2.228614e-01 2.228614e-01 2.228614e-01 2.228614e-01 2.228614e-01 2.228614e-01 2.228614e-01 2.228614e-01 2.228614e-01 2.228614e-01 2.228614e-01 2.228614e-01 2.228614e-01 2.228614e-01 2.228614e-01 2.228614e-01 2.228614e-01 2.228614e-01 2.228614e-01 2.228614e-01 2.228614e-01 2.228614e-01 2.228614e-01 2.228614e-01 2.228614e-01 2.228614e-01 2.228614e-01 2.228614e-01 2.228614e-01 2.228614e-01 2.228614e-01 2.228614e-01 2.228614e-01 2.228614e-01 2.228614e-01 2.228614e-01 2.228614e-01 2.228614e-01 2.228614e-01 2.228614e-01 2.228614e-01 2.228614e-01 2.228614e-01 2.228614e-01 2.228614e-01 2.228614e-01 2.228614e-01 2.228614e-01 2.228614e-01 2.228614e-01 2.228614e-01 2.228614e-01 2.228614e-01 2.228614e-01 2.228614e-01 2.228614e-01 2.228614e-01 2.228614e-01 2.228614e-01 2.228614e-01 2.228614e-01 2.228614e-01 2.228614e-01 2.228614e-01 2.228614e-01 2.228614e-01 2.228614e-01 2.228614e-01 2.228614e-01 2.228614e-01 2.228614e-01 2.228614e-01 2.228614e-01 2.228614e-01 2.228614e-01 2.228614e-01 2.228614e-01 2.228614e-01 2.228614e-01 2.228614e-01 2.228614e-01 2.228614e-01 2.228614e-01 2.228614e-01 2.228614e-01 2.228614e-01 2.228614e-01 2.228614e-01 2.228614e-01 2.228614e-01 2.228614e-01 2.228614e-01 2.228614e-01 2.228614e-01 2.228614e-01 2.228614e-01 2.228614e-01 2.228614e-01 2.228614e-01 2.228614e-01 2.228614e-01 2.228614e-01 2.228614e-01 2.228614e-01 2.228614e-01 2.228614e-01 2.228614e-01 2.228614e-01 2.228614e-01 2.228614e-01 2.228614e-01 2.228614e-01 2.228614e-01 2.228614e-01 2.228614e-01 2.228614e-01 2.228614e-01 2.228614e-01 2.228614e-01 2.228614e-01 2.228614e-01 2.228614e-01 2.228614e-01 2.228614e-01 2.228614e-01 2.228614e-01 2.228614e-01 2.228614e-01 2.228614e-01 2.228614e-01 2.228614e-01 2.228614e-01 2.228614e-01 2.228614e-01 2.228614e-01 2.228614e-01 2.228614e-01 2.228614e-01 2.228614e-01 2.228614e-01 2.228614e-01 2.228614e-01 2.228614e-01 2.228614e-01 2.228614e-01 2.228614e-01 2.228614e-01 2.228614e-01 2.228614e-01 2.228614e-01 2.228614e-01 2.228614e-01 2.228614e-01 2.228614e-01 2.228614e-01 2.228614e-01 2.228614e-01 2.228614e-01 2.228614e-01 2.228614e-01 2.228614e-01 2.228614e-01 2.228614e-01 2.228614e-01 2.228614e-01 2.228614e-01 2.228614e-01 2.228614e-01 2.228614e-01 2.228614e-01 2.228614e-01 2.228614e-01 2.228614e-01 2.228614e-01 2.228614e-01 2.228614e-01 2.228614e-01 2.228614e-01 2.228614e-01 2.228614e-01 2.228614e-01 2.228614e-01 2.228614e-01 2.228614e-01 2.228614e-01 2.228614e-01 2.228614e-01 2.228614e-01 2.228614e-01 2.228614e-01 2.228614e-01 2.228614e-01 2.228614e-01 2.228614e-01 2.228614e-01 2.228614e-01 2.228614e-01 2.228614e-01 2.228614e-01 2.228614e-01 2.228614e-01 2.228614e-01 2.228614e-01 2.228614e-01 2.228614e-01 2.228614e-01 2.228614e-01 2.228614e-01 2.228614e-01 2.228614e-01 2.228614e-01 2.228614e-01 2.228614e-01 2.228614e-01 2.228614e-01 2.228614e-01 2.228614e-01 2.228614e-01 2.228614e-01 2.228614e-01 2.228614e-01 2.228614e-01 2.228614e-01 2.228614e-01 2.228614e-01 2.228614e-01 2.228614e-01 2.228614e-01 2.228614e-01 2.228614e-01 2.228614e-01 2.228614e-01 2.228614e-01 2.228614e-01 2.228614e-01 2.228614e-01 2.228614e-01 2.228614e-01 2.228614e-01 2.228614e-01 2.228614e-01 2.228614e-01 2.228614e-01 2.228614e-01 2.228614e-01 2.228614e-01 2.228614e-01 2.228614e-01 2.228614e-01 2.228614e-01 2.228614e-01 2.228614e-01 2.228614e-01 2.228614e-01 2.228614e-01 2.228614e-01 2.228614e-01 2.228614e-01 2.228614e-01 2.228614e-01 2.228614e-01 2.228614e-01 2.228614e-01 2.228614e-01 2.228614e-01 2.228614e-01 2.228614e-01 2.228614e-01 2.228614e-01 2.228614e-01 2.228614e-01 2.228614e-01 2.228614e-01 2.228614e-01 2.228614e-01 2.228614e-01 2.228614e-01 2.228614e-01 2.228614e-01 2.228614e-01 2.228614e-01 2.228614e-01 2.228614e-01 2.228614e-01 2.228614e-01 2.228614e-01 2.228614e-01 2.228614e-01 2.228614e-01 2.228614e-01 2.228614e-01 2.228614e-01 2.228614e-01 2.228614e-01 2.228614e-01 2.228614e-01 2.228614e-01 2.228614e-01 2.228614e-01 2.228614e-01 2.228614e-01 2.228614e-01 2.228614e-01 2.228614e-01 2.228614e-01 2.228614e-01 2.228614e-01 2.228614e-01 2.228614e-01 2.228614e-01 2.228614e-01 2.228614e-01 2.228614e-01 2.228614e-01 2.228614e-01 2.228614e-01 2.228614e-01 2.228614e-01 2.228614e-01 2.228614e-01 2.228614e-01 2.228614e-01 2.228614e-01 2.228614e-01 2.228614e-01 2.228614e-01 2.228614e-01 2.228614e-01 2.228614e-01 2.228614e-01 2.228614e-01 2.228614e-01 2.228614e-01 2.228614e-01 2.228614e-01 2.228614e-01 2.228614e-01 2.228614e-01 2.228614e-01 2.228614e-01 2.228614e-01 2.228614e-01 2.228614e-01 2.228614e-01 2.228614e-01 2.228614e-01 2.228614e-01 2.228614e-01 2.228614e-01 2.228614e-01 2.228614e-01 2.228614e-01 2.228614e-01 2.228614e-01 2.228614e-01 2.228614e-01 2.228614e-01 2.228614e-01 2.228614e-01 2.228614e-01 2.228614e-01 2.228614e-01 2.228614e-01 2.228614e-01 2.228614e-01 2.228614e-01 2.228614e-01 2.228614e-01 2.228614e-01 2.228614e-01 2.228614e-01 2.228614e-01 2.228614e-01 2.228614e-01 2.228614e-01 2.228614e-01 2.228614e-01 2.228614e-01 2.228614e-01 2.228614e-01 2.228614e-01 2.228614e-01 2.228614e-01 2.228614e-01 2.228614e-01 2.228614e-01 2.228614e-01 2.228614e-01 2.228614e-01 2.228614e-01 2.228614e-01 2.228614e-01 2.228614e-01 2.228614e-01 2.228614e-01 2.228614e-01 2.228614e-01 2.228614e-01 2.228614e-01 2.228614e-01 2.228614e-01 2.228614e-01 2.228614e-01 2.228614e-01 2.228614e-01 2.228614e-01 2.228614e-01 2.228614e-01 2.228614e-01 2.228614e-01 2.228614e-01 2.228614e-01 2.228614e-01 2.228614e-01 2.228614e-01 2.228614e-01 2.228614e-01 2.228614e-01 2.228614e-01 2.228614e-01 2.228614e-01 2.228614e-01 2.228614e-01 2.228614e-01 2.228614e-01 2.228614e-01 2.228614e-01 2.228614e-01 2.228614e-01 2.228614e-01 2.228614e-01 2.228614e-01 2.228614e-01 2.228614e-01 2.228614e-01 2.228614e-01 2.228614e-01 2.228614e-01 2.228614e-01 2.228614e-01 2.228614e-01 2.228614e-01 2.228614e-01 2.228614e-01 2.228614e-01 2.228614e-01 2.228614e-01 2.228614e-01 2.228614e-01 2.228614e-01 2.228614e-01 2.228614e-01 2.228614e-01 2.228614e-01 2.228614e-01 2.228614e-01 2.228614e-01 2.228614e-01 2.228614e-01 2.228614e-01 2.228614e-01 2.228614e-01 2.228614e-01 2.228614e-01 2.228614e-01 2.228614e-01 2.228614e-01 2.228614e-01 2.228614e-01 2.228614e-01 2.228614e-01 2.228614e-01 2.228614e-01 2.228614e-01 2.228614e-01 2.228614e-01 2.228614e-01 2.228614e-01 2.228614e-01 2.228614e-01 2.228614e-01 2.228614e-01 2.228614e-01 2.228614e-01 2.228614e-01 2.228614e-01 2.228614e-01 2.228614e-01 2.228614e-01 2.228614e-01 2.228614e-01 2.228614e-01 2.228614e-01 2.228614e-01 2.228614e-01 2.228614e-01 2.228614e-01 2.228614e-01 2.228614e-01 2.228614e-01 2.228614e-01 2.228614e-01 2.228614e-01 2.228614e-01 2.228614e-01 2.228614e-01 2.228614e-01 2.228614e-01 2.228614e-01 2.228614e-01 2.228614e-01 2.228614e-01 2.228614e-01 2.228614e-01 2.228614e-01 2.228614e-01 2.228614e-01 2.228614e-01 2.228614e-01 2.228614e-01 2.228614e-01 2.228614e-01 2.228614e-01 2.228614e-01 2.228614e-01 2.228614e-01 2.228614e-01 2.228614e-01 2.228614e-01 2.228614e-01 2.228614e-01 2.228614e-01 2.228614e-01 2.228614e-01 2.228614e-01 2.228614e-01 2.228614e-01 2.228614e-01 2.228614e-01 2.228614e-01 2.228614e-01 2.228614e-01 2.228614e-01 2.228614e-01 2.228614e-01 2.228614e-01 2.228614e-01 2.228614e-01 2.228614e-01 2.228614e-01 2.228614e-01 2.228614e-01 2.228614e-01 2.228614e-01 2.228614e-01 2.228614e-01 2.228614e-01 2.228614e-01 2.228614e-01 2.228614e-01 2.228614e-01 2.228614e-01 2.228614e-01 2.228614e-01 2.228614e-01 2.228614e-01 2.228614e-01 2.228614e-01 2.228614e-01 2.228614e-01 2.228614e-01 2.228614e-01 2.228614e-01 2.228614e-01 2.228614e-01 2.228614e-01 2.228614e-01 2.228614e-01 2.228614e-01 2.228614e-01 2.228614e-01 2.228614e-01 2.228614e-01 2.228614e-01 2.228614e-01 2.228614e-01 2.228614e-01 2.228614e-01 2.228614e-01 2.228614e-01 2.228614e-01 2.228614e-01 2.228614e-01 2.228614e-01 2.228614e-01 2.228614e-01 2.228614e-01 2.228614e-01 2.228614e-01 2.228614e-01 2.228614e-01 2.228614e-01 2.228614e-01 2.228614e-01 2.228614e-01 2.228614e-01 2.228614e-01 2.228614e-01 2.228614e-01 2.228614e-01 2.228614e-01 2.228614e-01 2.228614e-01 2.228614e-01 2.228614e-01 2.228614e-01 2.228614e-01 2.228614e-01 2.228614e-01 2.228614e-01 2.228614e-01 2.228614e-01 2.228614e-01 2.228614e-01 2.228614e-01 2.228614e-01 2.228614e-01 2.228614e-01 2.228614e-01 2.228614e-01 2.228614e-01 2.228614e-01 2.228614e-01 2.228614e-01 2.228614e-01 2.228614e-01 2.228614e-01 2.228614e-01 2.228614e-01 2.228614e-01 2.228614e-01 2.228614e-01 2.228614e-01 2.228614e-01 2.228614e-01 2.228614e-01 2.228614e-01 2.228614e-01 2.228614e-01 2.228614e-01 2.228614e-01 2.228614e-01 2.228614e-01 2.228614e-01 2.228614e-01 2.228614e-01 2.228614e-01 2.228614e-01 2.228614e-01 2.228614e-01 2.228614e-01 2.228614e-01 2.228614e-01 2.228614e-01 2.228614e-01 2.228614e-01 2.228614e-01 2.228614e-01 2.228614e-01 2.228614e-01 2.228614e-01 2.228614e-01 2.228614e-01 2.228614e-01 2.228614e-01 2.228614e-01 2.228614e-01 2.228614e-01 2.228614e-01 2.228614e-01 2.228614e-01 2.228614e-01 2.228614e-01 2.228614e-01 2.228614e-01 2.228614e-01 2.228614e-01 2.228614e-01 2.228614e-01 2.228614e-01 2.228614e-01 2.228614e-01 2.228614e-01 2.228614e-01 2.228614e-01 2.228614e-01 2.228614e-01 2.228614e-01 2.228614e-01 2.228614e-01 2.228614e-01 2.228614e-01 2.228614e-01 2.228614e-01 2.228614e-01 2.228614e-01 2.228614e-01 2.228614e-01 2.228614e-01 2.228614e-01 2.228614e-01 2.228614e-01 2.228614e-01 2.228614e-01 2.228614e-01 2.228614e-01 2.228614e-01 2.228614e-01 2.228614e-01 2.228614e-01 2.228614e-01 2.228614e-01 2.228614e-01 2.228614e-01 2.228614e-01 2.228614e-01 2.228614e-01 2.228614e-01 2.228614e-01 2.228614e-01 2.228614e-01 2.228614e-01 2.228614e-01 2.228614e-01 2.228614e-01 2.228614e-01 2.228614e-01 2.228614e-01 2.228614e-01 2.228614e-01 2.228614e-01 2.228614e-01 2.228614e-01 2.228614e-01 2.228614e-01 2.228614e-01 2.228614e-01 2.228614e-01 2.228614e-01 2.228614e-01 2.228614e-01 2.228614e-01 2.228614e-01 2.228614e-01 2.228614e-01 2.228614e-01 2.228614e-01 2.228614e-01 2.228614e-01 2.228614e-01 2.228614e-01 2.228614e-01 2.228614e-01 2.228614e-01 2.228614e-01 2.228614e-01 2.228614e-01 2.228614e-01 2.228614e-01 2.228614e-01 2.228614e-01 2.228614e-01 2.228614e-01 2.228614e-01 2.228614e-01 2.228614e-01 2.228614e-01 2.228614e-01 2.228614e-01 2.228614e-01 2.228614e-01 2.228614e-01 2.228614e-01 2.228614e-01 2.228614e-01 2.228614e-01 2.228614e-01 2.228614e-01 2.228614e-01 2.228614e-01 2.228614e-01 2.228614e-01 2.228614e-01 2.228614e-01 2.228614e-01 2.228614e-01 2.228614e-01 2.228614e-01 2.228614e-01 2.228614e-01 2.228614e-01 2.228614e-01 2.228614e-01 2.228614e-01 2.228614e-01 2.228614e-01 2.228614e-01 2.228614e-01 2.228614e-01 2.228614e-01 2.228614e-01 2.228614e-01 2.228614e-01 2.228614e-01 2.228614e-01 2.228614e-01 2.228614e-01 2.228614e-01 2.228614e-01 2.228614e-01 2.228614e-01 2.228614e-01 2.228614e-01 2.228614e-01 2.228614e-01 2.228614e-01 2.228614e-01 2.228614e-01 2.228614e-01 2.228614e-01 2.228614e-01 2.228614e-01 2.228614e-01 2.228614e-01 2.228614e-01 2.228614e-01 2.228614e-01 2.228614e-01 2.228614e-01 2.228614e-01 2.228614e-01 2.228614e-01 2.228614e-01 2.228614e-01 2.228614e-01 2.228614e-01 2.228614e-01 2.228614e-01 2.228614e-01 2.228614e-01 2.228614e-01 2.228614e-01 2.228614e-01 2.228614e-01 2.228614e-01 2.228614e-01 2.228614e-01 2.228614e-01 2.228614e-01 2.228614e-01 2.228614e-01 2.228614e-01 2.228614e-01 2.228614e-01 2.228614e-01 2.228614e-01 2.228614e-01 2.228614e-01 2.228614e-01 2.228614e-01 2.228614e-01 2.228614e-01 2.228614e-01 2.228614e-01 2.228614e-01 2.228614e-01 2.228614e-01 2.228614e-01 2.228614e-01 2.228614e-01 2.228614e-01 2.228614e-01 2.228614e-01 2.228614e-01 2.228614e-01 2.228614e-01 2.228614e-01 2.228614e-01 2.228614e-01 2.228614e-01 2.228614e-01 2.228614e-01 2.228614e-01 2.228614e-01 2.228614e-01 2.228614e-01 2.228614e-01 2.228614e-01 2.228614e-01 2.228614e-01 2.228614e-01 2.228614e-01 2.228614e-01 2.228614e-01 2.228614e-01 2.228614e-01 2.228614e-01 2.228614e-01 2.228614e-01 2.228614e-01 2.228614e-01 2.228614e-01 2.228614e-01 2.228614e-01 2.228614e-01 2.228614e-01 2.228614e-01 2.228614e-01 2.228614e-01 2.228614e-01 2.228614e-01 2.228614e-01 2.228614e-01 2.228614e-01 2.228614e-01 2.228614e-01 2.228614e-01 2.228614e-01 2.228614e-01 2.228614e-01 2.228614e-01 2.228614e-01 2.228614e-01 2.228614e-01 2.228614e-01 2.228614e-01 2.228614e-01 2.228614e-01 2.228614e-01 2.228614e-01 2.228614e-01 2.228614e-01 2.228614e-01 2.228614e-01 2.228614e-01 2.228614e-01 2.228614e-01 2.228614e-01 2.228614e-01 2.228614e-01 2.228614e-01 2.228614e-01 2.228614e-01 2.228614e-01 2.228614e-01 2.228614e-01 2.228614e-01 2.228614e-01 2.228614e-01 2.228614e-01 2.228614e-01 2.228614e-01 2.228614e-01 2.228614e-01 2.228614e-01 2.228614e-01 2.228614e-01 2.228614e-01 2.228614e-01 2.228614e-01 2.228614e-01 2.228614e-01 2.228614e-01 2.228614e-01 2.228614e-01 2.228614e-01 2.228614e-01 2.228614e-01 2.228614e-01 2.228614e-01 2.228614e-01 2.228614e-01 2.228614e-01 2.228614e-01 2.228614e-01 2.228614e-01 2.228614e-01 2.228614e-01 2.228614e-01 2.228614e-01 2.228614e-01 2.228614e-01 2.228614e-01 2.228614e-01 2.228614e-01 2.228614e-01 2.228614e-01 2.228614e-01 2.228614e-01 2.228614e-01 2.228614e-01 2.228614e-01 2.228614e-01 2.228614e-01 2.228614e-01 2.228614e-01 2.228614e-01 2.228614e-01 2.228614e-01 2.228614e-01 2.228614e-01 2.228614e-01 2.228614e-01 2.228614e-01 2.228614e-01 2.228614e-01 2.228614e-01 2.228614e-01 2.228614e-01 2.228614e-01 2.228614e-01 2.228614e-01 2.228614e-01 2.228614e-01 2.228614e-01 2.228614e-01 2.228614e-01 2.228614e-01 2.228614e-01 2.228614e-01 2.228614e-01 2.228614e-01 2.228614e-01 2.228614e-01 2.228614e-01 2.228614e-01 2.228614e-01 2.228614e-01 2.228614e-01 2.228614e-01 2.228614e-01 2.228614e-01 2.228614e-01 2.228614e-01 2.228614e-01 2.228614e-01 2.228614e-01 2.228614e-01 2.228614e-01 2.228614e-01 2.228614e-01 2.228614e-01 2.228614e-01 2.228614e-01 2.228614e-01 2.228614e-01 2.228614e-01 2.228614e-01 2.228614e-01 2.228614e-01 2.228614e-01 2.228614e-01 2.228614e-01 2.228614e-01 2.228614e-01 2.228614e-01 2.228614e-01 2.228614e-01 2.228614e-01 2.228614e-01 2.228614e-01 2.228614e-01 2.228614e-01 2.228614e-01 2.228614e-01 2.228614e-01 2.228614e-01 2.228614e-01 2.228614e-01 2.228614e-01 2.228614e-01 2.228614e-01 2.228614e-01 2.228614e-01 2.228614e-01 2.228614e-01 2.228614e-01 2.228614e-01 2.228614e-01 2.228614e-01 2.228614e-01 2.228614e-01 2.228614e-01 2.228614e-01 2.228614e-01 2.228614e-01 2.228614e-01 2.228614e-01 2.228614e-01 2.228614e-01 2.228614e-01 2.228614e-01 2.228614e-01 2.228614e-01 2.228614e-01 2.228614e-01 2.228614e-01 2.228614e-01 2.228614e-01 2.228614e-01 2.228614e-01 2.228614e-01 2.228614e-01 2.228614e-01 2.228614e-01 2.228614e-01 2.228614e-01 2.228614e-01 2.228614e-01 2.228614e-01 2.228614e-01 2.228614e-01 2.228614e-01 2.228614e-01 2.228614e-01 2.228614e-01 2.228614e-01 2.228614e-01 2.228614e-01 2.228614e-01 2.228614e-01 2.228614e-01 2.228614e-01 2.228614e-01 2.228614e-01 2.228614e-01 2.228614e-01 2.228614e-01 2.228614e-01 2.228614e-01 2.228614e-01 2.228614e-01 2.228614e-01 2.228614e-01 2.228614e-01 2.228614e-01 2.228614e-01 2.228614e-01 2.228614e-01 2.228614e-01 2.228614e-01 2.228614e-01 2.228614e-01 2.228614e-01 2.228614e-01 2.228614e-01 2.228614e-01 2.228614e-01 2.228614e-01 2.228614e-01 2.228614e-01 2.228614e-01 2.228614e-01 2.228614e-01 2.228614e-01 2.228614e-01 2.228614e-01 2.228614e-01 2.228614e-01 2.228614e-01 2.228614e-01 2.228614e-01 2.228614e-01 2.228614e-01 2.228614e-01 2.228614e-01 2.228614e-01 2.228614e-01 2.228614e-01 2.228614e-01 2.228614e-01 2.228614e-01 2.228614e-01 2.228614e-01 2.228614e-01 2.228614e-01 2.228614e-01 2.228614e-01 2.228614e-01 2.228614e-01 2.228614e-01 2.228614e-01 2.228614e-01 2.228614e-01 2.228614e-01 2.228614e-01 2.228614e-01 2.228614e-01 2.228614e-01 2.228614e-01 2.228614e-01 2.228614e-01 2.228614e-01 2.228614e-01 2.228614e-01 2.228614e-01 2.228614e-01 2.228614e-01 2.228614e-01 2.228614e-01 2.228614e-01 2.228614e-01 2.228614e-01 2.228614e-01 2.228614e-01 2.228614e-01 2.228614e-01 2.228614e-01 2.228614e-01 2.228614e-01 2.228614e-01 2.228614e-01 2.228614e-01 2.228614e-01 2.228614e-01 2.228614e-01 2.228614e-01 2.228614e-01 2.228614e-01 2.228614e-01 2.228614e-01 2.228614e-01 2.228614e-01 2.228614e-01 2.228614e-01 2.228614e-01 2.228614e-01 2.228614e-01 2.228614e-01 2.228614e-01 2.228614e-01 2.228614e-01 2.228614e-01 2.228614e-01 2.228614e-01 2.228614e-01 2.228614e-01 2.228614e-01 2.228614e-01 2.228614e-01 2.228614e-01 2.228614e-01 2.228614e-01 2.228614e-01 2.228614e-01 2.228614e-01 2.228614e-01 2.228614e-01 2.228614e-01 2.228614e-01 2.228614e-01 2.228614e-01 2.228614e-01 2.228614e-01 2.228614e-01 2.228614e-01 2.228614e-01 2.228614e-01 2.228614e-01 2.228614e-01 2.228614e-01 2.228614e-01 2.228614e-01 2.228614e-01 2.228614e-01 2.228614e-01 2.228614e-01 2.228614e-01 2.228614e-01 2.228614e-01 2.228614e-01 2.228614e-01 2.228614e-01 2.228614e-01 2.228614e-01 2.228614e-01 2.228614e-01 2.228614e-01 2.228614e-01 2.228614e-01 2.228614e-01 2.228614e-01 2.228614e-01 2.228614e-01 2.228614e-01 2.228614e-01 2.228614e-01 2.228614e-01 2.228614e-01 2.228614e-01 2.228614e-01 2.228614e-01 2.228614e-01 2.228614e-01 2.228614e-01 2.228614e-01 2.228614e-01 2.228614e-01 2.228614e-01 2.228614e-01 2.228614e-01 2.228614e-01 2.228614e-01 2.228614e-01 2.228614e-01 2.228614e-01 2.228614e-01 2.228614e-01 2.228614e-01 2.228614e-01 2.228614e-01 2.228614e-01 2.228614e-01 2.228614e-01 2.228614e-01 2.228614e-01 2.228614e-01 2.228614e-01 2.228614e-01 2.228614e-01 2.228614e-01 2.228614e-01 2.228614e-01 2.228614e-01 2.228614e-01 2.228614e-01 2.228614e-01 2.228614e-01 2.228614e-01 2.228614e-01 2.228614e-01 2.228614e-01 2.228614e-01 2.228614e-01 2.228614e-01 2.228614e-01 2.228614e-01 2.228614e-01 2.228614e-01 2.228614e-01 2.228614e-01 2.228614e-01 2.228614e-01 2.228614e-01 2.228614e-01 2.228614e-01 2.228614e-01 2.228614e-01 2.228614e-01 2.228614e-01 2.228614e-01 2.228614e-01 2.228614e-01 2.228614e-01 2.228614e-01 2.228614e-01 2.228614e-01 2.228614e-01 2.228614e-01 2.228614e-01 2.228614e-01 2.228614e-01 2.228614e-01 2.228614e-01 2.228614e-01 2.228614e-01 2.228614e-01 2.228614e-01 2.228614e-01 2.228614e-01 2.228614e-01 2.228614e-01 2.228614e-01 2.228614e-01 2.228614e-01 2.228614e-01 2.228614e-01 2.228614e-01 2.228614e-01 2.228614e-01 2.228614e-01 2.228614e-01 2.228614e-01 2.228614e-01 2.228614e-01 2.228614e-01 2.228614e-01 2.228614e-01 2.228614e-01 2.228614e-01 2.228614e-01 2.228614e-01 2.228614e-01 2.228614e-01 2.228614e-01 2.228614e-01 2.228614e-01 2.228614e-01 2.228614e-01 2.228614e-01 2.228614e-01 2.228614e-01 2.228614e-01 2.228614e-01 2.228614e-01 2.228614e-01 2.228614e-01 2.228614e-01 2.228614e-01 2.228614e-01 2.228614e-01 2.228614e-01 2.228614e-01 2.228614e-01 2.228614e-01 2.228614e-01 2.228614e-01 2.228614e-01 2.228614e-01 2.228614e-01 2.228614e-01 2.228614e-01 2.228614e-01 2.228614e-01 2.228614e-01 2.228614e-01 2.228614e-01 2.228614e-01 2.228614e-01 2.228614e-01 2.228614e-01 2.228614e-01 2.228614e-01 2.228614e-01 2.228614e-01 2.228614e-01 2.228614e-01 2.228614e-01 2.228614e-01 2.228614e-01 2.228614e-01 2.228614e-01 2.228614e-01 2.228614e-01 2.228614e-01 2.228614e-01 2.228614e-01 2.228614e-01 2.228614e-01 2.228614e-01 2.228614e-01 2.228614e-01 2.228614e-01 2.228614e-01 2.228614e-01 2.228614e-01 2.228614e-01 2.228614e-01 2.228614e-01 2.228614e-01 2.228614e-01 2.228614e-01 2.228614e-01 2.228614e-01 2.228614e-01 2.228614e-01 2.228614e-01 2.228614e-01 2.228614e-01 2.228614e-01 2.228614e-01 2.228614e-01 2.228614e-01 2.228614e-01 2.228614e-01 2.228614e-01 2.228614e-01 2.228614e-01 2.228614e-01 2.228614e-01 2.228614e-01 2.228614e-01 2.228614e-01 2.228614e-01 2.228614e-01 2.228614e-01 2.228614e-01 2.228614e-01 2.228614e-01 2.228614e-01 2.228614e-01 2.228614e-01 2.228614e-01 2.228614e-01 2.228614e-01 2.228614e-01 2.228614e-01 2.228614e-01 2.228614e-01 2.228614e-01 2.228614e-01 2.228614e-01 2.228614e-01 2.228614e-01 2.228614e-01 2.228614e-01 2.228614e-01 2.228614e-01 2.228614e-01 2.228614e-01 2.228614e-01 2.228614e-01 2.228614e-01 2.228614e-01 2.228614e-01 2.228614e-01 2.228614e-01 2.228614e-01 2.228614e-01 2.228614e-01 2.228614e-01 2.228614e-01 2.228614e-01 2.228614e-01 2.228614e-01 2.228614e-01 2.228614e-01 2.228614e-01 2.228614e-01 2.228614e-01 2.228614e-01 2.228614e-01 2.228614e-01 2.228614e-01 2.228614e-01 2.228614e-01 2.228614e-01 2.228614e-01 2.228614e-01 2.228614e-01 2.228614e-01 2.228614e-01 2.228614e-01 2.228614e-01 2.228614e-01 2.228614e-01 2.228614e-01 2.228614e-01 2.228614e-01 2.228614e-01 2.228614e-01 2.228614e-01 2.228614e-01 2.228614e-01 2.228614e-01 2.228614e-01 2.228614e-01 2.228614e-01 2.228614e-01 2.228614e-01 2.228614e-01 2.228614e-01 2.228614e-01 2.228614e-01 2.228614e-01 2.228614e-01 2.228614e-01 2.228614e-01 2.228614e-01 2.228614e-01 2.228614e-01 2.228614e-01 2.228614e-01 2.228614e-01 2.228614e-01 2.228614e-01 2.228614e-01 2.228614e-01 2.228614e-01 2.228614e-01 2.228614e-01 2.228614e-01 2.228614e-01 2.228614e-01 2.228614e-01 2.228614e-01 2.228614e-01 2.228614e-01 2.228614e-01 2.228614e-01 2.228614e-01 2.228614e-01 2.228614e-01 2.228614e-01 2.228614e-01 2.228614e-01 2.228614e-01 2.228614e-01 2.228614e-01 2.228614e-01 2.228614e-01 2.228614e-01 2.228614e-01 2.228614e-01 2.228614e-01 2.228614e-01 2.228614e-01 2.228614e-01 2.228614e-01 2.228614e-01 2.228614e-01 2.228614e-01 2.228614e-01 2.228614e-01 2.228614e-01 2.228614e-01 2.228614e-01 2.228614e-01 2.228614e-01 2.228614e-01 2.228614e-01 2.228614e-01 2.228614e-01 2.228614e-01 2.228614e-01 2.228614e-01 2.228614e-01 2.228614e-01 2.228614e-01 2.228614e-01 2.228614e-01 2.228614e-01 2.228614e-01 2.228614e-01 2.228614e-01 2.228614e-01 2.228614e-01 2.228614e-01 2.228614e-01 2.228614e-01 2.228614e-01 2.228614e-01 2.228614e-01 2.228614e-01 2.228614e-01 2.228614e-01 2.228614e-01 2.228614e-01 2.228614e-01 2.228614e-01 2.228614e-01 2.228614e-01 2.228614e-01 2.228614e-01 2.228614e-01 2.228614e-01 2.228614e-01 2.228614e-01 2.228614e-01 2.228614e-01 2.228614e-01 2.228614e-01 2.228614e-01 2.228614e-01 2.228614e-01 2.228614e-01 2.228614e-01 2.228614e-01 2.228614e-01 2.228614e-01 2.228614e-01 2.228614e-01 2.228614e-01 2.228614e-01 2.228614e-01 2.228614e-01 2.228614e-01 2.228614e-01 2.228614e-01 2.228614e-01 2.228614e-01 2.228614e-01 2.228614e-01 2.228614e-01 2.228614e-01 2.228614e-01 2.228614e-01 2.228614e-01 2.228614e-01 2.228614e-01 2.228614e-01 2.228614e-01 2.228614e-01 2.228614e-01 2.228614e-01 2.228614e-01 2.228614e-01 2.228614e-01 2.228614e-01 2.228614e-01 2.228614e-01 2.228614e-01 2.228614e-01 2.228614e-01 2.228614e-01 2.228614e-01 2.228614e-01 2.228614e-01 2.228614e-01 2.228614e-01 2.228614e-01 2.228614e-01 2.228614e-01 2.228614e-01 2.228614e-01 2.228614e-01 2.228614e-01 2.228614e-01 2.228614e-01 2.228614e-01 2.228614e-01 2.228614e-01 2.228614e-01 2.228614e-01 2.228614e-01 2.228614e-01 2.228614e-01 2.228614e-01 2.228614e-01 2.228614e-01 2.228614e-01 2.228614e-01 2.228614e-01 2.228614e-01 2.228614e-01 2.228614e-01 2.228614e-01 2.228614e-01 2.228614e-01 2.228614e-01 2.228614e-01 2.228614e-01 2.228614e-01 2.228614e-01 2.228614e-01 2.228614e-01 2.228614e-01 2.228614e-01 2.228614e-01 2.228614e-01 2.228614e-01 2.228614e-01 2.228614e-01 2.228614e-01 2.228614e-01 2.228614e-01 2.228614e-01 2.228614e-01 2.228614e-01 2.228614e-01 2.228614e-01 2.228614e-01 2.228614e-01 2.228614e-01 2.228614e-01 2.228614e-01 2.228614e-01 2.228614e-01 2.228614e-01 2.228614e-01 2.228614e-01 2.228614e-01 2.228614e-01 2.228614e-01 2.228614e-01 2.228614e-01 2.228614e-01 2.228614e-01 2.228614e-01 2.228614e-01 2.228614e-01 2.228614e-01 2.228614e-01 2.228614e-01 2.228614e-01 2.228614e-01 2.228614e-01 2.228614e-01 2.228614e-01 2.228614e-01 2.228614e-01 2.228614e-01 2.228614e-01 2.228614e-01 2.228614e-01 2.228614e-01 2.228614e-01 2.228614e-01 2.228614e-01 2.228614e-01 2.228614e-01 2.228614e-01 2.228614e-01 2.228614e-01 2.228614e-01 2.228614e-01 2.228614e-01 2.228614e-01 2.228614e-01 2.228614e-01 2.228614e-01 2.228614e-01 2.228614e-01 2.228614e-01 2.228614e-01 2.228614e-01 2.228614e-01 2.228614e-01 2.228614e-01 2.228614e-01 2.228614e-01 2.228614e-01 2.228614e-01 2.228614e-01 2.228614e-01 2.228614e-01 2.228614e-01 2.228614e-01 2.228614e-01 2.228614e-01 2.228614e-01 2.228614e-01 2.228614e-01 2.228614e-01 2.228614e-01 2.228614e-01 2.228614e-01 2.228614e-01 2.228614e-01 2.228614e-01 2.228614e-01 2.228614e-01 2.228614e-01 2.228614e-01 2.228614e-01 2.228614e-01 2.228614e-01 2.228614e-01 2.228614e-01 2.228614e-01 2.228614e-01 2.228614e-01 2.228614e-01 2.228614e-01 2.228614e-01 2.228614e-01 2.228614e-01 2.228614e-01 2.228614e-01 2.228614e-01 2.228614e-01 2.228614e-01 2.228614e-01 2.228614e-01 2.228614e-01 2.228614e-01 2.228614e-01 2.228614e-01 2.228614e-01 2.228614e-01 2.228614e-01 2.228614e-01 2.228614e-01 2.228614e-01 2.228614e-01 2.228614e-01 2.228614e-01 2.228614e-01 2.228614e-01 2.228614e-01 2.228614e-01 2.228614e-01 2.228614e-01 2.228614e-01 2.228614e-01 2.228614e-01 2.228614e-01 2.228614e-01 2.228614e-01 2.228614e-01 2.228614e-01 2.228614e-01 2.228614e-01 2.228614e-01 2.228614e-01 2.228614e-01 2.228614e-01 2.228614e-01 2.228614e-01 2.228614e-01 2.228614e-01 2.228614e-01 2.228614e-01 2.228614e-01 2.228614e-01 2.228614e-01 2.228614e-01 2.228614e-01 2.228614e-01 2.228614e-01 2.228614e-01 2.228614e-01 2.228614e-01 2.228614e-01 2.228614e-01 2.228614e-01 2.228614e-01 2.228614e-01 2.228614e-01 2.228614e-01 2.228614e-01 2.228614e-01 2.228614e-01 2.228614e-01 2.228614e-01 2.228614e-01 2.228614e-01 2.228614e-01 2.228614e-01 2.228614e-01 2.228614e-01 2.228614e-01 2.228614e-01 2.228614e-01 2.228614e-01 2.228614e-01 2.228614e-01 2.228614e-01 2.228614e-01 2.228614e-01 2.228614e-01 2.228614e-01 2.228614e-01 2.228614e-01 2.228614e-01 2.228614e-01 2.228614e-01 2.228614e-01 2.228614e-01 2.228614e-01 2.228614e-01 2.228614e-01 2.228614e-01 2.228614e-01 2.228614e-01 2.228614e-01 2.228614e-01 2.228614e-01 2.228614e-01 2.228614e-01 2.228614e-01 2.228614e-01 2.228614e-01 2.228614e-01 2.228614e-01 2.228614e-01 2.228614e-01 2.228614e-01 2.228614e-01 2.228614e-01 2.228614e-01 2.228614e-01 2.228614e-01 2.228614e-01 2.228614e-01 2.228614e-01 2.228614e-01 2.228614e-01 2.228614e-01 2.228614e-01 2.228614e-01 2.228614e-01 2.228614e-01 2.228614e-01 2.228614e-01 2.228614e-01 2.228614e-01 2.228614e-01 2.228614e-01 2.228614e-01 2.228614e-01 2.228614e-01 2.228614e-01 2.228614e-01 2.228614e-01 2.228614e-01 2.228614e-01 2.228614e-01 2.228614e-01 2.228614e-01 2.228614e-01 2.228614e-01 2.228614e-01 2.228614e-01 2.228614e-01 2.228614e-01 2.228614e-01 2.228614e-01 2.228614e-01 2.228614e-01 2.228614e-01 2.228614e-01 2.228614e-01 2.228614e-01 2.228614e-01 2.228614e-01 2.228614e-01 2.228614e-01 2.228614e-01 2.228614e-01 2.228614e-01 2.228614e-01 2.228614e-01 2.228614e-01 2.228614e-01 2.228614e-01 2.228614e-01 2.228614e-01 2.228614e-01 2.228614e-01 2.228614e-01 2.228614e-01 2.228614e-01 2.228614e-01 2.228614e-01 2.228614e-01 2.228614e-01 2.228614e-01 2.228614e-01 2.228614e-01 2.228614e-01 2.228614e-01 2.228614e-01 2.228614e-01 2.228614e-01 2.228614e-01 2.228614e-01 2.228614e-01 2.228614e-01 2.228614e-01 2.228614e-01 2.228614e-01 2.228614e-01 2.228614e-01 2.228614e-01 2.228614e-01 2.228614e-01 2.228614e-01 2.228614e-01 2.228614e-01 2.228614e-01 2.228614e-01 2.228614e-01 2.228614e-01 2.228614e-01 2.228614e-01 2.228614e-01 2.228614e-01 2.228614e-01 2.228614e-01 2.228614e-01 2.228614e-01 2.228614e-01 2.228614e-01 2.228614e-01 2.228614e-01 2.228614e-01 2.228614e-01 2.228614e-01 2.228614e-01 2.228614e-01 2.228614e-01 2.228614e-01 2.228614e-01 2.228614e-01 2.228614e-01 2.228614e-01 2.228614e-01 2.228614e-01 2.228614e-01 2.228614e-01 2.228614e-01 2.228614e-01 2.228614e-01 2.228614e-01 2.228614e-01 2.228614e-01 2.228614e-01 2.228614e-01 2.228614e-01 2.228614e-01 2.228614e-01 2.228614e-01 2.228614e-01 2.228614e-01 2.228614e-01 2.228614e-01 2.228614e-01 2.228614e-01 2.228614e-01 2.228614e-01 2.228614e-01 2.228614e-01 2.228614e-01 2.228614e-01 2.228614e-01 2.228614e-01 2.228614e-01 2.228614e-01 2.228614e-01 2.228614e-01 2.228614e-01 2.228614e-01 2.228614e-01 2.228614e-01 2.228614e-01 2.228614e-01 2.228614e-01 2.228614e-01 2.228614e-01 2.228614e-01 2.228614e-01 2.228614e-01 2.228614e-01 2.228614e-01 2.228614e-01 2.228614e-01 2.228614e-01 2.228614e-01 2.228614e-01 2.228614e-01 2.228614e-01 2.228614e-01 2.228614e-01 2.228614e-01 2.228614e-01 2.228614e-01 2.228614e-01 2.228614e-01 2.228614e-01 2.228614e-01 2.228614e-01 2.228614e-01 2.228614e-01 2.228614e-01 2.228614e-01 2.228614e-01 2.228614e-01 2.228614e-01 2.228614e-01 2.228614e-01 2.228614e-01 2.228614e-01 2.228614e-01 2.228614e-01 2.228614e-01 2.228614e-01 2.228614e-01 2.228614e-01 2.228614e-01 2.228614e-01 2.228614e-01 2.228614e-01 2.228614e-01 2.228614e-01 2.228614e-01 2.228614e-01 2.228614e-01 2.228614e-01 2.228614e-01 2.228614e-01 2.228614e-01 2.228614e-01 2.228614e-01 2.228614e-01 2.228614e-01 2.228614e-01 2.228614e-01 2.228614e-01 2.228614e-01 2.228614e-01 2.228614e-01 2.228614e-01 2.228614e-01 2.228614e-01 2.228614e-01 2.228614e-01 2.228614e-01 2.228614e-01 2.228614e-01 2.228614e-01 2.228614e-01 2.228614e-01 2.228614e-01 2.228614e-01 2.228614e-01 2.228614e-01 2.228614e-01 2.228614e-01 2.228614e-01 2.228614e-01 2.228614e-01 2.228614e-01 2.228614e-01 2.228614e-01 2.228614e-01 2.228614e-01 2.228614e-01 2.228614e-01 2.228614e-01 2.228614e-01 2.228614e-01 2.228614e-01 2.228614e-01 2.228614e-01 2.228614e-01 2.228614e-01 2.228614e-01 2.228614e-01 2.228614e-01 2.228614e-01 2.228614e-01 2.228614e-01 2.228614e-01 2.228614e-01 2.228614e-01 2.228614e-01 2.228614e-01 2.228614e-01 2.228614e-01 2.228614e-01 2.228614e-01 2.228614e-01 2.228614e-01 2.228614e-01 2.228614e-01 2.228614e-01 2.228614e-01 2.228614e-01 2.228614e-01 2.228614e-01 2.228614e-01 2.228614e-01 2.228614e-01 2.228614e-01 2.228614e-01 2.228614e-01 2.228614e-01 2.228614e-01 2.228614e-01 2.228614e-01 2.228614e-01 2.228614e-01 2.228614e-01 2.228614e-01 2.228614e-01 2.228614e-01 2.228614e-01 2.228614e-01 2.228614e-01 2.228614e-01 2.228614e-01 2.228614e-01 2.228614e-01 2.228614e-01 2.228614e-01 2.228614e-01 2.228614e-01 2.228614e-01 2.228614e-01 2.228614e-01 2.228614e-01 2.228614e-01 2.228614e-01 2.228614e-01 2.228614e-01 2.228614e-01 2.228614e-01 2.228614e-01 2.228614e-01 2.228614e-01 2.228614e-01 2.228614e-01 2.228614e-01 2.228614e-01 2.228614e-01 2.228614e-01 2.228614e-01 2.228614e-01 2.228614e-01 2.228614e-01 2.228614e-01 2.228614e-01 2.228614e-01 2.228614e-01 2.228614e-01 2.228614e-01 2.228614e-01 2.228614e-01 2.228614e-01 2.228614e-01 2.228614e-01 2.228614e-01 2.228614e-01 2.228614e-01 2.228614e-01 2.228614e-01 2.228614e-01 2.228614e-01 2.228614e-01 2.228614e-01 2.228614e-01 2.228614e-01 2.228614e-01 2.228614e-01 2.228614e-01 2.228614e-01 2.228614e-01 2.228614e-01 2.228614e-01 2.228614e-01 2.228614e-01 2.228614e-01 2.228614e-01 2.228614e-01 2.228614e-01 2.228614e-01 2.228614e-01 2.228614e-01 2.228614e-01 2.228614e-01 2.228614e-01 2.228614e-01 2.228614e-01 2.228614e-01 2.228614e-01 2.228614e-01 2.228614e-01 2.228614e-01 2.228614e-01 2.228614e-01 2.228614e-01 2.228614e-01 2.228614e-01 2.228614e-01 2.228614e-01 2.228614e-01 2.228614e-01 2.228614e-01 2.228614e-01 2.228614e-01 2.228614e-01 2.228614e-01 2.228614e-01 2.228614e-01 2.228614e-01 2.228614e-01 2.228614e-01 2.228614e-01 2.228614e-01 2.228614e-01 2.228614e-01 2.228614e-01 2.228614e-01 2.228614e-01 2.228614e-01 2.228614e-01 2.228614e-01 2.228614e-01 2.228614e-01 2.228614e-01 2.228614e-01 2.228614e-01 2.228614e-01 2.228614e-01 2.228614e-01 2.228614e-01 2.228614e-01 2.228614e-01 2.228614e-01 2.228614e-01 2.228614e-01 2.228614e-01 2.228614e-01 2.228614e-01 2.228614e-01 2.228614e-01 2.228614e-01 2.228614e-01 2.228614e-01 2.228614e-01 2.228614e-01 2.228614e-01 2.228614e-01 2.228614e-01 2.228614e-01 2.228614e-01 2.228614e-01 2.228614e-01 2.228614e-01 2.228614e-01 2.228614e-01 2.228614e-01 2.228614e-01 2.228614e-01 2.228614e-01 2.228614e-01 2.228614e-01 2.228614e-01 2.228614e-01 2.228614e-01 2.228614e-01 2.228614e-01 2.228614e-01 2.228614e-01 2.228614e-01 2.228614e-01 2.228614e-01 2.228614e-01 2.228614e-01 2.228614e-01 2.228614e-01 2.228614e-01 2.228614e-01 2.228614e-01 2.228614e-01 2.228614e-01 2.228614e-01 2.228614e-01 2.228614e-01 2.228614e-01 2.228614e-01 2.228614e-01 2.228614e-01 2.228614e-01 2.228614e-01 2.228614e-01 2.228614e-01 2.228614e-01 2.228614e-01 2.228614e-01 2.228614e-01 2.228614e-01 2.228614e-01 2.228614e-01 2.228614e-01 2.228614e-01 2.228614e-01 2.228614e-01 2.228614e-01 2.228614e-01 2.228614e-01 2.228614e-01 2.228614e-01 2.228614e-01 2.228614e-01 2.228614e-01 2.228614e-01 2.228614e-01 2.228614e-01 2.228614e-01 2.228614e-01 2.228614e-01 2.228614e-01 2.228614e-01 2.228614e-01 2.228614e-01 2.228614e-01 2.228614e-01 2.228614e-01 2.228614e-01 2.228614e-01 2.228614e-01 2.228614e-01 2.228614e-01 2.228614e-01 2.228614e-01 2.228614e-01 2.228614e-01 2.228614e-01 2.228614e-01 2.228614e-01 2.228614e-01 2.228614e-01 2.228614e-01 2.228614e-01 2.228614e-01 2.228614e-01 2.228614e-01 2.228614e-01 2.228614e-01 2.228614e-01 2.228614e-01 2.228614e-01 2.228614e-01 2.228614e-01 2.228614e-01 2.228614e-01 2.228614e-01 2.228614e-01 2.228614e-01 2.228614e-01 2.228614e-01 2.228614e-01 2.228614e-01 2.228614e-01 2.228614e-01 2.228614e-01 2.228614e-01 2.228614e-01 2.228614e-01 2.228614e-01 2.228614e-01 2.228614e-01 2.228614e-01 2.228614e-01 2.228614e-01 2.228614e-01 2.228614e-01 2.228614e-01 2.228614e-01 2.228614e-01 2.228614e-01 2.228614e-01 2.228614e-01 2.228614e-01 2.228614e-01 2.228614e-01 2.228614e-01 2.228614e-01 2.228614e-01 2.228614e-01 2.228614e-01 2.228614e-01 2.228614e-01 2.228614e-01 2.228614e-01 2.228614e-01 2.228614e-01 2.228614e-01 2.228614e-01 2.228614e-01 2.228614e-01 2.228614e-01 2.228614e-01 2.228614e-01 2.228614e-01 2.228614e-01 2.228614e-01 2.228614e-01 2.228614e-01 2.228614e-01 2.228614e-01 2.228614e-01 2.228614e-01 2.228614e-01 2.228614e-01 2.228614e-01 2.228614e-01 2.228614e-01 2.228614e-01 2.228614e-01 2.228614e-01 2.228614e-01 2.228614e-01 2.228614e-01 2.228614e-01 2.228614e-01 2.228614e-01 2.228614e-01 2.228614e-01 2.228614e-01 2.228614e-01 2.228614e-01 2.228614e-01 2.228614e-01 2.228614e-01 2.228614e-01 2.228614e-01 2.228614e-01 2.228614e-01 2.228614e-01 2.228614e-01 2.228614e-01 2.228614e-01 2.228614e-01 2.228614e-01 2.228614e-01 2.228614e-01 2.228614e-01 2.228614e-01 2.228614e-01 2.228614e-01 2.228614e-01 2.228614e-01 2.228614e-01 2.228614e-01 2.228614e-01 2.228614e-01 2.228614e-01 2.228614e-01 2.228614e-01 2.228614e-01 2.228614e-01 2.228614e-01 2.228614e-01 2.228614e-01 2.228614e-01 2.228614e-01 2.228614e-01 2.228614e-01 2.228614e-01 2.228614e-01 2.228614e-01 2.228614e-01 2.228614e-01 2.228614e-01 2.228614e-01 2.228614e-01 2.228614e-01 2.228614e-01 2.228614e-01 2.228614e-01 2.228614e-01 2.228614e-01 2.228614e-01 2.228614e-01 2.228614e-01 2.228614e-01 2.228614e-01 2.228614e-01 2.228614e-01 2.228614e-01 2.228614e-01 2.228614e-01 2.228614e-01 2.228614e-01 2.228614e-01 2.228614e-01 2.228614e-01 2.228614e-01 2.228614e-01 2.228614e-01 2.228614e-01 2.228614e-01 2.228614e-01 2.228614e-01 2.228614e-01 2.228614e-01 2.228614e-01 2.228614e-01 2.228614e-01 2.228614e-01 2.228614e-01 2.228614e-01 2.228614e-01 2.228614e-01 2.228614e-01 2.228614e-01 2.228614e-01 2.228614e-01 2.228614e-01 2.228614e-01 2.228614e-01 2.228614e-01 2.228614e-01 2.228614e-01 2.228614e-01 2.228614e-01 2.228614e-01 2.228614e-01 2.228614e-01 2.228614e-01 2.228614e-01 2.228614e-01 2.228614e-01 2.228614e-01 2.228614e-01 2.228614e-01 2.228614e-01 2.228614e-01 2.228614e-01 2.228614e-01 2.228614e-01 2.228614e-01 2.228614e-01 2.228614e-01 2.228614e-01 2.228614e-01 2.228614e-01 2.228614e-01 2.228614e-01 2.228614e-01 2.228614e-01 2.228614e-01 2.228614e-01 2.228614e-01 2.228614e-01 2.228614e-01 2.228614e-01 2.228614e-01 2.228614e-01 2.228614e-01 2.228614e-01 2.228614e-01 2.228614e-01 2.228614e-01 2.228614e-01 2.228614e-01 2.228614e-01 2.228614e-01 2.228614e-01 2.228614e-01 2.228614e-01 2.228614e-01 2.228614e-01 2.228614e-01 2.228614e-01 2.228614e-01 2.228614e-01 2.228614e-01 2.228614e-01 2.228614e-01 2.228614e-01 2.228614e-01 2.228614e-01 2.228614e-01 2.228614e-01 2.228614e-01 2.228614e-01 2.228614e-01 2.228614e-01 2.228614e-01 2.228614e-01 2.228614e-01 2.228614e-01 2.228614e-01 2.228614e-01 2.228614e-01 2.228614e-01 2.228614e-01 2.228614e-01 2.228614e-01 2.228614e-01 2.228614e-01 2.228614e-01 2.228614e-01 2.228614e-01 2.228614e-01 2.228614e-01 2.228614e-01 2.228614e-01 2.228614e-01 2.228614e-01 2.228614e-01 2.228614e-01 2.228614e-01 2.228614e-01 2.228614e-01 2.228614e-01 2.228614e-01 2.228614e-01 2.228614e-01 2.228614e-01 2.228614e-01 2.228614e-01 2.228614e-01 2.228614e-01 2.228614e-01 2.228614e-01 2.228614e-01 2.228614e-01 2.228614e-01 2.228614e-01 2.228614e-01 2.228614e-01 2.228614e-01 2.228614e-01 2.228614e-01 2.228614e-01 2.228614e-01 2.228614e-01 2.228614e-01 2.228614e-01 2.228614e-01 2.228614e-01 2.228614e-01 2.228614e-01 2.228614e-01 2.228614e-01 2.228614e-01 2.228614e-01 2.228614e-01 2.228614e-01 2.228614e-01 2.228614e-01 2.228614e-01 2.228614e-01 2.228614e-01 2.228614e-01 2.228614e-01 2.228614e-01 2.228614e-01 2.228614e-01 2.228614e-01 2.228614e-01 2.228614e-01 2.228614e-01 2.228614e-01 2.228614e-01 2.228614e-01 2.228614e-01 2.228614e-01 2.228614e-01 2.228614e-01 2.228614e-01 2.228614e-01 2.228614e-01 2.228614e-01 2.228614e-01 2.228614e-01 2.228614e-01 2.228614e-01 2.228614e-01 2.228614e-01 2.228614e-01 2.228614e-01 2.228614e-01 2.228614e-01 2.228614e-01 2.228614e-01 2.228614e-01 2.228614e-01 2.228614e-01 2.228614e-01 2.228614e-01 2.228614e-01 2.228614e-01 2.228614e-01 2.228614e-01 2.228614e-01 2.228614e-01 2.228614e-01 2.228614e-01 2.228614e-01 2.228614e-01 2.228614e-01 2.228614e-01 2.228614e-01 2.228614e-01 2.228614e-01 2.228614e-01 2.228614e-01 2.228614e-01 2.228614e-01 2.228614e-01 2.228614e-01 2.228614e-01 2.228614e-01 2.228614e-01 2.228614e-01 2.228614e-01 2.228614e-01 2.228614e-01 2.228614e-01 2.228614e-01 2.228614e-01 2.228614e-01 2.228614e-01 2.228614e-01 2.228614e-01 2.228614e-01 2.228614e-01 2.228614e-01 2.228614e-01 2.228614e-01 2.228614e-01 2.228614e-01 2.228614e-01 2.228614e-01 2.228614e-01 2.228614e-01 2.228614e-01 2.228614e-01 2.228614e-01 2.228614e-01 2.228614e-01 2.228614e-01 2.228614e-01 2.228614e-01 2.228614e-01 2.228614e-01 2.228614e-01 2.228614e-01 2.228614e-01 2.228614e-01 2.228614e-01 2.228614e-01 2.228614e-01 2.228614e-01 2.228614e-01 2.228614e-01 2.228614e-01 2.228614e-01 2.228614e-01 2.228614e-01 2.228614e-01 2.228614e-01 2.228614e-01 2.228614e-01 2.228614e-01 2.228614e-01 2.228614e-01 2.228614e-01 2.228614e-01 2.228614e-01 2.228614e-01 2.228614e-01 2.228614e-01 2.228614e-01 2.228614e-01 2.228614e-01 2.228614e-01 2.228614e-01 2.228614e-01 2.228614e-01 2.228614e-01 2.228614e-01 2.228614e-01 2.228614e-01 2.228614e-01 2.228614e-01 2.228614e-01 2.228614e-01 2.228614e-01 2.228614e-01 2.228614e-01 2.228614e-01 2.228614e-01 2.228614e-01 2.228614e-01 2.228614e-01 2.228614e-01 2.228614e-01 2.228614e-01 2.228614e-01 2.228614e-01 2.228614e-01 2.228614e-01 2.228614e-01 2.228614e-01 2.228614e-01 2.228614e-01 2.228614e-01 2.228614e-01 2.228614e-01 2.228614e-01 2.228614e-01 2.228614e-01 2.228614e-01 2.228614e-01 2.228614e-01 2.228614e-01 2.228614e-01 2.228614e-01 2.228614e-01 2.228614e-01 2.228614e-01 2.228614e-01 2.228614e-01 2.228614e-01 2.228614e-01 2.228614e-01 2.228614e-01 2.228614e-01 2.228614e-01 2.228614e-01 2.228614e-01 2.228614e-01 2.228614e-01 2.228614e-01 2.228614e-01 2.228614e-01 2.228614e-01 2.228614e-01 2.228614e-01 2.228614e-01 2.228614e-01 2.228614e-01 2.228614e-01 2.228614e-01 2.228614e-01 2.228614e-01 2.228614e-01 2.228614e-01 2.228614e-01 2.228614e-01 2.228614e-01 2.228614e-01 2.228614e-01 2.228614e-01 2.228614e-01 2.228614e-01 2.228614e-01 2.228614e-01 2.228614e-01 2.228614e-01 2.228614e-01 2.228614e-01 2.228614e-01 2.228614e-01 2.228614e-01 2.228614e-01 2.228614e-01 2.228614e-01 2.228614e-01 2.228614e-01 2.228614e-01 2.228614e-01 2.228614e-01 2.228614e-01 2.228614e-01 2.228614e-01 2.228614e-01 2.228614e-01 2.228614e-01 2.228614e-01 2.228614e-01 2.228614e-01 2.228614e-01 2.228614e-01 2.228614e-01 2.228614e-01 2.228614e-01 2.228614e-01 2.228614e-01 2.228614e-01 2.228614e-01 2.228614e-01 2.228614e-01 2.228614e-01 2.228614e-01 2.228614e-01 2.228614e-01 2.228614e-01 2.228614e-01 2.228614e-01 2.228614e-01 2.228614e-01 2.228614e-01 2.228614e-01 2.228614e-01 2.228614e-01 2.228614e-01 2.228614e-01 2.228614e-01 2.228614e-01 2.228614e-01 2.228614e-01 2.228614e-01 2.228614e-01 2.228614e-01 2.228614e-01 2.228614e-01 2.228614e-01 2.228614e-01 2.228614e-01 2.228614e-01 2.228614e-01 2.228614e-01 2.228614e-01 2.228614e-01 2.228614e-01 2.228614e-01 2.228614e-01 2.228614e-01 2.228614e-01 2.228614e-01 2.228614e-01 2.228614e-01 2.228614e-01 2.228614e-01 2.228614e-01 2.228614e-01 2.228614e-01 2.228614e-01 2.228614e-01 2.228614e-01 2.228614e-01 2.228614e-01 2.228614e-01 2.228614e-01 2.228614e-01 2.228614e-01 2.228614e-01 2.228614e-01 2.228614e-01 2.228614e-01 2.228614e-01 2.228614e-01 2.228614e-01 2.228614e-01 2.228614e-01 2.228614e-01 2.228614e-01 2.228614e-01 2.228614e-01 2.228614e-01 2.228614e-01 2.228614e-01 2.228614e-01 2.228614e-01 2.228614e-01 2.228614e-01 2.228614e-01 2.228614e-01 2.228614e-01 2.228614e-01 2.228614e-01 2.228614e-01 2.228614e-01 2.228614e-01 2.228614e-01 2.228614e-01 2.228614e-01 2.228614e-01 2.228614e-01 2.228614e-01 2.228614e-01 2.228614e-01 2.228614e-01 2.228614e-01 2.228614e-01 2.228614e-01 2.228614e-01 2.228614e-01 2.228614e-01 2.228614e-01 2.228614e-01 2.228614e-01 2.228614e-01 2.228614e-01 2.228614e-01 2.228614e-01 2.228614e-01 2.228614e-01 2.228614e-01 2.228614e-01 2.228614e-01 2.228614e-01 2.228614e-01 2.228614e-01 2.228614e-01 2.228614e-01 2.228614e-01 2.228614e-01 2.228614e-01 2.228614e-01 2.228614e-01 2.228614e-01 2.228614e-01 2.228614e-01 2.228614e-01 2.228614e-01 2.228614e-01 2.228614e-01 2.228614e-01 2.228614e-01 2.228614e-01 2.228614e-01 2.228614e-01 2.228614e-01 2.228614e-01 2.228614e-01 2.228614e-01 2.228614e-01 2.228614e-01 2.228614e-01 2.228614e-01 2.228614e-01 2.228614e-01 2.228614e-01 2.228614e-01 2.228614e-01 2.228614e-01 2.228614e-01 2.228614e-01 2.228614e-01 2.228614e-01 2.228614e-01 2.228614e-01 2.228614e-01 2.228614e-01 2.228614e-01 2.228614e-01 2.228614e-01 2.228614e-01 2.228614e-01 2.228614e-01 2.228614e-01 2.228614e-01 2.228614e-01 2.228614e-01 2.228614e-01 2.228614e-01 2.228614e-01 2.228614e-01 2.228614e-01 2.228614e-01 2.228614e-01 2.228614e-01 2.228614e-01 2.228614e-01 2.228614e-01 2.228614e-01 2.228614e-01 2.228614e-01 2.228614e-01 2.228614e-01 2.228614e-01 2.228614e-01 2.228614e-01 2.228614e-01 2.228614e-01 2.228614e-01 2.228614e-01 2.228614e-01 2.228614e-01 2.228614e-01 2.228614e-01 2.228614e-01 2.228614e-01 2.228614e-01 2.228614e-01 2.228614e-01 2.228614e-01 2.228614e-01 2.228614e-01 2.228614e-01 2.228614e-01 2.228614e-01 2.228614e-01 2.228614e-01 2.228614e-01 2.228614e-01 2.228614e-01 2.228614e-01 2.228614e-01 2.228614e-01 2.228614e-01 2.228614e-01 2.228614e-01 2.228614e-01 2.228614e-01 2.228614e-01 2.228614e-01 2.228614e-01 2.228614e-01 2.228614e-01 2.228614e-01 2.228614e-01 2.228614e-01 2.228614e-01 2.228614e-01 2.228614e-01 2.228614e-01 2.228614e-01 2.228614e-01 2.228614e-01 2.228614e-01 2.228614e-01 2.228614e-01 2.228614e-01 2.228614e-01 2.228614e-01 2.228614e-01 2.228614e-01 2.228614e-01 2.228614e-01 2.228614e-01 2.228614e-01 2.228614e-01 2.228614e-01 2.228614e-01 2.228614e-01 2.228614e-01 2.228614e-01 2.228614e-01 2.228614e-01 2.228614e-01 2.228614e-01 2.228614e-01 2.228614e-01 2.228614e-01 2.228614e-01 2.228614e-01 2.228614e-01 2.228614e-01 2.228614e-01 2.228614e-01 2.228614e-01 2.228614e-01 2.228614e-01 2.228614e-01 2.228614e-01 2.228614e-01 2.228614e-01 2.228614e-01 2.228614e-01 2.228614e-01 2.228614e-01 2.228614e-01 2.228614e-01 2.228614e-01 2.228614e-01 2.228614e-01 2.228614e-01 2.228614e-01 2.228614e-01 2.228614e-01 2.228614e-01 2.228614e-01 2.228614e-01 2.228614e-01 2.228614e-01 2.228614e-01 2.228614e-01 2.228614e-01 2.228614e-01 2.228614e-01 2.228614e-01 2.228614e-01 2.228614e-01 2.228614e-01 2.228614e-01 2.228614e-01 2.228614e-01 2.228614e-01 2.228614e-01 2.228614e-01 2.228614e-01 2.228614e-01 2.228614e-01 2.228614e-01 2.228614e-01 2.228614e-01 2.228614e-01 2.228614e-01 2.228614e-01 2.228614e-01 2.228614e-01 2.228614e-01 2.228614e-01 2.228614e-01 2.228614e-01 2.228614e-01 2.228614e-01 2.228614e-01 2.228614e-01 2.228614e-01 2.228614e-01 2.228614e-01 2.228614e-01 2.228614e-01 2.228614e-01 2.228614e-01 2.228614e-01 2.228614e-01 2.228614e-01 2.228614e-01 2.228614e-01 2.228614e-01 2.228614e-01 2.228614e-01 2.228614e-01 2.228614e-01 2.228614e-01 2.228614e-01 2.228614e-01 2.228614e-01 2.228614e-01 2.228614e-01 2.228614e-01 2.228614e-01 2.228614e-01 2.228614e-01 2.228614e-01 2.228614e-01 2.228614e-01 2.228614e-01 2.228614e-01 2.228614e-01 2.228614e-01 2.228614e-01 2.228614e-01 2.228614e-01 2.228614e-01 2.228614e-01 2.228614e-01 2.228614e-01 2.228614e-01 2.228614e-01 2.228614e-01 2.228614e-01 2.228614e-01 2.228614e-01 2.228614e-01 2.228614e-01 2.228614e-01 2.228614e-01 2.228614e-01 2.228614e-01 2.228614e-01 2.228614e-01 2.228614e-01 2.228614e-01 2.228614e-01 2.228614e-01 2.228614e-01 2.228614e-01 2.228614e-01 2.228614e-01 2.228614e-01 2.228614e-01 2.228614e-01 2.228614e-01 2.228614e-01 2.228614e-01 2.228614e-01 2.228614e-01 2.228614e-01 2.228614e-01 2.228614e-01 2.228614e-01 2.228614e-01 2.228614e-01 2.228614e-01 2.228614e-01 2.228614e-01 2.228614e-01 2.228614e-01 2.228614e-01 2.228614e-01 2.228614e-01 2.228614e-01 2.228614e-01 2.228614e-01 2.228614e-01 2.228614e-01 2.228614e-01 2.228614e-01 2.228614e-01 2.228614e-01 2.228614e-01 2.228614e-01 2.228614e-01 2.228614e-01 2.228614e-01 2.228614e-01 2.228614e-01 2.228614e-01 2.228614e-01 2.228614e-01 2.228614e-01 2.228614e-01 2.228614e-01 2.228614e-01 2.228614e-01 2.228614e-01 2.228614e-01 2.228614e-01 2.228614e-01 2.228614e-01 2.228614e-01 2.228614e-01 2.228614e-01 2.228614e-01 2.228614e-01 2.228614e-01 2.228614e-01 2.228614e-01 2.228614e-01 2.228614e-01 2.228614e-01 2.228614e-01 2.228614e-01 2.228614e-01 2.228614e-01 2.228614e-01 2.228614e-01 2.228614e-01 2.228614e-01 2.228614e-01 2.228614e-01 2.228614e-01 2.228614e-01 2.228614e-01 2.228614e-01 2.228614e-01 2.228614e-01 2.228614e-01 2.228614e-01 2.228614e-01 2.228614e-01 2.228614e-01 2.228614e-01 2.228614e-01 2.228614e-01 2.228614e-01 2.228614e-01 2.228614e-01 2.228614e-01 2.228614e-01 2.228614e-01 2.228614e-01 2.228614e-01 2.228614e-01 2.228614e-01 2.228614e-01 2.228614e-01 2.228614e-01 2.228614e-01 2.228614e-01 2.228614e-01 2.228614e-01 2.228614e-01 2.228614e-01 2.228614e-01 2.228614e-01 2.228614e-01 2.228614e-01 2.228614e-01 2.228614e-01 2.228614e-01 2.228614e-01 2.228614e-01 2.228614e-01 2.228614e-01 2.228614e-01 2.228614e-01 2.228614e-01 2.228614e-01 2.228614e-01 2.228614e-01 2.228614e-01 2.228614e-01 2.228614e-01 2.228614e-01 2.228614e-01 2.228614e-01 2.228614e-01 2.228614e-01 2.228614e-01 2.228614e-01 2.228614e-01 2.228614e-01 2.228614e-01 2.228614e-01 2.228614e-01 2.228614e-01 2.228614e-01 2.228614e-01 2.228614e-01 2.228614e-01 2.228614e-01 2.228614e-01 2.228614e-01 2.228614e-01 2.228614e-01 2.228614e-01 2.228614e-01 2.228614e-01 2.228614e-01 2.228614e-01 2.228614e-01 2.228614e-01 2.228614e-01 2.228614e-01 2.228614e-01 2.228614e-01 2.228614e-01 2.228614e-01 2.228614e-01 2.228614e-01 2.228614e-01 2.228614e-01 2.228614e-01 2.228614e-01 2.228614e-01 2.228614e-01 2.228614e-01 2.228614e-01 2.228614e-01 2.228614e-01 2.228614e-01 2.228614e-01 2.228614e-01 2.228614e-01 2.228614e-01 2.228614e-01 2.228614e-01 2.228614e-01 2.228614e-01 2.228614e-01 2.228614e-01 2.228614e-01 2.228614e-01 2.228614e-01 2.228614e-01 2.228614e-01 2.228614e-01 2.228614e-01 2.228614e-01 2.228614e-01 2.228614e-01 2.228614e-01 2.228614e-01 2.228614e-01 2.228614e-01 2.228614e-01 2.228614e-01 2.228614e-01 2.228614e-01 2.228614e-01 2.228614e-01 2.228614e-01 2.228614e-01 2.228614e-01 2.228614e-01 2.228614e-01 2.228614e-01 2.228614e-01 2.228614e-01 2.228614e-01 2.228614e-01 2.228614e-01 2.228614e-01 2.228614e-01 2.228614e-01 2.228614e-01 2.228614e-01 2.228614e-01 2.228614e-01 2.228614e-01 2.228614e-01 2.228614e-01 2.228614e-01 2.228614e-01 2.228614e-01 2.228614e-01 2.228614e-01 2.228614e-01 2.228614e-01 2.228614e-01 2.228614e-01 2.228614e-01 2.228614e-01 2.228614e-01 2.228614e-01 2.228614e-01 2.228614e-01 2.228614e-01 2.228614e-01 2.228614e-01 2.228614e-01 2.228614e-01 2.228614e-01 2.228614e-01 2.228614e-01 2.228614e-01 2.228614e-01 2.228614e-01 2.228614e-01 2.228614e-01 2.228614e-01 2.228614e-01 2.228614e-01 2.228614e-01 2.228614e-01 2.228614e-01 2.228614e-01 2.228614e-01 2.228614e-01 2.228614e-01 2.228614e-01 2.228614e-01 2.228614e-01 2.228614e-01 2.228614e-01 2.228614e-01 2.228614e-01 2.228614e-01 2.228614e-01 2.228614e-01 2.228614e-01 2.228614e-01 2.228614e-01 2.228614e-01 2.228614e-01 2.228614e-01 2.228614e-01 2.228614e-01 2.228614e-01 2.228614e-01 2.228614e-01 2.228614e-01 2.228614e-01 2.228614e-01 2.228614e-01 2.228614e-01 2.228614e-01 2.228614e-01 2.228614e-01 2.228614e-01 2.228614e-01 2.228614e-01 2.228614e-01 2.228614e-01 2.228614e-01 2.228614e-01 2.228614e-01 2.228614e-01 2.228614e-01 2.228614e-01 2.228614e-01 2.228614e-01 2.228614e-01 2.228614e-01 2.228614e-01 2.228614e-01 2.228614e-01 2.228614e-01 2.228614e-01 2.228614e-01 2.228614e-01 2.228614e-01 2.228614e-01 2.228614e-01 2.228614e-01 2.228614e-01 2.228614e-01 2.228614e-01 2.228614e-01 2.228614e-01 2.228614e-01 2.228614e-01 2.228614e-01 2.228614e-01 2.228614e-01 2.228614e-01 2.228614e-01 2.228614e-01 2.228614e-01 2.228614e-01 2.228614e-01 2.228614e-01 2.228614e-01 2.228614e-01 2.228614e-01 2.228614e-01 2.228614e-01 2.228614e-01 2.228614e-01 2.228614e-01 2.228614e-01 2.228614e-01 2.228614e-01 2.228614e-01 2.228614e-01 2.228614e-01 2.228614e-01 2.228614e-01 2.228614e-01 2.228614e-01 2.228614e-01 2.228614e-01 2.228614e-01 2.228614e-01 2.228614e-01 2.228614e-01 2.228614e-01 2.228614e-01 2.228614e-01 2.228614e-01 2.228614e-01 2.228614e-01 2.228614e-01 2.228614e-01 2.228614e-01 2.228614e-01 2.228614e-01 2.228614e-01 2.228614e-01 2.228614e-01 2.228614e-01 2.228614e-01 2.228614e-01 2.228614e-01 2.228614e-01 2.228614e-01 2.228614e-01 2.228614e-01 2.228614e-01 2.228614e-01 2.228614e-01 2.228614e-01 2.228614e-01 2.228614e-01 2.228614e-01 2.228614e-01 2.228614e-01 2.228614e-01 
3.575320e+03 3.223525e-01 3.012672e-01 3.012672e-01 3.012672e-01 3.010373e-01 2.944562e-01 2.944562e-01 2.944562e-01 2.941767e-01 2.934560e-01 2.721367e-01 2.687197e-01 2.529342e-01 2.529342e-01 2.529342e-01 2.529342e-01 2.520676e-01 2.520676e-01 2.520676e-01 2.520676e-01 2.520676e-01 2.460585e-01 2.460585e-01 2.460585e-01 2.460585e-01 2.460585e-01 2.460585e-01 2.460585e-01 2.460585e-01 2.460585e-01 2.453727e-01 2.422022e-01 2.383795e-01 2.293236e-01 2.293236e-01 2.293236e-01 2.280003e-01 2.273535e-01 2.273535e-01 2.273535e-01 2.231741e-01 2.231741e-01 2.231741e-01 2.230311e-01 2.229198e-01 2.228671e-01 2.228671e-01 2.228666e-01 2.228666e-01 2.228666e-01 2.228664e-01 2.228664e-01 2.228663e-01 2.228663e-01 2.228657e-01 2.228657e-01 2.228655e-01 2.228655e-01 2.228655e-01 2.228655e-01 2.228655e-01 2.228655e-01 2.228655e-01 2.228651e-01 2.228651e-01 2.228651e-01 2.228627e-01 2.228627e-01 2.228624e-01 2.228624e-01 2.228617e-01 2.228617e-01 2.228617e-01 2.228617e-01 2.228616e-01 2.228616e-01 2.228615e-01 2.228615e-01 2.228615e-01 2.228615e-01 2.228615e-01 2.228615e-01 2.228615e-01 2.228615e-01 2.228615e-01 2.228615e-01 2.228615e-01 2.228615e-01 2.228614e-01 2.228614e-01 2.228614e-01 2.228614e-01 2.228614e-01 2.228614e-01 2.228614e-01 2.228614e-01 2.228614e-01 2.228614e-01 2.228614e-01 2.228614e-01 2.228614e-01 2.228614e-01 2.228614e-01 2.228614e-01 2.228614e-01 2.228614e-01 2.228614e-01 2.228614e-01 2.228614e-01 2.228614e-01 2.228614e-01 2.228614e-01 2.228614e-01 2.228614e-01 2.228614e-01 2.228614e-01 2.228614e-01 2.228614e-01 2.228614e-01 2.228614e-01 2.228614e-01 2.228614e-01 2.228614e-01 2.228614e-01 2.228614e-01 2.228614e-01 2.228614e-01 2.228614e-01 2.228614e-01 2.228614e-01 2.228614e-01 2.228614e-01 2.228614e-01 2.228614e-01 2.228614e-01 2.228614e-01 2.228614e-01 2.228614e-01 2.228614e-01 2.228614e-01 2.228614e-01 2.228614e-01 2.228614e-01 2.228614e-01 2.228614e-01 2.228614e-01 2.228614e-01 2.228614e-01 2.228614e-01 2.228614e-01 2.228614e-01 2.228614e-01 2.228614e-01 2.228614e-01 2.228614e-01 2.228614e-01 2.228614e-01 2.228614e-01 2.228614e-01 2.228614e-01 2.228614e-01 2.228614e-01 2.228614e-01 2.228614e-01 2.228614e-01 2.228614e-01 2.228614e-01 2.228614e-01 2.228614e-01 2.228614e-01 2.228614e-01 2.228614e-01 2.228614e-01 2.228614e-01 2.228614e-01 2.228614e-01 2.228614e-01 2.228614e-01 2.228614e-01 2.228614e-01 2.228614e-01 2.228614e-01 2.228614e-01 2.228614e-01 2.228614e-01 2.228614e-01 2.228614e-01 2.228614e-01 2.228614e-01 2.228614e-01 2.228614e-01 2.228614e-01 2.228614e-01 2.228614e-01 2.228614e-01 2.228614e-01 2.228614e-01 2.228614e-01 2.228614e-01 2.228614e-01 2.228614e-01 2.228614e-01 2.228614e-01 2.228614e-01 2.228614e-01 2.228614e-01 2.228614e-01 2.228614e-01 2.228614e-01 2.228614e-01 2.228614e-01 2.228614e-01 2.228614e-01 2.228614e-01 2.228614e-01 2.228614e-01 2.228614e-01 2.228614e-01 2.228614e-01 2.228614e-01 2.228614e-01 2.228614e-01 2.228614e-01 2.228614e-01 2.228614e-01 2.228614e-01 2.228614e-01 2.228614e-01 2.228614e-01 2.228614e-01 2.228614e-01 2.228614e-01 2.228614e-01 2.228614e-01 2.228614e-01 2.228614e-01 2.228614e-01 2.228614e-01 2.228614e-01 2.228614e-01 2.228614e-01 2.228614e-01 2.228614e-01 2.228614e-01 2.228614e-01 2.228614e-01 2.228614e-01 2.228614e-01 2.228614e-01 2.228614e-01 2.228614e-01 2.228614e-01 2.228614e-01 2.228614e-01 2.228614e-01 2.228614e-01 2.228614e-01 2.228614e-01 2.228614e-01 2.228614e-01 2.228614e-01 2.228614e-01 2.228614e-01 2.228614e-01 2.228614e-01 2.228614e-01 2.228614e-01 2.228614e-01 2.228614e-01 2.228614e-01 2.228614e-01 2.228614e-01 2.228614e-01 2.228614e-01 2.228614e-01 2.228614e-01 2.228614e-01 2.228614e-01 2.228614e-01 2.228614e-01 2.228614e-01 2.228614e-01 2.228614e-01 2.228614e-01 2.228614e-01 2.228614e-01 2.228614e-01 2.228614e-01 2.228614e-01 2.228614e-01 2.228614e-01 2.228614e-01 2.228614e-01 2.228614e-01 2.228614e-01 2.228614e-01 2.228614e-01 2.228614e-01 2.228614e-01 2.228614e-01 2.228614e-01 2.228614e-01 2.228614e-01 2.228614e-01 2.228614e-01 2.228614e-01 2.228614e-01 2.228614e-01 2.228614e-01 2.228614e-01 2.228614e-01 2.228614e-01 2.228614e-01 2.228614e-01 2.228614e-01 2.228614e-01 2.228614e-01 2.228614e-01 2.228614e-01 2.228614e-01 2.228614e-01 2.228614e-01 2.228614e-01 2.228614e-01 2.228614e-01 2.228614e-01 2.228614e-01 2.228614e-01 2.228614e-01 2.228614e-01 2.228614e-01 2.228614e-01 2.228614e-01 2.228614e-01 2.228614e-01 2.228614e-01 2.228614e-01 2.228614e-01 2.228614e-01 2.228614e-01 2.228614e-01 2.228614e-01 2.228614e-01 2.228614e-01 2.228614e-01 2.228614e-01 2.228614e-01 2.228614e-01 2.228614e-01 2.228614e-01 2.228614e-01 2.228614e-01 2.228614e-01 2.228614e-01 2.228614e-01 2.228614e-01 2.228614e-01 2.228614e-01 2.228614e-01 2.228614e-01 2.228614e-01 2.228614e-01 2.228614e-01 2.228614e-01 2.228614e-01 2.228614e-01 2.228614e-01 2.228614e-01 2.228614e-01 2.228614e-01 2.228614e-01 2.228614e-01 2.228614e-01 2.228614e-01 2.228614e-01 2.228614e-01 2.228614e-01 2.228614e-01 2.228614e-01 2.228614e-01 2.228614e-01 2.228614e-01 2.228614e-01 2.228614e-01 2.228614e-01 2.228614e-01 2.228614e-01 2.228614e-01 2.228614e-01 2.228614e-01 2.228614e-01 2.228614e-01 2.228614e-01 2.228614e-01 2.228614e-01 2.228614e-01 2.228614e-01 2.228614e-01 2.228614e-01 2.228614e-01 2.228614e-01 2.228614e-01 2.228614e-01 2.228614e-01 2.228614e-01 2.228614e-01 2.228614e-01 2.228614e-01 2.228614e-01 2.228614e-01 2.228614e-01 2.228614e-01 2.228614e-01 2.228614e-01 2.228614e-01 2.228614e-01 2.228614e-01 2.228614e-01 2.228614e-01 2.228614e-01 2.228614e-01 2.228614e-01 2.228614e-01 2.228614e-01 2.228614e-01 2.228614e-01 2.228614e-01 2.228614e-01 2.228614e-01 2.228614e-01 2.228614e-01 2.228614e-01 2.228614e-01 2.228614e-01 2.228614e-01 2.228614e-01 2.228614e-01 2.228614e-01 2.228614e-01 2.228614e-01 2.228614e-01 2.228614e-01 2.228614e-01 2.228614e-01 2.228614e-01 2.228614e-01 2.228614e-01 2.228614e-01 2.228614e-01 2.228614e-01 2.228614e-01 2.228614e-01 2.228614e-01 2.228614e-01 2.228614e-01 2.228614e-01 2.228614e-01 2.228614e-01 2.228614e-01 2.228614e-01 2.228614e-01 2.228614e-01 2.228614e-01 2.228614e-01 2.228614e-01 2.228614e-01 2.228614e-01 2.228614e-01 2.228614e-01 2.228614e-01 2.228614e-01 2.228614e-01 2.228614e-01 2.228614e-01 2.228614e-01 2.228614e-01 2.228614e-01 2.228614e-01 2.228614e-01 2.228614e-01 2.228614e-01 2.228614e-01 2.228614e-01 2.228614e-01 2.228614e-01 2.228614e-01 2.228614e-01 2.228614e-01 2.228614e-01 2.228614e-01 2.228614e-01 2.228614e-01 2.228614e-01 2.228614e-01 2.228614e-01 2.228614e-01 2.228614e-01 2.228614e-01 2.228614e-01 2.228614e-01 2.228614e-01 2.228614e-01 2.228614e-01 2.228614e-01 2.228614e-01 2.228614e-01 2.228614e-01 2.228614e-01 2.228614e-01 2.228614e-01 2.228614e-01 2.228614e-01 2.228614e-01 2.228614e-01 2.228614e-01 2.228614e-01 2.228614e-01 2.228614e-01 2.228614e-01 2.228614e-01 2.228614e-01 2.228614e-01 2.228614e-01 2.228614e-01 2.228614e-01 2.228614e-01 2.228614e-01 2.228614e-01 2.228614e-01 2.228614e-01 2.228614e-01 2.228614e-01 2.228614e-01 2.228614e-01 2.228614e-01 2.228614e-01 2.228614e-01 2.228614e-01 2.228614e-01 2.228614e-01 2.228614e-01 2.228614e-01 2.228614e-01 2.228614e-01 2.228614e-01 2.228614e-01 2.228614e-01 2.228614e-01 2.228614e-01 2.228614e-01 2.228614e-01 2.228614e-01 2.228614e-01 2.228614e-01 2.228614e-01 2.228614e-01 2.228614e-01 2.228614e-01 2.228614e-01 2.228614e-01 2.228614e-01 2.228614e-01 2.228614e-01 2.228614e-01 2.228614e-01 2.228614e-01 2.228614e-01 2.228614e-01 2.228614e-01 2.228614e-01 2.228614e-01 2.228614e-01 2.228614e-01 2.228614e-01 2.228614e-01 2.228614e-01 2.228614e-01 2.228614e-01 2.228614e-01 2.228614e-01 2.228614e-01 2.228614e-01 2.228614e-01 2.228614e-01 2.228614e-01 2.228614e-01 2.228614e-01 2.228614e-01 2.228614e-01 2.228614e-01 2.228614e-01 2.228614e-01 2.228614e-01 2.228614e-01 2.228614e-01 2.228614e-01 2.228614e-01 2.228614e-01 2.228614e-01 2.228614e-01 2.228614e-01 2.228614e-01 2.228614e-01 2.228614e-01 2.228614e-01 2.228614e-01 2.228614e-01 2.228614e-01 2.228614e-01 2.228614e-01 2.228614e-01 2.228614e-01 2.228614e-01 2.228614e-01 2.228614e-01 2.228614e-01 2.228614e-01 2.228614e-01 2.228614e-01 2.228614e-01 2.228614e-01 2.228614e-01 2.228614e-01 2.228614e-01 2.228614e-01 2.228614e-01 2.228614e-01 2.228614e-01 2.228614e-01 2.228614e-01 2.228614e-01 2.228614e-01 2.228614e-01 2.228614e-01 2.228614e-01 2.228614e-01 2.228614e-01 2.228614e-01 2.228614e-01 2.228614e-01 2.228614e-01 2.228614e-01 2.228614e-01 2.228614e-01 2.228614e-01 2.228614e-01 2.228614e-01 2.228614e-01 2.228614e-01 2.228614e-01 2.228614e-01 2.228614e-01 2.228614e-01 2.228614e-01 2.228614e-01 2.228614e-01 2.228614e-01 2.228614e-01 2.228614e-01 2.228614e-01 2.228614e-01 2.228614e-01 2.228614e-01 2.228614e-01 2.228614e-01 2.228614e-01 2.228614e-01 2.228614e-01 2.228614e-01 2.228614e-01 2.228614e-01 2.228614e-01 2.228614e-01 2.228614e-01 2.228614e-01 2.228614e-01 2.228614e-01 2.228614e-01 2.228614e-01 2.228614e-01 2.228614e-01 2.228614e-01 2.228614e-01 2.228614e-01 2.228614e-01 2.228614e-01 2.228614e-01 2.228614e-01 2.228614e-01 2.228614e-01 2.228614e-01 2.228614e-01 2.228614e-01 2.228614e-01 2.228614e-01 2.228614e-01 2.228614e-01 2.228614e-01 2.228614e-01 2.228614e-01 2.228614e-01 2.228614e-01 2.228614e-01 2.228614e-01 2.228614e-01 2.228614e-01 2.228614e-01 2.228614e-01 2.228614e-01 2.228614e-01 2.228614e-01 2.228614e-01 2.228614e-01 2.228614e-01 2.228614e-01 2.228614e-01 2.228614e-01 2.228614e-01 2.228614e-01 2.228614e-01 2.228614e-01 2.228614e-01 2.228614e-01 2.228614e-01 2.228614e-01 2.228614e-01 2.228614e-01 2.228614e-01 2.228614e-01 2.228614e-01 2.228614e-01 2.228614e-01 2.228614e-01 2.228614e-01 2.228614e-01 2.228614e-01 2.228614e-01 2.228614e-01 2.228614e-01 2.228614e-01 2.228614e-01 2.228614e-01 2.228614e-01 2.228614e-01 2.228614e-01 2.228614e-01 2.228614e-01 2.228614e-01 2.228614e-01 2.228614e-01 2.228614e-01 2.228614e-01 2.228614e-01 2.228614e-01 2.228614e-01 2.228614e-01 2.228614e-01 2.228614e-01 2.228614e-01 2.228614e-01 2.228614e-01 2.228614e-01 2.228614e-01 2.228614e-01 2.228614e-01 2.228614e-01 2.228614e-01 2.228614e-01 2.228614e-01 2.228614e-01 2.228614e-01 2.228614e-01 2.228614e-01 2.228614e-01 2.228614e-01 2.228614e-01 2.228614e-01 2.228614e-01 2.228614e-01 2.228614e-01 2.228614e-01 2.228614e-01 2.228614e-01 2.228614e-01 2.228614e-01 2.228614e-01 2.228614e-01 2.228614e-01 2.228614e-01 2.228614e-01 2.228614e-01 2.228614e-01 2.228614e-01 2.228614e-01 2.228614e-01 2.228614e-01 2.228614e-01 2.228614e-01 2.228614e-01 2.228614e-01 2.228614e-01 2.228614e-01 2.228614e-01 2.228614e-01 2.228614e-01 2.228614e-01 2.228614e-01 2.228614e-01 2.228614e-01 2.228614e-01 2.228614e-01 2.228614e-01 2.228614e-01 2.228614e-01 2.228614e-01 2.228614e-01 2.228614e-01 2.228614e-01 2.228614e-01 2.228614e-01 2.228614e-01 2.228614e-01 2.228614e-01 2.228614e-01 2.228614e-01 2.228614e-01 2.228614e-01 2.228614e-01 2.228614e-01 2.228614e-01 2.228614e-01 2.228614e-01 2.228614e-01 2.228614e-01 2.228614e-01 2.228614e-01 2.228614e-01 2.228614e-01 2.228614e-01 2.228614e-01 2.228614e-01 2.228614e-01 2.228614e-01 2.228614e-01 2.228614e-01 2.228614e-01 2.228614e-01 2.228614e-01 2.228614e-01 2.228614e-01 2.228614e-01 2.228614e-01 2.228614e-01 2.228614e-01 2.228614e-01 2.228614e-01 2.228614e-01 2.228614e-01 2.228614e-01 2.228614e-01 2.228614e-01 2.228614e-01 2.228614e-01 2.228614e-01 2.228614e-01 2.228614e-01 2.228614e-01 2.228614e-01 2.228614e-01 2.228614e-01 2.228614e-01 2.228614e-01 2.228614e-01 2.228614e-01 2.228614e-01 2.228614e-01 2.228614e-01 2.228614e-01 2.228614e-01 2.228614e-01 2.228614e-01 2.228614e-01 2.228614e-01 2.228614e-01 2.228614e-01 2.228614e-01 2.228614e-01 2.228614e-01 2.228614e-01 2.228614e-01 2.228614e-01 2.228614e-01 2.228614e-01 2.228614e-01 2.228614e-01 2.228614e-01 2.228614e-01 2.228614e-01 2.228614e-01 2.228614e-01 2.228614e-01 2.228614e-01 2.228614e-01 2.228614e-01 2.228614e-01 2.228614e-01 2.228614e-01 2.228614e-01 2.228614e-01 2.228614e-01 2.228614e-01 2.228614e-01 2.228614e-01 2.228614e-01 2.228614e-01 2.228614e-01 2.228614e-01 2.228614e-01 2.228614e-01 2.228614e-01 2.228614e-01 2.228614e-01 2.228614e-01 2.228614e-01 2.228614e-01 2.228614e-01 2.228614e-01 2.228614e-01 2.228614e-01 2.228614e-01 2.228614e-01 2.228614e-01 2.228614e-01 2.228614e-01 2.228614e-01 2.228614e-01 2.228614e-01 2.228614e-01 2.228614e-01 2.228614e-01 2.228614e-01 2.228614e-01 2.228614e-01 2.228614e-01 2.228614e-01 2.228614e-01 2.228614e-01 2.228614e-01 2.228614e-01 2.228614e-01 2.228614e-01 2.228614e-01 2.228614e-01 2.228614e-01 2.228614e-01 2.228614e-01 2.228614e-01 2.228614e-01 2.228614e-01 2.228614e-01 2.228614e-01 2.228614e-01 2.228614e-01 2.228614e-01 2.228614e-01 2.228614e-01 2.228614e-01 2.228614e-01 2.228614e-01 2.228614e-01 2.228614e-01 2.228614e-01 2.228614e-01 2.228614e-01 2.228614e-01 2.228614e-01 2.228614e-01 2.228614e-01 2.228614e-01 2.228614e-01 2.228614e-01 2.228614e-01 2.228614e-01 2.228614e-01 2.228614e-01 2.228614e-01 2.228614e-01 2.228614e-01 2.228614e-01 2.228614e-01 2.228614e-01 2.228614e-01 2.228614e-01 2.228614e-01 2.228614e-01 2.228614e-01 2.228614e-01 2.228614e-01 2.228614e-01 2.228614e-01 2.228614e-01 2.228614e-01 2.228614e-01 2.228614e-01 2.228614e-01 2.228614e-01 2.228614e-01 2.228614e-01 2.228614e-01 2.228614e-01 2.228614e-01 2.228614e-01 2.228614e-01 2.228614e-01 2.228614e-01 2.228614e-01 2.228614e-01 2.228614e-01 2.228614e-01 2.228614e-01 2.228614e-01 2.228614e-01 2.228614e-01 2.228614e-01 2.228614e-01 2.228614e-01 2.228614e-01 2.228614e-01 2.228614e-01 2.228614e-01 2.228614e-01 2.228614e-01 2.228614e-01 2.228614e-01 2.228614e-01 2.228614e-01 2.228614e-01 2.228614e-01 2.228614e-01 2.228614e-01 2.228614e-01 2.228614e-01 2.228614e-01 2.228614e-01 2.228614e-01 2.228614e-01 2.228614e-01 2.228614e-01 2.228614e-01 2.228614e-01 2.228614e-01 2.228614e-01 2.228614e-01 2.228614e-01 2.228614e-01 2.228614e-01 2.228614e-01 2.228614e-01 2.228614e-01 2.228614e-01 2.228614e-01 2.228614e-01 2.228614e-01 2.228614e-01 2.228614e-01 2.228614e-01 2.228614e-01 2.228614e-01 2.228614e-01 2.228614e-01 2.228614e-01 2.228614e-01 2.228614e-01 2.228614e-01 2.228614e-01 2.228614e-01 2.228614e-01 2.228614e-01 2.228614e-01 2.228614e-01 2.228614e-01 2.228614e-01 2.228614e-01 2.228614e-01 2.228614e-01 2.228614e-01 2.228614e-01 2.228614e-01 2.228614e-01 2.228614e-01 2.228614e-01 2.228614e-01 2.228614e-01 2.228614e-01 2.228614e-01 2.228614e-01 2.228614e-01 2.228614e-01 2.228614e-01 2.228614e-01 2.228614e-01 2.228614e-01 2.228614e-01 2.228614e-01 2.228614e-01 2.228614e-01 2.228614e-01 2.228614e-01 2.228614e-01 2.228614e-01 2.228614e-01 2.228614e-01 2.228614e-01 2.228614e-01 2.228614e-01 2.228614e-01 2.228614e-01 2.228614e-01 2.228614e-01 2.228614e-01 2.228614e-01 2.228614e-01 2.228614e-01 2.228614e-01 2.228614e-01 2.228614e-01 2.228614e-01 2.228614e-01 2.228614e-01 2.228614e-01 2.228614e-01 2.228614e-01 2.228614e-01 2.228614e-01 2.228614e-01 2.228614e-01 2.228614e-01 2.228614e-01 2.228614e-01 2.228614e-01 2.228614e-01 2.228614e-01 2.228614e-01 2.228614e-01 2.228614e-01 2.228614e-01 2.228614e-01 2.228614e-01 2.228614e-01 2.228614e-01 2.228614e-01 2.228614e-01 2.228614e-01 2.228614e-01 2.228614e-01 2.228614e-01 2.228614e-01 2.228614e-01 2.228614e-01 2.228614e-01 2.228614e-01 2.228614e-01 2.228614e-01 2.228614e-01 2.228614e-01 2.228614e-01 2.228614e-01 2.228614e-01 2.228614e-01 2.228614e-01 2.228614e-01 2.228614e-01 2.228614e-01 2.228614e-01 2.228614e-01 2.228614e-01 2.228614e-01 2.228614e-01 2.228614e-01 2.228614e-01 2.228614e-01 2.228614e-01 2.228614e-01 2.228614e-01 2.228614e-01 2.228614e-01 2.228614e-01 2.228614e-01 2.228614e-01 2.228614e-01 2.228614e-01 2.228614e-01 2.228614e-01 2.228614e-01 2.228614e-01 2.228614e-01 2.228614e-01 2.228614e-01 2.228614e-01 2.228614e-01 2.228614e-01 2.228614e-01 2.228614e-01 2.228614e-01 2.228614e-01 2.228614e-01 2.228614e-01 2.228614e-01 2.228614e-01 2.228614e-01 2.228614e-01 2.228614e-01 2.228614e-01 2.228614e-01 2.228614e-01 2.228614e-01 2.228614e-01 2.228614e-01 2.228614e-01 2.228614e-01 2.228614e-01 2.228614e-01 2.228614e-01 2.228614e-01 2.228614e-01 2.228614e-01 2.228614e-01 2.228614e-01 2.228614e-01 2.228614e-01 2.228614e-01 2.228614e-01 2.228614e-01 2.228614e-01 2.228614e-01 2.228614e-01 2.228614e-01 2.228614e-01 2.228614e-01 2.228614e-01 2.228614e-01 2.228614e-01 2.228614e-01 2.228614e-01 2.228614e-01 2.228614e-01 2.228614e-01 2.228614e-01 2.228614e-01 2.228614e-01 2.228614e-01 2.228614e-01 2.228614e-01 2.228614e-01 2.228614e-01 2.228614e-01 2.228614e-01 2.228614e-01 2.228614e-01 2.228614e-01 2.228614e-01 2.228614e-01 2.228614e-01 2.228614e-01 2.228614e-01 2.228614e-01 2.228614e-01 2.228614e-01 2.228614e-01 2.228614e-01 2.228614e-01 2.228614e-01 2.228614e-01 2.228614e-01 2.228614e-01 2.228614e-01 2.228614e-01 2.228614e-01 2.228614e-01 2.228614e-01 2.228614e-01 2.228614e-01 2.228614e-01 2.228614e-01 2.228614e-01 2.228614e-01 2.228614e-01 2.228614e-01 2.228614e-01 2.228614e-01 2.228614e-01 2.228614e-01 2.228614e-01 2.228614e-01 2.228614e-01 2.228614e-01 2.228614e-01 2.228614e-01 2.228614e-01 2.228614e-01 2.228614e-01 2.228614e-01 2.228614e-01 2.228614e-01 2.228614e-01 2.228614e-01 2.228614e-01 2.228614e-01 2.228614e-01 2.228614e-01 2.228614e-01 2.228614e-01 2.228614e-01 2.228614e-01 2.228614e-01 2.228614e-01 2.228614e-01 2.228614e-01 2.228614e-01 2.228614e-01 2.228614e-01 2.228614e-01 2.228614e-01 2.228614e-01 2.228614e-01 2.228614e-01 2.228614e-01 2.228614e-01 2.228614e-01 2.228614e-01 2.228614e-01 2.228614e-01 2.228614e-01 2.228614e-01 2.228614e-01 2.228614e-01 2.228614e-01 2.228614e-01 2.228614e-01 2.228614e-01 2.228614e-01 2.228614e-01 2.228614e-01 2.228614e-01 2.228614e-01 2.228614e-01 2.228614e-01 2.228614e-01 2.228614e-01 2.228614e-01 2.228614e-01 2.228614e-01 2.228614e-01 2.228614e-01 2.228614e-01 2.228614e-01 2.228614e-01 2.228614e-01 2.228614e-01 2.228614e-01 2.228614e-01 2.228614e-01 2.228614e-01 2.228614e-01 2.228614e-01 2.228614e-01 2.228614e-01 2.228614e-01 2.228614e-01 2.228614e-01 2.228614e-01 2.228614e-01 2.228614e-01 2.228614e-01 2.228614e-01 2.228614e-01 2.228614e-01 2.228614e-01 2.228614e-01 2.228614e-01 2.228614e-01 2.228614e-01 2.228614e-01 2.228614e-01 2.228614e-01 2.228614e-01 2.228614e-01 2.228614e-01 2.228614e-01 2.228614e-01 2.228614e-01 2.228614e-01 2.228614e-01 2.228614e-01 2.228614e-01 2.228614e-01 2.228614e-01 2.228614e-01 2.228614e-01 2.228614e-01 2.228614e-01 2.228614e-01 2.228614e-01 2.228614e-01 2.228614e-01 2.228614e-01 2.228614e-01 2.228614e-01 2.228614e-01 2.228614e-01 2.228614e-01 2.228614e-01 2.228614e-01 2.228614e-01 2.228614e-01 2.228614e-01 2.228614e-01 2.228614e-01 2.228614e-01 2.228614e-01 2.228614e-01 2.228614e-01 2.228614e-01 2.228614e-01 2.228614e-01 2.228614e-01 2.228614e-01 2.228614e-01 2.228614e-01 2.228614e-01 2.228614e-01 2.228614e-01 2.228614e-01 2.228614e-01 2.228614e-01 2.228614e-01 2.228614e-01 2.228614e-01 2.228614e-01 2.228614e-01 2.228614e-01 2.228614e-01 2.228614e-01 2.228614e-01 2.228614e-01 2.228614e-01 2.228614e-01 2.228614e-01 2.228614e-01 2.228614e-01 2.228614e-01 2.228614e-01 2.228614e-01 2.228614e-01 2.228614e-01 2.228614e-01 2.228614e-01 2.228614e-01 2.228614e-01 2.228614e-01 2.228614e-01 2.228614e-01 2.228614e-01 2.228614e-01 2.228614e-01 2.228614e-01 2.228614e-01 2.228614e-01 2.228614e-01 2.228614e-01 2.228614e-01 2.228614e-01 2.228614e-01 2.228614e-01 2.228614e-01 2.228614e-01 2.228614e-01 2.228614e-01 2.228614e-01 2.228614e-01 2.228614e-01 2.228614e-01 2.228614e-01 2.228614e-01 2.228614e-01 2.228614e-01 2.228614e-01 2.228614e-01 2.228614e-01 2.228614e-01 2.228614e-01 2.228614e-01 2.228614e-01 2.228614e-01 2.228614e-01 2.228614e-01 2.228614e-01 2.228614e-01 2.228614e-01 2.228614e-01 2.228614e-01 2.228614e-01 2.228614e-01 2.228614e-01 2.228614e-01 2.228614e-01 2.228614e-01 2.228614e-01 2.228614e-01 2.228614e-01 2.228614e-01 2.228614e-01 2.228614e-01 2.228614e-01 2.228614e-01 2.228614e-01 2.228614e-01 2.228614e-01 2.228614e-01 2.228614e-01 2.228614e-01 2.228614e-01 2.228614e-01 2.228614e-01 2.228614e-01 2.228614e-01 2.228614e-01 2.228614e-01 2.228614e-01 2.228614e-01 2.228614e-01 2.228614e-01 2.228614e-01 2.228614e-01 2.228614e-01 2.228614e-01 2.228614e-01 2.228614e-01 2.228614e-01 2.228614e-01 2.228614e-01 2.228614e-01 2.228614e-01 2.228614e-01 2.228614e-01 2.228614e-01 2.228614e-01 2.228614e-01 2.228614e-01 2.228614e-01 2.228614e-01 2.228614e-01 2.228614e-01 2.228614e-01 2.228614e-01 2.228614e-01 2.228614e-01 2.228614e-01 2.228614e-01 2.228614e-01 2.228614e-01 2.228614e-01 2.228614e-01 2.228614e-01 2.228614e-01 2.228614e-01 2.228614e-01 2.228614e-01 2.228614e-01 2.228614e-01 2.228614e-01 2.228614e-01 2.228614e-01 2.228614e-01 2.228614e-01 2.228614e-01 2.228614e-01 2.228614e-01 2.228614e-01 2.228614e-01 2.228614e-01 2.228614e-01 2.228614e-01 2.228614e-01 2.228614e-01 2.228614e-01 2.228614e-01 2.228614e-01 2.228614e-01 2.228614e-01 2.228614e-01 2.228614e-01 2.228614e-01 2.228614e-01 2.228614e-01 2.228614e-01 2.228614e-01 2.228614e-01 2.228614e-01 2.228614e-01 2.228614e-01 2.228614e-01 2.228614e-01 2.228614e-01 2.228614e-01 2.228614e-01 2.228614e-01 2.228614e-01 2.228614e-01 2.228614e-01 2.228614e-01 2.228614e-01 2.228614e-01 2.228614e-01 2.228614e-01 2.228614e-01 2.228614e-01 2.228614e-01 2.228614e-01 2.228614e-01 2.228614e-01 2.228614e-01 2.228614e-01 2.228614e-01 2.228614e-01 2.228614e-01 2.228614e-01 2.228614e-01 2.228614e-01 2.228614e-01 2.228614e-01 2.228614e-01 2.228614e-01 2.228614e-01 2.228614e-01 2.228614e-01 2.228614e-01 2.228614e-01 2.228614e-01 2.228614e-01 2.228614e-01 2.228614e-01 2.228614e-01 2.228614e-01 2.228614e-01 2.228614e-01 2.228614e-01 2.228614e-01 2.228614e-01 2.228614e-01 2.228614e-01 2.228614e-01 2.228614e-01 2.228614e-01 2.228614e-01 2.228614e-01 2.228614e-01 2.228614e-01 2.228614e-01 2.228614e-01 2.228614e-01 2.228614e-01 2.228614e-01 2.228614e-01 2.228614e-01 2.228614e-01 2.228614e-01 2.228614e-01 2.228614e-01 2.228614e-01 2.228614e-01 2.228614e-01 2.228614e-01 2.228614e-01 2.228614e-01 2.228614e-01 2.228614e-01 2.228614e-01 2.228614e-01 2.228614e-01 2.228614e-01 2.228614e-01 2.228614e-01 2.228614e-01 2.228614e-01 2.228614e-01 2.228614e-01 2.228614e-01 2.228614e-01 2.228614e-01 2.228614e-01 2.228614e-01 2.228614e-01 2.228614e-01 2.228614e-01 2.228614e-01 2.228614e-01 2.228614e-01 2.228614e-01 2.228614e-01 2.228614e-01 2.228614e-01 2.228614e-01 2.228614e-01 2.228614e-01 2.228614e-01 2.228614e-01 2.228614e-01 2.228614e-01 2.228614e-01 2.228614e-01 2.228614e-01 2.228614e-01 2.228614e-01 2.228614e-01 2.228614e-01 2.228614e-01 2.228614e-01 2.228614e-01 2.228614e-01 2.228614e-01 2.228614e-01 2.228614e-01 2.228614e-01 2.228614e-01 2.228614e-01 2.228614e-01 2.228614e-01 2.228614e-01 2.228614e-01 2.228614e-01 2.228614e-01 2.228614e-01 2.228614e-01 2.228614e-01 2.228614e-01 2.228614e-01 2.228614e-01 2.228614e-01 2.228614e-01 2.228614e-01 2.228614e-01 2.228614e-01 2.228614e-01 2.228614e-01 2.228614e-01 2.228614e-01 2.228614e-01 2.228614e-01 2.228614e-01 2.228614e-01 2.228614e-01 2.228614e-01 2.228614e-01 2.228614e-01 2.228614e-01 2.228614e-01 2.228614e-01 2.228614e-01 2.228614e-01 2.228614e-01 2.228614e-01 2.228614e-01 2.228614e-01 2.228614e-01 2.228614e-01 2.228614e-01 2.228614e-01 2.228614e-01 2.228614e-01 2.228614e-01 2.228614e-01 2.228614e-01 2.228614e-01 2.228614e-01 2.228614e-01 2.228614e-01 2.228614e-01 2.228614e-01 2.228614e-01 2.228614e-01 2.228614e-01 2.228614e-01 2.228614e-01 2.228614e-01 2.228614e-01 2.228614e-01 2.228614e-01 2.228614e-01 2.228614e-01 2.228614e-01 2.228614e-01 2.228614e-01 2.228614e-01 2.228614e-01 2.228614e-01 2.228614e-01 2.228614e-01 2.228614e-01 2.228614e-01 2.228614e-01 2.228614e-01 2.228614e-01 2.228614e-01 2.228614e-01 2.228614e-01 2.228614e-01 2.228614e-01 2.228614e-01 2.228614e-01 2.228614e-01 2.228614e-01 2.228614e-01 2.228614e-01 2.228614e-01 2.228614e-01 2.228614e-01 2.228614e-01 2.228614e-01 2.228614e-01 2.228614e-01 2.228614e-01 2.228614e-01 2.228614e-01 2.228614e-01 2.228614e-01 2.228614e-01 2.228614e-01 2.228614e-01 2.228614e-01 2.228614e-01 2.228614e-01 2.228614e-01 2.228614e-01 2.228614e-01 2.228614e-01 2.228614e-01 2.228614e-01 2.228614e-01 2.228614e-01 2.228614e-01 2.228614e-01 2.228614e-01 2.228614e-01 2.228614e-01 2.228614e-01 2.228614e-01 2.228614e-01 2.228614e-01 2.228614e-01 2.228614e-01 2.228614e-01 2.228614e-01 2.228614e-01 2.228614e-01 2.228614e-01 2.228614e-01 2.228614e-01 2.228614e-01 2.228614e-01 2.228614e-01 2.228614e-01 2.228614e-01 2.228614e-01 2.228614e-01 2.228614e-01 2.228614e-01 2.228614e-01 2.228614e-01 2.228614e-01 2.228614e-01 2.228614e-01 2.228614e-01 2.228614e-01 2.228614e-01 2.228614e-01 2.228614e-01 2.228614e-01 2.228614e-01 2.228614e-01 2.228614e-01 2.228614e-01 2.228614e-01 2.228614e-01 2.228614e-01 2.228614e-01 2.228614e-01 2.228614e-01 2.228614e-01 2.228614e-01 2.228614e-01 2.228614e-01 2.228614e-01 2.228614e-01 2.228614e-01 2.228614e-01 2.228614e-01 2.228614e-01 2.228614e-01 2.228614e-01 2.228614e-01 2.228614e-01 2.228614e-01 2.228614e-01 2.228614e-01 2.228614e-01 2.228614e-01 2.228614e-01 2.228614e-01 2.228614e-01 2.228614e-01 2.228614e-01 2.228614e-01 2.228614e-01 2.228614e-01 2.228614e-01 2.228614e-01 2.228614e-01 2.228614e-01 2.228614e-01 2.228614e-01 2.228614e-01 2.228614e-01 2.228614e-01 2.228614e-01 2.228614e-01 2.228614e-01 2.228614e-01 2.228614e-01 2.228614e-01 2.228614e-01 2.228614e-01 2.228614e-01 2.228614e-01 2.228614e-01 2.228614e-01 2.228614e-01 2.228614e-01 2.228614e-01 2.228614e-01 2.228614e-01 2.228614e-01 2.228614e-01 2.228614e-01 2.228614e-01 2.228614e-01 2.228614e-01 2.228614e-01 2.228614e-01 2.228614e-01 2.228614e-01 2.228614e-01 2.228614e-01 2.228614e-01 2.228614e-01 2.228614e-01 2.228614e-01 2.228614e-01 2.228614e-01 2.228614e-01 2.228614e-01 2.228614e-01 2.228614e-01 2.228614e-01 2.228614e-01 2.228614e-01 2.228614e-01 2.228614e-01 2.228614e-01 2.228614e-01 2.228614e-01 2.228614e-01 2.228614e-01 2.228614e-01 2.228614e-01 2.228614e-01 2.228614e-01 2.228614e-01 2.228614e-01 2.228614e-01 2.228614e-01 2.228614e-01 2.228614e-01 2.228614e-01 2.228614e-01 2.228614e-01 2.228614e-01 2.228614e-01 2.228614e-01 2.228614e-01 2.228614e-01 2.228614e-01 2.228614e-01 2.228614e-01 2.228614e-01 2.228614e-01 2.228614e-01 2.228614e-01 2.228614e-01 2.228614e-01 2.228614e-01 2.228614e-01 2.228614e-01 2.228614e-01 2.228614e-01 2.228614e-01 2.228614e-01 2.228614e-01 2.228614e-01 2.228614e-01 2.228614e-01 2.228614e-01 2.228614e-01 2.228614e-01 2.228614e-01 2.228614e-01 2.228614e-01 2.228614e-01 2.228614e-01 2.228614e-01 2.228614e-01 2.228614e-01 2.228614e-01 2.228614e-01 2.228614e-01 2.228614e-01 2.228614e-01 2.228614e-01 2.228614e-01 2.228614e-01 2.228614e-01 2.228614e-01 2.228614e-01 2.228614e-01 2.228614e-01 2.228614e-01 2.228614e-01 2.228614e-01 2.228614e-01 2.228614e-01 2.228614e-01 2.228614e-01 2.228614e-01 2.228614e-01 2.228614e-01 2.228614e-01 2.228614e-01 2.228614e-01 2.228614e-01 2.228614e-01 2.228614e-01 2.228614e-01 2.228614e-01 2.228614e-01 2.228614e-01 2.228614e-01 2.228614e-01 2.228614e-01 2.228614e-01 2.228614e-01 2.228614e-01 2.228614e-01 2.228614e-01 2.228614e-01 2.228614e-01 2.228614e-01 2.228614e-01 2.228614e-01 2.228614e-01 2.228614e-01 2.228614e-01 2.228614e-01 2.228614e-01 2.228614e-01 2.228614e-01 2.228614e-01 2.228614e-01 2.228614e-01 2.228614e-01 2.228614e-01 2.228614e-01 2.228614e-01 2.228614e-01 2.228614e-01 2.228614e-01 2.228614e-01 2.228614e-01 2.228614e-01 2.228614e-01 2.228614e-01 2.228614e-01 2.228614e-01 2.228614e-01 2.228614e-01 2.228614e-01 2.228614e-01 2.228614e-01 2.228614e-01 2.228614e-01 2.228614e-01 2.228614e-01 2.228614e-01 2.228614e-01 2.228614e-01 2.228614e-01 2.228614e-01 2.228614e-01 2.228614e-01 2.228614e-01 2.228614e-01 2.228614e-01 2.228614e-01 2.228614e-01 2.228614e-01 2.228614e-01 2.228614e-01 2.228614e-01 2.228614e-01 2.228614e-01 2.228614e-01 2.228614e-01 2.228614e-01 2.228614e-01 2.228614e-01 2.228614e-01 2.228614e-01 2.228614e-01 2.228614e-01 2.228614e-01 2.228614e-01 2.228614e-01 2.228614e-01 2.228614e-01 2.228614e-01 2.228614e-01 2.228614e-01 2.228614e-01 2.228614e-01 2.228614e-01 2.228614e-01 2.228614e-01 2.228614e-01 2.228614e-01 2.228614e-01 2.228614e-01 2.228614e-01 2.228614e-01 2.228614e-01 2.228614e-01 2.228614e-01 2.228614e-01 2.228614e-01 2.228614e-01 2.228614e-01 2.228614e-01 2.228614e-01 2.228614e-01 2.228614e-01 2.228614e-01 2.228614e-01 2.228614e-01 2.228614e-01 2.228614e-01 2.228614e-01 2.228614e-01 2.228614e-01 2.228614e-01 2.228614e-01 2.228614e-01 2.228614e-01 2.228614e-01 2.228614e-01 2.228614e-01 2.228614e-01 2.228614e-01 2.228614e-01 2.228614e-01 2.228614e-01 2.228614e-01 2.228614e-01 2.228614e-01 2.228614e-01 2.228614e-01 2.228614e-01 2.228614e-01 2.228614e-01 2.228614e-01 2.228614e-01 2.228614e-01 2.228614e-01 2.228614e-01 2.228614e-01 2.228614e-01 2.228614e-01 2.228614e-01 2.228614e-01 2.228614e-01 2.228614e-01 2.228614e-01 2.228614e-01 2.228614e-01 2.228614e-01 2.228614e-01 2.228614e-01 2.228614e-01 2.228614e-01 2.228614e-01 2.228614e-01 2.228614e-01 2.228614e-01 2.228614e-01 2.228614e-01 2.228614e-01 2.228614e-01 2.228614e-01 2.228614e-01 2.228614e-01 2.228614e-01 2.228614e-01 2.228614e-01 2.228614e-01 2.228614e-01 2.228614e-01 2.228614e-01 2.228614e-01 2.228614e-01 2.228614e-01 2.228614e-01 2.228614e-01 2.228614e-01 2.228614e-01 2.228614e-01 2.228614e-01 2.228614e-01 2.228614e-01 2.228614e-01 2.228614e-01 2.228614e-01 2.228614e-01 2.228614e-01 2.228614e-01 2.228614e-01 2.228614e-01 2.228614e-01 2.228614e-01 2.228614e-01 2.228614e-01 2.228614e-01 2.228614e-01 2.228614e-01 2.228614e-01 2.228614e-01 2.228614e-01 2.228614e-01 2.228614e-01 2.228614e-01 2.228614e-01 2.228614e-01 2.228614e-01 2.228614e-01 2.228614e-01 2.228614e-01 2.228614e-01 2.228614e-01 2.228614e-01 2.228614e-01 2.228614e-01 2.228614e-01 2.228614e-01 2.228614e-01 2.228614e-01 2.228614e-01 2.228614e-01 2.228614e-01 2.228614e-01 2.228614e-01 2.228614e-01 2.228614e-01 2.228614e-01 2.228614e-01 2.228614e-01 2.228614e-01 2.228614e-01 2.228614e-01 2.228614e-01 2.228614e-01 2.228614e-01 2.228614e-01 2.228614e-01 2.228614e-01 2.228614e-01 2.228614e-01 2.228614e-01 2.228614e-01 2.228614e-01 2.228614e-01 2.228614e-01 2.228614e-01 2.228614e-01 2.228614e-01 2.228614e-01 2.228614e-01 2.228614e-01 2.228614e-01 2.228614e-01 2.228614e-01 2.228614e-01 2.228614e-01 2.228614e-01 2.228614e-01 2.228614e-01 2.228614e-01 2.228614e-01 2.228614e-01 2.228614e-01 2.228614e-01 2.228614e-01 2.228614e-01 2.228614e-01 2.228614e-01 2.228614e-01 2.228614e-01 2.228614e-01 2.228614e-01 2.228614e-01 2.228614e-01 2.228614e-01 2.228614e-01 2.228614e-01 2.228614e-01 2.228614e-01 2.228614e-01 2.228614e-01 2.228614e-01 2.228614e-01 2.228614e-01 2.228614e-01 2.228614e-01 2.228614e-01 2.228614e-01 2.228614e-01 2.228614e-01 2.228614e-01 2.228614e-01 2.228614e-01 2.228614e-01 2.228614e-01 2.228614e-01 2.228614e-01 2.228614e-01 2.228614e-01 2.228614e-01 2.228614e-01 2.228614e-01 2.228614e-01 2.228614e-01 2.228614e-01 2.228614e-01 2.228614e-01 2.228614e-01 2.228614e-01 2.228614e-01 2.228614e-01 2.228614e-01 2.228614e-01 2.228614e-01 2.228614e-01 2.228614e-01 2.228614e-01 2.228614e-01 2.228614e-01 2.228614e-01 2.228614e-01 2.228614e-01 2.228614e-01 2.228614e-01 2.228614e-01 2.228614e-01 2.228614e-01 2.228614e-01 2.228614e-01 2.228614e-01 2.228614e-01 2.228614e-01 2.228614e-01 2.228614e-01 2.228614e-01 2.228614e-01 2.228614e-01 2.228614e-01 2.228614e-01 2.228614e-01 2.228614e-01 2.228614e-01 2.228614e-01 2.228614e-01 2.228614e-01 2.228614e-01 2.228614e-01 2.228614e-01 2.228614e-01 2.228614e-01 2.228614e-01 2.228614e-01 2.228614e-01 2.228614e-01 2.228614e-01 2.228614e-01 2.228614e-01 2.228614e-01 2.228614e-01 2.228614e-01 2.228614e-01 2.228614e-01 2.228614e-01 2.228614e-01 2.228614e-01 2.228614e-01 2.228614e-01 2.228614e-01 2.228614e-01 2.228614e-01 2.228614e-01 2.228614e-01 2.228614e-01 2.228614e-01 2.228614e-01 2.228614e-01 2.228614e-01 2.228614e-01 2.228614e-01 2.228614e-01 2.228614e-01 2.228614e-01 2.228614e-01 2.228614e-01 2.228614e-01 2.228614e-01 2.228614e-01 2.228614e-01 2.228614e-01 2.228614e-01 2.228614e-01 2.228614e-01 2.228614e-01 2.228614e-01 2.228614e-01 2.228614e-01 2.228614e-01 2.228614e-01 2.228614e-01 2.228614e-01 2.228614e-01 2.228614e-01 2.228614e-01 2.228614e-01 2.228614e-01 2.228614e-01 2.228614e-01 2.228614e-01 2.228614e-01 2.228614e-01 2.228614e-01 2.228614e-01 2.228614e-01 2.228614e-01 2.228614e-01 2.228614e-01 2.228614e-01 2.228614e-01 2.228614e-01 2.228614e-01 2.228614e-01 2.228614e-01 2.228614e-01 2.228614e-01 2.228614e-01 2.228614e-01 2.228614e-01 2.228614e-01 2.228614e-01 2.228614e-01 2.228614e-01 2.228614e-01 2.228614e-01 2.228614e-01 2.228614e-01 2.228614e-01 2.228614e-01 2.228614e-01 2.228614e-01 2.228614e-01 2.228614e-01 2.228614e-01 2.228614e-01 2.228614e-01 2.228614e-01 2.228614e-01 2.228614e-01 2.228614e-01 2.228614e-01 2.228614e-01 2.228614e-01 2.228614e-01 2.228614e-01 2.228614e-01 2.228614e-01 2.228614e-01 2.228614e-01 2.228614e-01 2.228614e-01 2.228614e-01 2.228614e-01 2.228614e-01 2.228614e-01 2.228614e-01 2.228614e-01 2.228614e-01 2.228614e-01 2.228614e-01 2.228614e-01 2.228614e-01 2.228614e-01 2.228614e-01 2.228614e-01 2.228614e-01 2.228614e-01 2.228614e-01 2.228614e-01 2.228614e-01 2.228614e-01 2.228614e-01 2.228614e-01 2.228614e-01 2.228614e-01 2.228614e-01 2.228614e-01 2.228614e-01 2.228614e-01 2.228614e-01 2.228614e-01 2.228614e-01 2.228614e-01 2.228614e-01 2.228614e-01 2.228614e-01 2.228614e-01 2.228614e-01 2.228614e-01 2.228614e-01 2.228614e-01 2.228614e-01 2.228614e-01 2.228614e-01 2.228614e-01 2.228614e-01 2.228614e-01 2.228614e-01 2.228614e-01 2.228614e-01 2.228614e-01 2.228614e-01 2.228614e-01 2.228614e-01 2.228614e-01 2.228614e-01 2.228614e-01 2.228614e-01 2.228614e-01 2.228614e-01 2.228614e-01 2.228614e-01 2.228614e-01 2.228614e-01 2.228614e-01 2.228614e-01 2.228614e-01 2.228614e-01 2.228614e-01 2.228614e-01 2.228614e-01 2.228614e-01 2.228614e-01 2.228614e-01 2.228614e-01 2.228614e-01 2.228614e-01 2.228614e-01 2.228614e-01 2.228614e-01 2.228614e-01 2.228614e-01 2.228614e-01 2.228614e-01 2.228614e-01 2.228614e-01 2.228614e-01 2.228614e-01 2.228614e-01 2.228614e-01 2.228614e-01 2.228614e-01 2.228614e-01 2.228614e-01 2.228614e-01 2.228614e-01 2.228614e-01 2.228614e-01 2.228614e-01 2.228614e-01 2.228614e-01 2.228614e-01 2.228614e-01 2.228614e-01 2.228614e-01 2.228614e-01 2.228614e-01 2.228614e-01 2.228614e-01 2.228614e-01 2.228614e-01 2.228614e-01 2.228614e-01 2.228614e-01 2.228614e-01 2.228614e-01 2.228614e-01 2.228614e-01 2.228614e-01 2.228614e-01 2.228614e-01 2.228614e-01 2.228614e-01 2.228614e-01 2.228614e-01 2.228614e-01 2.228614e-01 2.228614e-01 2.228614e-01 2.228614e-01 2.228614e-01 2.228614e-01 2.228614e-01 2.228614e-01 2.228614e-01 2.228614e-01 2.228614e-01 2.228614e-01 2.228614e-01 2.228614e-01 2.228614e-01 2.228614e-01 2.228614e-01 2.228614e-01 2.228614e-01 2.228614e-01 2.228614e-01 2.228614e-01 2.228614e-01 2.228614e-01 2.228614e-01 2.228614e-01 2.228614e-01 2.228614e-01 2.228614e-01 2.228614e-01 2.228614e-01 2.228614e-01 2.228614e-01 2.228614e-01 2.228614e-01 2.228614e-01 2.228614e-01 2.228614e-01 2.228614e-01 2.228614e-01 2.228614e-01 2.228614e-01 2.228614e-01 2.228614e-01 2.228614e-01 2.228614e-01 2.228614e-01 2.228614e-01 2.228614e-01 2.228614e-01 2.228614e-01 2.228614e-01 2.228614e-01 2.228614e-01 2.228614e-01 2.228614e-01 2.228614e-01 2.228614e-01 2.228614e-01 2.228614e-01 2.228614e-01 2.228614e-01 2.228614e-01 2.228614e-01 2.228614e-01 2.228614e-01 2.228614e-01 2.228614e-01 2.228614e-01 2.228614e-01 2.228614e-01 2.228614e-01 2.228614e-01 2.228614e-01 2.228614e-01 2.228614e-01 2.228614e-01 2.228614e-01 2.228614e-01 2.228614e-01 2.228614e-01 2.228614e-01 2.228614e-01 2.228614e-01 2.228614e-01 2.228614e-01 2.228614e-01 2.228614e-01 2.228614e-01 2.228614e-01 2.228614e-01 2.228614e-01 2.228614e-01 2.228614e-01 2.228614e-01 2.228614e-01 2.228614e-01 2.228614e-01 2.228614e-01 2.228614e-01 2.228614e-01 2.228614e-01 2.228614e-01 2.228614e-01 2.228614e-01 2.228614e-01 2.228614e-01 2.228614e-01 2.228614e-01 2.228614e-01 2.228614e-01 2.228614e-01 2.228614e-01 2.228614e-01 2.228614e-01 2.228614e-01 2.228614e-01 2.228614e-01 2.228614e-01 2.228614e-01 2.228614e-01 2.228614e-01 2.228614e-01 2.228614e-01 2.228614e-01 2.228614e-01 2.228614e-01 2.228614e-01 2.228614e-01 2.228614e-01 2.228614e-01 2.228614e-01 2.228614e-01 2.228614e-01 2.228614e-01 2.228614e-01 2.228614e-01 2.228614e-01 2.228614e-01 2.228614e-01 2.228614e-01 2.228614e-01 2.228614e-01 2.228614e-01 2.228614e-01 2.228614e-01 2.228614e-01 2.228614e-01 2.228614e-01 2.228614e-01 2.228614e-01 2.228614e-01 2.228614e-01 2.228614e-01 2.228614e-01 2.228614e-01 2.228614e-01 2.228614e-01 2.228614e-01 2.228614e-01 2.228614e-01 2.228614e-01 2.228614e-01 2.228614e-01 2.228614e-01 2.228614e-01 2.228614e-01 2.228614e-01 2.228614e-01 2.228614e-01 2.228614e-01 2.228614e-01 2.228614e-01 2.228614e-01 2.228614e-01 2.228614e-01 2.228614e-01 2.228614e-01 2.228614e-01 2.228614e-01 2.228614e-01 2.228614e-01 2.228614e-01 2.228614e-01 2.228614e-01 2.228614e-01 2.228614e-01 2.228614e-01 2.228614e-01 2.228614e-01 2.228614e-01 2.228614e-01 2.228614e-01 2.228614e-01 2.228614e-01 2.228614e-01 2.228614e-01 2.228614e-01 2.228614e-01 2.228614e-01 2.228614e-01 2.228614e-01 2.228614e-01 2.228614e-01 2.228614e-01 2.228614e-01 2.228614e-01 2.228614e-01 2.228614e-01 2.228614e-01 2.228614e-01 2.228614e-01 2.228614e-01 2.228614e-01 2.228614e-01 2.228614e-01 2.228614e-01 2.228614e-01 2.228614e-01 2.228614e-01 2.228614e-01 2.228614e-01 2.228614e-01 2.228614e-01 2.228614e-01 2.228614e-01 2.228614e-01 2.228614e-01 2.228614e-01 2.228614e-01 2.228614e-01 2.228614e-01 2.228614e-01 2.228614e-01 2.228614e-01 2.228614e-01 2.228614e-01 2.228614e-01 2.228614e-01 2.228614e-01 2.228614e-01 2.228614e-01 2.228614e-01 2.228614e-01 2.228614e-01 2.228614e-01 2.228614e-01 2.228614e-01 2.228614e-01 2.228614e-01 2.228614e-01 2.228614e-01 2.228614e-01 2.228614e-01 2.228614e-01 2.228614e-01 2.228614e-01 2.228614e-01 2.228614e-01 2.228614e-01 2.228614e-01 2.228614e-01 2.228614e-01 2.228614e-01 2.228614e-01 2.228614e-01 2.228614e-01 2.228614e-01 2.228614e-01 2.228614e-01 2.228614e-01 2.228614e-01 2.228614e-01 2.228614e-01 2.228614e-01 2.228614e-01 2.228614e-01 2.228614e-01 2.228614e-01 2.228614e-01 2.228614e-01 2.228614e-01 2.228614e-01 2.228614e-01 2.228614e-01 2.228614e-01 2.228614e-01 2.228614e-01 2.228614e-01 2.228614e-01 2.228614e-01 2.228614e-01 2.228614e-01 2.228614e-01 2.228614e-01 2.228614e-01 2.228614e-01 2.228614e-01 2.228614e-01 2.228614e-01 2.228614e-01 2.228614e-01 2.228614e-01 2.228614e-01 2.228614e-01 2.228614e-01 2.228614e-01 2.228614e-01 2.228614e-01 2.228614e-01 2.228614e-01 2.228614e-01 2.228614e-01 2.228614e-01 2.228614e-01 2.228614e-01 2.228614e-01 2.228614e-01 2.228614e-01 2.228614e-01 2.228614e-01 2.228614e-01 2.228614e-01 2.228614e-01 2.228614e-01 2.228614e-01 2.228614e-01 2.228614e-01 2.228614e-01 2.228614e-01 2.228614e-01 2.228614e-01 2.228614e-01 2.228614e-01 2.228614e-01 2.228614e-01 2.228614e-01 2.228614e-01 2.228614e-01 2.228614e-01 2.228614e-01 2.228614e-01 2.228614e-01 2.228614e-01 2.228614e-01 2.228614e-01 2.228614e-01 2.228614e-01 2.228614e-01 2.228614e-01 2.228614e-01 2.228614e-01 2.228614e-01 2.228614e-01 2.228614e-01 2.228614e-01 2.228614e-01 2.228614e-01 2.228614e-01 2.228614e-01 2.228614e-01 2.228614e-01 2.228614e-01 2.228614e-01 2.228614e-01 2.228614e-01 2.228614e-01 2.228614e-01 2.228614e-01 2.228614e-01 2.228614e-01 2.228614e-01 2.228614e-01 2.228614e-01 2.228614e-01 2.228614e-01 2.228614e-01 2.228614e-01 2.228614e-01 2.228614e-01 2.228614e-01 2.228614e-01 2.228614e-01 2.228614e-01 2.228614e-01 2.228614e-01 2.228614e-01 2.228614e-01 2.228614e-01 2.228614e-01 2.228614e-01 2.228614e-01 2.228614e-01 2.228614e-01 2.228614e-01 2.228614e-01 2.228614e-01 2.228614e-01 2.228614e-01 2.228614e-01 2.228614e-01 2.228614e-01 2.228614e-01 2.228614e-01 2.228614e-01 2.228614e-01 2.228614e-01 2.228614e-01 2.228614e-01 2.228614e-01 2.228614e-01 2.228614e-01 2.228614e-01 2.228614e-01 2.228614e-01 2.228614e-01 2.228614e-01 2.228614e-01 2.228614e-01 2.228614e-01 2.228614e-01 2.228614e-01 2.228614e-01 2.228614e-01 2.228614e-01 2.228614e-01 2.228614e-01 2.228614e-01 2.228614e-01 2.228614e-01 2.228614e-01 2.228614e-01 2.228614e-01 2.228614e-01 2.228614e-01 2.228614e-01 2.228614e-01 2.228614e-01 2.228614e-01 2.228614e-01 2.228614e-01 2.228614e-01 2.228614e-01 2.228614e-01 2.228614e-01 2.228614e-01 2.228614e-01 2.228614e-01 2.228614e-01 2.228614e-01 2.228614e-01 2.228614e-01 2.228614e-01 2.228614e-01 2.228614e-01 2.228614e-01 2.228614e-01 2.228614e-01 2.228614e-01 2.228614e-01 2.228614e-01 2.228614e-01 2.228614e-01 2.228614e-01 2.228614e-01 2.228614e-01 2.228614e-01 2.228614e-01 2.228614e-01 2.228614e-01 2.228614e-01 2.228614e-01 2.228614e-01 2.228614e-01 2.228614e-01 2.228614e-01 2.228614e-01 2.228614e-01 2.228614e-01 2.228614e-01 2.228614e-01 2.228614e-01 2.228614e-01 2.228614e-01 2.228614e-01 2.228614e-01 2.228614e-01 2.228614e-01 2.228614e-01 2.228614e-01 2.228614e-01 2.228614e-01 2.228614e-01 2.228614e-01 2.228614e-01 2.228614e-01 2.228614e-01 2.228614e-01 2.228614e-01 2.228614e-01 2.228614e-01 2.228614e-01 2.228614e-01 2.228614e-01 2.228614e-01 2.228614e-01 2.228614e-01 2.228614e-01 2.228614e-01 2.228614e-01 2.228614e-01 2.228614e-01 2.228614e-01 2.228614e-01 2.228614e-01 2.228614e-01 2.228614e-01 2.228614e-01 2.228614e-01 2.228614e-01 2.228614e-01 2.228614e-01 2.228614e-01 2.228614e-01 2.228614e-01 2.228614e-01 2.228614e-01 2.228614e-01 2.228614e-01 2.228614e-01 2.228614e-01 2.228614e-01 2.228614e-01 2.228614e-01 2.228614e-01 2.228614e-01 2.228614e-01 2.228614e-01 2.228614e-01 2.228614e-01 2.228614e-01 2.228614e-01 2.228614e-01 2.228614e-01 2.228614e-01 2.228614e-01 2.228614e-01 2.228614e-01 2.228614e-01 2.228614e-01 2.228614e-01 2.228614e-01 2.228614e-01 2.228614e-01 2.228614e-01 2.228614e-01 2.228614e-01 2.228614e-01 2.228614e-01 2.228614e-01 2.228614e-01 2.228614e-01 2.228614e-01 2.228614e-01 2.228614e-01 2.228614e-01 2.228614e-01 2.228614e-01 2.228614e-01 2.228614e-01 2.228614e-01 2.228614e-01 2.228614e-01 2.228614e-01 2.228614e-01 2.228614e-01 2.228614e-01 2.228614e-01 2.228614e-01 2.228614e-01 2.228614e-01 2.228614e-01 2.228614e-01 2.228614e-01 2.228614e-01 2.228614e-01 2.228614e-01 2.228614e-01 2.228614e-01 2.228614e-01 2.228614e-01 2.228614e-01 2.228614e-01 2.228614e-01 2.228614e-01 2.228614e-01 2.228614e-01 2.228614e-01 2.228614e-01 2.228614e-01 2.228614e-01 2.228614e-01 2.228614e-01 2.228614e-01 2.228614e-01 2.228614e-01 2.228614e-01 2.228614e-01 2.228614e-01 2.228614e-01 2.228614e-01 2.228614e-01 2.228614e-01 2.228614e-01 2.228614e-01 2.228614e-01 2.228614e-01 2.228614e-01 2.228614e-01 2.228614e-01 2.228614e-01 2.228614e-01 2.228614e-01 2.228614e-01 2.228614e-01 2.228614e-01 2.228614e-01 2.228614e-01 2.228614e-01 2.228614e-01 2.228614e-01 2.228614e-01 2.228614e-01 2.228614e-01 2.228614e-01 2.228614e-01 2.228614e-01 2.228614e-01 2.228614e-01 2.228614e-01 2.228614e-01 2.228614e-01 2.228614e-01 2.228614e-01 2.228614e-01 2.228614e-01 2.228614e-01 2.228614e-01 2.228614e-01 2.228614e-01 2.228614e-01 2.228614e-01 2.228614e-01 2.228614e-01 2.228614e-01 2.228614e-01 2.228614e-01 2.228614e-01 2.228614e-01 2.228614e-01 2.228614e-01 2.228614e-01 2.228614e-01 2.228614e-01 2.228614e-01 2.228614e-01 2.228614e-01 2.228614e-01 2.228614e-01 2.228614e-01 2.228614e-01 2.228614e-01 2.228614e-01 2.228614e-01 2.228614e-01 2.228614e-01 2.228614e-01 2.228614e-01 2.228614e-01 2.228614e-01 2.228614e-01 2.228614e-01 2.228614e-01 2.228614e-01 2.228614e-01 2.228614e-01 2.228614e-01 2.228614e-01 2.228614e-01 2.228614e-01 2.228614e-01 2.228614e-01 2.228614e-01 2.228614e-01 2.228614e-01 2.228614e-01 2.228614e-01 2.228614e-01 2.228614e-01 2.228614e-01 2.228614e-01 2.228614e-01 2.228614e-01 2.228614e-01 2.228614e-01 2.228614e-01 2.228614e-01 2.228614e-01 2.228614e-01 2.228614e-01 2.228614e-01 2.228614e-01 2.228614e-01 2.228614e-01 2.228614e-01 2.228614e-01 2.228614e-01 2.228614e-01 2.228614e-01 2.228614e-01 2.228614e-01 2.228614e-01 2.228614e-01 2.228614e-01 2.228614e-01 2.228614e-01 2.228614e-01 2.228614e-01 2.228614e-01 2.228614e-01 2.228614e-01 2.228614e-01 2.228614e-01 2.228614e-01 2.228614e-01 2.228614e-01 2.228614e-01 2.228614e-01 2.228614e-01 2.228614e-01 2.228614e-01 2.228614e-01 2.228614e-01 2.228614e-01 2.228614e-01 2.228614e-01 2.228614e-01 2.228614e-01 2.228614e-01 2.228614e-01 2.228614e-01 2.228614e-01 2.228614e-01 2.228614e-01 2.228614e-01 2.228614e-01 2.228614e-01 2.228614e-01 2.228614e-01 2.228614e-01 2.228614e-01 2.228614e-01 2.228614e-01 2.228614e-01 2.228614e-01 2.228614e-01 2.228614e-01 2.228614e-01 2.228614e-01 2.228614e-01 2.228614e-01 2.228614e-01 2.228614e-01 2.228614e-01 2.228614e-01 2.228614e-01 2.228614e-01 2.228614e-01 2.228614e-01 2.228614e-01 2.228614e-01 2.228614e-01 2.228614e-01 2.228614e-01 2.228614e-01 2.228614e-01 2.228614e-01 2.228614e-01 2.228614e-01 2.228614e-01 2.228614e-01 2.228614e-01 2.228614e-01 2.228614e-01 2.228614e-01 2.228614e-01 2.228614e-01 2.228614e-01 2.228614e-01 2.228614e-01 2.228614e-01 2.228614e-01 2.228614e-01 2.228614e-01 2.228614e-01 2.228614e-01 2.228614e-01 2.228614e-01 2.228614e-01 2.228614e-01 2.228614e-01 2.228614e-01 2.228614e-01 2.228614e-01 2.228614e-01 2.228614e-01 2.228614e-01 2.228614e-01 2.228614e-01 2.228614e-01 2.228614e-01 2.228614e-01 2.228614e-01 2.228614e-01 2.228614e-01 2.228614e-01 2.228614e-01 2.228614e-01 2.228614e-01 2.228614e-01 2.228614e-01 2.228614e-01 2.228614e-01 2.228614e-01 2.228614e-01 2.228614e-01 2.228614e-01 2.228614e-01 2.228614e-01 2.228614e-01 2.228614e-01 2.228614e-01 2.228614e-01 2.228614e-01 2.228614e-01 2.228614e-01 2.228614e-01 2.228614e-01 2.228614e-01 2.228614e-01 2.228614e-01 2.228614e-01 2.228614e-01 2.228614e-01 2.228614e-01 2.228614e-01 2.228614e-01 2.228614e-01 2.228614e-01 2.228614e-01 2.228614e-01 2.228614e-01 2.228614e-01 2.228614e-01 2.228614e-01 2.228614e-01 2.228614e-01 2.228614e-01 2.228614e-01 2.228614e-01 2.228614e-01 2.228614e-01 2.228614e-01 2.228614e-01 2.228614e-01 2.228614e-01 2.228614e-01 2.228614e-01 2.228614e-01 2.228614e-01 2.228614e-01 2.228614e-01 2.228614e-01 2.228614e-01 2.228614e-01 2.228614e-01 2.228614e-01 2.228614e-01 2.228614e-01 2.228614e-01 2.228614e-01 2.228614e-01 2.228614e-01 2.228614e-01 2.228614e-01 2.228614e-01 2.228614e-01 2.228614e-01 2.228614e-01 2.228614e-01 2.228614e-01 2.228614e-01 2.228614e-01 2.228614e-01 2.228614e-01 2.228614e-01 2.228614e-01 2.228614e-01 2.228614e-01 2.228614e-01 2.228614e-01 2.228614e-01 2.228614e-01 2.228614e-01 2.228614e-01 2.228614e-01 2.228614e-01 2.228614e-01 2.228614e-01 2.228614e-01 2.228614e-01 2.228614e-01 2.228614e-01 2.228614e-01 2.228614e-01 2.228614e-01 2.228614e-01 2.228614e-01 2.228614e-01 2.228614e-01 2.228614e-01 2.228614e-01 2.228614e-01 2.228614e-01 2.228614e-01 2.228614e-01 2.228614e-01 2.228614e-01 2.228614e-01 2.228614e-01 2.228614e-01 2.228614e-01 2.228614e-01 2.228614e-01 2.228614e-01 2.228614e-01 2.228614e-01 2.228614e-01 2.228614e-01 2.228614e-01 2.228614e-01 2.228614e-01 2.228614e-01 2.228614e-01 2.228614e-01 2.228614e-01 2.228614e-01 2.228614e-01 2.228614e-01 2.228614e-01 2.228614e-01 2.228614e-01 2.228614e-01 2.228614e-01 2.228614e-01 2.228614e-01 2.228614e-01 2.228614e-01 2.228614e-01 2.228614e-01 2.228614e-01 2.228614e-01 2.228614e-01 2.228614e-01 2.228614e-01 2.228614e-01 2.228614e-01 2.228614e-01 2.228614e-01 2.228614e-01 2.228614e-01 2.228614e-01 2.228614e-01 2.228614e-01 2.228614e-01 2.228614e-01 2.228614e-01 2.228614e-01 2.228614e-01 2.228614e-01 2.228614e-01 2.228614e-01 2.228614e-01 2.228614e-01 2.228614e-01 2.228614e-01 2.228614e-01 2.228614e-01 2.228614e-01 2.228614e-01 2.228614e-01 2.228614e-01 2.228614e-01 2.228614e-01 2.228614e-01 2.228614e-01 2.228614e-01 2.228614e-01 2.228614e-01 2.228614e-01 2.228614e-01 2.228614e-01 2.228614e-01 2.228614e-01 2.228614e-01 2.228614e-01 2.228614e-01 2.228614e-01 2.228614e-01 2.228614e-01 2.228614e-01 2.228614e-01 2.228614e-01 2.228614e-01 2.228614e-01 2.228614e-01 2.228614e-01 2.228614e-01 2.228614e-01 2.228614e-01 2.228614e-01 2.228614e-01 2.228614e-01 2.228614e-01 2.228614e-01 2.228614e-01 2.228614e-01 2.228614e-01 2.228614e-01 2.228614e-01 2.228614e-01 2.228614e-01 2.228614e-01 2.228614e-01 2.228614e-01 2.228614e-01 2.228614e-01 2.228614e-01 2.228614e-01 2.228614e-01 2.228614e-01 2.228614e-01 2.228614e-01 2.228614e-01 2.228614e-01 2.228614e-01 2.228614e-01 2.228614e-01 2.228614e-01 2.228614e-01 2.228614e-01 2.228614e-01 2.228614e-01 2.228614e-01 2.228614e-01 2.228614e-01 2.228614e-01 2.228614e-01 2.228614e-01 2.228614e-01 2.228614e-01 2.228614e-01 2.228614e-01 2.228614e-01 2.228614e-01 2.228614e-01 2.228614e-01 2.228614e-01 2.228614e-01 2.228614e-01 2.228614e-01 2.228614e-01 2.228614e-01 2.228614e-01 2.228614e-01 2.228614e-01 2.228614e-01 2.228614e-01 2.228614e-01 2.228614e-01 2.228614e-01 2.228614e-01 2.228614e-01 2.228614e-01 2.228614e-01 2.228614e-01 2.228614e-01 2.228614e-01 2.228614e-01 2.228614e-01 2.228614e-01 2.228614e-01 2.228614e-01 2.228614e-01 2.228614e-01 2.228614e-01 2.228614e-01 2.228614e-01 2.228614e-01 2.228614e-01 2.228614e-01 2.228614e-01 2.228614e-01 2.228614e-01 2.228614e-01 2.228614e-01 2.228614e-01 2.228614e-01 2.228614e-01 2.228614e-01 2.228614e-01 2.228614e-01 2.228614e-01 2.228614e-01 2.228614e-01 2.228614e-01 2.228614e-01 2.228614e-01 2.228614e-01 2.228614e-01 2.228614e-01 2.228614e-01 2.228614e-01 2.228614e-01 2.228614e-01 2.228614e-01 2.228614e-01 2.228614e-01 2.228614e-01 2.228614e-01 2.228614e-01 2.228614e-01 2.228614e-01 2.228614e-01 2.228614e-01 2.228614e-01 2.228614e-01 2.228614e-01 2.228614e-01 2.228614e-01 2.228614e-01 2.228614e-01 2.228614e-01 2.228614e-01 2.228614e-01 2.228614e-01 2.228614e-01 2.228614e-01 2.228614e-01 2.228614e-01 2.228614e-01 2.228614e-01 2.228614e-01 2.228614e-01 2.228614e-01 2.228614e-01 2.228614e-01 2.228614e-01 2.228614e-01 2.228614e-01 2.228614e-01 2.228614e-01 2.228614e-01 2.228614e-01 2.228614e-01 2.228614e-01 2.228614e-01 2.228614e-01 2.228614e-01 2.228614e-01 2.228614e-01 2.228614e-01 2.228614e-01 2.228614e-01 2.228614e-01 2.228614e-01 2.228614e-01 2.228614e-01 2.228614e-01 2.228614e-01 2.228614e-01 2.228614e-01 2.228614e-01 2.228614e-01 2.228614e-01 2.228614e-01 2.228614e-01 2.228614e-01 2.228614e-01 2.228614e-01 2.228614e-01 2.228614e-01 2.228614e-01 2.228614e-01 2.228614e-01 2.228614e-01 2.228614e-01 2.228614e-01 2.228614e-01 2.228614e-01 2.228614e-01 2.228614e-01 2.228614e-01 2.228614e-01 2.228614e-01 2.228614e-01 2.228614e-01 2.228614e-01 2.228614e-01 2.228614e-01 2.228614e-01 2.228614e-01 2.228614e-01 2.228614e-01 2.228614e-01 2.228614e-01 2.228614e-01 2.228614e-01 2.228614e-01 2.228614e-01 2.228614e-01 2.228614e-01 2.228614e-01 2.228614e-01 2.228614e-01 2.228614e-01 2.228614e-01 2.228614e-01 2.228614e-01 2.228614e-01 2.228614e-01 2.228614e-01 2.228614e-01 2.228614e-01 2.228614e-01 2.228614e-01 2.228614e-01 2.228614e-01 2.228614e-01 2.228614e-01 2.228614e-01 2.228614e-01 2.228614e-01 2.228614e-01 2.228614e-01 2.228614e-01 2.228614e-01 2.228614e-01 2.228614e-01 2.228614e-01 2.228614e-01 2.228614e-01 2.228614e-01 2.228614e-01 2.228614e-01 2.228614e-01 2.228614e-01 2.228614e-01 2.228614e-01 2.228614e-01 2.228614e-01 2.228614e-01 2.228614e-01 2.228614e-01 2.228614e-01 2.228614e-01 2.228614e-01 2.228614e-01 2.228614e-01 2.228614e-01 2.228614e-01 2.228614e-01 2.228614e-01 2.228614e-01 2.228614e-01 2.228614e-01 2.228614e-01 2.228614e-01 2.228614e-01 2.228614e-01 2.228614e-01 2.228614e-01 2.228614e-01 2.228614e-01 2.228614e-01 2.228614e-01 2.228614e-01 2.228614e-01 2.228614e-01 2.228614e-01 2.228614e-01 2.228614e-01 2.228614e-01 2.228614e-01 2.228614e-01 2.228614e-01 2.228614e-01 2.228614e-01 2.228614e-01 2.228614e-01 2.228614e-01 2.228614e-01 2.228614e-01 2.228614e-01 2.228614e-01 2.228614e-01 2.228614e-01 2.228614e-01 2.228614e-01 2.228614e-01 2.228614e-01 2.228614e-01 2.228614e-01 2.228614e-01 2.228614e-01 2.228614e-01 2.228614e-01 2.228614e-01 2.228614e-01 2.228614e-01 2.228614e-01 2.228614e-01 2.228614e-01 2.228614e-01 2.228614e-01 2.228614e-01 2.228614e-01 2.228614e-01 2.228614e-01 2.228614e-01 2.228614e-01 2.228614e-01 2.228614e-01 2.228614e-01 2.228614e-01 2.228614e-01 2.228614e-01 2.228614e-01 2.228614e-01 2.228614e-01 2.228614e-01 2.228614e-01 2.228614e-01 2.228614e-01 2.228614e-01 2.228614e-01 2.228614e-01 2.228614e-01 2.228614e-01 2.228614e-01 2.228614e-01 2.228614e-01 2.228614e-01 
6.961407e+03 3.273079e-01 2.996677e-01 2.991106e-01 2.981250e-01 2.981250e-01 2.981250e-01 2.962270e-01 2.962270e-01 2.958851e-01 2.945339e-01 2.937229e-01 2.916767e-01 2.746812e-01 2.404059e-01 2.404059e-01 2.404059e-01 2.404059e-01 2.404059e-01 2.332935e-01 2.332935e-01 2.332935e-01 2.332935e-01 2.332935e-01 2.332935e-01 2.291385e-01 2.291385e-01 2.291385e-01 2.271397e-01 2.265329e-01 2.265329e-01 2.263662e-01 2.263469e-01 2.260119e-01 2.260119e-01 2.260119e-01 2.260119e-01 2.258200e-01 2.243891e-01 2.243891e-01 2.237300e-01 2.237300e-01 2.230772e-01 2.229626e-01 5.167960e-02 3.563470e-02 3.563470e-02 3.481203e-02 3.481203e-02 3.378999e-02 3.378999e-02 3.378999e-02 3.100742e-02 3.093315e-02 2.987843e-02 2.987843e-02 2.689736e-02 2.450624e-02 2.318770e-02 2.318770e-02 2.318770e-02 2.318770e-02 2.111182e-02 2.111182e-02 2.111182e-02 2.111182e-02 2.111182e-02 2.111182e-02 1.888571e-02 1.849570e-02 1.849570e-02 1.802624e-02 1.802624e-02 1.802624e-02 1.802624e-02 1.777720e-02 1.703949e-02 1.657022e-02 1.657022e-02 1.635000e-02 1.592876e-02 1.592876e-02 1.592876e-02 1.592876e-02 1.592876e-02 1.462580e-02 1.307946e-02 1.307946e-02 1.307946e-02 1.307946e-02 1.250033e-02 1.202216e-02 1.202216e-02 1.202216e-02 1.196328e-02 1.167340e-02 1.167340e-02 1.102429e-02 1.102429e-02 1.102386e-02 1.028136e-02 1.028136e-02 9.853925e-03 9.853925e-03 9.774742e-03 9.700529e-03 9.700529e-03 9.606506e-03 9.601054e-03 9.601054e-03 9.566095e-03 9.475395e-03 9.471215e-03 9.468549e-03 9.332906e-03 9.332906e-03 9.298476e-03 9.298476e-03 9.298461e-03 9.295402e-03 9.294741e-03 9.294741e-03 9.294741e-03 9.294741e-03 9.294741e-03 9.294199e-03 9.293655e-03 9.293655e-03 9.288611e-03 9.288611e-03 9.288611e-03 9.288139e-03 9.286963e-03 9.286963e-03 9.286963e-03 9.285052e-03 9.285052e-03 9.284762e-03 9.284762e-03 9.284762e-03 9.284762e-03 9.284620e-03 9.283593e-03 9.279343e-03 9.279343e-03 9.279343e-03 9.268000e-03 9.256599e-03 9.256599e-03 9.250562e-03 9.250562e-03 9.250562e-03 9.245944e-03 9.242870e-03 9.242870e-03 9.222418e-03 9.202648e-03 9.198421e-03 9.195804e-03 9.119354e-03 9.043937e-03 8.916111e-03 8.819163e-03 8.785929e-03 8.662799e-03 8.662799e-03 8.660580e-03 8.643307e-03 8.643307e-03 8.643307e-03 8.603104e-03 8.487479e-03 8.478470e-03 8.478470e-03 8.245829e-03 8.245829e-03 8.086680e-03 8.086680e-03 8.086680e-03 8.086680e-03 7.935469e-03 7.935469e-03 7.935469e-03 7.935469e-03 7.935469e-03 7.935469e-03 7.935469e-03 7.935469e-03 7.935469e-03 7.935469e-03 7.935469e-03 7.929711e-03 7.929711e-03 7.929711e-03 7.929711e-03 7.929711e-03 7.929711e-03 7.929711e-03 7.929711e-03 7.921961e-03 7.921961e-03 7.921961e-03 7.770202e-03 7.770202e-03 7.770202e-03 7.770202e-03 7.770202e-03 7.770202e-03 7.624111e-03 7.624111e-03 7.599388e-03 7.599388e-03 7.599388e-03 7.599388e-03 7.599388e-03 7.599388e-03 7.599388e-03 7.599388e-03 7.599388e-03 7.599388e-03 7.596646e-03 7.585068e-03 7.585068e-03 7.582103e-03 7.581644e-03 7.581644e-03 7.581644e-03 7.581644e-03 7.581644e-03 7.581644e-03 7.581644e-03 7.581129e-03 7.581129e-03 7.569515e-03 7.569515e-03 7.569515e-03 7.569515e-03 7.569515e-03 7.568731e-03 7.568731e-03 7.568731e-03 7.568731e-03 7.568731e-03 7.568731e-03 7.568731e-03 7.568731e-03 7.568421e-03 7.568421e-03 7.568421e-03 7.568421e-03 7.568308e-03 7.568308e-03 7.568308e-03 7.568308e-03 7.568308e-03 7.566951e-03 7.566951e-03 7.566359e-03 7.566359e-03 7.566359e-03 7.566359e-03 7.565881e-03 7.565881e-03 7.559191e-03 7.556663e-03 7.556663e-03 7.556663e-03 7.556663e-03 7.552238e-03 7.545861e-03 7.545861e-03 7.541254e-03 7.531937e-03 7.531725e-03 7.444721e-03 7.427316e-03 7.427316e-03 7.420559e-03 7.280822e-03 7.179047e-03 7.179047e-03 7.179047e-03 7.179047e-03 7.144517e-03 7.144517e-03 7.144517e-03 7.144517e-03 7.144517e-03 7.144517e-03 7.128368e-03 7.128368e-03 7.128368e-03 7.128368e-03 7.128368e-03 7.128368e-03 7.128368e-03 7.128368e-03 7.128368e-03 7.114190e-03 7.097422e-03 7.095207e-03 7.095207e-03 7.095207e-03 7.093385e-03 7.093385e-03 7.093385e-03 7.093385e-03 7.092996e-03 7.091809e-03 7.091809e-03 7.091809e-03 6.914383e-03 6.914383e-03 6.894931e-03 6.894931e-03 6.890634e-03 6.789748e-03 6.789748e-03 6.732470e-03 6.730088e-03 6.728061e-03 6.728061e-03 6.728061e-03 6.728061e-03 6.728061e-03 6.728061e-03 6.728061e-03 6.728061e-03 6.689479e-03 6.624722e-03 6.624722e-03 6.624722e-03 6.624722e-03 6.624722e-03 6.624722e-03 6.624722e-03 6.624722e-03 6.624722e-03 6.624722e-03 6.624722e-03 6.624722e-03 6.603971e-03 6.585177e-03 6.575378e-03 6.575378e-03 6.456711e-03 6.456711e-03 6.456711e-03 6.456711e-03 6.456711e-03 6.456711e-03 6.456711e-03 6.456711e-03 6.456711e-03 6.456711e-03 6.456711e-03 6.400166e-03 6.400166e-03 6.400166e-03 6.400166e-03 6.400166e-03 6.400166e-03 6.400166e-03 6.400166e-03 6.400166e-03 6.400166e-03 6.400166e-03 6.341299e-03 6.320791e-03 6.233009e-03 6.233009e-03 6.233009e-03 6.233009e-03 6.233009e-03 6.233009e-03 6.233009e-03 6.233009e-03 6.233009e-03 6.233009e-03 6.233009e-03 6.233009e-03 6.233009e-03 6.233009e-03 6.225897e-03 6.012773e-03 6.012773e-03 6.012773e-03 5.984832e-03 5.984832e-03 5.984832e-03 5.974263e-03 5.932694e-03 5.932694e-03 5.932694e-03 5.932694e-03 5.915098e-03 5.915098e-03 5.912310e-03 5.912310e-03 5.912310e-03 5.912310e-03 5.912310e-03 5.912310e-03 5.912273e-03 5.912197e-03 5.912197e-03 5.912197e-03 5.912177e-03 5.912111e-03 5.912111e-03 5.911998e-03 5.911998e-03 5.911962e-03 5.911962e-03 5.911962e-03 5.911947e-03 5.911947e-03 5.911453e-03 5.837952e-03 5.835374e-03 5.824426e-03 5.824138e-03 5.824138e-03 5.811387e-03 5.808765e-03 5.808765e-03 5.808765e-03 5.808765e-03 5.808765e-03 5.806428e-03 5.806428e-03 5.806428e-03 5.806428e-03 5.806428e-03 5.784336e-03 5.718441e-03 5.696328e-03 5.689922e-03 5.689922e-03 5.689922e-03 5.689922e-03 5.611363e-03 5.611363e-03 5.584852e-03 5.584852e-03 5.584852e-03 5.561114e-03 5.561114e-03 5.561114e-03 5.561114e-03 5.561114e-03 5.492819e-03 5.427045e-03 5.427045e-03 5.427045e-03 5.427045e-03 5.427045e-03 5.427045e-03 5.335957e-03 5.326846e-03 5.126751e-03 5.126751e-03 5.126751e-03 5.126751e-03 5.126751e-03 5.061613e-03 5.061613e-03 5.061613e-03 5.061613e-03 4.825652e-03 4.825652e-03 4.825652e-03 4.757159e-03 4.757159e-03 4.757159e-03 4.757159e-03 4.745938e-03 4.745938e-03 4.745938e-03 4.745938e-03 4.745938e-03 4.745938e-03 4.745938e-03 4.745938e-03 4.745938e-03 4.745938e-03 4.745938e-03 4.745938e-03 4.745938e-03 4.745938e-03 4.745938e-03 4.745938e-03 4.745938e-03 4.745938e-03 4.745938e-03 4.745938e-03 4.745938e-03 4.745938e-03 4.745938e-03 4.745938e-03 4.645004e-03 4.645004e-03 4.645004e-03 4.645004e-03 4.645004e-03 4.645004e-03 4.645004e-03 4.645004e-03 4.645004e-03 4.645004e-03 4.645004e-03 4.645004e-03 4.645004e-03 4.645004e-03 4.645004e-03 4.645004e-03 4.645004e-03 4.623727e-03 4.623727e-03 4.570684e-03 4.570684e-03 4.570684e-03 4.570684e-03 4.570684e-03 4.570684e-03 4.511410e-03 4.511410e-03 4.511410e-03 4.511410e-03 4.511410e-03 4.507225e-03 4.502703e-03 4.502703e-03 4.502703e-03 4.494614e-03 4.494614e-03 4.487187e-03 4.487187e-03 4.487187e-03 4.487187e-03 4.487187e-03 4.487187e-03 4.487187e-03 4.487187e-03 4.487187e-03 4.487187e-03 4.487187e-03 4.432003e-03 4.432003e-03 4.351136e-03 4.214322e-03 4.214322e-03 4.214322e-03 4.214322e-03 4.214322e-03 4.214322e-03 4.214322e-03 4.214322e-03 4.214322e-03 4.214322e-03 4.214322e-03 4.214322e-03 4.214322e-03 4.214322e-03 4.214322e-03 4.214322e-03 4.214322e-03 4.214322e-03 4.214322e-03 4.214322e-03 4.214322e-03 4.214322e-03 4.190047e-03 4.190047e-03 4.184967e-03 4.184967e-03 4.162790e-03 4.162790e-03 4.162790e-03 4.120400e-03 4.120400e-03 4.120400e-03 4.120400e-03 4.120400e-03 4.120400e-03 4.120400e-03 4.120400e-03 4.120400e-03 3.994610e-03 3.994610e-03 3.994610e-03 3.994610e-03 3.994610e-03 3.994610e-03 3.953608e-03 3.953608e-03 3.953608e-03 3.937561e-03 3.891907e-03 3.891907e-03 3.891907e-03 3.891907e-03 3.891907e-03 3.891907e-03 3.891907e-03 3.889960e-03 3.889960e-03 3.889960e-03 3.889960e-03 3.888896e-03 3.888896e-03 3.844663e-03 3.844663e-03 3.844663e-03 3.844663e-03 3.809085e-03 3.789640e-03 3.789640e-03 3.789640e-03 3.714516e-03 3.714516e-03 3.714516e-03 3.714516e-03 3.714516e-03 3.714516e-03 3.682487e-03 3.682487e-03 3.682487e-03 3.682487e-03 3.682487e-03 3.682487e-03 3.671980e-03 3.671980e-03 3.671980e-03 3.671980e-03 3.671980e-03 3.671980e-03 3.671980e-03 3.661630e-03 3.661630e-03 3.644427e-03 3.644427e-03 3.644427e-03 3.644427e-03 3.644427e-03 3.523844e-03 3.523844e-03 3.523844e-03 3.523844e-03 3.523844e-03 3.523844e-03 3.523844e-03 3.523844e-03 3.523844e-03 3.523844e-03 3.523844e-03 3.501343e-03 3.501343e-03 3.501343e-03 3.501343e-03 3.501343e-03 3.501343e-03 3.501343e-03 3.501343e-03 3.501343e-03 3.501343e-03 3.442242e-03 3.442242e-03 3.442242e-03 3.442242e-03 3.437515e-03 3.417926e-03 3.417926e-03 3.417926e-03 3.417926e-03 3.417926e-03 3.417926e-03 3.339201e-03 3.339201e-03 3.339201e-03 3.339201e-03 3.339201e-03 3.322355e-03 3.274468e-03 3.274468e-03 3.247662e-03 3.247662e-03 3.247662e-03 3.247662e-03 3.247662e-03 3.166447e-03 3.166447e-03 3.166447e-03 3.131227e-03 3.131227e-03 3.131227e-03 3.131227e-03 3.131227e-03 3.131227e-03 3.092331e-03 3.092331e-03 3.092331e-03 3.092331e-03 3.092331e-03 3.092331e-03 3.092331e-03 3.092331e-03 3.070464e-03 3.064275e-03 3.064275e-03 3.064275e-03 3.064275e-03 3.011697e-03 3.011697e-03 3.011697e-03 3.011697e-03 3.011697e-03 3.011697e-03 3.011697e-03 3.011697e-03 3.006154e-03 2.989842e-03 2.989842e-03 2.989842e-03 2.989842e-03 2.989842e-03 2.989842e-03 2.989842e-03 2.987403e-03 2.987403e-03 2.987403e-03 2.987403e-03 2.987403e-03 2.987403e-03 2.987403e-03 2.987403e-03 2.943583e-03 2.943583e-03 2.943583e-03 2.933916e-03 2.933916e-03 2.933916e-03 2.933916e-03 2.933916e-03 2.933916e-03 2.933916e-03 2.933916e-03 2.925981e-03 2.925757e-03 2.925757e-03 2.916366e-03 2.916366e-03 2.916366e-03 2.916366e-03 2.916366e-03 2.916366e-03 2.916366e-03 2.914149e-03 2.914149e-03 2.884831e-03 2.884831e-03 2.827769e-03 2.827769e-03 2.827769e-03 2.825024e-03 2.825024e-03 2.788495e-03 2.788495e-03 2.788495e-03 2.788495e-03 2.788495e-03 2.788495e-03 2.788495e-03 2.788495e-03 2.788495e-03 2.788495e-03 2.788495e-03 2.788495e-03 2.788495e-03 2.730355e-03 2.730355e-03 2.730355e-03 2.693742e-03 2.693742e-03 2.693742e-03 2.664511e-03 2.664511e-03 2.664511e-03 2.664511e-03 2.664511e-03 2.650603e-03 2.603932e-03 2.603932e-03 2.603932e-03 2.603932e-03 2.603932e-03 2.603932e-03 2.548682e-03 2.548682e-03 2.548682e-03 2.541936e-03 2.541936e-03 2.541936e-03 2.541936e-03 2.541936e-03 2.541936e-03 2.541936e-03 2.541936e-03 2.541936e-03 2.541936e-03 2.505533e-03 2.505533e-03 2.505533e-03 2.501436e-03 2.446538e-03 2.446538e-03 2.446538e-03 2.446538e-03 2.446538e-03 2.446538e-03 2.446538e-03 2.446538e-03 2.446538e-03 2.446538e-03 2.400411e-03 2.400411e-03 2.400411e-03 2.400411e-03 2.400411e-03 2.381416e-03 2.381416e-03 2.381416e-03 2.381416e-03 2.381416e-03 2.381416e-03 2.318424e-03 2.318424e-03 2.308192e-03 2.308192e-03 2.308192e-03 2.295108e-03 2.295108e-03 2.295108e-03 2.295108e-03 2.295108e-03 2.295108e-03 2.295108e-03 2.295108e-03 2.295108e-03 2.295108e-03 2.295108e-03 2.295108e-03 2.201911e-03 2.201911e-03 2.201911e-03 2.201911e-03 2.199302e-03 2.199302e-03 2.199302e-03 2.199302e-03 2.199302e-03 2.199081e-03 2.199081e-03 2.199081e-03 2.199081e-03 2.193733e-03 2.193733e-03 2.193733e-03 2.160207e-03 2.160207e-03 2.160207e-03 2.160207e-03 2.160207e-03 2.160207e-03 2.160207e-03 2.160207e-03 2.160207e-03 2.160207e-03 2.160207e-03 2.160207e-03 2.160207e-03 2.160207e-03 2.160207e-03 2.160207e-03 2.160207e-03 2.070779e-03 2.070779e-03 2.070779e-03 2.070779e-03 2.070779e-03 2.070779e-03 2.070779e-03 2.070779e-03 2.070779e-03 2.070779e-03 2.070779e-03 2.070779e-03 2.070779e-03 2.070779e-03 2.070779e-03 2.070779e-03 2.070779e-03 2.070779e-03 2.070779e-03 2.070779e-03 2.070779e-03 2.070779e-03 2.070779e-03 2.070779e-03 2.070779e-03 2.070779e-03 2.070779e-03 2.070779e-03 2.070779e-03 2.070779e-03 2.070779e-03 2.070779e-03 2.038602e-03 2.038602e-03 2.038602e-03 1.989091e-03 1.989091e-03 1.989091e-03 1.989091e-03 1.989091e-03 1.989091e-03 1.989091e-03 1.989091e-03 1.989091e-03 1.989091e-03 1.989091e-03 1.989091e-03 1.949166e-03 1.947198e-03 1.947198e-03 1.947198e-03 1.947198e-03 1.947198e-03 1.947198e-03 1.947198e-03 1.947198e-03 1.947198e-03 1.947198e-03 1.947198e-03 1.947198e-03 1.947198e-03 1.947198e-03 1.947198e-03 1.947198e-03 1.947198e-03 1.947190e-03 1.947190e-03 1.947190e-03 1.947190e-03 1.934804e-03 1.934613e-03 1.934613e-03 1.919837e-03 1.919837e-03 1.919837e-03 1.919837e-03 1.919837e-03 1.919837e-03 1.919837e-03 1.919837e-03 1.919837e-03 1.919837e-03 1.919837e-03 1.919837e-03 1.919837e-03 1.919837e-03 1.919837e-03 1.919837e-03 1.919837e-03 1.919837e-03 1.919837e-03 1.919837e-03 1.919837e-03 1.919837e-03 1.919837e-03 1.919837e-03 1.919837e-03 1.919837e-03 1.919837e-03 1.919837e-03 1.919837e-03 1.919837e-03 1.919837e-03 1.919837e-03 1.919837e-03 1.919837e-03 1.919837e-03 1.919837e-03 1.919837e-03 1.919837e-03 1.919837e-03 1.919837e-03 1.919837e-03 1.919837e-03 1.919837e-03 1.919837e-03 1.919837e-03 1.919837e-03 1.919837e-03 1.919837e-03 1.838684e-03 1.838684e-03 1.838684e-03 1.838684e-03 1.831734e-03 1.831734e-03 1.831734e-03 1.831734e-03 1.831734e-03 1.831734e-03 1.831734e-03 1.831734e-03 1.831734e-03 1.831734e-03 1.831734e-03 1.831734e-03 1.831734e-03 1.831734e-03 1.831734e-03 1.821971e-03 1.821971e-03 1.821971e-03 1.821971e-03 1.821971e-03 1.821971e-03 1.821971e-03 1.821971e-03 1.821971e-03 1.821971e-03 1.821971e-03 1.821971e-03 1.821971e-03 1.814484e-03 1.814484e-03 1.814484e-03 1.814484e-03 1.814484e-03 1.814484e-03 1.811259e-03 1.811259e-03 1.811259e-03 1.811259e-03 1.796691e-03 1.796691e-03 1.796691e-03 1.796691e-03 1.796691e-03 1.796691e-03 1.796691e-03 1.796691e-03 1.796691e-03 1.796691e-03 1.796691e-03 1.792690e-03 1.792690e-03 1.792690e-03 1.792690e-03 1.792690e-03 1.792690e-03 1.792690e-03 1.792690e-03 1.792690e-03 1.792424e-03 1.792424e-03 1.792424e-03 1.791527e-03 1.786925e-03 1.782611e-03 1.782611e-03 1.763190e-03 1.763190e-03 1.757980e-03 1.757980e-03 1.757980e-03 1.756838e-03 1.756838e-03 1.746904e-03 1.746904e-03 1.746904e-03 1.746904e-03 1.746904e-03 1.746904e-03 1.746904e-03 1.726601e-03 1.717590e-03 1.717590e-03 1.717590e-03 1.717590e-03 1.717590e-03 1.717590e-03 1.690126e-03 1.683818e-03 1.633018e-03 1.591976e-03 1.591976e-03 1.591976e-03 1.591976e-03 1.591976e-03 1.591976e-03 1.591976e-03 1.591976e-03 1.591976e-03 1.591976e-03 1.591976e-03 1.591976e-03 1.591976e-03 1.591976e-03 1.591976e-03 1.591976e-03 1.591976e-03 1.591976e-03 1.591976e-03 1.591976e-03 1.591976e-03 1.591976e-03 1.591976e-03 1.591976e-03 1.590809e-03 1.590809e-03 1.590809e-03 1.590809e-03 1.590809e-03 1.590809e-03 1.590809e-03 1.590809e-03 1.590809e-03 1.578405e-03 1.578405e-03 1.578405e-03 1.560187e-03 1.560187e-03 1.560187e-03 1.560187e-03 1.560187e-03 1.560187e-03 1.560187e-03 1.559155e-03 1.559155e-03 1.559155e-03 1.559155e-03 1.559155e-03 1.559123e-03 1.559123e-03 1.559123e-03 1.558626e-03 1.558626e-03 1.558626e-03 1.558626e-03 1.558626e-03 1.558626e-03 1.558626e-03 1.558626e-03 1.558626e-03 1.558626e-03 1.558626e-03 1.558626e-03 1.558626e-03 1.558626e-03 1.558626e-03 1.551560e-03 1.551560e-03 1.551560e-03 1.551560e-03 1.551560e-03 1.551560e-03 1.551560e-03 1.551560e-03 1.551560e-03 1.551560e-03 1.551560e-03 1.551560e-03 1.549191e-03 1.549191e-03 1.549191e-03 1.546198e-03 1.546198e-03 1.546198e-03 1.546198e-03 1.538817e-03 1.538817e-03 1.538817e-03 1.538817e-03 1.538817e-03 1.538817e-03 1.535577e-03 1.535577e-03 1.535577e-03 1.535577e-03 1.535577e-03 1.535577e-03 1.535577e-03 1.535577e-03 1.535577e-03 1.535577e-03 1.535577e-03 1.535577e-03 1.535577e-03 1.535577e-03 1.535577e-03 1.535577e-03 1.535577e-03 1.535577e-03 1.535577e-03 1.535577e-03 1.535577e-03 1.535577e-03 1.535577e-03 1.532754e-03 1.532754e-03 1.532754e-03 1.519405e-03 1.519405e-03 1.519405e-03 1.519405e-03 1.519405e-03 1.519405e-03 1.519405e-03 1.519405e-03 1.519405e-03 1.519405e-03 1.519405e-03 1.519405e-03 1.519405e-03 1.519405e-03 1.519405e-03 1.519405e-03 1.509019e-03 1.509019e-03 1.505615e-03 1.495389e-03 1.495389e-03 1.495389e-03 1.495389e-03 1.495389e-03 1.495389e-03 1.495389e-03 1.495389e-03 1.495389e-03 1.495389e-03 1.495389e-03 1.495389e-03 1.495389e-03 1.495389e-03 1.484927e-03 1.484927e-03 1.467057e-03 1.467057e-03 1.467057e-03 1.467057e-03 1.467057e-03 1.467057e-03 1.467057e-03 1.467057e-03 1.467057e-03 1.467057e-03 1.467057e-03 1.467057e-03 1.467057e-03 1.467057e-03 1.467057e-03 1.467057e-03 1.467057e-03 1.467057e-03 1.467057e-03 1.467057e-03 1.467057e-03 1.467057e-03 1.467057e-03 1.467057e-03 1.467057e-03 1.467057e-03 1.467057e-03 1.467057e-03 1.465496e-03 1.465496e-03 1.465496e-03 1.465496e-03 1.465496e-03 1.465496e-03 1.465496e-03 1.465496e-03 1.465496e-03 1.457238e-03 1.457238e-03 1.457238e-03 1.457238e-03 1.456830e-03 1.456192e-03 1.456192e-03 1.454990e-03 1.454990e-03 1.454990e-03 1.454990e-03 1.454755e-03 1.454724e-03 1.454477e-03 1.454477e-03 1.454477e-03 1.454477e-03 1.454439e-03 1.454342e-03 1.454342e-03 1.454055e-03 1.454055e-03 1.453913e-03 1.453419e-03 1.453419e-03 1.453047e-03 1.452897e-03 1.452897e-03 1.452897e-03 1.452897e-03 1.452897e-03 1.452897e-03 1.452897e-03 1.452897e-03 1.452897e-03 1.452896e-03 1.452896e-03 1.452875e-03 1.452522e-03 1.452522e-03 1.452522e-03 1.452435e-03 1.452424e-03 1.452409e-03 1.452389e-03 1.450839e-03 1.450839e-03 1.450839e-03 1.450839e-03 1.450839e-03 1.450751e-03 1.450751e-03 1.450751e-03 1.450609e-03 1.449548e-03 1.449458e-03 1.448926e-03 1.447187e-03 1.446108e-03 1.445725e-03 1.445725e-03 1.445725e-03 1.445485e-03 1.445485e-03 1.445485e-03 1.445485e-03 1.443969e-03 1.443969e-03 1.443969e-03 1.443969e-03 1.443906e-03 1.443906e-03 1.443906e-03 1.443906e-03 1.443906e-03 1.443906e-03 1.443745e-03 1.443745e-03 1.443745e-03 1.443745e-03 1.443745e-03 1.443745e-03 1.441968e-03 1.441968e-03 1.440758e-03 1.440758e-03 1.440758e-03 1.440758e-03 1.440579e-03 1.440579e-03 1.440579e-03 1.440579e-03 1.440579e-03 1.440579e-03 1.440579e-03 1.440579e-03 1.440579e-03 1.440579e-03 1.440579e-03 1.440579e-03 1.439888e-03 1.439888e-03 1.438961e-03 1.438961e-03 1.438961e-03 1.438961e-03 1.438961e-03 1.438961e-03 1.438961e-03 1.438961e-03 1.438961e-03 1.438961e-03 1.438961e-03 1.438961e-03 1.438961e-03 1.438961e-03 1.438961e-03 1.438961e-03 1.438961e-03 1.438961e-03 1.438961e-03 1.438961e-03 1.438928e-03 1.438928e-03 1.438928e-03 1.438928e-03 1.438928e-03 1.438928e-03 1.438928e-03 1.438928e-03 1.438898e-03 1.438898e-03 1.438898e-03 1.438898e-03 1.438898e-03 1.438881e-03 1.438879e-03 1.438879e-03 1.438878e-03 1.438878e-03 1.438878e-03 1.438878e-03 1.438873e-03 1.438873e-03 1.438873e-03 1.438873e-03 1.438873e-03 1.438872e-03 1.438872e-03 1.438872e-03 1.438872e-03 1.438872e-03 1.438870e-03 1.438870e-03 1.438869e-03 1.438869e-03 1.438869e-03 1.438869e-03 1.438868e-03 1.438868e-03 1.438868e-03 1.438868e-03 1.438867e-03 1.438867e-03 1.438867e-03 1.438867e-03 1.438866e-03 1.438866e-03 1.438865e-03 1.438864e-03 1.438864e-03 1.438862e-03 1.438862e-03 1.438856e-03 1.438856e-03 1.438855e-03 1.438855e-03 1.438855e-03 1.438854e-03 1.438853e-03 1.438844e-03 1.438841e-03 1.438840e-03 1.438839e-03 1.438835e-03 1.438834e-03 1.438834e-03 1.438834e-03 1.438833e-03 1.438833e-03 1.438833e-03 1.438833e-03 1.438833e-03 1.438833e-03 1.438833e-03 1.438833e-03 1.438833e-03 1.438833e-03 1.438833e-03 1.438833e-03 1.438833e-03 1.438833e-03 1.438833e-03 1.438833e-03 1.438833e-03 1.438833e-03 1.438833e-03 1.438833e-03 1.438833e-03 1.438833e-03 1.438833e-03 1.438833e-03 1.438833e-03 1.438833e-03 1.438833e-03 1.438792e-03 1.438792e-03 1.438754e-03 1.438754e-03 1.438754e-03 1.438737e-03 1.438737e-03 1.438737e-03 1.438737e-03 1.438737e-03 1.438737e-03 1.438737e-03 1.438724e-03 1.438724e-03 1.438715e-03 1.438715e-03 1.438715e-03 1.438715e-03 1.438715e-03 1.438715e-03 1.438715e-03 1.438677e-03 1.438639e-03 1.438639e-03 1.438612e-03 1.438612e-03 1.438611e-03 1.438611e-03 1.438611e-03 1.438611e-03 1.438609e-03 1.438609e-03 1.438609e-03 1.438609e-03 1.438609e-03 1.438609e-03 1.438609e-03 1.438606e-03 1.438606e-03 1.438606e-03 1.438606e-03 1.438606e-03 1.438606e-03 1.438606e-03 1.438606e-03 1.438606e-03 1.438606e-03 1.438606e-03 1.438606e-03 1.438606e-03 1.438606e-03 1.438606e-03 1.438606e-03 1.438606e-03 1.438606e-03 1.438575e-03 1.438575e-03 1.438575e-03 1.438575e-03 1.438575e-03 1.438575e-03 1.438575e-03 1.438575e-03 1.438575e-03 1.438575e-03 1.438575e-03 1.438570e-03 1.438570e-03 1.438570e-03 1.438570e-03 1.438562e-03 1.438562e-03 1.438562e-03 1.438562e-03 1.438562e-03 1.438562e-03 1.438560e-03 1.438560e-03 1.438560e-03 1.438527e-03 1.438527e-03 1.438511e-03 1.438511e-03 1.438511e-03 1.438511e-03 1.438511e-03 1.438511e-03 1.438511e-03 1.438511e-03 1.438491e-03 1.438491e-03 1.438491e-03 1.438491e-03 1.438491e-03 1.438490e-03 1.438490e-03 1.438490e-03 1.438490e-03 1.438490e-03 1.438490e-03 1.438490e-03 1.438490e-03 1.438490e-03 1.438485e-03 1.438485e-03 1.438485e-03 1.438485e-03 1.438485e-03 1.438485e-03 1.438485e-03 1.438485e-03 1.438485e-03 1.438485e-03 1.438485e-03 1.438485e-03 1.438485e-03 1.438485e-03 1.438485e-03 1.438485e-03 1.438485e-03 1.438485e-03 1.438485e-03 1.438485e-03 1.438485e-03 1.438485e-03 1.438485e-03 1.438485e-03 1.438485e-03 1.438485e-03 1.438481e-03 1.438481e-03 1.438481e-03 1.438481e-03 1.438481e-03 1.438481e-03 1.438481e-03 1.438481e-03 1.438481e-03 1.438481e-03 1.438481e-03 1.438481e-03 1.438481e-03 1.438481e-03 1.438481e-03 1.438481e-03 1.438481e-03 1.438481e-03 1.438481e-03 1.438481e-03 1.438481e-03 1.438481e-03 1.438481e-03 1.438481e-03 1.438481e-03 1.438481e-03 1.438481e-03 1.438481e-03 1.438481e-03 1.438481e-03 1.438481e-03 1.438481e-03 1.438481e-03 1.438481e-03 1.438481e-03 1.438481e-03 1.438481e-03 1.438481e-03 1.438481e-03 1.438481e-03 1.438481e-03 1.438480e-03 1.438480e-03 1.438480e-03 1.438480e-03 1.438480e-03 1.438480e-03 1.438480e-03 1.438480e-03 1.438480e-03 1.438480e-03 1.438480e-03 1.438480e-03 1.438480e-03 1.438480e-03 1.438480e-03 1.438480e-03 1.438480e-03 1.438480e-03 1.438480e-03 1.438480e-03 1.438480e-03 1.438480e-03 1.438480e-03 1.438480e-03 1.438480e-03 1.438480e-03 1.438480e-03 1.438480e-03 1.438480e-03 1.438480e-03 1.438480e-03 1.438480e-03 1.438480e-03 1.438480e-03 1.438480e-03 1.438480e-03 1.438480e-03 1.438480e-03 1.438480e-03 1.438480e-03 1.438480e-03 1.438480e-03 1.438480e-03 1.438480e-03 1.438480e-03 1.438480e-03 1.438480e-03 1.438480e-03 1.438480e-03 1.438480e-03 1.438480e-03 1.438480e-03 1.438480e-03 1.438480e-03 1.438480e-03 1.438480e-03 1.438480e-03 1.438480e-03 1.438480e-03 1.438480e-03 1.438480e-03 1.438480e-03 1.438480e-03 1.438480e-03 1.438480e-03 1.438480e-03 1.438480e-03 1.438480e-03 1.438480e-03 1.438480e-03 1.438480e-03 1.438480e-03 1.438480e-03 1.438480e-03 1.438479e-03 1.438479e-03 1.438479e-03 1.438479e-03 1.438479e-03 1.438479e-03 1.438479e-03 1.438479e-03 1.438479e-03 1.438479e-03 1.438479e-03 1.438479e-03 1.438479e-03 1.438479e-03 1.438478e-03 1.438478e-03 1.438478e-03 1.438478e-03 1.438478e-03 1.438477e-03 1.438477e-03 1.438477e-03 1.438477e-03 1.438477e-03 1.438477e-03 1.438477e-03 1.438477e-03 1.438477e-03 1.438477e-03 1.438477e-03 1.438477e-03 1.438477e-03 1.438477e-03 1.438477e-03 1.438477e-03 1.438476e-03 1.438476e-03 1.438476e-03 1.438476e-03 1.438476e-03 1.438476e-03 1.438476e-03 1.438476e-03 1.438476e-03 1.438476e-03 1.438476e-03 1.438476e-03 1.438476e-03 1.438476e-03 1.438476e-03 1.438476e-03 1.438476e-03 1.438476e-03 1.438476e-03 1.438476e-03 1.438476e-03 1.438476e-03 1.438476e-03 1.438476e-03 1.438476e-03 1.438476e-03 1.438476e-03 1.438476e-03 1.438476e-03 1.438476e-03 1.438476e-03 1.438476e-03 1.438476e-03 1.438476e-03 1.438476e-03 1.438476e-03 1.438476e-03 1.438476e-03 1.438476e-03 1.438476e-03 1.438476e-03 1.438476e-03 1.438476e-03 1.438476e-03 1.438476e-03 1.438476e-03 1.438476e-03 1.438476e-03 1.438476e-03 1.438476e-03 1.438476e-03 1.438476e-03 1.438476e-03 1.438476e-03 1.438476e-03 1.438476e-03 1.438476e-03 1.438476e-03 1.438476e-03 1.438476e-03 1.438476e-03 1.438476e-03 1.438476e-03 1.438476e-03 1.438476e-03 1.438476e-03 1.438476e-03 1.438476e-03 1.438476e-03 1.438476e-03 1.438476e-03 1.438476e-03 1.438476e-03 1.438476e-03 1.438476e-03 1.438476e-03 1.438476e-03 1.438476e-03 1.438476e-03 1.438476e-03 1.438476e-03 1.438476e-03 1.438476e-03 1.438476e-03 1.438476e-03 1.438476e-03 1.438476e-03 1.438476e-03 1.438476e-03 1.438476e-03 1.438476e-03 1.438476e-03 1.438476e-03 1.438476e-03 1.438476e-03 1.438476e-03 1.438476e-03 1.438476e-03 1.438476e-03 1.438476e-03 1.438476e-03 1.438476e-03 1.438476e-03 1.438476e-03 1.438476e-03 1.438476e-03 1.438476e-03 1.438476e-03 1.438476e-03 1.438476e-03 1.438476e-03 1.438476e-03 1.438476e-03 1.438476e-03 1.438476e-03 1.438476e-03 1.438476e-03 1.438476e-03 1.438476e-03 1.438476e-03 1.438476e-03 1.438476e-03 1.438476e-03 1.438476e-03 1.438476e-03 1.438476e-03 1.438476e-03 1.438476e-03 1.438476e-03 1.438476e-03 1.438476e-03 1.438476e-03 1.438476e-03 1.438476e-03 1.438476e-03 1.438476e-03 1.438476e-03 1.438476e-03 1.438476e-03 1.438476e-03 1.438476e-03 1.438476e-03 1.438476e-03 1.438476e-03 1.438476e-03 1.438476e-03 1.438476e-03 1.438476e-03 1.438476e-03 1.438476e-03 1.438476e-03 1.438476e-03 1.438476e-03 1.438476e-03 1.438476e-03 1.438476e-03 1.438476e-03 1.438476e-03 1.438476e-03 1.438476e-03 1.438476e-03 1.438476e-03 1.438476e-03 1.438476e-03 1.438476e-03 1.438476e-03 1.438476e-03 1.438476e-03 1.438476e-03 1.438476e-03 1.438476e-03 1.438476e-03 1.438476e-03 1.438476e-03 1.438476e-03 1.438476e-03 1.438476e-03 1.438476e-03 1.438476e-03 1.438476e-03 1.438476e-03 1.438476e-03 1.438476e-03 1.438476e-03 1.438476e-03 1.438476e-03 1.438476e-03 1.438476e-03 1.438476e-03 1.438476e-03 1.438476e-03 1.438476e-03 1.438476e-03 1.438476e-03 1.438476e-03 1.438476e-03 1.438476e-03 1.438476e-03 1.438476e-03 1.438476e-03 1.438476e-03 1.438476e-03 1.438476e-03 1.438476e-03 1.438476e-03 1.438476e-03 1.438476e-03 1.438476e-03 1.438476e-03 1.438476e-03 1.438476e-03 1.438476e-03 1.438476e-03 1.438476e-03 1.438476e-03 1.438476e-03 1.438476e-03 1.438476e-03 1.438476e-03 1.438476e-03 1.438476e-03 1.438476e-03 1.438476e-03 1.438476e-03 1.438476e-03 1.438476e-03 1.438476e-03 1.438476e-03 1.438476e-03 1.438476e-03 1.438476e-03 1.438476e-03 1.438476e-03 1.438476e-03 1.438476e-03 1.438476e-03 1.438476e-03 1.438476e-03 1.438476e-03 1.438476e-03 1.438476e-03 1.438476e-03 1.438476e-03 1.438476e-03 1.438476e-03 1.438476e-03 1.438476e-03 1.438476e-03 1.438476e-03 1.438476e-03 1.438476e-03 1.438476e-03 1.438476e-03 1.438476e-03 1.438476e-03 1.438476e-03 1.438476e-03 1.438476e-03 1.438476e-03 1.438476e-03 1.438476e-03 1.438476e-03 1.438476e-03 1.438476e-03 1.438476e-03 1.438476e-03 1.438476e-03 1.438476e-03 1.438476e-03 1.438476e-03 1.438476e-03 1.438476e-03 1.438476e-03 1.438476e-03 1.438476e-03 1.438476e-03 1.438476e-03 1.438476e-03 1.438476e-03 1.438476e-03 1.438476e-03 1.438476e-03 1.438476e-03 1.438476e-03 1.438476e-03 1.438476e-03 1.438476e-03 1.438476e-03 1.438476e-03 1.438476e-03 1.438476e-03 1.438476e-03 1.438476e-03 1.438476e-03 1.438476e-03 1.438476e-03 1.438476e-03 1.438476e-03 1.438476e-03 1.438476e-03 1.438476e-03 1.438476e-03 1.438476e-03 1.438476e-03 1.438476e-03 1.438476e-03 1.438476e-03 1.438476e-03 1.438476e-03 1.438476e-03 1.438476e-03 1.438476e-03 1.438476e-03 1.438476e-03 1.438476e-03 1.438476e-03 1.438476e-03 1.438476e-03 1.438476e-03 1.438476e-03 1.438476e-03 1.438476e-03 1.438476e-03 1.438476e-03 1.438476e-03 1.438476e-03 1.438476e-03 1.438476e-03 1.438476e-03 1.438476e-03 1.438476e-03 1.438476e-03 1.438476e-03 1.438476e-03 1.438476e-03 1.438476e-03 1.438476e-03 1.438476e-03 1.438476e-03 1.438476e-03 1.438476e-03 1.438476e-03 1.438476e-03 1.438476e-03 1.438476e-03 1.438476e-03 1.438476e-03 1.438476e-03 1.438476e-03 1.438476e-03 1.438476e-03 1.438476e-03 1.438476e-03 1.438476e-03 1.438476e-03 1.438476e-03 1.438476e-03 1.438476e-03 1.438476e-03 1.438476e-03 1.438476e-03 1.438476e-03 1.438476e-03 1.438476e-03 1.438476e-03 1.438476e-03 1.438476e-03 1.438476e-03 1.438476e-03 1.438476e-03 1.438476e-03 1.438476e-03 1.438476e-03 1.438476e-03 1.438476e-03 1.438476e-03 1.438476e-03 1.438476e-03 1.438476e-03 1.438476e-03 1.438476e-03 1.438476e-03 1.438476e-03 1.438476e-03 1.438476e-03 1.438476e-03 1.438476e-03 1.438476e-03 1.438476e-03 1.438476e-03 1.438476e-03 1.438476e-03 1.438476e-03 1.438476e-03 1.438476e-03 1.438476e-03 1.438476e-03 1.438476e-03 1.438476e-03 1.438476e-03 1.438476e-03 1.438476e-03 1.438476e-03 1.438476e-03 1.438476e-03 1.438476e-03 1.438476e-03 1.438476e-03 1.438476e-03 1.438476e-03 1.438476e-03 1.438476e-03 1.438476e-03 1.438476e-03 1.438476e-03 1.438476e-03 1.438476e-03 1.438476e-03 1.438476e-03 1.438476e-03 1.438476e-03 1.438476e-03 1.438476e-03 1.438476e-03 1.438476e-03 1.438476e-03 1.438476e-03 1.438476e-03 1.438476e-03 1.438476e-03 1.438476e-03 1.438476e-03 1.438476e-03 1.438476e-03 1.438476e-03 1.438476e-03 1.438476e-03 1.438476e-03 1.438476e-03 1.438476e-03 1.438476e-03 1.438476e-03 1.438476e-03 1.438476e-03 1.438476e-03 1.438476e-03 1.438476e-03 1.438476e-03 1.438476e-03 1.438476e-03 1.438476e-03 1.438476e-03 1.438476e-03 1.438476e-03 1.438476e-03 1.438476e-03 1.438476e-03 1.438476e-03 1.438476e-03 1.438476e-03 1.438476e-03 1.438476e-03 1.438476e-03 1.438476e-03 1.438476e-03 1.438476e-03 1.438476e-03 1.438476e-03 1.438476e-03 1.438476e-03 1.438476e-03 1.438476e-03 1.438476e-03 1.438476e-03 1.438476e-03 1.438476e-03 1.438476e-03 1.438476e-03 1.438476e-03 1.438476e-03 1.438476e-03 1.438476e-03 1.438476e-03 1.438476e-03 1.438476e-03 1.438476e-03 1.438476e-03 1.438476e-03 1.438476e-03 1.438476e-03 1.438476e-03 1.438476e-03 1.438476e-03 1.438476e-03 1.438476e-03 1.438476e-03 1.438476e-03 1.438476e-03 1.438476e-03 1.438476e-03 1.438476e-03 1.438476e-03 1.438476e-03 1.438476e-03 1.438476e-03 1.438476e-03 1.438476e-03 1.438476e-03 1.438476e-03 1.438476e-03 1.438476e-03 1.438476e-03 1.438476e-03 1.438476e-03 1.438476e-03 1.438476e-03 1.438476e-03 1.438476e-03 1.438476e-03 1.438476e-03 1.438476e-03 1.438476e-03 1.438476e-03 1.438476e-03 1.438476e-03 1.438476e-03 1.438476e-03 1.438476e-03 1.438476e-03 1.438476e-03 1.438476e-03 1.438476e-03 1.438476e-03 1.438476e-03 1.438476e-03 1.438476e-03 1.438476e-03 1.438476e-03 1.438476e-03 1.438476e-03 1.438476e-03 1.438476e-03 1.438476e-03 1.438476e-03 1.438476e-03 1.438476e-03 1.438476e-03 1.438476e-03 1.438476e-03 1.438476e-03 1.438476e-03 1.438476e-03 1.438476e-03 1.438476e-03 1.438476e-03 1.438476e-03 1.438476e-03 1.438476e-03 1.438476e-03 1.438476e-03 1.438476e-03 1.438476e-03 1.438476e-03 1.438476e-03 1.438476e-03 1.438476e-03 1.438476e-03 1.438476e-03 1.438476e-03 1.438476e-03 1.438476e-03 1.438476e-03 1.438476e-03 1.438476e-03 1.438476e-03 1.438476e-03 1.438476e-03 1.438476e-03 1.438476e-03 1.438476e-03 1.438476e-03 1.438476e-03 1.438476e-03 1.438476e-03 1.438476e-03 1.438476e-03 1.438476e-03 1.438476e-03 1.438476e-03 1.438476e-03 1.438476e-03 1.438476e-03 1.438476e-03 1.438476e-03 1.438476e-03 1.438476e-03 1.438476e-03 1.438476e-03 1.438476e-03 1.438476e-03 1.438476e-03 1.438476e-03 1.438476e-03 1.438476e-03 1.438476e-03 1.438476e-03 1.438476e-03 1.438476e-03 1.438476e-03 1.438476e-03 1.438476e-03 1.438476e-03 1.438476e-03 1.438476e-03 1.438476e-03 1.438476e-03 1.438476e-03 1.438476e-03 1.438476e-03 1.438476e-03 1.438476e-03 1.438476e-03 1.438476e-03 1.438476e-03 1.438476e-03 1.438476e-03 1.438476e-03 1.438476e-03 1.438476e-03 1.438476e-03 1.438476e-03 1.438476e-03 1.438476e-03 1.438476e-03 1.438476e-03 1.438476e-03 1.438476e-03 1.438476e-03 1.438476e-03 1.438476e-03 1.438476e-03 1.438476e-03 1.438476e-03 1.438476e-03 1.438476e-03 1.438476e-03 1.438476e-03 1.438476e-03 1.438476e-03 1.438476e-03 1.438476e-03 1.438476e-03 1.438476e-03 1.438476e-03 1.438476e-03 1.438476e-03 1.438476e-03 1.438476e-03 1.438476e-03 1.438476e-03 1.438476e-03 1.438476e-03 1.438476e-03 1.438476e-03 1.438476e-03 1.438476e-03 1.438476e-03 1.438476e-03 1.438476e-03 1.438476e-03 1.438476e-03 1.438476e-03 1.438476e-03 1.438476e-03 1.438476e-03 1.438476e-03 1.438476e-03 1.438476e-03 1.438476e-03 1.438476e-03 1.438476e-03 1.438476e-03 1.438476e-03 1.438476e-03 1.438476e-03 1.438476e-03 1.438476e-03 1.438476e-03 1.438476e-03 1.438476e-03 1.438476e-03 1.438476e-03 1.438476e-03 1.438476e-03 1.438476e-03 1.438476e-03 1.438476e-03 1.438476e-03 1.438476e-03 1.438476e-03 1.438476e-03 1.438476e-03 1.438476e-03 1.438476e-03 1.438476e-03 1.438476e-03 1.438476e-03 1.438476e-03 1.438476e-03 1.438476e-03 1.438476e-03 1.438476e-03 1.438476e-03 1.438476e-03 1.438476e-03 1.438476e-03 1.438476e-03 1.438476e-03 1.438476e-03 1.438476e-03 1.438476e-03 1.438476e-03 1.438476e-03 1.438476e-03 1.438476e-03 1.438476e-03 1.438476e-03 1.438476e-03 1.438476e-03 1.438476e-03 1.438476e-03 1.438476e-03 1.438476e-03 1.438476e-03 1.438476e-03 1.438476e-03 1.438476e-03 1.438476e-03 1.438476e-03 1.438476e-03 1.438476e-03 1.438476e-03 1.438476e-03 1.438476e-03 1.438476e-03 1.438476e-03 1.438476e-03 1.438476e-03 1.438476e-03 1.438476e-03 1.438476e-03 1.438476e-03 1.438476e-03 1.438476e-03 1.438476e-03 1.438476e-03 1.438476e-03 1.438476e-03 1.438476e-03 1.438476e-03 1.438476e-03 1.438476e-03 1.438476e-03 1.438476e-03 1.438476e-03 1.438476e-03 1.438476e-03 1.438476e-03 1.438476e-03 1.438476e-03 1.438476e-03 1.438476e-03 1.438476e-03 1.438476e-03 1.438476e-03 1.438476e-03 1.438476e-03 1.438476e-03 1.438476e-03 1.438476e-03 1.438476e-03 1.438476e-03 1.438476e-03 1.438476e-03 1.438476e-03 1.438476e-03 1.438476e-03 1.438476e-03 1.438476e-03 1.438476e-03 1.438476e-03 1.438476e-03 1.438476e-03 1.438476e-03 1.438476e-03 1.438476e-03 1.438476e-03 1.438476e-03 1.438476e-03 1.438476e-03 1.438476e-03 1.438476e-03 1.438476e-03 1.438476e-03 1.438476e-03 1.438476e-03 1.438476e-03 1.438476e-03 1.438476e-03 1.438476e-03 1.438476e-03 1.438476e-03 1.438476e-03 1.438476e-03 1.438476e-03 1.438476e-03 1.438476e-03 1.438476e-03 1.438476e-03 1.438476e-03 1.438476e-03 1.438476e-03 1.438476e-03 1.438476e-03 1.438476e-03 1.438476e-03 1.438476e-03 1.438476e-03 1.438476e-03 1.438476e-03 1.438476e-03 1.438476e-03 1.438476e-03 1.438476e-03 1.438476e-03 1.438476e-03 1.438476e-03 1.438476e-03 1.438476e-03 1.438476e-03 1.438476e-03 1.438476e-03 1.438476e-03 1.438476e-03 1.438476e-03 1.438476e-03 1.438476e-03 1.438476e-03 1.438476e-03 1.438476e-03 1.438476e-03 1.438476e-03 1.438476e-03 1.438476e-03 1.438476e-03 1.438476e-03 1.438476e-03 1.438476e-03 1.438476e-03 1.438476e-03 1.438476e-03 1.438476e-03 1.438476e-03 1.438476e-03 1.438476e-03 1.438476e-03 1.438476e-03 1.438476e-03 1.438476e-03 1.438476e-03 1.438476e-03 1.438476e-03 1.438476e-03 1.438476e-03 1.438476e-03 1.438476e-03 1.438476e-03 1.438476e-03 1.438476e-03 1.438476e-03 1.438476e-03 1.438476e-03 1.438476e-03 1.438476e-03 1.438476e-03 1.438476e-03 1.438476e-03 1.438476e-03 1.438476e-03 1.438476e-03 1.438476e-03 1.438476e-03 1.438476e-03 1.438476e-03 1.438476e-03 1.438476e-03 1.438476e-03 1.438476e-03 1.438476e-03 1.438476e-03 1.438476e-03 1.438476e-03 1.438476e-03 1.438476e-03 1.438476e-03 1.438476e-03 1.438476e-03 1.438476e-03 1.438476e-03 1.438476e-03 1.438476e-03 1.438476e-03 1.438476e-03 1.438476e-03 1.438476e-03 1.438476e-03 1.438476e-03 1.438476e-03 1.438476e-03 1.438476e-03 1.438476e-03 1.438476e-03 1.438476e-03 1.438476e-03 1.438476e-03 1.438476e-03 1.438476e-03 1.438476e-03 1.438476e-03 1.438476e-03 1.438476e-03 1.438476e-03 1.438476e-03 1.438476e-03 1.438476e-03 1.438476e-03 1.438476e-03 1.438476e-03 1.438476e-03 1.438476e-03 1.438476e-03 1.438476e-03 1.438476e-03 1.438476e-03 1.438476e-03 1.438476e-03 1.438476e-03 1.438476e-03 1.438476e-03 1.438476e-03 1.438476e-03 1.438476e-03 1.438476e-03 1.438476e-03 1.438476e-03 1.438476e-03 1.438476e-03 1.438476e-03 1.438476e-03 1.438476e-03 1.438476e-03 1.438476e-03 1.438476e-03 1.438476e-03 1.438476e-03 1.438476e-03 1.438476e-03 1.438476e-03 1.438476e-03 1.438476e-03 1.438476e-03 1.438476e-03 1.438476e-03 1.438476e-03 1.438476e-03 1.438476e-03 1.438476e-03 1.438476e-03 1.438476e-03 1.438476e-03 1.438476e-03 1.438476e-03 1.438476e-03 1.438476e-03 1.438476e-03 1.438476e-03 1.438476e-03 1.438476e-03 1.438476e-03 1.438476e-03 1.438476e-03 1.438476e-03 1.438476e-03 1.438476e-03 1.438476e-03 1.438476e-03 1.438476e-03 1.438476e-03 1.438476e-03 1.438476e-03 1.438476e-03 1.438476e-03 1.438476e-03 1.438476e-03 1.438476e-03 1.438476e-03 1.438476e-03 1.438476e-03 1.438476e-03 1.438476e-03 1.438476e-03 1.438476e-03 1.438476e-03 1.438476e-03 1.438476e-03 1.438476e-03 1.438476e-03 1.438476e-03 1.438476e-03 1.438476e-03 1.438476e-03 1.438476e-03 1.438476e-03 1.438476e-03 1.438476e-03 1.438476e-03 1.438476e-03 1.438476e-03 1.438476e-03 1.438476e-03 1.438476e-03 1.438476e-03 1.438476e-03 1.438476e-03 1.438476e-03 1.438476e-03 1.438476e-03 1.438476e-03 1.438476e-03 1.438476e-03 1.438476e-03 1.438476e-03 1.438476e-03 1.438476e-03 1.438476e-03 1.438476e-03 1.438476e-03 1.438476e-03 1.438476e-03 1.438476e-03 1.438476e-03 1.438476e-03 1.438476e-03 1.438476e-03 1.438476e-03 1.438476e-03 1.438476e-03 1.438476e-03 1.438476e-03 1.438476e-03 1.438476e-03 1.438476e-03 1.438476e-03 1.438476e-03 1.438476e-03 1.438476e-03 1.438476e-03 1.438476e-03 1.438476e-03 1.438476e-03 1.438476e-03 1.438476e-03 1.438476e-03 1.438476e-03 1.438476e-03 1.438476e-03 1.438476e-03 1.438476e-03 1.438476e-03 1.438476e-03 1.438476e-03 1.438476e-03 1.438476e-03 1.438476e-03 1.438476e-03 1.438476e-03 1.438476e-03 1.438476e-03 1.438476e-03 1.438476e-03 1.438476e-03 1.438476e-03 1.438476e-03 1.438476e-03 1.438476e-03 1.438476e-03 1.438476e-03 1.438476e-03 1.438476e-03 1.438476e-03 1.438476e-03 1.438476e-03 1.438476e-03 1.438476e-03 1.438476e-03 1.438476e-03 1.438476e-03 1.438476e-03 1.438476e-03 1.438476e-03 1.438476e-03 1.438476e-03 1.438476e-03 1.438476e-03 1.438476e-03 1.438476e-03 1.438476e-03 1.438476e-03 1.438476e-03 1.438476e-03 1.438476e-03 1.438476e-03 1.438476e-03 1.438476e-03 1.438476e-03 1.438476e-03 1.438476e-03 1.438476e-03 1.438476e-03 1.438476e-03 1.438476e-03 1.438476e-03 1.438476e-03 1.438476e-03 1.438476e-03 1.438476e-03 1.438476e-03 1.438476e-03 1.438476e-03 1.438476e-03 1.438476e-03 1.438476e-03 1.438476e-03 1.438476e-03 1.438476e-03 1.438476e-03 1.438476e-03 1.438476e-03 1.438476e-03 1.438476e-03 1.438476e-03 1.438476e-03 1.438476e-03 1.438476e-03 1.438476e-03 1.438476e-03 1.438476e-03 1.438476e-03 1.438476e-03 1.438476e-03 1.438476e-03 1.438476e-03 1.438476e-03 1.438476e-03 1.438476e-03 1.438476e-03 1.438476e-03 1.438476e-03 1.438476e-03 1.438476e-03 1.438476e-03 1.438476e-03 1.438476e-03 1.438476e-03 1.438476e-03 1.438476e-03 1.438476e-03 1.438476e-03 1.438476e-03 1.438476e-03 1.438476e-03 1.438476e-03 1.438476e-03 1.438476e-03 1.438476e-03 1.438476e-03 1.438476e-03 1.438476e-03 1.438476e-03 1.438476e-03 1.438476e-03 1.438476e-03 1.438476e-03 1.438476e-03 1.438476e-03 1.438476e-03 1.438476e-03 1.438476e-03 1.438476e-03 1.438476e-03 1.438476e-03 1.438476e-03 1.438476e-03 1.438476e-03 1.438476e-03 1.438476e-03 1.438476e-03 1.438476e-03 1.438476e-03 1.438476e-03 1.438476e-03 1.438476e-03 1.438476e-03 1.438476e-03 1.438476e-03 1.438476e-03 1.438476e-03 1.438476e-03 1.438476e-03 1.438476e-03 1.438476e-03 1.438476e-03 1.438476e-03 1.438476e-03 1.438476e-03 1.438476e-03 1.438476e-03 1.438476e-03 1.438476e-03 1.438476e-03 1.438476e-03 1.438476e-03 1.438476e-03 1.438476e-03 1.438476e-03 1.438476e-03 1.438476e-03 1.438476e-03 1.438476e-03 1.438476e-03 1.438476e-03 1.438476e-03 1.438476e-03 1.438476e-03 1.438476e-03 1.438476e-03 1.438476e-03 1.438476e-03 1.438476e-03 1.438476e-03 1.438476e-03 1.438476e-03 1.438476e-03 1.438476e-03 1.438476e-03 1.438476e-03 1.438476e-03 1.438476e-03 1.438476e-03 1.438476e-03 1.438476e-03 1.438476e-03 1.438476e-03 1.438476e-03 1.438476e-03 1.438476e-03 1.438476e-03 1.438476e-03 1.438476e-03 1.438476e-03 1.438476e-03 1.438476e-03 1.438476e-03 1.438476e-03 1.438476e-03 1.438476e-03 1.438476e-03 1.438476e-03 1.438476e-03 1.438476e-03 1.438476e-03 1.438476e-03 1.438476e-03 1.438476e-03 1.438476e-03 1.438476e-03 1.438476e-03 1.438476e-03 1.438476e-03 1.438476e-03 1.438476e-03 1.438476e-03 1.438476e-03 1.438476e-03 1.438476e-03 1.438476e-03 1.438476e-03 1.438476e-03 1.438476e-03 1.438476e-03 1.438476e-03 1.438476e-03 1.438476e-03 1.438476e-03 1.438476e-03 1.438476e-03 1.438476e-03 1.438476e-03 1.438476e-03 1.438476e-03 1.438476e-03 1.438476e-03 1.438476e-03 1.438476e-03 1.438476e-03 1.438476e-03 1.438476e-03 1.438476e-03 1.438476e-03 1.438476e-03 1.438476e-03 1.438476e-03 1.438476e-03 1.438476e-03 1.438476e-03 1.438476e-03 1.438476e-03 1.438476e-03 1.438476e-03 1.438476e-03 1.438476e-03 1.438476e-03 1.438476e-03 1.438476e-03 1.438476e-03 1.438476e-03 1.438476e-03 1.438476e-03 1.438476e-03 1.438476e-03 1.438476e-03 1.438476e-03 1.438476e-03 1.438476e-03 1.438476e-03 1.438476e-03 1.438476e-03 1.438476e-03 1.438476e-03 1.438476e-03 1.438476e-03 1.438476e-03 1.438476e-03 1.438476e-03 1.438476e-03 1.438476e-03 1.438476e-03 1.438476e-03 1.438476e-03 1.438476e-03 1.438476e-03 1.438476e-03 1.438476e-03 1.438476e-03 1.438476e-03 1.438476e-03 1.438476e-03 1.438476e-03 1.438476e-03 1.438476e-03 1.438476e-03 1.438476e-03 1.438476e-03 1.438476e-03 1.438476e-03 1.438476e-03 1.438476e-03 1.438476e-03 1.438476e-03 1.438476e-03 1.438476e-03 1.438476e-03 1.438476e-03 1.438476e-03 1.438476e-03 1.438476e-03 1.438476e-03 1.438476e-03 1.438476e-03 1.438476e-03 1.438476e-03 1.438476e-03 1.438476e-03 1.438476e-03 1.438476e-03 1.438476e-03 1.438476e-03 1.438476e-03 1.438476e-03 1.438476e-03 1.438476e-03 1.438476e-03 1.438476e-03 1.438476e-03 1.438476e-03 1.438476e-03 1.438476e-03 1.438476e-03 1.438476e-03 1.438476e-03 1.438476e-03 1.438476e-03 1.438476e-03 1.438476e-03 1.438476e-03 1.438476e-03 1.438476e-03 1.438476e-03 1.438476e-03 1.438476e-03 1.438476e-03 1.438476e-03 1.438476e-03 1.438476e-03 1.438476e-03 1.438476e-03 1.438476e-03 1.438476e-03 1.438476e-03 1.438476e-03 1.438476e-03 1.438476e-03 1.438476e-03 1.438476e-03 1.438476e-03 1.438476e-03 1.438476e-03 1.438476e-03 1.438476e-03 1.438476e-03 1.438476e-03 1.438476e-03 1.438476e-03 1.438476e-03 1.438476e-03 1.438476e-03 1.438476e-03 1.438476e-03 1.438476e-03 1.438476e-03 1.438476e-03 1.438476e-03 1.438476e-03 1.438476e-03 1.438476e-03 1.438476e-03 1.438476e-03 1.438476e-03 1.438476e-03 1.438476e-03 1.438476e-03 1.438476e-03 1.438476e-03 1.438476e-03 1.438476e-03 1.438476e-03 1.438476e-03 1.438476e-03 1.438476e-03 1.438476e-03 1.438476e-03 1.438476e-03 1.438476e-03 1.438476e-03 1.438476e-03 1.438476e-03 1.438476e-03 1.438476e-03 1.438476e-03 1.438476e-03 1.438476e-03 1.438476e-03 1.438476e-03 1.438476e-03 1.438476e-03 1.438476e-03 1.438476e-03 1.438476e-03 1.438476e-03 1.438476e-03 1.438476e-03 1.438476e-03 1.438476e-03 1.438476e-03 1.438476e-03 1.438476e-03 1.438476e-03 1.438476e-03 1.438476e-03 1.438476e-03 1.438476e-03 1.438476e-03 1.438476e-03 1.438476e-03 1.438476e-03 1.438476e-03 1.438476e-03 1.438476e-03 1.438476e-03 1.438476e-03 1.438476e-03 1.438476e-03 1.438476e-03 1.438476e-03 1.438476e-03 1.438476e-03 1.438476e-03 1.438476e-03 1.438476e-03 1.438476e-03 1.438476e-03 1.438476e-03 1.438476e-03 1.438476e-03 1.438476e-03 1.438476e-03 1.438476e-03 1.438476e-03 1.438476e-03 1.438476e-03 1.438476e-03 1.438476e-03 1.438476e-03 1.438476e-03 1.438476e-03 1.438476e-03 1.438476e-03 1.438476e-03 1.438476e-03 1.438476e-03 1.438476e-03 1.438476e-03 1.438476e-03 1.438476e-03 1.438476e-03 1.438476e-03 1.438476e-03 1.438476e-03 1.438476e-03 1.438476e-03 1.438476e-03 1.438476e-03 1.438476e-03 1.438476e-03 1.438476e-03 1.438476e-03 1.438476e-03 1.438476e-03 1.438476e-03 1.438476e-03 1.438476e-03 1.438476e-03 1.438476e-03 1.438476e-03 1.438476e-03 1.438476e-03 1.438476e-03 1.438476e-03 1.438476e-03 1.438476e-03 1.438476e-03 1.438476e-03 1.438476e-03 1.438476e-03 1.438476e-03 1.438476e-03 1.438476e-03 1.438476e-03 1.438476e-03 1.438476e-03 1.438476e-03 1.438476e-03 1.438476e-03 1.438476e-03 1.438476e-03 1.438476e-03 1.438476e-03 1.438476e-03 1.438476e-03 1.438476e-03 1.438476e-03 1.438476e-03 1.438476e-03 1.438476e-03 1.438476e-03 1.438476e-03 1.438476e-03 1.438476e-03 1.438476e-03 1.438476e-03 1.438476e-03 1.438476e-03 1.438476e-03 1.438476e-03 1.438476e-03 1.438476e-03 1.438476e-03 1.438476e-03 1.438476e-03 1.438476e-03 1.438476e-03 1.438476e-03 1.438476e-03 1.438476e-03 1.438476e-03 1.438476e-03 1.438476e-03 1.438476e-03 1.438476e-03 1.438476e-03 1.438476e-03 1.438476e-03 1.438476e-03 1.438476e-03 1.438476e-03 1.438476e-03 1.438476e-03 1.438476e-03 1.438476e-03 1.438476e-03 1.438476e-03 1.438476e-03 1.438476e-03 1.438476e-03 1.438476e-03 1.438476e-03 1.438476e-03 1.438476e-03 1.438476e-03 1.438476e-03 1.438476e-03 1.438476e-03 1.438476e-03 1.438476e-03 1.438476e-03 1.438476e-03 1.438476e-03 1.438476e-03 1.438476e-03 1.438476e-03 1.438476e-03 1.438476e-03 1.438476e-03 1.438476e-03 1.438476e-03 1.438476e-03 1.438476e-03 1.438476e-03 1.438476e-03 1.438476e-03 1.438476e-03 1.438476e-03 1.438476e-03 1.438476e-03 1.438476e-03 1.438476e-03 1.438476e-03 1.438476e-03 1.438476e-03 1.438476e-03 1.438476e-03 1.438476e-03 1.438476e-03 1.438476e-03 1.438476e-03 1.438476e-03 1.438476e-03 1.438476e-03 1.438476e-03 1.438476e-03 1.438476e-03 1.438476e-03 1.438476e-03 1.438476e-03 1.438476e-03 1.438476e-03 1.438476e-03 1.438476e-03 1.438476e-03 1.438476e-03 1.438476e-03 1.438476e-03 1.438476e-03 1.438476e-03 1.438476e-03 1.438476e-03 1.438476e-03 1.438476e-03 1.438476e-03 1.438476e-03 1.438476e-03 1.438476e-03 1.438476e-03 1.438476e-03 1.438476e-03 1.438476e-03 1.438476e-03 1.438476e-03 1.438476e-03 1.438476e-03 1.438476e-03 1.438476e-03 1.438476e-03 1.438476e-03 1.438476e-03 1.438476e-03 1.438476e-03 1.438476e-03 1.438476e-03 1.438476e-03 1.438476e-03 1.438476e-03 1.438476e-03 1.438476e-03 1.438476e-03 1.438476e-03 1.438476e-03 1.438476e-03 1.438476e-03 1.438476e-03 1.438476e-03 1.438476e-03 1.438476e-03 1.438476e-03 1.438476e-03 1.438476e-03 1.438476e-03 1.438476e-03 1.438476e-03 1.438476e-03 1.438476e-03 1.438476e-03 1.438476e-03 1.438476e-03 1.438476e-03 1.438476e-03 1.438476e-03 1.438476e-03 1.438476e-03 1.438476e-03 1.438476e-03 1.438476e-03 1.438476e-03 1.438476e-03 1.438476e-03 1.438476e-03 1.438476e-03 1.438476e-03 1.438476e-03 1.438476e-03 1.438476e-03 1.438476e-03 1.438476e-03 1.438476e-03 1.438476e-03 1.438476e-03 1.438476e-03 1.438476e-03 1.438476e-03 1.438476e-03 1.438476e-03 1.438476e-03 1.438476e-03 1.438476e-03 1.438476e-03 1.438476e-03 1.438476e-03 1.438476e-03 1.438476e-03 1.438476e-03 1.438476e-03 1.438476e-03 1.438476e-03 1.438476e-03 1.438476e-03 1.438476e-03 1.438476e-03 1.438476e-03 1.438476e-03 1.438476e-03 1.438476e-03 1.438476e-03 1.438476e-03 1.438476e-03 1.438476e-03 1.438476e-03 1.438476e-03 1.438476e-03 1.438476e-03 1.438476e-03 1.438476e-03 1.438476e-03 1.438476e-03 1.438476e-03 1.438476e-03 1.438476e-03 1.438476e-03 1.438476e-03 1.438476e-03 1.438476e-03 1.438476e-03 1.438476e-03 1.438476e-03 1.438476e-03 1.438476e-03 1.438476e-03 1.438476e-03 1.438476e-03 1.438476e-03 1.438476e-03 1.438476e-03 1.438476e-03 1.438476e-03 1.438476e-03 1.438476e-03 1.438476e-03 1.438476e-03 1.438476e-03 1.438476e-03 1.438476e-03 1.438476e-03 1.438476e-03 1.438476e-03 1.438476e-03 1.438476e-03 1.438476e-03 1.438476e-03 1.438476e-03 1.438476e-03 1.438476e-03 1.438476e-03 1.438476e-03 1.438476e-03 1.438476e-03 1.438476e-03 1.438476e-03 1.438476e-03 1.438476e-03 1.438476e-03 1.438476e-03 1.438476e-03 1.438476e-03 1.438476e-03 1.438476e-03 1.438476e-03 1.438476e-03 1.438476e-03 1.438476e-03 1.438476e-03 1.438476e-03 1.438476e-03 1.438476e-03 1.438476e-03 1.438476e-03 1.438476e-03 1.438476e-03 1.438476e-03 1.438476e-03 1.438476e-03 1.438476e-03 1.438476e-03 1.438476e-03 1.438476e-03 1.438476e-03 1.438476e-03 1.438476e-03 1.438476e-03 1.438476e-03 1.438476e-03 1.438476e-03 1.438476e-03 1.438476e-03 1.438476e-03 1.438476e-03 1.438476e-03 1.438476e-03 1.438476e-03 1.438476e-03 1.438476e-03 1.438476e-03 1.438476e-03 1.438476e-03 1.438476e-03 1.438476e-03 1.438476e-03 1.438476e-03 1.438476e-03 1.438476e-03 1.438476e-03 1.438476e-03 1.438476e-03 1.438476e-03 1.438476e-03 1.438476e-03 1.438476e-03 1.438476e-03 1.438476e-03 1.438476e-03 1.438476e-03 1.438476e-03 1.438476e-03 1.438476e-03 1.438476e-03 1.438476e-03 1.438476e-03 1.438476e-03 1.438476e-03 1.438476e-03 1.438476e-03 1.438476e-03 1.438476e-03 1.438476e-03 1.438476e-03 1.438476e-03 1.438476e-03 1.438476e-03 1.438476e-03 1.438476e-03 1.438476e-03 1.438476e-03 1.438476e-03 1.438476e-03 1.438476e-03 1.438476e-03 1.438476e-03 1.438476e-03 1.438476e-03 1.438476e-03 1.438476e-03 1.438476e-03 1.438476e-03 1.438476e-03 1.438476e-03 1.438476e-03 1.438476e-03 1.438476e-03 1.438476e-03 1.438476e-03 1.438476e-03 1.438476e-03 1.438476e-03 1.438476e-03 1.438476e-03 1.438476e-03 1.438476e-03 1.438476e-03 1.438476e-03 1.438476e-03 1.438476e-03 1.438476e-03 1.438476e-03 1.438476e-03 1.438476e-03 1.438476e-03 1.438476e-03 1.438476e-03 1.438476e-03 1.438476e-03 1.438476e-03 1.438476e-03 1.438476e-03 1.438476e-03 1.438476e-03 1.438476e-03 1.438476e-03 1.438476e-03 1.438476e-03 1.438476e-03 1.438476e-03 1.438476e-03 1.438476e-03 1.438476e-03 1.438476e-03 1.438476e-03 1.438476e-03 1.438476e-03 1.438476e-03 1.438476e-03 1.438476e-03 1.438476e-03 1.438476e-03 1.438476e-03 1.438476e-03 1.438476e-03 1.438476e-03 1.438476e-03 1.438476e-03 1.438476e-03 1.438476e-03 1.438476e-03 1.438476e-03 1.438476e-03 1.438476e-03 1.438476e-03 1.438476e-03 1.438476e-03 1.438476e-03 1.438476e-03 1.438476e-03 1.438476e-03 1.438476e-03 1.438476e-03 1.438476e-03 1.438476e-03 1.438476e-03 1.438476e-03 1.438476e-03 1.438476e-03 1.438476e-03 1.438476e-03 1.438476e-03 1.438476e-03 1.438476e-03 1.438476e-03 1.438476e-03 1.438476e-03 1.438476e-03 1.438476e-03 1.438476e-03 1.438476e-03 1.438476e-03 1.438476e-03 1.438476e-03 1.438476e-03 1.438476e-03 1.438476e-03 1.438476e-03 1.438476e-03 1.438476e-03 1.438476e-03 1.438476e-03 1.438476e-03 1.438476e-03 1.438476e-03 1.438476e-03 1.438476e-03 1.438476e-03 1.438476e-03 1.438476e-03 1.438476e-03 1.438476e-03 1.438476e-03 1.438476e-03 1.438476e-03 1.438476e-03 1.438476e-03 1.438476e-03 1.438476e-03 1.438476e-03 1.438476e-03 1.438476e-03 1.438476e-03 1.438476e-03 1.438476e-03 1.438476e-03 1.438476e-03 1.438476e-03 1.438476e-03 1.438476e-03 1.438476e-03 1.438476e-03 1.438476e-03 1.438476e-03 1.438476e-03 1.438476e-03 1.438476e-03 1.438476e-03 1.438476e-03 1.438476e-03 1.438476e-03 1.438476e-03 1.438476e-03 1.438476e-03 1.438476e-03 1.438476e-03 1.438476e-03 1.438476e-03 1.438476e-03 1.438476e-03 1.438476e-03 1.438476e-03 1.438476e-03 1.438476e-03 1.438476e-03 1.438476e-03 1.438476e-03 1.438476e-03 1.438476e-03 1.438476e-03 1.438476e-03 1.438476e-03 1.438476e-03 1.438476e-03 1.438476e-03 1.438476e-03 1.438476e-03 1.438476e-03 1.438476e-03 1.438476e-03 1.438476e-03 1.438476e-03 1.438476e-03 1.438476e-03 1.438476e-03 1.438476e-03 1.438476e-03 1.438476e-03 1.438476e-03 1.438476e-03 1.438476e-03 1.438476e-03 1.438476e-03 1.438476e-03 1.438476e-03 1.438476e-03 1.438476e-03 1.438476e-03 1.438476e-03 1.438476e-03 1.438476e-03 1.438476e-03 1.438476e-03 1.438476e-03 1.438476e-03 1.438476e-03 1.438476e-03 1.438476e-03 1.438476e-03 1.438476e-03 1.438476e-03 1.438476e-03 1.438476e-03 1.438476e-03 1.438476e-03 1.438476e-03 1.438476e-03 1.438476e-03 1.438476e-03 1.438476e-03 1.438476e-03 1.438476e-03 1.438476e-03 1.438476e-03 1.438476e-03 1.438476e-03 1.438476e-03 1.438476e-03 1.438476e-03 1.438476e-03 1.438476e-03 1.438476e-03 1.438476e-03 1.438476e-03 1.438476e-03 1.438476e-03 1.438476e-03 1.438476e-03 1.438476e-03 1.438476e-03 1.438476e-03 1.438476e-03 1.438476e-03 1.438476e-03 1.438476e-03 1.438476e-03 1.438476e-03 1.438476e-03 1.438476e-03 1.438476e-03 1.438476e-03 1.438476e-03 1.438476e-03 1.438476e-03 1.438476e-03 1.438476e-03 1.438476e-03 1.438476e-03 1.438476e-03 1.438476e-03 1.438476e-03 1.438476e-03 1.438476e-03 1.438476e-03 1.438476e-03 1.438476e-03 1.438476e-03 1.438476e-03 1.438476e-03 1.438476e-03 1.438476e-03 1.438476e-03 1.438476e-03 1.438476e-03 1.438476e-03 1.438476e-03 1.438476e-03 1.438476e-03 1.438476e-03 1.438476e-03 1.438476e-03 1.438476e-03 1.438476e-03 1.438476e-03 1.438476e-03 1.438476e-03 1.438476e-03 1.438476e-03 1.438476e-03 1.438476e-03
[truncated: 1,196,024 more chars]
