# Supplementary material for: A comparative study of the performance of ten metaheuristic algorithms for parameter estimation of solar photovoltaic models
Source: PeerJ Comput Sci. 2025 Jan 27;11:e2646. doi: 10.7717/peerj-cs.2646 (PMC11784897; doi:10.7717/peerj-cs.2646)
Supplement: Supplemental Information 2 — The code includes the third-party data used during the experiments. [file peerj-cs-11-2646-s002.zip › Matlab Code/A1/1_4000_50_record_FEs.data]

11467411
11468121
11468353
11468831
11467461
11468073
11468159
11468119
11468435
11467017
11468045
11467001
11468657
11467859
11467929
11467931
11468155
11467945
11468307
11467959
11468547
11468037
11467587
11468237
11467787
11469179
11467381
11467743
11467693
11468379
