# Supplementary material for: A comparative study of the performance of ten metaheuristic algorithms for parameter estimation of solar photovoltaic models
Source: PeerJ Comput Sci. 2025 Jan 27;11:e2646. doi: 10.7717/peerj-cs.2646 (PMC11784897; doi:10.7717/peerj-cs.2646)
Supplement: Supplemental Information 2 — The code includes the third-party data used during the experiments. [file peerj-cs-11-2646-s002.zip › Matlab Code/A1/1_4000_50_times.data]

4.963557e+01
4.778035e+01
4.767494e+01
4.773978e+01
4.779960e+01
4.771785e+01
4.773348e+01
4.802414e+01
4.797971e+01
4.774402e+01
4.790278e+01
4.769608e+01
4.791846e+01
4.772025e+01
4.781940e+01
4.798793e+01
4.771976e+01
4.781380e+01
4.784536e+01
4.903504e+01
4.781320e+01
4.776422e+01
4.779121e+01
4.771570e+01
4.769212e+01
4.761735e+01
4.773545e+01
4.800194e+01
4.779913e+01
4.793954e+01
