# Supplementary material for: A comparative study of the performance of ten metaheuristic algorithms for parameter estimation of solar photovoltaic models
Source: PeerJ Comput Sci. 2025 Jan 27;11:e2646. doi: 10.7717/peerj-cs.2646 (PMC11784897; doi:10.7717/peerj-cs.2646)
Supplement: Supplemental Information 2 — The code includes the third-party data used during the experiments. [file peerj-cs-11-2646-s002.zip › Matlab Code/A1/1_5000_100_conv_curves.data]

3.808517e+03 3.005380e-01 3.004713e-01 2.999080e-01 2.998407e-01 2.998229e-01 2.996032e-01 2.961479e-01 2.733958e-01 2.600884e-01 2.600884e-01 2.600884e-01 2.600884e-01 2.600884e-01 2.600884e-01 2.407393e-01 2.407393e-01 2.407393e-01 2.350444e-01 2.350444e-01 2.350444e-01 2.350444e-01 2.349499e-01 2.345427e-01 2.345427e-01 2.337284e-01 2.312525e-01 2.308691e-01 2.301178e-01 2.292255e-01 2.292255e-01 2.292255e-01 2.291568e-01 2.280009e-01 2.244213e-01 2.244213e-01 2.244213e-01 2.235858e-01 2.233707e-01 2.233707e-01 2.230634e-01 2.230390e-01 2.229062e-01 2.228817e-01 2.228817e-01 2.228817e-01 2.228817e-01 2.228817e-01 2.228757e-01 2.228715e-01 2.228651e-01 2.228642e-01 2.228636e-01 2.228636e-01 2.228626e-01 2.228626e-01 2.228614e-01 2.228614e-01 2.228614e-01 2.228614e-01 2.228614e-01 2.228614e-01 2.228614e-01 2.228614e-01 2.228614e-01 2.228614e-01 2.228614e-01 2.228614e-01 2.228614e-01 2.228614e-01 2.228614e-01 2.228614e-01 2.228614e-01 2.228614e-01 2.228614e-01 2.228614e-01 2.228614e-01 2.228614e-01 2.228614e-01 2.228614e-01 2.228614e-01 2.228614e-01 2.228614e-01 2.228614e-01 2.228614e-01 2.228614e-01 2.228614e-01 2.228614e-01 2.228614e-01 2.228614e-01 2.228614e-01 2.228614e-01 2.228614e-01 2.228614e-01 2.228614e-01 2.228614e-01 2.228614e-01 2.228614e-01 2.228614e-01 2.228614e-01 2.228614e-01 2.228614e-01 2.228614e-01 2.228614e-01 2.228614e-01 2.228614e-01 2.228614e-01 2.228614e-01 2.228614e-01 2.228614e-01 2.228614e-01 2.228614e-01 2.228614e-01 2.228614e-01 2.228614e-01 2.228614e-01 2.228614e-01 2.228614e-01 2.228614e-01 2.228614e-01 2.228614e-01 2.228614e-01 2.228614e-01 2.228614e-01 2.228614e-01 2.228614e-01 2.228614e-01 2.228614e-01 2.228614e-01 2.228614e-01 2.228614e-01 2.228614e-01 2.228614e-01 2.228614e-01 2.228614e-01 2.228614e-01 2.228614e-01 2.228614e-01 2.228614e-01 2.228614e-01 2.228614e-01 2.228614e-01 2.228614e-01 2.228614e-01 2.228614e-01 2.228614e-01 2.228614e-01 2.228614e-01 2.228614e-01 2.228614e-01 2.228614e-01 2.228614e-01 2.228614e-01 2.228614e-01 2.228614e-01 2.228614e-01 2.228614e-01 2.228614e-01 2.228614e-01 2.228614e-01 2.228614e-01 2.228614e-01 2.228614e-01 2.228614e-01 2.228614e-01 2.228614e-01 2.228614e-01 2.228614e-01 2.228614e-01 2.228614e-01 2.228614e-01 2.228614e-01 2.228614e-01 2.228614e-01 2.228614e-01 2.228614e-01 2.228614e-01 2.228614e-01 2.228614e-01 2.228614e-01 2.228614e-01 2.228614e-01 2.228614e-01 2.228614e-01 2.228614e-01 2.228614e-01 2.228614e-01 2.228614e-01 2.228614e-01 2.228614e-01 2.228614e-01 2.228614e-01 2.228614e-01 2.228614e-01 2.228614e-01 2.228614e-01 2.228614e-01 2.228614e-01 2.228614e-01 2.228614e-01 2.228614e-01 2.228614e-01 2.228614e-01 2.228614e-01 2.228614e-01 2.228614e-01 2.228614e-01 2.228614e-01 2.228614e-01 2.228614e-01 2.228614e-01 2.228614e-01 2.228614e-01 2.228614e-01 2.228614e-01 2.228614e-01 2.228614e-01 2.228614e-01 2.228614e-01 2.228614e-01 2.228614e-01 2.228614e-01 2.228614e-01 2.228614e-01 2.228614e-01 2.228614e-01 2.228614e-01 2.228614e-01 2.228614e-01 2.228614e-01 2.228614e-01 2.228614e-01 2.228614e-01 2.228614e-01 2.228614e-01 2.228614e-01 2.228614e-01 2.228614e-01 2.228614e-01 2.228614e-01 2.228614e-01 2.228614e-01 2.228614e-01 2.228614e-01 2.228614e-01 2.228614e-01 2.228614e-01 2.228614e-01 2.228614e-01 2.228614e-01 2.228614e-01 2.228614e-01 2.228614e-01 2.228614e-01 2.228614e-01 2.228614e-01 2.228614e-01 2.228614e-01 2.228614e-01 2.228614e-01 2.228614e-01 2.228614e-01 2.228614e-01 2.228614e-01 2.228614e-01 2.228614e-01 2.228614e-01 2.228614e-01 2.228614e-01 2.228614e-01 2.228614e-01 2.228614e-01 2.228614e-01 2.228614e-01 2.228614e-01 2.228614e-01 2.228614e-01 2.228614e-01 2.228614e-01 2.228614e-01 2.228614e-01 2.228614e-01 2.228614e-01 2.228614e-01 2.228614e-01 2.228614e-01 2.228614e-01 2.228614e-01 2.228614e-01 2.228614e-01 2.228614e-01 2.228614e-01 2.228614e-01 2.228614e-01 2.228614e-01 2.228614e-01 2.228614e-01 2.228614e-01 2.228614e-01 2.228614e-01 2.228614e-01 2.228614e-01 2.228614e-01 2.228614e-01 2.228614e-01 2.228614e-01 2.228614e-01 2.228614e-01 2.228614e-01 2.228614e-01 2.228614e-01 2.228614e-01 2.228614e-01 2.228614e-01 2.228614e-01 2.228614e-01 2.228614e-01 2.228614e-01 2.228614e-01 2.228614e-01 2.228614e-01 2.228614e-01 2.228614e-01 2.228614e-01 2.228614e-01 2.228614e-01 2.228614e-01 2.228614e-01 2.228614e-01 2.228614e-01 2.228614e-01 2.228614e-01 2.228614e-01 2.228614e-01 2.228614e-01 2.228614e-01 2.228614e-01 2.228614e-01 2.228614e-01 2.228614e-01 2.228614e-01 2.228614e-01 2.228614e-01 2.228614e-01 2.228614e-01 2.228614e-01 2.228614e-01 2.228614e-01 2.228614e-01 2.228614e-01 2.228614e-01 2.228614e-01 2.228614e-01 2.228614e-01 2.228614e-01 2.228614e-01 2.228614e-01 2.228614e-01 2.228614e-01 2.228614e-01 2.228614e-01 2.228614e-01 2.228614e-01 2.228614e-01 2.228614e-01 2.228614e-01 2.228614e-01 2.228614e-01 2.228614e-01 2.228614e-01 2.228614e-01 2.228614e-01 2.228614e-01 2.228614e-01 2.228614e-01 2.228614e-01 2.228614e-01 2.228614e-01 2.228614e-01 2.228614e-01 2.228614e-01 2.228614e-01 2.228614e-01 2.228614e-01 2.228614e-01 2.228614e-01 2.228614e-01 2.228614e-01 2.228614e-01 2.228614e-01 2.228614e-01 2.228614e-01 2.228614e-01 2.228614e-01 2.228614e-01 2.228614e-01 2.228614e-01 2.228614e-01 2.228614e-01 2.228614e-01 2.228614e-01 2.228614e-01 2.228614e-01 2.228614e-01 2.228614e-01 2.228614e-01 2.228614e-01 2.228614e-01 2.228614e-01 2.228614e-01 2.228614e-01 2.228614e-01 2.228614e-01 2.228614e-01 2.228614e-01 2.228614e-01 2.228614e-01 2.228614e-01 2.228614e-01 2.228614e-01 2.228614e-01 2.228614e-01 2.228614e-01 2.228614e-01 2.228614e-01 2.228614e-01 2.228614e-01 2.228614e-01 2.228614e-01 2.228614e-01 2.228614e-01 2.228614e-01 2.228614e-01 2.228614e-01 2.228614e-01 2.228614e-01 2.228614e-01 2.228614e-01 2.228614e-01 2.228614e-01 2.228614e-01 2.228614e-01 2.228614e-01 2.228614e-01 2.228614e-01 2.228614e-01 2.228614e-01 2.228614e-01 2.228614e-01 2.228614e-01 2.228614e-01 2.228614e-01 2.228614e-01 2.228614e-01 2.228614e-01 2.228614e-01 2.228614e-01 2.228614e-01 2.228614e-01 2.228614e-01 2.228614e-01 2.228614e-01 2.228614e-01 2.228614e-01 2.228614e-01 2.228614e-01 2.228614e-01 2.228614e-01 2.228614e-01 2.228614e-01 2.228614e-01 2.228614e-01 2.228614e-01 2.228614e-01 2.228614e-01 2.228614e-01 2.228614e-01 2.228614e-01 2.228614e-01 2.228614e-01 2.228614e-01 2.228614e-01 2.228614e-01 2.228614e-01 2.228614e-01 2.228614e-01 2.228614e-01 2.228614e-01 2.228614e-01 2.228614e-01 2.228614e-01 2.228614e-01 2.228614e-01 2.228614e-01 2.228614e-01 2.228614e-01 2.228614e-01 2.228614e-01 2.228614e-01 2.228614e-01 2.228614e-01 2.228614e-01 2.228614e-01 2.228614e-01 2.228614e-01 2.228614e-01 2.228614e-01 2.228614e-01 2.228614e-01 2.228614e-01 2.228614e-01 2.228614e-01 2.228614e-01 2.228614e-01 2.228614e-01 2.228614e-01 2.228614e-01 2.228614e-01 2.228614e-01 2.228614e-01 2.228614e-01 2.228614e-01 2.228614e-01 2.228614e-01 2.228614e-01 2.228614e-01 2.228614e-01 2.228614e-01 2.228614e-01 2.228614e-01 2.228614e-01 2.228614e-01 2.228614e-01 2.228614e-01 2.228614e-01 2.228614e-01 2.228614e-01 2.228614e-01 2.228614e-01 2.228614e-01 2.228614e-01 2.228614e-01 2.228614e-01 2.228614e-01 2.228614e-01 2.228614e-01 2.228614e-01 2.228614e-01 2.228614e-01 2.228614e-01 2.228614e-01 2.228614e-01 2.228614e-01 2.228614e-01 2.228614e-01 2.228614e-01 2.228614e-01 2.228614e-01 2.228614e-01 2.228614e-01 2.228614e-01 2.228614e-01 2.228614e-01 2.228614e-01 2.228614e-01 2.228614e-01 2.228614e-01 2.228614e-01 2.228614e-01 2.228614e-01 2.228614e-01 2.228614e-01 2.228614e-01 2.228614e-01 2.228614e-01 2.228614e-01 2.228614e-01 2.228614e-01 2.228614e-01 2.228614e-01 2.228614e-01 2.228614e-01 2.228614e-01 2.228614e-01 2.228614e-01 2.228614e-01 2.228614e-01 2.228614e-01 2.228614e-01 2.228614e-01 2.228614e-01 2.228614e-01 2.228614e-01 2.228614e-01 2.228614e-01 2.228614e-01 2.228614e-01 2.228614e-01 2.228614e-01 2.228614e-01 2.228614e-01 2.228614e-01 2.228614e-01 2.228614e-01 2.228614e-01 2.228614e-01 2.228614e-01 2.228614e-01 2.228614e-01 2.228614e-01 2.228614e-01 2.228614e-01 2.228614e-01 2.228614e-01 2.228614e-01 2.228614e-01 2.228614e-01 2.228614e-01 2.228614e-01 2.228614e-01 2.228614e-01 2.228614e-01 2.228614e-01 2.228614e-01 2.228614e-01 2.228614e-01 2.228614e-01 2.228614e-01 2.228614e-01 2.228614e-01 2.228614e-01 2.228614e-01 2.228614e-01 2.228614e-01 2.228614e-01 2.228614e-01 2.228614e-01 2.228614e-01 2.228614e-01 2.228614e-01 2.228614e-01 2.228614e-01 2.228614e-01 2.228614e-01 2.228614e-01 2.228614e-01 2.228614e-01 2.228614e-01 2.228614e-01 2.228614e-01 2.228614e-01 2.228614e-01 2.228614e-01 2.228614e-01 2.228614e-01 2.228614e-01 2.228614e-01 2.228614e-01 2.228614e-01 2.228614e-01 2.228614e-01 2.228614e-01 2.228614e-01 2.228614e-01 2.228614e-01 2.228614e-01 2.228614e-01 2.228614e-01 2.228614e-01 2.228614e-01 2.228614e-01 2.228614e-01 2.228614e-01 2.228614e-01 2.228614e-01 2.228614e-01 2.228614e-01 2.228614e-01 2.228614e-01 2.228614e-01 2.228614e-01 2.228614e-01 2.228614e-01 2.228614e-01 2.228614e-01 2.228614e-01 2.228614e-01 2.228614e-01 2.228614e-01 2.228614e-01 2.228614e-01 2.228614e-01 2.228614e-01 2.228614e-01 2.228614e-01 2.228614e-01 2.228614e-01 2.228614e-01 2.228614e-01 2.228614e-01 2.228614e-01 2.228614e-01 2.228614e-01 2.228614e-01 2.228614e-01 2.228614e-01 2.228614e-01 2.228614e-01 2.228614e-01 2.228614e-01 2.228614e-01 2.228614e-01 2.228614e-01 2.228614e-01 2.228614e-01 2.228614e-01 2.228614e-01 2.228614e-01 2.228614e-01 2.228614e-01 2.228614e-01 2.228614e-01 2.228614e-01 2.228614e-01 2.228614e-01 2.228614e-01 2.228614e-01 2.228614e-01 2.228614e-01 2.228614e-01 2.228614e-01 2.228614e-01 2.228614e-01 2.228614e-01 2.228614e-01 2.228614e-01 2.228614e-01 2.228614e-01 2.228614e-01 2.228614e-01 2.228614e-01 2.228614e-01 2.228614e-01 2.228614e-01 2.228614e-01 2.228614e-01 2.228614e-01 2.228614e-01 2.228614e-01 2.228614e-01 2.228614e-01 2.228614e-01 2.228614e-01 2.228614e-01 2.228614e-01 2.228614e-01 2.228614e-01 2.228614e-01 2.228614e-01 2.228614e-01 2.228614e-01 2.228614e-01 2.228614e-01 2.228614e-01 2.228614e-01 2.228614e-01 2.228614e-01 2.228614e-01 2.228614e-01 2.228614e-01 2.228614e-01 2.228614e-01 2.228614e-01 2.228614e-01 2.228614e-01 2.228614e-01 2.228614e-01 2.228614e-01 2.228614e-01 2.228614e-01 2.228614e-01 2.228614e-01 2.228614e-01 2.228614e-01 2.228614e-01 2.228614e-01 2.228614e-01 2.228614e-01 2.228614e-01 2.228614e-01 2.228614e-01 2.228614e-01 2.228614e-01 2.228614e-01 2.228614e-01 2.228614e-01 2.228614e-01 2.228614e-01 2.228614e-01 2.228614e-01 2.228614e-01 2.228614e-01 2.228614e-01 2.228614e-01 2.228614e-01 2.228614e-01 2.228614e-01 2.228614e-01 2.228614e-01 2.228614e-01 2.228614e-01 2.228614e-01 2.228614e-01 2.228614e-01 2.228614e-01 2.228614e-01 2.228614e-01 2.228614e-01 2.228614e-01 2.228614e-01 2.228614e-01 2.228614e-01 2.228614e-01 2.228614e-01 2.228614e-01 2.228614e-01 2.228614e-01 2.228614e-01 2.228614e-01 2.228614e-01 2.228614e-01 2.228614e-01 2.228614e-01 2.228614e-01 2.228614e-01 2.228614e-01 2.228614e-01 2.228614e-01 2.228614e-01 2.228614e-01 2.228614e-01 2.228614e-01 2.228614e-01 2.228614e-01 2.228614e-01 2.228614e-01 2.228614e-01 2.228614e-01 2.228614e-01 2.228614e-01 2.228614e-01 2.228614e-01 2.228614e-01 2.228614e-01 2.228614e-01 2.228614e-01 2.228614e-01 2.228614e-01 2.228614e-01 2.228614e-01 2.228614e-01 2.228614e-01 2.228614e-01 2.228614e-01 2.228614e-01 2.228614e-01 2.228614e-01 2.228614e-01 2.228614e-01 2.228614e-01 2.228614e-01 2.228614e-01 2.228614e-01 2.228614e-01 2.228614e-01 2.228614e-01 2.228614e-01 2.228614e-01 2.228614e-01 2.228614e-01 2.228614e-01 2.228614e-01 2.228614e-01 2.228614e-01 2.228614e-01 2.228614e-01 2.228614e-01 2.228614e-01 2.228614e-01 2.228614e-01 2.228614e-01 2.228614e-01 2.228614e-01 2.228614e-01 2.228614e-01 2.228614e-01 2.228614e-01 2.228614e-01 2.228614e-01 2.228614e-01 2.228614e-01 2.228614e-01 2.228614e-01 2.228614e-01 2.228614e-01 2.228614e-01 2.228614e-01 2.228614e-01 2.228614e-01 2.228614e-01 2.228614e-01 2.228614e-01 2.228614e-01 2.228614e-01 2.228614e-01 2.228614e-01 2.228614e-01 2.228614e-01 2.228614e-01 2.228614e-01 2.228614e-01 2.228614e-01 2.228614e-01 2.228614e-01 2.228614e-01 2.228614e-01 2.228614e-01 2.228614e-01 2.228614e-01 2.228614e-01 2.228614e-01 2.228614e-01 2.228614e-01 2.228614e-01 2.228614e-01 2.228614e-01 2.228614e-01 2.228614e-01 2.228614e-01 2.228614e-01 2.228614e-01 2.228614e-01 2.228614e-01 2.228614e-01 2.228614e-01 2.228614e-01 2.228614e-01 2.228614e-01 2.228614e-01 2.228614e-01 2.228614e-01 2.228614e-01 2.228614e-01 2.228614e-01 2.228614e-01 2.228614e-01 2.228614e-01 2.228614e-01 2.228614e-01 2.228614e-01 2.228614e-01 2.228614e-01 2.228614e-01 2.228614e-01 2.228614e-01 2.228614e-01 2.228614e-01 2.228614e-01 2.228614e-01 2.228614e-01 2.228614e-01 2.228614e-01 2.228614e-01 2.228614e-01 2.228614e-01 2.228614e-01 2.228614e-01 2.228614e-01 2.228614e-01 2.228614e-01 2.228614e-01 2.228614e-01 2.228614e-01 2.228614e-01 2.228614e-01 2.228614e-01 2.228614e-01 2.228614e-01 2.228614e-01 2.228614e-01 2.228614e-01 2.228614e-01 2.228614e-01 2.228614e-01 2.228614e-01 2.228614e-01 2.228614e-01 2.228614e-01 2.228614e-01 2.228614e-01 2.228614e-01 2.228614e-01 2.228614e-01 2.228614e-01 2.228614e-01 2.228614e-01 2.228614e-01 2.228614e-01 2.228614e-01 2.228614e-01 2.228614e-01 2.228614e-01 2.228614e-01 2.228614e-01 2.228614e-01 2.228614e-01 2.228614e-01 2.228614e-01 2.228614e-01 2.228614e-01 2.228614e-01 2.228614e-01 2.228614e-01 2.228614e-01 2.228614e-01 2.228614e-01 2.228614e-01 2.228614e-01 2.228614e-01 2.228614e-01 2.228614e-01 2.228614e-01 2.228614e-01 2.228614e-01 2.228614e-01 2.228614e-01 2.228614e-01 2.228614e-01 2.228614e-01 2.228614e-01 2.228614e-01 2.228614e-01 2.228614e-01 2.228614e-01 2.228614e-01 2.228614e-01 2.228614e-01 2.228614e-01 2.228614e-01 2.228614e-01 2.228614e-01 2.228614e-01 2.228614e-01 2.228614e-01 2.228614e-01 2.228614e-01 2.228614e-01 2.228614e-01 2.228614e-01 2.228614e-01 2.228614e-01 2.228614e-01 2.228614e-01 2.228614e-01 2.228614e-01 2.228614e-01 2.228614e-01 2.228614e-01 2.228614e-01 2.228614e-01 2.228614e-01 2.228614e-01 2.228614e-01 2.228614e-01 2.228614e-01 2.228614e-01 2.228614e-01 2.228614e-01 2.228614e-01 2.228614e-01 2.228614e-01 2.228614e-01 2.228614e-01 2.228614e-01 2.228614e-01 2.228614e-01 2.228614e-01 2.228614e-01 2.228614e-01 2.228614e-01 2.228614e-01 2.228614e-01 2.228614e-01 2.228614e-01 2.228614e-01 2.228614e-01 2.228614e-01 2.228614e-01 2.228614e-01 2.228614e-01 2.228614e-01 2.228614e-01 2.228614e-01 2.228614e-01 2.228614e-01 2.228614e-01 2.228614e-01 2.228614e-01 2.228614e-01 2.228614e-01 2.228614e-01 2.228614e-01 2.228614e-01 2.228614e-01 2.228614e-01 2.228614e-01 2.228614e-01 2.228614e-01 2.228614e-01 2.228614e-01 2.228614e-01 2.228614e-01 2.228614e-01 2.228614e-01 2.228614e-01 2.228614e-01 2.228614e-01 2.228614e-01 2.228614e-01 2.228614e-01 2.228614e-01 2.228614e-01 2.228614e-01 2.228614e-01 2.228614e-01 2.228614e-01 2.228614e-01 2.228614e-01 2.228614e-01 2.228614e-01 2.228614e-01 2.228614e-01 2.228614e-01 2.228614e-01 2.228614e-01 2.228614e-01 2.228614e-01 2.228614e-01 2.228614e-01 2.228614e-01 2.228614e-01 2.228614e-01 2.228614e-01 2.228614e-01 2.228614e-01 2.228614e-01 2.228614e-01 2.228614e-01 2.228614e-01 2.228614e-01 2.228614e-01 2.228614e-01 2.228614e-01 2.228614e-01 2.228614e-01 2.228614e-01 2.228614e-01 2.228614e-01 2.228614e-01 2.228614e-01 2.228614e-01 2.228614e-01 2.228614e-01 2.228614e-01 2.228614e-01 2.228614e-01 2.228614e-01 2.228614e-01 2.228614e-01 2.228614e-01 2.228614e-01 2.228614e-01 2.228614e-01 2.228614e-01 2.228614e-01 2.228614e-01 2.228614e-01 2.228614e-01 2.228614e-01 2.228614e-01 2.228614e-01 2.228614e-01 2.228614e-01 2.228614e-01 2.228614e-01 2.228614e-01 2.228614e-01 2.228614e-01 2.228614e-01 2.228614e-01 2.228614e-01 2.228614e-01 2.228614e-01 2.228614e-01 2.228614e-01 2.228614e-01 2.228614e-01 2.228614e-01 2.228614e-01 2.228614e-01 2.228614e-01 2.228614e-01 2.228614e-01 2.228614e-01 2.228614e-01 2.228614e-01 2.228614e-01 2.228614e-01 2.228614e-01 2.228614e-01 2.228614e-01 2.228614e-01 2.228614e-01 2.228614e-01 2.228614e-01 2.228614e-01 2.228614e-01 2.228614e-01 2.228614e-01 2.228614e-01 2.228614e-01 2.228614e-01 2.228614e-01 2.228614e-01 2.228614e-01 2.228614e-01 2.228614e-01 2.228614e-01 2.228614e-01 2.228614e-01 2.228614e-01 2.228614e-01 2.228614e-01 2.228614e-01 2.228614e-01 2.228614e-01 2.228614e-01 2.228614e-01 2.228614e-01 2.228614e-01 2.228614e-01 2.228614e-01 2.228614e-01 2.228614e-01 2.228614e-01 2.228614e-01 2.228614e-01 2.228614e-01 2.228614e-01 2.228614e-01 2.228614e-01 2.228614e-01 2.228614e-01 2.228614e-01 2.228614e-01 2.228614e-01 2.228614e-01 2.228614e-01 2.228614e-01 2.228614e-01 2.228614e-01 2.228614e-01 2.228614e-01 2.228614e-01 2.228614e-01 2.228614e-01 2.228614e-01 2.228614e-01 2.228614e-01 2.228614e-01 2.228614e-01 2.228614e-01 2.228614e-01 2.228614e-01 2.228614e-01 2.228614e-01 2.228614e-01 2.228614e-01 2.228614e-01 2.228614e-01 2.228614e-01 2.228614e-01 2.228614e-01 2.228614e-01 2.228614e-01 2.228614e-01 2.228614e-01 2.228614e-01 2.228614e-01 2.228614e-01 2.228614e-01 2.228614e-01 2.228614e-01 2.228614e-01 2.228614e-01 2.228614e-01 2.228614e-01 2.228614e-01 2.228614e-01 2.228614e-01 2.228614e-01 2.228614e-01 2.228614e-01 2.228614e-01 2.228614e-01 2.228614e-01 2.228614e-01 2.228614e-01 2.228614e-01 2.228614e-01 2.228614e-01 2.228614e-01 2.228614e-01 2.228614e-01 2.228614e-01 2.228614e-01 2.228614e-01 2.228614e-01 2.228614e-01 2.228614e-01 2.228614e-01 2.228614e-01 2.228614e-01 2.228614e-01 2.228614e-01 2.228614e-01 2.228614e-01 2.228614e-01 2.228614e-01 2.228614e-01 2.228614e-01 2.228614e-01 2.228614e-01 2.228614e-01 2.228614e-01 2.228614e-01 2.228614e-01 2.228614e-01 2.228614e-01 2.228614e-01 2.228614e-01 2.228614e-01 2.228614e-01 2.228614e-01 2.228614e-01 2.228614e-01 2.228614e-01 2.228614e-01 2.228614e-01 2.228614e-01 2.228614e-01 2.228614e-01 2.228614e-01 2.228614e-01 2.228614e-01 2.228614e-01 2.228614e-01 2.228614e-01 2.228614e-01 2.228614e-01 2.228614e-01 2.228614e-01 2.228614e-01 2.228614e-01 2.228614e-01 2.228614e-01 2.228614e-01 2.228614e-01 2.228614e-01 2.228614e-01 2.228614e-01 2.228614e-01 2.228614e-01 2.228614e-01 2.228614e-01 2.228614e-01 2.228614e-01 2.228614e-01 2.228614e-01 2.228614e-01 2.228614e-01 2.228614e-01 2.228614e-01 2.228614e-01 2.228614e-01 2.228614e-01 2.228614e-01 2.228614e-01 2.228614e-01 2.228614e-01 2.228614e-01 2.228614e-01 2.228614e-01 2.228614e-01 2.228614e-01 2.228614e-01 2.228614e-01 2.228614e-01 2.228614e-01 2.228614e-01 2.228614e-01 2.228614e-01 2.228614e-01 2.228614e-01 2.228614e-01 2.228614e-01 2.228614e-01 2.228614e-01 2.228614e-01 2.228614e-01 2.228614e-01 2.228614e-01 2.228614e-01 2.228614e-01 2.228614e-01 2.228614e-01 2.228614e-01 2.228614e-01 2.228614e-01 2.228614e-01 2.228614e-01 2.228614e-01 2.228614e-01 2.228614e-01 2.228614e-01 2.228614e-01 2.228614e-01 2.228614e-01 2.228614e-01 2.228614e-01 2.228614e-01 2.228614e-01 2.228614e-01 2.228614e-01 2.228614e-01 2.228614e-01 2.228614e-01 2.228614e-01 2.228614e-01 2.228614e-01 2.228614e-01 2.228614e-01 2.228614e-01 2.228614e-01 2.228614e-01 2.228614e-01 2.228614e-01 2.228614e-01 2.228614e-01 2.228614e-01 2.228614e-01 2.228614e-01 2.228614e-01 2.228614e-01 2.228614e-01 2.228614e-01 2.228614e-01 2.228614e-01 2.228614e-01 2.228614e-01 2.228614e-01 2.228614e-01 2.228614e-01 2.228614e-01 2.228614e-01 2.228614e-01 2.228614e-01 2.228614e-01 2.228614e-01 2.228614e-01 2.228614e-01 2.228614e-01 2.228614e-01 2.228614e-01 2.228614e-01 2.228614e-01 2.228614e-01 2.228614e-01 2.228614e-01 2.228614e-01 2.228614e-01 2.228614e-01 2.228614e-01 2.228614e-01 2.228614e-01 2.228614e-01 2.228614e-01 2.228614e-01 2.228614e-01 2.228614e-01 2.228614e-01 2.228614e-01 2.228614e-01 2.228614e-01 2.228614e-01 2.228614e-01 2.228614e-01 2.228614e-01 2.228614e-01 2.228614e-01 2.228614e-01 2.228614e-01 2.228614e-01 2.228614e-01 2.228614e-01 2.228614e-01 2.228614e-01 2.228614e-01 2.228614e-01 2.228614e-01 2.228614e-01 2.228614e-01 2.228614e-01 2.228614e-01 2.228614e-01 2.228614e-01 2.228614e-01 2.228614e-01 2.228614e-01 2.228614e-01 2.228614e-01 2.228614e-01 2.228614e-01 2.228614e-01 2.228614e-01 2.228614e-01 2.228614e-01 2.228614e-01 2.228614e-01 2.228614e-01 2.228614e-01 2.228614e-01 2.228614e-01 2.228614e-01 2.228614e-01 2.228614e-01 2.228614e-01 2.228614e-01 2.228614e-01 2.228614e-01 2.228614e-01 2.228614e-01 2.228614e-01 2.228614e-01 2.228614e-01 2.228614e-01 2.228614e-01 2.228614e-01 2.228614e-01 2.228614e-01 2.228614e-01 2.228614e-01 2.228614e-01 2.228614e-01 2.228614e-01 2.228614e-01 2.228614e-01 2.228614e-01 2.228614e-01 2.228614e-01 2.228614e-01 2.228614e-01 2.228614e-01 2.228614e-01 2.228614e-01 2.228614e-01 2.228614e-01 2.228614e-01 2.228614e-01 2.228614e-01 2.228614e-01 2.228614e-01 2.228614e-01 2.228614e-01 2.228614e-01 2.228614e-01 2.228614e-01 2.228614e-01 2.228614e-01 2.228614e-01 2.228614e-01 2.228614e-01 2.228614e-01 2.228614e-01 2.228614e-01 2.228614e-01 2.228614e-01 2.228614e-01 2.228614e-01 2.228614e-01 2.228614e-01 2.228614e-01 2.228614e-01 2.228614e-01 2.228614e-01 2.228614e-01 2.228614e-01 2.228614e-01 2.228614e-01 2.228614e-01 2.228614e-01 2.228614e-01 2.228614e-01 2.228614e-01 2.228614e-01 2.228614e-01 2.228614e-01 2.228614e-01 2.228614e-01 2.228614e-01 2.228614e-01 2.228614e-01 2.228614e-01 2.228614e-01 2.228614e-01 2.228614e-01 2.228614e-01 2.228614e-01 2.228614e-01 2.228614e-01 2.228614e-01 2.228614e-01 2.228614e-01 2.228614e-01 2.228614e-01 2.228614e-01 2.228614e-01 2.228614e-01 2.228614e-01 2.228614e-01 2.228614e-01 2.228614e-01 2.228614e-01 2.228614e-01 2.228614e-01 2.228614e-01 2.228614e-01 2.228614e-01 2.228614e-01 2.228614e-01 2.228614e-01 2.228614e-01 2.228614e-01 2.228614e-01 2.228614e-01 2.228614e-01 2.228614e-01 2.228614e-01 2.228614e-01 2.228614e-01 2.228614e-01 2.228614e-01 2.228614e-01 2.228614e-01 2.228614e-01 2.228614e-01 2.228614e-01 2.228614e-01 2.228614e-01 2.228614e-01 2.228614e-01 2.228614e-01 2.228614e-01 2.228614e-01 2.228614e-01 2.228614e-01 2.228614e-01 2.228614e-01 2.228614e-01 2.228614e-01 2.228614e-01 2.228614e-01 2.228614e-01 2.228614e-01 2.228614e-01 2.228614e-01 2.228614e-01 2.228614e-01 2.228614e-01 2.228614e-01 2.228614e-01 2.228614e-01 2.228614e-01 2.228614e-01 2.228614e-01 2.228614e-01 2.228614e-01 2.228614e-01 2.228614e-01 2.228614e-01 2.228614e-01 2.228614e-01 2.228614e-01 2.228614e-01 2.228614e-01 2.228614e-01 2.228614e-01 2.228614e-01 2.228614e-01 2.228614e-01 2.228614e-01 2.228614e-01 2.228614e-01 2.228614e-01 2.228614e-01 2.228614e-01 2.228614e-01 2.228614e-01 2.228614e-01 2.228614e-01 2.228614e-01 2.228614e-01 2.228614e-01 2.228614e-01 2.228614e-01 2.228614e-01 2.228614e-01 2.228614e-01 2.228614e-01 2.228614e-01 2.228614e-01 2.228614e-01 2.228614e-01 2.228614e-01 2.228614e-01 2.228614e-01 2.228614e-01 2.228614e-01 2.228614e-01 2.228614e-01 2.228614e-01 2.228614e-01 2.228614e-01 2.228614e-01 2.228614e-01 2.228614e-01 2.228614e-01 2.228614e-01 2.228614e-01 2.228614e-01 2.228614e-01 2.228614e-01 2.228614e-01 2.228614e-01 2.228614e-01 2.228614e-01 2.228614e-01 2.228614e-01 2.228614e-01 2.228614e-01 2.228614e-01 2.228614e-01 2.228614e-01 2.228614e-01 2.228614e-01 2.228614e-01 2.228614e-01 2.228614e-01 2.228614e-01 2.228614e-01 2.228614e-01 2.228614e-01 2.228614e-01 2.228614e-01 2.228614e-01 2.228614e-01 2.228614e-01 2.228614e-01 2.228614e-01 2.228614e-01 2.228614e-01 2.228614e-01 2.228614e-01 2.228614e-01 2.228614e-01 2.228614e-01 2.228614e-01 2.228614e-01 2.228614e-01 2.228614e-01 2.228614e-01 2.228614e-01 2.228614e-01 2.228614e-01 2.228614e-01 2.228614e-01 2.228614e-01 2.228614e-01 2.228614e-01 2.228614e-01 2.228614e-01 2.228614e-01 2.228614e-01 2.228614e-01 2.228614e-01 2.228614e-01 2.228614e-01 2.228614e-01 2.228614e-01 2.228614e-01 2.228614e-01 2.228614e-01 2.228614e-01 2.228614e-01 2.228614e-01 2.228614e-01 2.228614e-01 2.228614e-01 2.228614e-01 2.228614e-01 2.228614e-01 2.228614e-01 2.228614e-01 2.228614e-01 2.228614e-01 2.228614e-01 2.228614e-01 2.228614e-01 2.228614e-01 2.228614e-01 2.228614e-01 2.228614e-01 2.228614e-01 2.228614e-01 2.228614e-01 2.228614e-01 2.228614e-01 2.228614e-01 2.228614e-01 2.228614e-01 2.228614e-01 2.228614e-01 2.228614e-01 2.228614e-01 2.228614e-01 2.228614e-01 2.228614e-01 2.228614e-01 2.228614e-01 2.228614e-01 2.228614e-01 2.228614e-01 2.228614e-01 2.228614e-01 2.228614e-01 2.228614e-01 2.228614e-01 2.228614e-01 2.228614e-01 2.228614e-01 2.228614e-01 2.228614e-01 2.228614e-01 2.228614e-01 2.228614e-01 2.228614e-01 2.228614e-01 2.228614e-01 2.228614e-01 2.228614e-01 2.228614e-01 2.228614e-01 2.228614e-01 2.228614e-01 2.228614e-01 2.228614e-01 2.228614e-01 2.228614e-01 2.228614e-01 2.228614e-01 2.228614e-01 2.228614e-01 2.228614e-01 2.228614e-01 2.228614e-01 2.228614e-01 2.228614e-01 2.228614e-01 2.228614e-01 2.228614e-01 2.228614e-01 2.228614e-01 2.228614e-01 2.228614e-01 2.228614e-01 2.228614e-01 2.228614e-01 2.228614e-01 2.228614e-01 2.228614e-01 2.228614e-01 2.228614e-01 2.228614e-01 2.228614e-01 2.228614e-01 2.228614e-01 2.228614e-01 2.228614e-01 2.228614e-01 2.228614e-01 2.228614e-01 2.228614e-01 2.228614e-01 2.228614e-01 2.228614e-01 2.228614e-01 2.228614e-01 2.228614e-01 2.228614e-01 2.228614e-01 2.228614e-01 2.228614e-01 2.228614e-01 2.228614e-01 2.228614e-01 2.228614e-01 2.228614e-01 2.228614e-01 2.228614e-01 2.228614e-01 2.228614e-01 2.228614e-01 2.228614e-01 2.228614e-01 2.228614e-01 2.228614e-01 2.228614e-01 2.228614e-01 2.228614e-01 2.228614e-01 2.228614e-01 2.228614e-01 2.228614e-01 2.228614e-01 2.228614e-01 2.228614e-01 2.228614e-01 2.228614e-01 2.228614e-01 2.228614e-01 2.228614e-01 2.228614e-01 2.228614e-01 2.228614e-01 2.228614e-01 2.228614e-01 2.228614e-01 2.228614e-01 2.228614e-01 2.228614e-01 2.228614e-01 2.228614e-01 2.228614e-01 2.228614e-01 2.228614e-01 2.228614e-01 2.228614e-01 2.228614e-01 2.228614e-01 2.228614e-01 2.228614e-01 2.228614e-01 2.228614e-01 2.228614e-01 2.228614e-01 2.228614e-01 2.228614e-01 2.228614e-01 2.228614e-01 2.228614e-01 2.228614e-01 2.228614e-01 2.228614e-01 2.228614e-01 2.228614e-01 2.228614e-01 2.228614e-01 2.228614e-01 2.228614e-01 2.228614e-01 2.228614e-01 2.228614e-01 2.228614e-01 2.228614e-01 2.228614e-01 2.228614e-01 2.228614e-01 2.228614e-01 2.228614e-01 2.228614e-01 2.228614e-01 2.228614e-01 2.228614e-01 2.228614e-01 2.228614e-01 2.228614e-01 2.228614e-01 2.228614e-01 2.228614e-01 2.228614e-01 2.228614e-01 2.228614e-01 2.228614e-01 2.228614e-01 2.228614e-01 2.228614e-01 2.228614e-01 2.228614e-01 2.228614e-01 2.228614e-01 2.228614e-01 2.228614e-01 2.228614e-01 2.228614e-01 2.228614e-01 2.228614e-01 2.228614e-01 2.228614e-01 2.228614e-01 2.228614e-01 2.228614e-01 2.228614e-01 2.228614e-01 2.228614e-01 2.228614e-01 2.228614e-01 2.228614e-01 2.228614e-01 2.228614e-01 2.228614e-01 2.228614e-01 2.228614e-01 2.228614e-01 2.228614e-01 2.228614e-01 2.228614e-01 2.228614e-01 2.228614e-01 2.228614e-01 2.228614e-01 2.228614e-01 2.228614e-01 2.228614e-01 2.228614e-01 2.228614e-01 2.228614e-01 2.228614e-01 2.228614e-01 2.228614e-01 2.228614e-01 2.228614e-01 2.228614e-01 2.228614e-01 2.228614e-01 2.228614e-01 2.228614e-01 2.228614e-01 2.228614e-01 2.228614e-01 2.228614e-01 2.228614e-01 2.228614e-01 2.228614e-01 2.228614e-01 2.228614e-01 2.228614e-01 2.228614e-01 2.228614e-01 2.228614e-01 2.228614e-01 2.228614e-01 2.228614e-01 2.228614e-01 2.228614e-01 2.228614e-01 2.228614e-01 2.228614e-01 2.228614e-01 2.228614e-01 2.228614e-01 2.228614e-01 2.228614e-01 2.228614e-01 2.228614e-01 2.228614e-01 2.228614e-01 2.228614e-01 2.228614e-01 2.228614e-01 2.228614e-01 2.228614e-01 2.228614e-01 2.228614e-01 2.228614e-01 2.228614e-01 2.228614e-01 2.228614e-01 2.228614e-01 2.228614e-01 2.228614e-01 2.228614e-01 2.228614e-01 2.228614e-01 2.228614e-01 2.228614e-01 2.228614e-01 2.228614e-01 2.228614e-01 2.228614e-01 2.228614e-01 2.228614e-01 2.228614e-01 2.228614e-01 2.228614e-01 2.228614e-01 2.228614e-01 2.228614e-01 2.228614e-01 2.228614e-01 2.228614e-01 2.228614e-01 2.228614e-01 2.228614e-01 2.228614e-01 2.228614e-01 2.228614e-01 2.228614e-01 2.228614e-01 2.228614e-01 2.228614e-01 2.228614e-01 2.228614e-01 2.228614e-01 2.228614e-01 2.228614e-01 2.228614e-01 2.228614e-01 2.228614e-01 2.228614e-01 2.228614e-01 2.228614e-01 2.228614e-01 2.228614e-01 2.228614e-01 2.228614e-01 2.228614e-01 2.228614e-01 2.228614e-01 2.228614e-01 2.228614e-01 2.228614e-01 2.228614e-01 2.228614e-01 2.228614e-01 2.228614e-01 2.228614e-01 2.228614e-01 2.228614e-01 2.228614e-01 2.228614e-01 2.228614e-01 2.228614e-01 2.228614e-01 2.228614e-01 2.228614e-01 2.228614e-01 2.228614e-01 2.228614e-01 2.228614e-01 2.228614e-01 2.228614e-01 2.228614e-01 2.228614e-01 2.228614e-01 2.228614e-01 2.228614e-01 2.228614e-01 2.228614e-01 2.228614e-01 2.228614e-01 2.228614e-01 2.228614e-01 2.228614e-01 2.228614e-01 2.228614e-01 2.228614e-01 2.228614e-01 2.228614e-01 2.228614e-01 2.228614e-01 2.228614e-01 2.228614e-01 2.228614e-01 2.228614e-01 2.228614e-01 2.228614e-01 2.228614e-01 2.228614e-01 2.228614e-01 2.228614e-01 2.228614e-01 2.228614e-01 2.228614e-01 2.228614e-01 2.228614e-01 2.228614e-01 2.228614e-01 2.228614e-01 2.228614e-01 2.228614e-01 2.228614e-01 2.228614e-01 2.228614e-01 2.228614e-01 2.228614e-01 2.228614e-01 2.228614e-01 2.228614e-01 2.228614e-01 2.228614e-01 2.228614e-01 2.228614e-01 2.228614e-01 2.228614e-01 2.228614e-01 2.228614e-01 2.228614e-01 2.228614e-01 2.228614e-01 2.228614e-01 2.228614e-01 2.228614e-01 2.228614e-01 2.228614e-01 2.228614e-01 2.228614e-01 2.228614e-01 2.228614e-01 2.228614e-01 2.228614e-01 2.228614e-01 2.228614e-01 2.228614e-01 2.228614e-01 2.228614e-01 2.228614e-01 2.228614e-01 2.228614e-01 2.228614e-01 2.228614e-01 2.228614e-01 2.228614e-01 2.228614e-01 2.228614e-01 2.228614e-01 2.228614e-01 2.228614e-01 2.228614e-01 2.228614e-01 2.228614e-01 2.228614e-01 2.228614e-01 2.228614e-01 2.228614e-01 2.228614e-01 2.228614e-01 2.228614e-01 2.228614e-01 2.228614e-01 2.228614e-01 2.228614e-01 2.228614e-01 2.228614e-01 2.228614e-01 2.228614e-01 2.228614e-01 2.228614e-01 2.228614e-01 2.228614e-01 2.228614e-01 2.228614e-01 2.228614e-01 2.228614e-01 2.228614e-01 2.228614e-01 2.228614e-01 2.228614e-01 2.228614e-01 2.228614e-01 2.228614e-01 2.228614e-01 2.228614e-01 2.228614e-01 2.228614e-01 2.228614e-01 2.228614e-01 2.228614e-01 2.228614e-01 2.228614e-01 2.228614e-01 2.228614e-01 2.228614e-01 2.228614e-01 2.228614e-01 2.228614e-01 2.228614e-01 2.228614e-01 2.228614e-01 2.228614e-01 2.228614e-01 2.228614e-01 2.228614e-01 2.228614e-01 2.228614e-01 2.228614e-01 2.228614e-01 2.228614e-01 2.228614e-01 2.228614e-01 2.228614e-01 2.228614e-01 2.228614e-01 2.228614e-01 2.228614e-01 2.228614e-01 2.228614e-01 2.228614e-01 2.228614e-01 2.228614e-01 2.228614e-01 2.228614e-01 2.228614e-01 2.228614e-01 2.228614e-01 2.228614e-01 2.228614e-01 2.228614e-01 2.228614e-01 2.228614e-01 2.228614e-01 2.228614e-01 2.228614e-01 2.228614e-01 2.228614e-01 2.228614e-01 2.228614e-01 2.228614e-01 2.228614e-01 2.228614e-01 2.228614e-01 2.228614e-01 2.228614e-01 2.228614e-01 2.228614e-01 2.228614e-01 2.228614e-01 2.228614e-01 2.228614e-01 2.228614e-01 2.228614e-01 2.228614e-01 2.228614e-01 2.228614e-01 2.228614e-01 2.228614e-01 2.228614e-01 2.228614e-01 2.228614e-01 2.228614e-01 2.228614e-01 2.228614e-01 2.228614e-01 2.228614e-01 2.228614e-01 2.228614e-01 2.228614e-01 2.228614e-01 2.228614e-01 2.228614e-01 2.228614e-01 2.228614e-01 2.228614e-01 2.228614e-01 2.228614e-01 2.228614e-01 2.228614e-01 2.228614e-01 2.228614e-01 2.228614e-01 2.228614e-01 2.228614e-01 2.228614e-01 2.228614e-01 2.228614e-01 2.228614e-01 2.228614e-01 2.228614e-01 2.228614e-01 2.228614e-01 2.228614e-01 2.228614e-01 2.228614e-01 2.228614e-01 2.228614e-01 2.228614e-01 2.228614e-01 2.228614e-01 2.228614e-01 2.228614e-01 2.228614e-01 2.228614e-01 2.228614e-01 2.228614e-01 2.228614e-01 2.228614e-01 2.228614e-01 2.228614e-01 2.228614e-01 2.228614e-01 2.228614e-01 2.228614e-01 2.228614e-01 2.228614e-01 2.228614e-01 2.228614e-01 2.228614e-01 2.228614e-01 2.228614e-01 2.228614e-01 2.228614e-01 2.228614e-01 2.228614e-01 2.228614e-01 2.228614e-01 2.228614e-01 2.228614e-01 2.228614e-01 2.228614e-01 2.228614e-01 2.228614e-01 2.228614e-01 2.228614e-01 2.228614e-01 2.228614e-01 2.228614e-01 2.228614e-01 2.228614e-01 2.228614e-01 2.228614e-01 2.228614e-01 2.228614e-01 2.228614e-01 2.228614e-01 2.228614e-01 2.228614e-01 2.228614e-01 2.228614e-01 2.228614e-01 2.228614e-01 2.228614e-01 2.228614e-01 2.228614e-01 2.228614e-01 2.228614e-01 2.228614e-01 2.228614e-01 2.228614e-01 2.228614e-01 2.228614e-01 2.228614e-01 2.228614e-01 2.228614e-01 2.228614e-01 2.228614e-01 2.228614e-01 2.228614e-01 2.228614e-01 2.228614e-01 2.228614e-01 2.228614e-01 2.228614e-01 2.228614e-01 2.228614e-01 2.228614e-01 2.228614e-01 2.228614e-01 2.228614e-01 2.228614e-01 2.228614e-01 2.228614e-01 2.228614e-01 2.228614e-01 2.228614e-01 2.228614e-01 2.228614e-01 2.228614e-01 2.228614e-01 2.228614e-01 2.228614e-01 2.228614e-01 2.228614e-01 2.228614e-01 2.228614e-01 2.228614e-01 2.228614e-01 2.228614e-01 2.228614e-01 2.228614e-01 2.228614e-01 2.228614e-01 2.228614e-01 2.228614e-01 2.228614e-01 2.228614e-01 2.228614e-01 2.228614e-01 2.228614e-01 2.228614e-01 2.228614e-01 2.228614e-01 2.228614e-01 2.228614e-01 2.228614e-01 2.228614e-01 2.228614e-01 2.228614e-01 2.228614e-01 2.228614e-01 2.228614e-01 2.228614e-01 2.228614e-01 2.228614e-01 2.228614e-01 2.228614e-01 2.228614e-01 2.228614e-01 2.228614e-01 2.228614e-01 2.228614e-01 2.228614e-01 2.228614e-01 2.228614e-01 2.228614e-01 2.228614e-01 2.228614e-01 2.228614e-01 2.228614e-01 2.228614e-01 2.228614e-01 2.228614e-01 2.228614e-01 2.228614e-01 2.228614e-01 2.228614e-01 2.228614e-01 2.228614e-01 2.228614e-01 2.228614e-01 2.228614e-01 2.228614e-01 2.228614e-01 2.228614e-01 2.228614e-01 2.228614e-01 2.228614e-01 2.228614e-01 2.228614e-01 2.228614e-01 2.228614e-01 2.228614e-01 2.228614e-01 2.228614e-01 2.228614e-01 2.228614e-01 2.228614e-01 2.228614e-01 2.228614e-01 2.228614e-01 2.228614e-01 2.228614e-01 2.228614e-01 2.228614e-01 2.228614e-01 2.228614e-01 2.228614e-01 2.228614e-01 2.228614e-01 2.228614e-01 2.228614e-01 2.228614e-01 2.228614e-01 2.228614e-01 2.228614e-01 2.228614e-01 2.228614e-01 2.228614e-01 2.228614e-01 2.228614e-01 2.228614e-01 2.228614e-01 2.228614e-01 2.228614e-01 2.228614e-01 2.228614e-01 2.228614e-01 2.228614e-01 2.228614e-01 2.228614e-01 2.228614e-01 2.228614e-01 2.228614e-01 2.228614e-01 2.228614e-01 2.228614e-01 2.228614e-01 2.228614e-01 2.228614e-01 2.228614e-01 2.228614e-01 2.228614e-01 2.228614e-01 2.228614e-01 2.228614e-01 2.228614e-01 2.228614e-01 2.228614e-01 2.228614e-01 2.228614e-01 2.228614e-01 2.228614e-01 2.228614e-01 2.228614e-01 2.228614e-01 2.228614e-01 2.228614e-01 2.228614e-01 2.228614e-01 2.228614e-01 2.228614e-01 2.228614e-01 2.228614e-01 2.228614e-01 2.228614e-01 2.228614e-01 2.228614e-01 2.228614e-01 2.228614e-01 2.228614e-01 2.228614e-01 2.228614e-01 2.228614e-01 2.228614e-01 2.228614e-01 2.228614e-01 2.228614e-01 2.228614e-01 2.228614e-01 2.228614e-01 2.228614e-01 2.228614e-01 2.228614e-01 2.228614e-01 2.228614e-01 2.228614e-01 2.228614e-01 2.228614e-01 2.228614e-01 2.228614e-01 2.228614e-01 2.228614e-01 2.228614e-01 2.228614e-01 2.228614e-01 2.228614e-01 2.228614e-01 2.228614e-01 2.228614e-01 2.228614e-01 2.228614e-01 2.228614e-01 2.228614e-01 2.228614e-01 2.228614e-01 2.228614e-01 2.228614e-01 2.228614e-01 2.228614e-01 2.228614e-01 2.228614e-01 2.228614e-01 2.228614e-01 2.228614e-01 2.228614e-01 2.228614e-01 2.228614e-01 2.228614e-01 2.228614e-01 2.228614e-01 2.228614e-01 2.228614e-01 2.228614e-01 2.228614e-01 2.228614e-01 2.228614e-01 2.228614e-01 2.228614e-01 2.228614e-01 2.228614e-01 2.228614e-01 2.228614e-01 2.228614e-01 2.228614e-01 2.228614e-01 2.228614e-01 2.228614e-01 2.228614e-01 2.228614e-01 2.228614e-01 2.228614e-01 2.228614e-01 2.228614e-01 2.228614e-01 2.228614e-01 2.228614e-01 2.228614e-01 2.228614e-01 2.228614e-01 2.228614e-01 2.228614e-01 2.228614e-01 2.228614e-01 2.228614e-01 2.228614e-01 2.228614e-01 2.228614e-01 2.228614e-01 2.228614e-01 2.228614e-01 2.228614e-01 2.228614e-01 2.228614e-01 2.228614e-01 2.228614e-01 2.228614e-01 2.228614e-01 2.228614e-01 2.228614e-01 2.228614e-01 2.228614e-01 2.228614e-01 2.228614e-01 2.228614e-01 2.228614e-01 2.228614e-01 2.228614e-01 2.228614e-01 2.228614e-01 2.228614e-01 2.228614e-01 2.228614e-01 2.228614e-01 2.228614e-01 2.228614e-01 2.228614e-01 2.228614e-01 2.228614e-01 2.228614e-01 2.228614e-01 2.228614e-01 2.228614e-01 2.228614e-01 2.228614e-01 2.228614e-01 2.228614e-01 2.228614e-01 2.228614e-01 2.228614e-01 2.228614e-01 2.228614e-01 2.228614e-01 2.228614e-01 2.228614e-01 2.228614e-01 2.228614e-01 2.228614e-01 2.228614e-01 2.228614e-01 2.228614e-01 2.228614e-01 2.228614e-01 2.228614e-01 2.228614e-01 2.228614e-01 2.228614e-01 2.228614e-01 2.228614e-01 2.228614e-01 2.228614e-01 2.228614e-01 2.228614e-01 2.228614e-01 2.228614e-01 2.228614e-01 2.228614e-01 2.228614e-01 2.228614e-01 2.228614e-01 2.228614e-01 2.228614e-01 2.228614e-01 2.228614e-01 2.228614e-01 2.228614e-01 2.228614e-01 2.228614e-01 2.228614e-01 2.228614e-01 2.228614e-01 2.228614e-01 2.228614e-01 2.228614e-01 2.228614e-01 2.228614e-01 2.228614e-01 2.228614e-01 2.228614e-01 2.228614e-01 2.228614e-01 2.228614e-01 2.228614e-01 2.228614e-01 2.228614e-01 2.228614e-01 2.228614e-01 2.228614e-01 2.228614e-01 2.228614e-01 2.228614e-01 2.228614e-01 2.228614e-01 2.228614e-01 2.228614e-01 2.228614e-01 2.228614e-01 2.228614e-01 2.228614e-01 2.228614e-01 2.228614e-01 2.228614e-01 2.228614e-01 2.228614e-01 2.228614e-01 2.228614e-01 2.228614e-01 2.228614e-01 2.228614e-01 2.228614e-01 2.228614e-01 2.228614e-01 2.228614e-01 2.228614e-01 2.228614e-01 2.228614e-01 2.228614e-01 2.228614e-01 2.228614e-01 2.228614e-01 2.228614e-01 2.228614e-01 2.228614e-01 2.228614e-01 2.228614e-01 2.228614e-01 2.228614e-01 2.228614e-01 2.228614e-01 2.228614e-01 2.228614e-01 2.228614e-01 2.228614e-01 2.228614e-01 2.228614e-01 2.228614e-01 2.228614e-01 2.228614e-01 2.228614e-01 2.228614e-01 2.228614e-01 2.228614e-01 2.228614e-01 2.228614e-01 2.228614e-01 2.228614e-01 2.228614e-01 2.228614e-01 2.228614e-01 2.228614e-01 2.228614e-01 2.228614e-01 2.228614e-01 2.228614e-01 2.228614e-01 2.228614e-01 2.228614e-01 2.228614e-01 2.228614e-01 2.228614e-01 2.228614e-01 2.228614e-01 2.228614e-01 2.228614e-01 2.228614e-01 2.228614e-01 2.228614e-01 2.228614e-01 2.228614e-01 2.228614e-01 2.228614e-01 2.228614e-01 2.228614e-01 2.228614e-01 2.228614e-01 2.228614e-01 2.228614e-01 2.228614e-01 2.228614e-01 2.228614e-01 2.228614e-01 2.228614e-01 2.228614e-01 2.228614e-01 2.228614e-01 2.228614e-01 2.228614e-01 2.228614e-01 2.228614e-01 2.228614e-01 2.228614e-01 2.228614e-01 2.228614e-01 2.228614e-01 2.228614e-01 2.228614e-01 2.228614e-01 2.228614e-01 2.228614e-01 2.228614e-01 2.228614e-01 2.228614e-01 2.228614e-01 2.228614e-01 2.228614e-01 2.228614e-01 2.228614e-01 2.228614e-01 2.228614e-01 2.228614e-01 2.228614e-01 2.228614e-01 2.228614e-01 2.228614e-01 2.228614e-01 2.228614e-01 2.228614e-01 2.228614e-01 2.228614e-01 2.228614e-01 2.228614e-01 2.228614e-01 2.228614e-01 2.228614e-01 2.228614e-01 2.228614e-01 2.228614e-01 2.228614e-01 2.228614e-01 2.228614e-01 2.228614e-01 2.228614e-01 2.228614e-01 2.228614e-01 2.228614e-01 2.228614e-01 2.228614e-01 2.228614e-01 2.228614e-01 2.228614e-01 2.228614e-01 2.228614e-01 2.228614e-01 2.228614e-01 2.228614e-01 2.228614e-01 2.228614e-01 2.228614e-01 2.228614e-01 2.228614e-01 2.228614e-01 2.228614e-01 2.228614e-01 2.228614e-01 2.228614e-01 2.228614e-01 2.228614e-01 2.228614e-01 2.228614e-01 2.228614e-01 2.228614e-01 2.228614e-01 2.228614e-01 2.228614e-01 2.228614e-01 2.228614e-01 2.228614e-01 2.228614e-01 2.228614e-01 2.228614e-01 2.228614e-01 2.228614e-01 2.228614e-01 2.228614e-01 2.228614e-01 2.228614e-01 2.228614e-01 2.228614e-01 2.228614e-01 2.228614e-01 2.228614e-01 2.228614e-01 2.228614e-01 2.228614e-01 2.228614e-01 2.228614e-01 2.228614e-01 2.228614e-01 2.228614e-01 2.228614e-01 2.228614e-01 2.228614e-01 2.228614e-01 2.228614e-01 2.228614e-01 2.228614e-01 2.228614e-01 2.228614e-01 2.228614e-01 2.228614e-01 2.228614e-01 2.228614e-01 2.228614e-01 2.228614e-01 2.228614e-01 2.228614e-01 2.228614e-01 2.228614e-01 2.228614e-01 2.228614e-01 2.228614e-01 2.228614e-01 2.228614e-01 2.228614e-01 2.228614e-01 2.228614e-01 2.228614e-01 2.228614e-01 2.228614e-01 2.228614e-01 2.228614e-01 2.228614e-01 2.228614e-01 2.228614e-01 2.228614e-01 2.228614e-01 2.228614e-01 2.228614e-01 2.228614e-01 2.228614e-01 2.228614e-01 2.228614e-01 2.228614e-01 2.228614e-01 2.228614e-01 2.228614e-01 2.228614e-01 2.228614e-01 2.228614e-01 2.228614e-01 2.228614e-01 2.228614e-01 2.228614e-01 2.228614e-01 2.228614e-01 2.228614e-01 2.228614e-01 2.228614e-01 2.228614e-01 2.228614e-01 2.228614e-01 2.228614e-01 2.228614e-01 2.228614e-01 2.228614e-01 2.228614e-01 2.228614e-01 2.228614e-01 2.228614e-01 2.228614e-01 2.228614e-01 2.228614e-01 2.228614e-01 2.228614e-01 2.228614e-01 2.228614e-01 2.228614e-01 2.228614e-01 2.228614e-01 2.228614e-01 2.228614e-01 2.228614e-01 2.228614e-01 2.228614e-01 2.228614e-01 2.228614e-01 2.228614e-01 2.228614e-01 2.228614e-01 2.228614e-01 2.228614e-01 2.228614e-01 2.228614e-01 2.228614e-01 2.228614e-01 2.228614e-01 2.228614e-01 2.228614e-01 2.228614e-01 2.228614e-01 2.228614e-01 2.228614e-01 2.228614e-01 2.228614e-01 2.228614e-01 2.228614e-01 2.228614e-01 2.228614e-01 2.228614e-01 2.228614e-01 2.228614e-01 2.228614e-01 2.228614e-01 2.228614e-01 2.228614e-01 2.228614e-01 2.228614e-01 2.228614e-01 2.228614e-01 2.228614e-01 2.228614e-01 2.228614e-01 2.228614e-01 2.228614e-01 2.228614e-01 2.228614e-01 2.228614e-01 2.228614e-01 2.228614e-01 2.228614e-01 2.228614e-01 2.228614e-01 2.228614e-01 2.228614e-01 2.228614e-01 2.228614e-01 2.228614e-01 2.228614e-01 2.228614e-01 2.228614e-01 2.228614e-01 2.228614e-01 2.228614e-01 2.228614e-01 2.228614e-01 2.228614e-01 2.228614e-01 2.228614e-01 2.228614e-01 2.228614e-01 2.228614e-01 2.228614e-01 2.228614e-01 2.228614e-01 2.228614e-01 2.228614e-01 2.228614e-01 2.228614e-01 2.228614e-01 2.228614e-01 2.228614e-01 2.228614e-01 2.228614e-01 2.228614e-01 2.228614e-01 2.228614e-01 2.228614e-01 2.228614e-01 2.228614e-01 2.228614e-01 2.228614e-01 2.228614e-01 2.228614e-01 2.228614e-01 2.228614e-01 2.228614e-01 2.228614e-01 2.228614e-01 2.228614e-01 2.228614e-01 2.228614e-01 2.228614e-01 2.228614e-01 2.228614e-01 2.228614e-01 2.228614e-01 2.228614e-01 2.228614e-01 2.228614e-01 2.228614e-01 2.228614e-01 2.228614e-01 2.228614e-01 2.228614e-01 2.228614e-01 2.228614e-01 2.228614e-01 2.228614e-01 2.228614e-01 2.228614e-01 2.228614e-01 2.228614e-01 2.228614e-01 2.228614e-01 2.228614e-01 2.228614e-01 2.228614e-01 2.228614e-01 2.228614e-01 2.228614e-01 2.228614e-01 2.228614e-01 2.228614e-01 2.228614e-01 2.228614e-01 2.228614e-01 2.228614e-01 2.228614e-01 2.228614e-01 2.228614e-01 2.228614e-01 2.228614e-01 2.228614e-01 2.228614e-01 2.228614e-01 2.228614e-01 2.228614e-01 2.228614e-01 2.228614e-01 2.228614e-01 2.228614e-01 2.228614e-01 2.228614e-01 2.228614e-01 2.228614e-01 2.228614e-01 2.228614e-01 2.228614e-01 2.228614e-01 2.228614e-01 2.228614e-01 2.228614e-01 2.228614e-01 2.228614e-01 2.228614e-01 2.228614e-01 2.228614e-01 2.228614e-01 2.228614e-01 2.228614e-01 2.228614e-01 2.228614e-01 2.228614e-01 2.228614e-01 2.228614e-01 2.228614e-01 2.228614e-01 2.228614e-01 2.228614e-01 2.228614e-01 2.228614e-01 2.228614e-01 2.228614e-01 2.228614e-01 2.228614e-01 2.228614e-01 2.228614e-01 2.228614e-01 2.228614e-01 2.228614e-01 2.228614e-01 2.228614e-01 2.228614e-01 2.228614e-01 2.228614e-01 2.228614e-01 2.228614e-01 2.228614e-01 2.228614e-01 2.228614e-01 2.228614e-01 2.228614e-01 2.228614e-01 2.228614e-01 2.228614e-01 2.228614e-01 2.228614e-01 2.228614e-01 2.228614e-01 2.228614e-01 2.228614e-01 2.228614e-01 2.228614e-01 2.228614e-01 2.228614e-01 2.228614e-01 2.228614e-01 2.228614e-01 2.228614e-01 2.228614e-01 2.228614e-01 2.228614e-01 2.228614e-01 2.228614e-01 2.228614e-01 2.228614e-01 2.228614e-01 2.228614e-01 2.228614e-01 2.228614e-01 2.228614e-01 2.228614e-01 2.228614e-01 2.228614e-01 2.228614e-01 2.228614e-01 2.228614e-01 2.228614e-01 2.228614e-01 2.228614e-01 2.228614e-01 2.228614e-01 2.228614e-01 2.228614e-01 2.228614e-01 2.228614e-01 2.228614e-01 2.228614e-01 2.228614e-01 2.228614e-01 2.228614e-01 2.228614e-01 2.228614e-01 2.228614e-01 2.228614e-01 2.228614e-01 2.228614e-01 2.228614e-01 2.228614e-01 2.228614e-01 2.228614e-01 2.228614e-01 2.228614e-01 2.228614e-01 2.228614e-01 2.228614e-01 2.228614e-01 2.228614e-01 2.228614e-01 2.228614e-01 2.228614e-01 2.228614e-01 2.228614e-01 2.228614e-01 2.228614e-01 2.228614e-01 2.228614e-01 2.228614e-01 2.228614e-01 2.228614e-01 2.228614e-01 2.228614e-01 2.228614e-01 2.228614e-01 2.228614e-01 2.228614e-01 2.228614e-01 2.228614e-01 2.228614e-01 2.228614e-01 2.228614e-01 2.228614e-01 2.228614e-01 2.228614e-01 2.228614e-01 2.228614e-01 2.228614e-01 2.228614e-01 2.228614e-01 2.228614e-01 2.228614e-01 2.228614e-01 2.228614e-01 2.228614e-01 2.228614e-01 2.228614e-01 2.228614e-01 2.228614e-01 2.228614e-01 2.228614e-01 2.228614e-01 2.228614e-01 2.228614e-01 2.228614e-01 2.228614e-01 2.228614e-01 2.228614e-01 2.228614e-01 2.228614e-01 2.228614e-01 2.228614e-01 2.228614e-01 2.228614e-01 2.228614e-01 2.228614e-01 2.228614e-01 2.228614e-01 2.228614e-01 2.228614e-01 2.228614e-01 2.228614e-01 2.228614e-01 2.228614e-01 2.228614e-01 2.228614e-01 2.228614e-01 2.228614e-01 2.228614e-01 2.228614e-01 2.228614e-01 2.228614e-01 2.228614e-01 2.228614e-01 2.228614e-01 2.228614e-01 2.228614e-01 2.228614e-01 2.228614e-01 2.228614e-01 2.228614e-01 2.228614e-01 2.228614e-01 2.228614e-01 2.228614e-01 2.228614e-01 2.228614e-01 2.228614e-01 2.228614e-01 2.228614e-01 2.228614e-01 2.228614e-01 2.228614e-01 2.228614e-01 2.228614e-01 2.228614e-01 2.228614e-01 2.228614e-01 2.228614e-01 2.228614e-01 2.228614e-01 2.228614e-01 2.228614e-01 2.228614e-01 2.228614e-01 2.228614e-01 2.228614e-01 2.228614e-01 2.228614e-01 2.228614e-01 2.228614e-01 2.228614e-01 2.228614e-01 2.228614e-01 2.228614e-01 2.228614e-01 2.228614e-01 2.228614e-01 2.228614e-01 2.228614e-01 2.228614e-01 2.228614e-01 2.228614e-01 2.228614e-01 2.228614e-01 2.228614e-01 2.228614e-01 2.228614e-01 2.228614e-01 2.228614e-01 2.228614e-01 2.228614e-01 2.228614e-01 2.228614e-01 2.228614e-01 2.228614e-01 2.228614e-01 2.228614e-01 2.228614e-01 2.228614e-01 2.228614e-01 2.228614e-01 2.228614e-01 2.228614e-01 2.228614e-01 2.228614e-01 2.228614e-01 2.228614e-01 2.228614e-01 2.228614e-01 2.228614e-01 2.228614e-01 2.228614e-01 2.228614e-01 2.228614e-01 2.228614e-01 2.228614e-01 2.228614e-01 2.228614e-01 2.228614e-01 2.228614e-01 2.228614e-01 2.228614e-01 2.228614e-01 2.228614e-01 2.228614e-01 2.228614e-01 2.228614e-01 2.228614e-01 2.228614e-01 2.228614e-01 2.228614e-01 2.228614e-01 2.228614e-01 2.228614e-01 2.228614e-01 2.228614e-01 2.228614e-01 2.228614e-01 2.228614e-01 2.228614e-01 2.228614e-01 2.228614e-01 2.228614e-01 2.228614e-01 2.228614e-01 2.228614e-01 2.228614e-01 2.228614e-01 2.228614e-01 2.228614e-01 2.228614e-01 2.228614e-01 2.228614e-01 2.228614e-01 2.228614e-01 2.228614e-01 2.228614e-01 2.228614e-01 2.228614e-01 2.228614e-01 2.228614e-01 2.228614e-01 2.228614e-01 2.228614e-01 2.228614e-01 2.228614e-01 2.228614e-01 2.228614e-01 2.228614e-01 2.228614e-01 2.228614e-01 2.228614e-01 2.228614e-01 2.228614e-01 2.228614e-01 2.228614e-01 2.228614e-01 2.228614e-01 2.228614e-01 2.228614e-01 2.228614e-01 2.228614e-01 2.228614e-01 2.228614e-01 2.228614e-01 2.228614e-01 2.228614e-01 2.228614e-01 2.228614e-01 2.228614e-01 2.228614e-01 2.228614e-01 2.228614e-01 2.228614e-01 2.228614e-01 2.228614e-01 2.228614e-01 2.228614e-01 2.228614e-01 2.228614e-01 2.228614e-01 2.228614e-01 2.228614e-01 2.228614e-01 2.228614e-01 2.228614e-01 2.228614e-01 2.228614e-01 2.228614e-01 2.228614e-01 2.228614e-01 2.228614e-01 2.228614e-01 2.228614e-01 2.228614e-01 2.228614e-01 2.228614e-01 2.228614e-01 2.228614e-01 2.228614e-01 2.228614e-01 2.228614e-01 2.228614e-01 2.228614e-01 2.228614e-01 2.228614e-01 2.228614e-01 2.228614e-01 2.228614e-01 2.228614e-01 2.228614e-01 2.228614e-01 2.228614e-01 2.228614e-01 2.228614e-01 2.228614e-01 2.228614e-01 2.228614e-01 2.228614e-01 2.228614e-01 2.228614e-01 2.228614e-01 2.228614e-01 2.228614e-01 2.228614e-01 2.228614e-01 2.228614e-01 2.228614e-01 2.228614e-01 2.228614e-01 2.228614e-01 2.228614e-01 2.228614e-01 2.228614e-01 2.228614e-01 2.228614e-01 2.228614e-01 2.228614e-01 2.228614e-01 2.228614e-01 2.228614e-01 2.228614e-01 2.228614e-01 2.228614e-01 2.228614e-01 2.228614e-01 2.228614e-01 2.228614e-01 2.228614e-01 2.228614e-01 2.228614e-01 2.228614e-01 2.228614e-01 2.228614e-01 2.228614e-01 2.228614e-01 2.228614e-01 2.228614e-01 2.228614e-01 2.228614e-01 2.228614e-01 2.228614e-01 2.228614e-01 2.228614e-01 2.228614e-01 2.228614e-01 2.228614e-01 2.228614e-01 2.228614e-01 2.228614e-01 2.228614e-01 2.228614e-01 2.228614e-01 2.228614e-01 2.228614e-01 2.228614e-01 2.228614e-01 2.228614e-01 2.228614e-01 2.228614e-01 2.228614e-01 2.228614e-01 2.228614e-01 2.228614e-01 2.228614e-01 2.228614e-01 2.228614e-01 2.228614e-01 2.228614e-01 2.228614e-01 2.228614e-01 2.228614e-01 2.228614e-01 2.228614e-01 2.228614e-01 2.228614e-01 2.228614e-01 2.228614e-01 2.228614e-01 2.228614e-01 2.228614e-01 2.228614e-01 2.228614e-01 2.228614e-01 2.228614e-01 2.228614e-01 2.228614e-01 2.228614e-01 2.228614e-01 2.228614e-01 2.228614e-01 2.228614e-01 2.228614e-01 2.228614e-01 2.228614e-01 2.228614e-01 2.228614e-01 2.228614e-01 2.228614e-01 2.228614e-01 2.228614e-01 2.228614e-01 2.228614e-01 2.228614e-01 2.228614e-01 2.228614e-01 2.228614e-01 2.228614e-01 2.228614e-01 2.228614e-01 2.228614e-01 2.228614e-01 2.228614e-01 2.228614e-01 2.228614e-01 2.228614e-01 2.228614e-01 2.228614e-01 2.228614e-01 2.228614e-01 2.228614e-01 2.228614e-01 2.228614e-01 2.228614e-01 2.228614e-01 2.228614e-01 2.228614e-01 2.228614e-01 2.228614e-01 2.228614e-01 2.228614e-01 2.228614e-01 2.228614e-01 2.228614e-01 2.228614e-01 2.228614e-01 2.228614e-01 2.228614e-01 2.228614e-01 2.228614e-01 2.228614e-01 2.228614e-01 2.228614e-01 2.228614e-01 2.228614e-01 2.228614e-01 2.228614e-01 2.228614e-01 2.228614e-01 2.228614e-01 2.228614e-01 2.228614e-01 2.228614e-01 2.228614e-01 2.228614e-01 2.228614e-01 2.228614e-01 2.228614e-01 2.228614e-01 2.228614e-01 2.228614e-01 2.228614e-01 2.228614e-01 2.228614e-01 2.228614e-01 2.228614e-01 2.228614e-01 2.228614e-01 2.228614e-01 2.228614e-01 2.228614e-01 2.228614e-01 2.228614e-01 2.228614e-01 2.228614e-01 2.228614e-01 2.228614e-01 2.228614e-01 2.228614e-01 2.228614e-01 2.228614e-01 2.228614e-01 2.228614e-01 2.228614e-01 2.228614e-01 2.228614e-01 2.228614e-01 2.228614e-01 2.228614e-01 2.228614e-01 2.228614e-01 2.228614e-01 2.228614e-01 2.228614e-01 2.228614e-01 2.228614e-01 2.228614e-01 2.228614e-01 2.228614e-01 2.228614e-01 2.228614e-01 2.228614e-01 2.228614e-01 2.228614e-01 2.228614e-01 2.228614e-01 2.228614e-01 2.228614e-01 2.228614e-01 2.228614e-01 2.228614e-01 2.228614e-01 2.228614e-01 2.228614e-01 2.228614e-01 2.228614e-01 2.228614e-01 2.228614e-01 2.228614e-01 2.228614e-01 2.228614e-01 2.228614e-01 2.228614e-01 2.228614e-01 2.228614e-01 2.228614e-01 2.228614e-01 2.228614e-01 2.228614e-01 2.228614e-01 2.228614e-01 2.228614e-01 2.228614e-01 2.228614e-01 2.228614e-01 2.228614e-01 2.228614e-01 2.228614e-01 2.228614e-01 2.228614e-01 2.228614e-01 2.228614e-01 2.228614e-01 2.228614e-01 2.228614e-01 2.228614e-01 2.228614e-01 2.228614e-01 2.228614e-01 2.228614e-01 2.228614e-01 2.228614e-01 2.228614e-01 2.228614e-01 2.228614e-01 2.228614e-01 2.228614e-01 2.228614e-01 2.228614e-01 2.228614e-01 2.228614e-01 2.228614e-01 2.228614e-01 2.228614e-01 2.228614e-01 2.228614e-01 2.228614e-01 2.228614e-01 2.228614e-01 2.228614e-01 2.228614e-01 2.228614e-01 2.228614e-01 2.228614e-01 2.228614e-01 2.228614e-01 2.228614e-01 2.228614e-01 2.228614e-01 2.228614e-01 2.228614e-01 2.228614e-01 2.228614e-01 2.228614e-01 2.228614e-01 2.228614e-01 2.228614e-01 2.228614e-01 2.228614e-01 2.228614e-01 2.228614e-01 2.228614e-01 2.228614e-01 2.228614e-01 2.228614e-01 2.228614e-01 2.228614e-01 2.228614e-01 2.228614e-01 2.228614e-01 2.228614e-01 2.228614e-01 2.228614e-01 2.228614e-01 2.228614e-01 2.228614e-01 2.228614e-01 2.228614e-01 2.228614e-01 2.228614e-01 2.228614e-01 2.228614e-01 2.228614e-01 2.228614e-01 2.228614e-01 2.228614e-01 2.228614e-01 2.228614e-01 2.228614e-01 2.228614e-01 2.228614e-01 2.228614e-01 2.228614e-01 2.228614e-01 2.228614e-01 2.228614e-01 2.228614e-01 2.228614e-01 2.228614e-01 2.228614e-01 2.228614e-01 2.228614e-01 2.228614e-01 2.228614e-01 2.228614e-01 2.228614e-01 2.228614e-01 2.228614e-01 2.228614e-01 2.228614e-01 2.228614e-01 2.228614e-01 2.228614e-01 2.228614e-01 2.228614e-01 2.228614e-01 2.228614e-01 2.228614e-01 2.228614e-01 2.228614e-01 2.228614e-01 2.228614e-01 2.228614e-01 2.228614e-01 2.228614e-01 2.228614e-01 2.228614e-01 2.228614e-01 2.228614e-01 2.228614e-01 2.228614e-01 2.228614e-01 2.228614e-01 2.228614e-01 2.228614e-01 2.228614e-01 2.228614e-01 2.228614e-01 2.228614e-01 2.228614e-01 2.228614e-01 2.228614e-01 2.228614e-01 2.228614e-01 2.228614e-01 2.228614e-01 2.228614e-01 2.228614e-01 2.228614e-01 2.228614e-01 2.228614e-01 2.228614e-01 2.228614e-01 2.228614e-01 2.228614e-01 2.228614e-01 2.228614e-01 2.228614e-01 2.228614e-01 2.228614e-01 2.228614e-01 2.228614e-01 2.228614e-01 2.228614e-01 2.228614e-01 2.228614e-01 2.228614e-01 2.228614e-01 2.228614e-01 2.228614e-01 2.228614e-01 2.228614e-01 2.228614e-01 2.228614e-01 2.228614e-01 2.228614e-01 2.228614e-01 2.228614e-01 2.228614e-01 2.228614e-01 2.228614e-01 2.228614e-01 2.228614e-01 2.228614e-01 2.228614e-01 2.228614e-01 2.228614e-01 2.228614e-01 2.228614e-01 2.228614e-01 2.228614e-01 2.228614e-01 2.228614e-01 2.228614e-01 2.228614e-01 2.228614e-01 2.228614e-01 2.228614e-01 2.228614e-01 2.228614e-01 2.228614e-01 2.228614e-01 2.228614e-01 2.228614e-01 2.228614e-01 2.228614e-01 2.228614e-01 2.228614e-01 2.228614e-01 2.228614e-01 2.228614e-01 2.228614e-01 2.228614e-01 2.228614e-01 2.228614e-01 2.228614e-01 2.228614e-01 2.228614e-01 2.228614e-01 2.228614e-01 2.228614e-01 2.228614e-01 2.228614e-01 2.228614e-01 2.228614e-01 2.228614e-01 2.228614e-01 2.228614e-01 2.228614e-01 2.228614e-01 2.228614e-01 2.228614e-01 2.228614e-01 2.228614e-01 2.228614e-01 2.228614e-01 2.228614e-01 2.228614e-01 2.228614e-01 2.228614e-01 2.228614e-01 2.228614e-01 2.228614e-01 2.228614e-01 2.228614e-01 2.228614e-01 2.228614e-01 2.228614e-01 2.228614e-01 2.228614e-01 2.228614e-01 2.228614e-01 2.228614e-01 2.228614e-01 2.228614e-01 2.228614e-01 2.228614e-01 2.228614e-01 2.228614e-01 2.228614e-01 2.228614e-01 2.228614e-01 2.228614e-01 2.228614e-01 2.228614e-01 2.228614e-01 2.228614e-01 2.228614e-01 2.228614e-01 2.228614e-01 2.228614e-01 2.228614e-01 2.228614e-01 2.228614e-01 2.228614e-01 2.228614e-01 2.228614e-01 2.228614e-01 2.228614e-01 2.228614e-01 2.228614e-01 2.228614e-01 2.228614e-01 2.228614e-01 2.228614e-01 2.228614e-01 2.228614e-01 2.228614e-01 2.228614e-01 2.228614e-01 2.228614e-01 2.228614e-01 2.228614e-01 2.228614e-01 2.228614e-01 2.228614e-01 2.228614e-01 2.228614e-01 2.228614e-01 2.228614e-01 2.228614e-01 2.228614e-01 2.228614e-01 2.228614e-01 2.228614e-01 2.228614e-01 2.228614e-01 2.228614e-01 2.228614e-01 2.228614e-01 2.228614e-01 2.228614e-01 2.228614e-01 2.228614e-01 2.228614e-01 2.228614e-01 2.228614e-01 2.228614e-01 2.228614e-01 2.228614e-01 2.228614e-01 2.228614e-01 2.228614e-01 2.228614e-01 2.228614e-01 2.228614e-01 2.228614e-01 2.228614e-01 2.228614e-01 2.228614e-01 2.228614e-01 2.228614e-01 2.228614e-01 2.228614e-01 2.228614e-01 2.228614e-01 2.228614e-01 2.228614e-01 2.228614e-01 2.228614e-01 2.228614e-01 2.228614e-01 2.228614e-01 2.228614e-01 2.228614e-01 2.228614e-01 2.228614e-01 2.228614e-01 2.228614e-01 2.228614e-01 2.228614e-01 2.228614e-01 2.228614e-01 2.228614e-01 2.228614e-01 2.228614e-01 2.228614e-01 2.228614e-01 2.228614e-01 2.228614e-01 2.228614e-01 2.228614e-01 2.228614e-01 2.228614e-01 2.228614e-01 2.228614e-01 2.228614e-01 2.228614e-01 2.228614e-01 2.228614e-01 2.228614e-01 2.228614e-01 2.228614e-01 2.228614e-01 2.228614e-01 2.228614e-01 2.228614e-01 2.228614e-01 2.228614e-01 2.228614e-01 2.228614e-01 2.228614e-01 2.228614e-01 2.228614e-01 2.228614e-01 2.228614e-01 2.228614e-01 2.228614e-01 2.228614e-01 2.228614e-01 2.228614e-01 2.228614e-01 2.228614e-01 2.228614e-01 2.228614e-01 2.228614e-01 2.228614e-01 2.228614e-01 2.228614e-01 2.228614e-01 2.228614e-01 2.228614e-01 2.228614e-01 2.228614e-01 2.228614e-01 2.228614e-01 2.228614e-01 2.228614e-01 2.228614e-01 2.228614e-01 2.228614e-01 2.228614e-01 2.228614e-01 2.228614e-01 2.228614e-01 2.228614e-01 2.228614e-01 2.228614e-01 2.228614e-01 2.228614e-01 2.228614e-01 2.228614e-01 2.228614e-01 2.228614e-01 2.228614e-01 2.228614e-01 2.228614e-01 2.228614e-01 2.228614e-01 2.228614e-01 2.228614e-01 2.228614e-01 2.228614e-01 2.228614e-01 2.228614e-01 2.228614e-01 2.228614e-01 2.228614e-01 2.228614e-01 2.228614e-01 2.228614e-01 2.228614e-01 2.228614e-01 2.228614e-01 2.228614e-01 2.228614e-01 2.228614e-01 2.228614e-01 2.228614e-01 2.228614e-01 2.228614e-01 2.228614e-01 2.228614e-01 2.228614e-01 2.228614e-01 2.228614e-01 2.228614e-01 2.228614e-01 2.228614e-01 2.228614e-01 2.228614e-01 2.228614e-01 2.228614e-01 2.228614e-01 2.228614e-01 2.228614e-01 2.228614e-01 2.228614e-01 2.228614e-01 2.228614e-01 2.228614e-01 2.228614e-01 2.228614e-01 2.228614e-01 2.228614e-01 2.228614e-01 2.228614e-01 2.228614e-01 2.228614e-01 2.228614e-01 2.228614e-01 2.228614e-01 2.228614e-01 2.228614e-01 2.228614e-01 2.228614e-01 2.228614e-01 2.228614e-01 2.228614e-01 2.228614e-01 2.228614e-01 2.228614e-01 2.228614e-01 2.228614e-01 2.228614e-01 2.228614e-01 2.228614e-01 2.228614e-01 2.228614e-01 2.228614e-01 2.228614e-01 2.228614e-01 2.228614e-01 2.228614e-01 2.228614e-01 2.228614e-01 2.228614e-01 2.228614e-01 2.228614e-01 2.228614e-01 2.228614e-01 2.228614e-01 2.228614e-01 2.228614e-01 2.228614e-01 2.228614e-01 2.228614e-01 2.228614e-01 2.228614e-01 2.228614e-01 2.228614e-01 2.228614e-01 2.228614e-01 2.228614e-01 2.228614e-01 2.228614e-01 2.228614e-01 2.228614e-01 2.228614e-01 2.228614e-01 2.228614e-01 2.228614e-01 2.228614e-01 2.228614e-01 2.228614e-01 2.228614e-01 2.228614e-01 2.228614e-01 2.228614e-01 2.228614e-01 2.228614e-01 2.228614e-01 2.228614e-01 2.228614e-01 2.228614e-01 2.228614e-01 2.228614e-01 2.228614e-01 2.228614e-01 2.228614e-01 2.228614e-01 2.228614e-01 2.228614e-01 2.228614e-01 2.228614e-01 2.228614e-01 2.228614e-01 2.228614e-01 2.228614e-01 2.228614e-01 2.228614e-01 2.228614e-01 2.228614e-01 2.228614e-01 2.228614e-01 2.228614e-01 2.228614e-01 2.228614e-01 2.228614e-01 2.228614e-01 2.228614e-01 2.228614e-01 2.228614e-01 2.228614e-01 2.228614e-01 2.228614e-01 2.228614e-01 2.228614e-01 2.228614e-01 2.228614e-01 2.228614e-01 2.228614e-01 2.228614e-01 2.228614e-01 2.228614e-01 2.228614e-01 2.228614e-01 2.228614e-01 2.228614e-01 2.228614e-01 2.228614e-01 2.228614e-01 2.228614e-01 2.228614e-01 2.228614e-01 2.228614e-01 2.228614e-01 2.228614e-01 2.228614e-01 2.228614e-01 2.228614e-01 2.228614e-01 2.228614e-01 2.228614e-01 2.228614e-01 2.228614e-01 2.228614e-01 2.228614e-01 2.228614e-01 2.228614e-01 2.228614e-01 2.228614e-01 2.228614e-01 2.228614e-01 2.228614e-01 2.228614e-01 2.228614e-01 2.228614e-01 2.228614e-01 2.228614e-01 2.228614e-01 2.228614e-01 2.228614e-01 2.228614e-01 2.228614e-01 2.228614e-01 2.228614e-01 2.228614e-01 2.228614e-01 2.228614e-01 2.228614e-01 2.228614e-01 2.228614e-01 2.228614e-01 2.228614e-01 2.228614e-01 2.228614e-01 2.228614e-01 2.228614e-01 2.228614e-01 2.228614e-01 2.228614e-01 2.228614e-01 2.228614e-01 2.228614e-01 2.228614e-01 2.228614e-01 2.228614e-01 2.228614e-01 2.228614e-01 2.228614e-01 2.228614e-01 2.228614e-01 2.228614e-01 2.228614e-01 2.228614e-01 2.228614e-01 2.228614e-01 2.228614e-01 2.228614e-01 2.228614e-01 2.228614e-01 2.228614e-01 2.228614e-01 2.228614e-01 2.228614e-01 2.228614e-01 2.228614e-01 2.228614e-01 2.228614e-01 2.228614e-01 2.228614e-01 2.228614e-01 2.228614e-01 2.228614e-01 2.228614e-01 2.228614e-01 2.228614e-01 2.228614e-01 2.228614e-01 2.228614e-01 2.228614e-01 2.228614e-01 2.228614e-01 2.228614e-01 2.228614e-01 2.228614e-01 2.228614e-01 2.228614e-01 2.228614e-01 2.228614e-01 2.228614e-01 2.228614e-01 2.228614e-01 2.228614e-01 2.228614e-01 2.228614e-01 2.228614e-01 2.228614e-01 2.228614e-01 2.228614e-01 2.228614e-01 2.228614e-01 2.228614e-01 2.228614e-01 2.228614e-01 2.228614e-01 2.228614e-01 2.228614e-01 2.228614e-01 2.228614e-01 2.228614e-01 2.228614e-01 2.228614e-01 2.228614e-01 2.228614e-01 2.228614e-01 2.228614e-01 2.228614e-01 2.228614e-01 2.228614e-01 2.228614e-01 2.228614e-01 2.228614e-01 2.228614e-01 2.228614e-01 2.228614e-01 2.228614e-01 2.228614e-01 2.228614e-01 2.228614e-01 2.228614e-01 2.228614e-01 2.228614e-01 2.228614e-01 2.228614e-01 2.228614e-01 2.228614e-01 2.228614e-01 2.228614e-01 2.228614e-01 2.228614e-01 2.228614e-01 2.228614e-01 2.228614e-01 2.228614e-01 2.228614e-01 2.228614e-01 2.228614e-01 2.228614e-01 2.228614e-01 2.228614e-01 2.228614e-01 2.228614e-01 2.228614e-01 2.228614e-01 2.228614e-01 2.228614e-01 2.228614e-01 2.228614e-01 2.228614e-01 2.228614e-01 2.228614e-01 2.228614e-01 2.228614e-01 2.228614e-01 2.228614e-01 2.228614e-01 2.228614e-01 2.228614e-01 2.228614e-01 2.228614e-01 2.228614e-01 2.228614e-01 2.228614e-01 2.228614e-01 2.228614e-01 2.228614e-01 2.228614e-01 2.228614e-01 2.228614e-01 2.228614e-01 2.228614e-01 2.228614e-01 2.228614e-01 2.228614e-01 2.228614e-01 2.228614e-01 2.228614e-01 2.228614e-01 2.228614e-01 2.228614e-01 2.228614e-01 2.228614e-01 2.228614e-01 2.228614e-01 2.228614e-01 2.228614e-01 2.228614e-01 2.228614e-01 2.228614e-01 2.228614e-01 2.228614e-01 2.228614e-01 2.228614e-01 2.228614e-01 2.228614e-01 2.228614e-01 2.228614e-01 2.228614e-01 2.228614e-01 2.228614e-01 2.228614e-01 2.228614e-01 2.228614e-01 2.228614e-01 2.228614e-01 2.228614e-01 2.228614e-01 2.228614e-01 2.228614e-01 2.228614e-01 2.228614e-01 2.228614e-01 2.228614e-01 2.228614e-01 2.228614e-01 2.228614e-01 2.228614e-01 2.228614e-01 2.228614e-01 2.228614e-01 2.228614e-01 2.228614e-01 2.228614e-01 2.228614e-01 2.228614e-01 2.228614e-01 2.228614e-01 2.228614e-01 2.228614e-01 2.228614e-01 2.228614e-01 2.228614e-01 2.228614e-01 2.228614e-01 2.228614e-01 2.228614e-01 2.228614e-01 2.228614e-01 2.228614e-01 2.228614e-01 2.228614e-01 2.228614e-01 2.228614e-01 2.228614e-01 2.228614e-01 2.228614e-01 2.228614e-01 2.228614e-01 2.228614e-01 2.228614e-01 2.228614e-01 2.228614e-01 2.228614e-01 2.228614e-01 2.228614e-01 2.228614e-01 2.228614e-01 2.228614e-01 2.228614e-01 2.228614e-01 2.228614e-01 2.228614e-01 2.228614e-01 2.228614e-01 2.228614e-01 2.228614e-01 2.228614e-01 2.228614e-01 2.228614e-01 2.228614e-01 2.228614e-01 2.228614e-01 2.228614e-01 2.228614e-01 2.228614e-01 2.228614e-01 2.228614e-01 2.228614e-01 2.228614e-01 2.228614e-01 2.228614e-01 2.228614e-01 2.228614e-01 2.228614e-01 2.228614e-01 2.228614e-01 2.228614e-01 2.228614e-01 2.228614e-01 2.228614e-01 2.228614e-01 2.228614e-01 2.228614e-01 2.228614e-01 2.228614e-01 2.228614e-01 2.228614e-01 2.228614e-01 2.228614e-01 2.228614e-01 2.228614e-01 2.228614e-01 2.228614e-01 2.228614e-01 2.228614e-01 2.228614e-01 2.228614e-01 2.228614e-01 2.228614e-01 2.228614e-01 2.228614e-01 2.228614e-01 2.228614e-01 2.228614e-01 2.228614e-01 2.228614e-01 2.228614e-01 2.228614e-01 2.228614e-01 2.228614e-01 2.228614e-01 2.228614e-01 2.228614e-01 2.228614e-01 2.228614e-01 2.228614e-01 2.228614e-01 2.228614e-01 2.228614e-01 2.228614e-01 2.228614e-01 2.228614e-01 2.228614e-01 2.228614e-01 2.228614e-01 2.228614e-01 2.228614e-01 2.228614e-01 2.228614e-01 2.228614e-01 2.228614e-01 2.228614e-01 2.228614e-01 2.228614e-01 2.228614e-01 2.228614e-01 2.228614e-01 2.228614e-01 2.228614e-01 2.228614e-01 2.228614e-01 2.228614e-01 2.228614e-01 2.228614e-01 2.228614e-01 2.228614e-01 2.228614e-01 2.228614e-01 2.228614e-01 2.228614e-01 2.228614e-01 2.228614e-01 2.228614e-01 2.228614e-01 2.228614e-01 2.228614e-01 2.228614e-01 2.228614e-01 2.228614e-01 2.228614e-01 2.228614e-01 2.228614e-01 2.228614e-01 2.228614e-01 2.228614e-01 2.228614e-01 2.228614e-01 2.228614e-01 2.228614e-01 2.228614e-01 2.228614e-01 2.228614e-01 2.228614e-01 2.228614e-01 2.228614e-01 2.228614e-01 2.228614e-01 2.228614e-01 2.228614e-01 2.228614e-01 2.228614e-01 2.228614e-01 2.228614e-01 2.228614e-01 2.228614e-01 2.228614e-01 2.228614e-01 2.228614e-01 2.228614e-01 2.228614e-01 2.228614e-01 2.228614e-01 2.228614e-01 2.228614e-01 2.228614e-01 2.228614e-01 2.228614e-01 2.228614e-01 2.228614e-01 2.228614e-01 2.228614e-01 2.228614e-01 2.228614e-01 2.228614e-01 2.228614e-01 2.228614e-01 2.228614e-01 2.228614e-01 2.228614e-01 2.228614e-01 2.228614e-01 2.228614e-01 2.228614e-01 2.228614e-01 2.228614e-01 2.228614e-01 2.228614e-01 2.228614e-01 2.228614e-01 2.228614e-01 2.228614e-01 2.228614e-01 2.228614e-01 2.228614e-01 2.228614e-01 2.228614e-01 2.228614e-01 2.228614e-01 2.228614e-01 2.228614e-01 2.228614e-01 2.228614e-01 2.228614e-01 2.228614e-01 2.228614e-01 2.228614e-01 2.228614e-01 2.228614e-01 2.228614e-01 2.228614e-01 2.228614e-01 2.228614e-01 2.228614e-01 2.228614e-01 2.228614e-01 2.228614e-01 2.228614e-01 2.228614e-01 2.228614e-01 2.228614e-01 2.228614e-01 2.228614e-01 2.228614e-01 2.228614e-01 2.228614e-01 2.228614e-01 2.228614e-01 2.228614e-01 2.228614e-01 2.228614e-01 2.228614e-01 2.228614e-01 2.228614e-01 2.228614e-01 2.228614e-01 2.228614e-01 2.228614e-01 2.228614e-01 2.228614e-01 2.228614e-01 2.228614e-01 
7.975303e+01 2.991771e-01 2.935345e-01 2.935345e-01 2.927024e-01 2.840314e-01 2.840314e-01 2.840314e-01 2.832596e-01 2.832177e-01 2.832177e-01 2.808614e-01 2.802926e-01 2.786044e-01 2.561818e-01 2.241611e-01 2.241611e-01 2.241611e-01 2.240104e-01 2.240104e-01 2.236450e-01 2.236450e-01 2.236450e-01 2.236450e-01 2.236450e-01 2.236450e-01 2.231584e-01 2.230557e-01 2.230557e-01 2.230557e-01 2.230019e-01 2.230019e-01 2.230019e-01 2.229742e-01 2.229742e-01 2.229721e-01 2.229592e-01 2.229155e-01 2.228788e-01 2.228668e-01 2.228651e-01 2.228651e-01 2.228651e-01 2.228651e-01 2.228625e-01 2.228621e-01 2.228621e-01 2.228616e-01 2.228616e-01 2.228616e-01 2.228614e-01 2.228614e-01 2.228614e-01 2.228614e-01 2.228614e-01 2.228614e-01 2.228614e-01 2.228614e-01 2.228614e-01 2.228614e-01 2.228614e-01 2.228614e-01 2.228614e-01 2.228614e-01 2.228614e-01 2.228614e-01 2.228614e-01 2.228614e-01 2.228614e-01 2.228614e-01 2.228614e-01 2.228614e-01 2.228614e-01 2.228614e-01 2.228614e-01 2.228614e-01 2.228614e-01 2.228614e-01 2.228614e-01 2.228614e-01 2.228614e-01 2.228614e-01 2.228614e-01 2.228614e-01 2.228614e-01 2.228614e-01 2.228614e-01 2.228614e-01 2.228614e-01 2.228614e-01 2.228614e-01 2.228614e-01 2.228614e-01 2.228614e-01 2.228614e-01 2.228614e-01 2.228614e-01 2.228614e-01 2.228614e-01 2.228614e-01 2.228614e-01 2.228614e-01 2.228614e-01 2.228614e-01 2.228614e-01 2.228614e-01 2.228614e-01 2.228614e-01 2.228614e-01 2.228614e-01 2.228614e-01 2.228614e-01 2.228614e-01 2.228614e-01 2.228614e-01 2.228614e-01 2.228614e-01 2.228614e-01 2.228614e-01 2.228614e-01 2.228614e-01 2.228614e-01 2.228614e-01 2.228614e-01 2.228614e-01 2.228614e-01 2.228614e-01 2.228614e-01 2.228614e-01 2.228614e-01 2.228614e-01 2.228614e-01 2.228614e-01 2.228614e-01 2.228614e-01 2.228614e-01 2.228614e-01 2.228614e-01 2.228614e-01 2.228614e-01 2.228614e-01 2.228614e-01 2.228614e-01 2.228614e-01 2.228614e-01 2.228614e-01 2.228614e-01 2.228614e-01 2.228614e-01 2.228614e-01 2.228614e-01 2.228614e-01 2.228614e-01 2.228614e-01 2.228614e-01 2.228614e-01 2.228614e-01 2.228614e-01 2.228614e-01 2.228614e-01 2.228614e-01 2.228614e-01 2.228614e-01 2.228614e-01 2.228614e-01 2.228614e-01 2.228614e-01 2.228614e-01 2.228614e-01 2.228614e-01 2.228614e-01 2.228614e-01 2.228614e-01 2.228614e-01 2.228614e-01 2.228614e-01 2.228614e-01 2.228614e-01 2.228614e-01 2.228614e-01 2.228614e-01 2.228614e-01 2.228614e-01 2.228614e-01 2.228614e-01 2.228614e-01 2.228614e-01 2.228614e-01 2.228614e-01 2.228614e-01 2.228614e-01 2.228614e-01 2.228614e-01 2.228614e-01 2.228614e-01 2.228614e-01 2.228614e-01 2.228614e-01 2.228614e-01 2.228614e-01 2.228614e-01 2.228614e-01 2.228614e-01 2.228614e-01 2.228614e-01 2.228614e-01 2.228614e-01 2.228614e-01 2.228614e-01 2.228614e-01 2.228614e-01 2.228614e-01 2.228614e-01 2.228614e-01 2.228614e-01 2.228614e-01 2.228614e-01 2.228614e-01 2.228614e-01 2.228614e-01 2.228614e-01 2.228614e-01 2.228614e-01 2.228614e-01 2.228614e-01 2.228614e-01 2.228614e-01 2.228614e-01 2.228614e-01 2.228614e-01 2.228614e-01 2.228614e-01 2.228614e-01 2.228614e-01 2.228614e-01 2.228614e-01 2.228614e-01 2.228614e-01 2.228614e-01 2.228614e-01 2.228614e-01 2.228614e-01 2.228614e-01 2.228614e-01 2.228614e-01 2.228614e-01 2.228614e-01 2.228614e-01 2.228614e-01 2.228614e-01 2.228614e-01 2.228614e-01 2.228614e-01 2.228614e-01 2.228614e-01 2.228614e-01 2.228614e-01 2.228614e-01 2.228614e-01 2.228614e-01 2.228614e-01 2.228614e-01 2.228614e-01 2.228614e-01 2.228614e-01 2.228614e-01 2.228614e-01 2.228614e-01 2.228614e-01 2.228614e-01 2.228614e-01 2.228614e-01 2.228614e-01 2.228614e-01 2.228614e-01 2.228614e-01 2.228614e-01 2.228614e-01 2.228614e-01 2.228614e-01 2.228614e-01 2.228614e-01 2.228614e-01 2.228614e-01 2.228614e-01 2.228614e-01 2.228614e-01 2.228614e-01 2.228614e-01 2.228614e-01 2.228614e-01 2.228614e-01 2.228614e-01 2.228614e-01 2.228614e-01 2.228614e-01 2.228614e-01 2.228614e-01 2.228614e-01 2.228614e-01 2.228614e-01 2.228614e-01 2.228614e-01 2.228614e-01 2.228614e-01 2.228614e-01 2.228614e-01 2.228614e-01 2.228614e-01 2.228614e-01 2.228614e-01 2.228614e-01 2.228614e-01 2.228614e-01 2.228614e-01 2.228614e-01 2.228614e-01 2.228614e-01 2.228614e-01 2.228614e-01 2.228614e-01 2.228614e-01 2.228614e-01 2.228614e-01 2.228614e-01 2.228614e-01 2.228614e-01 2.228614e-01 2.228614e-01 2.228614e-01 2.228614e-01 2.228614e-01 2.228614e-01 2.228614e-01 2.228614e-01 2.228614e-01 2.228614e-01 2.228614e-01 2.228614e-01 2.228614e-01 2.228614e-01 2.228614e-01 2.228614e-01 2.228614e-01 2.228614e-01 2.228614e-01 2.228614e-01 2.228614e-01 2.228614e-01 2.228614e-01 2.228614e-01 2.228614e-01 2.228614e-01 2.228614e-01 2.228614e-01 2.228614e-01 2.228614e-01 2.228614e-01 2.228614e-01 2.228614e-01 2.228614e-01 2.228614e-01 2.228614e-01 2.228614e-01 2.228614e-01 2.228614e-01 2.228614e-01 2.228614e-01 2.228614e-01 2.228614e-01 2.228614e-01 2.228614e-01 2.228614e-01 2.228614e-01 2.228614e-01 2.228614e-01 2.228614e-01 2.228614e-01 2.228614e-01 2.228614e-01 2.228614e-01 2.228614e-01 2.228614e-01 2.228614e-01 2.228614e-01 2.228614e-01 2.228614e-01 2.228614e-01 2.228614e-01 2.228614e-01 2.228614e-01 2.228614e-01 2.228614e-01 2.228614e-01 2.228614e-01 2.228614e-01 2.228614e-01 2.228614e-01 2.228614e-01 2.228614e-01 2.228614e-01 2.228614e-01 2.228614e-01 2.228614e-01 2.228614e-01 2.228614e-01 2.228614e-01 2.228614e-01 2.228614e-01 2.228614e-01 2.228614e-01 2.228614e-01 2.228614e-01 2.228614e-01 2.228614e-01 2.228614e-01 2.228614e-01 2.228614e-01 2.228614e-01 2.228614e-01 2.228614e-01 2.228614e-01 2.228614e-01 2.228614e-01 2.228614e-01 2.228614e-01 2.228614e-01 2.228614e-01 2.228614e-01 2.228614e-01 2.228614e-01 2.228614e-01 2.228614e-01 2.228614e-01 2.228614e-01 2.228614e-01 2.228614e-01 2.228614e-01 2.228614e-01 2.228614e-01 2.228614e-01 2.228614e-01 2.228614e-01 2.228614e-01 2.228614e-01 2.228614e-01 2.228614e-01 2.228614e-01 2.228614e-01 2.228614e-01 2.228614e-01 2.228614e-01 2.228614e-01 2.228614e-01 2.228614e-01 2.228614e-01 2.228614e-01 2.228614e-01 2.228614e-01 2.228614e-01 2.228614e-01 2.228614e-01 2.228614e-01 2.228614e-01 2.228614e-01 2.228614e-01 2.228614e-01 2.228614e-01 2.228614e-01 2.228614e-01 2.228614e-01 2.228614e-01 2.228614e-01 2.228614e-01 2.228614e-01 2.228614e-01 2.228614e-01 2.228614e-01 2.228614e-01 2.228614e-01 2.228614e-01 2.228614e-01 2.228614e-01 2.228614e-01 2.228614e-01 2.228614e-01 2.228614e-01 2.228614e-01 2.228614e-01 2.228614e-01 2.228614e-01 2.228614e-01 2.228614e-01 2.228614e-01 2.228614e-01 2.228614e-01 2.228614e-01 2.228614e-01 2.228614e-01 2.228614e-01 2.228614e-01 2.228614e-01 2.228614e-01 2.228614e-01 2.228614e-01 2.228614e-01 2.228614e-01 2.228614e-01 2.228614e-01 2.228614e-01 2.228614e-01 2.228614e-01 2.228614e-01 2.228614e-01 2.228614e-01 2.228614e-01 2.228614e-01 2.228614e-01 2.228614e-01 2.228614e-01 2.228614e-01 2.228614e-01 2.228614e-01 2.228614e-01 2.228614e-01 2.228614e-01 2.228614e-01 2.228614e-01 2.228614e-01 2.228614e-01 2.228614e-01 2.228614e-01 2.228614e-01 2.228614e-01 2.228614e-01 2.228614e-01 2.228614e-01 2.228614e-01 2.228614e-01 2.228614e-01 2.228614e-01 2.228614e-01 2.228614e-01 2.228614e-01 2.228614e-01 2.228614e-01 2.228614e-01 2.228614e-01 2.228614e-01 2.228614e-01 2.228614e-01 2.228614e-01 2.228614e-01 2.228614e-01 2.228614e-01 2.228614e-01 2.228614e-01 2.228614e-01 2.228614e-01 2.228614e-01 2.228614e-01 2.228614e-01 2.228614e-01 2.228614e-01 2.228614e-01 2.228614e-01 2.228614e-01 2.228614e-01 2.228614e-01 2.228614e-01 2.228614e-01 2.228614e-01 2.228614e-01 2.228614e-01 2.228614e-01 2.228614e-01 2.228614e-01 2.228614e-01 2.228614e-01 2.228614e-01 2.228614e-01 2.228614e-01 2.228614e-01 2.228614e-01 2.228614e-01 2.228614e-01 2.228614e-01 2.228614e-01 2.228614e-01 2.228614e-01 2.228614e-01 2.228614e-01 2.228614e-01 2.228614e-01 2.228614e-01 2.228614e-01 2.228614e-01 2.228614e-01 2.228614e-01 2.228614e-01 2.228614e-01 2.228614e-01 2.228614e-01 2.228614e-01 2.228614e-01 2.228614e-01 2.228614e-01 2.228614e-01 2.228614e-01 2.228614e-01 2.228614e-01 2.228614e-01 2.228614e-01 2.228614e-01 2.228614e-01 2.228614e-01 2.228614e-01 2.228614e-01 2.228614e-01 2.228614e-01 2.228614e-01 2.228614e-01 2.228614e-01 2.228614e-01 2.228614e-01 2.228614e-01 2.228614e-01 2.228614e-01 2.228614e-01 2.228614e-01 2.228614e-01 2.228614e-01 2.228614e-01 2.228614e-01 2.228614e-01 2.228614e-01 2.228614e-01 2.228614e-01 2.228614e-01 2.228614e-01 2.228614e-01 2.228614e-01 2.228614e-01 2.228614e-01 2.228614e-01 2.228614e-01 2.228614e-01 2.228614e-01 2.228614e-01 2.228614e-01 2.228614e-01 2.228614e-01 2.228614e-01 2.228614e-01 2.228614e-01 2.228614e-01 2.228614e-01 2.228614e-01 2.228614e-01 2.228614e-01 2.228614e-01 2.228614e-01 2.228614e-01 2.228614e-01 2.228614e-01 2.228614e-01 2.228614e-01 2.228614e-01 2.228614e-01 2.228614e-01 2.228614e-01 2.228614e-01 2.228614e-01 2.228614e-01 2.228614e-01 2.228614e-01 2.228614e-01 2.228614e-01 2.228614e-01 2.228614e-01 2.228614e-01 2.228614e-01 2.228614e-01 2.228614e-01 2.228614e-01 2.228614e-01 2.228614e-01 2.228614e-01 2.228614e-01 2.228614e-01 2.228614e-01 2.228614e-01 2.228614e-01 2.228614e-01 2.228614e-01 2.228614e-01 2.228614e-01 2.228614e-01 2.228614e-01 2.228614e-01 2.228614e-01 2.228614e-01 2.228614e-01 2.228614e-01 2.228614e-01 2.228614e-01 2.228614e-01 2.228614e-01 2.228614e-01 2.228614e-01 2.228614e-01 2.228614e-01 2.228614e-01 2.228614e-01 2.228614e-01 2.228614e-01 2.228614e-01 2.228614e-01 2.228614e-01 2.228614e-01 2.228614e-01 2.228614e-01 2.228614e-01 2.228614e-01 2.228614e-01 2.228614e-01 2.228614e-01 2.228614e-01 2.228614e-01 2.228614e-01 2.228614e-01 2.228614e-01 2.228614e-01 2.228614e-01 2.228614e-01 2.228614e-01 2.228614e-01 2.228614e-01 2.228614e-01 2.228614e-01 2.228614e-01 2.228614e-01 2.228614e-01 2.228614e-01 2.228614e-01 2.228614e-01 2.228614e-01 2.228614e-01 2.228614e-01 2.228614e-01 2.228614e-01 2.228614e-01 2.228614e-01 2.228614e-01 2.228614e-01 2.228614e-01 2.228614e-01 2.228614e-01 2.228614e-01 2.228614e-01 2.228614e-01 2.228614e-01 2.228614e-01 2.228614e-01 2.228614e-01 2.228614e-01 2.228614e-01 2.228614e-01 2.228614e-01 2.228614e-01 2.228614e-01 2.228614e-01 2.228614e-01 2.228614e-01 2.228614e-01 2.228614e-01 2.228614e-01 2.228614e-01 2.228614e-01 2.228614e-01 2.228614e-01 2.228614e-01 2.228614e-01 2.228614e-01 2.228614e-01 2.228614e-01 2.228614e-01 2.228614e-01 2.228614e-01 2.228614e-01 2.228614e-01 2.228614e-01 2.228614e-01 2.228614e-01 2.228614e-01 2.228614e-01 2.228614e-01 2.228614e-01 2.228614e-01 2.228614e-01 2.228614e-01 2.228614e-01 2.228614e-01 2.228614e-01 2.228614e-01 2.228614e-01 2.228614e-01 2.228614e-01 2.228614e-01 2.228614e-01 2.228614e-01 2.228614e-01 2.228614e-01 2.228614e-01 2.228614e-01 2.228614e-01 2.228614e-01 2.228614e-01 2.228614e-01 2.228614e-01 2.228614e-01 2.228614e-01 2.228614e-01 2.228614e-01 2.228614e-01 2.228614e-01 2.228614e-01 2.228614e-01 2.228614e-01 2.228614e-01 2.228614e-01 2.228614e-01 2.228614e-01 2.228614e-01 2.228614e-01 2.228614e-01 2.228614e-01 2.228614e-01 2.228614e-01 2.228614e-01 2.228614e-01 2.228614e-01 2.228614e-01 2.228614e-01 2.228614e-01 2.228614e-01 2.228614e-01 2.228614e-01 2.228614e-01 2.228614e-01 2.228614e-01 2.228614e-01 2.228614e-01 2.228614e-01 2.228614e-01 2.228614e-01 2.228614e-01 2.228614e-01 2.228614e-01 2.228614e-01 2.228614e-01 2.228614e-01 2.228614e-01 2.228614e-01 2.228614e-01 2.228614e-01 2.228614e-01 2.228614e-01 2.228614e-01 2.228614e-01 2.228614e-01 2.228614e-01 2.228614e-01 2.228614e-01 2.228614e-01 2.228614e-01 2.228614e-01 2.228614e-01 2.228614e-01 2.228614e-01 2.228614e-01 2.228614e-01 2.228614e-01 2.228614e-01 2.228614e-01 2.228614e-01 2.228614e-01 2.228614e-01 2.228614e-01 2.228614e-01 2.228614e-01 2.228614e-01 2.228614e-01 2.228614e-01 2.228614e-01 2.228614e-01 2.228614e-01 2.228614e-01 2.228614e-01 2.228614e-01 2.228614e-01 2.228614e-01 2.228614e-01 2.228614e-01 2.228614e-01 2.228614e-01 2.228614e-01 2.228614e-01 2.228614e-01 2.228614e-01 2.228614e-01 2.228614e-01 2.228614e-01 2.228614e-01 2.228614e-01 2.228614e-01 2.228614e-01 2.228614e-01 2.228614e-01 2.228614e-01 2.228614e-01 2.228614e-01 2.228614e-01 2.228614e-01 2.228614e-01 2.228614e-01 2.228614e-01 2.228614e-01 2.228614e-01 2.228614e-01 2.228614e-01 2.228614e-01 2.228614e-01 2.228614e-01 2.228614e-01 2.228614e-01 2.228614e-01 2.228614e-01 2.228614e-01 2.228614e-01 2.228614e-01 2.228614e-01 2.228614e-01 2.228614e-01 2.228614e-01 2.228614e-01 2.228614e-01 2.228614e-01 2.228614e-01 2.228614e-01 2.228614e-01 2.228614e-01 2.228614e-01 2.228614e-01 2.228614e-01 2.228614e-01 2.228614e-01 2.228614e-01 2.228614e-01 2.228614e-01 2.228614e-01 2.228614e-01 2.228614e-01 2.228614e-01 2.228614e-01 2.228614e-01 2.228614e-01 2.228614e-01 2.228614e-01 2.228614e-01 2.228614e-01 2.228614e-01 2.228614e-01 2.228614e-01 2.228614e-01 2.228614e-01 2.228614e-01 2.228614e-01 2.228614e-01 2.228614e-01 2.228614e-01 2.228614e-01 2.228614e-01 2.228614e-01 2.228614e-01 2.228614e-01 2.228614e-01 2.228614e-01 2.228614e-01 2.228614e-01 2.228614e-01 2.228614e-01 2.228614e-01 2.228614e-01 2.228614e-01 2.228614e-01 2.228614e-01 2.228614e-01 2.228614e-01 2.228614e-01 2.228614e-01 2.228614e-01 2.228614e-01 2.228614e-01 2.228614e-01 2.228614e-01 2.228614e-01 2.228614e-01 2.228614e-01 2.228614e-01 2.228614e-01 2.228614e-01 2.228614e-01 2.228614e-01 2.228614e-01 2.228614e-01 2.228614e-01 2.228614e-01 2.228614e-01 2.228614e-01 2.228614e-01 2.228614e-01 2.228614e-01 2.228614e-01 2.228614e-01 2.228614e-01 2.228614e-01 2.228614e-01 2.228614e-01 2.228614e-01 2.228614e-01 2.228614e-01 2.228614e-01 2.228614e-01 2.228614e-01 2.228614e-01 2.228614e-01 2.228614e-01 2.228614e-01 2.228614e-01 2.228614e-01 2.228614e-01 2.228614e-01 2.228614e-01 2.228614e-01 2.228614e-01 2.228614e-01 2.228614e-01 2.228614e-01 2.228614e-01 2.228614e-01 2.228614e-01 2.228614e-01 2.228614e-01 2.228614e-01 2.228614e-01 2.228614e-01 2.228614e-01 2.228614e-01 2.228614e-01 2.228614e-01 2.228614e-01 2.228614e-01 2.228614e-01 2.228614e-01 2.228614e-01 2.228614e-01 2.228614e-01 2.228614e-01 2.228614e-01 2.228614e-01 2.228614e-01 2.228614e-01 2.228614e-01 2.228614e-01 2.228614e-01 2.228614e-01 2.228614e-01 2.228614e-01 2.228614e-01 2.228614e-01 2.228614e-01 2.228614e-01 2.228614e-01 2.228614e-01 2.228614e-01 2.228614e-01 2.228614e-01 2.228614e-01 2.228614e-01 2.228614e-01 2.228614e-01 2.228614e-01 2.228614e-01 2.228614e-01 2.228614e-01 2.228614e-01 2.228614e-01 2.228614e-01 2.228614e-01 2.228614e-01 2.228614e-01 2.228614e-01 2.228614e-01 2.228614e-01 2.228614e-01 2.228614e-01 2.228614e-01 2.228614e-01 2.228614e-01 2.228614e-01 2.228614e-01 2.228614e-01 2.228614e-01 2.228614e-01 2.228614e-01 2.228614e-01 2.228614e-01 2.228614e-01 2.228614e-01 2.228614e-01 2.228614e-01 2.228614e-01 2.228614e-01 2.228614e-01 2.228614e-01 2.228614e-01 2.228614e-01 2.228614e-01 2.228614e-01 2.228614e-01 2.228614e-01 2.228614e-01 2.228614e-01 2.228614e-01 2.228614e-01 2.228614e-01 2.228614e-01 2.228614e-01 2.228614e-01 2.228614e-01 2.228614e-01 2.228614e-01 2.228614e-01 2.228614e-01 2.228614e-01 2.228614e-01 2.228614e-01 2.228614e-01 2.228614e-01 2.228614e-01 2.228614e-01 2.228614e-01 2.228614e-01 2.228614e-01 2.228614e-01 2.228614e-01 2.228614e-01 2.228614e-01 2.228614e-01 2.228614e-01 2.228614e-01 2.228614e-01 2.228614e-01 2.228614e-01 2.228614e-01 2.228614e-01 2.228614e-01 2.228614e-01 2.228614e-01 2.228614e-01 2.228614e-01 2.228614e-01 2.228614e-01 2.228614e-01 2.228614e-01 2.228614e-01 2.228614e-01 2.228614e-01 2.228614e-01 2.228614e-01 2.228614e-01 2.228614e-01 2.228614e-01 2.228614e-01 2.228614e-01 2.228614e-01 2.228614e-01 2.228614e-01 2.228614e-01 2.228614e-01 2.228614e-01 2.228614e-01 2.228614e-01 2.228614e-01 2.228614e-01 2.228614e-01 2.228614e-01 2.228614e-01 2.228614e-01 2.228614e-01 2.228614e-01 2.228614e-01 2.228614e-01 2.228614e-01 2.228614e-01 2.228614e-01 2.228614e-01 2.228614e-01 2.228614e-01 2.228614e-01 2.228614e-01 2.228614e-01 2.228614e-01 2.228614e-01 2.228614e-01 2.228614e-01 2.228614e-01 2.228614e-01 2.228614e-01 2.228614e-01 2.228614e-01 2.228614e-01 2.228614e-01 2.228614e-01 2.228614e-01 2.228614e-01 2.228614e-01 2.228614e-01 2.228614e-01 2.228614e-01 2.228614e-01 2.228614e-01 2.228614e-01 2.228614e-01 2.228614e-01 2.228614e-01 2.228614e-01 2.228614e-01 2.228614e-01 2.228614e-01 2.228614e-01 2.228614e-01 2.228614e-01 2.228614e-01 2.228614e-01 2.228614e-01 2.228614e-01 2.228614e-01 2.228614e-01 2.228614e-01 2.228614e-01 2.228614e-01 2.228614e-01 2.228614e-01 2.228614e-01 2.228614e-01 2.228614e-01 2.228614e-01 2.228614e-01 2.228614e-01 2.228614e-01 2.228614e-01 2.228614e-01 2.228614e-01 2.228614e-01 2.228614e-01 2.228614e-01 2.228614e-01 2.228614e-01 2.228614e-01 2.228614e-01 2.228614e-01 2.228614e-01 2.228614e-01 2.228614e-01 2.228614e-01 2.228614e-01 2.228614e-01 2.228614e-01 2.228614e-01 2.228614e-01 2.228614e-01 2.228614e-01 2.228614e-01 2.228614e-01 2.228614e-01 2.228614e-01 2.228614e-01 2.228614e-01 2.228614e-01 2.228614e-01 2.228614e-01 2.228614e-01 2.228614e-01 2.228614e-01 2.228614e-01 2.228614e-01 2.228614e-01 2.228614e-01 2.228614e-01 2.228614e-01 2.228614e-01 2.228614e-01 2.228614e-01 2.228614e-01 2.228614e-01 2.228614e-01 2.228614e-01 2.228614e-01 2.228614e-01 2.228614e-01 2.228614e-01 2.228614e-01 2.228614e-01 2.228614e-01 2.228614e-01 2.228614e-01 2.228614e-01 2.228614e-01 2.228614e-01 2.228614e-01 2.228614e-01 2.228614e-01 2.228614e-01 2.228614e-01 2.228614e-01 2.228614e-01 2.228614e-01 2.228614e-01 2.228614e-01 2.228614e-01 2.228614e-01 2.228614e-01 2.228614e-01 2.228614e-01 2.228614e-01 2.228614e-01 2.228614e-01 2.228614e-01 2.228614e-01 2.228614e-01 2.228614e-01 2.228614e-01 2.228614e-01 2.228614e-01 2.228614e-01 2.228614e-01 2.228614e-01 2.228614e-01 2.228614e-01 2.228614e-01 2.228614e-01 2.228614e-01 2.228614e-01 2.228614e-01 2.228614e-01 2.228614e-01 2.228614e-01 2.228614e-01 2.228614e-01 2.228614e-01 2.228614e-01 2.228614e-01 2.228614e-01 2.228614e-01 2.228614e-01 2.228614e-01 2.228614e-01 2.228614e-01 2.228614e-01 2.228614e-01 2.228614e-01 2.228614e-01 2.228614e-01 2.228614e-01 2.228614e-01 2.228614e-01 2.228614e-01 2.228614e-01 2.228614e-01 2.228614e-01 2.228614e-01 2.228614e-01 2.228614e-01 2.228614e-01 2.228614e-01 2.228614e-01 2.228614e-01 2.228614e-01 2.228614e-01 2.228614e-01 2.228614e-01 2.228614e-01 2.228614e-01 2.228614e-01 2.228614e-01 2.228614e-01 2.228614e-01 2.228614e-01 2.228614e-01 2.228614e-01 2.228614e-01 2.228614e-01 2.228614e-01 2.228614e-01 2.228614e-01 2.228614e-01 2.228614e-01 2.228614e-01 2.228614e-01 2.228614e-01 2.228614e-01 2.228614e-01 2.228614e-01 2.228614e-01 2.228614e-01 2.228614e-01 2.228614e-01 2.228614e-01 2.228614e-01 2.228614e-01 2.228614e-01 2.228614e-01 2.228614e-01 2.228614e-01 2.228614e-01 2.228614e-01 2.228614e-01 2.228614e-01 2.228614e-01 2.228614e-01 2.228614e-01 2.228614e-01 2.228614e-01 2.228614e-01 2.228614e-01 2.228614e-01 2.228614e-01 2.228614e-01 2.228614e-01 2.228614e-01 2.228614e-01 2.228614e-01 2.228614e-01 2.228614e-01 2.228614e-01 2.228614e-01 2.228614e-01 2.228614e-01 2.228614e-01 2.228614e-01 2.228614e-01 2.228614e-01 2.228614e-01 2.228614e-01 2.228614e-01 2.228614e-01 2.228614e-01 2.228614e-01 2.228614e-01 2.228614e-01 2.228614e-01 2.228614e-01 2.228614e-01 2.228614e-01 2.228614e-01 2.228614e-01 2.228614e-01 2.228614e-01 2.228614e-01 2.228614e-01 2.228614e-01 2.228614e-01 2.228614e-01 2.228614e-01 2.228614e-01 2.228614e-01 2.228614e-01 2.228614e-01 2.228614e-01 2.228614e-01 2.228614e-01 2.228614e-01 2.228614e-01 2.228614e-01 2.228614e-01 2.228614e-01 2.228614e-01 2.228614e-01 2.228614e-01 2.228614e-01 2.228614e-01 2.228614e-01 2.228614e-01 2.228614e-01 2.228614e-01 2.228614e-01 2.228614e-01 2.228614e-01 2.228614e-01 2.228614e-01 2.228614e-01 2.228614e-01 2.228614e-01 2.228614e-01 2.228614e-01 2.228614e-01 2.228614e-01 2.228614e-01 2.228614e-01 2.228614e-01 2.228614e-01 2.228614e-01 2.228614e-01 2.228614e-01 2.228614e-01 2.228614e-01 2.228614e-01 2.228614e-01 2.228614e-01 2.228614e-01 2.228614e-01 2.228614e-01 2.228614e-01 2.228614e-01 2.228614e-01 2.228614e-01 2.228614e-01 2.228614e-01 2.228614e-01 2.228614e-01 2.228614e-01 2.228614e-01 2.228614e-01 2.228614e-01 2.228614e-01 2.228614e-01 2.228614e-01 2.228614e-01 2.228614e-01 2.228614e-01 2.228614e-01 2.228614e-01 2.228614e-01 2.228614e-01 2.228614e-01 2.228614e-01 2.228614e-01 2.228614e-01 2.228614e-01 2.228614e-01 2.228614e-01 2.228614e-01 2.228614e-01 2.228614e-01 2.228614e-01 2.228614e-01 2.228614e-01 2.228614e-01 2.228614e-01 2.228614e-01 2.228614e-01 2.228614e-01 2.228614e-01 2.228614e-01 2.228614e-01 2.228614e-01 2.228614e-01 2.228614e-01 2.228614e-01 2.228614e-01 2.228614e-01 2.228614e-01 2.228614e-01 2.228614e-01 2.228614e-01 2.228614e-01 2.228614e-01 2.228614e-01 2.228614e-01 2.228614e-01 2.228614e-01 2.228614e-01 2.228614e-01 2.228614e-01 2.228614e-01 2.228614e-01 2.228614e-01 2.228614e-01 2.228614e-01 2.228614e-01 2.228614e-01 2.228614e-01 2.228614e-01 2.228614e-01 2.228614e-01 2.228614e-01 2.228614e-01 2.228614e-01 2.228614e-01 2.228614e-01 2.228614e-01 2.228614e-01 2.228614e-01 2.228614e-01 2.228614e-01 2.228614e-01 2.228614e-01 2.228614e-01 2.228614e-01 2.228614e-01 2.228614e-01 2.228614e-01 2.228614e-01 2.228614e-01 2.228614e-01 2.228614e-01 2.228614e-01 2.228614e-01 2.228614e-01 2.228614e-01 2.228614e-01 2.228614e-01 2.228614e-01 2.228614e-01 2.228614e-01 2.228614e-01 2.228614e-01 2.228614e-01 2.228614e-01 2.228614e-01 2.228614e-01 2.228614e-01 2.228614e-01 2.228614e-01 2.228614e-01 2.228614e-01 2.228614e-01 2.228614e-01 2.228614e-01 2.228614e-01 2.228614e-01 2.228614e-01 2.228614e-01 2.228614e-01 2.228614e-01 2.228614e-01 2.228614e-01 2.228614e-01 2.228614e-01 2.228614e-01 2.228614e-01 2.228614e-01 2.228614e-01 2.228614e-01 2.228614e-01 2.228614e-01 2.228614e-01 2.228614e-01 2.228614e-01 2.228614e-01 2.228614e-01 2.228614e-01 2.228614e-01 2.228614e-01 2.228614e-01 2.228614e-01 2.228614e-01 2.228614e-01 2.228614e-01 2.228614e-01 2.228614e-01 2.228614e-01 2.228614e-01 2.228614e-01 2.228614e-01 2.228614e-01 2.228614e-01 2.228614e-01 2.228614e-01 2.228614e-01 2.228614e-01 2.228614e-01 2.228614e-01 2.228614e-01 2.228614e-01 2.228614e-01 2.228614e-01 2.228614e-01 2.228614e-01 2.228614e-01 2.228614e-01 2.228614e-01 2.228614e-01 2.228614e-01 2.228614e-01 2.228614e-01 2.228614e-01 2.228614e-01 2.228614e-01 2.228614e-01 2.228614e-01 2.228614e-01 2.228614e-01 2.228614e-01 2.228614e-01 2.228614e-01 2.228614e-01 2.228614e-01 2.228614e-01 2.228614e-01 2.228614e-01 2.228614e-01 2.228614e-01 2.228614e-01 2.228614e-01 2.228614e-01 2.228614e-01 2.228614e-01 2.228614e-01 2.228614e-01 2.228614e-01 2.228614e-01 2.228614e-01 2.228614e-01 2.228614e-01 2.228614e-01 2.228614e-01 2.228614e-01 2.228614e-01 2.228614e-01 2.228614e-01 2.228614e-01 2.228614e-01 2.228614e-01 2.228614e-01 2.228614e-01 2.228614e-01 2.228614e-01 2.228614e-01 2.228614e-01 2.228614e-01 2.228614e-01 2.228614e-01 2.228614e-01 2.228614e-01 2.228614e-01 2.228614e-01 2.228614e-01 2.228614e-01 2.228614e-01 2.228614e-01 2.228614e-01 2.228614e-01 2.228614e-01 2.228614e-01 2.228614e-01 2.228614e-01 2.228614e-01 2.228614e-01 2.228614e-01 2.228614e-01 2.228614e-01 2.228614e-01 2.228614e-01 2.228614e-01 2.228614e-01 2.228614e-01 2.228614e-01 2.228614e-01 2.228614e-01 2.228614e-01 2.228614e-01 2.228614e-01 2.228614e-01 2.228614e-01 2.228614e-01 2.228614e-01 2.228614e-01 2.228614e-01 2.228614e-01 2.228614e-01 2.228614e-01 2.228614e-01 2.228614e-01 2.228614e-01 2.228614e-01 2.228614e-01 2.228614e-01 2.228614e-01 2.228614e-01 2.228614e-01 2.228614e-01 2.228614e-01 2.228614e-01 2.228614e-01 2.228614e-01 2.228614e-01 2.228614e-01 2.228614e-01 2.228614e-01 2.228614e-01 2.228614e-01 2.228614e-01 2.228614e-01 2.228614e-01 2.228614e-01 2.228614e-01 2.228614e-01 2.228614e-01 2.228614e-01 2.228614e-01 2.228614e-01 2.228614e-01 2.228614e-01 2.228614e-01 2.228614e-01 2.228614e-01 2.228614e-01 2.228614e-01 2.228614e-01 2.228614e-01 2.228614e-01 2.228614e-01 2.228614e-01 2.228614e-01 2.228614e-01 2.228614e-01 2.228614e-01 2.228614e-01 2.228614e-01 2.228614e-01 2.228614e-01 2.228614e-01 2.228614e-01 2.228614e-01 2.228614e-01 2.228614e-01 2.228614e-01 2.228614e-01 2.228614e-01 2.228614e-01 2.228614e-01 2.228614e-01 2.228614e-01 2.228614e-01 2.228614e-01 2.228614e-01 2.228614e-01 2.228614e-01 2.228614e-01 2.228614e-01 2.228614e-01 2.228614e-01 2.228614e-01 2.228614e-01 2.228614e-01 2.228614e-01 2.228614e-01 2.228614e-01 2.228614e-01 2.228614e-01 2.228614e-01 2.228614e-01 2.228614e-01 2.228614e-01 2.228614e-01 2.228614e-01 2.228614e-01 2.228614e-01 2.228614e-01 2.228614e-01 2.228614e-01 2.228614e-01 2.228614e-01 2.228614e-01 2.228614e-01 2.228614e-01 2.228614e-01 2.228614e-01 2.228614e-01 2.228614e-01 2.228614e-01 2.228614e-01 2.228614e-01 2.228614e-01 2.228614e-01 2.228614e-01 2.228614e-01 2.228614e-01 2.228614e-01 2.228614e-01 2.228614e-01 2.228614e-01 2.228614e-01 2.228614e-01 2.228614e-01 2.228614e-01 2.228614e-01 2.228614e-01 2.228614e-01 2.228614e-01 2.228614e-01 2.228614e-01 2.228614e-01 2.228614e-01 2.228614e-01 2.228614e-01 2.228614e-01 2.228614e-01 2.228614e-01 2.228614e-01 2.228614e-01 2.228614e-01 2.228614e-01 2.228614e-01 2.228614e-01 2.228614e-01 2.228614e-01 2.228614e-01 2.228614e-01 2.228614e-01 2.228614e-01 2.228614e-01 2.228614e-01 2.228614e-01 2.228614e-01 2.228614e-01 2.228614e-01 2.228614e-01 2.228614e-01 2.228614e-01 2.228614e-01 2.228614e-01 2.228614e-01 2.228614e-01 2.228614e-01 2.228614e-01 2.228614e-01 2.228614e-01 2.228614e-01 2.228614e-01 2.228614e-01 2.228614e-01 2.228614e-01 2.228614e-01 2.228614e-01 2.228614e-01 2.228614e-01 2.228614e-01 2.228614e-01 2.228614e-01 2.228614e-01 2.228614e-01 2.228614e-01 2.228614e-01 2.228614e-01 2.228614e-01 2.228614e-01 2.228614e-01 2.228614e-01 2.228614e-01 2.228614e-01 2.228614e-01 2.228614e-01 2.228614e-01 2.228614e-01 2.228614e-01 2.228614e-01 2.228614e-01 2.228614e-01 2.228614e-01 2.228614e-01 2.228614e-01 2.228614e-01 2.228614e-01 2.228614e-01 2.228614e-01 2.228614e-01 2.228614e-01 2.228614e-01 2.228614e-01 2.228614e-01 2.228614e-01 2.228614e-01 2.228614e-01 2.228614e-01 2.228614e-01 2.228614e-01 2.228614e-01 2.228614e-01 2.228614e-01 2.228614e-01 2.228614e-01 2.228614e-01 2.228614e-01 2.228614e-01 2.228614e-01 2.228614e-01 2.228614e-01 2.228614e-01 2.228614e-01 2.228614e-01 2.228614e-01 2.228614e-01 2.228614e-01 2.228614e-01 2.228614e-01 2.228614e-01 2.228614e-01 2.228614e-01 2.228614e-01 2.228614e-01 2.228614e-01 2.228614e-01 2.228614e-01 2.228614e-01 2.228614e-01 2.228614e-01 2.228614e-01 2.228614e-01 2.228614e-01 2.228614e-01 2.228614e-01 2.228614e-01 2.228614e-01 2.228614e-01 2.228614e-01 2.228614e-01 2.228614e-01 2.228614e-01 2.228614e-01 2.228614e-01 2.228614e-01 2.228614e-01 2.228614e-01 2.228614e-01 2.228614e-01 2.228614e-01 2.228614e-01 2.228614e-01 2.228614e-01 2.228614e-01 2.228614e-01 2.228614e-01 2.228614e-01 2.228614e-01 2.228614e-01 2.228614e-01 2.228614e-01 2.228614e-01 2.228614e-01 2.228614e-01 2.228614e-01 2.228614e-01 2.228614e-01 2.228614e-01 2.228614e-01 2.228614e-01 2.228614e-01 2.228614e-01 2.228614e-01 2.228614e-01 2.228614e-01 2.228614e-01 2.228614e-01 2.228614e-01 2.228614e-01 2.228614e-01 2.228614e-01 2.228614e-01 2.228614e-01 2.228614e-01 2.228614e-01 2.228614e-01 2.228614e-01 2.228614e-01 2.228614e-01 2.228614e-01 2.228614e-01 2.228614e-01 2.228614e-01 2.228614e-01 2.228614e-01 2.228614e-01 2.228614e-01 2.228614e-01 2.228614e-01 2.228614e-01 2.228614e-01 2.228614e-01 2.228614e-01 2.228614e-01 2.228614e-01 2.228614e-01 2.228614e-01 2.228614e-01 2.228614e-01 2.228614e-01 2.228614e-01 2.228614e-01 2.228614e-01 2.228614e-01 2.228614e-01 2.228614e-01 2.228614e-01 2.228614e-01 2.228614e-01 2.228614e-01 2.228614e-01 2.228614e-01 2.228614e-01 2.228614e-01 2.228614e-01 2.228614e-01 2.228614e-01 2.228614e-01 2.228614e-01 2.228614e-01 2.228614e-01 2.228614e-01 2.228614e-01 2.228614e-01 2.228614e-01 2.228614e-01 2.228614e-01 2.228614e-01 2.228614e-01 2.228614e-01 2.228614e-01 2.228614e-01 2.228614e-01 2.228614e-01 2.228614e-01 2.228614e-01 2.228614e-01 2.228614e-01 2.228614e-01 2.228614e-01 2.228614e-01 2.228614e-01 2.228614e-01 2.228614e-01 2.228614e-01 2.228614e-01 2.228614e-01 2.228614e-01 2.228614e-01 2.228614e-01 2.228614e-01 2.228614e-01 2.228614e-01 2.228614e-01 2.228614e-01 2.228614e-01 2.228614e-01 2.228614e-01 2.228614e-01 2.228614e-01 2.228614e-01 2.228614e-01 2.228614e-01 2.228614e-01 2.228614e-01 2.228614e-01 2.228614e-01 2.228614e-01 2.228614e-01 2.228614e-01 2.228614e-01 2.228614e-01 2.228614e-01 2.228614e-01 2.228614e-01 2.228614e-01 2.228614e-01 2.228614e-01 2.228614e-01 2.228614e-01 2.228614e-01 2.228614e-01 2.228614e-01 2.228614e-01 2.228614e-01 2.228614e-01 2.228614e-01 2.228614e-01 2.228614e-01 2.228614e-01 2.228614e-01 2.228614e-01 2.228614e-01 2.228614e-01 2.228614e-01 2.228614e-01 2.228614e-01 2.228614e-01 2.228614e-01 2.228614e-01 2.228614e-01 2.228614e-01 2.228614e-01 2.228614e-01 2.228614e-01 2.228614e-01 2.228614e-01 2.228614e-01 2.228614e-01 2.228614e-01 2.228614e-01 2.228614e-01 2.228614e-01 2.228614e-01 2.228614e-01 2.228614e-01 2.228614e-01 2.228614e-01 2.228614e-01 2.228614e-01 2.228614e-01 2.228614e-01 2.228614e-01 2.228614e-01 2.228614e-01 2.228614e-01 2.228614e-01 2.228614e-01 2.228614e-01 2.228614e-01 2.228614e-01 2.228614e-01 2.228614e-01 2.228614e-01 2.228614e-01 2.228614e-01 2.228614e-01 2.228614e-01 2.228614e-01 2.228614e-01 2.228614e-01 2.228614e-01 2.228614e-01 2.228614e-01 2.228614e-01 2.228614e-01 2.228614e-01 2.228614e-01 2.228614e-01 2.228614e-01 2.228614e-01 2.228614e-01 2.228614e-01 2.228614e-01 2.228614e-01 2.228614e-01 2.228614e-01 2.228614e-01 2.228614e-01 2.228614e-01 2.228614e-01 2.228614e-01 2.228614e-01 2.228614e-01 2.228614e-01 2.228614e-01 2.228614e-01 2.228614e-01 2.228614e-01 2.228614e-01 2.228614e-01 2.228614e-01 2.228614e-01 2.228614e-01 2.228614e-01 2.228614e-01 2.228614e-01 2.228614e-01 2.228614e-01 2.228614e-01 2.228614e-01 2.228614e-01 2.228614e-01 2.228614e-01 2.228614e-01 2.228614e-01 2.228614e-01 2.228614e-01 2.228614e-01 2.228614e-01 2.228614e-01 2.228614e-01 2.228614e-01 2.228614e-01 2.228614e-01 2.228614e-01 2.228614e-01 2.228614e-01 2.228614e-01 2.228614e-01 2.228614e-01 2.228614e-01 2.228614e-01 2.228614e-01 2.228614e-01 2.228614e-01 2.228614e-01 2.228614e-01 2.228614e-01 2.228614e-01 2.228614e-01 2.228614e-01 2.228614e-01 2.228614e-01 2.228614e-01 2.228614e-01 2.228614e-01 2.228614e-01 2.228614e-01 2.228614e-01 2.228614e-01 2.228614e-01 2.228614e-01 2.228614e-01 2.228614e-01 2.228614e-01 2.228614e-01 2.228614e-01 2.228614e-01 2.228614e-01 2.228614e-01 2.228614e-01 2.228614e-01 2.228614e-01 2.228614e-01 2.228614e-01 2.228614e-01 2.228614e-01 2.228614e-01 2.228614e-01 2.228614e-01 2.228614e-01 2.228614e-01 2.228614e-01 2.228614e-01 2.228614e-01 2.228614e-01 2.228614e-01 2.228614e-01 2.228614e-01 2.228614e-01 2.228614e-01 2.228614e-01 2.228614e-01 2.228614e-01 2.228614e-01 2.228614e-01 2.228614e-01 2.228614e-01 2.228614e-01 2.228614e-01 2.228614e-01 2.228614e-01 2.228614e-01 2.228614e-01 2.228614e-01 2.228614e-01 2.228614e-01 2.228614e-01 2.228614e-01 2.228614e-01 2.228614e-01 2.228614e-01 2.228614e-01 2.228614e-01 2.228614e-01 2.228614e-01 2.228614e-01 2.228614e-01 2.228614e-01 2.228614e-01 2.228614e-01 2.228614e-01 2.228614e-01 2.228614e-01 2.228614e-01 2.228614e-01 2.228614e-01 2.228614e-01 2.228614e-01 2.228614e-01 2.228614e-01 2.228614e-01 2.228614e-01 2.228614e-01 2.228614e-01 2.228614e-01 2.228614e-01 2.228614e-01 2.228614e-01 2.228614e-01 2.228614e-01 2.228614e-01 2.228614e-01 2.228614e-01 2.228614e-01 2.228614e-01 2.228614e-01 2.228614e-01 2.228614e-01 2.228614e-01 2.228614e-01 2.228614e-01 2.228614e-01 2.228614e-01 2.228614e-01 2.228614e-01 2.228614e-01 2.228614e-01 2.228614e-01 2.228614e-01 2.228614e-01 2.228614e-01 2.228614e-01 2.228614e-01 2.228614e-01 2.228614e-01 2.228614e-01 2.228614e-01 2.228614e-01 2.228614e-01 2.228614e-01 2.228614e-01 2.228614e-01 2.228614e-01 2.228614e-01 2.228614e-01 2.228614e-01 2.228614e-01 2.228614e-01 2.228614e-01 2.228614e-01 2.228614e-01 2.228614e-01 2.228614e-01 2.228614e-01 2.228614e-01 2.228614e-01 2.228614e-01 2.228614e-01 2.228614e-01 2.228614e-01 2.228614e-01 2.228614e-01 2.228614e-01 2.228614e-01 2.228614e-01 2.228614e-01 2.228614e-01 2.228614e-01 2.228614e-01 2.228614e-01 2.228614e-01 2.228614e-01 2.228614e-01 2.228614e-01 2.228614e-01 2.228614e-01 2.228614e-01 2.228614e-01 2.228614e-01 2.228614e-01 2.228614e-01 2.228614e-01 2.228614e-01 2.228614e-01 2.228614e-01 2.228614e-01 2.228614e-01 2.228614e-01 2.228614e-01 2.228614e-01 2.228614e-01 2.228614e-01 2.228614e-01 2.228614e-01 2.228614e-01 2.228614e-01 2.228614e-01 2.228614e-01 2.228614e-01 2.228614e-01 2.228614e-01 2.228614e-01 2.228614e-01 2.228614e-01 2.228614e-01 2.228614e-01 2.228614e-01 2.228614e-01 2.228614e-01 2.228614e-01 2.228614e-01 2.228614e-01 2.228614e-01 2.228614e-01 2.228614e-01 2.228614e-01 2.228614e-01 2.228614e-01 2.228614e-01 2.228614e-01 2.228614e-01 2.228614e-01 2.228614e-01 2.228614e-01 2.228614e-01 2.228614e-01 2.228614e-01 2.228614e-01 2.228614e-01 2.228614e-01 2.228614e-01 2.228614e-01 2.228614e-01 2.228614e-01 2.228614e-01 2.228614e-01 2.228614e-01 2.228614e-01 2.228614e-01 2.228614e-01 2.228614e-01 2.228614e-01 2.228614e-01 2.228614e-01 2.228614e-01 2.228614e-01 2.228614e-01 2.228614e-01 2.228614e-01 2.228614e-01 2.228614e-01 2.228614e-01 2.228614e-01 2.228614e-01 2.228614e-01 2.228614e-01 2.228614e-01 2.228614e-01 2.228614e-01 2.228614e-01 2.228614e-01 2.228614e-01 2.228614e-01 2.228614e-01 2.228614e-01 2.228614e-01 2.228614e-01 2.228614e-01 2.228614e-01 2.228614e-01 2.228614e-01 2.228614e-01 2.228614e-01 2.228614e-01 2.228614e-01 2.228614e-01 2.228614e-01 2.228614e-01 2.228614e-01 2.228614e-01 2.228614e-01 2.228614e-01 2.228614e-01 2.228614e-01 2.228614e-01 2.228614e-01 2.228614e-01 2.228614e-01 2.228614e-01 2.228614e-01 2.228614e-01 2.228614e-01 2.228614e-01 2.228614e-01 2.228614e-01 2.228614e-01 2.228614e-01 2.228614e-01 2.228614e-01 2.228614e-01 2.228614e-01 2.228614e-01 2.228614e-01 2.228614e-01 2.228614e-01 2.228614e-01 2.228614e-01 2.228614e-01 2.228614e-01 2.228614e-01 2.228614e-01 2.228614e-01 2.228614e-01 2.228614e-01 2.228614e-01 2.228614e-01 2.228614e-01 2.228614e-01 2.228614e-01 2.228614e-01 2.228614e-01 2.228614e-01 2.228614e-01 2.228614e-01 2.228614e-01 2.228614e-01 2.228614e-01 2.228614e-01 2.228614e-01 2.228614e-01 2.228614e-01 2.228614e-01 2.228614e-01 2.228614e-01 2.228614e-01 2.228614e-01 2.228614e-01 2.228614e-01 2.228614e-01 2.228614e-01 2.228614e-01 2.228614e-01 2.228614e-01 2.228614e-01 2.228614e-01 2.228614e-01 2.228614e-01 2.228614e-01 2.228614e-01 2.228614e-01 2.228614e-01 2.228614e-01 2.228614e-01 2.228614e-01 2.228614e-01 2.228614e-01 2.228614e-01 2.228614e-01 2.228614e-01 2.228614e-01 2.228614e-01 2.228614e-01 2.228614e-01 2.228614e-01 2.228614e-01 2.228614e-01 2.228614e-01 2.228614e-01 2.228614e-01 2.228614e-01 2.228614e-01 2.228614e-01 2.228614e-01 2.228614e-01 2.228614e-01 2.228614e-01 2.228614e-01 2.228614e-01 2.228614e-01 2.228614e-01 2.228614e-01 2.228614e-01 2.228614e-01 2.228614e-01 2.228614e-01 2.228614e-01 2.228614e-01 2.228614e-01 2.228614e-01 2.228614e-01 2.228614e-01 2.228614e-01 2.228614e-01 2.228614e-01 2.228614e-01 2.228614e-01 2.228614e-01 2.228614e-01 2.228614e-01 2.228614e-01 2.228614e-01 2.228614e-01 2.228614e-01 2.228614e-01 2.228614e-01 2.228614e-01 2.228614e-01 2.228614e-01 2.228614e-01 2.228614e-01 2.228614e-01 2.228614e-01 2.228614e-01 2.228614e-01 2.228614e-01 2.228614e-01 2.228614e-01 2.228614e-01 2.228614e-01 2.228614e-01 2.228614e-01 2.228614e-01 2.228614e-01 2.228614e-01 2.228614e-01 2.228614e-01 2.228614e-01 2.228614e-01 2.228614e-01 2.228614e-01 2.228614e-01 2.228614e-01 2.228614e-01 2.228614e-01 2.228614e-01 2.228614e-01 2.228614e-01 2.228614e-01 2.228614e-01 2.228614e-01 2.228614e-01 2.228614e-01 2.228614e-01 2.228614e-01 2.228614e-01 2.228614e-01 2.228614e-01 2.228614e-01 2.228614e-01 2.228614e-01 2.228614e-01 2.228614e-01 2.228614e-01 2.228614e-01 2.228614e-01 2.228614e-01 2.228614e-01 2.228614e-01 2.228614e-01 2.228614e-01 2.228614e-01 2.228614e-01 2.228614e-01 2.228614e-01 2.228614e-01 2.228614e-01 2.228614e-01 2.228614e-01 2.228614e-01 2.228614e-01 2.228614e-01 2.228614e-01 2.228614e-01 2.228614e-01 2.228614e-01 2.228614e-01 2.228614e-01 2.228614e-01 2.228614e-01 2.228614e-01 2.228614e-01 2.228614e-01 2.228614e-01 2.228614e-01 2.228614e-01 2.228614e-01 2.228614e-01 2.228614e-01 2.228614e-01 2.228614e-01 2.228614e-01 2.228614e-01 2.228614e-01 2.228614e-01 2.228614e-01 2.228614e-01 2.228614e-01 2.228614e-01 2.228614e-01 2.228614e-01 2.228614e-01 2.228614e-01 2.228614e-01 2.228614e-01 2.228614e-01 2.228614e-01 2.228614e-01 2.228614e-01 2.228614e-01 2.228614e-01 2.228614e-01 2.228614e-01 2.228614e-01 2.228614e-01 2.228614e-01 2.228614e-01 2.228614e-01 2.228614e-01 2.228614e-01 2.228614e-01 2.228614e-01 2.228614e-01 2.228614e-01 2.228614e-01 2.228614e-01 2.228614e-01 2.228614e-01 2.228614e-01 2.228614e-01 2.228614e-01 2.228614e-01 2.228614e-01 2.228614e-01 2.228614e-01 2.228614e-01 2.228614e-01 2.228614e-01 2.228614e-01 2.228614e-01 2.228614e-01 2.228614e-01 2.228614e-01 2.228614e-01 2.228614e-01 2.228614e-01 2.228614e-01 2.228614e-01 2.228614e-01 2.228614e-01 2.228614e-01 2.228614e-01 2.228614e-01 2.228614e-01 2.228614e-01 2.228614e-01 2.228614e-01 2.228614e-01 2.228614e-01 2.228614e-01 2.228614e-01 2.228614e-01 2.228614e-01 2.228614e-01 2.228614e-01 2.228614e-01 2.228614e-01 2.228614e-01 2.228614e-01 2.228614e-01 2.228614e-01 2.228614e-01 2.228614e-01 2.228614e-01 2.228614e-01 2.228614e-01 2.228614e-01 2.228614e-01 2.228614e-01 2.228614e-01 2.228614e-01 2.228614e-01 2.228614e-01 2.228614e-01 2.228614e-01 2.228614e-01 2.228614e-01 2.228614e-01 2.228614e-01 2.228614e-01 2.228614e-01 2.228614e-01 2.228614e-01 2.228614e-01 2.228614e-01 2.228614e-01 2.228614e-01 2.228614e-01 2.228614e-01 2.228614e-01 2.228614e-01 2.228614e-01 2.228614e-01 2.228614e-01 2.228614e-01 2.228614e-01 2.228614e-01 2.228614e-01 2.228614e-01 2.228614e-01 2.228614e-01 2.228614e-01 2.228614e-01 2.228614e-01 2.228614e-01 2.228614e-01 2.228614e-01 2.228614e-01 2.228614e-01 2.228614e-01 2.228614e-01 2.228614e-01 2.228614e-01 2.228614e-01 2.228614e-01 2.228614e-01 2.228614e-01 2.228614e-01 2.228614e-01 2.228614e-01 2.228614e-01 2.228614e-01 2.228614e-01 2.228614e-01 2.228614e-01 2.228614e-01 2.228614e-01 2.228614e-01 2.228614e-01 2.228614e-01 2.228614e-01 2.228614e-01 2.228614e-01 2.228614e-01 2.228614e-01 2.228614e-01 2.228614e-01 2.228614e-01 2.228614e-01 2.228614e-01 2.228614e-01 2.228614e-01 2.228614e-01 2.228614e-01 2.228614e-01 2.228614e-01 2.228614e-01 2.228614e-01 2.228614e-01 2.228614e-01 2.228614e-01 2.228614e-01 2.228614e-01 2.228614e-01 2.228614e-01 2.228614e-01 2.228614e-01 2.228614e-01 2.228614e-01 2.228614e-01 2.228614e-01 2.228614e-01 2.228614e-01 2.228614e-01 2.228614e-01 2.228614e-01 2.228614e-01 2.228614e-01 2.228614e-01 2.228614e-01 2.228614e-01 2.228614e-01 2.228614e-01 2.228614e-01 2.228614e-01 2.228614e-01 2.228614e-01 2.228614e-01 2.228614e-01 2.228614e-01 2.228614e-01 2.228614e-01 2.228614e-01 2.228614e-01 2.228614e-01 2.228614e-01 2.228614e-01 2.228614e-01 2.228614e-01 2.228614e-01 2.228614e-01 2.228614e-01 2.228614e-01 2.228614e-01 2.228614e-01 2.228614e-01 2.228614e-01 2.228614e-01 2.228614e-01 2.228614e-01 2.228614e-01 2.228614e-01 2.228614e-01 2.228614e-01 2.228614e-01 2.228614e-01 2.228614e-01 2.228614e-01 2.228614e-01 2.228614e-01 2.228614e-01 2.228614e-01 2.228614e-01 2.228614e-01 2.228614e-01 2.228614e-01 2.228614e-01 2.228614e-01 2.228614e-01 2.228614e-01 2.228614e-01 2.228614e-01 2.228614e-01 2.228614e-01 2.228614e-01 2.228614e-01 2.228614e-01 2.228614e-01 2.228614e-01 2.228614e-01 2.228614e-01 2.228614e-01 2.228614e-01 2.228614e-01 2.228614e-01 2.228614e-01 2.228614e-01 2.228614e-01 2.228614e-01 2.228614e-01 2.228614e-01 2.228614e-01 2.228614e-01 2.228614e-01 2.228614e-01 2.228614e-01 2.228614e-01 2.228614e-01 2.228614e-01 2.228614e-01 2.228614e-01 2.228614e-01 2.228614e-01 2.228614e-01 2.228614e-01 2.228614e-01 2.228614e-01 2.228614e-01 2.228614e-01 2.228614e-01 2.228614e-01 2.228614e-01 2.228614e-01 2.228614e-01 2.228614e-01 2.228614e-01 2.228614e-01 2.228614e-01 2.228614e-01 2.228614e-01 2.228614e-01 2.228614e-01 2.228614e-01 2.228614e-01 2.228614e-01 2.228614e-01 2.228614e-01 2.228614e-01 2.228614e-01 2.228614e-01 2.228614e-01 2.228614e-01 2.228614e-01 2.228614e-01 2.228614e-01 2.228614e-01 2.228614e-01 2.228614e-01 2.228614e-01 2.228614e-01 2.228614e-01 2.228614e-01 2.228614e-01 2.228614e-01 2.228614e-01 2.228614e-01 2.228614e-01 2.228614e-01 2.228614e-01 2.228614e-01 2.228614e-01 2.228614e-01 2.228614e-01 2.228614e-01 2.228614e-01 2.228614e-01 2.228614e-01 2.228614e-01 2.228614e-01 2.228614e-01 2.228614e-01 2.228614e-01 2.228614e-01 2.228614e-01 2.228614e-01 2.228614e-01 2.228614e-01 2.228614e-01 2.228614e-01 2.228614e-01 2.228614e-01 2.228614e-01 2.228614e-01 2.228614e-01 2.228614e-01 2.228614e-01 2.228614e-01 2.228614e-01 2.228614e-01 2.228614e-01 2.228614e-01 2.228614e-01 2.228614e-01 2.228614e-01 2.228614e-01 2.228614e-01 2.228614e-01 2.228614e-01 2.228614e-01 2.228614e-01 2.228614e-01 2.228614e-01 2.228614e-01 2.228614e-01 2.228614e-01 2.228614e-01 2.228614e-01 2.228614e-01 2.228614e-01 2.228614e-01 2.228614e-01 2.228614e-01 2.228614e-01 2.228614e-01 2.228614e-01 2.228614e-01 2.228614e-01 2.228614e-01 2.228614e-01 2.228614e-01 2.228614e-01 2.228614e-01 2.228614e-01 2.228614e-01 2.228614e-01 2.228614e-01 2.228614e-01 2.228614e-01 2.228614e-01 2.228614e-01 2.228614e-01 2.228614e-01 2.228614e-01 2.228614e-01 2.228614e-01 2.228614e-01 2.228614e-01 2.228614e-01 2.228614e-01 2.228614e-01 2.228614e-01 2.228614e-01 2.228614e-01 2.228614e-01 2.228614e-01 2.228614e-01 2.228614e-01 2.228614e-01 2.228614e-01 2.228614e-01 2.228614e-01 2.228614e-01 2.228614e-01 2.228614e-01 2.228614e-01 2.228614e-01 2.228614e-01 2.228614e-01 2.228614e-01 2.228614e-01 2.228614e-01 2.228614e-01 2.228614e-01 2.228614e-01 2.228614e-01 2.228614e-01 2.228614e-01 2.228614e-01 2.228614e-01 2.228614e-01 2.228614e-01 2.228614e-01 2.228614e-01 2.228614e-01 2.228614e-01 2.228614e-01 2.228614e-01 2.228614e-01 2.228614e-01 2.228614e-01 2.228614e-01 2.228614e-01 2.228614e-01 2.228614e-01 2.228614e-01 2.228614e-01 2.228614e-01 2.228614e-01 2.228614e-01 2.228614e-01 2.228614e-01 2.228614e-01 2.228614e-01 2.228614e-01 2.228614e-01 2.228614e-01 2.228614e-01 2.228614e-01 2.228614e-01 2.228614e-01 2.228614e-01 2.228614e-01 2.228614e-01 2.228614e-01 2.228614e-01 2.228614e-01 2.228614e-01 2.228614e-01 2.228614e-01 2.228614e-01 2.228614e-01 2.228614e-01 2.228614e-01 2.228614e-01 2.228614e-01 2.228614e-01 2.228614e-01 2.228614e-01 2.228614e-01 2.228614e-01 2.228614e-01 2.228614e-01 2.228614e-01 2.228614e-01 2.228614e-01 2.228614e-01 2.228614e-01 2.228614e-01 2.228614e-01 2.228614e-01 2.228614e-01 2.228614e-01 2.228614e-01 2.228614e-01 2.228614e-01 2.228614e-01 2.228614e-01 2.228614e-01 2.228614e-01 2.228614e-01 2.228614e-01 2.228614e-01 2.228614e-01 2.228614e-01 2.228614e-01 2.228614e-01 2.228614e-01 2.228614e-01 2.228614e-01 2.228614e-01 2.228614e-01 2.228614e-01 2.228614e-01 2.228614e-01 2.228614e-01 2.228614e-01 2.228614e-01 2.228614e-01 2.228614e-01 2.228614e-01 2.228614e-01 2.228614e-01 2.228614e-01 2.228614e-01 2.228614e-01 2.228614e-01 2.228614e-01 2.228614e-01 2.228614e-01 2.228614e-01 2.228614e-01 2.228614e-01 2.228614e-01 2.228614e-01 2.228614e-01 2.228614e-01 2.228614e-01 2.228614e-01 2.228614e-01 2.228614e-01 2.228614e-01 2.228614e-01 2.228614e-01 2.228614e-01 2.228614e-01 2.228614e-01 2.228614e-01 2.228614e-01 2.228614e-01 2.228614e-01 2.228614e-01 2.228614e-01 2.228614e-01 2.228614e-01 2.228614e-01 2.228614e-01 2.228614e-01 2.228614e-01 2.228614e-01 2.228614e-01 2.228614e-01 2.228614e-01 2.228614e-01 2.228614e-01 2.228614e-01 2.228614e-01 2.228614e-01 2.228614e-01 2.228614e-01 2.228614e-01 2.228614e-01 2.228614e-01 2.228614e-01 2.228614e-01 2.228614e-01 2.228614e-01 2.228614e-01 2.228614e-01 2.228614e-01 2.228614e-01 2.228614e-01 2.228614e-01 2.228614e-01 2.228614e-01 2.228614e-01 2.228614e-01 2.228614e-01 2.228614e-01 2.228614e-01 2.228614e-01 2.228614e-01 2.228614e-01 2.228614e-01 2.228614e-01 2.228614e-01 2.228614e-01 2.228614e-01 2.228614e-01 2.228614e-01 2.228614e-01 2.228614e-01 2.228614e-01 2.228614e-01 2.228614e-01 2.228614e-01 2.228614e-01 2.228614e-01 2.228614e-01 2.228614e-01 2.228614e-01 2.228614e-01 2.228614e-01 2.228614e-01 2.228614e-01 2.228614e-01 2.228614e-01 2.228614e-01 2.228614e-01 2.228614e-01 2.228614e-01 2.228614e-01 2.228614e-01 2.228614e-01 2.228614e-01 2.228614e-01 2.228614e-01 2.228614e-01 2.228614e-01 2.228614e-01 2.228614e-01 2.228614e-01 2.228614e-01 2.228614e-01 2.228614e-01 2.228614e-01 2.228614e-01 2.228614e-01 2.228614e-01 2.228614e-01 2.228614e-01 2.228614e-01 2.228614e-01 2.228614e-01 2.228614e-01 2.228614e-01 2.228614e-01 2.228614e-01 2.228614e-01 2.228614e-01 2.228614e-01 2.228614e-01 2.228614e-01 2.228614e-01 2.228614e-01 2.228614e-01 2.228614e-01 2.228614e-01 2.228614e-01 2.228614e-01 2.228614e-01 2.228614e-01 2.228614e-01 2.228614e-01 2.228614e-01 2.228614e-01 2.228614e-01 2.228614e-01 2.228614e-01 2.228614e-01 2.228614e-01 2.228614e-01 2.228614e-01 2.228614e-01 2.228614e-01 2.228614e-01 2.228614e-01 2.228614e-01 2.228614e-01 2.228614e-01 2.228614e-01 2.228614e-01 2.228614e-01 2.228614e-01 2.228614e-01 2.228614e-01 2.228614e-01 2.228614e-01 2.228614e-01 2.228614e-01 2.228614e-01 2.228614e-01 2.228614e-01 2.228614e-01 2.228614e-01 2.228614e-01 2.228614e-01 2.228614e-01 2.228614e-01 2.228614e-01 2.228614e-01 2.228614e-01 2.228614e-01 2.228614e-01 2.228614e-01 2.228614e-01 2.228614e-01 2.228614e-01 2.228614e-01 2.228614e-01 2.228614e-01 2.228614e-01 2.228614e-01 2.228614e-01 2.228614e-01 2.228614e-01 2.228614e-01 2.228614e-01 2.228614e-01 2.228614e-01 2.228614e-01 2.228614e-01 2.228614e-01 2.228614e-01 2.228614e-01 2.228614e-01 2.228614e-01 2.228614e-01 2.228614e-01 2.228614e-01 2.228614e-01 2.228614e-01 2.228614e-01 2.228614e-01 2.228614e-01 2.228614e-01 2.228614e-01 2.228614e-01 2.228614e-01 2.228614e-01 2.228614e-01 2.228614e-01 2.228614e-01 2.228614e-01 2.228614e-01 2.228614e-01 2.228614e-01 2.228614e-01 2.228614e-01 2.228614e-01 2.228614e-01 2.228614e-01 2.228614e-01 2.228614e-01 2.228614e-01 2.228614e-01 2.228614e-01 2.228614e-01 2.228614e-01 2.228614e-01 2.228614e-01 2.228614e-01 2.228614e-01 2.228614e-01 2.228614e-01 2.228614e-01 2.228614e-01 2.228614e-01 2.228614e-01 2.228614e-01 2.228614e-01 2.228614e-01 2.228614e-01 2.228614e-01 2.228614e-01 2.228614e-01 2.228614e-01 2.228614e-01 2.228614e-01 2.228614e-01 2.228614e-01 2.228614e-01 2.228614e-01 2.228614e-01 2.228614e-01 2.228614e-01 2.228614e-01 2.228614e-01 2.228614e-01 2.228614e-01 2.228614e-01 2.228614e-01 2.228614e-01 2.228614e-01 2.228614e-01 2.228614e-01 2.228614e-01 2.228614e-01 2.228614e-01 2.228614e-01 2.228614e-01 2.228614e-01 2.228614e-01 2.228614e-01 2.228614e-01 2.228614e-01 2.228614e-01 2.228614e-01 2.228614e-01 2.228614e-01 2.228614e-01 2.228614e-01 2.228614e-01 2.228614e-01 2.228614e-01 2.228614e-01 2.228614e-01 2.228614e-01 2.228614e-01 2.228614e-01 2.228614e-01 2.228614e-01 2.228614e-01 2.228614e-01 2.228614e-01 2.228614e-01 2.228614e-01 2.228614e-01 2.228614e-01 2.228614e-01 2.228614e-01 2.228614e-01 2.228614e-01 2.228614e-01 2.228614e-01 2.228614e-01 2.228614e-01 2.228614e-01 2.228614e-01 2.228614e-01 2.228614e-01 2.228614e-01 2.228614e-01 2.228614e-01 2.228614e-01 2.228614e-01 2.228614e-01 2.228614e-01 2.228614e-01 2.228614e-01 2.228614e-01 2.228614e-01 2.228614e-01 2.228614e-01 2.228614e-01 2.228614e-01 2.228614e-01 2.228614e-01 2.228614e-01 2.228614e-01 2.228614e-01 2.228614e-01 2.228614e-01 2.228614e-01 2.228614e-01 2.228614e-01 2.228614e-01 2.228614e-01 2.228614e-01 2.228614e-01 2.228614e-01 2.228614e-01 2.228614e-01 2.228614e-01 2.228614e-01 2.228614e-01 2.228614e-01 2.228614e-01 2.228614e-01 2.228614e-01 2.228614e-01 2.228614e-01 2.228614e-01 2.228614e-01 2.228614e-01 2.228614e-01 2.228614e-01 2.228614e-01 2.228614e-01 2.228614e-01 2.228614e-01 2.228614e-01 2.228614e-01 2.228614e-01 2.228614e-01 2.228614e-01 2.228614e-01 2.228614e-01 2.228614e-01 2.228614e-01 2.228614e-01 2.228614e-01 2.228614e-01 2.228614e-01 2.228614e-01 2.228614e-01 2.228614e-01 2.228614e-01 2.228614e-01 2.228614e-01 2.228614e-01 2.228614e-01 2.228614e-01 2.228614e-01 2.228614e-01 2.228614e-01 2.228614e-01 2.228614e-01 2.228614e-01 2.228614e-01 2.228614e-01 2.228614e-01 2.228614e-01 2.228614e-01 2.228614e-01 2.228614e-01 2.228614e-01 2.228614e-01 2.228614e-01 2.228614e-01 2.228614e-01 2.228614e-01 2.228614e-01 2.228614e-01 2.228614e-01 2.228614e-01 2.228614e-01 2.228614e-01 2.228614e-01 2.228614e-01 2.228614e-01 2.228614e-01 2.228614e-01 2.228614e-01 2.228614e-01 2.228614e-01 2.228614e-01 2.228614e-01 2.228614e-01 2.228614e-01 2.228614e-01 2.228614e-01 2.228614e-01 2.228614e-01 2.228614e-01 2.228614e-01 2.228614e-01 2.228614e-01 2.228614e-01 2.228614e-01 2.228614e-01 2.228614e-01 2.228614e-01 2.228614e-01 2.228614e-01 2.228614e-01 2.228614e-01 2.228614e-01 2.228614e-01 2.228614e-01 2.228614e-01 2.228614e-01 2.228614e-01 2.228614e-01 2.228614e-01 2.228614e-01 2.228614e-01 2.228614e-01 2.228614e-01 2.228614e-01 2.228614e-01 2.228614e-01 2.228614e-01 2.228614e-01 2.228614e-01 2.228614e-01 2.228614e-01 2.228614e-01 2.228614e-01 2.228614e-01 2.228614e-01 2.228614e-01 2.228614e-01 2.228614e-01 2.228614e-01 2.228614e-01 2.228614e-01 2.228614e-01 2.228614e-01 2.228614e-01 2.228614e-01 2.228614e-01 2.228614e-01 2.228614e-01 2.228614e-01 2.228614e-01 2.228614e-01 2.228614e-01 2.228614e-01 2.228614e-01 2.228614e-01 2.228614e-01 2.228614e-01 2.228614e-01 2.228614e-01 2.228614e-01 2.228614e-01 2.228614e-01 2.228614e-01 2.228614e-01 2.228614e-01 2.228614e-01 2.228614e-01 2.228614e-01 2.228614e-01 2.228614e-01 2.228614e-01 2.228614e-01 2.228614e-01 2.228614e-01 2.228614e-01 2.228614e-01 2.228614e-01 2.228614e-01 2.228614e-01 2.228614e-01 2.228614e-01 2.228614e-01 2.228614e-01 2.228614e-01 2.228614e-01 2.228614e-01 2.228614e-01 2.228614e-01 2.228614e-01 2.228614e-01 2.228614e-01 2.228614e-01 2.228614e-01 2.228614e-01 2.228614e-01 2.228614e-01 2.228614e-01 2.228614e-01 2.228614e-01 2.228614e-01 2.228614e-01 2.228614e-01 2.228614e-01 2.228614e-01 2.228614e-01 2.228614e-01 2.228614e-01 2.228614e-01 2.228614e-01 2.228614e-01 2.228614e-01 2.228614e-01 2.228614e-01 2.228614e-01 2.228614e-01 2.228614e-01 2.228614e-01 2.228614e-01 2.228614e-01 2.228614e-01 2.228614e-01 2.228614e-01 2.228614e-01 2.228614e-01 2.228614e-01 2.228614e-01 2.228614e-01 2.228614e-01 2.228614e-01 2.228614e-01 2.228614e-01 2.228614e-01 2.228614e-01 2.228614e-01 2.228614e-01 2.228614e-01 2.228614e-01 2.228614e-01 2.228614e-01 2.228614e-01 2.228614e-01 2.228614e-01 2.228614e-01 2.228614e-01 2.228614e-01 2.228614e-01 2.228614e-01 2.228614e-01 2.228614e-01 2.228614e-01 2.228614e-01 2.228614e-01 2.228614e-01 2.228614e-01 2.228614e-01 2.228614e-01 2.228614e-01 2.228614e-01 2.228614e-01 2.228614e-01 2.228614e-01 2.228614e-01 2.228614e-01 2.228614e-01 2.228614e-01 2.228614e-01 2.228614e-01 2.228614e-01 2.228614e-01 2.228614e-01 2.228614e-01 2.228614e-01 2.228614e-01 2.228614e-01 2.228614e-01 2.228614e-01 2.228614e-01 2.228614e-01 2.228614e-01 2.228614e-01 2.228614e-01 2.228614e-01 2.228614e-01 2.228614e-01 2.228614e-01 2.228614e-01 2.228614e-01 2.228614e-01 2.228614e-01 2.228614e-01 2.228614e-01 2.228614e-01 2.228614e-01 2.228614e-01 2.228614e-01 2.228614e-01 2.228614e-01 2.228614e-01 2.228614e-01 2.228614e-01 2.228614e-01 2.228614e-01 2.228614e-01 2.228614e-01 2.228614e-01 2.228614e-01 2.228614e-01 2.228614e-01 2.228614e-01 2.228614e-01 2.228614e-01 2.228614e-01 2.228614e-01 2.228614e-01 2.228614e-01 2.228614e-01 2.228614e-01 2.228614e-01 2.228614e-01 2.228614e-01 2.228614e-01 2.228614e-01 2.228614e-01 2.228614e-01 2.228614e-01 2.228614e-01 2.228614e-01 2.228614e-01 2.228614e-01 2.228614e-01 2.228614e-01 2.228614e-01 2.228614e-01 2.228614e-01 2.228614e-01 2.228614e-01 2.228614e-01 2.228614e-01 2.228614e-01 2.228614e-01 2.228614e-01 2.228614e-01 2.228614e-01 2.228614e-01 2.228614e-01 2.228614e-01 2.228614e-01 2.228614e-01 2.228614e-01 2.228614e-01 2.228614e-01 2.228614e-01 2.228614e-01 2.228614e-01 2.228614e-01 2.228614e-01 2.228614e-01 2.228614e-01 2.228614e-01 2.228614e-01 2.228614e-01 2.228614e-01 2.228614e-01 2.228614e-01 2.228614e-01 2.228614e-01 2.228614e-01 2.228614e-01 2.228614e-01 2.228614e-01 2.228614e-01 2.228614e-01 2.228614e-01 2.228614e-01 2.228614e-01 2.228614e-01 2.228614e-01 2.228614e-01 2.228614e-01 2.228614e-01 2.228614e-01 2.228614e-01 2.228614e-01 2.228614e-01 2.228614e-01 2.228614e-01 2.228614e-01 2.228614e-01 2.228614e-01 2.228614e-01 2.228614e-01 2.228614e-01 2.228614e-01 2.228614e-01 2.228614e-01 2.228614e-01 2.228614e-01 2.228614e-01 2.228614e-01 2.228614e-01 2.228614e-01 2.228614e-01 2.228614e-01 2.228614e-01 2.228614e-01 2.228614e-01 2.228614e-01 2.228614e-01 2.228614e-01 2.228614e-01 2.228614e-01 2.228614e-01 2.228614e-01 2.228614e-01 2.228614e-01 2.228614e-01 2.228614e-01 2.228614e-01 2.228614e-01 2.228614e-01 2.228614e-01 2.228614e-01 2.228614e-01 2.228614e-01 2.228614e-01 2.228614e-01 2.228614e-01 2.228614e-01 2.228614e-01 2.228614e-01 2.228614e-01 2.228614e-01 2.228614e-01 2.228614e-01 2.228614e-01 2.228614e-01 2.228614e-01 2.228614e-01 2.228614e-01 2.228614e-01 2.228614e-01 2.228614e-01 2.228614e-01 2.228614e-01 2.228614e-01 2.228614e-01 2.228614e-01 2.228614e-01 2.228614e-01 2.228614e-01 2.228614e-01 2.228614e-01 2.228614e-01 2.228614e-01 2.228614e-01 2.228614e-01 2.228614e-01 2.228614e-01 2.228614e-01 2.228614e-01 2.228614e-01 2.228614e-01 2.228614e-01 2.228614e-01 2.228614e-01 2.228614e-01 2.228614e-01 2.228614e-01 2.228614e-01 2.228614e-01 2.228614e-01 2.228614e-01 2.228614e-01 2.228614e-01 2.228614e-01 2.228614e-01 2.228614e-01 2.228614e-01 2.228614e-01 2.228614e-01 2.228614e-01 2.228614e-01 2.228614e-01 2.228614e-01 2.228614e-01 2.228614e-01 2.228614e-01 2.228614e-01 2.228614e-01 2.228614e-01 2.228614e-01 2.228614e-01 2.228614e-01 2.228614e-01 2.228614e-01 2.228614e-01 2.228614e-01 2.228614e-01 2.228614e-01 2.228614e-01 2.228614e-01 2.228614e-01 2.228614e-01 2.228614e-01 2.228614e-01 2.228614e-01 2.228614e-01 2.228614e-01 2.228614e-01 2.228614e-01 2.228614e-01 2.228614e-01 2.228614e-01 2.228614e-01 2.228614e-01 2.228614e-01 2.228614e-01 2.228614e-01 2.228614e-01 2.228614e-01 2.228614e-01 2.228614e-01 2.228614e-01 2.228614e-01 2.228614e-01 2.228614e-01 2.228614e-01 2.228614e-01 2.228614e-01 2.228614e-01 2.228614e-01 2.228614e-01 2.228614e-01 2.228614e-01 2.228614e-01 2.228614e-01 2.228614e-01 2.228614e-01 2.228614e-01 2.228614e-01 2.228614e-01 2.228614e-01 2.228614e-01 2.228614e-01 2.228614e-01 2.228614e-01 2.228614e-01 2.228614e-01 2.228614e-01 2.228614e-01 2.228614e-01 2.228614e-01 2.228614e-01 2.228614e-01 2.228614e-01 2.228614e-01 2.228614e-01 2.228614e-01 2.228614e-01 2.228614e-01 2.228614e-01 2.228614e-01 2.228614e-01 2.228614e-01 2.228614e-01 2.228614e-01 2.228614e-01 2.228614e-01 2.228614e-01 2.228614e-01 2.228614e-01 2.228614e-01 2.228614e-01 2.228614e-01 2.228614e-01 2.228614e-01 2.228614e-01 2.228614e-01 2.228614e-01 2.228614e-01 2.228614e-01 2.228614e-01 2.228614e-01 2.228614e-01 2.228614e-01 2.228614e-01 2.228614e-01 2.228614e-01 2.228614e-01 2.228614e-01 2.228614e-01 2.228614e-01 2.228614e-01 2.228614e-01 2.228614e-01 2.228614e-01 2.228614e-01 2.228614e-01 2.228614e-01 2.228614e-01 2.228614e-01 2.228614e-01 2.228614e-01 2.228614e-01 2.228614e-01 2.228614e-01 2.228614e-01 2.228614e-01 2.228614e-01 2.228614e-01 2.228614e-01 2.228614e-01 2.228614e-01 2.228614e-01 2.228614e-01 2.228614e-01 2.228614e-01 2.228614e-01 2.228614e-01 2.228614e-01 2.228614e-01 2.228614e-01 2.228614e-01 2.228614e-01 2.228614e-01 2.228614e-01 2.228614e-01 2.228614e-01 2.228614e-01 2.228614e-01 2.228614e-01 2.228614e-01 2.228614e-01 2.228614e-01 2.228614e-01 2.228614e-01 2.228614e-01 2.228614e-01 2.228614e-01 2.228614e-01 2.228614e-01 2.228614e-01 2.228614e-01 2.228614e-01 2.228614e-01 2.228614e-01 2.228614e-01 2.228614e-01 2.228614e-01 2.228614e-01 2.228614e-01 2.228614e-01 2.228614e-01 2.228614e-01 2.228614e-01 2.228614e-01 2.228614e-01 2.228614e-01 2.228614e-01 2.228614e-01 2.228614e-01 2.228614e-01 2.228614e-01 2.228614e-01 2.228614e-01 2.228614e-01 2.228614e-01 2.228614e-01 2.228614e-01 2.228614e-01 2.228614e-01 2.228614e-01 2.228614e-01 2.228614e-01 2.228614e-01 2.228614e-01 2.228614e-01 2.228614e-01 2.228614e-01 2.228614e-01 2.228614e-01 2.228614e-01 2.228614e-01 2.228614e-01 2.228614e-01 2.228614e-01 2.228614e-01 2.228614e-01 2.228614e-01 2.228614e-01 2.228614e-01 2.228614e-01 2.228614e-01 2.228614e-01 2.228614e-01 2.228614e-01 2.228614e-01 2.228614e-01 2.228614e-01 2.228614e-01 2.228614e-01 2.228614e-01 2.228614e-01 2.228614e-01 2.228614e-01 2.228614e-01 2.228614e-01 2.228614e-01 2.228614e-01 2.228614e-01 2.228614e-01 2.228614e-01 2.228614e-01 2.228614e-01 2.228614e-01 2.228614e-01 2.228614e-01 2.228614e-01 2.228614e-01 2.228614e-01 2.228614e-01 2.228614e-01 2.228614e-01 2.228614e-01 2.228614e-01 2.228614e-01 2.228614e-01 2.228614e-01 2.228614e-01 2.228614e-01 2.228614e-01 2.228614e-01 2.228614e-01 2.228614e-01 2.228614e-01 2.228614e-01 2.228614e-01 2.228614e-01 2.228614e-01 2.228614e-01 2.228614e-01 2.228614e-01 2.228614e-01 2.228614e-01 2.228614e-01 2.228614e-01 2.228614e-01 2.228614e-01 2.228614e-01 2.228614e-01 2.228614e-01 2.228614e-01 2.228614e-01 2.228614e-01 2.228614e-01 2.228614e-01 2.228614e-01 2.228614e-01 2.228614e-01 2.228614e-01 2.228614e-01 2.228614e-01 2.228614e-01 2.228614e-01 2.228614e-01 2.228614e-01 2.228614e-01 2.228614e-01 2.228614e-01 2.228614e-01 2.228614e-01 2.228614e-01 2.228614e-01 2.228614e-01 2.228614e-01 2.228614e-01 2.228614e-01 2.228614e-01 2.228614e-01 2.228614e-01 2.228614e-01 2.228614e-01 2.228614e-01 2.228614e-01 2.228614e-01 2.228614e-01 2.228614e-01 2.228614e-01 2.228614e-01 2.228614e-01 2.228614e-01 2.228614e-01 2.228614e-01 2.228614e-01 2.228614e-01 2.228614e-01 2.228614e-01 2.228614e-01 2.228614e-01 2.228614e-01 2.228614e-01 2.228614e-01 2.228614e-01 2.228614e-01 2.228614e-01 2.228614e-01 2.228614e-01 2.228614e-01 2.228614e-01 2.228614e-01 2.228614e-01 2.228614e-01 2.228614e-01 2.228614e-01 2.228614e-01 2.228614e-01 2.228614e-01 2.228614e-01 2.228614e-01 2.228614e-01 2.228614e-01 2.228614e-01 2.228614e-01 2.228614e-01 2.228614e-01 2.228614e-01 2.228614e-01 2.228614e-01 2.228614e-01 2.228614e-01 2.228614e-01 2.228614e-01 2.228614e-01 2.228614e-01 2.228614e-01 2.228614e-01 2.228614e-01 2.228614e-01 2.228614e-01 2.228614e-01 2.228614e-01 2.228614e-01 2.228614e-01 2.228614e-01 2.228614e-01 2.228614e-01 2.228614e-01 2.228614e-01 2.228614e-01 2.228614e-01 2.228614e-01 2.228614e-01 2.228614e-01 2.228614e-01 2.228614e-01 2.228614e-01 2.228614e-01 2.228614e-01 2.228614e-01 2.228614e-01 2.228614e-01 2.228614e-01 2.228614e-01 2.228614e-01 2.228614e-01 2.228614e-01 2.228614e-01 2.228614e-01 2.228614e-01 2.228614e-01 2.228614e-01 2.228614e-01 2.228614e-01 2.228614e-01 2.228614e-01 2.228614e-01 2.228614e-01 2.228614e-01 2.228614e-01 2.228614e-01 2.228614e-01 2.228614e-01 2.228614e-01 2.228614e-01 2.228614e-01 2.228614e-01 2.228614e-01 2.228614e-01 2.228614e-01 2.228614e-01 2.228614e-01 2.228614e-01 2.228614e-01 2.228614e-01 2.228614e-01 2.228614e-01 2.228614e-01 2.228614e-01 2.228614e-01 2.228614e-01 2.228614e-01 2.228614e-01 2.228614e-01 2.228614e-01 2.228614e-01 2.228614e-01 2.228614e-01 2.228614e-01 2.228614e-01 2.228614e-01 2.228614e-01 2.228614e-01 2.228614e-01 2.228614e-01 2.228614e-01 2.228614e-01 2.228614e-01 2.228614e-01 2.228614e-01 2.228614e-01 2.228614e-01 2.228614e-01 2.228614e-01 2.228614e-01 2.228614e-01 2.228614e-01 2.228614e-01 2.228614e-01 2.228614e-01 2.228614e-01 2.228614e-01 2.228614e-01 2.228614e-01 2.228614e-01 2.228614e-01 2.228614e-01 2.228614e-01 2.228614e-01 2.228614e-01 2.228614e-01 2.228614e-01 2.228614e-01 2.228614e-01 2.228614e-01 2.228614e-01 2.228614e-01 2.228614e-01 2.228614e-01 2.228614e-01 2.228614e-01 2.228614e-01 2.228614e-01 2.228614e-01 2.228614e-01 2.228614e-01 2.228614e-01 2.228614e-01 2.228614e-01 2.228614e-01 2.228614e-01 2.228614e-01 2.228614e-01 2.228614e-01 2.228614e-01 2.228614e-01 2.228614e-01 2.228614e-01 2.228614e-01 2.228614e-01 2.228614e-01 2.228614e-01 2.228614e-01 2.228614e-01 2.228614e-01 2.228614e-01 2.228614e-01 2.228614e-01 2.228614e-01 2.228614e-01 2.228614e-01 2.228614e-01 2.228614e-01 2.228614e-01 2.228614e-01 2.228614e-01 2.228614e-01 2.228614e-01 2.228614e-01 2.228614e-01 2.228614e-01 2.228614e-01 2.228614e-01 2.228614e-01 2.228614e-01 2.228614e-01 2.228614e-01 2.228614e-01 2.228614e-01 2.228614e-01 2.228614e-01 2.228614e-01 2.228614e-01 2.228614e-01 2.228614e-01 2.228614e-01 2.228614e-01 2.228614e-01 2.228614e-01 2.228614e-01 2.228614e-01 2.228614e-01 2.228614e-01 2.228614e-01 2.228614e-01 2.228614e-01 2.228614e-01 2.228614e-01 2.228614e-01 2.228614e-01 2.228614e-01 2.228614e-01 2.228614e-01 2.228614e-01 2.228614e-01 2.228614e-01 2.228614e-01 2.228614e-01 2.228614e-01 2.228614e-01 2.228614e-01 2.228614e-01 2.228614e-01 2.228614e-01 2.228614e-01 2.228614e-01 2.228614e-01 2.228614e-01 2.228614e-01 2.228614e-01 2.228614e-01 2.228614e-01 2.228614e-01 2.228614e-01 2.228614e-01 2.228614e-01 2.228614e-01 2.228614e-01 2.228614e-01 2.228614e-01 2.228614e-01 2.228614e-01 2.228614e-01 2.228614e-01 2.228614e-01 2.228614e-01 2.228614e-01 2.228614e-01 2.228614e-01 2.228614e-01 2.228614e-01 2.228614e-01 2.228614e-01 2.228614e-01 2.228614e-01 2.228614e-01 2.228614e-01 2.228614e-01 2.228614e-01 2.228614e-01 2.228614e-01 2.228614e-01 2.228614e-01 2.228614e-01 2.228614e-01 2.228614e-01 2.228614e-01 2.228614e-01 2.228614e-01 2.228614e-01 2.228614e-01 2.228614e-01 2.228614e-01 2.228614e-01 2.228614e-01 2.228614e-01 2.228614e-01 2.228614e-01 2.228614e-01 2.228614e-01 2.228614e-01 2.228614e-01 2.228614e-01 2.228614e-01 2.228614e-01 2.228614e-01 2.228614e-01 2.228614e-01 2.228614e-01 2.228614e-01 2.228614e-01 2.228614e-01 2.228614e-01 2.228614e-01 2.228614e-01 2.228614e-01 2.228614e-01 2.228614e-01 2.228614e-01 2.228614e-01 2.228614e-01 2.228614e-01 2.228614e-01 2.228614e-01 2.228614e-01 2.228614e-01 2.228614e-01 2.228614e-01 2.228614e-01 2.228614e-01 2.228614e-01 2.228614e-01 2.228614e-01 2.228614e-01 2.228614e-01 2.228614e-01 2.228614e-01 2.228614e-01 2.228614e-01 2.228614e-01 2.228614e-01 2.228614e-01 2.228614e-01 2.228614e-01 2.228614e-01 2.228614e-01 2.228614e-01 2.228614e-01 2.228614e-01 2.228614e-01 2.228614e-01 2.228614e-01 2.228614e-01 2.228614e-01 2.228614e-01 2.228614e-01 2.228614e-01 2.228614e-01 2.228614e-01 2.228614e-01 2.228614e-01 2.228614e-01 2.228614e-01 2.228614e-01 2.228614e-01 2.228614e-01 2.228614e-01 2.228614e-01 2.228614e-01 2.228614e-01 2.228614e-01 2.228614e-01 2.228614e-01 2.228614e-01 2.228614e-01 2.228614e-01 2.228614e-01 2.228614e-01 2.228614e-01 2.228614e-01 2.228614e-01 2.228614e-01 2.228614e-01 2.228614e-01 2.228614e-01 2.228614e-01 2.228614e-01 2.228614e-01 2.228614e-01 2.228614e-01 2.228614e-01 2.228614e-01 2.228614e-01 2.228614e-01 2.228614e-01 2.228614e-01 2.228614e-01 2.228614e-01 2.228614e-01 2.228614e-01 2.228614e-01 2.228614e-01 2.228614e-01 2.228614e-01 2.228614e-01 2.228614e-01 2.228614e-01 2.228614e-01 2.228614e-01 2.228614e-01 2.228614e-01 2.228614e-01 2.228614e-01 2.228614e-01 2.228614e-01 2.228614e-01 2.228614e-01 2.228614e-01 2.228614e-01 2.228614e-01 2.228614e-01 2.228614e-01 2.228614e-01 2.228614e-01 2.228614e-01 2.228614e-01 2.228614e-01 2.228614e-01 2.228614e-01 2.228614e-01 2.228614e-01 2.228614e-01 2.228614e-01 2.228614e-01 2.228614e-01 2.228614e-01 2.228614e-01 2.228614e-01 2.228614e-01 2.228614e-01 2.228614e-01 2.228614e-01 2.228614e-01 2.228614e-01 2.228614e-01 2.228614e-01 2.228614e-01 2.228614e-01 2.228614e-01 2.228614e-01 2.228614e-01 2.228614e-01 2.228614e-01 2.228614e-01 2.228614e-01 2.228614e-01 2.228614e-01 2.228614e-01 2.228614e-01 2.228614e-01 2.228614e-01 2.228614e-01 2.228614e-01 2.228614e-01 2.228614e-01 2.228614e-01 2.228614e-01 2.228614e-01 2.228614e-01 2.228614e-01 2.228614e-01 2.228614e-01 2.228614e-01 2.228614e-01 2.228614e-01 2.228614e-01 2.228614e-01 2.228614e-01 2.228614e-01 2.228614e-01 2.228614e-01 2.228614e-01 2.228614e-01 2.228614e-01 2.228614e-01 2.228614e-01 2.228614e-01 2.228614e-01 2.228614e-01 2.228614e-01 2.228614e-01 2.228614e-01 2.228614e-01 2.228614e-01 2.228614e-01 2.228614e-01 2.228614e-01 2.228614e-01 2.228614e-01 2.228614e-01 2.228614e-01 2.228614e-01 2.228614e-01 2.228614e-01 2.228614e-01 2.228614e-01 2.228614e-01 2.228614e-01 2.228614e-01 2.228614e-01 2.228614e-01 2.228614e-01 2.228614e-01 2.228614e-01 2.228614e-01 2.228614e-01 2.228614e-01 2.228614e-01 2.228614e-01 2.228614e-01 2.228614e-01 2.228614e-01 2.228614e-01 2.228614e-01 2.228614e-01 2.228614e-01 2.228614e-01 2.228614e-01 2.228614e-01 2.228614e-01 2.228614e-01 2.228614e-01 2.228614e-01 2.228614e-01 2.228614e-01 2.228614e-01 2.228614e-01 2.228614e-01 2.228614e-01 2.228614e-01 2.228614e-01 2.228614e-01 2.228614e-01 2.228614e-01 2.228614e-01 2.228614e-01 2.228614e-01 2.228614e-01 2.228614e-01 2.228614e-01 2.228614e-01 2.228614e-01 2.228614e-01 2.228614e-01 2.228614e-01 2.228614e-01 2.228614e-01 2.228614e-01 2.228614e-01 2.228614e-01 2.228614e-01 2.228614e-01 2.228614e-01 2.228614e-01 2.228614e-01 2.228614e-01 2.228614e-01 2.228614e-01 2.228614e-01 2.228614e-01 2.228614e-01 2.228614e-01 2.228614e-01 2.228614e-01 2.228614e-01 
6.609090e+03 2.979483e-01 2.891876e-01 2.815457e-01 2.815457e-01 2.749278e-01 2.720811e-01 2.720318e-01 2.631844e-01 2.629095e-01 2.614810e-01 2.614112e-01 2.495303e-01 2.335411e-01 2.306469e-01 2.306469e-01 2.299946e-01 2.263728e-01 2.263728e-01 2.256806e-01 2.246661e-01 2.233396e-01 2.232694e-01 2.232694e-01 2.232694e-01 2.230724e-01 2.228761e-01 2.228761e-01 2.228761e-01 2.228761e-01 2.228761e-01 2.228761e-01 2.228761e-01 2.228761e-01 2.228761e-01 2.228761e-01 2.228761e-01 2.228761e-01 2.228624e-01 2.228624e-01 2.228624e-01 2.228618e-01 2.228618e-01 2.228618e-01 2.228615e-01 2.228615e-01 2.228615e-01 2.228615e-01 2.228615e-01 2.228615e-01 2.228615e-01 2.228614e-01 2.228614e-01 2.228614e-01 2.228614e-01 2.228614e-01 2.228614e-01 2.228614e-01 2.228614e-01 2.228614e-01 2.228614e-01 2.228614e-01 2.228614e-01 2.228614e-01 2.228614e-01 2.228614e-01 2.228614e-01 2.228614e-01 2.228614e-01 2.228614e-01 2.228614e-01 2.228614e-01 2.228614e-01 2.228614e-01 2.228614e-01 2.228614e-01 2.228614e-01 2.228614e-01 2.228614e-01 2.228614e-01 2.228614e-01 2.228614e-01 2.228614e-01 2.228614e-01 2.228614e-01 2.228614e-01 2.228614e-01 2.228614e-01 2.228614e-01 2.228614e-01 2.228614e-01 2.228614e-01 2.228614e-01 2.228614e-01 2.228614e-01 2.228614e-01 2.228614e-01 2.228614e-01 2.228614e-01 2.228614e-01 2.228614e-01 2.228614e-01 2.228614e-01 2.228614e-01 2.228614e-01 2.228614e-01 2.228614e-01 2.228614e-01 2.228614e-01 2.228614e-01 2.228614e-01 2.228614e-01 2.228614e-01 2.228614e-01 2.228614e-01 2.228614e-01 2.228614e-01 2.228614e-01 2.228614e-01 2.228614e-01 2.228614e-01 2.228614e-01 2.228614e-01 2.228614e-01 2.228614e-01 2.228614e-01 2.228614e-01 2.228614e-01 2.228614e-01 2.228614e-01 2.228614e-01 2.228614e-01 2.228614e-01 2.228614e-01 2.228614e-01 2.228614e-01 2.228614e-01 2.228614e-01 2.228614e-01 2.228614e-01 2.228614e-01 2.228614e-01 2.228614e-01 2.228614e-01 2.228614e-01 2.228614e-01 2.228614e-01 2.228614e-01 2.228614e-01 2.228614e-01 2.228614e-01 2.228614e-01 2.228614e-01 2.228614e-01 2.228614e-01 2.228614e-01 2.228614e-01 2.228614e-01 2.228614e-01 2.228614e-01 2.228614e-01 2.228614e-01 2.228614e-01 2.228614e-01 2.228614e-01 2.228614e-01 2.228614e-01 2.228614e-01 2.228614e-01 2.228614e-01 2.228614e-01 2.228614e-01 2.228614e-01 2.228614e-01 2.228614e-01 2.228614e-01 2.228614e-01 2.228614e-01 2.228614e-01 2.228614e-01 2.228614e-01 2.228614e-01 2.228614e-01 2.228614e-01 2.228614e-01 2.228614e-01 2.228614e-01 2.228614e-01 2.228614e-01 2.228614e-01 2.228614e-01 2.228614e-01 2.228614e-01 2.228614e-01 2.228614e-01 2.228614e-01 2.228614e-01 2.228614e-01 2.228614e-01 2.228614e-01 2.228614e-01 2.228614e-01 2.228614e-01 2.228614e-01 2.228614e-01 2.228614e-01 2.228614e-01 2.228614e-01 2.228614e-01 2.228614e-01 2.228614e-01 2.228614e-01 2.228614e-01 2.228614e-01 2.228614e-01 2.228614e-01 2.228614e-01 2.228614e-01 2.228614e-01 2.228614e-01 2.228614e-01 2.228614e-01 2.228614e-01 2.228614e-01 2.228614e-01 2.228614e-01 2.228614e-01 2.228614e-01 2.228614e-01 2.228614e-01 2.228614e-01 2.228614e-01 2.228614e-01 2.228614e-01 2.228614e-01 2.228614e-01 2.228614e-01 2.228614e-01 2.228614e-01 2.228614e-01 2.228614e-01 2.228614e-01 2.228614e-01 2.228614e-01 2.228614e-01 2.228614e-01 2.228614e-01 2.228614e-01 2.228614e-01 2.228614e-01 2.228614e-01 2.228614e-01 2.228614e-01 2.228614e-01 2.228614e-01 2.228614e-01 2.228614e-01 2.228614e-01 2.228614e-01 2.228614e-01 2.228614e-01 2.228614e-01 2.228614e-01 2.228614e-01 2.228614e-01 2.228614e-01 2.228614e-01 2.228614e-01 2.228614e-01 2.228614e-01 2.228614e-01 2.228614e-01 2.228614e-01 2.228614e-01 2.228614e-01 2.228614e-01 2.228614e-01 2.228614e-01 2.228614e-01 2.228614e-01 2.228614e-01 2.228614e-01 2.228614e-01 2.228614e-01 2.228614e-01 2.228614e-01 2.228614e-01 2.228614e-01 2.228614e-01 2.228614e-01 2.228614e-01 2.228614e-01 2.228614e-01 2.228614e-01 2.228614e-01 2.228614e-01 2.228614e-01 2.228614e-01 2.228614e-01 2.228614e-01 2.228614e-01 2.228614e-01 2.228614e-01 2.228614e-01 2.228614e-01 2.228614e-01 2.228614e-01 2.228614e-01 2.228614e-01 2.228614e-01 2.228614e-01 2.228614e-01 2.228614e-01 2.228614e-01 2.228614e-01 2.228614e-01 2.228614e-01 2.228614e-01 2.228614e-01 2.228614e-01 2.228614e-01 2.228614e-01 2.228614e-01 2.228614e-01 2.228614e-01 2.228614e-01 2.228614e-01 2.228614e-01 2.228614e-01 2.228614e-01 2.228614e-01 2.228614e-01 2.228614e-01 2.228614e-01 2.228614e-01 2.228614e-01 2.228614e-01 2.228614e-01 2.228614e-01 2.228614e-01 2.228614e-01 2.228614e-01 2.228614e-01 2.228614e-01 2.228614e-01 2.228614e-01 2.228614e-01 2.228614e-01 2.228614e-01 2.228614e-01 2.228614e-01 2.228614e-01 2.228614e-01 2.228614e-01 2.228614e-01 2.228614e-01 2.228614e-01 2.228614e-01 2.228614e-01 2.228614e-01 2.228614e-01 2.228614e-01 2.228614e-01 2.228614e-01 2.228614e-01 2.228614e-01 2.228614e-01 2.228614e-01 2.228614e-01 2.228614e-01 2.228614e-01 2.228614e-01 2.228614e-01 2.228614e-01 2.228614e-01 2.228614e-01 2.228614e-01 2.228614e-01 2.228614e-01 2.228614e-01 2.228614e-01 2.228614e-01 2.228614e-01 2.228614e-01 2.228614e-01 2.228614e-01 2.228614e-01 2.228614e-01 2.228614e-01 2.228614e-01 2.228614e-01 2.228614e-01 2.228614e-01 2.228614e-01 2.228614e-01 2.228614e-01 2.228614e-01 2.228614e-01 2.228614e-01 2.228614e-01 2.228614e-01 2.228614e-01 2.228614e-01 2.228614e-01 2.228614e-01 2.228614e-01 2.228614e-01 2.228614e-01 2.228614e-01 2.228614e-01 2.228614e-01 2.228614e-01 2.228614e-01 2.228614e-01 2.228614e-01 2.228614e-01 2.228614e-01 2.228614e-01 2.228614e-01 2.228614e-01 2.228614e-01 2.228614e-01 2.228614e-01 2.228614e-01 2.228614e-01 2.228614e-01 2.228614e-01 2.228614e-01 2.228614e-01 2.228614e-01 2.228614e-01 2.228614e-01 2.228614e-01 2.228614e-01 2.228614e-01 2.228614e-01 2.228614e-01 2.228614e-01 2.228614e-01 2.228614e-01 2.228614e-01 2.228614e-01 2.228614e-01 2.228614e-01 2.228614e-01 2.228614e-01 2.228614e-01 2.228614e-01 2.228614e-01 2.228614e-01 2.228614e-01 2.228614e-01 2.228614e-01 2.228614e-01 2.228614e-01 2.228614e-01 2.228614e-01 2.228614e-01 2.228614e-01 2.228614e-01 2.228614e-01 2.228614e-01 2.228614e-01 2.228614e-01 2.228614e-01 2.228614e-01 2.228614e-01 2.228614e-01 2.228614e-01 2.228614e-01 2.228614e-01 2.228614e-01 2.228614e-01 2.228614e-01 2.228614e-01 2.228614e-01 2.228614e-01 2.228614e-01 2.228614e-01 2.228614e-01 2.228614e-01 2.228614e-01 2.228614e-01 2.228614e-01 2.228614e-01 2.228614e-01 2.228614e-01 2.228614e-01 2.228614e-01 2.228614e-01 2.228614e-01 2.228614e-01 2.228614e-01 2.228614e-01 2.228614e-01 2.228614e-01 2.228614e-01 2.228614e-01 2.228614e-01 2.228614e-01 2.228614e-01 2.228614e-01 2.228614e-01 2.228614e-01 2.228614e-01 2.228614e-01 2.228614e-01 2.228614e-01 2.228614e-01 2.228614e-01 2.228614e-01 2.228614e-01 2.228614e-01 2.228614e-01 2.228614e-01 2.228614e-01 2.228614e-01 2.228614e-01 2.228614e-01 2.228614e-01 2.228614e-01 2.228614e-01 2.228614e-01 2.228614e-01 2.228614e-01 2.228614e-01 2.228614e-01 2.228614e-01 2.228614e-01 2.228614e-01 2.228614e-01 2.228614e-01 2.228614e-01 2.228614e-01 2.228614e-01 2.228614e-01 2.228614e-01 2.228614e-01 2.228614e-01 2.228614e-01 2.228614e-01 2.228614e-01 2.228614e-01 2.228614e-01 2.228614e-01 2.228614e-01 2.228614e-01 2.228614e-01 2.228614e-01 2.228614e-01 2.228614e-01 2.228614e-01 2.228614e-01 2.228614e-01 2.228614e-01 2.228614e-01 2.228614e-01 2.228614e-01 2.228614e-01 2.228614e-01 2.228614e-01 2.228614e-01 2.228614e-01 2.228614e-01 2.228614e-01 2.228614e-01 2.228614e-01 2.228614e-01 2.228614e-01 2.228614e-01 2.228614e-01 2.228614e-01 2.228614e-01 2.228614e-01 2.228614e-01 2.228614e-01 2.228614e-01 2.228614e-01 2.228614e-01 2.228614e-01 2.228614e-01 2.228614e-01 2.228614e-01 2.228614e-01 2.228614e-01 2.228614e-01 2.228614e-01 2.228614e-01 2.228614e-01 2.228614e-01 2.228614e-01 2.228614e-01 2.228614e-01 2.228614e-01 2.228614e-01 2.228614e-01 2.228614e-01 2.228614e-01 2.228614e-01 2.228614e-01 2.228614e-01 2.228614e-01 2.228614e-01 2.228614e-01 2.228614e-01 2.228614e-01 2.228614e-01 2.228614e-01 2.228614e-01 2.228614e-01 2.228614e-01 2.228614e-01 2.228614e-01 2.228614e-01 2.228614e-01 2.228614e-01 2.228614e-01 2.228614e-01 2.228614e-01 2.228614e-01 2.228614e-01 2.228614e-01 2.228614e-01 2.228614e-01 2.228614e-01 2.228614e-01 2.228614e-01 2.228614e-01 2.228614e-01 2.228614e-01 2.228614e-01 2.228614e-01 2.228614e-01 2.228614e-01 2.228614e-01 2.228614e-01 2.228614e-01 2.228614e-01 2.228614e-01 2.228614e-01 2.228614e-01 2.228614e-01 2.228614e-01 2.228614e-01 2.228614e-01 2.228614e-01 2.228614e-01 2.228614e-01 2.228614e-01 2.228614e-01 2.228614e-01 2.228614e-01 2.228614e-01 2.228614e-01 2.228614e-01 2.228614e-01 2.228614e-01 2.228614e-01 2.228614e-01 2.228614e-01 2.228614e-01 2.228614e-01 2.228614e-01 2.228614e-01 2.228614e-01 2.228614e-01 2.228614e-01 2.228614e-01 2.228614e-01 2.228614e-01 2.228614e-01 2.228614e-01 2.228614e-01 2.228614e-01 2.228614e-01 2.228614e-01 2.228614e-01 2.228614e-01 2.228614e-01 2.228614e-01 2.228614e-01 2.228614e-01 2.228614e-01 2.228614e-01 2.228614e-01 2.228614e-01 2.228614e-01 2.228614e-01 2.228614e-01 2.228614e-01 2.228614e-01 2.228614e-01 2.228614e-01 2.228614e-01 2.228614e-01 2.228614e-01 2.228614e-01 2.228614e-01 2.228614e-01 2.228614e-01 2.228614e-01 2.228614e-01 2.228614e-01 2.228614e-01 2.228614e-01 2.228614e-01 2.228614e-01 2.228614e-01 2.228614e-01 2.228614e-01 2.228614e-01 2.228614e-01 2.228614e-01 2.228614e-01 2.228614e-01 2.228614e-01 2.228614e-01 2.228614e-01 2.228614e-01 2.228614e-01 2.228614e-01 2.228614e-01 2.228614e-01 2.228614e-01 2.228614e-01 2.228614e-01 2.228614e-01 2.228614e-01 2.228614e-01 2.228614e-01 2.228614e-01 2.228614e-01 2.228614e-01 2.228614e-01 2.228614e-01 2.228614e-01 2.228614e-01 2.228614e-01 2.228614e-01 2.228614e-01 2.228614e-01 2.228614e-01 2.228614e-01 2.228614e-01 2.228614e-01 2.228614e-01 2.228614e-01 2.228614e-01 2.228614e-01 2.228614e-01 2.228614e-01 2.228614e-01 2.228614e-01 2.228614e-01 2.228614e-01 2.228614e-01 2.228614e-01 2.228614e-01 2.228614e-01 2.228614e-01 2.228614e-01 2.228614e-01 2.228614e-01 2.228614e-01 2.228614e-01 2.228614e-01 2.228614e-01 2.228614e-01 2.228614e-01 2.228614e-01 2.228614e-01 2.228614e-01 2.228614e-01 2.228614e-01 2.228614e-01 2.228614e-01 2.228614e-01 2.228614e-01 2.228614e-01 2.228614e-01 2.228614e-01 2.228614e-01 2.228614e-01 2.228614e-01 2.228614e-01 2.228614e-01 2.228614e-01 2.228614e-01 2.228614e-01 2.228614e-01 2.228614e-01 2.228614e-01 2.228614e-01 2.228614e-01 2.228614e-01 2.228614e-01 2.228614e-01 2.228614e-01 2.228614e-01 2.228614e-01 2.228614e-01 2.228614e-01 2.228614e-01 2.228614e-01 2.228614e-01 2.228614e-01 2.228614e-01 2.228614e-01 2.228614e-01 2.228614e-01 2.228614e-01 2.228614e-01 2.228614e-01 2.228614e-01 2.228614e-01 2.228614e-01 2.228614e-01 2.228614e-01 2.228614e-01 2.228614e-01 2.228614e-01 2.228614e-01 2.228614e-01 2.228614e-01 2.228614e-01 2.228614e-01 2.228614e-01 2.228614e-01 2.228614e-01 2.228614e-01 2.228614e-01 2.228614e-01 2.228614e-01 2.228614e-01 2.228614e-01 2.228614e-01 2.228614e-01 2.228614e-01 2.228614e-01 2.228614e-01 2.228614e-01 2.228614e-01 2.228614e-01 2.228614e-01 2.228614e-01 2.228614e-01 2.228614e-01 2.228614e-01 2.228614e-01 2.228614e-01 2.228614e-01 2.228614e-01 2.228614e-01 2.228614e-01 2.228614e-01 2.228614e-01 2.228614e-01 2.228614e-01 2.228614e-01 2.228614e-01 2.228614e-01 2.228614e-01 2.228614e-01 2.228614e-01 2.228614e-01 2.228614e-01 2.228614e-01 2.228614e-01 2.228614e-01 2.228614e-01 2.228614e-01 2.228614e-01 2.228614e-01 2.228614e-01 2.228614e-01 2.228614e-01 2.228614e-01 2.228614e-01 2.228614e-01 2.228614e-01 2.228614e-01 2.228614e-01 2.228614e-01 2.228614e-01 2.228614e-01 2.228614e-01 2.228614e-01 2.228614e-01 2.228614e-01 2.228614e-01 2.228614e-01 2.228614e-01 2.228614e-01 2.228614e-01 2.228614e-01 2.228614e-01 2.228614e-01 2.228614e-01 2.228614e-01 2.228614e-01 2.228614e-01 2.228614e-01 2.228614e-01 2.228614e-01 2.228614e-01 2.228614e-01 2.228614e-01 2.228614e-01 2.228614e-01 2.228614e-01 2.228614e-01 2.228614e-01 2.228614e-01 2.228614e-01 2.228614e-01 2.228614e-01 2.228614e-01 2.228614e-01 2.228614e-01 2.228614e-01 2.228614e-01 2.228614e-01 2.228614e-01 2.228614e-01 2.228614e-01 2.228614e-01 2.228614e-01 2.228614e-01 2.228614e-01 2.228614e-01 2.228614e-01 2.228614e-01 2.228614e-01 2.228614e-01 2.228614e-01 2.228614e-01 2.228614e-01 2.228614e-01 2.228614e-01 2.228614e-01 2.228614e-01 2.228614e-01 2.228614e-01 2.228614e-01 2.228614e-01 2.228614e-01 2.228614e-01 2.228614e-01 2.228614e-01 2.228614e-01 2.228614e-01 2.228614e-01 2.228614e-01 2.228614e-01 2.228614e-01 2.228614e-01 2.228614e-01 2.228614e-01 2.228614e-01 2.228614e-01 2.228614e-01 2.228614e-01 2.228614e-01 2.228614e-01 2.228614e-01 2.228614e-01 2.228614e-01 2.228614e-01 2.228614e-01 2.228614e-01 2.228614e-01 2.228614e-01 2.228614e-01 2.228614e-01 2.228614e-01 2.228614e-01 2.228614e-01 2.228614e-01 2.228614e-01 2.228614e-01 2.228614e-01 2.228614e-01 2.228614e-01 2.228614e-01 2.228614e-01 2.228614e-01 2.228614e-01 2.228614e-01 2.228614e-01 2.228614e-01 2.228614e-01 2.228614e-01 2.228614e-01 2.228614e-01 2.228614e-01 2.228614e-01 2.228614e-01 2.228614e-01 2.228614e-01 2.228614e-01 2.228614e-01 2.228614e-01 2.228614e-01 2.228614e-01 2.228614e-01 2.228614e-01 2.228614e-01 2.228614e-01 2.228614e-01 2.228614e-01 2.228614e-01 2.228614e-01 2.228614e-01 2.228614e-01 2.228614e-01 2.228614e-01 2.228614e-01 2.228614e-01 2.228614e-01 2.228614e-01 2.228614e-01 2.228614e-01 2.228614e-01 2.228614e-01 2.228614e-01 2.228614e-01 2.228614e-01 2.228614e-01 2.228614e-01 2.228614e-01 2.228614e-01 2.228614e-01 2.228614e-01 2.228614e-01 2.228614e-01 2.228614e-01 2.228614e-01 2.228614e-01 2.228614e-01 2.228614e-01 2.228614e-01 2.228614e-01 2.228614e-01 2.228614e-01 2.228614e-01 2.228614e-01 2.228614e-01 2.228614e-01 2.228614e-01 2.228614e-01 2.228614e-01 2.228614e-01 2.228614e-01 2.228614e-01 2.228614e-01 2.228614e-01 2.228614e-01 2.228614e-01 2.228614e-01 2.228614e-01 2.228614e-01 2.228614e-01 2.228614e-01 2.228614e-01 2.228614e-01 2.228614e-01 2.228614e-01 2.228614e-01 2.228614e-01 2.228614e-01 2.228614e-01 2.228614e-01 2.228614e-01 2.228614e-01 2.228614e-01 2.228614e-01 2.228614e-01 2.228614e-01 2.228614e-01 2.228614e-01 2.228614e-01 2.228614e-01 2.228614e-01 2.228614e-01 2.228614e-01 2.228614e-01 2.228614e-01 2.228614e-01 2.228614e-01 2.228614e-01 2.228614e-01 2.228614e-01 2.228614e-01 2.228614e-01 2.228614e-01 2.228614e-01 2.228614e-01 2.228614e-01 2.228614e-01 2.228614e-01 2.228614e-01 2.228614e-01 2.228614e-01 2.228614e-01 2.228614e-01 2.228614e-01 2.228614e-01 2.228614e-01 2.228614e-01 2.228614e-01 2.228614e-01 2.228614e-01 2.228614e-01 2.228614e-01 2.228614e-01 2.228614e-01 2.228614e-01 2.228614e-01 2.228614e-01 2.228614e-01 2.228614e-01 2.228614e-01 2.228614e-01 2.228614e-01 2.228614e-01 2.228614e-01 2.228614e-01 2.228614e-01 2.228614e-01 2.228614e-01 2.228614e-01 2.228614e-01 2.228614e-01 2.228614e-01 2.228614e-01 2.228614e-01 2.228614e-01 2.228614e-01 2.228614e-01 2.228614e-01 2.228614e-01 2.228614e-01 2.228614e-01 2.228614e-01 2.228614e-01 2.228614e-01 2.228614e-01 2.228614e-01 2.228614e-01 2.228614e-01 2.228614e-01 2.228614e-01 2.228614e-01 2.228614e-01 2.228614e-01 2.228614e-01 2.228614e-01 2.228614e-01 2.228614e-01 2.228614e-01 2.228614e-01 2.228614e-01 2.228614e-01 2.228614e-01 2.228614e-01 2.228614e-01 2.228614e-01 2.228614e-01 2.228614e-01 2.228614e-01 2.228614e-01 2.228614e-01 2.228614e-01 2.228614e-01 2.228614e-01 2.228614e-01 2.228614e-01 2.228614e-01 2.228614e-01 2.228614e-01 2.228614e-01 2.228614e-01 2.228614e-01 2.228614e-01 2.228614e-01 2.228614e-01 2.228614e-01 2.228614e-01 2.228614e-01 2.228614e-01 2.228614e-01 2.228614e-01 2.228614e-01 2.228614e-01 2.228614e-01 2.228614e-01 2.228614e-01 2.228614e-01 2.228614e-01 2.228614e-01 2.228614e-01 2.228614e-01 2.228614e-01 2.228614e-01 2.228614e-01 2.228614e-01 2.228614e-01 2.228614e-01 2.228614e-01 2.228614e-01 2.228614e-01 2.228614e-01 2.228614e-01 2.228614e-01 2.228614e-01 2.228614e-01 2.228614e-01 2.228614e-01 2.228614e-01 2.228614e-01 2.228614e-01 2.228614e-01 2.228614e-01 2.228614e-01 2.228614e-01 2.228614e-01 2.228614e-01 2.228614e-01 2.228614e-01 2.228614e-01 2.228614e-01 2.228614e-01 2.228614e-01 2.228614e-01 2.228614e-01 2.228614e-01 2.228614e-01 2.228614e-01 2.228614e-01 2.228614e-01 2.228614e-01 2.228614e-01 2.228614e-01 2.228614e-01 2.228614e-01 2.228614e-01 2.228614e-01 2.228614e-01 2.228614e-01 2.228614e-01 2.228614e-01 2.228614e-01 2.228614e-01 2.228614e-01 2.228614e-01 2.228614e-01 2.228614e-01 2.228614e-01 2.228614e-01 2.228614e-01 2.228614e-01 2.228614e-01 2.228614e-01 2.228614e-01 2.228614e-01 2.228614e-01 2.228614e-01 2.228614e-01 2.228614e-01 2.228614e-01 2.228614e-01 2.228614e-01 2.228614e-01 2.228614e-01 2.228614e-01 2.228614e-01 2.228614e-01 2.228614e-01 2.228614e-01 2.228614e-01 2.228614e-01 2.228614e-01 2.228614e-01 2.228614e-01 2.228614e-01 2.228614e-01 2.228614e-01 2.228614e-01 2.228614e-01 2.228614e-01 2.228614e-01 2.228614e-01 2.228614e-01 2.228614e-01 2.228614e-01 2.228614e-01 2.228614e-01 2.228614e-01 2.228614e-01 2.228614e-01 2.228614e-01 2.228614e-01 2.228614e-01 2.228614e-01 2.228614e-01 2.228614e-01 2.228614e-01 2.228614e-01 2.228614e-01 2.228614e-01 2.228614e-01 2.228614e-01 2.228614e-01 2.228614e-01 2.228614e-01 2.228614e-01 2.228614e-01 2.228614e-01 2.228614e-01 2.228614e-01 2.228614e-01 2.228614e-01 2.228614e-01 2.228614e-01 2.228614e-01 2.228614e-01 2.228614e-01 2.228614e-01 2.228614e-01 2.228614e-01 2.228614e-01 2.228614e-01 2.228614e-01 2.228614e-01 2.228614e-01 2.228614e-01 2.228614e-01 2.228614e-01 2.228614e-01 2.228614e-01 2.228614e-01 2.228614e-01 2.228614e-01 2.228614e-01 2.228614e-01 2.228614e-01 2.228614e-01 2.228614e-01 2.228614e-01 2.228614e-01 2.228614e-01 2.228614e-01 2.228614e-01 2.228614e-01 2.228614e-01 2.228614e-01 2.228614e-01 2.228614e-01 2.228614e-01 2.228614e-01 2.228614e-01 2.228614e-01 2.228614e-01 2.228614e-01 2.228614e-01 2.228614e-01 2.228614e-01 2.228614e-01 2.228614e-01 2.228614e-01 2.228614e-01 2.228614e-01 2.228614e-01 2.228614e-01 2.228614e-01 2.228614e-01 2.228614e-01 2.228614e-01 2.228614e-01 2.228614e-01 2.228614e-01 2.228614e-01 2.228614e-01 2.228614e-01 2.228614e-01 2.228614e-01 2.228614e-01 2.228614e-01 2.228614e-01 2.228614e-01 2.228614e-01 2.228614e-01 2.228614e-01 2.228614e-01 2.228614e-01 2.228614e-01 2.228614e-01 2.228614e-01 2.228614e-01 2.228614e-01 2.228614e-01 2.228614e-01 2.228614e-01 2.228614e-01 2.228614e-01 2.228614e-01 2.228614e-01 2.228614e-01 2.228614e-01 2.228614e-01 2.228614e-01 2.228614e-01 2.228614e-01 2.228614e-01 2.228614e-01 2.228614e-01 2.228614e-01 2.228614e-01 2.228614e-01 2.228614e-01 2.228614e-01 2.228614e-01 2.228614e-01 2.228614e-01 2.228614e-01 2.228614e-01 2.228614e-01 2.228614e-01 2.228614e-01 2.228614e-01 2.228614e-01 2.228614e-01 2.228614e-01 2.228614e-01 2.228614e-01 2.228614e-01 2.228614e-01 2.228614e-01 2.228614e-01 2.228614e-01 2.228614e-01 2.228614e-01 2.228614e-01 2.228614e-01 2.228614e-01 2.228614e-01 2.228614e-01 2.228614e-01 2.228614e-01 2.228614e-01 2.228614e-01 2.228614e-01 2.228614e-01 2.228614e-01 2.228614e-01 2.228614e-01 2.228614e-01 2.228614e-01 2.228614e-01 2.228614e-01 2.228614e-01 2.228614e-01 2.228614e-01 2.228614e-01 2.228614e-01 2.228614e-01 2.228614e-01 2.228614e-01 2.228614e-01 2.228614e-01 2.228614e-01 2.228614e-01 2.228614e-01 2.228614e-01 2.228614e-01 2.228614e-01 2.228614e-01 2.228614e-01 2.228614e-01 2.228614e-01 2.228614e-01 2.228614e-01 2.228614e-01 2.228614e-01 2.228614e-01 2.228614e-01 2.228614e-01 2.228614e-01 2.228614e-01 2.228614e-01 2.228614e-01 2.228614e-01 2.228614e-01 2.228614e-01 2.228614e-01 2.228614e-01 2.228614e-01 2.228614e-01 2.228614e-01 2.228614e-01 2.228614e-01 2.228614e-01 2.228614e-01 2.228614e-01 2.228614e-01 2.228614e-01 2.228614e-01 2.228614e-01 2.228614e-01 2.228614e-01 2.228614e-01 2.228614e-01 2.228614e-01 2.228614e-01 2.228614e-01 2.228614e-01 2.228614e-01 2.228614e-01 2.228614e-01 2.228614e-01 2.228614e-01 2.228614e-01 2.228614e-01 2.228614e-01 2.228614e-01 2.228614e-01 2.228614e-01 2.228614e-01 2.228614e-01 2.228614e-01 2.228614e-01 2.228614e-01 2.228614e-01 2.228614e-01 2.228614e-01 2.228614e-01 2.228614e-01 2.228614e-01 2.228614e-01 2.228614e-01 2.228614e-01 2.228614e-01 2.228614e-01 2.228614e-01 2.228614e-01 2.228614e-01 2.228614e-01 2.228614e-01 2.228614e-01 2.228614e-01 2.228614e-01 2.228614e-01 2.228614e-01 2.228614e-01 2.228614e-01 2.228614e-01 2.228614e-01 2.228614e-01 2.228614e-01 2.228614e-01 2.228614e-01 2.228614e-01 2.228614e-01 2.228614e-01 2.228614e-01 2.228614e-01 2.228614e-01 2.228614e-01 2.228614e-01 2.228614e-01 2.228614e-01 2.228614e-01 2.228614e-01 2.228614e-01 2.228614e-01 2.228614e-01 2.228614e-01 2.228614e-01 2.228614e-01 2.228614e-01 2.228614e-01 2.228614e-01 2.228614e-01 2.228614e-01 2.228614e-01 2.228614e-01 2.228614e-01 2.228614e-01 2.228614e-01 2.228614e-01 2.228614e-01 2.228614e-01 2.228614e-01 2.228614e-01 2.228614e-01 2.228614e-01 2.228614e-01 2.228614e-01 2.228614e-01 2.228614e-01 2.228614e-01 2.228614e-01 2.228614e-01 2.228614e-01 2.228614e-01 2.228614e-01 2.228614e-01 2.228614e-01 2.228614e-01 2.228614e-01 2.228614e-01 2.228614e-01 2.228614e-01 2.228614e-01 2.228614e-01 2.228614e-01 2.228614e-01 2.228614e-01 2.228614e-01 2.228614e-01 2.228614e-01 2.228614e-01 2.228614e-01 2.228614e-01 2.228614e-01 2.228614e-01 2.228614e-01 2.228614e-01 2.228614e-01 2.228614e-01 2.228614e-01 2.228614e-01 2.228614e-01 2.228614e-01 2.228614e-01 2.228614e-01 2.228614e-01 2.228614e-01 2.228614e-01 2.228614e-01 2.228614e-01 2.228614e-01 2.228614e-01 2.228614e-01 2.228614e-01 2.228614e-01 2.228614e-01 2.228614e-01 2.228614e-01 2.228614e-01 2.228614e-01 2.228614e-01 2.228614e-01 2.228614e-01 2.228614e-01 2.228614e-01 2.228614e-01 2.228614e-01 2.228614e-01 2.228614e-01 2.228614e-01 2.228614e-01 2.228614e-01 2.228614e-01 2.228614e-01 2.228614e-01 2.228614e-01 2.228614e-01 2.228614e-01 2.228614e-01 2.228614e-01 2.228614e-01 2.228614e-01 2.228614e-01 2.228614e-01 2.228614e-01 2.228614e-01 2.228614e-01 2.228614e-01 2.228614e-01 2.228614e-01 2.228614e-01 2.228614e-01 2.228614e-01 2.228614e-01 2.228614e-01 2.228614e-01 2.228614e-01 2.228614e-01 2.228614e-01 2.228614e-01 2.228614e-01 2.228614e-01 2.228614e-01 2.228614e-01 2.228614e-01 2.228614e-01 2.228614e-01 2.228614e-01 2.228614e-01 2.228614e-01 2.228614e-01 2.228614e-01 2.228614e-01 2.228614e-01 2.228614e-01 2.228614e-01 2.228614e-01 2.228614e-01 2.228614e-01 2.228614e-01 2.228614e-01 2.228614e-01 2.228614e-01 2.228614e-01 2.228614e-01 2.228614e-01 2.228614e-01 2.228614e-01 2.228614e-01 2.228614e-01 2.228614e-01 2.228614e-01 2.228614e-01 2.228614e-01 2.228614e-01 2.228614e-01 2.228614e-01 2.228614e-01 2.228614e-01 2.228614e-01 2.228614e-01 2.228614e-01 2.228614e-01 2.228614e-01 2.228614e-01 2.228614e-01 2.228614e-01 2.228614e-01 2.228614e-01 2.228614e-01 2.228614e-01 2.228614e-01 2.228614e-01 2.228614e-01 2.228614e-01 2.228614e-01 2.228614e-01 2.228614e-01 2.228614e-01 2.228614e-01 2.228614e-01 2.228614e-01 2.228614e-01 2.228614e-01 2.228614e-01 2.228614e-01 2.228614e-01 2.228614e-01 2.228614e-01 2.228614e-01 2.228614e-01 2.228614e-01 2.228614e-01 2.228614e-01 2.228614e-01 2.228614e-01 2.228614e-01 2.228614e-01 2.228614e-01 2.228614e-01 2.228614e-01 2.228614e-01 2.228614e-01 2.228614e-01 2.228614e-01 2.228614e-01 2.228614e-01 2.228614e-01 2.228614e-01 2.228614e-01 2.228614e-01 2.228614e-01 2.228614e-01 2.228614e-01 2.228614e-01 2.228614e-01 2.228614e-01 2.228614e-01 2.228614e-01 2.228614e-01 2.228614e-01 2.228614e-01 2.228614e-01 2.228614e-01 2.228614e-01 2.228614e-01 2.228614e-01 2.228614e-01 2.228614e-01 2.228614e-01 2.228614e-01 2.228614e-01 2.228614e-01 2.228614e-01 2.228614e-01 2.228614e-01 2.228614e-01 2.228614e-01 2.228614e-01 2.228614e-01 2.228614e-01 2.228614e-01 2.228614e-01 2.228614e-01 2.228614e-01 2.228614e-01 2.228614e-01 2.228614e-01 2.228614e-01 2.228614e-01 2.228614e-01 2.228614e-01 2.228614e-01 2.228614e-01 2.228614e-01 2.228614e-01 2.228614e-01 2.228614e-01 2.228614e-01 2.228614e-01 2.228614e-01 2.228614e-01 2.228614e-01 2.228614e-01 2.228614e-01 2.228614e-01 2.228614e-01 2.228614e-01 2.228614e-01 2.228614e-01 2.228614e-01 2.228614e-01 2.228614e-01 2.228614e-01 2.228614e-01 2.228614e-01 2.228614e-01 2.228614e-01 2.228614e-01 2.228614e-01 2.228614e-01 2.228614e-01 2.228614e-01 2.228614e-01 2.228614e-01 2.228614e-01 2.228614e-01 2.228614e-01 2.228614e-01 2.228614e-01 2.228614e-01 2.228614e-01 2.228614e-01 2.228614e-01 2.228614e-01 2.228614e-01 2.228614e-01 2.228614e-01 2.228614e-01 2.228614e-01 2.228614e-01 2.228614e-01 2.228614e-01 2.228614e-01 2.228614e-01 2.228614e-01 2.228614e-01 2.228614e-01 2.228614e-01 2.228614e-01 2.228614e-01 2.228614e-01 2.228614e-01 2.228614e-01 2.228614e-01 2.228614e-01 2.228614e-01 2.228614e-01 2.228614e-01 2.228614e-01 2.228614e-01 2.228614e-01 2.228614e-01 2.228614e-01 2.228614e-01 2.228614e-01 2.228614e-01 2.228614e-01 2.228614e-01 2.228614e-01 2.228614e-01 2.228614e-01 2.228614e-01 2.228614e-01 2.228614e-01 2.228614e-01 2.228614e-01 2.228614e-01 2.228614e-01 2.228614e-01 2.228614e-01 2.228614e-01 2.228614e-01 2.228614e-01 2.228614e-01 2.228614e-01 2.228614e-01 2.228614e-01 2.228614e-01 2.228614e-01 2.228614e-01 2.228614e-01 2.228614e-01 2.228614e-01 2.228614e-01 2.228614e-01 2.228614e-01 2.228614e-01 2.228614e-01 2.228614e-01 2.228614e-01 2.228614e-01 2.228614e-01 2.228614e-01 2.228614e-01 2.228614e-01 2.228614e-01 2.228614e-01 2.228614e-01 2.228614e-01 2.228614e-01 2.228614e-01 2.228614e-01 2.228614e-01 2.228614e-01 2.228614e-01 2.228614e-01 2.228614e-01 2.228614e-01 2.228614e-01 2.228614e-01 2.228614e-01 2.228614e-01 2.228614e-01 2.228614e-01 2.228614e-01 2.228614e-01 2.228614e-01 2.228614e-01 2.228614e-01 2.228614e-01 2.228614e-01 2.228614e-01 2.228614e-01 2.228614e-01 2.228614e-01 2.228614e-01 2.228614e-01 2.228614e-01 2.228614e-01 2.228614e-01 2.228614e-01 2.228614e-01 2.228614e-01 2.228614e-01 2.228614e-01 2.228614e-01 2.228614e-01 2.228614e-01 2.228614e-01 2.228614e-01 2.228614e-01 2.228614e-01 2.228614e-01 2.228614e-01 2.228614e-01 2.228614e-01 2.228614e-01 2.228614e-01 2.228614e-01 2.228614e-01 2.228614e-01 2.228614e-01 2.228614e-01 2.228614e-01 2.228614e-01 2.228614e-01 2.228614e-01 2.228614e-01 2.228614e-01 2.228614e-01 2.228614e-01 2.228614e-01 2.228614e-01 2.228614e-01 2.228614e-01 2.228614e-01 2.228614e-01 2.228614e-01 2.228614e-01 2.228614e-01 2.228614e-01 2.228614e-01 2.228614e-01 2.228614e-01 2.228614e-01 2.228614e-01 2.228614e-01 2.228614e-01 2.228614e-01 2.228614e-01 2.228614e-01 2.228614e-01 2.228614e-01 2.228614e-01 2.228614e-01 2.228614e-01 2.228614e-01 2.228614e-01 2.228614e-01 2.228614e-01 2.228614e-01 2.228614e-01 2.228614e-01 2.228614e-01 2.228614e-01 2.228614e-01 2.228614e-01 2.228614e-01 2.228614e-01 2.228614e-01 2.228614e-01 2.228614e-01 2.228614e-01 2.228614e-01 2.228614e-01 2.228614e-01 2.228614e-01 2.228614e-01 2.228614e-01 2.228614e-01 2.228614e-01 2.228614e-01 2.228614e-01 2.228614e-01 2.228614e-01 2.228614e-01 2.228614e-01 2.228614e-01 2.228614e-01 2.228614e-01 2.228614e-01 2.228614e-01 2.228614e-01 2.228614e-01 2.228614e-01 2.228614e-01 2.228614e-01 2.228614e-01 2.228614e-01 2.228614e-01 2.228614e-01 2.228614e-01 2.228614e-01 2.228614e-01 2.228614e-01 2.228614e-01 2.228614e-01 2.228614e-01 2.228614e-01 2.228614e-01 2.228614e-01 2.228614e-01 2.228614e-01 2.228614e-01 2.228614e-01 2.228614e-01 2.228614e-01 2.228614e-01 2.228614e-01 2.228614e-01 2.228614e-01 2.228614e-01 2.228614e-01 2.228614e-01 2.228614e-01 2.228614e-01 2.228614e-01 2.228614e-01 2.228614e-01 2.228614e-01 2.228614e-01 2.228614e-01 2.228614e-01 2.228614e-01 2.228614e-01 2.228614e-01 2.228614e-01 2.228614e-01 2.228614e-01 2.228614e-01 2.228614e-01 2.228614e-01 2.228614e-01 2.228614e-01 2.228614e-01 2.228614e-01 2.228614e-01 2.228614e-01 2.228614e-01 2.228614e-01 2.228614e-01 2.228614e-01 2.228614e-01 2.228614e-01 2.228614e-01 2.228614e-01 2.228614e-01 2.228614e-01 2.228614e-01 2.228614e-01 2.228614e-01 2.228614e-01 2.228614e-01 2.228614e-01 2.228614e-01 2.228614e-01 2.228614e-01 2.228614e-01 2.228614e-01 2.228614e-01 2.228614e-01 2.228614e-01 2.228614e-01 2.228614e-01 2.228614e-01 2.228614e-01 2.228614e-01 2.228614e-01 2.228614e-01 2.228614e-01 2.228614e-01 2.228614e-01 2.228614e-01 2.228614e-01 2.228614e-01 2.228614e-01 2.228614e-01 2.228614e-01 2.228614e-01 2.228614e-01 2.228614e-01 2.228614e-01 2.228614e-01 2.228614e-01 2.228614e-01 2.228614e-01 2.228614e-01 2.228614e-01 2.228614e-01 2.228614e-01 2.228614e-01 2.228614e-01 2.228614e-01 2.228614e-01 2.228614e-01 2.228614e-01 2.228614e-01 2.228614e-01 2.228614e-01 2.228614e-01 2.228614e-01 2.228614e-01 2.228614e-01 2.228614e-01 2.228614e-01 2.228614e-01 2.228614e-01 2.228614e-01 2.228614e-01 2.228614e-01 2.228614e-01 2.228614e-01 2.228614e-01 2.228614e-01 2.228614e-01 2.228614e-01 2.228614e-01 2.228614e-01 2.228614e-01 2.228614e-01 2.228614e-01 2.228614e-01 2.228614e-01 2.228614e-01 2.228614e-01 2.228614e-01 2.228614e-01 2.228614e-01 2.228614e-01 2.228614e-01 2.228614e-01 2.228614e-01 2.228614e-01 2.228614e-01 2.228614e-01 2.228614e-01 2.228614e-01 2.228614e-01 2.228614e-01 2.228614e-01 2.228614e-01 2.228614e-01 2.228614e-01 2.228614e-01 2.228614e-01 2.228614e-01 2.228614e-01 2.228614e-01 2.228614e-01 2.228614e-01 2.228614e-01 2.228614e-01 2.228614e-01 2.228614e-01 2.228614e-01 2.228614e-01 2.228614e-01 2.228614e-01 2.228614e-01 2.228614e-01 2.228614e-01 2.228614e-01 2.228614e-01 2.228614e-01 2.228614e-01 2.228614e-01 2.228614e-01 2.228614e-01 2.228614e-01 2.228614e-01 2.228614e-01 2.228614e-01 2.228614e-01 2.228614e-01 2.228614e-01 2.228614e-01 2.228614e-01 2.228614e-01 2.228614e-01 2.228614e-01 2.228614e-01 2.228614e-01 2.228614e-01 2.228614e-01 2.228614e-01 2.228614e-01 2.228614e-01 2.228614e-01 2.228614e-01 2.228614e-01 2.228614e-01 2.228614e-01 2.228614e-01 2.228614e-01 2.228614e-01 2.228614e-01 2.228614e-01 2.228614e-01 2.228614e-01 2.228614e-01 2.228614e-01 2.228614e-01 2.228614e-01 2.228614e-01 2.228614e-01 2.228614e-01 2.228614e-01 2.228614e-01 2.228614e-01 2.228614e-01 2.228614e-01 2.228614e-01 2.228614e-01 2.228614e-01 2.228614e-01 2.228614e-01 2.228614e-01 2.228614e-01 2.228614e-01 2.228614e-01 2.228614e-01 2.228614e-01 2.228614e-01 2.228614e-01 2.228614e-01 2.228614e-01 2.228614e-01 2.228614e-01 2.228614e-01 2.228614e-01 2.228614e-01 2.228614e-01 2.228614e-01 2.228614e-01 2.228614e-01 2.228614e-01 2.228614e-01 2.228614e-01 2.228614e-01 2.228614e-01 2.228614e-01 2.228614e-01 2.228614e-01 2.228614e-01 2.228614e-01 2.228614e-01 2.228614e-01 2.228614e-01 2.228614e-01 2.228614e-01 2.228614e-01 2.228614e-01 2.228614e-01 2.228614e-01 2.228614e-01 2.228614e-01 2.228614e-01 2.228614e-01 2.228614e-01 2.228614e-01 2.228614e-01 2.228614e-01 2.228614e-01 2.228614e-01 2.228614e-01 2.228614e-01 2.228614e-01 2.228614e-01 2.228614e-01 2.228614e-01 2.228614e-01 2.228614e-01 2.228614e-01 2.228614e-01 2.228614e-01 2.228614e-01 2.228614e-01 2.228614e-01 2.228614e-01 2.228614e-01 2.228614e-01 2.228614e-01 2.228614e-01 2.228614e-01 2.228614e-01 2.228614e-01 2.228614e-01 2.228614e-01 2.228614e-01 2.228614e-01 2.228614e-01 2.228614e-01 2.228614e-01 2.228614e-01 2.228614e-01 2.228614e-01 2.228614e-01 2.228614e-01 2.228614e-01 2.228614e-01 2.228614e-01 2.228614e-01 2.228614e-01 2.228614e-01 2.228614e-01 2.228614e-01 2.228614e-01 2.228614e-01 2.228614e-01 2.228614e-01 2.228614e-01 2.228614e-01 2.228614e-01 2.228614e-01 2.228614e-01 2.228614e-01 2.228614e-01 2.228614e-01 2.228614e-01 2.228614e-01 2.228614e-01 2.228614e-01 2.228614e-01 2.228614e-01 2.228614e-01 2.228614e-01 2.228614e-01 2.228614e-01 2.228614e-01 2.228614e-01 2.228614e-01 2.228614e-01 2.228614e-01 2.228614e-01 2.228614e-01 2.228614e-01 2.228614e-01 2.228614e-01 2.228614e-01 2.228614e-01 2.228614e-01 2.228614e-01 2.228614e-01 2.228614e-01 2.228614e-01 2.228614e-01 2.228614e-01 2.228614e-01 2.228614e-01 2.228614e-01 2.228614e-01 2.228614e-01 2.228614e-01 2.228614e-01 2.228614e-01 2.228614e-01 2.228614e-01 2.228614e-01 2.228614e-01 2.228614e-01 2.228614e-01 2.228614e-01 2.228614e-01 2.228614e-01 2.228614e-01 2.228614e-01 2.228614e-01 2.228614e-01 2.228614e-01 2.228614e-01 2.228614e-01 2.228614e-01 2.228614e-01 2.228614e-01 2.228614e-01 2.228614e-01 2.228614e-01 2.228614e-01 2.228614e-01 2.228614e-01 2.228614e-01 2.228614e-01 2.228614e-01 2.228614e-01 2.228614e-01 2.228614e-01 2.228614e-01 2.228614e-01 2.228614e-01 2.228614e-01 2.228614e-01 2.228614e-01 2.228614e-01 2.228614e-01 2.228614e-01 2.228614e-01 2.228614e-01 2.228614e-01 2.228614e-01 2.228614e-01 2.228614e-01 2.228614e-01 2.228614e-01 2.228614e-01 2.228614e-01 2.228614e-01 2.228614e-01 2.228614e-01 2.228614e-01 2.228614e-01 2.228614e-01 2.228614e-01 2.228614e-01 2.228614e-01 2.228614e-01 2.228614e-01 2.228614e-01 2.228614e-01 2.228614e-01 2.228614e-01 2.228614e-01 2.228614e-01 2.228614e-01 2.228614e-01 2.228614e-01 2.228614e-01 2.228614e-01 2.228614e-01 2.228614e-01 2.228614e-01 2.228614e-01 2.228614e-01 2.228614e-01 2.228614e-01 2.228614e-01 2.228614e-01 2.228614e-01 2.228614e-01 2.228614e-01 2.228614e-01 2.228614e-01 2.228614e-01 2.228614e-01 2.228614e-01 2.228614e-01 2.228614e-01 2.228614e-01 2.228614e-01 2.228614e-01 2.228614e-01 2.228614e-01 2.228614e-01 2.228614e-01 2.228614e-01 2.228614e-01 2.228614e-01 2.228614e-01 2.228614e-01 2.228614e-01 2.228614e-01 2.228614e-01 2.228614e-01 2.228614e-01 2.228614e-01 2.228614e-01 2.228614e-01 2.228614e-01 2.228614e-01 2.228614e-01 2.228614e-01 2.228614e-01 2.228614e-01 2.228614e-01 2.228614e-01 2.228614e-01 2.228614e-01 2.228614e-01 2.228614e-01 2.228614e-01 2.228614e-01 2.228614e-01 2.228614e-01 2.228614e-01 2.228614e-01 2.228614e-01 2.228614e-01 2.228614e-01 2.228614e-01 2.228614e-01 2.228614e-01 2.228614e-01 2.228614e-01 2.228614e-01 2.228614e-01 2.228614e-01 2.228614e-01 2.228614e-01 2.228614e-01 2.228614e-01 2.228614e-01 2.228614e-01 2.228614e-01 2.228614e-01 2.228614e-01 2.228614e-01 2.228614e-01 2.228614e-01 2.228614e-01 2.228614e-01 2.228614e-01 2.228614e-01 2.228614e-01 2.228614e-01 2.228614e-01 2.228614e-01 2.228614e-01 2.228614e-01 2.228614e-01 2.228614e-01 2.228614e-01 2.228614e-01 2.228614e-01 2.228614e-01 2.228614e-01 2.228614e-01 2.228614e-01 2.228614e-01 2.228614e-01 2.228614e-01 2.228614e-01 2.228614e-01 2.228614e-01 2.228614e-01 2.228614e-01 2.228614e-01 2.228614e-01 2.228614e-01 2.228614e-01 2.228614e-01 2.228614e-01 2.228614e-01 2.228614e-01 2.228614e-01 2.228614e-01 2.228614e-01 2.228614e-01 2.228614e-01 2.228614e-01 2.228614e-01 2.228614e-01 2.228614e-01 2.228614e-01 2.228614e-01 2.228614e-01 2.228614e-01 2.228614e-01 2.228614e-01 2.228614e-01 2.228614e-01 2.228614e-01 2.228614e-01 2.228614e-01 2.228614e-01 2.228614e-01 2.228614e-01 2.228614e-01 2.228614e-01 2.228614e-01 2.228614e-01 2.228614e-01 2.228614e-01 2.228614e-01 2.228614e-01 2.228614e-01 2.228614e-01 2.228614e-01 2.228614e-01 2.228614e-01 2.228614e-01 2.228614e-01 2.228614e-01 2.228614e-01 2.228614e-01 2.228614e-01 2.228614e-01 2.228614e-01 2.228614e-01 2.228614e-01 2.228614e-01 2.228614e-01 2.228614e-01 2.228614e-01 2.228614e-01 2.228614e-01 2.228614e-01 2.228614e-01 2.228614e-01 2.228614e-01 2.228614e-01 2.228614e-01 2.228614e-01 2.228614e-01 2.228614e-01 2.228614e-01 2.228614e-01 2.228614e-01 2.228614e-01 2.228614e-01 2.228614e-01 2.228614e-01 2.228614e-01 2.228614e-01 2.228614e-01 2.228614e-01 2.228614e-01 2.228614e-01 2.228614e-01 2.228614e-01 2.228614e-01 2.228614e-01 2.228614e-01 2.228614e-01 2.228614e-01 2.228614e-01 2.228614e-01 2.228614e-01 2.228614e-01 2.228614e-01 2.228614e-01 2.228614e-01 2.228614e-01 2.228614e-01 2.228614e-01 2.228614e-01 2.228614e-01 2.228614e-01 2.228614e-01 2.228614e-01 2.228614e-01 2.228614e-01 2.228614e-01 2.228614e-01 2.228614e-01 2.228614e-01 2.228614e-01 2.228614e-01 2.228614e-01 2.228614e-01 2.228614e-01 2.228614e-01 2.228614e-01 2.228614e-01 2.228614e-01 2.228614e-01 2.228614e-01 2.228614e-01 2.228614e-01 2.228614e-01 2.228614e-01 2.228614e-01 2.228614e-01 2.228614e-01 2.228614e-01 2.228614e-01 2.228614e-01 2.228614e-01 2.228614e-01 2.228614e-01 2.228614e-01 2.228614e-01 2.228614e-01 2.228614e-01 2.228614e-01 2.228614e-01 2.228614e-01 2.228614e-01 2.228614e-01 2.228614e-01 2.228614e-01 2.228614e-01 2.228614e-01 2.228614e-01 2.228614e-01 2.228614e-01 2.228614e-01 2.228614e-01 2.228614e-01 2.228614e-01 2.228614e-01 2.228614e-01 2.228614e-01 2.228614e-01 2.228614e-01 2.228614e-01 2.228614e-01 2.228614e-01 2.228614e-01 2.228614e-01 2.228614e-01 2.228614e-01 2.228614e-01 2.228614e-01 2.228614e-01 2.228614e-01 2.228614e-01 2.228614e-01 2.228614e-01 2.228614e-01 2.228614e-01 2.228614e-01 2.228614e-01 2.228614e-01 2.228614e-01 2.228614e-01 2.228614e-01 2.228614e-01 2.228614e-01 2.228614e-01 2.228614e-01 2.228614e-01 2.228614e-01 2.228614e-01 2.228614e-01 2.228614e-01 2.228614e-01 2.228614e-01 2.228614e-01 2.228614e-01 2.228614e-01 2.228614e-01 2.228614e-01 2.228614e-01 2.228614e-01 2.228614e-01 2.228614e-01 2.228614e-01 2.228614e-01 2.228614e-01 2.228614e-01 2.228614e-01 2.228614e-01 2.228614e-01 2.228614e-01 2.228614e-01 2.228614e-01 2.228614e-01 2.228614e-01 2.228614e-01 2.228614e-01 2.228614e-01 2.228614e-01 2.228614e-01 2.228614e-01 2.228614e-01 2.228614e-01 2.228614e-01 2.228614e-01 2.228614e-01 2.228614e-01 2.228614e-01 2.228614e-01 2.228614e-01 2.228614e-01 2.228614e-01 2.228614e-01 2.228614e-01 2.228614e-01 2.228614e-01 2.228614e-01 2.228614e-01 2.228614e-01 2.228614e-01 2.228614e-01 2.228614e-01 2.228614e-01 2.228614e-01 2.228614e-01 2.228614e-01 2.228614e-01 2.228614e-01 2.228614e-01 2.228614e-01 2.228614e-01 2.228614e-01 2.228614e-01 2.228614e-01 2.228614e-01 2.228614e-01 2.228614e-01 2.228614e-01 2.228614e-01 2.228614e-01 2.228614e-01 2.228614e-01 2.228614e-01 2.228614e-01 2.228614e-01 2.228614e-01 2.228614e-01 2.228614e-01 2.228614e-01 2.228614e-01 2.228614e-01 2.228614e-01 2.228614e-01 2.228614e-01 2.228614e-01 2.228614e-01 2.228614e-01 2.228614e-01 2.228614e-01 2.228614e-01 2.228614e-01 2.228614e-01 2.228614e-01 2.228614e-01 2.228614e-01 2.228614e-01 2.228614e-01 2.228614e-01 2.228614e-01 2.228614e-01 2.228614e-01 2.228614e-01 2.228614e-01 2.228614e-01 2.228614e-01 2.228614e-01 2.228614e-01 2.228614e-01 2.228614e-01 2.228614e-01 2.228614e-01 2.228614e-01 2.228614e-01 2.228614e-01 2.228614e-01 2.228614e-01 2.228614e-01 2.228614e-01 2.228614e-01 2.228614e-01 2.228614e-01 2.228614e-01 2.228614e-01 2.228614e-01 2.228614e-01 2.228614e-01 2.228614e-01 2.228614e-01 2.228614e-01 2.228614e-01 2.228614e-01 2.228614e-01 2.228614e-01 2.228614e-01 2.228614e-01 2.228614e-01 2.228614e-01 2.228614e-01 2.228614e-01 2.228614e-01 2.228614e-01 2.228614e-01 2.228614e-01 2.228614e-01 2.228614e-01 2.228614e-01 2.228614e-01 2.228614e-01 2.228614e-01 2.228614e-01 2.228614e-01 2.228614e-01 2.228614e-01 2.228614e-01 2.228614e-01 2.228614e-01 2.228614e-01 2.228614e-01 2.228614e-01 2.228614e-01 2.228614e-01 2.228614e-01 2.228614e-01 2.228614e-01 2.228614e-01 2.228614e-01 2.228614e-01 2.228614e-01 2.228614e-01 2.228614e-01 2.228614e-01 2.228614e-01 2.228614e-01 2.228614e-01 2.228614e-01 2.228614e-01 2.228614e-01 2.228614e-01 2.228614e-01 2.228614e-01 2.228614e-01 2.228614e-01 2.228614e-01 2.228614e-01 2.228614e-01 2.228614e-01 2.228614e-01 2.228614e-01 2.228614e-01 2.228614e-01 2.228614e-01 2.228614e-01 2.228614e-01 2.228614e-01 2.228614e-01 2.228614e-01 2.228614e-01 2.228614e-01 2.228614e-01 2.228614e-01 2.228614e-01 2.228614e-01 2.228614e-01 2.228614e-01 2.228614e-01 2.228614e-01 2.228614e-01 2.228614e-01 2.228614e-01 2.228614e-01 2.228614e-01 2.228614e-01 2.228614e-01 2.228614e-01 2.228614e-01 2.228614e-01 2.228614e-01 2.228614e-01 2.228614e-01 2.228614e-01 2.228614e-01 2.228614e-01 2.228614e-01 2.228614e-01 2.228614e-01 2.228614e-01 2.228614e-01 2.228614e-01 2.228614e-01 2.228614e-01 2.228614e-01 2.228614e-01 2.228614e-01 2.228614e-01 2.228614e-01 2.228614e-01 2.228614e-01 2.228614e-01 2.228614e-01 2.228614e-01 2.228614e-01 2.228614e-01 2.228614e-01 2.228614e-01 2.228614e-01 2.228614e-01 2.228614e-01 2.228614e-01 2.228614e-01 2.228614e-01 2.228614e-01 2.228614e-01 2.228614e-01 2.228614e-01 2.228614e-01 2.228614e-01 2.228614e-01 2.228614e-01 2.228614e-01 2.228614e-01 2.228614e-01 2.228614e-01 2.228614e-01 2.228614e-01 2.228614e-01 2.228614e-01 2.228614e-01 2.228614e-01 2.228614e-01 2.228614e-01 2.228614e-01 2.228614e-01 2.228614e-01 2.228614e-01 2.228614e-01 2.228614e-01 2.228614e-01 2.228614e-01 2.228614e-01 2.228614e-01 2.228614e-01 2.228614e-01 2.228614e-01 2.228614e-01 2.228614e-01 2.228614e-01 2.228614e-01 2.228614e-01 2.228614e-01 2.228614e-01 2.228614e-01 2.228614e-01 2.228614e-01 2.228614e-01 2.228614e-01 2.228614e-01 2.228614e-01 2.228614e-01 2.228614e-01 2.228614e-01 2.228614e-01 2.228614e-01 2.228614e-01 2.228614e-01 2.228614e-01 2.228614e-01 2.228614e-01 2.228614e-01 2.228614e-01 2.228614e-01 2.228614e-01 2.228614e-01 2.228614e-01 2.228614e-01 2.228614e-01 2.228614e-01 2.228614e-01 2.228614e-01 2.228614e-01 2.228614e-01 2.228614e-01 2.228614e-01 2.228614e-01 2.228614e-01 2.228614e-01 2.228614e-01 2.228614e-01 2.228614e-01 2.228614e-01 2.228614e-01 2.228614e-01 2.228614e-01 2.228614e-01 2.228614e-01 2.228614e-01 2.228614e-01 2.228614e-01 2.228614e-01 2.228614e-01 2.228614e-01 2.228614e-01 2.228614e-01 2.228614e-01 2.228614e-01 2.228614e-01 2.228614e-01 2.228614e-01 2.228614e-01 2.228614e-01 2.228614e-01 2.228614e-01 2.228614e-01 2.228614e-01 2.228614e-01 2.228614e-01 2.228614e-01 2.228614e-01 2.228614e-01 2.228614e-01 2.228614e-01 2.228614e-01 2.228614e-01 2.228614e-01 2.228614e-01 2.228614e-01 2.228614e-01 2.228614e-01 2.228614e-01 2.228614e-01 2.228614e-01 2.228614e-01 2.228614e-01 2.228614e-01 2.228614e-01 2.228614e-01 2.228614e-01 2.228614e-01 2.228614e-01 2.228614e-01 2.228614e-01 2.228614e-01 2.228614e-01 2.228614e-01 2.228614e-01 2.228614e-01 2.228614e-01 2.228614e-01 2.228614e-01 2.228614e-01 2.228614e-01 2.228614e-01 2.228614e-01 2.228614e-01 2.228614e-01 2.228614e-01 2.228614e-01 2.228614e-01 2.228614e-01 2.228614e-01 2.228614e-01 2.228614e-01 2.228614e-01 2.228614e-01 2.228614e-01 2.228614e-01 2.228614e-01 2.228614e-01 2.228614e-01 2.228614e-01 2.228614e-01 2.228614e-01 2.228614e-01 2.228614e-01 2.228614e-01 2.228614e-01 2.228614e-01 2.228614e-01 2.228614e-01 2.228614e-01 2.228614e-01 2.228614e-01 2.228614e-01 2.228614e-01 2.228614e-01 2.228614e-01 2.228614e-01 2.228614e-01 2.228614e-01 2.228614e-01 2.228614e-01 2.228614e-01 2.228614e-01 2.228614e-01 2.228614e-01 2.228614e-01 2.228614e-01 2.228614e-01 2.228614e-01 2.228614e-01 2.228614e-01 2.228614e-01 2.228614e-01 2.228614e-01 2.228614e-01 2.228614e-01 2.228614e-01 2.228614e-01 2.228614e-01 2.228614e-01 2.228614e-01 2.228614e-01 2.228614e-01 2.228614e-01 2.228614e-01 2.228614e-01 2.228614e-01 2.228614e-01 2.228614e-01 2.228614e-01 2.228614e-01 2.228614e-01 2.228614e-01 2.228614e-01 2.228614e-01 2.228614e-01 2.228614e-01 2.228614e-01 2.228614e-01 2.228614e-01 2.228614e-01 2.228614e-01 2.228614e-01 2.228614e-01 2.228614e-01 2.228614e-01 2.228614e-01 2.228614e-01 2.228614e-01 2.228614e-01 2.228614e-01 2.228614e-01 2.228614e-01 2.228614e-01 2.228614e-01 2.228614e-01 2.228614e-01 2.228614e-01 2.228614e-01 2.228614e-01 2.228614e-01 2.228614e-01 2.228614e-01 2.228614e-01 2.228614e-01 2.228614e-01 2.228614e-01 2.228614e-01 2.228614e-01 2.228614e-01 2.228614e-01 2.228614e-01 2.228614e-01 2.228614e-01 2.228614e-01 2.228614e-01 2.228614e-01 2.228614e-01 2.228614e-01 2.228614e-01 2.228614e-01 2.228614e-01 2.228614e-01 2.228614e-01 2.228614e-01 2.228614e-01 2.228614e-01 2.228614e-01 2.228614e-01 2.228614e-01 2.228614e-01 2.228614e-01 2.228614e-01 2.228614e-01 2.228614e-01 2.228614e-01 2.228614e-01 2.228614e-01 2.228614e-01 2.228614e-01 2.228614e-01 2.228614e-01 2.228614e-01 2.228614e-01 2.228614e-01 2.228614e-01 2.228614e-01 2.228614e-01 2.228614e-01 2.228614e-01 2.228614e-01 2.228614e-01 2.228614e-01 2.228614e-01 2.228614e-01 2.228614e-01 2.228614e-01 2.228614e-01 2.228614e-01 2.228614e-01 2.228614e-01 2.228614e-01 2.228614e-01 2.228614e-01 2.228614e-01 2.228614e-01 2.228614e-01 2.228614e-01 2.228614e-01 2.228614e-01 2.228614e-01 2.228614e-01 2.228614e-01 2.228614e-01 2.228614e-01 2.228614e-01 2.228614e-01 2.228614e-01 2.228614e-01 2.228614e-01 2.228614e-01 2.228614e-01 2.228614e-01 2.228614e-01 2.228614e-01 2.228614e-01 2.228614e-01 2.228614e-01 2.228614e-01 2.228614e-01 2.228614e-01 2.228614e-01 2.228614e-01 2.228614e-01 2.228614e-01 2.228614e-01 2.228614e-01 2.228614e-01 2.228614e-01 2.228614e-01 2.228614e-01 2.228614e-01 2.228614e-01 2.228614e-01 2.228614e-01 2.228614e-01 2.228614e-01 2.228614e-01 2.228614e-01 2.228614e-01 2.228614e-01 2.228614e-01 2.228614e-01 2.228614e-01 2.228614e-01 2.228614e-01 2.228614e-01 2.228614e-01 2.228614e-01 2.228614e-01 2.228614e-01 2.228614e-01 2.228614e-01 2.228614e-01 2.228614e-01 2.228614e-01 2.228614e-01 2.228614e-01 2.228614e-01 2.228614e-01 2.228614e-01 2.228614e-01 2.228614e-01 2.228614e-01 2.228614e-01 2.228614e-01 2.228614e-01 2.228614e-01 2.228614e-01 2.228614e-01 2.228614e-01 2.228614e-01 2.228614e-01 2.228614e-01 2.228614e-01 2.228614e-01 2.228614e-01 2.228614e-01 2.228614e-01 2.228614e-01 2.228614e-01 2.228614e-01 2.228614e-01 2.228614e-01 2.228614e-01 2.228614e-01 2.228614e-01 2.228614e-01 2.228614e-01 2.228614e-01 2.228614e-01 2.228614e-01 2.228614e-01 2.228614e-01 2.228614e-01 2.228614e-01 2.228614e-01 2.228614e-01 2.228614e-01 2.228614e-01 2.228614e-01 2.228614e-01 2.228614e-01 2.228614e-01 2.228614e-01 2.228614e-01 2.228614e-01 2.228614e-01 2.228614e-01 2.228614e-01 2.228614e-01 2.228614e-01 2.228614e-01 2.228614e-01 2.228614e-01 2.228614e-01 2.228614e-01 2.228614e-01 2.228614e-01 2.228614e-01 2.228614e-01 2.228614e-01 2.228614e-01 2.228614e-01 2.228614e-01 2.228614e-01 2.228614e-01 2.228614e-01 2.228614e-01 2.228614e-01 2.228614e-01 2.228614e-01 2.228614e-01 2.228614e-01 2.228614e-01 2.228614e-01 2.228614e-01 2.228614e-01 2.228614e-01 2.228614e-01 2.228614e-01 2.228614e-01 2.228614e-01 2.228614e-01 2.228614e-01 2.228614e-01 2.228614e-01 2.228614e-01 2.228614e-01 2.228614e-01 2.228614e-01 2.228614e-01 2.228614e-01 2.228614e-01 2.228614e-01 2.228614e-01 2.228614e-01 2.228614e-01 2.228614e-01 2.228614e-01 2.228614e-01 2.228614e-01 2.228614e-01 2.228614e-01 2.228614e-01 2.228614e-01 2.228614e-01 2.228614e-01 2.228614e-01 2.228614e-01 2.228614e-01 2.228614e-01 2.228614e-01 2.228614e-01 2.228614e-01 2.228614e-01 2.228614e-01 2.228614e-01 2.228614e-01 2.228614e-01 2.228614e-01 2.228614e-01 2.228614e-01 2.228614e-01 2.228614e-01 2.228614e-01 2.228614e-01 2.228614e-01 2.228614e-01 2.228614e-01 2.228614e-01 2.228614e-01 2.228614e-01 2.228614e-01 2.228614e-01 2.228614e-01 2.228614e-01 2.228614e-01 2.228614e-01 2.228614e-01 2.228614e-01 2.228614e-01 2.228614e-01 2.228614e-01 2.228614e-01 2.228614e-01 2.228614e-01 2.228614e-01 2.228614e-01 2.228614e-01 2.228614e-01 2.228614e-01 2.228614e-01 2.228614e-01 2.228614e-01 2.228614e-01 2.228614e-01 2.228614e-01 2.228614e-01 2.228614e-01 2.228614e-01 2.228614e-01 2.228614e-01 2.228614e-01 2.228614e-01 2.228614e-01 2.228614e-01 2.228614e-01 2.228614e-01 2.228614e-01 2.228614e-01 2.228614e-01 2.228614e-01 2.228614e-01 2.228614e-01 2.228614e-01 2.228614e-01 2.228614e-01 2.228614e-01 2.228614e-01 2.228614e-01 2.228614e-01 2.228614e-01 2.228614e-01 2.228614e-01 2.228614e-01 2.228614e-01 2.228614e-01 2.228614e-01 2.228614e-01 2.228614e-01 2.228614e-01 2.228614e-01 2.228614e-01 2.228614e-01 2.228614e-01 2.228614e-01 2.228614e-01 2.228614e-01 2.228614e-01 2.228614e-01 2.228614e-01 2.228614e-01 2.228614e-01 2.228614e-01 2.228614e-01 2.228614e-01 2.228614e-01 2.228614e-01 2.228614e-01 2.228614e-01 2.228614e-01 2.228614e-01 2.228614e-01 2.228614e-01 2.228614e-01 2.228614e-01 2.228614e-01 2.228614e-01 2.228614e-01 2.228614e-01 2.228614e-01 2.228614e-01 2.228614e-01 2.228614e-01 2.228614e-01 2.228614e-01 2.228614e-01 2.228614e-01 2.228614e-01 2.228614e-01 2.228614e-01 2.228614e-01 2.228614e-01 2.228614e-01 2.228614e-01 2.228614e-01 2.228614e-01 2.228614e-01 2.228614e-01 2.228614e-01 2.228614e-01 2.228614e-01 2.228614e-01 2.228614e-01 2.228614e-01 2.228614e-01 2.228614e-01 2.228614e-01 2.228614e-01 2.228614e-01 2.228614e-01 2.228614e-01 2.228614e-01 2.228614e-01 2.228614e-01 2.228614e-01 2.228614e-01 2.228614e-01 2.228614e-01 2.228614e-01 2.228614e-01 2.228614e-01 2.228614e-01 2.228614e-01 2.228614e-01 2.228614e-01 2.228614e-01 2.228614e-01 2.228614e-01 2.228614e-01 2.228614e-01 2.228614e-01 2.228614e-01 2.228614e-01 2.228614e-01 2.228614e-01 2.228614e-01 2.228614e-01 2.228614e-01 2.228614e-01 2.228614e-01 2.228614e-01 2.228614e-01 2.228614e-01 2.228614e-01 2.228614e-01 2.228614e-01 2.228614e-01 2.228614e-01 2.228614e-01 2.228614e-01 2.228614e-01 2.228614e-01 2.228614e-01 2.228614e-01 2.228614e-01 2.228614e-01 2.228614e-01 2.228614e-01 2.228614e-01 2.228614e-01 2.228614e-01 2.228614e-01 2.228614e-01 2.228614e-01 2.228614e-01 2.228614e-01 2.228614e-01 2.228614e-01 2.228614e-01 2.228614e-01 2.228614e-01 2.228614e-01 2.228614e-01 2.228614e-01 2.228614e-01 2.228614e-01 2.228614e-01 2.228614e-01 2.228614e-01 2.228614e-01 2.228614e-01 2.228614e-01 2.228614e-01 2.228614e-01 2.228614e-01 2.228614e-01 2.228614e-01 2.228614e-01 2.228614e-01 2.228614e-01 2.228614e-01 2.228614e-01 2.228614e-01 2.228614e-01 2.228614e-01 2.228614e-01 2.228614e-01 2.228614e-01 2.228614e-01 2.228614e-01 2.228614e-01 2.228614e-01 2.228614e-01 2.228614e-01 2.228614e-01 2.228614e-01 2.228614e-01 2.228614e-01 2.228614e-01 2.228614e-01 2.228614e-01 2.228614e-01 2.228614e-01 2.228614e-01 2.228614e-01 2.228614e-01 2.228614e-01 2.228614e-01 2.228614e-01 2.228614e-01 2.228614e-01 2.228614e-01 2.228614e-01 2.228614e-01 2.228614e-01 2.228614e-01 2.228614e-01 2.228614e-01 2.228614e-01 2.228614e-01 2.228614e-01 2.228614e-01 2.228614e-01 2.228614e-01 2.228614e-01 2.228614e-01 2.228614e-01 2.228614e-01 2.228614e-01 2.228614e-01 2.228614e-01 2.228614e-01 2.228614e-01 2.228614e-01 2.228614e-01 2.228614e-01 2.228614e-01 2.228614e-01 2.228614e-01 2.228614e-01 2.228614e-01 2.228614e-01 2.228614e-01 2.228614e-01 2.228614e-01 2.228614e-01 2.228614e-01 2.228614e-01 2.228614e-01 2.228614e-01 2.228614e-01 2.228614e-01 2.228614e-01 2.228614e-01 2.228614e-01 2.228614e-01 2.228614e-01 2.228614e-01 2.228614e-01 2.228614e-01 2.228614e-01 2.228614e-01 2.228614e-01 2.228614e-01 2.228614e-01 2.228614e-01 2.228614e-01 2.228614e-01 2.228614e-01 2.228614e-01 2.228614e-01 2.228614e-01 2.228614e-01 2.228614e-01 2.228614e-01 2.228614e-01 2.228614e-01 2.228614e-01 2.228614e-01 2.228614e-01 2.228614e-01 2.228614e-01 2.228614e-01 2.228614e-01 2.228614e-01 2.228614e-01 2.228614e-01 2.228614e-01 2.228614e-01 2.228614e-01 2.228614e-01 2.228614e-01 2.228614e-01 2.228614e-01 2.228614e-01 2.228614e-01 2.228614e-01 2.228614e-01 2.228614e-01 2.228614e-01 2.228614e-01 2.228614e-01 2.228614e-01 2.228614e-01 2.228614e-01 2.228614e-01 2.228614e-01 2.228614e-01 2.228614e-01 2.228614e-01 2.228614e-01 2.228614e-01 2.228614e-01 2.228614e-01 2.228614e-01 2.228614e-01 2.228614e-01 2.228614e-01 2.228614e-01 2.228614e-01 2.228614e-01 2.228614e-01 2.228614e-01 2.228614e-01 2.228614e-01 2.228614e-01 2.228614e-01 2.228614e-01 2.228614e-01 2.228614e-01 2.228614e-01 2.228614e-01 2.228614e-01 2.228614e-01 2.228614e-01 2.228614e-01 2.228614e-01 2.228614e-01 2.228614e-01 2.228614e-01 2.228614e-01 2.228614e-01 2.228614e-01 2.228614e-01 2.228614e-01 2.228614e-01 2.228614e-01 2.228614e-01 2.228614e-01 2.228614e-01 2.228614e-01 2.228614e-01 2.228614e-01 2.228614e-01 2.228614e-01 2.228614e-01 2.228614e-01 2.228614e-01 2.228614e-01 2.228614e-01 2.228614e-01 2.228614e-01 2.228614e-01 2.228614e-01 2.228614e-01 2.228614e-01 2.228614e-01 2.228614e-01 2.228614e-01 2.228614e-01 2.228614e-01 2.228614e-01 2.228614e-01 2.228614e-01 2.228614e-01 2.228614e-01 2.228614e-01 2.228614e-01 2.228614e-01 2.228614e-01 2.228614e-01 2.228614e-01 2.228614e-01 2.228614e-01 2.228614e-01 2.228614e-01 2.228614e-01 2.228614e-01 2.228614e-01 2.228614e-01 2.228614e-01 2.228614e-01 2.228614e-01 2.228614e-01 2.228614e-01 2.228614e-01 2.228614e-01 2.228614e-01 2.228614e-01 2.228614e-01 2.228614e-01 2.228614e-01 2.228614e-01 2.228614e-01 2.228614e-01 2.228614e-01 2.228614e-01 2.228614e-01 2.228614e-01 2.228614e-01 2.228614e-01 2.228614e-01 2.228614e-01 2.228614e-01 2.228614e-01 2.228614e-01 2.228614e-01 2.228614e-01 2.228614e-01 2.228614e-01 2.228614e-01 2.228614e-01 2.228614e-01 2.228614e-01 2.228614e-01 2.228614e-01 2.228614e-01 2.228614e-01 2.228614e-01 2.228614e-01 2.228614e-01 2.228614e-01 2.228614e-01 2.228614e-01 2.228614e-01 2.228614e-01 2.228614e-01 2.228614e-01 2.228614e-01 2.228614e-01 2.228614e-01 2.228614e-01 2.228614e-01 2.228614e-01 2.228614e-01 2.228614e-01 2.228614e-01 2.228614e-01 2.228614e-01 2.228614e-01 2.228614e-01 2.228614e-01 2.228614e-01 2.228614e-01 2.228614e-01 2.228614e-01 2.228614e-01 2.228614e-01 2.228614e-01 2.228614e-01 2.228614e-01 2.228614e-01 2.228614e-01 2.228614e-01 2.228614e-01 2.228614e-01 2.228614e-01 2.228614e-01 2.228614e-01 2.228614e-01 2.228614e-01 2.228614e-01 2.228614e-01 2.228614e-01 2.228614e-01 2.228614e-01 2.228614e-01 2.228614e-01 2.228614e-01 2.228614e-01 2.228614e-01 2.228614e-01 2.228614e-01 2.228614e-01 2.228614e-01 2.228614e-01 2.228614e-01 2.228614e-01 2.228614e-01 2.228614e-01 2.228614e-01 2.228614e-01 2.228614e-01 2.228614e-01 2.228614e-01 2.228614e-01 2.228614e-01 2.228614e-01 2.228614e-01 2.228614e-01 2.228614e-01 2.228614e-01 2.228614e-01 2.228614e-01 2.228614e-01 2.228614e-01 2.228614e-01 2.228614e-01 2.228614e-01 2.228614e-01 2.228614e-01 2.228614e-01 2.228614e-01 2.228614e-01 2.228614e-01 2.228614e-01 2.228614e-01 2.228614e-01 2.228614e-01 2.228614e-01 2.228614e-01 2.228614e-01 2.228614e-01 2.228614e-01 2.228614e-01 2.228614e-01 2.228614e-01 2.228614e-01 2.228614e-01 2.228614e-01 2.228614e-01 2.228614e-01 2.228614e-01 2.228614e-01 2.228614e-01 2.228614e-01 2.228614e-01 2.228614e-01 2.228614e-01 2.228614e-01 2.228614e-01 2.228614e-01 2.228614e-01 2.228614e-01 2.228614e-01 2.228614e-01 2.228614e-01 2.228614e-01 2.228614e-01 2.228614e-01 2.228614e-01 2.228614e-01 2.228614e-01 2.228614e-01 2.228614e-01 2.228614e-01 2.228614e-01 2.228614e-01 2.228614e-01 2.228614e-01 2.228614e-01 2.228614e-01 2.228614e-01 2.228614e-01 2.228614e-01 2.228614e-01 2.228614e-01 2.228614e-01 2.228614e-01 2.228614e-01 2.228614e-01 2.228614e-01 2.228614e-01 2.228614e-01 2.228614e-01 2.228614e-01 2.228614e-01 2.228614e-01 2.228614e-01 2.228614e-01 2.228614e-01 2.228614e-01 2.228614e-01 2.228614e-01 2.228614e-01 2.228614e-01 2.228614e-01 2.228614e-01 2.228614e-01 2.228614e-01 2.228614e-01 2.228614e-01 2.228614e-01 2.228614e-01 2.228614e-01 2.228614e-01 2.228614e-01 2.228614e-01 2.228614e-01 2.228614e-01 2.228614e-01 2.228614e-01 2.228614e-01 2.228614e-01 2.228614e-01 2.228614e-01 2.228614e-01 2.228614e-01 2.228614e-01 2.228614e-01 2.228614e-01 2.228614e-01 2.228614e-01 2.228614e-01 2.228614e-01 2.228614e-01 2.228614e-01 2.228614e-01 2.228614e-01 2.228614e-01 2.228614e-01 2.228614e-01 2.228614e-01 2.228614e-01 2.228614e-01 2.228614e-01 2.228614e-01 2.228614e-01 2.228614e-01 2.228614e-01 2.228614e-01 2.228614e-01 2.228614e-01 2.228614e-01 2.228614e-01 2.228614e-01 2.228614e-01 2.228614e-01 2.228614e-01 2.228614e-01 2.228614e-01 2.228614e-01 2.228614e-01 2.228614e-01 2.228614e-01 2.228614e-01 2.228614e-01 2.228614e-01 2.228614e-01 2.228614e-01 2.228614e-01 2.228614e-01 2.228614e-01 2.228614e-01 2.228614e-01 2.228614e-01 2.228614e-01 2.228614e-01 2.228614e-01 2.228614e-01 2.228614e-01 2.228614e-01 2.228614e-01 2.228614e-01 2.228614e-01 2.228614e-01 2.228614e-01 2.228614e-01 2.228614e-01 2.228614e-01 2.228614e-01 2.228614e-01 2.228614e-01 2.228614e-01 2.228614e-01 2.228614e-01 2.228614e-01 2.228614e-01 2.228614e-01 2.228614e-01 2.228614e-01 2.228614e-01 2.228614e-01 2.228614e-01 2.228614e-01 2.228614e-01 2.228614e-01 2.228614e-01 2.228614e-01 2.228614e-01 2.228614e-01 2.228614e-01 2.228614e-01 2.228614e-01 2.228614e-01 2.228614e-01 2.228614e-01 2.228614e-01 2.228614e-01 2.228614e-01 2.228614e-01 2.228614e-01 2.228614e-01 2.228614e-01 2.228614e-01 2.228614e-01 2.228614e-01 2.228614e-01 2.228614e-01 2.228614e-01 2.228614e-01 2.228614e-01 2.228614e-01 2.228614e-01 2.228614e-01 2.228614e-01 2.228614e-01 2.228614e-01 2.228614e-01 2.228614e-01 2.228614e-01 2.228614e-01 2.228614e-01 2.228614e-01 2.228614e-01 2.228614e-01 2.228614e-01 2.228614e-01 2.228614e-01 2.228614e-01 2.228614e-01 2.228614e-01 2.228614e-01 2.228614e-01 2.228614e-01 2.228614e-01 2.228614e-01 2.228614e-01 2.228614e-01 2.228614e-01 2.228614e-01 2.228614e-01 2.228614e-01 2.228614e-01 2.228614e-01 2.228614e-01 2.228614e-01 2.228614e-01 2.228614e-01 2.228614e-01 2.228614e-01 2.228614e-01 2.228614e-01 2.228614e-01 2.228614e-01 2.228614e-01 2.228614e-01 2.228614e-01 2.228614e-01 2.228614e-01 2.228614e-01 2.228614e-01 2.228614e-01 2.228614e-01 2.228614e-01 2.228614e-01 2.228614e-01 2.228614e-01 2.228614e-01 2.228614e-01 2.228614e-01 2.228614e-01 2.228614e-01 2.228614e-01 2.228614e-01 2.228614e-01 2.228614e-01 2.228614e-01 2.228614e-01 2.228614e-01 2.228614e-01 2.228614e-01 2.228614e-01 2.228614e-01 2.228614e-01 2.228614e-01 2.228614e-01 2.228614e-01 2.228614e-01 2.228614e-01 2.228614e-01 2.228614e-01 2.228614e-01 2.228614e-01 2.228614e-01 2.228614e-01 2.228614e-01 2.228614e-01 2.228614e-01 2.228614e-01 2.228614e-01 2.228614e-01 2.228614e-01 2.228614e-01 2.228614e-01 2.228614e-01 2.228614e-01 2.228614e-01 2.228614e-01 2.228614e-01 2.228614e-01 2.228614e-01 2.228614e-01 2.228614e-01 2.228614e-01 2.228614e-01 2.228614e-01 2.228614e-01 2.228614e-01 2.228614e-01 2.228614e-01 2.228614e-01 2.228614e-01 2.228614e-01 2.228614e-01 2.228614e-01 2.228614e-01 2.228614e-01 2.228614e-01 2.228614e-01 2.228614e-01 2.228614e-01 2.228614e-01 2.228614e-01 2.228614e-01 2.228614e-01 2.228614e-01 2.228614e-01 2.228614e-01 2.228614e-01 2.228614e-01 2.228614e-01 2.228614e-01 2.228614e-01 2.228614e-01 2.228614e-01 2.228614e-01 2.228614e-01 2.228614e-01 2.228614e-01 2.228614e-01 2.228614e-01 2.228614e-01 2.228614e-01 2.228614e-01 2.228614e-01 2.228614e-01 2.228614e-01 2.228614e-01 2.228614e-01 2.228614e-01 2.228614e-01 2.228614e-01 2.228614e-01 2.228614e-01 2.228614e-01 2.228614e-01 2.228614e-01 2.228614e-01 2.228614e-01 2.228614e-01 2.228614e-01 2.228614e-01 2.228614e-01 2.228614e-01 2.228614e-01 2.228614e-01 2.228614e-01 2.228614e-01 2.228614e-01 2.228614e-01 2.228614e-01 2.228614e-01 2.228614e-01 2.228614e-01 2.228614e-01 2.228614e-01 2.228614e-01 2.228614e-01 2.228614e-01 2.228614e-01 2.228614e-01 2.228614e-01 2.228614e-01 2.228614e-01 2.228614e-01 2.228614e-01 2.228614e-01 2.228614e-01 2.228614e-01 2.228614e-01 2.228614e-01 2.228614e-01 2.228614e-01 2.228614e-01 2.228614e-01 2.228614e-01 2.228614e-01 2.228614e-01 2.228614e-01 2.228614e-01 2.228614e-01 2.228614e-01 2.228614e-01 2.228614e-01 2.228614e-01 2.228614e-01 2.228614e-01 2.228614e-01 2.228614e-01 2.228614e-01 2.228614e-01 2.228614e-01 2.228614e-01 2.228614e-01 2.228614e-01 2.228614e-01 2.228614e-01 2.228614e-01 2.228614e-01 2.228614e-01 2.228614e-01 2.228614e-01 2.228614e-01 2.228614e-01 2.228614e-01 2.228614e-01 2.228614e-01 2.228614e-01 2.228614e-01 2.228614e-01 2.228614e-01 2.228614e-01 2.228614e-01 2.228614e-01 2.228614e-01 2.228614e-01 2.228614e-01 2.228614e-01 2.228614e-01 2.228614e-01 2.228614e-01 2.228614e-01 2.228614e-01 2.228614e-01 2.228614e-01 2.228614e-01 2.228614e-01 2.228614e-01 2.228614e-01 2.228614e-01 2.228614e-01 2.228614e-01 2.228614e-01 2.228614e-01 2.228614e-01 2.228614e-01 2.228614e-01 2.228614e-01 2.228614e-01 2.228614e-01 2.228614e-01 2.228614e-01 2.228614e-01 2.228614e-01 2.228614e-01 2.228614e-01 2.228614e-01 2.228614e-01 2.228614e-01 2.228614e-01 2.228614e-01 2.228614e-01 2.228614e-01 2.228614e-01 2.228614e-01 2.228614e-01 2.228614e-01 2.228614e-01 2.228614e-01 2.228614e-01 2.228614e-01 2.228614e-01 2.228614e-01 2.228614e-01 2.228614e-01 2.228614e-01 2.228614e-01 2.228614e-01 2.228614e-01 2.228614e-01 2.228614e-01 2.228614e-01 2.228614e-01 2.228614e-01 2.228614e-01 2.228614e-01 2.228614e-01 2.228614e-01 2.228614e-01 2.228614e-01 2.228614e-01 2.228614e-01 2.228614e-01 2.228614e-01 2.228614e-01 2.228614e-01 2.228614e-01 2.228614e-01 2.228614e-01 2.228614e-01 2.228614e-01 2.228614e-01 2.228614e-01 2.228614e-01 2.228614e-01 2.228614e-01 2.228614e-01 2.228614e-01 2.228614e-01 2.228614e-01 2.228614e-01 2.228614e-01 2.228614e-01 2.228614e-01 2.228614e-01 2.228614e-01 2.228614e-01 2.228614e-01 2.228614e-01 2.228614e-01 2.228614e-01 2.228614e-01 2.228614e-01 2.228614e-01 2.228614e-01 2.228614e-01 2.228614e-01 2.228614e-01 2.228614e-01 2.228614e-01 2.228614e-01 2.228614e-01 2.228614e-01 2.228614e-01 2.228614e-01 2.228614e-01 2.228614e-01 2.228614e-01 2.228614e-01 2.228614e-01 2.228614e-01 2.228614e-01 2.228614e-01 2.228614e-01 2.228614e-01 2.228614e-01 2.228614e-01 2.228614e-01 2.228614e-01 2.228614e-01 2.228614e-01 2.228614e-01 2.228614e-01 2.228614e-01 2.228614e-01 2.228614e-01 2.228614e-01 2.228614e-01 2.228614e-01 2.228614e-01 2.228614e-01 2.228614e-01 2.228614e-01 2.228614e-01 2.228614e-01 2.228614e-01 2.228614e-01 2.228614e-01 2.228614e-01 2.228614e-01 2.228614e-01 2.228614e-01 2.228614e-01 2.228614e-01 2.228614e-01 2.228614e-01 2.228614e-01 2.228614e-01 2.228614e-01 2.228614e-01 2.228614e-01 2.228614e-01 2.228614e-01 2.228614e-01 2.228614e-01 2.228614e-01 2.228614e-01 2.228614e-01 2.228614e-01 2.228614e-01 2.228614e-01 2.228614e-01 2.228614e-01 2.228614e-01 2.228614e-01 2.228614e-01 2.228614e-01 2.228614e-01 2.228614e-01 2.228614e-01 2.228614e-01 2.228614e-01 2.228614e-01 2.228614e-01 2.228614e-01 2.228614e-01 2.228614e-01 2.228614e-01 2.228614e-01 2.228614e-01 2.228614e-01 2.228614e-01 2.228614e-01 2.228614e-01 2.228614e-01 2.228614e-01 2.228614e-01 2.228614e-01 2.228614e-01 2.228614e-01 2.228614e-01 2.228614e-01 2.228614e-01 2.228614e-01 2.228614e-01 2.228614e-01 2.228614e-01 2.228614e-01 2.228614e-01 2.228614e-01 2.228614e-01 2.228614e-01 2.228614e-01 2.228614e-01 2.228614e-01 2.228614e-01 2.228614e-01 2.228614e-01 2.228614e-01 2.228614e-01 2.228614e-01 2.228614e-01 2.228614e-01 2.228614e-01 2.228614e-01 2.228614e-01 2.228614e-01 2.228614e-01 2.228614e-01 2.228614e-01 2.228614e-01 2.228614e-01 2.228614e-01 2.228614e-01 2.228614e-01 2.228614e-01 2.228614e-01 2.228614e-01 2.228614e-01 2.228614e-01 2.228614e-01 2.228614e-01 2.228614e-01 2.228614e-01 2.228614e-01 2.228614e-01 2.228614e-01 2.228614e-01 2.228614e-01 2.228614e-01 2.228614e-01 2.228614e-01 2.228614e-01 2.228614e-01 2.228614e-01 2.228614e-01 2.228614e-01 2.228614e-01 2.228614e-01 2.228614e-01 2.228614e-01 2.228614e-01 2.228614e-01 2.228614e-01 2.228614e-01 2.228614e-01 2.228614e-01 2.228614e-01 2.228614e-01 2.228614e-01 2.228614e-01 2.228614e-01 2.228614e-01 2.228614e-01 2.228614e-01 2.228614e-01 2.228614e-01 2.228614e-01 2.228614e-01 2.228614e-01 2.228614e-01 2.228614e-01 2.228614e-01 2.228614e-01 2.228614e-01 2.228614e-01 2.228614e-01 2.228614e-01 2.228614e-01 2.228614e-01 2.228614e-01 2.228614e-01 2.228614e-01 2.228614e-01 2.228614e-01 2.228614e-01 2.228614e-01 2.228614e-01 2.228614e-01 2.228614e-01 2.228614e-01 2.228614e-01 2.228614e-01 2.228614e-01 2.228614e-01 2.228614e-01 2.228614e-01 2.228614e-01 2.228614e-01 2.228614e-01 2.228614e-01 2.228614e-01 2.228614e-01 2.228614e-01 2.228614e-01 2.228614e-01 2.228614e-01 2.228614e-01 2.228614e-01 2.228614e-01 2.228614e-01 2.228614e-01 2.228614e-01 2.228614e-01 2.228614e-01 2.228614e-01 2.228614e-01 2.228614e-01 2.228614e-01 2.228614e-01 2.228614e-01 2.228614e-01 2.228614e-01 2.228614e-01 2.228614e-01 2.228614e-01 2.228614e-01 2.228614e-01 2.228614e-01 2.228614e-01 2.228614e-01 2.228614e-01 2.228614e-01 2.228614e-01 2.228614e-01 2.228614e-01 2.228614e-01 2.228614e-01 2.228614e-01 2.228614e-01 2.228614e-01 2.228614e-01 2.228614e-01 2.228614e-01 2.228614e-01 2.228614e-01 2.228614e-01 2.228614e-01 2.228614e-01 2.228614e-01 2.228614e-01 2.228614e-01 2.228614e-01 2.228614e-01 2.228614e-01 2.228614e-01 2.228614e-01 2.228614e-01 2.228614e-01 2.228614e-01 2.228614e-01 2.228614e-01 2.228614e-01 2.228614e-01 2.228614e-01 2.228614e-01 2.228614e-01 2.228614e-01 2.228614e-01 2.228614e-01 2.228614e-01 2.228614e-01 2.228614e-01 2.228614e-01 2.228614e-01 2.228614e-01 2.228614e-01 2.228614e-01 2.228614e-01 2.228614e-01 2.228614e-01 2.228614e-01 2.228614e-01 2.228614e-01 2.228614e-01 2.228614e-01 2.228614e-01 2.228614e-01 2.228614e-01 2.228614e-01 2.228614e-01 2.228614e-01 2.228614e-01 2.228614e-01 2.228614e-01 2.228614e-01 2.228614e-01 2.228614e-01 2.228614e-01 2.228614e-01 2.228614e-01 2.228614e-01 2.228614e-01 2.228614e-01 2.228614e-01 2.228614e-01 2.228614e-01 2.228614e-01 2.228614e-01 2.228614e-01 2.228614e-01 2.228614e-01 2.228614e-01 2.228614e-01 2.228614e-01 2.228614e-01 2.228614e-01 2.228614e-01 2.228614e-01 2.228614e-01 2.228614e-01 2.228614e-01 2.228614e-01 2.228614e-01 2.228614e-01 2.228614e-01 2.228614e-01 2.228614e-01 2.228614e-01 2.228614e-01 2.228614e-01 2.228614e-01 2.228614e-01 2.228614e-01 2.228614e-01 2.228614e-01 2.228614e-01 2.228614e-01 2.228614e-01 2.228614e-01 2.228614e-01 2.228614e-01 2.228614e-01 2.228614e-01 2.228614e-01 2.228614e-01 2.228614e-01 2.228614e-01 2.228614e-01 2.228614e-01 2.228614e-01 2.228614e-01 2.228614e-01 2.228614e-01 2.228614e-01 2.228614e-01 2.228614e-01 2.228614e-01 2.228614e-01 2.228614e-01 2.228614e-01 2.228614e-01 2.228614e-01 2.228614e-01 2.228614e-01 2.228614e-01 2.228614e-01 2.228614e-01 2.228614e-01 2.228614e-01 2.228614e-01 2.228614e-01 2.228614e-01 2.228614e-01 
4.738642e+03 3.003531e-01 2.976478e-01 2.976478e-01 2.959683e-01 2.941808e-01 2.764906e-01 2.755666e-01 2.753642e-01 2.753009e-01 2.593383e-01 2.589003e-01 2.589003e-01 2.589003e-01 2.566358e-01 2.564429e-01 2.552590e-01 2.311805e-01 2.311805e-01 2.311805e-01 2.295487e-01 2.244887e-01 2.244887e-01 2.244887e-01 2.244887e-01 2.236399e-01 2.234118e-01 2.234118e-01 2.234118e-01 2.230504e-01 2.230504e-01 2.230504e-01 2.229408e-01 2.228987e-01 2.228987e-01 2.228987e-01 2.228980e-01 2.228980e-01 2.228838e-01 2.228838e-01 2.228829e-01 2.228829e-01 2.228703e-01 2.228702e-01 2.228689e-01 2.228689e-01 2.228618e-01 2.228618e-01 2.228618e-01 2.228618e-01 2.228617e-01 2.228616e-01 2.228616e-01 2.228614e-01 2.228614e-01 2.228614e-01 2.228614e-01 2.228614e-01 2.228614e-01 2.228614e-01 2.228614e-01 2.228614e-01 2.228614e-01 2.228614e-01 2.228614e-01 2.228614e-01 2.228614e-01 2.228614e-01 2.228614e-01 2.228614e-01 2.228614e-01 2.228614e-01 2.228614e-01 2.228614e-01 2.228614e-01 2.228614e-01 2.228614e-01 2.228614e-01 2.228614e-01 2.228614e-01 2.228614e-01 2.228614e-01 2.228614e-01 2.228614e-01 2.228614e-01 2.228614e-01 2.228614e-01 2.228614e-01 2.228614e-01 2.228614e-01 2.228614e-01 2.228614e-01 2.228614e-01 2.228614e-01 2.228614e-01 2.228614e-01 2.228614e-01 2.228614e-01 2.228614e-01 2.228614e-01 2.228614e-01 2.228614e-01 2.228614e-01 2.228614e-01 2.228614e-01 2.228614e-01 2.228614e-01 2.228614e-01 2.228614e-01 2.228614e-01 2.228614e-01 2.228614e-01 2.228614e-01 2.228614e-01 2.228614e-01 2.228614e-01 2.228614e-01 2.228614e-01 2.228614e-01 2.228614e-01 2.228614e-01 2.228614e-01 2.228614e-01 2.228614e-01 2.228614e-01 2.228614e-01 2.228614e-01 2.228614e-01 2.228614e-01 2.228614e-01 2.228614e-01 2.228614e-01 2.228614e-01 2.228614e-01 2.228614e-01 2.228614e-01 2.228614e-01 2.228614e-01 2.228614e-01 2.228614e-01 2.228614e-01 2.228614e-01 2.228614e-01 2.228614e-01 2.228614e-01 2.228614e-01 2.228614e-01 2.228614e-01 2.228614e-01 2.228614e-01 2.228614e-01 2.228614e-01 2.228614e-01 2.228614e-01 2.228614e-01 2.228614e-01 2.228614e-01 2.228614e-01 2.228614e-01 2.228614e-01 2.228614e-01 2.228614e-01 2.228614e-01 2.228614e-01 2.228614e-01 2.228614e-01 2.228614e-01 2.228614e-01 2.228614e-01 2.228614e-01 2.228614e-01 2.228614e-01 2.228614e-01 2.228614e-01 2.228614e-01 2.228614e-01 2.228614e-01 2.228614e-01 2.228614e-01 2.228614e-01 2.228614e-01 2.228614e-01 2.228614e-01 2.228614e-01 2.228614e-01 2.228614e-01 2.228614e-01 2.228614e-01 2.228614e-01 2.228614e-01 2.228614e-01 2.228614e-01 2.228614e-01 2.228614e-01 2.228614e-01 2.228614e-01 2.228614e-01 2.228614e-01 2.228614e-01 2.228614e-01 2.228614e-01 2.228614e-01 2.228614e-01 2.228614e-01 2.228614e-01 2.228614e-01 2.228614e-01 2.228614e-01 2.228614e-01 2.228614e-01 2.228614e-01 2.228614e-01 2.228614e-01 2.228614e-01 2.228614e-01 2.228614e-01 2.228614e-01 2.228614e-01 2.228614e-01 2.228614e-01 2.228614e-01 2.228614e-01 2.228614e-01 2.228614e-01 2.228614e-01 2.228614e-01 2.228614e-01 2.228614e-01 2.228614e-01 2.228614e-01 2.228614e-01 2.228614e-01 2.228614e-01 2.228614e-01 2.228614e-01 2.228614e-01 2.228614e-01 2.228614e-01 2.228614e-01 2.228614e-01 2.228614e-01 2.228614e-01 2.228614e-01 2.228614e-01 2.228614e-01 2.228614e-01 2.228614e-01 2.228614e-01 2.228614e-01 2.228614e-01 2.228614e-01 2.228614e-01 2.228614e-01 2.228614e-01 2.228614e-01 2.228614e-01 2.228614e-01 2.228614e-01 2.228614e-01 2.228614e-01 2.228614e-01 2.228614e-01 2.228614e-01 2.228614e-01 2.228614e-01 2.228614e-01 2.228614e-01 2.228614e-01 2.228614e-01 2.228614e-01 2.228614e-01 2.228614e-01 2.228614e-01 2.228614e-01 2.228614e-01 2.228614e-01 2.228614e-01 2.228614e-01 2.228614e-01 2.228614e-01 2.228614e-01 2.228614e-01 2.228614e-01 2.228614e-01 2.228614e-01 2.228614e-01 2.228614e-01 2.228614e-01 2.228614e-01 2.228614e-01 2.228614e-01 2.228614e-01 2.228614e-01 2.228614e-01 2.228614e-01 2.228614e-01 2.228614e-01 2.228614e-01 2.228614e-01 2.228614e-01 2.228614e-01 2.228614e-01 2.228614e-01 2.228614e-01 2.228614e-01 2.228614e-01 2.228614e-01 2.228614e-01 2.228614e-01 2.228614e-01 2.228614e-01 2.228614e-01 2.228614e-01 2.228614e-01 2.228614e-01 2.228614e-01 2.228614e-01 2.228614e-01 2.228614e-01 2.228614e-01 2.228614e-01 2.228614e-01 2.228614e-01 2.228614e-01 2.228614e-01 2.228614e-01 2.228614e-01 2.228614e-01 2.228614e-01 2.228614e-01 2.228614e-01 2.228614e-01 2.228614e-01 2.228614e-01 2.228614e-01 2.228614e-01 2.228614e-01 2.228614e-01 2.228614e-01 2.228614e-01 2.228614e-01 2.228614e-01 2.228614e-01 2.228614e-01 2.228614e-01 2.228614e-01 2.228614e-01 2.228614e-01 2.228614e-01 2.228614e-01 2.228614e-01 2.228614e-01 2.228614e-01 2.228614e-01 2.228614e-01 2.228614e-01 2.228614e-01 2.228614e-01 2.228614e-01 2.228614e-01 2.228614e-01 2.228614e-01 2.228614e-01 2.228614e-01 2.228614e-01 2.228614e-01 2.228614e-01 2.228614e-01 2.228614e-01 2.228614e-01 2.228614e-01 2.228614e-01 2.228614e-01 2.228614e-01 2.228614e-01 2.228614e-01 2.228614e-01 2.228614e-01 2.228614e-01 2.228614e-01 2.228614e-01 2.228614e-01 2.228614e-01 2.228614e-01 2.228614e-01 2.228614e-01 2.228614e-01 2.228614e-01 2.228614e-01 2.228614e-01 2.228614e-01 2.228614e-01 2.228614e-01 2.228614e-01 2.228614e-01 2.228614e-01 2.228614e-01 2.228614e-01 2.228614e-01 2.228614e-01 2.228614e-01 2.228614e-01 2.228614e-01 2.228614e-01 2.228614e-01 2.228614e-01 2.228614e-01 2.228614e-01 2.228614e-01 2.228614e-01 2.228614e-01 2.228614e-01 2.228614e-01 2.228614e-01 2.228614e-01 2.228614e-01 2.228614e-01 2.228614e-01 2.228614e-01 2.228614e-01 2.228614e-01 2.228614e-01 2.228614e-01 2.228614e-01 2.228614e-01 2.228614e-01 2.228614e-01 2.228614e-01 2.228614e-01 2.228614e-01 2.228614e-01 2.228614e-01 2.228614e-01 2.228614e-01 2.228614e-01 2.228614e-01 2.228614e-01 2.228614e-01 2.228614e-01 2.228614e-01 2.228614e-01 2.228614e-01 2.228614e-01 2.228614e-01 2.228614e-01 2.228614e-01 2.228614e-01 2.228614e-01 2.228614e-01 2.228614e-01 2.228614e-01 2.228614e-01 2.228614e-01 2.228614e-01 2.228614e-01 2.228614e-01 2.228614e-01 2.228614e-01 2.228614e-01 2.228614e-01 2.228614e-01 2.228614e-01 2.228614e-01 2.228614e-01 2.228614e-01 2.228614e-01 2.228614e-01 2.228614e-01 2.228614e-01 2.228614e-01 2.228614e-01 2.228614e-01 2.228614e-01 2.228614e-01 2.228614e-01 2.228614e-01 2.228614e-01 2.228614e-01 2.228614e-01 2.228614e-01 2.228614e-01 2.228614e-01 2.228614e-01 2.228614e-01 2.228614e-01 2.228614e-01 2.228614e-01 2.228614e-01 2.228614e-01 2.228614e-01 2.228614e-01 2.228614e-01 2.228614e-01 2.228614e-01 2.228614e-01 2.228614e-01 2.228614e-01 2.228614e-01 2.228614e-01 2.228614e-01 2.228614e-01 2.228614e-01 2.228614e-01 2.228614e-01 2.228614e-01 2.228614e-01 2.228614e-01 2.228614e-01 2.228614e-01 2.228614e-01 2.228614e-01 2.228614e-01 2.228614e-01 2.228614e-01 2.228614e-01 2.228614e-01 2.228614e-01 2.228614e-01 2.228614e-01 2.228614e-01 2.228614e-01 2.228614e-01 2.228614e-01 2.228614e-01 2.228614e-01 2.228614e-01 2.228614e-01 2.228614e-01 2.228614e-01 2.228614e-01 2.228614e-01 2.228614e-01 2.228614e-01 2.228614e-01 2.228614e-01 2.228614e-01 2.228614e-01 2.228614e-01 2.228614e-01 2.228614e-01 2.228614e-01 2.228614e-01 2.228614e-01 2.228614e-01 2.228614e-01 2.228614e-01 2.228614e-01 2.228614e-01 2.228614e-01 2.228614e-01 2.228614e-01 2.228614e-01 2.228614e-01 2.228614e-01 2.228614e-01 2.228614e-01 2.228614e-01 2.228614e-01 2.228614e-01 2.228614e-01 2.228614e-01 2.228614e-01 2.228614e-01 2.228614e-01 2.228614e-01 2.228614e-01 2.228614e-01 2.228614e-01 2.228614e-01 2.228614e-01 2.228614e-01 2.228614e-01 2.228614e-01 2.228614e-01 2.228614e-01 2.228614e-01 2.228614e-01 2.228614e-01 2.228614e-01 2.228614e-01 2.228614e-01 2.228614e-01 2.228614e-01 2.228614e-01 2.228614e-01 2.228614e-01 2.228614e-01 2.228614e-01 2.228614e-01 2.228614e-01 2.228614e-01 2.228614e-01 2.228614e-01 2.228614e-01 2.228614e-01 2.228614e-01 2.228614e-01 2.228614e-01 2.228614e-01 2.228614e-01 2.228614e-01 2.228614e-01 2.228614e-01 2.228614e-01 2.228614e-01 2.228614e-01 2.228614e-01 2.228614e-01 2.228614e-01 2.228614e-01 2.228614e-01 2.228614e-01 2.228614e-01 2.228614e-01 2.228614e-01 2.228614e-01 2.228614e-01 2.228614e-01 2.228614e-01 2.228614e-01 2.228614e-01 2.228614e-01 2.228614e-01 2.228614e-01 2.228614e-01 2.228614e-01 2.228614e-01 2.228614e-01 2.228614e-01 2.228614e-01 2.228614e-01 2.228614e-01 2.228614e-01 2.228614e-01 2.228614e-01 2.228614e-01 2.228614e-01 2.228614e-01 2.228614e-01 2.228614e-01 2.228614e-01 2.228614e-01 2.228614e-01 2.228614e-01 2.228614e-01 2.228614e-01 2.228614e-01 2.228614e-01 2.228614e-01 2.228614e-01 2.228614e-01 2.228614e-01 2.228614e-01 2.228614e-01 2.228614e-01 2.228614e-01 2.228614e-01 2.228614e-01 2.228614e-01 2.228614e-01 2.228614e-01 2.228614e-01 2.228614e-01 2.228614e-01 2.228614e-01 2.228614e-01 2.228614e-01 2.228614e-01 2.228614e-01 2.228614e-01 2.228614e-01 2.228614e-01 2.228614e-01 2.228614e-01 2.228614e-01 2.228614e-01 2.228614e-01 2.228614e-01 2.228614e-01 2.228614e-01 2.228614e-01 2.228614e-01 2.228614e-01 2.228614e-01 2.228614e-01 2.228614e-01 2.228614e-01 2.228614e-01 2.228614e-01 2.228614e-01 2.228614e-01 2.228614e-01 2.228614e-01 2.228614e-01 2.228614e-01 2.228614e-01 2.228614e-01 2.228614e-01 2.228614e-01 2.228614e-01 2.228614e-01 2.228614e-01 2.228614e-01 2.228614e-01 2.228614e-01 2.228614e-01 2.228614e-01 2.228614e-01 2.228614e-01 2.228614e-01 2.228614e-01 2.228614e-01 2.228614e-01 2.228614e-01 2.228614e-01 2.228614e-01 2.228614e-01 2.228614e-01 2.228614e-01 2.228614e-01 2.228614e-01 2.228614e-01 2.228614e-01 2.228614e-01 2.228614e-01 2.228614e-01 2.228614e-01 2.228614e-01 2.228614e-01 2.228614e-01 2.228614e-01 2.228614e-01 2.228614e-01 2.228614e-01 2.228614e-01 2.228614e-01 2.228614e-01 2.228614e-01 2.228614e-01 2.228614e-01 2.228614e-01 2.228614e-01 2.228614e-01 2.228614e-01 2.228614e-01 2.228614e-01 2.228614e-01 2.228614e-01 2.228614e-01 2.228614e-01 2.228614e-01 2.228614e-01 2.228614e-01 2.228614e-01 2.228614e-01 2.228614e-01 2.228614e-01 2.228614e-01 2.228614e-01 2.228614e-01 2.228614e-01 2.228614e-01 2.228614e-01 2.228614e-01 2.228614e-01 2.228614e-01 2.228614e-01 2.228614e-01 2.228614e-01 2.228614e-01 2.228614e-01 2.228614e-01 2.228614e-01 2.228614e-01 2.228614e-01 2.228614e-01 2.228614e-01 2.228614e-01 2.228614e-01 2.228614e-01 2.228614e-01 2.228614e-01 2.228614e-01 2.228614e-01 2.228614e-01 2.228614e-01 2.228614e-01 2.228614e-01 2.228614e-01 2.228614e-01 2.228614e-01 2.228614e-01 2.228614e-01 2.228614e-01 2.228614e-01 2.228614e-01 2.228614e-01 2.228614e-01 2.228614e-01 2.228614e-01 2.228614e-01 2.228614e-01 2.228614e-01 2.228614e-01 2.228614e-01 2.228614e-01 2.228614e-01 2.228614e-01 2.228614e-01 2.228614e-01 2.228614e-01 2.228614e-01 2.228614e-01 2.228614e-01 2.228614e-01 2.228614e-01 2.228614e-01 2.228614e-01 2.228614e-01 2.228614e-01 2.228614e-01 2.228614e-01 2.228614e-01 2.228614e-01 2.228614e-01 2.228614e-01 2.228614e-01 2.228614e-01 2.228614e-01 2.228614e-01 2.228614e-01 2.228614e-01 2.228614e-01 2.228614e-01 2.228614e-01 2.228614e-01 2.228614e-01 2.228614e-01 2.228614e-01 2.228614e-01 2.228614e-01 2.228614e-01 2.228614e-01 2.228614e-01 2.228614e-01 2.228614e-01 2.228614e-01 2.228614e-01 2.228614e-01 2.228614e-01 2.228614e-01 2.228614e-01 2.228614e-01 2.228614e-01 2.228614e-01 2.228614e-01 2.228614e-01 2.228614e-01 2.228614e-01 2.228614e-01 2.228614e-01 2.228614e-01 2.228614e-01 2.228614e-01 2.228614e-01 2.228614e-01 2.228614e-01 2.228614e-01 2.228614e-01 2.228614e-01 2.228614e-01 2.228614e-01 2.228614e-01 2.228614e-01 2.228614e-01 2.228614e-01 2.228614e-01 2.228614e-01 2.228614e-01 2.228614e-01 2.228614e-01 2.228614e-01 2.228614e-01 2.228614e-01 2.228614e-01 2.228614e-01 2.228614e-01 2.228614e-01 2.228614e-01 2.228614e-01 2.228614e-01 2.228614e-01 2.228614e-01 2.228614e-01 2.228614e-01 2.228614e-01 2.228614e-01 2.228614e-01 2.228614e-01 2.228614e-01 2.228614e-01 2.228614e-01 2.228614e-01 2.228614e-01 2.228614e-01 2.228614e-01 2.228614e-01 2.228614e-01 2.228614e-01 2.228614e-01 2.228614e-01 2.228614e-01 2.228614e-01 2.228614e-01 2.228614e-01 2.228614e-01 2.228614e-01 2.228614e-01 2.228614e-01 2.228614e-01 2.228614e-01 2.228614e-01 2.228614e-01 2.228614e-01 2.228614e-01 2.228614e-01 2.228614e-01 2.228614e-01 2.228614e-01 2.228614e-01 2.228614e-01 2.228614e-01 2.228614e-01 2.228614e-01 2.228614e-01 2.228614e-01 2.228614e-01 2.228614e-01 2.228614e-01 2.228614e-01 2.228614e-01 2.228614e-01 2.228614e-01 2.228614e-01 2.228614e-01 2.228614e-01 2.228614e-01 2.228614e-01 2.228614e-01 2.228614e-01 2.228614e-01 2.228614e-01 2.228614e-01 2.228614e-01 2.228614e-01 2.228614e-01 2.228614e-01 2.228614e-01 2.228614e-01 2.228614e-01 2.228614e-01 2.228614e-01 2.228614e-01 2.228614e-01 2.228614e-01 2.228614e-01 2.228614e-01 2.228614e-01 2.228614e-01 2.228614e-01 2.228614e-01 2.228614e-01 2.228614e-01 2.228614e-01 2.228614e-01 2.228614e-01 2.228614e-01 2.228614e-01 2.228614e-01 2.228614e-01 2.228614e-01 2.228614e-01 2.228614e-01 2.228614e-01 2.228614e-01 2.228614e-01 2.228614e-01 2.228614e-01 2.228614e-01 2.228614e-01 2.228614e-01 2.228614e-01 2.228614e-01 2.228614e-01 2.228614e-01 2.228614e-01 2.228614e-01 2.228614e-01 2.228614e-01 2.228614e-01 2.228614e-01 2.228614e-01 2.228614e-01 2.228614e-01 2.228614e-01 2.228614e-01 2.228614e-01 2.228614e-01 2.228614e-01 2.228614e-01 2.228614e-01 2.228614e-01 2.228614e-01 2.228614e-01 2.228614e-01 2.228614e-01 2.228614e-01 2.228614e-01 2.228614e-01 2.228614e-01 2.228614e-01 2.228614e-01 2.228614e-01 2.228614e-01 2.228614e-01 2.228614e-01 2.228614e-01 2.228614e-01 2.228614e-01 2.228614e-01 2.228614e-01 2.228614e-01 2.228614e-01 2.228614e-01 2.228614e-01 2.228614e-01 2.228614e-01 2.228614e-01 2.228614e-01 2.228614e-01 2.228614e-01 2.228614e-01 2.228614e-01 2.228614e-01 2.228614e-01 2.228614e-01 2.228614e-01 2.228614e-01 2.228614e-01 2.228614e-01 2.228614e-01 2.228614e-01 2.228614e-01 2.228614e-01 2.228614e-01 2.228614e-01 2.228614e-01 2.228614e-01 2.228614e-01 2.228614e-01 2.228614e-01 2.228614e-01 2.228614e-01 2.228614e-01 2.228614e-01 2.228614e-01 2.228614e-01 2.228614e-01 2.228614e-01 2.228614e-01 2.228614e-01 2.228614e-01 2.228614e-01 2.228614e-01 2.228614e-01 2.228614e-01 2.228614e-01 2.228614e-01 2.228614e-01 2.228614e-01 2.228614e-01 2.228614e-01 2.228614e-01 2.228614e-01 2.228614e-01 2.228614e-01 2.228614e-01 2.228614e-01 2.228614e-01 2.228614e-01 2.228614e-01 2.228614e-01 2.228614e-01 2.228614e-01 2.228614e-01 2.228614e-01 2.228614e-01 2.228614e-01 2.228614e-01 2.228614e-01 2.228614e-01 2.228614e-01 2.228614e-01 2.228614e-01 2.228614e-01 2.228614e-01 2.228614e-01 2.228614e-01 2.228614e-01 2.228614e-01 2.228614e-01 2.228614e-01 2.228614e-01 2.228614e-01 2.228614e-01 2.228614e-01 2.228614e-01 2.228614e-01 2.228614e-01 2.228614e-01 2.228614e-01 2.228614e-01 2.228614e-01 2.228614e-01 2.228614e-01 2.228614e-01 2.228614e-01 2.228614e-01 2.228614e-01 2.228614e-01 2.228614e-01 2.228614e-01 2.228614e-01 2.228614e-01 2.228614e-01 2.228614e-01 2.228614e-01 2.228614e-01 2.228614e-01 2.228614e-01 2.228614e-01 2.228614e-01 2.228614e-01 2.228614e-01 2.228614e-01 2.228614e-01 2.228614e-01 2.228614e-01 2.228614e-01 2.228614e-01 2.228614e-01 2.228614e-01 2.228614e-01 2.228614e-01 2.228614e-01 2.228614e-01 2.228614e-01 2.228614e-01 2.228614e-01 2.228614e-01 2.228614e-01 2.228614e-01 2.228614e-01 2.228614e-01 2.228614e-01 2.228614e-01 2.228614e-01 2.228614e-01 2.228614e-01 2.228614e-01 2.228614e-01 2.228614e-01 2.228614e-01 2.228614e-01 2.228614e-01 2.228614e-01 2.228614e-01 2.228614e-01 2.228614e-01 2.228614e-01 2.228614e-01 2.228614e-01 2.228614e-01 2.228614e-01 2.228614e-01 2.228614e-01 2.228614e-01 2.228614e-01 2.228614e-01 2.228614e-01 2.228614e-01 2.228614e-01 2.228614e-01 2.228614e-01 2.228614e-01 2.228614e-01 2.228614e-01 2.228614e-01 2.228614e-01 2.228614e-01 2.228614e-01 2.228614e-01 2.228614e-01 2.228614e-01 2.228614e-01 2.228614e-01 2.228614e-01 2.228614e-01 2.228614e-01 2.228614e-01 2.228614e-01 2.228614e-01 2.228614e-01 2.228614e-01 2.228614e-01 2.228614e-01 2.228614e-01 2.228614e-01 2.228614e-01 2.228614e-01 2.228614e-01 2.228614e-01 2.228614e-01 2.228614e-01 2.228614e-01 2.228614e-01 2.228614e-01 2.228614e-01 2.228614e-01 2.228614e-01 2.228614e-01 2.228614e-01 2.228614e-01 2.228614e-01 2.228614e-01 2.228614e-01 2.228614e-01 2.228614e-01 2.228614e-01 2.228614e-01 2.228614e-01 2.228614e-01 2.228614e-01 2.228614e-01 2.228614e-01 2.228614e-01 2.228614e-01 2.228614e-01 2.228614e-01 2.228614e-01 2.228614e-01 2.228614e-01 2.228614e-01 2.228614e-01 2.228614e-01 2.228614e-01 2.228614e-01 2.228614e-01 2.228614e-01 2.228614e-01 2.228614e-01 2.228614e-01 2.228614e-01 2.228614e-01 2.228614e-01 2.228614e-01 2.228614e-01 2.228614e-01 2.228614e-01 2.228614e-01 2.228614e-01 2.228614e-01 2.228614e-01 2.228614e-01 2.228614e-01 2.228614e-01 2.228614e-01 2.228614e-01 2.228614e-01 2.228614e-01 2.228614e-01 2.228614e-01 2.228614e-01 2.228614e-01 2.228614e-01 2.228614e-01 2.228614e-01 2.228614e-01 2.228614e-01 2.228614e-01 2.228614e-01 2.228614e-01 2.228614e-01 2.228614e-01 2.228614e-01 2.228614e-01 2.228614e-01 2.228614e-01 2.228614e-01 2.228614e-01 2.228614e-01 2.228614e-01 2.228614e-01 2.228614e-01 2.228614e-01 2.228614e-01 2.228614e-01 2.228614e-01 2.228614e-01 2.228614e-01 2.228614e-01 2.228614e-01 2.228614e-01 2.228614e-01 2.228614e-01 2.228614e-01 2.228614e-01 2.228614e-01 2.228614e-01 2.228614e-01 2.228614e-01 2.228614e-01 2.228614e-01 2.228614e-01 2.228614e-01 2.228614e-01 2.228614e-01 2.228614e-01 2.228614e-01 2.228614e-01 2.228614e-01 2.228614e-01 2.228614e-01 2.228614e-01 2.228614e-01 2.228614e-01 2.228614e-01 2.228614e-01 2.228614e-01 2.228614e-01 2.228614e-01 2.228614e-01 2.228614e-01 2.228614e-01 2.228614e-01 2.228614e-01 2.228614e-01 2.228614e-01 2.228614e-01 2.228614e-01 2.228614e-01 2.228614e-01 2.228614e-01 2.228614e-01 2.228614e-01 2.228614e-01 2.228614e-01 2.228614e-01 2.228614e-01 2.228614e-01 2.228614e-01 2.228614e-01 2.228614e-01 2.228614e-01 2.228614e-01 2.228614e-01 2.228614e-01 2.228614e-01 2.228614e-01 2.228614e-01 2.228614e-01 2.228614e-01 2.228614e-01 2.228614e-01 2.228614e-01 2.228614e-01 2.228614e-01 2.228614e-01 2.228614e-01 2.228614e-01 2.228614e-01 2.228614e-01 2.228614e-01 2.228614e-01 2.228614e-01 2.228614e-01 2.228614e-01 2.228614e-01 2.228614e-01 2.228614e-01 2.228614e-01 2.228614e-01 2.228614e-01 2.228614e-01 2.228614e-01 2.228614e-01 2.228614e-01 2.228614e-01 2.228614e-01 2.228614e-01 2.228614e-01 2.228614e-01 2.228614e-01 2.228614e-01 2.228614e-01 2.228614e-01 2.228614e-01 2.228614e-01 2.228614e-01 2.228614e-01 2.228614e-01 2.228614e-01 2.228614e-01 2.228614e-01 2.228614e-01 2.228614e-01 2.228614e-01 2.228614e-01 2.228614e-01 2.228614e-01 2.228614e-01 2.228614e-01 2.228614e-01 2.228614e-01 2.228614e-01 2.228614e-01 2.228614e-01 2.228614e-01 2.228614e-01 2.228614e-01 2.228614e-01 2.228614e-01 2.228614e-01 2.228614e-01 2.228614e-01 2.228614e-01 2.228614e-01 2.228614e-01 2.228614e-01 2.228614e-01 2.228614e-01 2.228614e-01 2.228614e-01 2.228614e-01 2.228614e-01 2.228614e-01 2.228614e-01 2.228614e-01 2.228614e-01 2.228614e-01 2.228614e-01 2.228614e-01 2.228614e-01 2.228614e-01 2.228614e-01 2.228614e-01 2.228614e-01 2.228614e-01 2.228614e-01 2.228614e-01 2.228614e-01 2.228614e-01 2.228614e-01 2.228614e-01 2.228614e-01 2.228614e-01 2.228614e-01 2.228614e-01 2.228614e-01 2.228614e-01 2.228614e-01 2.228614e-01 2.228614e-01 2.228614e-01 2.228614e-01 2.228614e-01 2.228614e-01 2.228614e-01 2.228614e-01 2.228614e-01 2.228614e-01 2.228614e-01 2.228614e-01 2.228614e-01 2.228614e-01 2.228614e-01 2.228614e-01 2.228614e-01 2.228614e-01 2.228614e-01 2.228614e-01 2.228614e-01 2.228614e-01 2.228614e-01 2.228614e-01 2.228614e-01 2.228614e-01 2.228614e-01 2.228614e-01 2.228614e-01 2.228614e-01 2.228614e-01 2.228614e-01 2.228614e-01 2.228614e-01 2.228614e-01 2.228614e-01 2.228614e-01 2.228614e-01 2.228614e-01 2.228614e-01 2.228614e-01 2.228614e-01 2.228614e-01 2.228614e-01 2.228614e-01 2.228614e-01 2.228614e-01 2.228614e-01 2.228614e-01 2.228614e-01 2.228614e-01 2.228614e-01 2.228614e-01 2.228614e-01 2.228614e-01 2.228614e-01 2.228614e-01 2.228614e-01 2.228614e-01 2.228614e-01 2.228614e-01 2.228614e-01 2.228614e-01 2.228614e-01 2.228614e-01 2.228614e-01 2.228614e-01 2.228614e-01 2.228614e-01 2.228614e-01 2.228614e-01 2.228614e-01 2.228614e-01 2.228614e-01 2.228614e-01 2.228614e-01 2.228614e-01 2.228614e-01 2.228614e-01 2.228614e-01 2.228614e-01 2.228614e-01 2.228614e-01 2.228614e-01 2.228614e-01 2.228614e-01 2.228614e-01 2.228614e-01 2.228614e-01 2.228614e-01 2.228614e-01 2.228614e-01 2.228614e-01 2.228614e-01 2.228614e-01 2.228614e-01 2.228614e-01 2.228614e-01 2.228614e-01 2.228614e-01 2.228614e-01 2.228614e-01 2.228614e-01 2.228614e-01 2.228614e-01 2.228614e-01 2.228614e-01 2.228614e-01 2.228614e-01 2.228614e-01 2.228614e-01 2.228614e-01 2.228614e-01 2.228614e-01 2.228614e-01 2.228614e-01 2.228614e-01 2.228614e-01 2.228614e-01 2.228614e-01 2.228614e-01 2.228614e-01 2.228614e-01 2.228614e-01 2.228614e-01 2.228614e-01 2.228614e-01 2.228614e-01 2.228614e-01 2.228614e-01 2.228614e-01 2.228614e-01 2.228614e-01 2.228614e-01 2.228614e-01 2.228614e-01 2.228614e-01 2.228614e-01 2.228614e-01 2.228614e-01 2.228614e-01 2.228614e-01 2.228614e-01 2.228614e-01 2.228614e-01 2.228614e-01 2.228614e-01 2.228614e-01 2.228614e-01 2.228614e-01 2.228614e-01 2.228614e-01 2.228614e-01 2.228614e-01 2.228614e-01 2.228614e-01 2.228614e-01 2.228614e-01 2.228614e-01 2.228614e-01 2.228614e-01 2.228614e-01 2.228614e-01 2.228614e-01 2.228614e-01 2.228614e-01 2.228614e-01 2.228614e-01 2.228614e-01 2.228614e-01 2.228614e-01 2.228614e-01 2.228614e-01 2.228614e-01 2.228614e-01 2.228614e-01 2.228614e-01 2.228614e-01 2.228614e-01 2.228614e-01 2.228614e-01 2.228614e-01 2.228614e-01 2.228614e-01 2.228614e-01 2.228614e-01 2.228614e-01 2.228614e-01 2.228614e-01 2.228614e-01 2.228614e-01 2.228614e-01 2.228614e-01 2.228614e-01 2.228614e-01 2.228614e-01 2.228614e-01 2.228614e-01 2.228614e-01 2.228614e-01 2.228614e-01 2.228614e-01 2.228614e-01 2.228614e-01 2.228614e-01 2.228614e-01 2.228614e-01 2.228614e-01 2.228614e-01 2.228614e-01 2.228614e-01 2.228614e-01 2.228614e-01 2.228614e-01 2.228614e-01 2.228614e-01 2.228614e-01 2.228614e-01 2.228614e-01 2.228614e-01 2.228614e-01 2.228614e-01 2.228614e-01 2.228614e-01 2.228614e-01 2.228614e-01 2.228614e-01 2.228614e-01 2.228614e-01 2.228614e-01 2.228614e-01 2.228614e-01 2.228614e-01 2.228614e-01 2.228614e-01 2.228614e-01 2.228614e-01 2.228614e-01 2.228614e-01 2.228614e-01 2.228614e-01 2.228614e-01 2.228614e-01 2.228614e-01 2.228614e-01 2.228614e-01 2.228614e-01 2.228614e-01 2.228614e-01 2.228614e-01 2.228614e-01 2.228614e-01 2.228614e-01 2.228614e-01 2.228614e-01 2.228614e-01 2.228614e-01 2.228614e-01 2.228614e-01 2.228614e-01 2.228614e-01 2.228614e-01 2.228614e-01 2.228614e-01 2.228614e-01 2.228614e-01 2.228614e-01 2.228614e-01 2.228614e-01 2.228614e-01 2.228614e-01 2.228614e-01 2.228614e-01 2.228614e-01 2.228614e-01 2.228614e-01 2.228614e-01 2.228614e-01 2.228614e-01 2.228614e-01 2.228614e-01 2.228614e-01 2.228614e-01 2.228614e-01 2.228614e-01 2.228614e-01 2.228614e-01 2.228614e-01 2.228614e-01 2.228614e-01 2.228614e-01 2.228614e-01 2.228614e-01 2.228614e-01 2.228614e-01 2.228614e-01 2.228614e-01 2.228614e-01 2.228614e-01 2.228614e-01 2.228614e-01 2.228614e-01 2.228614e-01 2.228614e-01 2.228614e-01 2.228614e-01 2.228614e-01 2.228614e-01 2.228614e-01 2.228614e-01 2.228614e-01 2.228614e-01 2.228614e-01 2.228614e-01 2.228614e-01 2.228614e-01 2.228614e-01 2.228614e-01 2.228614e-01 2.228614e-01 2.228614e-01 2.228614e-01 2.228614e-01 2.228614e-01 2.228614e-01 2.228614e-01 2.228614e-01 2.228614e-01 2.228614e-01 2.228614e-01 2.228614e-01 2.228614e-01 2.228614e-01 2.228614e-01 2.228614e-01 2.228614e-01 2.228614e-01 2.228614e-01 2.228614e-01 2.228614e-01 2.228614e-01 2.228614e-01 2.228614e-01 2.228614e-01 2.228614e-01 2.228614e-01 2.228614e-01 2.228614e-01 2.228614e-01 2.228614e-01 2.228614e-01 2.228614e-01 2.228614e-01 2.228614e-01 2.228614e-01 2.228614e-01 2.228614e-01 2.228614e-01 2.228614e-01 2.228614e-01 2.228614e-01 2.228614e-01 2.228614e-01 2.228614e-01 2.228614e-01 2.228614e-01 2.228614e-01 2.228614e-01 2.228614e-01 2.228614e-01 2.228614e-01 2.228614e-01 2.228614e-01 2.228614e-01 2.228614e-01 2.228614e-01 2.228614e-01 2.228614e-01 2.228614e-01 2.228614e-01 2.228614e-01 2.228614e-01 2.228614e-01 2.228614e-01 2.228614e-01 2.228614e-01 2.228614e-01 2.228614e-01 2.228614e-01 2.228614e-01 2.228614e-01 2.228614e-01 2.228614e-01 2.228614e-01 2.228614e-01 2.228614e-01 2.228614e-01 2.228614e-01 2.228614e-01 2.228614e-01 2.228614e-01 2.228614e-01 2.228614e-01 2.228614e-01 2.228614e-01 2.228614e-01 2.228614e-01 2.228614e-01 2.228614e-01 2.228614e-01 2.228614e-01 2.228614e-01 2.228614e-01 2.228614e-01 2.228614e-01 2.228614e-01 2.228614e-01 2.228614e-01 2.228614e-01 2.228614e-01 2.228614e-01 2.228614e-01 2.228614e-01 2.228614e-01 2.228614e-01 2.228614e-01 2.228614e-01 2.228614e-01 2.228614e-01 2.228614e-01 2.228614e-01 2.228614e-01 2.228614e-01 2.228614e-01 2.228614e-01 2.228614e-01 2.228614e-01 2.228614e-01 2.228614e-01 2.228614e-01 2.228614e-01 2.228614e-01 2.228614e-01 2.228614e-01 2.228614e-01 2.228614e-01 2.228614e-01 2.228614e-01 2.228614e-01 2.228614e-01 2.228614e-01 2.228614e-01 2.228614e-01 2.228614e-01 2.228614e-01 2.228614e-01 2.228614e-01 2.228614e-01 2.228614e-01 2.228614e-01 2.228614e-01 2.228614e-01 2.228614e-01 2.228614e-01 2.228614e-01 2.228614e-01 2.228614e-01 2.228614e-01 2.228614e-01 2.228614e-01 2.228614e-01 2.228614e-01 2.228614e-01 2.228614e-01 2.228614e-01 2.228614e-01 2.228614e-01 2.228614e-01 2.228614e-01 2.228614e-01 2.228614e-01 2.228614e-01 2.228614e-01 2.228614e-01 2.228614e-01 2.228614e-01 2.228614e-01 2.228614e-01 2.228614e-01 2.228614e-01 2.228614e-01 2.228614e-01 2.228614e-01 2.228614e-01 2.228614e-01 2.228614e-01 2.228614e-01 2.228614e-01 2.228614e-01 2.228614e-01 2.228614e-01 2.228614e-01 2.228614e-01 2.228614e-01 2.228614e-01 2.228614e-01 2.228614e-01 2.228614e-01 2.228614e-01 2.228614e-01 2.228614e-01 2.228614e-01 2.228614e-01 2.228614e-01 2.228614e-01 2.228614e-01 2.228614e-01 2.228614e-01 2.228614e-01 2.228614e-01 2.228614e-01 2.228614e-01 2.228614e-01 2.228614e-01 2.228614e-01 2.228614e-01 2.228614e-01 2.228614e-01 2.228614e-01 2.228614e-01 2.228614e-01 2.228614e-01 2.228614e-01 2.228614e-01 2.228614e-01 2.228614e-01 2.228614e-01 2.228614e-01 2.228614e-01 2.228614e-01 2.228614e-01 2.228614e-01 2.228614e-01 2.228614e-01 2.228614e-01 2.228614e-01 2.228614e-01 2.228614e-01 2.228614e-01 2.228614e-01 2.228614e-01 2.228614e-01 2.228614e-01 2.228614e-01 2.228614e-01 2.228614e-01 2.228614e-01 2.228614e-01 2.228614e-01 2.228614e-01 2.228614e-01 2.228614e-01 2.228614e-01 2.228614e-01 2.228614e-01 2.228614e-01 2.228614e-01 2.228614e-01 2.228614e-01 2.228614e-01 2.228614e-01 2.228614e-01 2.228614e-01 2.228614e-01 2.228614e-01 2.228614e-01 2.228614e-01 2.228614e-01 2.228614e-01 2.228614e-01 2.228614e-01 2.228614e-01 2.228614e-01 2.228614e-01 2.228614e-01 2.228614e-01 2.228614e-01 2.228614e-01 2.228614e-01 2.228614e-01 2.228614e-01 2.228614e-01 2.228614e-01 2.228614e-01 2.228614e-01 2.228614e-01 2.228614e-01 2.228614e-01 2.228614e-01 2.228614e-01 2.228614e-01 2.228614e-01 2.228614e-01 2.228614e-01 2.228614e-01 2.228614e-01 2.228614e-01 2.228614e-01 2.228614e-01 2.228614e-01 2.228614e-01 2.228614e-01 2.228614e-01 2.228614e-01 2.228614e-01 2.228614e-01 2.228614e-01 2.228614e-01 2.228614e-01 2.228614e-01 2.228614e-01 2.228614e-01 2.228614e-01 2.228614e-01 2.228614e-01 2.228614e-01 2.228614e-01 2.228614e-01 2.228614e-01 2.228614e-01 2.228614e-01 2.228614e-01 2.228614e-01 2.228614e-01 2.228614e-01 2.228614e-01 2.228614e-01 2.228614e-01 2.228614e-01 2.228614e-01 2.228614e-01 2.228614e-01 2.228614e-01 2.228614e-01 2.228614e-01 2.228614e-01 2.228614e-01 2.228614e-01 2.228614e-01 2.228614e-01 2.228614e-01 2.228614e-01 2.228614e-01 2.228614e-01 2.228614e-01 2.228614e-01 2.228614e-01 2.228614e-01 2.228614e-01 2.228614e-01 2.228614e-01 2.228614e-01 2.228614e-01 2.228614e-01 2.228614e-01 2.228614e-01 2.228614e-01 2.228614e-01 2.228614e-01 2.228614e-01 2.228614e-01 2.228614e-01 2.228614e-01 2.228614e-01 2.228614e-01 2.228614e-01 2.228614e-01 2.228614e-01 2.228614e-01 2.228614e-01 2.228614e-01 2.228614e-01 2.228614e-01 2.228614e-01 2.228614e-01 2.228614e-01 2.228614e-01 2.228614e-01 2.228614e-01 2.228614e-01 2.228614e-01 2.228614e-01 2.228614e-01 2.228614e-01 2.228614e-01 2.228614e-01 2.228614e-01 2.228614e-01 2.228614e-01 2.228614e-01 2.228614e-01 2.228614e-01 2.228614e-01 2.228614e-01 2.228614e-01 2.228614e-01 2.228614e-01 2.228614e-01 2.228614e-01 2.228614e-01 2.228614e-01 2.228614e-01 2.228614e-01 2.228614e-01 2.228614e-01 2.228614e-01 2.228614e-01 2.228614e-01 2.228614e-01 2.228614e-01 2.228614e-01 2.228614e-01 2.228614e-01 2.228614e-01 2.228614e-01 2.228614e-01 2.228614e-01 2.228614e-01 2.228614e-01 2.228614e-01 2.228614e-01 2.228614e-01 2.228614e-01 2.228614e-01 2.228614e-01 2.228614e-01 2.228614e-01 2.228614e-01 2.228614e-01 2.228614e-01 2.228614e-01 2.228614e-01 2.228614e-01 2.228614e-01 2.228614e-01 2.228614e-01 2.228614e-01 2.228614e-01 2.228614e-01 2.228614e-01 2.228614e-01 2.228614e-01 2.228614e-01 2.228614e-01 2.228614e-01 2.228614e-01 2.228614e-01 2.228614e-01 2.228614e-01 2.228614e-01 2.228614e-01 2.228614e-01 2.228614e-01 2.228614e-01 2.228614e-01 2.228614e-01 2.228614e-01 2.228614e-01 2.228614e-01 2.228614e-01 2.228614e-01 2.228614e-01 2.228614e-01 2.228614e-01 2.228614e-01 2.228614e-01 2.228614e-01 2.228614e-01 2.228614e-01 2.228614e-01 2.228614e-01 2.228614e-01 2.228614e-01 2.228614e-01 2.228614e-01 2.228614e-01 2.228614e-01 2.228614e-01 2.228614e-01 2.228614e-01 2.228614e-01 2.228614e-01 2.228614e-01 2.228614e-01 2.228614e-01 2.228614e-01 2.228614e-01 2.228614e-01 2.228614e-01 2.228614e-01 2.228614e-01 2.228614e-01 2.228614e-01 2.228614e-01 2.228614e-01 2.228614e-01 2.228614e-01 2.228614e-01 2.228614e-01 2.228614e-01 2.228614e-01 2.228614e-01 2.228614e-01 2.228614e-01 2.228614e-01 2.228614e-01 2.228614e-01 2.228614e-01 2.228614e-01 2.228614e-01 2.228614e-01 2.228614e-01 2.228614e-01 2.228614e-01 2.228614e-01 2.228614e-01 2.228614e-01 2.228614e-01 2.228614e-01 2.228614e-01 2.228614e-01 2.228614e-01 2.228614e-01 2.228614e-01 2.228614e-01 2.228614e-01 2.228614e-01 2.228614e-01 2.228614e-01 2.228614e-01 2.228614e-01 2.228614e-01 2.228614e-01 2.228614e-01 2.228614e-01 2.228614e-01 2.228614e-01 2.228614e-01 2.228614e-01 2.228614e-01 2.228614e-01 2.228614e-01 2.228614e-01 2.228614e-01 2.228614e-01 2.228614e-01 2.228614e-01 2.228614e-01 2.228614e-01 2.228614e-01 2.228614e-01 2.228614e-01 2.228614e-01 2.228614e-01 2.228614e-01 2.228614e-01 2.228614e-01 2.228614e-01 2.228614e-01 2.228614e-01 2.228614e-01 2.228614e-01 2.228614e-01 2.228614e-01 2.228614e-01 2.228614e-01 2.228614e-01 2.228614e-01 2.228614e-01 2.228614e-01 2.228614e-01 2.228614e-01 2.228614e-01 2.228614e-01 2.228614e-01 2.228614e-01 2.228614e-01 2.228614e-01 2.228614e-01 2.228614e-01 2.228614e-01 2.228614e-01 2.228614e-01 2.228614e-01 2.228614e-01 2.228614e-01 2.228614e-01 2.228614e-01 2.228614e-01 2.228614e-01 2.228614e-01 2.228614e-01 2.228614e-01 2.228614e-01 2.228614e-01 2.228614e-01 2.228614e-01 2.228614e-01 2.228614e-01 2.228614e-01 2.228614e-01 2.228614e-01 2.228614e-01 2.228614e-01 2.228614e-01 2.228614e-01 2.228614e-01 2.228614e-01 2.228614e-01 2.228614e-01 2.228614e-01 2.228614e-01 2.228614e-01 2.228614e-01 2.228614e-01 2.228614e-01 2.228614e-01 2.228614e-01 2.228614e-01 2.228614e-01 2.228614e-01 2.228614e-01 2.228614e-01 2.228614e-01 2.228614e-01 2.228614e-01 2.228614e-01 2.228614e-01 2.228614e-01 2.228614e-01 2.228614e-01 2.228614e-01 2.228614e-01 2.228614e-01 2.228614e-01 2.228614e-01 2.228614e-01 2.228614e-01 2.228614e-01 2.228614e-01 2.228614e-01 2.228614e-01 2.228614e-01 2.228614e-01 2.228614e-01 2.228614e-01 2.228614e-01 2.228614e-01 2.228614e-01 2.228614e-01 2.228614e-01 2.228614e-01 2.228614e-01 2.228614e-01 2.228614e-01 2.228614e-01 2.228614e-01 2.228614e-01 2.228614e-01 2.228614e-01 2.228614e-01 2.228614e-01 2.228614e-01 2.228614e-01 2.228614e-01 2.228614e-01 2.228614e-01 2.228614e-01 2.228614e-01 2.228614e-01 2.228614e-01 2.228614e-01 2.228614e-01 2.228614e-01 2.228614e-01 2.228614e-01 2.228614e-01 2.228614e-01 2.228614e-01 2.228614e-01 2.228614e-01 2.228614e-01 2.228614e-01 2.228614e-01 2.228614e-01 2.228614e-01 2.228614e-01 2.228614e-01 2.228614e-01 2.228614e-01 2.228614e-01 2.228614e-01 2.228614e-01 2.228614e-01 2.228614e-01 2.228614e-01 2.228614e-01 2.228614e-01 2.228614e-01 2.228614e-01 2.228614e-01 2.228614e-01 2.228614e-01 2.228614e-01 2.228614e-01 2.228614e-01 2.228614e-01 2.228614e-01 2.228614e-01 2.228614e-01 2.228614e-01 2.228614e-01 2.228614e-01 2.228614e-01 2.228614e-01 2.228614e-01 2.228614e-01 2.228614e-01 2.228614e-01 2.228614e-01 2.228614e-01 2.228614e-01 2.228614e-01 2.228614e-01 2.228614e-01 2.228614e-01 2.228614e-01 2.228614e-01 2.228614e-01 2.228614e-01 2.228614e-01 2.228614e-01 2.228614e-01 2.228614e-01 2.228614e-01 2.228614e-01 2.228614e-01 2.228614e-01 2.228614e-01 2.228614e-01 2.228614e-01 2.228614e-01 2.228614e-01 2.228614e-01 2.228614e-01 2.228614e-01 2.228614e-01 2.228614e-01 2.228614e-01 2.228614e-01 2.228614e-01 2.228614e-01 2.228614e-01 2.228614e-01 2.228614e-01 2.228614e-01 2.228614e-01 2.228614e-01 2.228614e-01 2.228614e-01 2.228614e-01 2.228614e-01 2.228614e-01 2.228614e-01 2.228614e-01 2.228614e-01 2.228614e-01 2.228614e-01 2.228614e-01 2.228614e-01 2.228614e-01 2.228614e-01 2.228614e-01 2.228614e-01 2.228614e-01 2.228614e-01 2.228614e-01 2.228614e-01 2.228614e-01 2.228614e-01 2.228614e-01 2.228614e-01 2.228614e-01 2.228614e-01 2.228614e-01 2.228614e-01 2.228614e-01 2.228614e-01 2.228614e-01 2.228614e-01 2.228614e-01 2.228614e-01 2.228614e-01 2.228614e-01 2.228614e-01 2.228614e-01 2.228614e-01 2.228614e-01 2.228614e-01 2.228614e-01 2.228614e-01 2.228614e-01 2.228614e-01 2.228614e-01 2.228614e-01 2.228614e-01 2.228614e-01 2.228614e-01 2.228614e-01 2.228614e-01 2.228614e-01 2.228614e-01 2.228614e-01 2.228614e-01 2.228614e-01 2.228614e-01 2.228614e-01 2.228614e-01 2.228614e-01 2.228614e-01 2.228614e-01 2.228614e-01 2.228614e-01 2.228614e-01 2.228614e-01 2.228614e-01 2.228614e-01 2.228614e-01 2.228614e-01 2.228614e-01 2.228614e-01 2.228614e-01 2.228614e-01 2.228614e-01 2.228614e-01 2.228614e-01 2.228614e-01 2.228614e-01 2.228614e-01 2.228614e-01 2.228614e-01 2.228614e-01 2.228614e-01 2.228614e-01 2.228614e-01 2.228614e-01 2.228614e-01 2.228614e-01 2.228614e-01 2.228614e-01 2.228614e-01 2.228614e-01 2.228614e-01 2.228614e-01 2.228614e-01 2.228614e-01 2.228614e-01 2.228614e-01 2.228614e-01 2.228614e-01 2.228614e-01 2.228614e-01 2.228614e-01 2.228614e-01 2.228614e-01 2.228614e-01 2.228614e-01 2.228614e-01 2.228614e-01 2.228614e-01 2.228614e-01 2.228614e-01 2.228614e-01 2.228614e-01 2.228614e-01 2.228614e-01 2.228614e-01 2.228614e-01 2.228614e-01 2.228614e-01 2.228614e-01 2.228614e-01 2.228614e-01 2.228614e-01 2.228614e-01 2.228614e-01 2.228614e-01 2.228614e-01 2.228614e-01 2.228614e-01 2.228614e-01 2.228614e-01 2.228614e-01 2.228614e-01 2.228614e-01 2.228614e-01 2.228614e-01 2.228614e-01 2.228614e-01 2.228614e-01 2.228614e-01 2.228614e-01 2.228614e-01 2.228614e-01 2.228614e-01 2.228614e-01 2.228614e-01 2.228614e-01 2.228614e-01 2.228614e-01 2.228614e-01 2.228614e-01 2.228614e-01 2.228614e-01 2.228614e-01 2.228614e-01 2.228614e-01 2.228614e-01 2.228614e-01 2.228614e-01 2.228614e-01 2.228614e-01 2.228614e-01 2.228614e-01 2.228614e-01 2.228614e-01 2.228614e-01 2.228614e-01 2.228614e-01 2.228614e-01 2.228614e-01 2.228614e-01 2.228614e-01 2.228614e-01 2.228614e-01 2.228614e-01 2.228614e-01 2.228614e-01 2.228614e-01 2.228614e-01 2.228614e-01 2.228614e-01 2.228614e-01 2.228614e-01 2.228614e-01 2.228614e-01 2.228614e-01 2.228614e-01 2.228614e-01 2.228614e-01 2.228614e-01 2.228614e-01 2.228614e-01 2.228614e-01 2.228614e-01 2.228614e-01 2.228614e-01 2.228614e-01 2.228614e-01 2.228614e-01 2.228614e-01 2.228614e-01 2.228614e-01 2.228614e-01 2.228614e-01 2.228614e-01 2.228614e-01 2.228614e-01 2.228614e-01 2.228614e-01 2.228614e-01 2.228614e-01 2.228614e-01 2.228614e-01 2.228614e-01 2.228614e-01 2.228614e-01 2.228614e-01 2.228614e-01 2.228614e-01 2.228614e-01 2.228614e-01 2.228614e-01 2.228614e-01 2.228614e-01 2.228614e-01 2.228614e-01 2.228614e-01 2.228614e-01 2.228614e-01 2.228614e-01 2.228614e-01 2.228614e-01 2.228614e-01 2.228614e-01 2.228614e-01 2.228614e-01 2.228614e-01 2.228614e-01 2.228614e-01 2.228614e-01 2.228614e-01 2.228614e-01 2.228614e-01 2.228614e-01 2.228614e-01 2.228614e-01 2.228614e-01 2.228614e-01 2.228614e-01 2.228614e-01 2.228614e-01 2.228614e-01 2.228614e-01 2.228614e-01 2.228614e-01 2.228614e-01 2.228614e-01 2.228614e-01 2.228614e-01 2.228614e-01 2.228614e-01 2.228614e-01 2.228614e-01 2.228614e-01 2.228614e-01 2.228614e-01 2.228614e-01 2.228614e-01 2.228614e-01 2.228614e-01 2.228614e-01 2.228614e-01 2.228614e-01 2.228614e-01 2.228614e-01 2.228614e-01 2.228614e-01 2.228614e-01 2.228614e-01 2.228614e-01 2.228614e-01 2.228614e-01 2.228614e-01 2.228614e-01 2.228614e-01 2.228614e-01 2.228614e-01 2.228614e-01 2.228614e-01 2.228614e-01 2.228614e-01 2.228614e-01 2.228614e-01 2.228614e-01 2.228614e-01 2.228614e-01 2.228614e-01 2.228614e-01 2.228614e-01 2.228614e-01 2.228614e-01 2.228614e-01 2.228614e-01 2.228614e-01 2.228614e-01 2.228614e-01 2.228614e-01 2.228614e-01 2.228614e-01 2.228614e-01 2.228614e-01 2.228614e-01 2.228614e-01 2.228614e-01 2.228614e-01 2.228614e-01 2.228614e-01 2.228614e-01 2.228614e-01 2.228614e-01 2.228614e-01 2.228614e-01 2.228614e-01 2.228614e-01 2.228614e-01 2.228614e-01 2.228614e-01 2.228614e-01 2.228614e-01 2.228614e-01 2.228614e-01 2.228614e-01 2.228614e-01 2.228614e-01 2.228614e-01 2.228614e-01 2.228614e-01 2.228614e-01 2.228614e-01 2.228614e-01 2.228614e-01 2.228614e-01 2.228614e-01 2.228614e-01 2.228614e-01 2.228614e-01 2.228614e-01 2.228614e-01 2.228614e-01 2.228614e-01 2.228614e-01 2.228614e-01 2.228614e-01 2.228614e-01 2.228614e-01 2.228614e-01 2.228614e-01 2.228614e-01 2.228614e-01 2.228614e-01 2.228614e-01 2.228614e-01 2.228614e-01 2.228614e-01 2.228614e-01 2.228614e-01 2.228614e-01 2.228614e-01 2.228614e-01 2.228614e-01 2.228614e-01 2.228614e-01 2.228614e-01 2.228614e-01 2.228614e-01 2.228614e-01 2.228614e-01 2.228614e-01 2.228614e-01 2.228614e-01 2.228614e-01 2.228614e-01 2.228614e-01 2.228614e-01 2.228614e-01 2.228614e-01 2.228614e-01 2.228614e-01 2.228614e-01 2.228614e-01 2.228614e-01 2.228614e-01 2.228614e-01 2.228614e-01 2.228614e-01 2.228614e-01 2.228614e-01 2.228614e-01 2.228614e-01 2.228614e-01 2.228614e-01 2.228614e-01 2.228614e-01 2.228614e-01 2.228614e-01 2.228614e-01 2.228614e-01 2.228614e-01 2.228614e-01 2.228614e-01 2.228614e-01 2.228614e-01 2.228614e-01 2.228614e-01 2.228614e-01 2.228614e-01 2.228614e-01 2.228614e-01 2.228614e-01 2.228614e-01 2.228614e-01 2.228614e-01 2.228614e-01 2.228614e-01 2.228614e-01 2.228614e-01 2.228614e-01 2.228614e-01 2.228614e-01 2.228614e-01 2.228614e-01 2.228614e-01 2.228614e-01 2.228614e-01 2.228614e-01 2.228614e-01 2.228614e-01 2.228614e-01 2.228614e-01 2.228614e-01 2.228614e-01 2.228614e-01 2.228614e-01 2.228614e-01 2.228614e-01 2.228614e-01 2.228614e-01 2.228614e-01 2.228614e-01 2.228614e-01 2.228614e-01 2.228614e-01 2.228614e-01 2.228614e-01 2.228614e-01 2.228614e-01 2.228614e-01 2.228614e-01 2.228614e-01 2.228614e-01 2.228614e-01 2.228614e-01 2.228614e-01 2.228614e-01 2.228614e-01 2.228614e-01 2.228614e-01 2.228614e-01 2.228614e-01 2.228614e-01 2.228614e-01 2.228614e-01 2.228614e-01 2.228614e-01 2.228614e-01 2.228614e-01 2.228614e-01 2.228614e-01 2.228614e-01 2.228614e-01 2.228614e-01 2.228614e-01 2.228614e-01 2.228614e-01 2.228614e-01 2.228614e-01 2.228614e-01 2.228614e-01 2.228614e-01 2.228614e-01 2.228614e-01 2.228614e-01 2.228614e-01 2.228614e-01 2.228614e-01 2.228614e-01 2.228614e-01 2.228614e-01 2.228614e-01 2.228614e-01 2.228614e-01 2.228614e-01 2.228614e-01 2.228614e-01 2.228614e-01 2.228614e-01 2.228614e-01 2.228614e-01 2.228614e-01 2.228614e-01 2.228614e-01 2.228614e-01 2.228614e-01 2.228614e-01 2.228614e-01 2.228614e-01 2.228614e-01 2.228614e-01 2.228614e-01 2.228614e-01 2.228614e-01 2.228614e-01 2.228614e-01 2.228614e-01 2.228614e-01 2.228614e-01 2.228614e-01 2.228614e-01 2.228614e-01 2.228614e-01 2.228614e-01 2.228614e-01 2.228614e-01 2.228614e-01 2.228614e-01 2.228614e-01 2.228614e-01 2.228614e-01 2.228614e-01 2.228614e-01 2.228614e-01 2.228614e-01 2.228614e-01 2.228614e-01 2.228614e-01 2.228614e-01 2.228614e-01 2.228614e-01 2.228614e-01 2.228614e-01 2.228614e-01 2.228614e-01 2.228614e-01 2.228614e-01 2.228614e-01 2.228614e-01 2.228614e-01 2.228614e-01 2.228614e-01 2.228614e-01 2.228614e-01 2.228614e-01 2.228614e-01 2.228614e-01 2.228614e-01 2.228614e-01 2.228614e-01 2.228614e-01 2.228614e-01 2.228614e-01 2.228614e-01 2.228614e-01 2.228614e-01 2.228614e-01 2.228614e-01 2.228614e-01 2.228614e-01 2.228614e-01 2.228614e-01 2.228614e-01 2.228614e-01 2.228614e-01 2.228614e-01 2.228614e-01 2.228614e-01 2.228614e-01 2.228614e-01 2.228614e-01 2.228614e-01 2.228614e-01 2.228614e-01 2.228614e-01 2.228614e-01 2.228614e-01 2.228614e-01 2.228614e-01 2.228614e-01 2.228614e-01 2.228614e-01 2.228614e-01 2.228614e-01 2.228614e-01 2.228614e-01 2.228614e-01 2.228614e-01 2.228614e-01 2.228614e-01 2.228614e-01 2.228614e-01 2.228614e-01 2.228614e-01 2.228614e-01 2.228614e-01 2.228614e-01 2.228614e-01 2.228614e-01 2.228614e-01 2.228614e-01 2.228614e-01 2.228614e-01 2.228614e-01 2.228614e-01 2.228614e-01 2.228614e-01 2.228614e-01 2.228614e-01 2.228614e-01 2.228614e-01 2.228614e-01 2.228614e-01 2.228614e-01 2.228614e-01 2.228614e-01 2.228614e-01 2.228614e-01 2.228614e-01 2.228614e-01 2.228614e-01 2.228614e-01 2.228614e-01 2.228614e-01 2.228614e-01 2.228614e-01 2.228614e-01 2.228614e-01 2.228614e-01 2.228614e-01 2.228614e-01 2.228614e-01 2.228614e-01 2.228614e-01 2.228614e-01 2.228614e-01 2.228614e-01 2.228614e-01 2.228614e-01 2.228614e-01 2.228614e-01 2.228614e-01 2.228614e-01 2.228614e-01 2.228614e-01 2.228614e-01 2.228614e-01 2.228614e-01 2.228614e-01 2.228614e-01 2.228614e-01 2.228614e-01 2.228614e-01 2.228614e-01 2.228614e-01 2.228614e-01 2.228614e-01 2.228614e-01 2.228614e-01 2.228614e-01 2.228614e-01 2.228614e-01 2.228614e-01 2.228614e-01 2.228614e-01 2.228614e-01 2.228614e-01 2.228614e-01 2.228614e-01 2.228614e-01 2.228614e-01 2.228614e-01 2.228614e-01 2.228614e-01 2.228614e-01 2.228614e-01 2.228614e-01 2.228614e-01 2.228614e-01 2.228614e-01 2.228614e-01 2.228614e-01 2.228614e-01 2.228614e-01 2.228614e-01 2.228614e-01 2.228614e-01 2.228614e-01 2.228614e-01 2.228614e-01 2.228614e-01 2.228614e-01 2.228614e-01 2.228614e-01 2.228614e-01 2.228614e-01 2.228614e-01 2.228614e-01 2.228614e-01 2.228614e-01 2.228614e-01 2.228614e-01 2.228614e-01 2.228614e-01 2.228614e-01 2.228614e-01 2.228614e-01 2.228614e-01 2.228614e-01 2.228614e-01 2.228614e-01 2.228614e-01 2.228614e-01 2.228614e-01 2.228614e-01 2.228614e-01 2.228614e-01 2.228614e-01 2.228614e-01 2.228614e-01 2.228614e-01 2.228614e-01 2.228614e-01 2.228614e-01 2.228614e-01 2.228614e-01 2.228614e-01 2.228614e-01 2.228614e-01 2.228614e-01 2.228614e-01 2.228614e-01 2.228614e-01 2.228614e-01 2.228614e-01 2.228614e-01 2.228614e-01 2.228614e-01 2.228614e-01 2.228614e-01 2.228614e-01 2.228614e-01 2.228614e-01 2.228614e-01 2.228614e-01 2.228614e-01 2.228614e-01 2.228614e-01 2.228614e-01 2.228614e-01 2.228614e-01 2.228614e-01 2.228614e-01 2.228614e-01 2.228614e-01 2.228614e-01 2.228614e-01 2.228614e-01 2.228614e-01 2.228614e-01 2.228614e-01 2.228614e-01 2.228614e-01 2.228614e-01 2.228614e-01 2.228614e-01 2.228614e-01 2.228614e-01 2.228614e-01 2.228614e-01 2.228614e-01 2.228614e-01 2.228614e-01 2.228614e-01 2.228614e-01 2.228614e-01 2.228614e-01 2.228614e-01 2.228614e-01 2.228614e-01 2.228614e-01 2.228614e-01 2.228614e-01 2.228614e-01 2.228614e-01 2.228614e-01 2.228614e-01 2.228614e-01 2.228614e-01 2.228614e-01 2.228614e-01 2.228614e-01 2.228614e-01 2.228614e-01 2.228614e-01 2.228614e-01 2.228614e-01 2.228614e-01 2.228614e-01 2.228614e-01 2.228614e-01 2.228614e-01 2.228614e-01 2.228614e-01 2.228614e-01 2.228614e-01 2.228614e-01 2.228614e-01 2.228614e-01 2.228614e-01 2.228614e-01 2.228614e-01 2.228614e-01 2.228614e-01 2.228614e-01 2.228614e-01 2.228614e-01 2.228614e-01 2.228614e-01 2.228614e-01 2.228614e-01 2.228614e-01 2.228614e-01 2.228614e-01 2.228614e-01 2.228614e-01 2.228614e-01 2.228614e-01 2.228614e-01 2.228614e-01 2.228614e-01 2.228614e-01 2.228614e-01 2.228614e-01 2.228614e-01 2.228614e-01 2.228614e-01 2.228614e-01 2.228614e-01 2.228614e-01 2.228614e-01 2.228614e-01 2.228614e-01 2.228614e-01 2.228614e-01 2.228614e-01 2.228614e-01 2.228614e-01 2.228614e-01 2.228614e-01 2.228614e-01 2.228614e-01 2.228614e-01 2.228614e-01 2.228614e-01 2.228614e-01 2.228614e-01 2.228614e-01 2.228614e-01 2.228614e-01 2.228614e-01 2.228614e-01 2.228614e-01 2.228614e-01 2.228614e-01 2.228614e-01 2.228614e-01 2.228614e-01 2.228614e-01 2.228614e-01 2.228614e-01 2.228614e-01 2.228614e-01 2.228614e-01 2.228614e-01 2.228614e-01 2.228614e-01 2.228614e-01 2.228614e-01 2.228614e-01 2.228614e-01 2.228614e-01 2.228614e-01 2.228614e-01 2.228614e-01 2.228614e-01 2.228614e-01 2.228614e-01 2.228614e-01 2.228614e-01 2.228614e-01 2.228614e-01 2.228614e-01 2.228614e-01 2.228614e-01 2.228614e-01 2.228614e-01 2.228614e-01 2.228614e-01 2.228614e-01 2.228614e-01 2.228614e-01 2.228614e-01 2.228614e-01 2.228614e-01 2.228614e-01 2.228614e-01 2.228614e-01 2.228614e-01 2.228614e-01 2.228614e-01 2.228614e-01 2.228614e-01 2.228614e-01 2.228614e-01 2.228614e-01 2.228614e-01 2.228614e-01 2.228614e-01 2.228614e-01 2.228614e-01 2.228614e-01 2.228614e-01 2.228614e-01 2.228614e-01 2.228614e-01 2.228614e-01 2.228614e-01 2.228614e-01 2.228614e-01 2.228614e-01 2.228614e-01 2.228614e-01 2.228614e-01 2.228614e-01 2.228614e-01 2.228614e-01 2.228614e-01 2.228614e-01 2.228614e-01 2.228614e-01 2.228614e-01 2.228614e-01 2.228614e-01 2.228614e-01 2.228614e-01 2.228614e-01 2.228614e-01 2.228614e-01 2.228614e-01 2.228614e-01 2.228614e-01 2.228614e-01 2.228614e-01 2.228614e-01 2.228614e-01 2.228614e-01 2.228614e-01 2.228614e-01 2.228614e-01 2.228614e-01 2.228614e-01 2.228614e-01 2.228614e-01 2.228614e-01 2.228614e-01 2.228614e-01 2.228614e-01 2.228614e-01 2.228614e-01 2.228614e-01 2.228614e-01 2.228614e-01 2.228614e-01 2.228614e-01 2.228614e-01 2.228614e-01 2.228614e-01 2.228614e-01 2.228614e-01 2.228614e-01 2.228614e-01 2.228614e-01 2.228614e-01 2.228614e-01 2.228614e-01 2.228614e-01 2.228614e-01 2.228614e-01 2.228614e-01 2.228614e-01 2.228614e-01 2.228614e-01 2.228614e-01 2.228614e-01 2.228614e-01 2.228614e-01 2.228614e-01 2.228614e-01 2.228614e-01 2.228614e-01 2.228614e-01 2.228614e-01 2.228614e-01 2.228614e-01 2.228614e-01 2.228614e-01 2.228614e-01 2.228614e-01 2.228614e-01 2.228614e-01 2.228614e-01 2.228614e-01 2.228614e-01 2.228614e-01 2.228614e-01 2.228614e-01 2.228614e-01 2.228614e-01 2.228614e-01 2.228614e-01 2.228614e-01 2.228614e-01 2.228614e-01 2.228614e-01 2.228614e-01 2.228614e-01 2.228614e-01 2.228614e-01 2.228614e-01 2.228614e-01 2.228614e-01 2.228614e-01 2.228614e-01 2.228614e-01 2.228614e-01 2.228614e-01 2.228614e-01 2.228614e-01 2.228614e-01 2.228614e-01 2.228614e-01 2.228614e-01 2.228614e-01 2.228614e-01 2.228614e-01 2.228614e-01 2.228614e-01 2.228614e-01 2.228614e-01 2.228614e-01 2.228614e-01 2.228614e-01 2.228614e-01 2.228614e-01 2.228614e-01 2.228614e-01 2.228614e-01 2.228614e-01 2.228614e-01 2.228614e-01 2.228614e-01 2.228614e-01 2.228614e-01 2.228614e-01 2.228614e-01 2.228614e-01 2.228614e-01 2.228614e-01 2.228614e-01 2.228614e-01 2.228614e-01 2.228614e-01 2.228614e-01 2.228614e-01 2.228614e-01 2.228614e-01 2.228614e-01 2.228614e-01 2.228614e-01 2.228614e-01 2.228614e-01 2.228614e-01 2.228614e-01 2.228614e-01 2.228614e-01 2.228614e-01 2.228614e-01 2.228614e-01 2.228614e-01 2.228614e-01 2.228614e-01 2.228614e-01 2.228614e-01 2.228614e-01 2.228614e-01 2.228614e-01 2.228614e-01 2.228614e-01 2.228614e-01 2.228614e-01 2.228614e-01 2.228614e-01 2.228614e-01 2.228614e-01 2.228614e-01 2.228614e-01 2.228614e-01 2.228614e-01 2.228614e-01 2.228614e-01 2.228614e-01 2.228614e-01 2.228614e-01 2.228614e-01 2.228614e-01 2.228614e-01 2.228614e-01 2.228614e-01 2.228614e-01 2.228614e-01 2.228614e-01 2.228614e-01 2.228614e-01 2.228614e-01 2.228614e-01 2.228614e-01 2.228614e-01 2.228614e-01 2.228614e-01 2.228614e-01 2.228614e-01 2.228614e-01 2.228614e-01 2.228614e-01 2.228614e-01 2.228614e-01 2.228614e-01 2.228614e-01 2.228614e-01 2.228614e-01 2.228614e-01 2.228614e-01 2.228614e-01 2.228614e-01 2.228614e-01 2.228614e-01 2.228614e-01 2.228614e-01 2.228614e-01 2.228614e-01 2.228614e-01 2.228614e-01 2.228614e-01 2.228614e-01 2.228614e-01 2.228614e-01 2.228614e-01 2.228614e-01 2.228614e-01 2.228614e-01 2.228614e-01 2.228614e-01 2.228614e-01 2.228614e-01 2.228614e-01 2.228614e-01 2.228614e-01 2.228614e-01 2.228614e-01 2.228614e-01 2.228614e-01 2.228614e-01 2.228614e-01 2.228614e-01 2.228614e-01 2.228614e-01 2.228614e-01 2.228614e-01 2.228614e-01 2.228614e-01 2.228614e-01 2.228614e-01 2.228614e-01 2.228614e-01 2.228614e-01 2.228614e-01 2.228614e-01 2.228614e-01 2.228614e-01 2.228614e-01 2.228614e-01 2.228614e-01 2.228614e-01 2.228614e-01 2.228614e-01 2.228614e-01 2.228614e-01 2.228614e-01 2.228614e-01 2.228614e-01 2.228614e-01 2.228614e-01 2.228614e-01 2.228614e-01 2.228614e-01 2.228614e-01 2.228614e-01 2.228614e-01 2.228614e-01 2.228614e-01 2.228614e-01 2.228614e-01 2.228614e-01 2.228614e-01 2.228614e-01 2.228614e-01 2.228614e-01 2.228614e-01 2.228614e-01 2.228614e-01 2.228614e-01 2.228614e-01 2.228614e-01 2.228614e-01 2.228614e-01 2.228614e-01 2.228614e-01 2.228614e-01 2.228614e-01 2.228614e-01 2.228614e-01 2.228614e-01 2.228614e-01 2.228614e-01 2.228614e-01 2.228614e-01 2.228614e-01 2.228614e-01 2.228614e-01 2.228614e-01 2.228614e-01 2.228614e-01 2.228614e-01 2.228614e-01 2.228614e-01 2.228614e-01 2.228614e-01 2.228614e-01 2.228614e-01 2.228614e-01 2.228614e-01 2.228614e-01 2.228614e-01 2.228614e-01 2.228614e-01 2.228614e-01 2.228614e-01 2.228614e-01 2.228614e-01 2.228614e-01 2.228614e-01 2.228614e-01 2.228614e-01 2.228614e-01 2.228614e-01 2.228614e-01 2.228614e-01 2.228614e-01 2.228614e-01 2.228614e-01 2.228614e-01 2.228614e-01 2.228614e-01 2.228614e-01 2.228614e-01 2.228614e-01 2.228614e-01 2.228614e-01 2.228614e-01 2.228614e-01 2.228614e-01 2.228614e-01 2.228614e-01 2.228614e-01 2.228614e-01 2.228614e-01 2.228614e-01 2.228614e-01 2.228614e-01 2.228614e-01 2.228614e-01 2.228614e-01 2.228614e-01 2.228614e-01 2.228614e-01 2.228614e-01 2.228614e-01 2.228614e-01 2.228614e-01 2.228614e-01 2.228614e-01 2.228614e-01 2.228614e-01 2.228614e-01 2.228614e-01 2.228614e-01 2.228614e-01 2.228614e-01 2.228614e-01 2.228614e-01 2.228614e-01 2.228614e-01 2.228614e-01 2.228614e-01 2.228614e-01 2.228614e-01 2.228614e-01 2.228614e-01 2.228614e-01 2.228614e-01 2.228614e-01 2.228614e-01 2.228614e-01 2.228614e-01 2.228614e-01 2.228614e-01 2.228614e-01 2.228614e-01 2.228614e-01 2.228614e-01 2.228614e-01 2.228614e-01 2.228614e-01 2.228614e-01 2.228614e-01 2.228614e-01 2.228614e-01 2.228614e-01 2.228614e-01 2.228614e-01 2.228614e-01 2.228614e-01 2.228614e-01 2.228614e-01 2.228614e-01 2.228614e-01 2.228614e-01 2.228614e-01 2.228614e-01 2.228614e-01 2.228614e-01 2.228614e-01 2.228614e-01 2.228614e-01 2.228614e-01 2.228614e-01 2.228614e-01 2.228614e-01 2.228614e-01 2.228614e-01 2.228614e-01 2.228614e-01 2.228614e-01 2.228614e-01 2.228614e-01 2.228614e-01 2.228614e-01 2.228614e-01 2.228614e-01 2.228614e-01 2.228614e-01 2.228614e-01 2.228614e-01 2.228614e-01 2.228614e-01 2.228614e-01 2.228614e-01 2.228614e-01 2.228614e-01 2.228614e-01 2.228614e-01 2.228614e-01 2.228614e-01 2.228614e-01 2.228614e-01 2.228614e-01 2.228614e-01 2.228614e-01 2.228614e-01 2.228614e-01 2.228614e-01 2.228614e-01 2.228614e-01 2.228614e-01 2.228614e-01 2.228614e-01 2.228614e-01 2.228614e-01 2.228614e-01 2.228614e-01 2.228614e-01 2.228614e-01 2.228614e-01 2.228614e-01 2.228614e-01 2.228614e-01 2.228614e-01 2.228614e-01 2.228614e-01 2.228614e-01 2.228614e-01 2.228614e-01 2.228614e-01 2.228614e-01 2.228614e-01 2.228614e-01 2.228614e-01 2.228614e-01 2.228614e-01 2.228614e-01 2.228614e-01 2.228614e-01 2.228614e-01 2.228614e-01 2.228614e-01 2.228614e-01 2.228614e-01 2.228614e-01 2.228614e-01 2.228614e-01 2.228614e-01 2.228614e-01 2.228614e-01 2.228614e-01 2.228614e-01 2.228614e-01 2.228614e-01 2.228614e-01 2.228614e-01 2.228614e-01 2.228614e-01 2.228614e-01 2.228614e-01 2.228614e-01 2.228614e-01 2.228614e-01 2.228614e-01 2.228614e-01 2.228614e-01 2.228614e-01 2.228614e-01 2.228614e-01 2.228614e-01 2.228614e-01 2.228614e-01 2.228614e-01 2.228614e-01 2.228614e-01 2.228614e-01 2.228614e-01 2.228614e-01 2.228614e-01 2.228614e-01 2.228614e-01 2.228614e-01 2.228614e-01 2.228614e-01 2.228614e-01 2.228614e-01 2.228614e-01 2.228614e-01 2.228614e-01 2.228614e-01 2.228614e-01 2.228614e-01 2.228614e-01 2.228614e-01 2.228614e-01 2.228614e-01 2.228614e-01 2.228614e-01 2.228614e-01 2.228614e-01 2.228614e-01 2.228614e-01 2.228614e-01 2.228614e-01 2.228614e-01 2.228614e-01 2.228614e-01 2.228614e-01 2.228614e-01 2.228614e-01 2.228614e-01 2.228614e-01 2.228614e-01 2.228614e-01 2.228614e-01 2.228614e-01 2.228614e-01 2.228614e-01 2.228614e-01 2.228614e-01 2.228614e-01 2.228614e-01 2.228614e-01 2.228614e-01 2.228614e-01 2.228614e-01 2.228614e-01 2.228614e-01 2.228614e-01 2.228614e-01 2.228614e-01 2.228614e-01 2.228614e-01 2.228614e-01 2.228614e-01 2.228614e-01 2.228614e-01 2.228614e-01 2.228614e-01 2.228614e-01 2.228614e-01 2.228614e-01 2.228614e-01 2.228614e-01 2.228614e-01 2.228614e-01 2.228614e-01 2.228614e-01 2.228614e-01 2.228614e-01 2.228614e-01 2.228614e-01 2.228614e-01 2.228614e-01 2.228614e-01 2.228614e-01 2.228614e-01 2.228614e-01 2.228614e-01 2.228614e-01 2.228614e-01 2.228614e-01 2.228614e-01 2.228614e-01 2.228614e-01 2.228614e-01 2.228614e-01 2.228614e-01 2.228614e-01 2.228614e-01 2.228614e-01 2.228614e-01 2.228614e-01 2.228614e-01 2.228614e-01 2.228614e-01 2.228614e-01 2.228614e-01 2.228614e-01 2.228614e-01 2.228614e-01 2.228614e-01 2.228614e-01 2.228614e-01 2.228614e-01 2.228614e-01 2.228614e-01 2.228614e-01 2.228614e-01 2.228614e-01 2.228614e-01 2.228614e-01 2.228614e-01 2.228614e-01 2.228614e-01 2.228614e-01 2.228614e-01 2.228614e-01 2.228614e-01 2.228614e-01 2.228614e-01 2.228614e-01 2.228614e-01 2.228614e-01 2.228614e-01 2.228614e-01 2.228614e-01 2.228614e-01 2.228614e-01 2.228614e-01 2.228614e-01 2.228614e-01 2.228614e-01 2.228614e-01 2.228614e-01 2.228614e-01 2.228614e-01 2.228614e-01 2.228614e-01 2.228614e-01 2.228614e-01 2.228614e-01 2.228614e-01 2.228614e-01 2.228614e-01 2.228614e-01 2.228614e-01 2.228614e-01 2.228614e-01 2.228614e-01 2.228614e-01 2.228614e-01 2.228614e-01 2.228614e-01 2.228614e-01 2.228614e-01 2.228614e-01 2.228614e-01 2.228614e-01 2.228614e-01 2.228614e-01 2.228614e-01 2.228614e-01 2.228614e-01 2.228614e-01 2.228614e-01 2.228614e-01 2.228614e-01 2.228614e-01 2.228614e-01 2.228614e-01 2.228614e-01 2.228614e-01 2.228614e-01 2.228614e-01 2.228614e-01 2.228614e-01 2.228614e-01 2.228614e-01 2.228614e-01 2.228614e-01 2.228614e-01 2.228614e-01 2.228614e-01 2.228614e-01 2.228614e-01 2.228614e-01 2.228614e-01 2.228614e-01 2.228614e-01 2.228614e-01 2.228614e-01 2.228614e-01 2.228614e-01 2.228614e-01 2.228614e-01 2.228614e-01 2.228614e-01 2.228614e-01 2.228614e-01 2.228614e-01 2.228614e-01 2.228614e-01 2.228614e-01 2.228614e-01 2.228614e-01 2.228614e-01 2.228614e-01 2.228614e-01 2.228614e-01 2.228614e-01 2.228614e-01 2.228614e-01 2.228614e-01 2.228614e-01 2.228614e-01 2.228614e-01 2.228614e-01 2.228614e-01 2.228614e-01 2.228614e-01 2.228614e-01 2.228614e-01 2.228614e-01 2.228614e-01 2.228614e-01 2.228614e-01 2.228614e-01 2.228614e-01 2.228614e-01 2.228614e-01 2.228614e-01 2.228614e-01 2.228614e-01 2.228614e-01 2.228614e-01 2.228614e-01 2.228614e-01 2.228614e-01 2.228614e-01 2.228614e-01 2.228614e-01 2.228614e-01 2.228614e-01 2.228614e-01 2.228614e-01 2.228614e-01 2.228614e-01 2.228614e-01 2.228614e-01 2.228614e-01 2.228614e-01 2.228614e-01 2.228614e-01 2.228614e-01 2.228614e-01 2.228614e-01 2.228614e-01 2.228614e-01 2.228614e-01 2.228614e-01 2.228614e-01 2.228614e-01 2.228614e-01 2.228614e-01 2.228614e-01 2.228614e-01 2.228614e-01 2.228614e-01 2.228614e-01 2.228614e-01 2.228614e-01 2.228614e-01 2.228614e-01 2.228614e-01 2.228614e-01 2.228614e-01 2.228614e-01 2.228614e-01 2.228614e-01 2.228614e-01 2.228614e-01 2.228614e-01 2.228614e-01 2.228614e-01 2.228614e-01 2.228614e-01 2.228614e-01 2.228614e-01 2.228614e-01 2.228614e-01 2.228614e-01 2.228614e-01 2.228614e-01 2.228614e-01 2.228614e-01 2.228614e-01 2.228614e-01 2.228614e-01 2.228614e-01 2.228614e-01 2.228614e-01 2.228614e-01 2.228614e-01 2.228614e-01 2.228614e-01 2.228614e-01 2.228614e-01 2.228614e-01 2.228614e-01 2.228614e-01 2.228614e-01 2.228614e-01 2.228614e-01 2.228614e-01 2.228614e-01 2.228614e-01 2.228614e-01 2.228614e-01 2.228614e-01 2.228614e-01 2.228614e-01 2.228614e-01 2.228614e-01 2.228614e-01 2.228614e-01 2.228614e-01 2.228614e-01 2.228614e-01 2.228614e-01 2.228614e-01 2.228614e-01 2.228614e-01 2.228614e-01 2.228614e-01 2.228614e-01 2.228614e-01 2.228614e-01 2.228614e-01 2.228614e-01 2.228614e-01 2.228614e-01 2.228614e-01 2.228614e-01 2.228614e-01 2.228614e-01 2.228614e-01 2.228614e-01 2.228614e-01 2.228614e-01 2.228614e-01 2.228614e-01 2.228614e-01 2.228614e-01 2.228614e-01 2.228614e-01 2.228614e-01 2.228614e-01 2.228614e-01 2.228614e-01 2.228614e-01 2.228614e-01 2.228614e-01 2.228614e-01 2.228614e-01 2.228614e-01 2.228614e-01 2.228614e-01 2.228614e-01 2.228614e-01 2.228614e-01 2.228614e-01 2.228614e-01 2.228614e-01 2.228614e-01 2.228614e-01 2.228614e-01 2.228614e-01 2.228614e-01 2.228614e-01 2.228614e-01 2.228614e-01 2.228614e-01 2.228614e-01 2.228614e-01 2.228614e-01 2.228614e-01 2.228614e-01 2.228614e-01 2.228614e-01 2.228614e-01 2.228614e-01 2.228614e-01 2.228614e-01 2.228614e-01 2.228614e-01 2.228614e-01 2.228614e-01 2.228614e-01 2.228614e-01 2.228614e-01 2.228614e-01 2.228614e-01 2.228614e-01 2.228614e-01 2.228614e-01 2.228614e-01 2.228614e-01 2.228614e-01 2.228614e-01 2.228614e-01 2.228614e-01 2.228614e-01 2.228614e-01 2.228614e-01 2.228614e-01 2.228614e-01 2.228614e-01 2.228614e-01 2.228614e-01 2.228614e-01 2.228614e-01 2.228614e-01 2.228614e-01 2.228614e-01 2.228614e-01 2.228614e-01 2.228614e-01 2.228614e-01 2.228614e-01 2.228614e-01 2.228614e-01 2.228614e-01 2.228614e-01 2.228614e-01 2.228614e-01 2.228614e-01 2.228614e-01 2.228614e-01 2.228614e-01 2.228614e-01 2.228614e-01 2.228614e-01 2.228614e-01 2.228614e-01 2.228614e-01 2.228614e-01 2.228614e-01 2.228614e-01 2.228614e-01 2.228614e-01 2.228614e-01 2.228614e-01 2.228614e-01 2.228614e-01 2.228614e-01 2.228614e-01 2.228614e-01 2.228614e-01 2.228614e-01 2.228614e-01 2.228614e-01 2.228614e-01 2.228614e-01 2.228614e-01 2.228614e-01 2.228614e-01 2.228614e-01 2.228614e-01 2.228614e-01 2.228614e-01 2.228614e-01 2.228614e-01 2.228614e-01 2.228614e-01 2.228614e-01 2.228614e-01 2.228614e-01 2.228614e-01 2.228614e-01 2.228614e-01 2.228614e-01 2.228614e-01 2.228614e-01 2.228614e-01 2.228614e-01 2.228614e-01 2.228614e-01 2.228614e-01 2.228614e-01 2.228614e-01 2.228614e-01 2.228614e-01 2.228614e-01 2.228614e-01 2.228614e-01 2.228614e-01 2.228614e-01 2.228614e-01 2.228614e-01 2.228614e-01 2.228614e-01 2.228614e-01 2.228614e-01 2.228614e-01 2.228614e-01 2.228614e-01 2.228614e-01 2.228614e-01 2.228614e-01 2.228614e-01 2.228614e-01 2.228614e-01 2.228614e-01 2.228614e-01 2.228614e-01 2.228614e-01 2.228614e-01 2.228614e-01 2.228614e-01 2.228614e-01 2.228614e-01 2.228614e-01 2.228614e-01 2.228614e-01 2.228614e-01 2.228614e-01 2.228614e-01 2.228614e-01 2.228614e-01 2.228614e-01 2.228614e-01 2.228614e-01 2.228614e-01 2.228614e-01 2.228614e-01 2.228614e-01 2.228614e-01 2.228614e-01 2.228614e-01 2.228614e-01 2.228614e-01 2.228614e-01 2.228614e-01 2.228614e-01 2.228614e-01 2.228614e-01 2.228614e-01 2.228614e-01 2.228614e-01 2.228614e-01 2.228614e-01 2.228614e-01 2.228614e-01 2.228614e-01 2.228614e-01 2.228614e-01 2.228614e-01 2.228614e-01 2.228614e-01 2.228614e-01 2.228614e-01 2.228614e-01 2.228614e-01 2.228614e-01 2.228614e-01 2.228614e-01 2.228614e-01 2.228614e-01 2.228614e-01 2.228614e-01 2.228614e-01 2.228614e-01 2.228614e-01 2.228614e-01 2.228614e-01 2.228614e-01 2.228614e-01 2.228614e-01 2.228614e-01 2.228614e-01 2.228614e-01 2.228614e-01 2.228614e-01 2.228614e-01 2.228614e-01 2.228614e-01 2.228614e-01 2.228614e-01 2.228614e-01 2.228614e-01 2.228614e-01 2.228614e-01 2.228614e-01 2.228614e-01 2.228614e-01 2.228614e-01 2.228614e-01 2.228614e-01 2.228614e-01 2.228614e-01 2.228614e-01 2.228614e-01 2.228614e-01 2.228614e-01 2.228614e-01 2.228614e-01 2.228614e-01 2.228614e-01 2.228614e-01 2.228614e-01 2.228614e-01 2.228614e-01 2.228614e-01 2.228614e-01 2.228614e-01 2.228614e-01 2.228614e-01 2.228614e-01 2.228614e-01 2.228614e-01 2.228614e-01 2.228614e-01 2.228614e-01 2.228614e-01 2.228614e-01 2.228614e-01 2.228614e-01 2.228614e-01 2.228614e-01 2.228614e-01 2.228614e-01 2.228614e-01 2.228614e-01 2.228614e-01 2.228614e-01 2.228614e-01 2.228614e-01 2.228614e-01 2.228614e-01 2.228614e-01 2.228614e-01 2.228614e-01 2.228614e-01 2.228614e-01 2.228614e-01 2.228614e-01 2.228614e-01 2.228614e-01 2.228614e-01 2.228614e-01 2.228614e-01 2.228614e-01 2.228614e-01 2.228614e-01 2.228614e-01 2.228614e-01 2.228614e-01 2.228614e-01 2.228614e-01 2.228614e-01 2.228614e-01 2.228614e-01 2.228614e-01 2.228614e-01 2.228614e-01 2.228614e-01 2.228614e-01 2.228614e-01 2.228614e-01 2.228614e-01 2.228614e-01 2.228614e-01 2.228614e-01 2.228614e-01 2.228614e-01 2.228614e-01 2.228614e-01 2.228614e-01 2.228614e-01 2.228614e-01 2.228614e-01 2.228614e-01 2.228614e-01 2.228614e-01 2.228614e-01 2.228614e-01 2.228614e-01 2.228614e-01 2.228614e-01 2.228614e-01 2.228614e-01 2.228614e-01 2.228614e-01 2.228614e-01 2.228614e-01 2.228614e-01 2.228614e-01 2.228614e-01 2.228614e-01 2.228614e-01 2.228614e-01 2.228614e-01 2.228614e-01 2.228614e-01 2.228614e-01 2.228614e-01 2.228614e-01 2.228614e-01 2.228614e-01 2.228614e-01 2.228614e-01 2.228614e-01 2.228614e-01 2.228614e-01 2.228614e-01 2.228614e-01 2.228614e-01 2.228614e-01 2.228614e-01 2.228614e-01 2.228614e-01 2.228614e-01 2.228614e-01 2.228614e-01 2.228614e-01 2.228614e-01 2.228614e-01 2.228614e-01 2.228614e-01 2.228614e-01 2.228614e-01 2.228614e-01 2.228614e-01 2.228614e-01 2.228614e-01 2.228614e-01 2.228614e-01 2.228614e-01 2.228614e-01 2.228614e-01 2.228614e-01 2.228614e-01 2.228614e-01 2.228614e-01 2.228614e-01 2.228614e-01 2.228614e-01 2.228614e-01 2.228614e-01 2.228614e-01 2.228614e-01 2.228614e-01 2.228614e-01 2.228614e-01 2.228614e-01 2.228614e-01 2.228614e-01 2.228614e-01 2.228614e-01 2.228614e-01 2.228614e-01 2.228614e-01 2.228614e-01 2.228614e-01 2.228614e-01 2.228614e-01 2.228614e-01 2.228614e-01 2.228614e-01 2.228614e-01 2.228614e-01 2.228614e-01 2.228614e-01 2.228614e-01 2.228614e-01 2.228614e-01 2.228614e-01 2.228614e-01 2.228614e-01 2.228614e-01 2.228614e-01 2.228614e-01 2.228614e-01 2.228614e-01 2.228614e-01 2.228614e-01 2.228614e-01 2.228614e-01 2.228614e-01 2.228614e-01 2.228614e-01 2.228614e-01 2.228614e-01 2.228614e-01 2.228614e-01 2.228614e-01 2.228614e-01 2.228614e-01 2.228614e-01 2.228614e-01 2.228614e-01 2.228614e-01 2.228614e-01 2.228614e-01 2.228614e-01 2.228614e-01 2.228614e-01 2.228614e-01 2.228614e-01 2.228614e-01 2.228614e-01 2.228614e-01 2.228614e-01 2.228614e-01 2.228614e-01 2.228614e-01 2.228614e-01 2.228614e-01 2.228614e-01 2.228614e-01 2.228614e-01 2.228614e-01 2.228614e-01 2.228614e-01 2.228614e-01 2.228614e-01 2.228614e-01 2.228614e-01 2.228614e-01 2.228614e-01 2.228614e-01 2.228614e-01 2.228614e-01 2.228614e-01 2.228614e-01 2.228614e-01 2.228614e-01 2.228614e-01 2.228614e-01 2.228614e-01 2.228614e-01 2.228614e-01 2.228614e-01 2.228614e-01 2.228614e-01 2.228614e-01 2.228614e-01 2.228614e-01 2.228614e-01 2.228614e-01 2.228614e-01 2.228614e-01 2.228614e-01 2.228614e-01 2.228614e-01 2.228614e-01 2.228614e-01 2.228614e-01 2.228614e-01 2.228614e-01 2.228614e-01 2.228614e-01 2.228614e-01 2.228614e-01 2.228614e-01 2.228614e-01 2.228614e-01 2.228614e-01 2.228614e-01 2.228614e-01 2.228614e-01 2.228614e-01 2.228614e-01 2.228614e-01 2.228614e-01 2.228614e-01 2.228614e-01 2.228614e-01 2.228614e-01 2.228614e-01 2.228614e-01 2.228614e-01 2.228614e-01 2.228614e-01 2.228614e-01 2.228614e-01 2.228614e-01 2.228614e-01 2.228614e-01 2.228614e-01 2.228614e-01 2.228614e-01 2.228614e-01 2.228614e-01 2.228614e-01 2.228614e-01 2.228614e-01 2.228614e-01 2.228614e-01 2.228614e-01 2.228614e-01 2.228614e-01 2.228614e-01 2.228614e-01 2.228614e-01 2.228614e-01 2.228614e-01 2.228614e-01 2.228614e-01 2.228614e-01 2.228614e-01 2.228614e-01 2.228614e-01 2.228614e-01 2.228614e-01 2.228614e-01 2.228614e-01 2.228614e-01 2.228614e-01 2.228614e-01 2.228614e-01 2.228614e-01 2.228614e-01 2.228614e-01 2.228614e-01 2.228614e-01 2.228614e-01 2.228614e-01 2.228614e-01 2.228614e-01 2.228614e-01 2.228614e-01 2.228614e-01 2.228614e-01 2.228614e-01 2.228614e-01 2.228614e-01 2.228614e-01 2.228614e-01 2.228614e-01 2.228614e-01 2.228614e-01 2.228614e-01 2.228614e-01 2.228614e-01 2.228614e-01 2.228614e-01 2.228614e-01 2.228614e-01 2.228614e-01 2.228614e-01 2.228614e-01 2.228614e-01 2.228614e-01 2.228614e-01 2.228614e-01 2.228614e-01 2.228614e-01 2.228614e-01 2.228614e-01 2.228614e-01 2.228614e-01 2.228614e-01 2.228614e-01 2.228614e-01 2.228614e-01 2.228614e-01 2.228614e-01 2.228614e-01 2.228614e-01 2.228614e-01 2.228614e-01 2.228614e-01 2.228614e-01 2.228614e-01 2.228614e-01 
2.757485e+03 2.997575e-01 2.996613e-01 2.886573e-01 2.886573e-01 2.555258e-01 2.555258e-01 2.555258e-01 2.414353e-01 2.381325e-01 2.345438e-01 2.345438e-01 2.345438e-01 2.314296e-01 2.314296e-01 2.295692e-01 2.292834e-01 2.292834e-01 2.286177e-01 2.286177e-01 2.285359e-01 2.234657e-01 2.234657e-01 1.945453e-01 8.854735e-02 8.854735e-02 8.854735e-02 8.544048e-02 6.510362e-02 6.510362e-02 5.972713e-02 5.592404e-02 5.592404e-02 5.592404e-02 5.592404e-02 5.592404e-02 5.202560e-02 5.202560e-02 5.202560e-02 5.202560e-02 5.202560e-02 4.993441e-02 4.529627e-02 4.191837e-02 4.191837e-02 3.960837e-02 3.960837e-02 2.891697e-02 1.008822e-02 9.315214e-03 9.315214e-03 8.150856e-03 8.150856e-03 2.318259e-03 2.318259e-03 2.318259e-03 2.318259e-03 2.318259e-03 2.318259e-03 2.318259e-03 2.318259e-03 2.318259e-03 2.318259e-03 2.060615e-03 2.060615e-03 1.932535e-03 1.932535e-03 1.932535e-03 1.783664e-03 1.592644e-03 1.592644e-03 1.592644e-03 1.592644e-03 1.592644e-03 1.592644e-03 1.592644e-03 1.592644e-03 1.592644e-03 1.592644e-03 1.592644e-03 1.592644e-03 1.592644e-03 1.592644e-03 1.592336e-03 1.592336e-03 1.592336e-03 1.592336e-03 1.592336e-03 1.592336e-03 1.592270e-03 1.590727e-03 1.589674e-03 1.589674e-03 1.589674e-03 1.583239e-03 1.583239e-03 1.581685e-03 1.581339e-03 1.581339e-03 1.581339e-03 1.581339e-03 1.581339e-03 1.581097e-03 1.580723e-03 1.580091e-03 1.580091e-03 1.579810e-03 1.579810e-03 1.579807e-03 1.579807e-03 1.579771e-03 1.579771e-03 1.579680e-03 1.579680e-03 1.579680e-03 1.579680e-03 1.579671e-03 1.579671e-03 1.579671e-03 1.579634e-03 1.579599e-03 1.579528e-03 1.579492e-03 1.579456e-03 1.579335e-03 1.579335e-03 1.579335e-03 1.579007e-03 1.578703e-03 1.578255e-03 1.574923e-03 1.573822e-03 1.572937e-03 1.572937e-03 1.572937e-03 1.572786e-03 1.570256e-03 1.568382e-03 1.563385e-03 1.563385e-03 1.563385e-03 1.563385e-03 1.560349e-03 1.553724e-03 1.553094e-03 1.553094e-03 1.553094e-03 1.553094e-03 1.540768e-03 1.537946e-03 1.509242e-03 1.504438e-03 1.504438e-03 1.504438e-03 1.504438e-03 1.493260e-03 1.493260e-03 1.493260e-03 1.493260e-03 1.493260e-03 1.493260e-03 1.485330e-03 1.484634e-03 1.484634e-03 1.484634e-03 1.484634e-03 1.477829e-03 1.474431e-03 1.474431e-03 1.474431e-03 1.471630e-03 1.471630e-03 1.471630e-03 1.471630e-03 1.471630e-03 1.471630e-03 1.471630e-03 1.471630e-03 1.471630e-03 1.471435e-03 1.471435e-03 1.471435e-03 1.471435e-03 1.471435e-03 1.471435e-03 1.470787e-03 1.470610e-03 1.470331e-03 1.470331e-03 1.470201e-03 1.470201e-03 1.470201e-03 1.470201e-03 1.470201e-03 1.470201e-03 1.470201e-03 1.470195e-03 1.458567e-03 1.458567e-03 1.457235e-03 1.457235e-03 1.457235e-03 1.457235e-03 1.456536e-03 1.456536e-03 1.456536e-03 1.456536e-03 1.456536e-03 1.450071e-03 1.448354e-03 1.448354e-03 1.448354e-03 1.448354e-03 1.448354e-03 1.448354e-03 1.448354e-03 1.448354e-03 1.448354e-03 1.448354e-03 1.448354e-03 1.442827e-03 1.441824e-03 1.441824e-03 1.441824e-03 1.441618e-03 1.441618e-03 1.441618e-03 1.441456e-03 1.441456e-03 1.441456e-03 1.441456e-03 1.441456e-03 1.441456e-03 1.441456e-03 1.441456e-03 1.441456e-03 1.441456e-03 1.441456e-03 1.441456e-03 1.441453e-03 1.441453e-03 1.441451e-03 1.441375e-03 1.441375e-03 1.441375e-03 1.441363e-03 1.441317e-03 1.441228e-03 1.441228e-03 1.441116e-03 1.440953e-03 1.440953e-03 1.440953e-03 1.440952e-03 1.440939e-03 1.440939e-03 1.440939e-03 1.440939e-03 1.440939e-03 1.440939e-03 1.440939e-03 1.440929e-03 1.440915e-03 1.440905e-03 1.440905e-03 1.440902e-03 1.440902e-03 1.440885e-03 1.440866e-03 1.440860e-03 1.440860e-03 1.440860e-03 1.440860e-03 1.440860e-03 1.440860e-03 1.440855e-03 1.440855e-03 1.440851e-03 1.440851e-03 1.440851e-03 1.440848e-03 1.440848e-03 1.440847e-03 1.440847e-03 1.440847e-03 1.440847e-03 1.440846e-03 1.440846e-03 1.440846e-03 1.440846e-03 1.440846e-03 1.440846e-03 1.440846e-03 1.440846e-03 1.440846e-03 1.440846e-03 1.440846e-03 1.440846e-03 1.440846e-03 1.440846e-03 1.440846e-03 1.440846e-03 1.440846e-03 1.440846e-03 1.440846e-03 1.440846e-03 1.440846e-03 1.440846e-03 1.440846e-03 1.440846e-03 1.440846e-03 1.440845e-03 1.440845e-03 1.440845e-03 1.440845e-03 1.440845e-03 1.440845e-03 1.440844e-03 1.440844e-03 1.440844e-03 1.440843e-03 1.440843e-03 1.440841e-03 1.440841e-03 1.440839e-03 1.440839e-03 1.440831e-03 1.440828e-03 1.440823e-03 1.440823e-03 1.440801e-03 1.440801e-03 1.440801e-03 1.440796e-03 1.440791e-03 1.440740e-03 1.440740e-03 1.440709e-03 1.440703e-03 1.440644e-03 1.440529e-03 1.440510e-03 1.440455e-03 1.440189e-03 1.440189e-03 1.440186e-03 1.440186e-03 1.440186e-03 1.440186e-03 1.440105e-03 1.440020e-03 1.440020e-03 1.439997e-03 1.439997e-03 1.439985e-03 1.439985e-03 1.439985e-03 1.439985e-03 1.439945e-03 1.439945e-03 1.439945e-03 1.439902e-03 1.439625e-03 1.439625e-03 1.439625e-03 1.439625e-03 1.439625e-03 1.439625e-03 1.439142e-03 1.439142e-03 1.439054e-03 1.439054e-03 1.439054e-03 1.439054e-03 1.439054e-03 1.439054e-03 1.439054e-03 1.439054e-03 1.439054e-03 1.439054e-03 1.438531e-03 1.438531e-03 1.438531e-03 1.438531e-03 1.438503e-03 1.438503e-03 1.438503e-03 1.438503e-03 1.438503e-03 1.438503e-03 1.438503e-03 1.438503e-03 1.438503e-03 1.438503e-03 1.438503e-03 1.438503e-03 1.438503e-03 1.438503e-03 1.438503e-03 1.438503e-03 1.438503e-03 1.438503e-03 1.438503e-03 1.438503e-03 1.438503e-03 1.438488e-03 1.438488e-03 1.438488e-03 1.438488e-03 1.438488e-03 1.438485e-03 1.438485e-03 1.438485e-03 1.438485e-03 1.438485e-03 1.438485e-03 1.438485e-03 1.438485e-03 1.438484e-03 1.438484e-03 1.438484e-03 1.438484e-03 1.438484e-03 1.438484e-03 1.438484e-03 1.438484e-03 1.438484e-03 1.438484e-03 1.438484e-03 1.438484e-03 1.438484e-03 1.438483e-03 1.438483e-03 1.438483e-03 1.438483e-03 1.438483e-03 1.438482e-03 1.438482e-03 1.438482e-03 1.438482e-03 1.438482e-03 1.438482e-03 1.438482e-03 1.438482e-03 1.438482e-03 1.438482e-03 1.438482e-03 1.438482e-03 1.438482e-03 1.438482e-03 1.438482e-03 1.438482e-03 1.438482e-03 1.438482e-03 1.438481e-03 1.438481e-03 1.438481e-03 1.438481e-03 1.438481e-03 1.438481e-03 1.438481e-03 1.438481e-03 1.438481e-03 1.438481e-03 1.438481e-03 1.438481e-03 1.438478e-03 1.438478e-03 1.438478e-03 1.438478e-03 1.438478e-03 1.438478e-03 1.438478e-03 1.438478e-03 1.438478e-03 1.438478e-03 1.438478e-03 1.438478e-03 1.438478e-03 1.438478e-03 1.438478e-03 1.438478e-03 1.438478e-03 1.438478e-03 1.438478e-03 1.438478e-03 1.438478e-03 1.438478e-03 1.438477e-03 1.438477e-03 1.438477e-03 1.438477e-03 1.438477e-03 1.438477e-03 1.438477e-03 1.438477e-03 1.438477e-03 1.438477e-03 1.438477e-03 1.438477e-03 1.438477e-03 1.438477e-03 1.438477e-03 1.438477e-03 1.438477e-03 1.438477e-03 1.438477e-03 1.438477e-03 1.438477e-03 1.438477e-03 1.438477e-03 1.438477e-03 1.438477e-03 1.438477e-03 1.438477e-03 1.438477e-03 1.438477e-03 1.438477e-03 1.438477e-03 1.438477e-03 1.438477e-03 1.438477e-03 1.438477e-03 1.438477e-03 1.438477e-03 1.438477e-03 1.438477e-03 1.438477e-03 1.438477e-03 1.438477e-03 1.438477e-03 1.438477e-03 1.438477e-03 1.438477e-03 1.438477e-03 1.438477e-03 1.438477e-03 1.438477e-03 1.438477e-03 1.438477e-03 1.438476e-03 1.438476e-03 1.438476e-03 1.438476e-03 1.438476e-03 1.438476e-03 1.438476e-03 1.438476e-03 1.438476e-03 1.438476e-03 1.438476e-03 1.438476e-03 1.438476e-03 1.438476e-03 1.438476e-03 1.438476e-03 1.438476e-03 1.438476e-03 1.438476e-03 1.438476e-03 1.438476e-03 1.438476e-03 1.438476e-03 1.438476e-03 1.438476e-03 1.438476e-03 1.438476e-03 1.438476e-03 1.438476e-03 1.438476e-03 1.438476e-03 1.438476e-03 1.438476e-03 1.438476e-03 1.438476e-03 1.438476e-03 1.438476e-03 1.438476e-03 1.438476e-03 1.438476e-03 1.438476e-03 1.438476e-03 1.438476e-03 1.438476e-03 1.438476e-03 1.438476e-03 1.438476e-03 1.438476e-03 1.438476e-03 1.438476e-03 1.438476e-03 1.438476e-03 1.438476e-03 1.438476e-03 1.438476e-03 1.438476e-03 1.438476e-03 1.438476e-03 1.438476e-03 1.438476e-03 1.438476e-03 1.438476e-03 1.438476e-03 1.438476e-03 1.438476e-03 1.438476e-03 1.438476e-03 1.438476e-03 1.438476e-03 1.438476e-03 1.438476e-03 1.438476e-03 1.438476e-03 1.438476e-03 1.438476e-03 1.438476e-03 1.438476e-03 1.438476e-03 1.438476e-03 1.438476e-03 1.438476e-03 1.438476e-03 1.438476e-03 1.438476e-03 1.438476e-03 1.438476e-03 1.438476e-03 1.438476e-03 1.438476e-03 1.438476e-03 1.438476e-03 1.438476e-03 1.438476e-03 1.438476e-03 1.438476e-03 1.438476e-03 1.438476e-03 1.438476e-03 1.438476e-03 1.438476e-03 1.438476e-03 1.438476e-03 1.438476e-03 1.438476e-03 1.438476e-03 1.438476e-03 1.438476e-03 1.438476e-03 1.438476e-03 1.438476e-03 1.438476e-03 1.438476e-03 1.438476e-03 1.438476e-03 1.438476e-03 1.438476e-03 1.438476e-03 1.438476e-03 1.438476e-03 1.438476e-03 1.438476e-03 1.438476e-03 1.438476e-03 1.438476e-03 1.438476e-03 1.438476e-03 1.438476e-03 1.438476e-03 1.438476e-03 1.438476e-03 1.438476e-03 1.438476e-03 1.438476e-03 1.438476e-03 1.438476e-03 1.438476e-03 1.438476e-03 1.438476e-03 1.438476e-03 1.438476e-03 1.438476e-03 1.438476e-03 1.438476e-03 1.438476e-03 1.438476e-03 1.438476e-03 1.438476e-03 1.438476e-03 1.438476e-03 1.438476e-03 1.438476e-03 1.438476e-03 1.438476e-03 1.438476e-03 1.438476e-03 1.438476e-03 1.438476e-03 1.438476e-03 1.438476e-03 1.438476e-03 1.438476e-03 1.438476e-03 1.438476e-03 1.438476e-03 1.438476e-03 1.438476e-03 1.438476e-03 1.438476e-03 1.438476e-03 1.438476e-03 1.438476e-03 1.438476e-03 1.438476e-03 1.438476e-03 1.438476e-03 1.438476e-03 1.438476e-03 1.438476e-03 1.438476e-03 1.438476e-03 1.438476e-03 1.438476e-03 1.438476e-03 1.438476e-03 1.438476e-03 1.438476e-03 1.438476e-03 1.438476e-03 1.438476e-03 1.438476e-03 1.438476e-03 1.438476e-03 1.438476e-03 1.438476e-03 1.438476e-03 1.438476e-03 1.438476e-03 1.438476e-03 1.438476e-03 1.438476e-03 1.438476e-03 1.438476e-03 1.438476e-03 1.438476e-03 1.438476e-03 1.438476e-03 1.438476e-03 1.438476e-03 1.438476e-03 1.438476e-03 1.438476e-03 1.438476e-03 1.438476e-03 1.438476e-03 1.438476e-03 1.438476e-03 1.438476e-03 1.438476e-03 1.438476e-03 1.438476e-03 1.438476e-03 1.438476e-03 1.438476e-03 1.438476e-03 1.438476e-03 1.438476e-03 1.438476e-03 1.438476e-03 1.438476e-03 1.438476e-03 1.438476e-03 1.438476e-03 1.438476e-03 1.438476e-03 1.438476e-03 1.438476e-03 1.438476e-03 1.438476e-03 1.438476e-03 1.438476e-03 1.438476e-03 1.438476e-03 1.438476e-03 1.438476e-03 1.438476e-03 1.438476e-03 1.438476e-03 1.438476e-03 1.438476e-03 1.438476e-03 1.438476e-03 1.438476e-03 1.438476e-03 1.438476e-03 1.438476e-03 1.438476e-03 1.438476e-03 1.438476e-03 1.438476e-03 1.438476e-03 1.438476e-03 1.438476e-03 1.438476e-03 1.438476e-03 1.438476e-03 1.438476e-03 1.438476e-03 1.438476e-03 1.438476e-03 1.438476e-03 1.438476e-03 1.438476e-03 1.438476e-03 1.438476e-03 1.438476e-03 1.438476e-03 1.438476e-03 1.438476e-03 1.438476e-03 1.438476e-03 1.438476e-03 1.438476e-03 1.438476e-03 1.438476e-03 1.438476e-03 1.438476e-03 1.438476e-03 1.438476e-03 1.438476e-03 1.438476e-03 1.438476e-03 1.438476e-03 1.438476e-03 1.438476e-03 1.438476e-03 1.438476e-03 1.438476e-03 1.438476e-03 1.438476e-03 1.438476e-03 1.438476e-03 1.438476e-03 1.438476e-03 1.438476e-03 1.438476e-03 1.438476e-03 1.438476e-03 1.438476e-03 1.438476e-03 1.438476e-03 1.438476e-03 1.438476e-03 1.438476e-03 1.438476e-03 1.438476e-03 1.438476e-03 1.438476e-03 1.438476e-03 1.438476e-03 1.438476e-03 1.438476e-03 1.438476e-03 1.438476e-03 1.438476e-03 1.438476e-03 1.438476e-03 1.438476e-03 1.438476e-03 1.438476e-03 1.438476e-03 1.438476e-03 1.438476e-03 1.438476e-03 1.438476e-03 1.438476e-03 1.438476e-03 1.438476e-03 1.438476e-03 1.438476e-03 1.438476e-03 1.438476e-03 1.438476e-03 1.438476e-03 1.438476e-03 1.438476e-03 1.438476e-03 1.438476e-03 1.438476e-03 1.438476e-03 1.438476e-03 1.438476e-03 1.438476e-03 1.438476e-03 1.438476e-03 1.438476e-03 1.438476e-03 1.438476e-03 1.438476e-03 1.438476e-03 1.438476e-03 1.438476e-03 1.438476e-03 1.438476e-03 1.438476e-03 1.438476e-03 1.438476e-03 1.438476e-03 1.438476e-03 1.438476e-03 1.438476e-03 1.438476e-03 1.438476e-03 1.438476e-03 1.438476e-03 1.438476e-03 1.438476e-03 1.438476e-03 1.438476e-03 1.438476e-03 1.438476e-03 1.438476e-03 1.438476e-03 1.438476e-03 1.438476e-03 1.438476e-03 1.438476e-03 1.438476e-03 1.438476e-03 1.438476e-03 1.438476e-03 1.438476e-03 1.438476e-03 1.438476e-03 1.438476e-03 1.438476e-03 1.438476e-03 1.438476e-03 1.438476e-03 1.438476e-03 1.438476e-03 1.438476e-03 1.438476e-03 1.438476e-03 1.438476e-03 1.438476e-03 1.438476e-03 1.438476e-03 1.438476e-03 1.438476e-03 1.438476e-03 1.438476e-03 1.438476e-03 1.438476e-03 1.438476e-03 1.438476e-03 1.438476e-03 1.438476e-03 1.438476e-03 1.438476e-03 1.438476e-03 1.438476e-03 1.438476e-03 1.438476e-03 1.438476e-03 1.438476e-03 1.438476e-03 1.438476e-03 1.438476e-03 1.438476e-03 1.438476e-03 1.438476e-03 1.438476e-03 1.438476e-03 1.438476e-03 1.438476e-03 1.438476e-03 1.438476e-03 1.438476e-03 1.438476e-03 1.438476e-03 1.438476e-03 1.438476e-03 1.438476e-03 1.438476e-03 1.438476e-03 1.438476e-03 1.438476e-03 1.438476e-03 1.438476e-03 1.438476e-03 1.438476e-03 1.438476e-03 1.438476e-03 1.438476e-03 1.438476e-03 1.438476e-03 1.438476e-03 1.438476e-03 1.438476e-03 1.438476e-03 1.438476e-03 1.438476e-03 1.438476e-03 1.438476e-03 1.438476e-03 1.438476e-03 1.438476e-03 1.438476e-03 1.438476e-03 1.438476e-03 1.438476e-03 1.438476e-03 1.438476e-03 1.438476e-03 1.438476e-03 1.438476e-03 1.438476e-03 1.438476e-03 1.438476e-03 1.438476e-03 1.438476e-03 1.438476e-03 1.438476e-03 1.438476e-03 1.438476e-03 1.438476e-03 1.438476e-03 1.438476e-03 1.438476e-03 1.438476e-03 1.438476e-03 1.438476e-03 1.438476e-03 1.438476e-03 1.438476e-03 1.438476e-03 1.438476e-03 1.438476e-03 1.438476e-03 1.438476e-03 1.438476e-03 1.438476e-03 1.438476e-03 1.438476e-03 1.438476e-03 1.438476e-03 1.438476e-03 1.438476e-03 1.438476e-03 1.438476e-03 1.438476e-03 1.438476e-03 1.438476e-03 1.438476e-03 1.438476e-03 1.438476e-03 1.438476e-03 1.438476e-03 1.438476e-03 1.438476e-03 1.438476e-03 1.438476e-03 1.438476e-03 1.438476e-03 1.438476e-03 1.438476e-03 1.438476e-03 1.438476e-03 1.438476e-03 1.438476e-03 1.438476e-03 1.438476e-03 1.438476e-03 1.438476e-03 1.438476e-03 1.438476e-03 1.438476e-03 1.438476e-03 1.438476e-03 1.438476e-03 1.438476e-03 1.438476e-03 1.438476e-03 1.438476e-03 1.438476e-03 1.438476e-03 1.438476e-03 1.438476e-03 1.438476e-03 1.438476e-03 1.438476e-03 1.438476e-03 1.438476e-03 1.438476e-03 1.438476e-03 1.438476e-03 1.438476e-03 1.438476e-03 1.438476e-03 1.438476e-03 1.438476e-03 1.438476e-03 1.438476e-03 1.438476e-03 1.438476e-03 1.438476e-03 1.438476e-03 1.438476e-03 1.438476e-03 1.438476e-03 1.438476e-03 1.438476e-03 1.438476e-03 1.438476e-03 1.438476e-03 1.438476e-03 1.438476e-03 1.438476e-03 1.438476e-03 1.438476e-03 1.438476e-03 1.438476e-03 1.438476e-03 1.438476e-03 1.438476e-03 1.438476e-03 1.438476e-03 1.438476e-03 1.438476e-03 1.438476e-03 1.438476e-03 1.438476e-03 1.438476e-03 1.438476e-03 1.438476e-03 1.438476e-03 1.438476e-03 1.438476e-03 1.438476e-03 1.438476e-03 1.438476e-03 1.438476e-03 1.438476e-03 1.438476e-03 1.438476e-03 1.438476e-03 1.438476e-03 1.438476e-03 1.438476e-03 1.438476e-03 1.438476e-03 1.438476e-03 1.438476e-03 1.438476e-03 1.438476e-03 1.438476e-03 1.438476e-03 1.438476e-03 1.438476e-03 1.438476e-03 1.438476e-03 1.438476e-03 1.438476e-03 1.438476e-03 1.438476e-03 1.438476e-03 1.438476e-03 1.438476e-03 1.438476e-03 1.438476e-03 1.438476e-03 1.438476e-03 1.438476e-03 1.438476e-03 1.438476e-03 1.438476e-03 1.438476e-03 1.438476e-03 1.438476e-03 1.438476e-03 1.438476e-03 1.438476e-03 1.438476e-03 1.438476e-03 1.438476e-03 1.438476e-03 1.438476e-03 1.438476e-03 1.438476e-03 1.438476e-03 1.438476e-03 1.438476e-03 1.438476e-03 1.438476e-03 1.438476e-03 1.438476e-03 1.438476e-03 1.438476e-03 1.438476e-03 1.438476e-03 1.438476e-03 1.438476e-03 1.438476e-03 1.438476e-03 1.438476e-03 1.438476e-03 1.438476e-03 1.438476e-03 1.438476e-03 1.438476e-03 1.438476e-03 1.438476e-03 1.438476e-03 1.438476e-03 1.438476e-03 1.438476e-03 1.438476e-03 1.438476e-03 1.438476e-03 1.438476e-03 1.438476e-03 1.438476e-03 1.438476e-03 1.438476e-03 1.438476e-03 1.438476e-03 1.438476e-03 1.438476e-03 1.438476e-03 1.438476e-03 1.438476e-03 1.438476e-03 1.438476e-03 1.438476e-03 1.438476e-03 1.438476e-03 1.438476e-03 1.438476e-03 1.438476e-03 1.438476e-03 1.438476e-03 1.438476e-03 1.438476e-03 1.438476e-03 1.438476e-03 1.438476e-03 1.438476e-03 1.438476e-03 1.438476e-03 1.438476e-03 1.438476e-03 1.438476e-03 1.438476e-03 1.438476e-03 1.438476e-03 1.438476e-03 1.438476e-03 1.438476e-03 1.438476e-03 1.438476e-03 1.438476e-03 1.438476e-03 1.438476e-03 1.438476e-03 1.438476e-03 1.438476e-03 1.438476e-03 1.438476e-03 1.438476e-03 1.438476e-03 1.438476e-03 1.438476e-03 1.438476e-03 1.438476e-03 1.438476e-03 1.438476e-03 1.438476e-03 1.438476e-03 1.438476e-03 1.438476e-03 1.438476e-03 1.438476e-03 1.438476e-03 1.438476e-03 1.438476e-03 1.438476e-03 1.438476e-03 1.438476e-03 1.438476e-03 1.438476e-03 1.438476e-03 1.438476e-03 1.438476e-03 1.438476e-03 1.438476e-03 1.438476e-03 1.438476e-03 1.438476e-03 1.438476e-03 1.438476e-03 1.438476e-03 1.438476e-03 1.438476e-03 1.438476e-03 1.438476e-03 1.438476e-03 1.438476e-03 1.438476e-03 1.438476e-03 1.438476e-03 1.438476e-03 1.438476e-03 1.438476e-03 1.438476e-03 1.438476e-03 1.438476e-03 1.438476e-03 1.438476e-03 1.438476e-03 1.438476e-03 1.438476e-03 1.438476e-03 1.438476e-03 1.438476e-03 1.438476e-03 1.438476e-03 1.438476e-03 1.438476e-03 1.438476e-03 1.438476e-03 1.438476e-03 1.438476e-03 1.438476e-03 1.438476e-03 1.438476e-03 1.438476e-03 1.438476e-03 1.438476e-03 1.438476e-03 1.438476e-03 1.438476e-03 1.438476e-03 1.438476e-03 1.438476e-03 1.438476e-03 1.438476e-03 1.438476e-03 1.438476e-03 1.438476e-03 1.438476e-03 1.438476e-03 1.438476e-03 1.438476e-03 1.438476e-03 1.438476e-03 1.438476e-03 1.438476e-03 1.438476e-03 1.438476e-03 1.438476e-03 1.438476e-03 1.438476e-03 1.438476e-03 1.438476e-03 1.438476e-03 1.438476e-03 1.438476e-03 1.438476e-03 1.438476e-03 1.438476e-03 1.438476e-03 1.438476e-03 1.438476e-03 1.438476e-03 1.438476e-03 1.438476e-03 1.438476e-03 1.438476e-03 1.438476e-03 1.438476e-03 1.438476e-03 1.438476e-03 1.438476e-03 1.438476e-03 1.438476e-03 1.438476e-03 1.438476e-03 1.438476e-03 1.438476e-03 1.438476e-03 1.438476e-03 1.438476e-03 1.438476e-03 1.438476e-03 1.438476e-03 1.438476e-03 1.438476e-03 1.438476e-03 1.438476e-03 1.438476e-03 1.438476e-03 1.438476e-03 1.438476e-03 1.438476e-03 1.438476e-03 1.438476e-03 1.438476e-03 1.438476e-03 1.438476e-03 1.438476e-03 1.438476e-03 1.438476e-03 1.438476e-03 1.438476e-03 1.438476e-03 1.438476e-03 1.438476e-03 1.438476e-03 1.438476e-03 1.438476e-03 1.438476e-03 1.438476e-03 1.438476e-03 1.438476e-03 1.438476e-03 1.438476e-03 1.438476e-03 1.438476e-03 1.438476e-03 1.438476e-03 1.438476e-03 1.438476e-03 1.438476e-03 1.438476e-03 1.438476e-03 1.438476e-03 1.438476e-03 1.438476e-03 1.438476e-03 1.438476e-03 1.438476e-03 1.438476e-03 1.438476e-03 1.438476e-03 1.438476e-03 1.438476e-03 1.438476e-03 1.438476e-03 1.438476e-03 1.438476e-03 1.438476e-03 1.438476e-03 1.438476e-03 1.438476e-03 1.438476e-03 1.438476e-03 1.438476e-03 1.438476e-03 1.438476e-03 1.438476e-03 1.438476e-03 1.438476e-03 1.438476e-03 1.438476e-03 1.438476e-03 1.438476e-03 1.438476e-03 1.438476e-03 1.438476e-03 1.438476e-03 1.438476e-03 1.438476e-03 1.438476e-03 1.438476e-03 1.438476e-03 1.438476e-03 1.438476e-03 1.438476e-03 1.438476e-03 1.438476e-03 1.438476e-03 1.438476e-03 1.438476e-03 1.438476e-03 1.438476e-03 1.438476e-03 1.438476e-03 1.438476e-03 1.438476e-03 1.438476e-03 1.438476e-03 1.438476e-03 1.438476e-03 1.438476e-03 1.438476e-03 1.438476e-03 1.438476e-03 1.438476e-03 1.438476e-03 1.438476e-03 1.438476e-03 1.438476e-03 1.438476e-03 1.438476e-03 1.438476e-03 1.438476e-03 1.438476e-03 1.438476e-03 1.438476e-03 1.438476e-03 1.438476e-03 1.438476e-03 1.438476e-03 1.438476e-03 1.438476e-03 1.438476e-03 1.438476e-03 1.438476e-03 1.438476e-03 1.438476e-03 1.438476e-03 1.438476e-03 1.438476e-03 1.438476e-03 1.438476e-03 1.438476e-03 1.438476e-03 1.438476e-03 1.438476e-03 1.438476e-03 1.438476e-03 1.438476e-03 1.438476e-03 1.438476e-03 1.438476e-03 1.438476e-03 1.438476e-03 1.438476e-03 1.438476e-03 1.438476e-03 1.438476e-03 1.438476e-03 1.438476e-03 1.438476e-03 1.438476e-03 1.438476e-03 1.438476e-03 1.438476e-03 1.438476e-03 1.438476e-03 1.438476e-03 1.438476e-03 1.438476e-03 1.438476e-03 1.438476e-03 1.438476e-03 1.438476e-03 1.438476e-03 1.438476e-03 1.438476e-03 1.438476e-03 1.438476e-03 1.438476e-03 1.438476e-03 1.438476e-03 1.438476e-03 1.438476e-03 1.438476e-03 1.438476e-03 1.438476e-03 1.438476e-03 1.438476e-03 1.438476e-03 1.438476e-03 1.438476e-03 1.438476e-03 1.438476e-03 1.438476e-03 1.438476e-03 1.438476e-03 1.438476e-03 1.438476e-03 1.438476e-03 1.438476e-03 1.438476e-03 1.438476e-03 1.438476e-03 1.438476e-03 1.438476e-03 1.438476e-03 1.438476e-03 1.438476e-03 1.438476e-03 1.438476e-03 1.438476e-03 1.438476e-03 1.438476e-03 1.438476e-03 1.438476e-03 1.438476e-03 1.438476e-03 1.438476e-03 1.438476e-03 1.438476e-03 1.438476e-03 1.438476e-03 1.438476e-03 1.438476e-03 1.438476e-03 1.438476e-03 1.438476e-03 1.438476e-03 1.438476e-03 1.438476e-03 1.438476e-03 1.438476e-03 1.438476e-03 1.438476e-03 1.438476e-03 1.438476e-03 1.438476e-03 1.438476e-03 1.438476e-03 1.438476e-03 1.438476e-03 1.438476e-03 1.438476e-03 1.438476e-03 1.438476e-03 1.438476e-03 1.438476e-03 1.438476e-03 1.438476e-03 1.438476e-03 1.438476e-03 1.438476e-03 1.438476e-03 1.438476e-03 1.438476e-03 1.438476e-03 1.438476e-03 1.438476e-03 1.438476e-03 1.438476e-03 1.438476e-03 1.438476e-03 1.438476e-03 1.438476e-03 1.438476e-03 1.438476e-03 1.438476e-03 1.438476e-03 1.438476e-03 1.438476e-03 1.438476e-03 1.438476e-03 1.438476e-03 1.438476e-03 1.438476e-03 1.438476e-03 1.438476e-03 1.438476e-03 1.438476e-03 1.438476e-03 1.438476e-03 1.438476e-03 1.438476e-03 1.438476e-03 1.438476e-03 1.438476e-03 1.438476e-03 1.438476e-03 1.438476e-03 1.438476e-03 1.438476e-03 1.438476e-03 1.438476e-03 1.438476e-03 1.438476e-03 1.438476e-03 1.438476e-03 1.438476e-03 1.438476e-03 1.438476e-03 1.438476e-03 1.438476e-03 1.438476e-03 1.438476e-03 1.438476e-03 1.438476e-03 1.438476e-03 1.438476e-03 1.438476e-03 1.438476e-03 1.438476e-03 1.438476e-03 1.438476e-03 1.438476e-03 1.438476e-03 1.438476e-03 1.438476e-03 1.438476e-03 1.438476e-03 1.438476e-03 1.438476e-03 1.438476e-03 1.438476e-03 1.438476e-03 1.438476e-03 1.438476e-03 1.438476e-03 1.438476e-03 1.438476e-03 1.438476e-03 1.438476e-03 1.438476e-03 1.438476e-03 1.438476e-03 1.438476e-03 1.438476e-03 1.438476e-03 1.438476e-03 1.438476e-03 1.438476e-03 1.438476e-03 1.438476e-03 1.438476e-03 1.438476e-03 1.438476e-03 1.438476e-03 1.438476e-03 1.438476e-03 1.438476e-03 1.438476e-03 1.438476e-03 1.438476e-03 1.438476e-03 1.438476e-03 1.438476e-03 1.438476e-03 1.438476e-03 1.438476e-03 1.438476e-03 1.438476e-03 1.438476e-03 1.438476e-03 1.438476e-03 1.438476e-03 1.438476e-03 1.438476e-03 1.438476e-03 1.438476e-03 1.438476e-03 1.438476e-03 1.438476e-03 1.438476e-03 1.438476e-03 1.438476e-03 1.438476e-03 1.438476e-03 1.438476e-03 1.438476e-03 1.438476e-03 1.438476e-03 1.438476e-03 1.438476e-03 1.438476e-03 1.438476e-03 1.438476e-03 1.438476e-03 1.438476e-03 1.438476e-03 1.438476e-03 1.438476e-03 1.438476e-03 1.438476e-03 1.438476e-03 1.438476e-03 1.438476e-03 1.438476e-03 1.438476e-03 1.438476e-03 1.438476e-03 1.438476e-03 1.438476e-03 1.438476e-03 1.438476e-03 1.438476e-03 1.438476e-03 1.438476e-03 1.438476e-03 1.438476e-03 1.438476e-03 1.438476e-03 1.438476e-03 1.438476e-03 1.438476e-03 1.438476e-03 1.438476e-03 1.438476e-03 1.438476e-03 1.438476e-03 1.438476e-03 1.438476e-03 1.438476e-03 1.438476e-03 1.438476e-03 1.438476e-03 1.438476e-03 1.438476e-03 1.438476e-03 1.438476e-03 1.438476e-03 1.438476e-03 1.438476e-03 1.438476e-03 1.438476e-03 1.438476e-03 1.438476e-03 1.438476e-03 1.438476e-03 1.438476e-03 1.438476e-03 1.438476e-03 1.438476e-03 1.438476e-03 1.438476e-03 1.438476e-03 1.438476e-03 1.438476e-03 1.438476e-03 1.438476e-03 1.438476e-03 1.438476e-03 1.438476e-03 1.438476e-03 1.438476e-03 1.438476e-03 1.438476e-03 1.438476e-03 1.438476e-03 1.438476e-03 1.438476e-03 1.438476e-03 1.438476e-03 1.438476e-03 1.438476e-03 1.438476e-03 1.438476e-03 1.438476e-03 1.438476e-03 1.438476e-03 1.438476e-03 1.438476e-03 1.438476e-03 1.438476e-03 1.438476e-03 1.438476e-03 1.438476e-03 1.438476e-03 1.438476e-03 1.438476e-03 1.438476e-03 1.438476e-03 1.438476e-03 1.438476e-03 1.438476e-03 1.438476e-03 1.438476e-03 1.438476e-03 1.438476e-03 1.438476e-03 1.438476e-03 1.438476e-03 1.438476e-03 1.438476e-03 1.438476e-03 1.438476e-03 1.438476e-03 1.438476e-03 1.438476e-03 1.438476e-03 1.438476e-03 1.438476e-03 1.438476e-03 1.438476e-03 1.438476e-03 1.438476e-03 1.438476e-03 1.438476e-03 1.438476e-03 1.438476e-03 1.438476e-03 1.438476e-03 1.438476e-03 1.438476e-03 1.438476e-03 1.438476e-03 1.438476e-03 1.438476e-03 1.438476e-03 1.438476e-03 1.438476e-03 1.438476e-03 1.438476e-03 1.438476e-03 1.438476e-03 1.438476e-03 1.438476e-03 1.438476e-03 1.438476e-03 1.438476e-03 1.438476e-03 1.438476e-03 1.438476e-03 1.438476e-03 1.438476e-03 1.438476e-03 1.438476e-03 1.438476e-03 1.438476e-03 1.438476e-03 1.438476e-03 1.438476e-03 1.438476e-03 1.438476e-03 1.438476e-03 1.438476e-03 1.438476e-03 1.438476e-03 1.438476e-03 1.438476e-03 1.438476e-03 1.438476e-03 1.438476e-03 1.438476e-03 1.438476e-03 1.438476e-03 1.438476e-03 1.438476e-03 1.438476e-03 1.438476e-03 1.438476e-03 1.438476e-03 1.438476e-03 1.438476e-03 1.438476e-03 1.438476e-03 1.438476e-03 1.438476e-03 1.438476e-03 1.438476e-03 1.438476e-03 1.438476e-03 1.438476e-03 1.438476e-03 1.438476e-03 1.438476e-03 1.438476e-03 1.438476e-03 1.438476e-03 1.438476e-03 1.438476e-03 1.438476e-03 1.438476e-03 1.438476e-03 1.438476e-03 1.438476e-03 1.438476e-03 1.438476e-03 1.438476e-03 1.438476e-03 1.438476e-03 1.438476e-03 1.438476e-03 1.438476e-03 1.438476e-03 1.438476e-03 1.438476e-03 1.438476e-03 1.438476e-03 1.438476e-03 1.438476e-03 1.438476e-03 1.438476e-03 1.438476e-03 1.438476e-03 1.438476e-03 1.438476e-03 1.438476e-03 1.438476e-03 1.438476e-03 1.438476e-03 1.438476e-03 1.438476e-03 1.438476e-03 1.438476e-03 1.438476e-03 1.438476e-03 1.438476e-03 1.438476e-03 1.438476e-03 1.438476e-03 1.438476e-03 1.438476e-03 1.438476e-03 1.438476e-03 1.438476e-03 1.438476e-03 1.438476e-03 1.438476e-03 1.438476e-03 1.438476e-03 1.438476e-03 1.438476e-03 1.438476e-03 1.438476e-03 1.438476e-03 1.438476e-03 1.438476e-03 1.438476e-03 1.438476e-03 1.438476e-03 1.438476e-03 1.438476e-03 1.438476e-03 1.438476e-03 1.438476e-03 1.438476e-03 1.438476e-03 1.438476e-03 1.438476e-03 1.438476e-03 1.438476e-03 1.438476e-03 1.438476e-03 1.438476e-03 1.438476e-03 1.438476e-03 1.438476e-03 1.438476e-03 1.438476e-03 1.438476e-03 1.438476e-03 1.438476e-03 1.438476e-03 1.438476e-03 1.438476e-03 1.438476e-03 1.438476e-03 1.438476e-03 1.438476e-03 1.438476e-03 1.438476e-03 1.438476e-03 1.438476e-03 1.438476e-03 1.438476e-03 1.438476e-03 1.438476e-03 1.438476e-03 1.438476e-03 1.438476e-03 1.438476e-03 1.438476e-03 1.438476e-03 1.438476e-03 1.438476e-03 1.438476e-03 1.438476e-03 1.438476e-03 1.438476e-03 1.438476e-03 1.438476e-03 1.438476e-03 1.438476e-03 1.438476e-03 1.438476e-03 1.438476e-03 1.438476e-03 1.438476e-03 1.438476e-03 1.438476e-03 1.438476e-03 1.438476e-03 1.438476e-03 1.438476e-03 1.438476e-03 1.438476e-03 1.438476e-03 1.438476e-03 1.438476e-03 1.438476e-03 1.438476e-03 1.438476e-03 1.438476e-03 1.438476e-03 1.438476e-03 1.438476e-03 1.438476e-03 1.438476e-03 1.438476e-03 1.438476e-03 1.438476e-03 1.438476e-03 1.438476e-03 1.438476e-03 1.438476e-03 1.438476e-03 1.438476e-03 1.438476e-03 1.438476e-03 1.438476e-03 1.438476e-03 1.438476e-03 1.438476e-03 1.438476e-03 1.438476e-03 1.438476e-03 1.438476e-03 1.438476e-03 1.438476e-03 1.438476e-03 1.438476e-03 1.438476e-03 1.438476e-03 1.438476e-03 1.438476e-03 1.438476e-03 1.438476e-03 1.438476e-03 1.438476e-03 1.438476e-03 1.438476e-03 1.438476e-03 1.438476e-03 1.438476e-03 1.438476e-03 1.438476e-03 1.438476e-03 1.438476e-03 1.438476e-03 1.438476e-03 1.438476e-03 1.438476e-03 1.438476e-03 1.438476e-03 1.438476e-03 1.438476e-03 1.438476e-03 1.438476e-03 1.438476e-03 1.438476e-03 1.438476e-03 1.438476e-03 1.438476e-03 1.438476e-03 1.438476e-03 1.438476e-03 1.438476e-03 1.438476e-03 1.438476e-03 1.438476e-03 1.438476e-03 1.438476e-03 1.438476e-03 1.438476e-03 1.438476e-03 1.438476e-03 1.438476e-03 1.438476e-03 1.438476e-03 1.438476e-03 1.438476e-03 1.438476e-03 1.438476e-03 1.438476e-03 1.438476e-03 1.438476e-03 1.438476e-03 1.438476e-03 1.438476e-03 1.438476e-03 1.438476e-03 1.438476e-03 1.438476e-03 1.438476e-03 1.438476e-03 1.438476e-03 1.438476e-03 1.438476e-03 1.438476e-03 1.438476e-03 1.438476e-03 1.438476e-03 1.438476e-03 1.438476e-03 1.438476e-03 1.438476e-03 1.438476e-03 1.438476e-03 1.438476e-03 1.438476e-03 1.438476e-03 1.438476e-03 1.438476e-03 1.438476e-03 1.438476e-03 1.438476e-03 1.438476e-03 1.438476e-03 1.438476e-03 1.438476e-03 1.438476e-03 1.438476e-03 1.438476e-03 1.438476e-03 1.438476e-03 1.438476e-03 1.438476e-03 1.438476e-03 1.438476e-03 1.438476e-03 1.438476e-03 1.438476e-03 1.438476e-03 1.438476e-03 1.438476e-03 1.438476e-03 1.438476e-03 1.438476e-03 1.438476e-03 1.438476e-03 1.438476e-03 1.438476e-03 1.438476e-03 1.438476e-03 1.438476e-03 1.438476e-03 1.438476e-03 1.438476e-03 1.438476e-03 1.438476e-03 1.438476e-03 1.438476e-03 1.438476e-03 1.438476e-03 1.438476e-03 1.438476e-03 1.438476e-03 1.438476e-03 1.438476e-03 1.438476e-03 1.438476e-03 1.438476e-03 1.438476e-03 1.438476e-03 1.438476e-03 1.438476e-03 1.438476e-03 1.438476e-03 1.438476e-03 1.438476e-03 1.438476e-03 1.438476e-03 1.438476e-03 1.438476e-03 1.438476e-03 1.438476e-03 1.438476e-03 1.438476e-03 1.438476e-03 1.438476e-03 1.438476e-03 1.438476e-03 1.438476e-03 1.438476e-03 1.438476e-03 1.438476e-03 1.438476e-03 1.438476e-03 1.438476e-03 1.438476e-03 1.438476e-03 1.438476e-03 1.438476e-03 1.438476e-03 1.438476e-03 1.438476e-03 1.438476e-03 1.438476e-03 1.438476e-03 1.438476e-03 1.438476e-03 1.438476e-03 1.438476e-03 1.438476e-03 1.438476e-03 1.438476e-03 1.438476e-03 1.438476e-03 1.438476e-03 1.438476e-03 1.438476e-03 1.438476e-03 1.438476e-03 1.438476e-03 1.438476e-03 1.438476e-03 1.438476e-03 1.438476e-03 1.438476e-03 1.438476e-03 1.438476e-03 1.438476e-03 1.438476e-03 1.438476e-03 1.438476e-03 1.438476e-03 1.438476e-03 1.438476e-03 1.438476e-03 1.438476e-03 1.438476e-03 1.438476e-03 1.438476e-03 1.438476e-03 1.438476e-03 1.438476e-03 1.438476e-03 1.438476e-03 1.438476e-03 1.438476e-03 1.438476e-03 1.438476e-03 1.438476e-03 1.438476e-03 1.438476e-03 1.438476e-03 1.438476e-03 1.438476e-03 1.438476e-03 1.438476e-03 1.438476e-03 1.438476e-03 1.438476e-03 1.438476e-03 1.438476e-03 1.438476e-03 1.438476e-03 1.438476e-03 1.438476e-03 1.438476e-03 1.438476e-03 1.438476e-03 1.438476e-03 1.438476e-03 1.438476e-03 1.438476e-03 1.438476e-03 1.438476e-03 1.438476e-03 1.438476e-03 1.438476e-03 1.438476e-03 1.438476e-03 1.438476e-03 1.438476e-03 1.438476e-03 1.438476e-03 1.438476e-03 1.438476e-03 1.438476e-03 1.438476e-03 1.438476e-03 1.438476e-03 1.438476e-03 1.438476e-03 1.438476e-03 1.438476e-03 1.438476e-03 1.438476e-03 1.438476e-03 1.438476e-03 1.438476e-03 1.438476e-03 1.438476e-03 1.438476e-03 1.438476e-03 1.438476e-03 1.438476e-03 1.438476e-03 1.438476e-03 1.438476e-03 1.438476e-03 1.438476e-03 1.438476e-03 1.438476e-03 1.438476e-03 1.438476e-03 1.438476e-03 1.438476e-03 1.438476e-03 1.438476e-03 1.438476e-03 1.438476e-03 1.438476e-03 1.438476e-03 1.438476e-03 1.438476e-03 1.438476e-03 1.438476e-03 1.438476e-03 1.438476e-03 1.438476e-03 1.438476e-03 1.438476e-03 1.438476e-03 1.438476e-03 1.438476e-03 1.438476e-03 1.438476e-03 1.438476e-03 1.438476e-03 1.438476e-03 1.438476e-03 1.438476e-03 1.438476e-03 1.438476e-03 1.438476e-03 1.438476e-03 1.438476e-03 1.438476e-03 1.438476e-03 1.438476e-03 1.438476e-03 1.438476e-03 1.438476e-03 1.438476e-03 1.438476e-03 1.438476e-03 1.438476e-03 1.438476e-03 1.438476e-03 1.438476e-03 1.438476e-03 1.438476e-03 1.438476e-03 1.438476e-03 1.438476e-03 1.438476e-03 1.438476e-03 1.438476e-03 1.438476e-03 1.438476e-03 1.438476e-03 1.438476e-03 1.438476e-03 1.438476e-03 1.438476e-03 1.438476e-03 1.438476e-03 1.438476e-03 1.438476e-03 1.438476e-03 1.438476e-03 1.438476e-03 1.438476e-03 1.438476e-03 1.438476e-03 1.438476e-03 1.438476e-03 1.438476e-03 1.438476e-03 1.438476e-03 1.438476e-03 1.438476e-03 1.438476e-03 1.438476e-03 1.438476e-03 1.438476e-03 1.438476e-03 1.438476e-03 1.438476e-03 1.438476e-03 1.438476e-03 1.438476e-03 1.438476e-03 1.438476e-03 1.438476e-03 1.438476e-03 1.438476e-03 1.438476e-03 1.438476e-03 1.438476e-03 1.438476e-03 1.438476e-03 1.438476e-03 1.438476e-03 1.438476e-03 1.438476e-03 1.438476e-03 1.438476e-03 1.438476e-03 1.438476e-03 1.438476e-03 1.438476e-03 1.438476e-03 1.438476e-03 1.438476e-03 1.438476e-03 1.438476e-03 1.438476e-03 1.438476e-03 1.438476e-03 1.438476e-03 1.438476e-03 1.438476e-03 1.438476e-03 1.438476e-03 1.438476e-03 1.438476e-03 1.438476e-03 1.438476e-03 1.438476e-03 1.438476e-03 1.438476e-03 1.438476e-03 1.438476e-03 1.438476e-03 1.438476e-03 1.438476e-03 1.438476e-03 1.438476e-03 1.438476e-03 1.438476e-03 1.438476e-03 1.438476e-03 1.438476e-03 1.438476e-03 1.438476e-03 1.438476e-03 1.438476e-03 1.438476e-03 1.438476e-03 1.438476e-03 1.438476e-03 1.438476e-03 1.438476e-03 1.438476e-03 1.438476e-03 1.438476e-03 1.438476e-03 1.438476e-03 1.438476e-03 1.438476e-03 1.438476e-03 1.438476e-03 1.438476e-03 1.438476e-03 1.438476e-03 1.438476e-03 1.438476e-03 1.438476e-03 1.438476e-03 1.438476e-03 1.438476e-03 1.438476e-03 1.438476e-03 1.438476e-03 1.438476e-03 1.438476e-03 1.438476e-03 1.438476e-03 1.438476e-03 1.438476e-03 1.438476e-03 1.438476e-03 1.438476e-03 1.438476e-03 1.438476e-03 1.438476e-03 1.438476e-03 1.438476e-03 1.438476e-03 1.438476e-03 1.438476e-03 1.438476e-03 1.438476e-03 1.438476e-03 1.438476e-03 1.438476e-03 1.438476e-03 1.438476e-03 1.438476e-03 1.438476e-03 1.438476e-03 1.438476e-03 1.438476e-03 1.438476e-03 1.438476e-03 1.438476e-03 1.438476e-03 1.438476e-03 1.438476e-03 1.438476e-03 1.438476e-03 1.438476e-03 1.438476e-03 1.438476e-03 1.438476e-03 1.438476e-03 1.438476e-03 1.438476e-03 1.438476e-03 1.438476e-03 1.438476e-03 1.438476e-03 1.438476e-03 1.438476e-03 1.438476e-03 1.438476e-03 1.438476e-03 1.438476e-03 1.438476e-03 1.438476e-03 1.438476e-03 1.438476e-03 1.438476e-03 1.438476e-03 1.438476e-03 1.438476e-03 1.438476e-03 1.438476e-03 1.438476e-03 1.438476e-03 1.438476e-03 1.438476e-03 1.438476e-03 1.438476e-03 1.438476e-03 1.438476e-03 1.438476e-03 1.438476e-03 1.438476e-03 1.438476e-03 1.438476e-03 1.438476e-03 1.438476e-03 1.438476e-03 1.438476e-03 1.438476e-03 1.438476e-03 1.438476e-03 1.438476e-03 1.438476e-03 1.438476e-03 1.438476e-03 1.438476e-03 1.438476e-03 1.438476e-03 1.438476e-03 1.438476e-03 1.438476e-03 1.438476e-03 1.438476e-03 1.438476e-03 1.438476e-03 1.438476e-03 1.438476e-03 1.438476e-03 1.438476e-03 1.438476e-03 1.438476e-03 1.438476e-03 1.438476e-03 1.438476e-03 1.438476e-03 1.438476e-03 1.438476e-03 1.438476e-03 1.438476e-03 1.438476e-03 1.438476e-03 1.438476e-03 1.438476e-03 1.438476e-03 1.438476e-03 1.438476e-03 1.438476e-03 1.438476e-03 1.438476e-03 1.438476e-03 1.438476e-03 1.438476e-03 1.438476e-03 1.438476e-03 1.438476e-03 1.438476e-03 1.438476e-03 1.438476e-03 1.438476e-03 1.438476e-03 1.438476e-03 1.438476e-03 1.438476e-03 1.438476e-03 1.438476e-03 1.438476e-03 1.438476e-03 1.438476e-03 1.438476e-03 1.438476e-03 1.438476e-03 1.438476e-03 1.438476e-03 1.438476e-03 1.438476e-03 1.438476e-03 1.438476e-03 1.438476e-03 1.438476e-03 1.438476e-03 1.438476e-03 1.438476e-03 1.438476e-03 1.438476e-03 1.438476e-03 1.438476e-03 1.438476e-03 1.438476e-03 1.438476e-03 1.438476e-03 1.438476e-03 1.438476e-03 1.438476e-03 1.438476e-03 1.438476e-03 1.438476e-03 1.438476e-03 1.438476e-03 1.438476e-03 1.438476e-03 1.438476e-03 1.438476e-03 1.438476e-03 1.438476e-03 1.438476e-03 1.438476e-03 1.438476e-03 1.438476e-03 1.438476e-03 1.438476e-03 1.438476e-03 1.438476e-03 1.438476e-03 1.438476e-03 1.438476e-03 1.438476e-03 1.438476e-03 1.438476e-03 1.438476e-03 1.438476e-03 1.438476e-03 1.438476e-03 1.438476e-03 1.438476e-03 1.438476e-03 1.438476e-03 1.438476e-03 1.438476e-03 1.438476e-03 1.438476e-03 1.438476e-03 1.438476e-03 1.438476e-03 1.438476e-03 1.438476e-03 1.438476e-03 1.438476e-03 1.438476e-03 1.438476e-03 1.438476e-03 1.438476e-03 1.438476e-03 1.438476e-03 1.438476e-03 1.438476e-03 1.438476e-03 1.438476e-03 1.438476e-03 1.438476e-03 1.438476e-03 1.438476e-03 1.438476e-03 1.438476e-03 1.438476e-03 1.438476e-03 1.438476e-03 1.438476e-03 1.438476e-03 1.438476e-03 1.438476e-03 1.438476e-03 1.438476e-03 1.438476e-03 1.438476e-03 1.438476e-03 1.438476e-03 1.438476e-03 1.438476e-03 1.438476e-03 1.438476e-03 1.438476e-03 1.438476e-03 1.438476e-03 1.438476e-03 1.438476e-03 1.438476e-03 1.438476e-03 1.438476e-03 1.438476e-03 1.438476e-03 1.438476e-03 1.438476e-03 1.438476e-03 1.438476e-03 1.438476e-03 1.438476e-03 1.438476e-03 1.438476e-03 1.438476e-03 1.438476e-03 1.438476e-03 1.438476e-03 1.438476e-03 1.438476e-03 1.438476e-03 1.438476e-03 1.438476e-03 1.438476e-03 1.438476e-03 1.438476e-03 1.438476e-03 1.438476e-03 1.438476e-03 1.438476e-03 1.438476e-03 1.438476e-03 1.438476e-03 1.438476e-03 1.438476e-03 1.438476e-03 1.438476e-03 1.438476e-03 1.438476e-03 1.438476e-03 1.438476e-03 1.438476e-03 1.438476e-03 1.438476e-03 1.438476e-03 1.438476e-03 1.438476e-03 1.438476e-03 1.438476e-03 1.438476e-03 1.438476e-03 1.438476e-03 1.438476e-03 1.438476e-03 1.438476e-03 1.438476e-03 1.438476e-03 1.438476e-03 1.438476e-03 1.438476e-03 1.438476e-03 1.438476e-03 1.438476e-03 1.438476e-03 1.438476e-03 1.438476e-03 1.438476e-03 1.438476e-03 1.438476e-03 1.438476e-03 1.438476e-03 1.438476e-03 1.438476e-03 1.438476e-03 1.438476e-03 1.438476e-03 1.438476e-03 1.438476e-03 1.438476e-03 1.438476e-03 1.438476e-03 1.438476e-03 1.438476e-03 1.438476e-03 1.438476e-03 1.438476e-03 1.438476e-03 1.438476e-03 1.438476e-03 1.438476e-03 1.438476e-03 1.438476e-03 1.438476e-03 1.438476e-03 1.438476e-03 1.438476e-03 1.438476e-03 1.438476e-03 1.438476e-03 1.438476e-03 1.438476e-03 1.438476e-03 1.438476e-03 1.438476e-03 1.438476e-03 1.438476e-03 1.438476e-03 1.438476e-03 1.438476e-03 1.438476e-03 1.438476e-03 1.438476e-03 1.438476e-03 1.438476e-03 1.438476e-03 1.438476e-03 1.438476e-03 1.438476e-03 1.438476e-03 1.438476e-03 1.438476e-03 1.438476e-03 1.438476e-03 1.438476e-03 1.438476e-03 1.438476e-03 1.438476e-03 1.438476e-03 1.438476e-03 1.438476e-03 1.438476e-03 1.438476e-03 1.438476e-03 1.438476e-03 1.438476e-03 1.438476e-03 1.438476e-03 1.438476e-03 1.438476e-03 1.438476e-03 1.438476e-03 1.438476e-03 1.438476e-03 1.438476e-03 1.438476e-03 1.438476e-03 1.438476e-03 1.438476e-03 1.438476e-03 1.438476e-03 1.438476e-03 1.438476e-03 1.438476e-03 1.438476e-03 1.438476e-03 1.438476e-03 1.438476e-03 1.438476e-03 1.438476e-03 1.438476e-03 1.438476e-03 1.438476e-03 1.438476e-03 1.438476e-03 1.438476e-03 1.438476e-03 1.438476e-03 1.438476e-03 1.438476e-03 1.438476e-03 1.438476e-03 1.438476e-03 1.438476e-03 1.438476e-03 1.438476e-03 1.438476e-03 1.438476e-03 1.438476e-03 1.438476e-03 1.438476e-03 1.438476e-03 1.438476e-03 1.438476e-03 1.438476e-03 1.438476e-03 1.438476e-03 1.438476e-03 1.438476e-03 1.438476e-03 1.438476e-03 1.438476e-03 1.438476e-03 1.438476e-03 1.438476e-03 1.438476e-03 1.438476e-03 1.438476e-03 1.438476e-03 1.438476e-03 1.438476e-03 1.438476e-03 1.438476e-03 1.438476e-03 1.438476e-03 1.438476e-03 1.438476e-03 1.438476e-03 1.438476e-03 1.438476e-03 1.438476e-03 1.438476e-03 1.438476e-03 1.438476e-03 1.438476e-03 1.438476e-03 1.438476e-03 1.438476e-03 1.438476e-03 1.438476e-03 1.438476e-03 1.438476e-03 1.438476e-03 1.438476e-03 1.438476e-03 1.438476e-03 1.438476e-03 1.438476e-03 1.438476e-03 1.438476e-03 1.438476e-03 1.438476e-03 1.438476e-03 1.438476e-03 1.438476e-03 1.438476e-03 1.438476e-03 1.438476e-03 1.438476e-03 1.438476e-03 1.438476e-03 1.438476e-03 1.438476e-03 1.438476e-03 1.438476e-03 1.438476e-03 1.438476e-03 1.438476e-03 1.438476e-03 1.438476e-03 1.438476e-03 1.438476e-03 1.438476e-03 1.438476e-03 1.438476e-03 1.438476e-03 1.438476e-03 1.438476e-03 1.438476e-03 1.438476e-03 1.438476e-03 1.438476e-03 1.438476e-03 1.438476e-03 1.438476e-03 1.438476e-03 1.438476e-03 1.438476e-03 1.438476e-03 1.438476e-03 1.438476e-03 1.438476e-03 1.438476e-03 1.438476e-03 1.438476e-03 1.438476e-03 1.438476e-03 1.438476e-03 1.438476e-03 1.438476e-03 1.438476e-03 1.438476e-03 1.438476e-03 1.438476e-03 1.438476e-03 1.438476e-03 1.438476e-03 1.438476e-03 1.438476e-03 1.438476e-03 1.438476e-03 1.438476e-03 1.438476e-03 1.438476e-03 1.438476e-03 1.438476e-03 1.438476e-03 1.438476e-03 1.438476e-03 1.438476e-03 1.438476e-03 1.438476e-03 1.438476e-03 1.438476e-03 1.438476e-03 1.438476e-03 1.438476e-03 1.438476e-03 1.438476e-03 1.438476e-03 1.438476e-03 1.438476e-03 1.438476e-03 1.438476e-03 1.438476e-03 1.438476e-03 1.438476e-03 1.438476e-03 1.438476e-03 1.438476e-03 1.438476e-03 1.438476e-03 1.438476e-03 1.438476e-03 1.438476e-03 1.438476e-03 1.438476e-03 1.438476e-03 1.438476e-03 1.438476e-03 1.438476e-03 1.438476e-03 1.438476e-03 1.438476e-03 1.438476e-03 1.438476e-03 1.438476e-03 1.438476e-03 1.438476e-03 1.438476e-03 1.438476e-03 1.438476e-03 1.438476e-03 1.438476e-03 1.438476e-03 1.438476e-03 1.438476e-03 1.438476e-03 1.438476e-03 1.438476e-03 1.438476e-03 1.438476e-03 1.438476e-03 1.438476e-03 1.438476e-03 1.438476e-03 1.438476e-03 1.438476e-03 1.438476e-03 1.438476e-03 1.438476e-03 1.438476e-03 1.438476e-03 1.438476e-03 1.438476e-03 1.438476e-03 1.438476e-03 1.438476e-03 1.438476e-03 1.438476e-03 1.438476e-03 1.438476e-03 1.438476e-03 1.438476e-03 1.438476e-03 1.438476e-03 1.438476e-03 1.438476e-03 1.438476e-03 1.438476e-03 1.438476e-03 1.438476e-03 1.438476e-03 1.438476e-03 1.438476e-03 1.438476e-03 1.438476e-03 1.438476e-03 1.438476e-03 1.438476e-03 1.438476e-03 1.438476e-03 1.438476e-03 1.438476e-03 1.438476e-03 1.438476e-03 1.438476e-03 1.438476e-03 1.438476e-03 1.438476e-03 1.438476e-03 1.438476e-03 1.438476e-03 1.438476e-03 1.438476e-03 1.438476e-03 1.438476e-03 1.438476e-03 1.438476e-03 1.438476e-03 1.438476e-03 1.438476e-03 1.438476e-03 1.438476e-03 1.438476e-03 1.438476e-03 1.438476e-03 1.438476e-03 1.438476e-03 1.438476e-03 1.438476e-03 1.438476e-03 1.438476e-03 1.438476e-03 1.438476e-03 1.438476e-03 1.438476e-03 1.438476e-03 1.438476e-03 1.438476e-03 1.438476e-03 1.438476e-03 1.438476e-03 1.438476e-03 1.438476e-03 1.438476e-03 1.438476e-03 1.438476e-03 1.438476e-03 1.438476e-03 1.438476e-03 1.438476e-03 1.438476e-03 1.438476e-03 1.438476e-03 1.438476e-03 1.438476e-03 1.438476e-03 1.438476e-03 1.438476e-03 1.438476e-03 1.438476e-03 1.438476e-03 1.438476e-03 1.438476e-03 1.438476e-03 1.438476e-03 1.438476e-03 1.438476e-03 1.438476e-03 1.438476e-03 1.438476e-03 1.438476e-03 1.438476e-03 1.437308e-03 1.434939e-03 1.431528e-03 1.425975e-03 1.417890e-03 1.402192e-03 1.384651e-03 1.357790e-03 1.343547e-03 1.338991e-03 1.322920e-03 1.311738e-03 1.311738e-03 1.295603e-03 1.278872e-03 1.234177e-03 1.220325e-03 1.210301e-03 1.210301e-03 1.204624e-03 1.193636e-03 1.193636e-03 1.191171e-03 1.187831e-03 1.185835e-03 1.185835e-03 1.184650e-03 1.184645e-03 1.183597e-03 1.180206e-03 1.178959e-03 1.176733e-03 1.175995e-03 1.175995e-03 1.175970e-03 1.175970e-03 1.175700e-03 1.175700e-03 1.175700e-03 1.175493e-03 1.175493e-03 1.175493e-03 1.175241e-03 1.175186e-03 1.175186e-03 1.175186e-03 1.175186e-03 1.175086e-03 1.175086e-03 1.175086e-03 1.175020e-03 1.174868e-03 1.174868e-03 1.174868e-03 1.174868e-03 1.174868e-03 1.174769e-03 1.174421e-03 1.174204e-03 1.174024e-03 1.173816e-03 1.173583e-03 1.171674e-03 1.169939e-03 1.169939e-03 1.169527e-03 1.161912e-03 1.155161e-03 1.142418e-03 1.142161e-03 1.137742e-03 1.131958e-03 1.131958e-03 1.128885e-03 1.128885e-03 1.128885e-03 1.128885e-03 1.128172e-03 1.128172e-03 1.125008e-03 1.102647e-03 1.102647e-03 1.102647e-03 1.092205e-03 1.092205e-03 1.092205e-03 1.088587e-03 1.088587e-03 1.084770e-03 1.081686e-03 1.081686e-03 1.081686e-03 1.081686e-03 1.079476e-03 1.076716e-03 1.074283e-03 1.074283e-03 1.074283e-03 1.074283e-03 1.074283e-03 1.073740e-03 1.073740e-03 1.063691e-03 1.061162e-03 1.061162e-03 1.061162e-03 1.061162e-03 1.061162e-03 1.061162e-03 1.061162e-03 1.061162e-03 1.061162e-03 1.061162e-03 1.058339e-03 1.051588e-03 1.051588e-03 1.051588e-03 1.050119e-03 1.050119e-03 1.050119e-03 1.041740e-03 1.029050e-03 1.026358e-03 1.026358e-03 1.026358e-03 1.016590e-03 1.016590e-03 1.016590e-03 1.016590e-03 1.016590e-03 1.016590e-03 1.016590e-03 1.016590e-03 1.016590e-03 1.016590e-03 1.016590e-03 1.016590e-03 1.016590e-03 1.016590e-03 1.015013e-03 1.015013e-03 1.015013e-03 1.015013e-03 1.015013e-03 1.015013e-03 1.015013e-03 1.015013e-03 1.014132e-03 1.007699e-03 1.007699e-03 1.007639e-03 1.007446e-03 1.007446e-03 1.007446e-03 1.007446e-03 1.007446e-03 1.007446e-03 1.007446e-03 1.007420e-03 1.007420e-03 1.007420e-03 1.007420e-03 1.007420e-03 1.007420e-03 1.007420e-03 1.007420e-03 1.007264e-03 1.007261e-03 1.007226e-03 1.007226e-03 1.007195e-03 1.007195e-03 1.007195e-03 1.001354e-03 9.983729e-04 9.983729e-04 9.983729e-04 9.983729e-04 9.983729e-04 9.983729e-04 9.983729e-04 9.983729e-04 9.983729e-04 9.983729e-04 9.983729e-04 9.983729e-04 9.983729e-04 9.983729e-04 9.983729e-04 9.974655e-04 9.974655e-04 9.974655e-04 9.974655e-04 9.957548e-04 9.957548e-04 9.943968e-04 9.943968e-04 9.943968e-04 9.943968e-04 9.943968e-04 9.943968e-04 9.943968e-04 9.943968e-04 9.943968e-04 9.927288e-04 9.927288e-04 9.927288e-04 9.927288e-04 9.908963e-04 9.908963e-04 9.908963e-04 9.908963e-04 9.908963e-04 9.908963e-04 9.908963e-04 9.908963e-04 9.908963e-04 9.908963e-04 9.908963e-04 9.908963e-04 9.908963e-04 9.908963e-04 9.908963e-04 9.908963e-04 9.908963e-04 9.908963e-04 9.905834e-04 9.905834e-04 9.905834e-04 9.905834e-04 9.905834e-04 9.903758e-04 9.903758e-04 9.903405e-04 9.903405e-04 9.903405e-04 9.903405e-04 9.903388e-04 9.903388e-04 9.903388e-04 9.903388e-04 9.903388e-04 9.903388e-04 9.903388e-04 9.903313e-04 9.900394e-04 9.900394e-04 9.900394e-04 9.900394e-04 9.900394e-04 9.900394e-04 9.900394e-04 9.900394e-04 9.900394e-04 9.900394e-04 9.900394e-04 9.900394e-04 9.894102e-04 9.888796e-04 9.888796e-04 9.888796e-04 9.888775e-04 9.886885e-04 9.886885e-04 9.886885e-04 9.885589e-04 9.885589e-04 9.884793e-04 9.884793e-04 9.884793e-04 9.884793e-04 9.884684e-04 9.884684e-04 9.884684e-04 9.882948e-04 9.882937e-04 9.882736e-04 9.882736e-04 9.882736e-04 9.882736e-04 9.882724e-04 9.882724e-04 9.882660e-04 9.879732e-04 9.879732e-04 9.879732e-04 9.879732e-04 9.879732e-04 9.878839e-04 9.878839e-04 9.878839e-04 9.878839e-04 9.878219e-04 9.878219e-04 9.878219e-04 9.878219e-04 9.878219e-04 9.878219e-04 9.878219e-04 9.878219e-04 9.878219e-04 9.878219e-04 9.878219e-04 9.878219e-04 9.878219e-04 9.878219e-04 9.878219e-04 9.878219e-04 9.878219e-04 9.878219e-04 9.878219e-04 9.878219e-04 9.878117e-04 9.876504e-04 9.876504e-04 9.876504e-04 9.876504e-04 9.876504e-04 9.876504e-04 9.876504e-04 9.876504e-04 9.876504e-04 9.876504e-04 9.876337e-04 9.876337e-04 9.876337e-04 9.876337e-04 9.876337e-04 9.876337e-04 9.876337e-04 9.876337e-04 9.876337e-04 9.874786e-04 9.874786e-04 9.874005e-04 9.873344e-04 9.873344e-04 9.873344e-04 9.873344e-04 9.873344e-04 9.873344e-04 9.873344e-04 9.871103e-04 9.871103e-04 9.871103e-04 9.871103e-04 9.871103e-04 9.871103e-04 9.871103e-04 9.871103e-04 9.871103e-04 9.871103e-04 9.866095e-04 9.865487e-04 9.865487e-04 9.865425e-04 9.865425e-04 9.865425e-04 9.865205e-04 9.865205e-04 9.865205e-04 9.865205e-04 9.865205e-04 9.864792e-04 9.864792e-04 9.864792e-04 9.864792e-04 9.864792e-04 9.864792e-04 9.864792e-04 9.864757e-04 9.864666e-04 9.864173e-04 9.864173e-04 9.863320e-04 9.863320e-04 9.862780e-04 9.862780e-04 9.862780e-04 9.862470e-04 9.860870e-04 9.860870e-04 9.860870e-04 9.860870e-04 9.860870e-04 9.860870e-04 9.860870e-04 9.860870e-04 9.860870e-04 9.860870e-04 9.860870e-04 9.860870e-04 9.860870e-04 9.860870e-04 9.860870e-04 9.860870e-04 9.860870e-04 9.860870e-04 9.860870e-04 9.860870e-04 9.860870e-04 9.860870e-04 9.860870e-04 9.860870e-04 9.860870e-04 9.860870e-04 9.860870e-04 9.860870e-04 9.860870e-04 9.860845e-04 9.860438e-04 9.860438e-04 9.860438e-04 9.860438e-04 9.860438e-04 9.860438e-04 9.860438e-04 9.860438e-04 9.860416e-04 9.860401e-04 9.860359e-04 9.860359e-04 9.860355e-04 9.860348e-04 9.860348e-04 9.860348e-04 9.860348e-04 9.860348e-04 9.860348e-04 9.860348e-04 9.860348e-04 9.860348e-04 9.860347e-04 9.860347e-04 9.860347e-04 9.860347e-04 9.860347e-04 9.860346e-04 9.860346e-04 9.860346e-04 9.860346e-04 9.860346e-04 9.860346e-04 9.860345e-04 9.860345e-04 9.860325e-04 9.860325e-04 9.860325e-04 9.860325e-04 9.860314e-04 9.860314e-04 9.860314e-04 9.860314e-04 9.860314e-04 9.860314e-04 9.860314e-04 9.860314e-04 9.860314e-04 9.860314e-04 9.860313e-04 9.860313e-04 9.860313e-04 9.860307e-04 9.860307e-04 9.860307e-04 9.860307e-04 9.860307e-04 9.860307e-04 9.860306e-04 9.860305e-04 9.860305e-04 9.860303e-04 9.860303e-04 9.860303e-04 9.860303e-04 9.860303e-04 9.860303e-04 9.860303e-04 9.860303e-04 9.860303e-04 9.860303e-04 9.860303e-04 9.860302e-04 9.860302e-04 9.860302e-04 9.860302e-04 9.860302e-04 9.860302e-04 9.860302e-04 9.860302e-04 9.860301e-04 9.860301e-04 9.860301e-04 9.860301e-04 9.860301e-04 9.860301e-04 9.860300e-04 9.860300e-04 9.860300e-04 9.860300e-04 9.860300e-04 9.860300e-04 9.860300e-04 9.860300e-04 9.860300e-04 9.860300e-04 9.860300e-04 9.860300e-04 9.860300e-04 9.860300e-04 9.860299e-04 9.860299e-04 9.860299e-04 9.860299e-04 9.860299e-04 9.860299e-04 9.860299e-04 9.860298e-04 9.860298e-04 9.860298e-04 9.860298e-04 9.860297e-04 9.860287e-04 9.860281e-04 9.860281e-04 9.860281e-04 9.860281e-04 9.860280e-04 9.860269e-04 9.860263e-04 9.860263e-04 9.860254e-04 9.860254e-04 9.860241e-04 9.860241e-04 9.860241e-04 9.860241e-04 9.860241e-04 9.860241e-04 9.860241e-04 9.860241e-04 9.860240e-04 9.860240e-04 9.860240e-04 9.860240e-04 9.860240e-04 9.860240e-04 9.860240e-04 9.860240e-04 9.860239e-04 9.860239e-04 9.860239e-04 9.860239e-04 9.860239e-04 9.860239e-04 9.860238e-04 9.860238e-04 9.860238e-04 9.860238e-04 9.860238e-04 9.860238e-04 9.860238e-04 9.860238e-04 9.860238e-04 9.860237e-04 9.860237e-04 9.860237e-04 9.860236e-04 9.860236e-04 9.860236e-04 9.860236e-04 9.860236e-04 9.860236e-04 9.860236e-04 9.860236e-04 9.860236e-04 9.860236e-04 9.860236e-04 9.860236e-04 9.860236e-04 9.860236e-04 9.860236e-04 9.860236e-04 9.860236e-04 9.860236e-04 9.860236e-04 9.860236e-04 9.860236e-04 9.860236e-04 9.860236e-04 9.860236e-04 9.860236e-04 9.860236e-04 9.860236e-04 9.860236e-04 9.860236e-04 9.860236e-04 9.860236e-04 9.860236e-04 9.860236e-04 9.860236e-04 9.860236e-04 9.860236e-04 9.860236e-04 9.860236e-04 9.860236e-04 9.860236e-04 9.860236e-04 9.860236e-04 9.860236e-04 9.860236e-04 9.860236e-04 9.860236e-04 9.860236e-04 9.860236e-04 9.860236e-04 9.860236e-04 9.860236e-04 9.860236e-04 9.860236e-04 9.860236e-04 9.860236e-04 9.860236e-04 9.860236e-04 9.860236e-04 9.860235e-04 9.860235e-04 9.860235e-04 9.860235e-04 9.860235e-04 9.860235e-04 9.860235e-04 9.860234e-04 9.860234e-04 9.860234e-04 9.860234e-04 9.860233e-04 9.860233e-04 9.860233e-04 9.860233e-04 9.860232e-04 9.860231e-04 9.860231e-04 9.860230e-04 9.860230e-04 9.860229e-04 9.860229e-04 9.860228e-04 9.860226e-04 9.860223e-04 9.860223e-04 9.860223e-04 9.860223e-04 9.860223e-04 9.860222e-04 9.860222e-04 9.860222e-04 9.860222e-04 9.860222e-04 9.860220e-04 9.860220e-04 9.860220e-04 9.860220e-04 9.860220e-04 9.860220e-04 9.860220e-04 9.860220e-04 9.860220e-04 9.860220e-04 9.860220e-04 9.860220e-04 9.860220e-04 9.860220e-04 9.860220e-04 9.860220e-04 9.860220e-04 9.860220e-04 9.860220e-04 9.860220e-04 9.860220e-04 9.860220e-04 9.860220e-04 9.860220e-04 9.860220e-04 9.860220e-04 9.860220e-04 9.860220e-04 9.860220e-04 9.860220e-04 9.860220e-04 9.860220e-04 9.860220e-04 9.860220e-04 9.860220e-04 9.860220e-04 9.860220e-04 9.860220e-04 9.860220e-04 9.860220e-04 9.860220e-04 9.860220e-04 9.860220e-04 9.860220e-04 9.860220e-04 9.860220e-04 9.860220e-04 9.860220e-04 9.860220e-04 9.860220e-04 9.860220e-04 9.860220e-04 9.860220e-04 9.860220e-04 9.860220e-04 9.860220e-04 9.860220e-04 9.860220e-04 9.860220e-04 9.860220e-04 9.860220e-04 9.860220e-04 9.860220e-04 9.860220e-04 9.860220e-04 9.860220e-04 9.860220e-04 9.860220e-04 9.860220e-04 9.860220e-04 9.860220e-04 9.860220e-04 9.860220e-04 9.860219e-04 9.860219e-04 9.860219e-04 9.860219e-04 9.860219e-04 9.860219e-04 9.860219e-04 9.860219e-04 9.860219e-04 9.860219e-04 9.860219e-04 9.860219e-04 9.860219e-04 9.860219e-04 9.860219e-04 9.860219e-04 9.860219e-04 9.860219e-04 9.860219e-04 9.860219e-04 9.860219e-04 9.860219e-04 9.860219e-04 9.860219e-04 9.860219e-04 9.860219e-04 9.860219e-04 9.860219e-04 9.860219e-04 9.860219e-04 9.860219e-04 9.860219e-04 9.860219e-04 9.860219e-04 9.860219e-04 9.860219e-04 9.860219e-04 9.860219e-04 9.860219e-04 9.860219e-04 9.860219e-04 9.860219e-04 9.860219e-04 9.860219e-04 9.860219e-04 9.860219e-04 9.860219e-04 9.860219e-04 9.860219e-04 9.860219e-04 9.860219e-04 9.860219e-04 9.860219e-04 9.860219e-04 9.860219e-04 9.860219e-04 9.860219e-04 9.860219e-04 9.860219e-04 9.860219e-04 9.860219e-04 9.860219e-04 9.860219e-04 9.860219e-04 9.860219e-04 9.860219e-04 9.860219e-04 9.860219e-04 9.860219e-04 9.860219e-04 9.860219e-04 9.860219e-04 9.860219e-04 9.860219e-04 9.860219e-04 9.860219e-04 9.860219e-04 9.860219e-04 9.860219e-04 9.860219e-04 9.860219e-04 9.860219e-04 9.860219e-04 9.860219e-04 9.860219e-04 9.860219e-04 9.860219e-04 9.860219e-04 9.860219e-04 9.860219e-04 9.860219e-04 9.860219e-04 9.860219e-04 9.860219e-04 9.860219e-04 9.860219e-04 9.860219e-04 9.860219e-04 9.860219e-04 9.860219e-04 9.860219e-04 9.860219e-04 9.860219e-04 9.860219e-04 9.860219e-04 9.860219e-04 9.860219e-04 9.860219e-04 9.860219e-04 9.860219e-04 9.860219e-04 9.860219e-04 9.860219e-04 9.860219e-04 9.860219e-04 9.860219e-04 9.860219e-04 9.860219e-04 9.860219e-04 9.860219e-04 9.860219e-04 9.860219e-04 9.860219e-04 9.860219e-04 9.860219e-04 9.860219e-04 9.860219e-04 9.860219e-04 9.860219e-04 9.860219e-04 9.860219e-04 9.860219e-04 9.860219e-04 9.860219e-04 9.860219e-04 9.860219e-04 9.860219e-04 9.860219e-04 9.860219e-04 9.860219e-04 9.860219e-04 9.860219e-04 9.860219e-04 9.860219e-04 9.860219e-04 9.860219e-04 9.860219e-04 9.860219e-04 9.860219e-04 9.860219e-04 9.860219e-04 9.860219e-04 9.860219e-04 9.860219e-04 9.860219e-04 9.860219e-04 9.860219e-04 9.860219e-04 9.860219e-04 9.860219e-04 9.860219e-04 9.860219e-04 9.860219e-04 9.860219e-04 9.860219e-04 9.860219e-04 9.860219e-04 9.860219e-04 9.860219e-04 9.860219e-04 9.860219e-04 9.860219e-04 9.860219e-04 9.860219e-04 9.860219e-04 9.860219e-04 9.860219e-04 9.860219e-04 9.860219e-04 9.860219e-04 9.860219e-04 9.860219e-04 9.860219e-04 9.860219e-04 9.860219e-04 9.860219e-04 9.860219e-04 9.860219e-04 9.860219e-04 9.860219e-04 9.860219e-04 9.860219e-04 9.860219e-04 9.860219e-04 9.860219e-04 9.860219e-04 9.860219e-04 9.860219e-04 9.860219e-04 9.860219e-04 9.860219e-04 9.860219e-04 9.860219e-04 9.860219e-04 9.860219e-04 9.860219e-04 9.860219e-04 9.860219e-04 9.860219e-04 9.860219e-04 9.860219e-04 9.860219e-04 9.860219e-04 9.860219e-04 9.860219e-04 9.860219e-04 9.860219e-04 9.860219e-04 9.860219e-04 9.860219e-04 9.860219e-04 9.860219e-04 9.860219e-04 9.860219e-04 9.860219e-04 9.860219e-04 9.860219e-04 9.860219e-04 9.860219e-04 9.860219e-04 9.860219e-04 9.860219e-04 9.860219e-04 9.860219e-04 9.860219e-04 9.860219e-04 9.860219e-04 9.860219e-04 9.860219e-04 9.860219e-04 9.860219e-04 9.860219e-04 9.860219e-04 9.860219e-04 9.860219e-04 9.860219e-04 9.860219e-04 9.860219e-04 9.860219e-04 9.860219e-04 9.860219e-04 9.860219e-04 9.860219e-04 9.860219e-04 9.860219e-04 9.860219e-04 9.860219e-04 9.860219e-04 9.860219e-04 9.860219e-04 9.860219e-04 9.860219e-04 9.860219e-04 9.860219e-04 9.860219e-04 9.860219e-04 9.860219e-04 9.860219e-04 9.860219e-04 9.860219e-04 9.860219e-04 9.860219e-04 9.860219e-04 9.860219e-04 9.860219e-04 9.860219e-04 9.860219e-04 9.860219e-04 9.860219e-04 9.860219e-04 9.860219e-04 9.860219e-04 9.860219e-04 9.860219e-04 9.860219e-04 9.860219e-04 9.860219e-04 9.860219e-04 9.860219e-04 9.860219e-04 9.860219e-04 9.860219e-04 9.860219e-04 9.860219e-04 9.860219e-04 9.860219e-04 9.860219e-04 9.860219e-04 9.860219e-04 9.860219e-04 9.860219e-04 9.860219e-04 9.860219e-04 9.860219e-04 9.860219e-04 9.860219e-04 9.860219e-04 9.860219e-04 9.860219e-04 9.860219e-04 9.860219e-04 9.860219e-04 9.860219e-04 9.860219e-04 9.860219e-04 9.860219e-04 9.860219e-04 9.860219e-04 9.860219e-04 9.860219e-04 9.860219e-04 9.860219e-04 9.860219e-04 9.860219e-04 9.860219e-04 9.860219e-04 9.860219e-04 9.860219e-04 9.860219e-04 9.860219e-04 9.860219e-04 9.860219e-04 9.860219e-04 9.860219e-04 9.860219e-04 9.860219e-04 9.860219e-04 9.860219e-04 9.860219e-04 9.860219e-04 9.860219e-04 9.860219e-04 9.860219e-04 9.860219e-04 9.860219e-04 9.860219e-04 9.860219e-04 9.860219e-04 9.860219e-04 9.860219e-04 9.860219e-04 9.860219e-04 9.860219e-04 9.860219e-04 9.860219e-04 9.860219e-04 9.860219e-04 9.860219e-04 9.860219e-04 9.860219e-04 9.860219e-04 9.860219e-04 9.860219e-04 9.860219e-04 9.860219e-04 9.860219e-04 9.860219e-04 9.860219e-04 9.860219e-04 9.860219e-04 9.860219e-04 9.860219e-04 9.860219e-04 9.860219e-04 9.860219e-04 9.860219e-04 9.860219e-04 9.860219e-04 9.860219e-04 9.860219e-04 9.860219e-04 9.860219e-04 9.860219e-04 9.860219e-04 9.860219e-04 9.860219e-04 9.860219e-04 9.860219e-04 9.860219e-04 9.860219e-04 9.860219e-04 9.860219e-04 9.860219e-04 9.860219e-04 9.860219e-04 9.860219e-04 9.860219e-04 9.860219e-04 9.860219e-04 9.860219e-04 9.860219e-04 9.860219e-04 9.860219e-04 9.860219e-04 9.860219e-04 9.860219e-04 9.860219e-04 9.860219e-04 9.860219e-04 9.860219e-04 9.860219e-04 9.860219e-04 9.860219e-04 9.860219e-04 9.860219e-04 9.860219e-04 9.860219e-04 9.860219e-04 9.860219e-04 9.860219e-04 9.860219e-04 9.860219e-04 9.860219e-04 9.860219e-04 9.860219e-04 9.860219e-04 9.860219e-04 9.860219e-04 9.860219e-04 9.860219e-04 9.860219e-04 9.860219e-04 9.860219e-04 9.860219e-04 9.860219e-04 9.860219e-04 9.860219e-04 9.860219e-04 9.860219e-04 9.860219e-04 9.860219e-04 9.860219e-04 9.860219e-04 9.860219e-04 9.860219e-04 9.860219e-04 9.860219e-04 9.860219e-04 9.860219e-04 9.860219e-04 9.860219e-04 9.860219e-04 9.860219e-04 9.860219e-04 9.860219e-04 9.860219e-04 9.860219e-04 9.860219e-04 9.860219e-04 9.860219e-04 9.860219e-04 9.860219e-04 9.860219e-04 9.860219e-04 9.860219e-04 9.860219e-04 9.860219e-04 9.860219e-04 9.860219e-04 9.860219e-04 9.860219e-04 9.860219e-04 9.860219e-04 9.860219e-04 9.860219e-04 9.860219e-04 9.860219e-04 9.860219e-04 9.860219e-04 9.860219e-04 9.860219e-04 9.860219e-04 9.860219e-04 9.860219e-04 9.860219e-04 9.860219e-04 9.860219e-04 9.860219e-04 9.860219e-04 9.860219e-04 9.860219e-04 9.860219e-04 9.860219e-04 9.860219e-04 9.860219e-04 9.860219e-04 9.860219e-04 9.860219e-04 9.860219e-04 9.860219e-04 9.860219e-04 9.860219e-04 9.860219e-04 9.860219e-04 9.860219e-04 9.860219e-04 9.860219e-04 9.860219e-04 9.860219e-04 9.860219e-04 9.860219e-04 9.860219e-04 9.860219e-04 9.860219e-04 9.860219e-04 9.860219e-04 9.860219e-04 9.860219e-04 9.860219e-04 9.860219e-04 9.860219e-04 9.860219e-04 9.860219e-04 9.860219e-04 9.860219e-04 9.860219e-04 9.860219e-04 9.860219e-04 9.860219e-04 9.860219e-04 9.860219e-04 9.860219e-04 9.860219e-04 9.860219e-04 9.860219e-04 9.860219e-04 9.860219e-04 9.860219e-04 9.860219e-04 9.860219e-04 9.860219e-04 9.860219e-04 9.860219e-04 9.860219e-04 9.860219e-04 9.860219e-04 9.860219e-04 9.860219e-04 9.860219e-04 9.860219e-04 9.860219e-04 9.860219e-04 9.860219e-04 9.860219e-04 9.860219e-04 9.860219e-04 9.860219e-04 9.860219e-04 9.860219e-04 9.860219e-04 9.860219e-04 9.860219e-04 9.860219e-04 9.860219e-04 9.860219e-04 9.860219e-04 9.860219e-04 9.860219e-04 9.860219e-04 9.860219e-04 9.860219e-04 9.860219e-04 9.860219e-04 9.860219e-04 9.860219e-04 9.860219e-04 9.860219e-04 9.860219e-04 9.860219e-04 9.860219e-04 9.860219e-04 9.860219e-04 9.860219e-04 9.860219e-04 9.860219e-04 9.860219e-04 9.860219e-04 9.860219e-04 9.860219e-04 9.860219e-04 9.860219e-04 9.860219e-04 9.860219e-04 9.860219e-04 9.860219e-04 9.860219e-04 9.860219e-04 9.860219e-04 9.860219e-04 9.860219e-04 9.860219e-04 9.860219e-04 9.860219e-04 9.860219e-04 9.860219e-04 9.860219e-04 9.860219e-04 9.860219e-04 9.860219e-04 9.860219e-04 9.860219e-04 9.860219e-04 9.860219e-04 9.860219e-04 9.860219e-04 9.860219e-04 9.860219e-04 9.860219e-04 9.860219e-04 9.860219e-04 9.860219e-04 9.860219e-04 9.860219e-04 9.860219e-04 9.860219e-04 9.860219e-04 9.860219e-04 9.860219e-04 9.860219e-04 9.860219e-04 9.860219e-04 9.860219e-04 9.860219e-04 9.860219e-04 9.860219e-04 9.860219e-04 9.860219e-04 9.860219e-04 9.860219e-04 9.860219e-04 9.860219e-04 9.860219e-04 9.860219e-04 9.860219e-04 9.860219e-04 9.860219e-04 9.860219e-04 9.860219e-04 9.860219e-04 9.860219e-04 9.860219e-04 9.860219e-04 9.860219e-04 9.860219e-04 9.860219e-04 9.860219e-04 9.860219e-04 9.860219e-04 9.860219e-04 9.860219e-04 9.860219e-04 9.860219e-04 9.860219e-04 9.860219e-04 9.860219e-04 9.860219e-04 9.860219e-04 9.860219e-04 9.860219e-04 9.860219e-04 9.860219e-04 9.860219e-04 9.860219e-04 9.860219e-04 9.860219e-04 9.860219e-04 9.860219e-04 9.860219e-04 9.860219e-04 9.860219e-04 9.860219e-04 9.860219e-04 9.860219e-04 9.860219e-04 9.860219e-04 9.860219e-04 9.860219e-04 9.860219e-04 9.860219e-04 9.860219e-04 9.860219e-04 9.860219e-04 9.860219e-04 9.860219e-04 9.860219e-04 9.860219e-04 9.860219e-04 9.860219e-04 9.860219e-04 9.860219e-04 9.860219e-04 9.860219e-04 9.860219e-04 9.860219e-04 9.860219e-04 9.860219e-04 9.860219e-04 9.860219e-04 9.860219e-04 9.860219e-04 9.860219e-04 9.860219e-04 9.860219e-04 9.860219e-04 9.860219e-04 9.860219e-04 9.860219e-04 9.860219e-04 9.860219e-04 9.860219e-04 9.860219e-04 9.860219e-04 9.860219e-04 9.860219e-04 9.860219e-04 9.860219e-04 9.860219e-04 9.860219e-04 9.860219e-04 9.860219e-04 9.860219e-04 9.860219e-04 9.860219e-04 9.860219e-04 9.860219e-04 9.860219e-04 9.860219e-04 9.860219e-04 9.860219e-04 9.860219e-04 9.860219e-04 9.860219e-04 9.860219e-04 9.860219e-04 9.860219e-04 9.860219e-04 9.860219e-04 9.860219e-04 9.860219e-04 9.860219e-04 9.860219e-04 9.860219e-04 9.860219e-04 9.860219e-04 9.860219e-04 9.860219e-04 9.860219e-04 9.860219e-04 9.860219e-04 9.860219e-04 9.860219e-04 9.860219e-04 9.860219e-04 9.860219e-04 9.860219e-04 9.860219e-04 9.860219e-04 9.860219e-04 9.860219e-04 9.860219e-04 9.860219e-04 9.860219e-04 9.860219e-04 9.860219e-04 9.860219e-04 9.860219e-04 9.860219e-04 9.860219e-04 9.860219e-04 9.860219e-04 9.860219e-04 9.860219e-04 9.860219e-04 9.860219e-04 9.860219e-04 9.860219e-04 9.860219e-04 9.860219e-04 9.860219e-04 9.860219e-04 9.860219e-04 9.860219e-04 9.860219e-04 9.860219e-04 9.860219e-04 9.860219e-04 9.860219e-04 9.860219e-04 9.860219e-04 9.860219e-04 9.860219e-04 9.860219e-04 9.860219e-04 9.860219e-04 9.860219e-04 9.860219e-04 9.860219e-04 9.860219e-04 9.860219e-04 9.860219e-04 9.860219e-04 9.860219e-04 9.860219e-04 9.860219e-04 9.860219e-04 9.860219e-04 9.860219e-04 9.860219e-04 9.860219e-04 9.860219e-04 9.860219e-04 9.860219e-04 9.860219e-04 9.860219e-04 9.860219e-04 9.860219e-04 9.860219e-04 9.860219e-04 9.860219e-04 9.860219e-04 9.860219e-04 9.860219e-04 9.860219e-04 9.860219e-04 9.860219e-04 9.860219e-04 9.860219e-04 9.860219e-04 9.860219e-04 9.860219e-04 9.860219e-04 9.860219e-04 9.860219e-04 9.860219e-04 9.860219e-04 9.860219e-04 9.860219e-04 9.860219e-04 9.860219e-04 9.860219e-04 9.860219e-04 9.860219e-04 9.860219e-04 9.860219e-04 9.860219e-04 9.860219e-04 9.860219e-04 9.860219e-04 9.860219e-04 9.860219e-04 9.860219e-04 9.860219e-04 9.860219e-04 9.860219e-04 9.860219e-04 9.860219e-04 9.860219e-04 9.860219e-04 9.860219e-04 9.860219e-04 9.860219e-04 9.860219e-04 9.860219e-04 9.860219e-04 9.860219e-04 9.860219e-04 9.860219e-04 9.860219e-04 9.860219e-04 9.860219e-04 9.860219e-04 9.860219e-04 9.860219e-04 9.860219e-04 9.860219e-04 9.860219e-04 9.860219e-04 9.860219e-04 9.860219e-04 9.860219e-04 9.860219e-04 9.860219e-04 9.860219e-04 9.860219e-04 9.860219e-04 9.860219e-04 9.860219e-04 9.860219e-04 9.860219e-04 9.860219e-04 9.860219e-04 9.860219e-04 9.860219e-04 9.860219e-04 9.860219e-04 9.860219e-04 9.860219e-04 9.860219e-04 9.860219e-04 9.860219e-04 9.860219e-04 9.860219e-04 9.860219e-04 9.860219e-04 9.860219e-04 9.860219e-04 9.860219e-04 9.860219e-04 9.860219e-04 9.860219e-04 9.860219e-04 9.860219e-04 9.860219e-04 9.860219e-04 9.860219e-04 9.860219e-04 9.860219e-04 9.860219e-04 9.860219e-04 9.860219e-04 9.860219e-04 9.860219e-04 9.860219e-04 9.860219e-04 9.860219e-04 9.860219e-04 9.860219e-04 9.860219e-04 9.860219e-04 9.860219e-04 9.860219e-04 9.860219e-04 9.860219e-04 9.860219e-04 9.860219e-04 9.860219e-04 9.860219e-04 9.860219e-04 9.860219e-04 9.860219e-04 9.860219e-04 9.860219e-04 9.860219e-04 9.860219e-04 9.860219e-04 9.860219e-04 9.860219e-04 9.860219e-04 9.860219e-04 9.860219e-04 9.860219e-04 9.860219e-04 9.860219e-04 9.860219e-04 9.860219e-04 9.860219e-04 9.860219e-04 9.860219e-04 9.860219e-04 9.860219e-04 9.860219e-04 9.860219e-04 9.860219e-04 9.860219e-04 9.860219e-04 9.860219e-04 9.860219e-04 9.860219e-04 9.860219e-04 9.860219e-04 9.860219e-04 9.860219e-04 9.860219e-04 9.860219e-04 9.860219e-04 9.860219e-04 9.860219e-04 9.860219e-04 
9.898218e+03 3.642457e-01 3.525326e-01 3.010720e-01 2.999833e-01 2.997316e-01 2.852732e-01 2.851574e-01 2.851574e-01 2.823928e-01 2.780786e-01 2.777620e-01 2.777620e-01 2.747023e-01 2.747023e-01 2.614416e-01 2.327221e-01 2.302619e-01 2.302619e-01 2.302619e-01 2.295215e-01 2.294393e-01 2.289451e-01 2.282609e-01 2.236311e-01 2.230715e-01 2.230330e-01 2.230330e-01 2.229816e-01 2.229816e-01 2.229816e-01 2.229816e-01 2.229816e-01 2.229388e-01 2.229388e-01 2.229388e-01 2.229388e-01 2.228795e-01 2.228795e-01 2.228795e-01 2.228795e-01 2.228702e-01 2.228702e-01 2.228700e-01 2.228700e-01 2.228675e-01 2.228675e-01 2.228675e-01 2.228675e-01 2.228675e-01 2.228675e-01 2.228648e-01 2.228626e-01 2.228620e-01 2.228620e-01 2.228620e-01 2.228620e-01 2.228614e-01 2.228614e-01 2.228614e-01 2.228614e-01 2.228614e-01 2.228614e-01 2.228614e-01 2.228614e-01 2.228614e-01 2.228614e-01 2.228614e-01 2.228614e-01 2.228614e-01 2.228614e-01 2.228614e-01 2.228614e-01 2.228614e-01 2.228614e-01 2.228614e-01 2.228614e-01 2.228614e-01 2.228614e-01 2.228614e-01 2.228614e-01 2.228614e-01 2.228614e-01 2.228614e-01 2.228614e-01 2.228614e-01 2.228614e-01 2.228614e-01 2.228614e-01 2.228614e-01 2.228614e-01 2.228614e-01 2.228614e-01 2.228614e-01 2.228614e-01 2.228614e-01 2.228614e-01 2.228614e-01 2.228614e-01 2.228614e-01 2.228614e-01 2.228614e-01 2.228614e-01 2.228614e-01 2.228614e-01 2.228614e-01 2.228614e-01 2.228614e-01 2.228614e-01 2.228614e-01 2.228614e-01 2.228614e-01 2.228614e-01 2.228614e-01 2.228614e-01 2.228614e-01 2.228614e-01 2.228614e-01 2.228614e-01 2.228614e-01 2.228614e-01 2.228614e-01 2.228614e-01 2.228614e-01 2.228614e-01 2.228614e-01 2.228614e-01 2.228614e-01 2.228614e-01 2.228614e-01 2.228614e-01 2.228614e-01 2.228614e-01 2.228614e-01 2.228614e-01 2.228614e-01 2.228614e-01 2.228614e-01 2.228614e-01 2.228614e-01 2.228614e-01 2.228614e-01 2.228614e-01 2.228614e-01 2.228614e-01 2.228614e-01 2.228614e-01 2.228614e-01 2.228614e-01 2.228614e-01 2.228614e-01 2.228614e-01 2.228614e-01 2.228614e-01 2.228614e-01 2.228614e-01 2.228614e-01 2.228614e-01 2.228614e-01 2.228614e-01 2.228614e-01 2.228614e-01 2.228614e-01 2.228614e-01 2.228614e-01 2.228614e-01 2.228614e-01 2.228614e-01 2.228614e-01 2.228614e-01 2.228614e-01 2.228614e-01 2.228614e-01 2.228614e-01 2.228614e-01 2.228614e-01 2.228614e-01 2.228614e-01 2.228614e-01 2.228614e-01 2.228614e-01 2.228614e-01 2.228614e-01 2.228614e-01 2.228614e-01 2.228614e-01 2.228614e-01 2.228614e-01 2.228614e-01 2.228614e-01 2.228614e-01 2.228614e-01 2.228614e-01 2.228614e-01 2.228614e-01 2.228614e-01 2.228614e-01 2.228614e-01 2.228614e-01 2.228614e-01 2.228614e-01 2.228614e-01 2.228614e-01 2.228614e-01 2.228614e-01 2.228614e-01 2.228614e-01 2.228614e-01 2.228614e-01 2.228614e-01 2.228614e-01 2.228614e-01 2.228614e-01 2.228614e-01 2.228614e-01 2.228614e-01 2.228614e-01 2.228614e-01 2.228614e-01 2.228614e-01 2.228614e-01 2.228614e-01 2.228614e-01 2.228614e-01 2.228614e-01 2.228614e-01 2.228614e-01 2.228614e-01 2.228614e-01 2.228614e-01 2.228614e-01 2.228614e-01 2.228614e-01 2.228614e-01 2.228614e-01 2.228614e-01 2.228614e-01 2.228614e-01 2.228614e-01 2.228614e-01 2.228614e-01 2.228614e-01 2.228614e-01 2.228614e-01 2.228614e-01 2.228614e-01 2.228614e-01 2.228614e-01 2.228614e-01 2.228614e-01 2.228614e-01 2.228614e-01 2.228614e-01 2.228614e-01 2.228614e-01 2.228614e-01 2.228614e-01 2.228614e-01 2.228614e-01 2.228614e-01 2.228614e-01 2.228614e-01 2.228614e-01 2.228614e-01 2.228614e-01 2.228614e-01 2.228614e-01 2.228614e-01 2.228614e-01 2.228614e-01 2.228614e-01 2.228614e-01 2.228614e-01 2.228614e-01 2.228614e-01 2.228614e-01 2.228614e-01 2.228614e-01 2.228614e-01 2.228614e-01 2.228614e-01 2.228614e-01 2.228614e-01 2.228614e-01 2.228614e-01 2.228614e-01 2.228614e-01 2.228614e-01 2.228614e-01 2.228614e-01 2.228614e-01 2.228614e-01 2.228614e-01 2.228614e-01 2.228614e-01 2.228614e-01 2.228614e-01 2.228614e-01 2.228614e-01 2.228614e-01 2.228614e-01 2.228614e-01 2.228614e-01 2.228614e-01 2.228614e-01 2.228614e-01 2.228614e-01 2.228614e-01 2.228614e-01 2.228614e-01 2.228614e-01 2.228614e-01 2.228614e-01 2.228614e-01 2.228614e-01 2.228614e-01 2.228614e-01 2.228614e-01 2.228614e-01 2.228614e-01 2.228614e-01 2.228614e-01 2.228614e-01 2.228614e-01 2.228614e-01 2.228614e-01 2.228614e-01 2.228614e-01 2.228614e-01 2.228614e-01 2.228614e-01 2.228614e-01 2.228614e-01 2.228614e-01 2.228614e-01 2.228614e-01 2.228614e-01 2.228614e-01 2.228614e-01 2.228614e-01 2.228614e-01 2.228614e-01 2.228614e-01 2.228614e-01 2.228614e-01 2.228614e-01 2.228614e-01 2.228614e-01 2.228614e-01 2.228614e-01 2.228614e-01 2.228614e-01 2.228614e-01 2.228614e-01 2.228614e-01 2.228614e-01 2.228614e-01 2.228614e-01 2.228614e-01 2.228614e-01 2.228614e-01 2.228614e-01 2.228614e-01 2.228614e-01 2.228614e-01 2.228614e-01 2.228614e-01 2.228614e-01 2.228614e-01 2.228614e-01 2.228614e-01 2.228614e-01 2.228614e-01 2.228614e-01 2.228614e-01 2.228614e-01 2.228614e-01 2.228614e-01 2.228614e-01 2.228614e-01 2.228614e-01 2.228614e-01 2.228614e-01 2.228614e-01 2.228614e-01 2.228614e-01 2.228614e-01 2.228614e-01 2.228614e-01 2.228614e-01 2.228614e-01 2.228614e-01 2.228614e-01 2.228614e-01 2.228614e-01 2.228614e-01 2.228614e-01 2.228614e-01 2.228614e-01 2.228614e-01 2.228614e-01 2.228614e-01 2.228614e-01 2.228614e-01 2.228614e-01 2.228614e-01 2.228614e-01 2.228614e-01 2.228614e-01 2.228614e-01 2.228614e-01 2.228614e-01 2.228614e-01 2.228614e-01 2.228614e-01 2.228614e-01 2.228614e-01 2.228614e-01 2.228614e-01 2.228614e-01 2.228614e-01 2.228614e-01 2.228614e-01 2.228614e-01 2.228614e-01 2.228614e-01 2.228614e-01 2.228614e-01 2.228614e-01 2.228614e-01 2.228614e-01 2.228614e-01 2.228614e-01 2.228614e-01 2.228614e-01 2.228614e-01 2.228614e-01 2.228614e-01 2.228614e-01 2.228614e-01 2.228614e-01 2.228614e-01 2.228614e-01 2.228614e-01 2.228614e-01 2.228614e-01 2.228614e-01 2.228614e-01 2.228614e-01 2.228614e-01 2.228614e-01 2.228614e-01 2.228614e-01 2.228614e-01 2.228614e-01 2.228614e-01 2.228614e-01 2.228614e-01 2.228614e-01 2.228614e-01 2.228614e-01 2.228614e-01 2.228614e-01 2.228614e-01 2.228614e-01 2.228614e-01 2.228614e-01 2.228614e-01 2.228614e-01 2.228614e-01 2.228614e-01 2.228614e-01 2.228614e-01 2.228614e-01 2.228614e-01 2.228614e-01 2.228614e-01 2.228614e-01 2.228614e-01 2.228614e-01 2.228614e-01 2.228614e-01 2.228614e-01 2.228614e-01 2.228614e-01 2.228614e-01 2.228614e-01 2.228614e-01 2.228614e-01 2.228614e-01 2.228614e-01 2.228614e-01 2.228614e-01 2.228614e-01 2.228614e-01 2.228614e-01 2.228614e-01 2.228614e-01 2.228614e-01 2.228614e-01 2.228614e-01 2.228614e-01 2.228614e-01 2.228614e-01 2.228614e-01 2.228614e-01 2.228614e-01 2.228614e-01 2.228614e-01 2.228614e-01 2.228614e-01 2.228614e-01 2.228614e-01 2.228614e-01 2.228614e-01 2.228614e-01 2.228614e-01 2.228614e-01 2.228614e-01 2.228614e-01 2.228614e-01 2.228614e-01 2.228614e-01 2.228614e-01 2.228614e-01 2.228614e-01 2.228614e-01 2.228614e-01 2.228614e-01 2.228614e-01 2.228614e-01 2.228614e-01 2.228614e-01 2.228614e-01 2.228614e-01 2.228614e-01 2.228614e-01 2.228614e-01 2.228614e-01 2.228614e-01 2.228614e-01 2.228614e-01 2.228614e-01 2.228614e-01 2.228614e-01 2.228614e-01 2.228614e-01 2.228614e-01 2.228614e-01 2.228614e-01 2.228614e-01 2.228614e-01 2.228614e-01 2.228614e-01 2.228614e-01 2.228614e-01 2.228614e-01 2.228614e-01 2.228614e-01 2.228614e-01 2.228614e-01 2.228614e-01 2.228614e-01 2.228614e-01 2.228614e-01 2.228614e-01 2.228614e-01 2.228614e-01 2.228614e-01 2.228614e-01 2.228614e-01 2.228614e-01 2.228614e-01 2.228614e-01 2.228614e-01 2.228614e-01 2.228614e-01 2.228614e-01 2.228614e-01 2.228614e-01 2.228614e-01 2.228614e-01 2.228614e-01 2.228614e-01 2.228614e-01 2.228614e-01 2.228614e-01 2.228614e-01 2.228614e-01 2.228614e-01 2.228614e-01 2.228614e-01 2.228614e-01 2.228614e-01 2.228614e-01 2.228614e-01 2.228614e-01 2.228614e-01 2.228614e-01 2.228614e-01 2.228614e-01 2.228614e-01 2.228614e-01 2.228614e-01 2.228614e-01 2.228614e-01 2.228614e-01 2.228614e-01 2.228614e-01 2.228614e-01 2.228614e-01 2.228614e-01 2.228614e-01 2.228614e-01 2.228614e-01 2.228614e-01 2.228614e-01 2.228614e-01 2.228614e-01 2.228614e-01 2.228614e-01 2.228614e-01 2.228614e-01 2.228614e-01 2.228614e-01 2.228614e-01 2.228614e-01 2.228614e-01 2.228614e-01 2.228614e-01 2.228614e-01 2.228614e-01 2.228614e-01 2.228614e-01 2.228614e-01 2.228614e-01 2.228614e-01 2.228614e-01 2.228614e-01 2.228614e-01 2.228614e-01 2.228614e-01 2.228614e-01 2.228614e-01 2.228614e-01 2.228614e-01 2.228614e-01 2.228614e-01 2.228614e-01 2.228614e-01 2.228614e-01 2.228614e-01 2.228614e-01 2.228614e-01 2.228614e-01 2.228614e-01 2.228614e-01 2.228614e-01 2.228614e-01 2.228614e-01 2.228614e-01 2.228614e-01 2.228614e-01 2.228614e-01 2.228614e-01 2.228614e-01 2.228614e-01 2.228614e-01 2.228614e-01 2.228614e-01 2.228614e-01 2.228614e-01 2.228614e-01 2.228614e-01 2.228614e-01 2.228614e-01 2.228614e-01 2.228614e-01 2.228614e-01 2.228614e-01 2.228614e-01 2.228614e-01 2.228614e-01 2.228614e-01 2.228614e-01 2.228614e-01 2.228614e-01 2.228614e-01 2.228614e-01 2.228614e-01 2.228614e-01 2.228614e-01 2.228614e-01 2.228614e-01 2.228614e-01 2.228614e-01 2.228614e-01 2.228614e-01 2.228614e-01 2.228614e-01 2.228614e-01 2.228614e-01 2.228614e-01 2.228614e-01 2.228614e-01 2.228614e-01 2.228614e-01 2.228614e-01 2.228614e-01 2.228614e-01 2.228614e-01 2.228614e-01 2.228614e-01 2.228614e-01 2.228614e-01 2.228614e-01 2.228614e-01 2.228614e-01 2.228614e-01 2.228614e-01 2.228614e-01 2.228614e-01 2.228614e-01 2.228614e-01 2.228614e-01 2.228614e-01 2.228614e-01 2.228614e-01 2.228614e-01 2.228614e-01 2.228614e-01 2.228614e-01 2.228614e-01 2.228614e-01 2.228614e-01 2.228614e-01 2.228614e-01 2.228614e-01 2.228614e-01 2.228614e-01 2.228614e-01 2.228614e-01 2.228614e-01 2.228614e-01 2.228614e-01 2.228614e-01 2.228614e-01 2.228614e-01 2.228614e-01 2.228614e-01 2.228614e-01 2.228614e-01 2.228614e-01 2.228614e-01 2.228614e-01 2.228614e-01 2.228614e-01 2.228614e-01 2.228614e-01 2.228614e-01 2.228614e-01 2.228614e-01 2.228614e-01 2.228614e-01 2.228614e-01 2.228614e-01 2.228614e-01 2.228614e-01 2.228614e-01 2.228614e-01 2.228614e-01 2.228614e-01 2.228614e-01 2.228614e-01 2.228614e-01 2.228614e-01 2.228614e-01 2.228614e-01 2.228614e-01 2.228614e-01 2.228614e-01 2.228614e-01 2.228614e-01 2.228614e-01 2.228614e-01 2.228614e-01 2.228614e-01 2.228614e-01 2.228614e-01 2.228614e-01 2.228614e-01 2.228614e-01 2.228614e-01 2.228614e-01 2.228614e-01 2.228614e-01 2.228614e-01 2.228614e-01 2.228614e-01 2.228614e-01 2.228614e-01 2.228614e-01 2.228614e-01 2.228614e-01 2.228614e-01 2.228614e-01 2.228614e-01 2.228614e-01 2.228614e-01 2.228614e-01 2.228614e-01 2.228614e-01 2.228614e-01 2.228614e-01 2.228614e-01 2.228614e-01 2.228614e-01 2.228614e-01 2.228614e-01 2.228614e-01 2.228614e-01 2.228614e-01 2.228614e-01 2.228614e-01 2.228614e-01 2.228614e-01 2.228614e-01 2.228614e-01 2.228614e-01 2.228614e-01 2.228614e-01 2.228614e-01 2.228614e-01 2.228614e-01 2.228614e-01 2.228614e-01 2.228614e-01 2.228614e-01 2.228614e-01 2.228614e-01 2.228614e-01 2.228614e-01 2.228614e-01 2.228614e-01 2.228614e-01 2.228614e-01 2.228614e-01 2.228614e-01 2.228614e-01 2.228614e-01 2.228614e-01 2.228614e-01 2.228614e-01 2.228614e-01 2.228614e-01 2.228614e-01 2.228614e-01 2.228614e-01 2.228614e-01 2.228614e-01 2.228614e-01 2.228614e-01 2.228614e-01 2.228614e-01 2.228614e-01 2.228614e-01 2.228614e-01 2.228614e-01 2.228614e-01 2.228614e-01 2.228614e-01 2.228614e-01 2.228614e-01 2.228614e-01 2.228614e-01 2.228614e-01 2.228614e-01 2.228614e-01 2.228614e-01 2.228614e-01 2.228614e-01 2.228614e-01 2.228614e-01 2.228614e-01 2.228614e-01 2.228614e-01 2.228614e-01 2.228614e-01 2.228614e-01 2.228614e-01 2.228614e-01 2.228614e-01 2.228614e-01 2.228614e-01 2.228614e-01 2.228614e-01 2.228614e-01 2.228614e-01 2.228614e-01 2.228614e-01 2.228614e-01 2.228614e-01 2.228614e-01 2.228614e-01 2.228614e-01 2.228614e-01 2.228614e-01 2.228614e-01 2.228614e-01 2.228614e-01 2.228614e-01 2.228614e-01 2.228614e-01 2.228614e-01 2.228614e-01 2.228614e-01 2.228614e-01 2.228614e-01 2.228614e-01 2.228614e-01 2.228614e-01 2.228614e-01 2.228614e-01 2.228614e-01 2.228614e-01 2.228614e-01 2.228614e-01 2.228614e-01 2.228614e-01 2.228614e-01 2.228614e-01 2.228614e-01 2.228614e-01 2.228614e-01 2.228614e-01 2.228614e-01 2.228614e-01 2.228614e-01 2.228614e-01 2.228614e-01 2.228614e-01 2.228614e-01 2.228614e-01 2.228614e-01 2.228614e-01 2.228614e-01 2.228614e-01 2.228614e-01 2.228614e-01 2.228614e-01 2.228614e-01 2.228614e-01 2.228614e-01 2.228614e-01 2.228614e-01 2.228614e-01 2.228614e-01 2.228614e-01 2.228614e-01 2.228614e-01 2.228614e-01 2.228614e-01 2.228614e-01 2.228614e-01 2.228614e-01 2.228614e-01 2.228614e-01 2.228614e-01 2.228614e-01 2.228614e-01 2.228614e-01 2.228614e-01 2.228614e-01 2.228614e-01 2.228614e-01 2.228614e-01 2.228614e-01 2.228614e-01 2.228614e-01 2.228614e-01 2.228614e-01 2.228614e-01 2.228614e-01 2.228614e-01 2.228614e-01 2.228614e-01 2.228614e-01 2.228614e-01 2.228614e-01 2.228614e-01 2.228614e-01 2.228614e-01 2.228614e-01 2.228614e-01 2.228614e-01 2.228614e-01 2.228614e-01 2.228614e-01 2.228614e-01 2.228614e-01 2.228614e-01 2.228614e-01 2.228614e-01 2.228614e-01 2.228614e-01 2.228614e-01 2.228614e-01 2.228614e-01 2.228614e-01 2.228614e-01 2.228614e-01 2.228614e-01 2.228614e-01 2.228614e-01 2.228614e-01 2.228614e-01 2.228614e-01 2.228614e-01 2.228614e-01 2.228614e-01 2.228614e-01 2.228614e-01 2.228614e-01 2.228614e-01 2.228614e-01 2.228614e-01 2.228614e-01 2.228614e-01 2.228614e-01 2.228614e-01 2.228614e-01 2.228614e-01 2.228614e-01 2.228614e-01 2.228614e-01 2.228614e-01 2.228614e-01 2.228614e-01 2.228614e-01 2.228614e-01 2.228614e-01 2.228614e-01 2.228614e-01 2.228614e-01 2.228614e-01 2.228614e-01 2.228614e-01 2.228614e-01 2.228614e-01 2.228614e-01 2.228614e-01 2.228614e-01 2.228614e-01 2.228614e-01 2.228614e-01 2.228614e-01 2.228614e-01 2.228614e-01 2.228614e-01 2.228614e-01 2.228614e-01 2.228614e-01 2.228614e-01 2.228614e-01 2.228614e-01 2.228614e-01 2.228614e-01 2.228614e-01 2.228614e-01 2.228614e-01 2.228614e-01 2.228614e-01 2.228614e-01 2.228614e-01 2.228614e-01 2.228614e-01 2.228614e-01 2.228614e-01 2.228614e-01 2.228614e-01 2.228614e-01 2.228614e-01 2.228614e-01 2.228614e-01 2.228614e-01 2.228614e-01 2.228614e-01 2.228614e-01 2.228614e-01 2.228614e-01 2.228614e-01 2.228614e-01 2.228614e-01 2.228614e-01 2.228614e-01 2.228614e-01 2.228614e-01 2.228614e-01 2.228614e-01 2.228614e-01 2.228614e-01 2.228614e-01 2.228614e-01 2.228614e-01 2.228614e-01 2.228614e-01 2.228614e-01 2.228614e-01 2.228614e-01 2.228614e-01 2.228614e-01 2.228614e-01 2.228614e-01 2.228614e-01 2.228614e-01 2.228614e-01 2.228614e-01 2.228614e-01 2.228614e-01 2.228614e-01 2.228614e-01 2.228614e-01 2.228614e-01 2.228614e-01 2.228614e-01 2.228614e-01 2.228614e-01 2.228614e-01 2.228614e-01 2.228614e-01 2.228614e-01 2.228614e-01 2.228614e-01 2.228614e-01 2.228614e-01 2.228614e-01 2.228614e-01 2.228614e-01 2.228614e-01 2.228614e-01 2.228614e-01 2.228614e-01 2.228614e-01 2.228614e-01 2.228614e-01 2.228614e-01 2.228614e-01 2.228614e-01 2.228614e-01 2.228614e-01 2.228614e-01 2.228614e-01 2.228614e-01 2.228614e-01 2.228614e-01 2.228614e-01 2.228614e-01 2.228614e-01 2.228614e-01 2.228614e-01 2.228614e-01 2.228614e-01 2.228614e-01 2.228614e-01 2.228614e-01 2.228614e-01 2.228614e-01 2.228614e-01 2.228614e-01 2.228614e-01 2.228614e-01 2.228614e-01 2.228614e-01 2.228614e-01 2.228614e-01 2.228614e-01 2.228614e-01 2.228614e-01 2.228614e-01 2.228614e-01 2.228614e-01 2.228614e-01 2.228614e-01 2.228614e-01 2.228614e-01 2.228614e-01 2.228614e-01 2.228614e-01 2.228614e-01 2.228614e-01 2.228614e-01 2.228614e-01 2.228614e-01 2.228614e-01 2.228614e-01 2.228614e-01 2.228614e-01 2.228614e-01 2.228614e-01 2.228614e-01 2.228614e-01 2.228614e-01 2.228614e-01 2.228614e-01 2.228614e-01 2.228614e-01 2.228614e-01 2.228614e-01 2.228614e-01 2.228614e-01 2.228614e-01 2.228614e-01 2.228614e-01 2.228614e-01 2.228614e-01 2.228614e-01 2.228614e-01 2.228614e-01 2.228614e-01 2.228614e-01 2.228614e-01 2.228614e-01 2.228614e-01 2.228614e-01 2.228614e-01 2.228614e-01 2.228614e-01 2.228614e-01 2.228614e-01 2.228614e-01 2.228614e-01 2.228614e-01 2.228614e-01 2.228614e-01 2.228614e-01 2.228614e-01 2.228614e-01 2.228614e-01 2.228614e-01 2.228614e-01 2.228614e-01 2.228614e-01 2.228614e-01 2.228614e-01 2.228614e-01 2.228614e-01 2.228614e-01 2.228614e-01 2.228614e-01 2.228614e-01 2.228614e-01 2.228614e-01 2.228614e-01 2.228614e-01 2.228614e-01 2.228614e-01 2.228614e-01 2.228614e-01 2.228614e-01 2.228614e-01 2.228614e-01 2.228614e-01 2.228614e-01 2.228614e-01 2.228614e-01 2.228614e-01 2.228614e-01 2.228614e-01 2.228614e-01 2.228614e-01 2.228614e-01 2.228614e-01 2.228614e-01 2.228614e-01 2.228614e-01 2.228614e-01 2.228614e-01 2.228614e-01 2.228614e-01 2.228614e-01 2.228614e-01 2.228614e-01 2.228614e-01 2.228614e-01 2.228614e-01 2.228614e-01 2.228614e-01 2.228614e-01 2.228614e-01 2.228614e-01 2.228614e-01 2.228614e-01 2.228614e-01 2.228614e-01 2.228614e-01 2.228614e-01 2.228614e-01 2.228614e-01 2.228614e-01 2.228614e-01 2.228614e-01 2.228614e-01 2.228614e-01 2.228614e-01 2.228614e-01 2.228614e-01 2.228614e-01 2.228614e-01 2.228614e-01 2.228614e-01 2.228614e-01 2.228614e-01 2.228614e-01 2.228614e-01 2.228614e-01 2.228614e-01 2.228614e-01 2.228614e-01 2.228614e-01 2.228614e-01 2.228614e-01 2.228614e-01 2.228614e-01 2.228614e-01 2.228614e-01 2.228614e-01 2.228614e-01 2.228614e-01 2.228614e-01 2.228614e-01 2.228614e-01 2.228614e-01 2.228614e-01 2.228614e-01 2.228614e-01 2.228614e-01 2.228614e-01 2.228614e-01 2.228614e-01 2.228614e-01 2.228614e-01 2.228614e-01 2.228614e-01 2.228614e-01 2.228614e-01 2.228614e-01 2.228614e-01 2.228614e-01 2.228614e-01 2.228614e-01 2.228614e-01 2.228614e-01 2.228614e-01 2.228614e-01 2.228614e-01 2.228614e-01 2.228614e-01 2.228614e-01 2.228614e-01 2.228614e-01 2.228614e-01 2.228614e-01 2.228614e-01 2.228614e-01 2.228614e-01 2.228614e-01 2.228614e-01 2.228614e-01 2.228614e-01 2.228614e-01 2.228614e-01 2.228614e-01 2.228614e-01 2.228614e-01 2.228614e-01 2.228614e-01 2.228614e-01 2.228614e-01 2.228614e-01 2.228614e-01 2.228614e-01 2.228614e-01 2.228614e-01 2.228614e-01 2.228614e-01 2.228614e-01 2.228614e-01 2.228614e-01 2.228614e-01 2.228614e-01 2.228614e-01 2.228614e-01 2.228614e-01 2.228614e-01 2.228614e-01 2.228614e-01 2.228614e-01 2.228614e-01 2.228614e-01 2.228614e-01 2.228614e-01 2.228614e-01 2.228614e-01 2.228614e-01 2.228614e-01 2.228614e-01 2.228614e-01 2.228614e-01 2.228614e-01 2.228614e-01 2.228614e-01 2.228614e-01 2.228614e-01 2.228614e-01 2.228614e-01 2.228614e-01 2.228614e-01 2.228614e-01 2.228614e-01 2.228614e-01 2.228614e-01 2.228614e-01 2.228614e-01 2.228614e-01 2.228614e-01 2.228614e-01 2.228614e-01 2.228614e-01 2.228614e-01 2.228614e-01 2.228614e-01 2.228614e-01 2.228614e-01 2.228614e-01 2.228614e-01 2.228614e-01 2.228614e-01 2.228614e-01 2.228614e-01 2.228614e-01 2.228614e-01 2.228614e-01 2.228614e-01 2.228614e-01 2.228614e-01 2.228614e-01 2.228614e-01 2.228614e-01 2.228614e-01 2.228614e-01 2.228614e-01 2.228614e-01 2.228614e-01 2.228614e-01 2.228614e-01 2.228614e-01 2.228614e-01 2.228614e-01 2.228614e-01 2.228614e-01 2.228614e-01 2.228614e-01 2.228614e-01 2.228614e-01 2.228614e-01 2.228614e-01 2.228614e-01 2.228614e-01 2.228614e-01 2.228614e-01 2.228614e-01 2.228614e-01 2.228614e-01 2.228614e-01 2.228614e-01 2.228614e-01 2.228614e-01 2.228614e-01 2.228614e-01 2.228614e-01 2.228614e-01 2.228614e-01 2.228614e-01 2.228614e-01 2.228614e-01 2.228614e-01 2.228614e-01 2.228614e-01 2.228614e-01 2.228614e-01 2.228614e-01 2.228614e-01 2.228614e-01 2.228614e-01 2.228614e-01 2.228614e-01 2.228614e-01 2.228614e-01 2.228614e-01 2.228614e-01 2.228614e-01 2.228614e-01 2.228614e-01 2.228614e-01 2.228614e-01 2.228614e-01 2.228614e-01 2.228614e-01 2.228614e-01 2.228614e-01 2.228614e-01 2.228614e-01 2.228614e-01 2.228614e-01 2.228614e-01 2.228614e-01 2.228614e-01 2.228614e-01 2.228614e-01 2.228614e-01 2.228614e-01 2.228614e-01 2.228614e-01 2.228614e-01 2.228614e-01 2.228614e-01 2.228614e-01 2.228614e-01 2.228614e-01 2.228614e-01 2.228614e-01 2.228614e-01 2.228614e-01 2.228614e-01 2.228614e-01 2.228614e-01 2.228614e-01 2.228614e-01 2.228614e-01 2.228614e-01 2.228614e-01 2.228614e-01 2.228614e-01 2.228614e-01 2.228614e-01 2.228614e-01 2.228614e-01 2.228614e-01 2.228614e-01 2.228614e-01 2.228614e-01 2.228614e-01 2.228614e-01 2.228614e-01 2.228614e-01 2.228614e-01 2.228614e-01 2.228614e-01 2.228614e-01 2.228614e-01 2.228614e-01 2.228614e-01 2.228614e-01 2.228614e-01 2.228614e-01 2.228614e-01 2.228614e-01 2.228614e-01 2.228614e-01 2.228614e-01 2.228614e-01 2.228614e-01 2.228614e-01 2.228614e-01 2.228614e-01 2.228614e-01 2.228614e-01 2.228614e-01 2.228614e-01 2.228614e-01 2.228614e-01 2.228614e-01 2.228614e-01 2.228614e-01 2.228614e-01 2.228614e-01 2.228614e-01 2.228614e-01 2.228614e-01 2.228614e-01 2.228614e-01 2.228614e-01 2.228614e-01 2.228614e-01 2.228614e-01 2.228614e-01 2.228614e-01 2.228614e-01 2.228614e-01 2.228614e-01 2.228614e-01 2.228614e-01 2.228614e-01 2.228614e-01 2.228614e-01 2.228614e-01 2.228614e-01 2.228614e-01 2.228614e-01 2.228614e-01 2.228614e-01 2.228614e-01 2.228614e-01 2.228614e-01 2.228614e-01 2.228614e-01 2.228614e-01 2.228614e-01 2.228614e-01 2.228614e-01 2.228614e-01 2.228614e-01 2.228614e-01 2.228614e-01 2.228614e-01 2.228614e-01 2.228614e-01 2.228614e-01 2.228614e-01 2.228614e-01 2.228614e-01 2.228614e-01 2.228614e-01 2.228614e-01 2.228614e-01 2.228614e-01 2.228614e-01 2.228614e-01 2.228614e-01 2.228614e-01 2.228614e-01 2.228614e-01 2.228614e-01 2.228614e-01 2.228614e-01 2.228614e-01 2.228614e-01 2.228614e-01 2.228614e-01 2.228614e-01 2.228614e-01 2.228614e-01 2.228614e-01 2.228614e-01 2.228614e-01 2.228614e-01 2.228614e-01 2.228614e-01 2.228614e-01 2.228614e-01 2.228614e-01 2.228614e-01 2.228614e-01 2.228614e-01 2.228614e-01 2.228614e-01 2.228614e-01 2.228614e-01 2.228614e-01 2.228614e-01 2.228614e-01 2.228614e-01 2.228614e-01 2.228614e-01 2.228614e-01 2.228614e-01 2.228614e-01 2.228614e-01 2.228614e-01 2.228614e-01 2.228614e-01 2.228614e-01 2.228614e-01 2.228614e-01 2.228614e-01 2.228614e-01 2.228614e-01 2.228614e-01 2.228614e-01 2.228614e-01 2.228614e-01 2.228614e-01 2.228614e-01 2.228614e-01 2.228614e-01 2.228614e-01 2.228614e-01 2.228614e-01 2.228614e-01 2.228614e-01 2.228614e-01 2.228614e-01 2.228614e-01 2.228614e-01 2.228614e-01 2.228614e-01 2.228614e-01 2.228614e-01 2.228614e-01 2.228614e-01 2.228614e-01 2.228614e-01 2.228614e-01 2.228614e-01 2.228614e-01 2.228614e-01 2.228614e-01 2.228614e-01 2.228614e-01 2.228614e-01 2.228614e-01 2.228614e-01 2.228614e-01 2.228614e-01 2.228614e-01 2.228614e-01 2.228614e-01 2.228614e-01 2.228614e-01 2.228614e-01 2.228614e-01 2.228614e-01 2.228614e-01 2.228614e-01 2.228614e-01 2.228614e-01 2.228614e-01 2.228614e-01 2.228614e-01 2.228614e-01 2.228614e-01 2.228614e-01 2.228614e-01 2.228614e-01 2.228614e-01 2.228614e-01 2.228614e-01 2.228614e-01 2.228614e-01 2.228614e-01 2.228614e-01 2.228614e-01 2.228614e-01 2.228614e-01 2.228614e-01 2.228614e-01 2.228614e-01 2.228614e-01 2.228614e-01 2.228614e-01 2.228614e-01 2.228614e-01 2.228614e-01 2.228614e-01 2.228614e-01 2.228614e-01 2.228614e-01 2.228614e-01 2.228614e-01 2.228614e-01 2.228614e-01 2.228614e-01 2.228614e-01 2.228614e-01 2.228614e-01 2.228614e-01 2.228614e-01 2.228614e-01 2.228614e-01 2.228614e-01 2.228614e-01 2.228614e-01 2.228614e-01 2.228614e-01 2.228614e-01 2.228614e-01 2.228614e-01 2.228614e-01 2.228614e-01 2.228614e-01 2.228614e-01 2.228614e-01 2.228614e-01 2.228614e-01 2.228614e-01 2.228614e-01 2.228614e-01 2.228614e-01 2.228614e-01 2.228614e-01 2.228614e-01 2.228614e-01 2.228614e-01 2.228614e-01 2.228614e-01 2.228614e-01 2.228614e-01 2.228614e-01 2.228614e-01 2.228614e-01 2.228614e-01 2.228614e-01 2.228614e-01 2.228614e-01 2.228614e-01 2.228614e-01 2.228614e-01 2.228614e-01 2.228614e-01 2.228614e-01 2.228614e-01 2.228614e-01 2.228614e-01 2.228614e-01 2.228614e-01 2.228614e-01 2.228614e-01 2.228614e-01 2.228614e-01 2.228614e-01 2.228614e-01 2.228614e-01 2.228614e-01 2.228614e-01 2.228614e-01 2.228614e-01 2.228614e-01 2.228614e-01 2.228614e-01 2.228614e-01 2.228614e-01 2.228614e-01 2.228614e-01 2.228614e-01 2.228614e-01 2.228614e-01 2.228614e-01 2.228614e-01 2.228614e-01 2.228614e-01 2.228614e-01 2.228614e-01 2.228614e-01 2.228614e-01 2.228614e-01 2.228614e-01 2.228614e-01 2.228614e-01 2.228614e-01 2.228614e-01 2.228614e-01 2.228614e-01 2.228614e-01 2.228614e-01 2.228614e-01 2.228614e-01 2.228614e-01 2.228614e-01 2.228614e-01 2.228614e-01 2.228614e-01 2.228614e-01 2.228614e-01 2.228614e-01 2.228614e-01 2.228614e-01 2.228614e-01 2.228614e-01 2.228614e-01 2.228614e-01 2.228614e-01 2.228614e-01 2.228614e-01 2.228614e-01 2.228614e-01 2.228614e-01 2.228614e-01 2.228614e-01 2.228614e-01 2.228614e-01 2.228614e-01 2.228614e-01 2.228614e-01 2.228614e-01 2.228614e-01 2.228614e-01 2.228614e-01 2.228614e-01 2.228614e-01 2.228614e-01 2.228614e-01 2.228614e-01 2.228614e-01 2.228614e-01 2.228614e-01 2.228614e-01 2.228614e-01 2.228614e-01 2.228614e-01 2.228614e-01 2.228614e-01 2.228614e-01 2.228614e-01 2.228614e-01 2.228614e-01 2.228614e-01 2.228614e-01 2.228614e-01 2.228614e-01 2.228614e-01 2.228614e-01 2.228614e-01 2.228614e-01 2.228614e-01 2.228614e-01 2.228614e-01 2.228614e-01 2.228614e-01 2.228614e-01 2.228614e-01 2.228614e-01 2.228614e-01 2.228614e-01 2.228614e-01 2.228614e-01 2.228614e-01 2.228614e-01 2.228614e-01 2.228614e-01 2.228614e-01 2.228614e-01 2.228614e-01 2.228614e-01 2.228614e-01 2.228614e-01 2.228614e-01 2.228614e-01 2.228614e-01 2.228614e-01 2.228614e-01 2.228614e-01 2.228614e-01 2.228614e-01 2.228614e-01 2.228614e-01 2.228614e-01 2.228614e-01 2.228614e-01 2.228614e-01 2.228614e-01 2.228614e-01 2.228614e-01 2.228614e-01 2.228614e-01 2.228614e-01 2.228614e-01 2.228614e-01 2.228614e-01 2.228614e-01 2.228614e-01 2.228614e-01 2.228614e-01 2.228614e-01 2.228614e-01 2.228614e-01 2.228614e-01 2.228614e-01 2.228614e-01 2.228614e-01 2.228614e-01 2.228614e-01 2.228614e-01 2.228614e-01 2.228614e-01 2.228614e-01 2.228614e-01 2.228614e-01 2.228614e-01 2.228614e-01 2.228614e-01 2.228614e-01 2.228614e-01 2.228614e-01 2.228614e-01 2.228614e-01 2.228614e-01 2.228614e-01 2.228614e-01 2.228614e-01 2.228614e-01 2.228614e-01 2.228614e-01 2.228614e-01 2.228614e-01 2.228614e-01 2.228614e-01 2.228614e-01 2.228614e-01 2.228614e-01 2.228614e-01 2.228614e-01 2.228614e-01 2.228614e-01 2.228614e-01 2.228614e-01 2.228614e-01 2.228614e-01 2.228614e-01 2.228614e-01 2.228614e-01 2.228614e-01 2.228614e-01 2.228614e-01 2.228614e-01 2.228614e-01 2.228614e-01 2.228614e-01 2.228614e-01 2.228614e-01 2.228614e-01 2.228614e-01 2.228614e-01 2.228614e-01 2.228614e-01 2.228614e-01 2.228614e-01 2.228614e-01 2.228614e-01 2.228614e-01 2.228614e-01 2.228614e-01 2.228614e-01 2.228614e-01 2.228614e-01 2.228614e-01 2.228614e-01 2.228614e-01 2.228614e-01 2.228614e-01 2.228614e-01 2.228614e-01 2.228614e-01 2.228614e-01 2.228614e-01 2.228614e-01 2.228614e-01 2.228614e-01 2.228614e-01 2.228614e-01 2.228614e-01 2.228614e-01 2.228614e-01 2.228614e-01 2.228614e-01 2.228614e-01 2.228614e-01 2.228614e-01 2.228614e-01 2.228614e-01 2.228614e-01 2.228614e-01 2.228614e-01 2.228614e-01 2.228614e-01 2.228614e-01 2.228614e-01 2.228614e-01 2.228614e-01 2.228614e-01 2.228614e-01 2.228614e-01 2.228614e-01 2.228614e-01 2.228614e-01 2.228614e-01 2.228614e-01 2.228614e-01 2.228614e-01 2.228614e-01 2.228614e-01 2.228614e-01 2.228614e-01 2.228614e-01 2.228614e-01 2.228614e-01 2.228614e-01 2.228614e-01 2.228614e-01 2.228614e-01 2.228614e-01 2.228614e-01 2.228614e-01 2.228614e-01 2.228614e-01 2.228614e-01 2.228614e-01 2.228614e-01 2.228614e-01 2.228614e-01 2.228614e-01 2.228614e-01 2.228614e-01 2.228614e-01 2.228614e-01 2.228614e-01 2.228614e-01 2.228614e-01 2.228614e-01 2.228614e-01 2.228614e-01 2.228614e-01 2.228614e-01 2.228614e-01 2.228614e-01 2.228614e-01 2.228614e-01 2.228614e-01 2.228614e-01 2.228614e-01 2.228614e-01 2.228614e-01 2.228614e-01 2.228614e-01 2.228614e-01 2.228614e-01 2.228614e-01 2.228614e-01 2.228614e-01 2.228614e-01 2.228614e-01 2.228614e-01 2.228614e-01 2.228614e-01 2.228614e-01 2.228614e-01 2.228614e-01 2.228614e-01 2.228614e-01 2.228614e-01 2.228614e-01 2.228614e-01 2.228614e-01 2.228614e-01 2.228614e-01 2.228614e-01 2.228614e-01 2.228614e-01 2.228614e-01 2.228614e-01 2.228614e-01 2.228614e-01 2.228614e-01 2.228614e-01 2.228614e-01 2.228614e-01 2.228614e-01 2.228614e-01 2.228614e-01 2.228614e-01 2.228614e-01 2.228614e-01 2.228614e-01 2.228614e-01 2.228614e-01 2.228614e-01 2.228614e-01 2.228614e-01 2.228614e-01 2.228614e-01 2.228614e-01 2.228614e-01 2.228614e-01 2.228614e-01 2.228614e-01 2.228614e-01 2.228614e-01 2.228614e-01 2.228614e-01 2.228614e-01 2.228614e-01 2.228614e-01 2.228614e-01 2.228614e-01 2.228614e-01 2.228614e-01 2.228614e-01 2.228614e-01 2.228614e-01 2.228614e-01 2.228614e-01 2.228614e-01 2.228614e-01 2.228614e-01 2.228614e-01 2.228614e-01 2.228614e-01 2.228614e-01 2.228614e-01 2.228614e-01 2.228614e-01 2.228614e-01 2.228614e-01 2.228614e-01 2.228614e-01 2.228614e-01 2.228614e-01 2.228614e-01 2.228614e-01 2.228614e-01 2.228614e-01 2.228614e-01 2.228614e-01 2.228614e-01 2.228614e-01 2.228614e-01 2.228614e-01 2.228614e-01 2.228614e-01 2.228614e-01 2.228614e-01 2.228614e-01 2.228614e-01 2.228614e-01 2.228614e-01 2.228614e-01 2.228614e-01 2.228614e-01 2.228614e-01 2.228614e-01 2.228614e-01 2.228614e-01 2.228614e-01 2.228614e-01 2.228614e-01 2.228614e-01 2.228614e-01 2.228614e-01 2.228614e-01 2.228614e-01 2.228614e-01 2.228614e-01 2.228614e-01 2.228614e-01 2.228614e-01 2.228614e-01 2.228614e-01 2.228614e-01 2.228614e-01 2.228614e-01 2.228614e-01 2.228614e-01 2.228614e-01 2.228614e-01 2.228614e-01 2.228614e-01 2.228614e-01 2.228614e-01 2.228614e-01 2.228614e-01 2.228614e-01 2.228614e-01 2.228614e-01 2.228614e-01 2.228614e-01 2.228614e-01 2.228614e-01 2.228614e-01 2.228614e-01 2.228614e-01 2.228614e-01 2.228614e-01 2.228614e-01 2.228614e-01 2.228614e-01 2.228614e-01 2.228614e-01 2.228614e-01 2.228614e-01 2.228614e-01 2.228614e-01 2.228614e-01 2.228614e-01 2.228614e-01 2.228614e-01 2.228614e-01 2.228614e-01 2.228614e-01 2.228614e-01 2.228614e-01 2.228614e-01 2.228614e-01 2.228614e-01 2.228614e-01 2.228614e-01 2.228614e-01 2.228614e-01 2.228614e-01 2.228614e-01 2.228614e-01 2.228614e-01 2.228614e-01 2.228614e-01 2.228614e-01 2.228614e-01 2.228614e-01 2.228614e-01 2.228614e-01 2.228614e-01 2.228614e-01 2.228614e-01 2.228614e-01 2.228614e-01 2.228614e-01 2.228614e-01 2.228614e-01 2.228614e-01 2.228614e-01 2.228614e-01 2.228614e-01 2.228614e-01 2.228614e-01 2.228614e-01 2.228614e-01 2.228614e-01 2.228614e-01 2.228614e-01 2.228614e-01 2.228614e-01 2.228614e-01 2.228614e-01 2.228614e-01 2.228614e-01 2.228614e-01 2.228614e-01 2.228614e-01 2.228614e-01 2.228614e-01 2.228614e-01 2.228614e-01 2.228614e-01 2.228614e-01 2.228614e-01 2.228614e-01 2.228614e-01 2.228614e-01 2.228614e-01 2.228614e-01 2.228614e-01 2.228614e-01 2.228614e-01 2.228614e-01 2.228614e-01 2.228614e-01 2.228614e-01 2.228614e-01 2.228614e-01 2.228614e-01 2.228614e-01 2.228614e-01 2.228614e-01 2.228614e-01 2.228614e-01 2.228614e-01 2.228614e-01 2.228614e-01 2.228614e-01 2.228614e-01 2.228614e-01 2.228614e-01 2.228614e-01 2.228614e-01 2.228614e-01 2.228614e-01 2.228614e-01 2.228614e-01 2.228614e-01 2.228614e-01 2.228614e-01 2.228614e-01 2.228614e-01 2.228614e-01 2.228614e-01 2.228614e-01 2.228614e-01 2.228614e-01 2.228614e-01 2.228614e-01 2.228614e-01 2.228614e-01 2.228614e-01 2.228614e-01 2.228614e-01 2.228614e-01 2.228614e-01 2.228614e-01 2.228614e-01 2.228614e-01 2.228614e-01 2.228614e-01 2.228614e-01 2.228614e-01 2.228614e-01 2.228614e-01 2.228614e-01 2.228614e-01 2.228614e-01 2.228614e-01 2.228614e-01 2.228614e-01 2.228614e-01 2.228614e-01 2.228614e-01 2.228614e-01 2.228614e-01 2.228614e-01 2.228614e-01 2.228614e-01 2.228614e-01 2.228614e-01 2.228614e-01 2.228614e-01 2.228614e-01 2.228614e-01 2.228614e-01 2.228614e-01 2.228614e-01 2.228614e-01 2.228614e-01 2.228614e-01 2.228614e-01 2.228614e-01 2.228614e-01 2.228614e-01 2.228614e-01 2.228614e-01 2.228614e-01 2.228614e-01 2.228614e-01 2.228614e-01 2.228614e-01 2.228614e-01 2.228614e-01 2.228614e-01 2.228614e-01 2.228614e-01 2.228614e-01 2.228614e-01 2.228614e-01 2.228614e-01 2.228614e-01 2.228614e-01 2.228614e-01 2.228614e-01 2.228614e-01 2.228614e-01 2.228614e-01 2.228614e-01 2.228614e-01 2.228614e-01 2.228614e-01 2.228614e-01 2.228614e-01 2.228614e-01 2.228614e-01 2.228614e-01 2.228614e-01 2.228614e-01 2.228614e-01 2.228614e-01 2.228614e-01 2.228614e-01 2.228614e-01 2.228614e-01 2.228614e-01 2.228614e-01 2.228614e-01 2.228614e-01 2.228614e-01 2.228614e-01 2.228614e-01 2.228614e-01 2.228614e-01 2.228614e-01 2.228614e-01 2.228614e-01 2.228614e-01 2.228614e-01 2.228614e-01 2.228614e-01 2.228614e-01 2.228614e-01 2.228614e-01 2.228614e-01 2.228614e-01 2.228614e-01 2.228614e-01 2.228614e-01 2.228614e-01 2.228614e-01 2.228614e-01 2.228614e-01 2.228614e-01 2.228614e-01 2.228614e-01 2.228614e-01 2.228614e-01 2.228614e-01 2.228614e-01 2.228614e-01 2.228614e-01 2.228614e-01 2.228614e-01 2.228614e-01 2.228614e-01 2.228614e-01 2.228614e-01 2.228614e-01 2.228614e-01 2.228614e-01 2.228614e-01 2.228614e-01 2.228614e-01 2.228614e-01 2.228614e-01 2.228614e-01 2.228614e-01 2.228614e-01 2.228614e-01 2.228614e-01 2.228614e-01 2.228614e-01 2.228614e-01 2.228614e-01 2.228614e-01 2.228614e-01 2.228614e-01 2.228614e-01 2.228614e-01 2.228614e-01 2.228614e-01 2.228614e-01 2.228614e-01 2.228614e-01 2.228614e-01 2.228614e-01 2.228614e-01 2.228614e-01 2.228614e-01 2.228614e-01 2.228614e-01 2.228614e-01 2.228614e-01 2.228614e-01 2.228614e-01 2.228614e-01 2.228614e-01 2.228614e-01 2.228614e-01 2.228614e-01 2.228614e-01 2.228614e-01 2.228614e-01 2.228614e-01 2.228614e-01 2.228614e-01 2.228614e-01 2.228614e-01 2.228614e-01 2.228614e-01 2.228614e-01 2.228614e-01 2.228614e-01 2.228614e-01 2.228614e-01 2.228614e-01 2.228614e-01 2.228614e-01 2.228614e-01 2.228614e-01 2.228614e-01 2.228614e-01 2.228614e-01 2.228614e-01 2.228614e-01 2.228614e-01 2.228614e-01 2.228614e-01 2.228614e-01 2.228614e-01 2.228614e-01 2.228614e-01 2.228614e-01 2.228614e-01 2.228614e-01 2.228614e-01 2.228614e-01 2.228614e-01 2.228614e-01 2.228614e-01 2.228614e-01 2.228614e-01 2.228614e-01 2.228614e-01 2.228614e-01 2.228614e-01 2.228614e-01 2.228614e-01 2.228614e-01 2.228614e-01 2.228614e-01 2.228614e-01 2.228614e-01 2.228614e-01 2.228614e-01 2.228614e-01 2.228614e-01 2.228614e-01 2.228614e-01 2.228614e-01 2.228614e-01 2.228614e-01 2.228614e-01 2.228614e-01 2.228614e-01 2.228614e-01 2.228614e-01 2.228614e-01 2.228614e-01 2.228614e-01 2.228614e-01 2.228614e-01 2.228614e-01 2.228614e-01 2.228614e-01 2.228614e-01 2.228614e-01 2.228614e-01 2.228614e-01 2.228614e-01 2.228614e-01 2.228614e-01 2.228614e-01 2.228614e-01 2.228614e-01 2.228614e-01 2.228614e-01 2.228614e-01 2.228614e-01 2.228614e-01 2.228614e-01 2.228614e-01 2.228614e-01 2.228614e-01 2.228614e-01 2.228614e-01 2.228614e-01 2.228614e-01 2.228614e-01 2.228614e-01 2.228614e-01 2.228614e-01 2.228614e-01 2.228614e-01 2.228614e-01 2.228614e-01 2.228614e-01 2.228614e-01 2.228614e-01 2.228614e-01 2.228614e-01 2.228614e-01 2.228614e-01 2.228614e-01 2.228614e-01 2.228614e-01 2.228614e-01 2.228614e-01 2.228614e-01 2.228614e-01 2.228614e-01 2.228614e-01 2.228614e-01 2.228614e-01 2.228614e-01 2.228614e-01 2.228614e-01 2.228614e-01 2.228614e-01 2.228614e-01 2.228614e-01 2.228614e-01 2.228614e-01 2.228614e-01 2.228614e-01 2.228614e-01 2.228614e-01 2.228614e-01 2.228614e-01 2.228614e-01 2.228614e-01 2.228614e-01 2.228614e-01 2.228614e-01 2.228614e-01 2.228614e-01 2.228614e-01 2.228614e-01 2.228614e-01 2.228614e-01 2.228614e-01 2.228614e-01 2.228614e-01 2.228614e-01 2.228614e-01 2.228614e-01 2.228614e-01 2.228614e-01 2.228614e-01 2.228614e-01 2.228614e-01 2.228614e-01 2.228614e-01 2.228614e-01 2.228614e-01 2.228614e-01 2.228614e-01 2.228614e-01 2.228614e-01 2.228614e-01 2.228614e-01 2.228614e-01 2.228614e-01 2.228614e-01 2.228614e-01 2.228614e-01 2.228614e-01 2.228614e-01 2.228614e-01 2.228614e-01 2.228614e-01 2.228614e-01 2.228614e-01 2.228614e-01 2.228614e-01 2.228614e-01 2.228614e-01 2.228614e-01 2.228614e-01 2.228614e-01 2.228614e-01 2.228614e-01 2.228614e-01 2.228614e-01 2.228614e-01 2.228614e-01 2.228614e-01 2.228614e-01 2.228614e-01 2.228614e-01 2.228614e-01 2.228614e-01 2.228614e-01 2.228614e-01 2.228614e-01 2.228614e-01 2.228614e-01 2.228614e-01 2.228614e-01 2.228614e-01 2.228614e-01 2.228614e-01 2.228614e-01 2.228614e-01 2.228614e-01 2.228614e-01 2.228614e-01 2.228614e-01 2.228614e-01 2.228614e-01 2.228614e-01 2.228614e-01 2.228614e-01 2.228614e-01 2.228614e-01 2.228614e-01 2.228614e-01 2.228614e-01 2.228614e-01 2.228614e-01 2.228614e-01 2.228614e-01 2.228614e-01 2.228614e-01 2.228614e-01 2.228614e-01 2.228614e-01 2.228614e-01 2.228614e-01 2.228614e-01 2.228614e-01 2.228614e-01 2.228614e-01 2.228614e-01 2.228614e-01 2.228614e-01 2.228614e-01 2.228614e-01 2.228614e-01 2.228614e-01 2.228614e-01 2.228614e-01 2.228614e-01 2.228614e-01 2.228614e-01 2.228614e-01 2.228614e-01 2.228614e-01 2.228614e-01 2.228614e-01 2.228614e-01 2.228614e-01 2.228614e-01 2.228614e-01 2.228614e-01 2.228614e-01 2.228614e-01 2.228614e-01 2.228614e-01 2.228614e-01 2.228614e-01 2.228614e-01 2.228614e-01 2.228614e-01 2.228614e-01 2.228614e-01 2.228614e-01 2.228614e-01 2.228614e-01 2.228614e-01 2.228614e-01 2.228614e-01 2.228614e-01 2.228614e-01 2.228614e-01 2.228614e-01 2.228614e-01 2.228614e-01 2.228614e-01 2.228614e-01 2.228614e-01 2.228614e-01 2.228614e-01 2.228614e-01 2.228614e-01 2.228614e-01 2.228614e-01 2.228614e-01 2.228614e-01 2.228614e-01 2.228614e-01 2.228614e-01 2.228614e-01 2.228614e-01 2.228614e-01 2.228614e-01 2.228614e-01 2.228614e-01 2.228614e-01 2.228614e-01 2.228614e-01 2.228614e-01 2.228614e-01 2.228614e-01 2.228614e-01 2.228614e-01 2.228614e-01 2.228614e-01 2.228614e-01 2.228614e-01 2.228614e-01 2.228614e-01 2.228614e-01 2.228614e-01 2.228614e-01 2.228614e-01 2.228614e-01 2.228614e-01 2.228614e-01 2.228614e-01 2.228614e-01 2.228614e-01 2.228614e-01 2.228614e-01 2.228614e-01 2.228614e-01 2.228614e-01 2.228614e-01 2.228614e-01 2.228614e-01 2.228614e-01 2.228614e-01 2.228614e-01 2.228614e-01 2.228614e-01 2.228614e-01 2.228614e-01 2.228614e-01 2.228614e-01 2.228614e-01 2.228614e-01 2.228614e-01 2.228614e-01 2.228614e-01 2.228614e-01 2.228614e-01 2.228614e-01 2.228614e-01 2.228614e-01 2.228614e-01 2.228614e-01 2.228614e-01 2.228614e-01 2.228614e-01 2.228614e-01 2.228614e-01 2.228614e-01 2.228614e-01 2.228614e-01 2.228614e-01 2.228614e-01 2.228614e-01 2.228614e-01 2.228614e-01 2.228614e-01 2.228614e-01 2.228614e-01 2.228614e-01 2.228614e-01 2.228614e-01 2.228614e-01 2.228614e-01 2.228614e-01 2.228614e-01 2.228614e-01 2.228614e-01 2.228614e-01 2.228614e-01 2.228614e-01 2.228614e-01 2.228614e-01 2.228614e-01 2.228614e-01 2.228614e-01 2.228614e-01 2.228614e-01 2.228614e-01 2.228614e-01 2.228614e-01 2.228614e-01 2.228614e-01 2.228614e-01 2.228614e-01 2.228614e-01 2.228614e-01 2.228614e-01 2.228614e-01 2.228614e-01 2.228614e-01 2.228614e-01 2.228614e-01 2.228614e-01 2.228614e-01 2.228614e-01 2.228614e-01 2.228614e-01 2.228614e-01 2.228614e-01 2.228614e-01 2.228614e-01 2.228614e-01 2.228614e-01 2.228614e-01 2.228614e-01 2.228614e-01 2.228614e-01 2.228614e-01 2.228614e-01 2.228614e-01 2.228614e-01 2.228614e-01 2.228614e-01 2.228614e-01 2.228614e-01 2.228614e-01 2.228614e-01 2.228614e-01 2.228614e-01 2.228614e-01 2.228614e-01 2.228614e-01 2.228614e-01 2.228614e-01 2.228614e-01 2.228614e-01 2.228614e-01 2.228614e-01 2.228614e-01 2.228614e-01 2.228614e-01 2.228614e-01 2.228614e-01 2.228614e-01 2.228614e-01 2.228614e-01 2.228614e-01 2.228614e-01 2.228614e-01 2.228614e-01 2.228614e-01 2.228614e-01 2.228614e-01 2.228614e-01 2.228614e-01 2.228614e-01 2.228614e-01 2.228614e-01 2.228614e-01 2.228614e-01 2.228614e-01 2.228614e-01 2.228614e-01 2.228614e-01 2.228614e-01 2.228614e-01 2.228614e-01 2.228614e-01 2.228614e-01 2.228614e-01 2.228614e-01 2.228614e-01 2.228614e-01 2.228614e-01 2.228614e-01 2.228614e-01 2.228614e-01 2.228614e-01 2.228614e-01 2.228614e-01 2.228614e-01 2.228614e-01 2.228614e-01 2.228614e-01 2.228614e-01 2.228614e-01 2.228614e-01 2.228614e-01 2.228614e-01 2.228614e-01 2.228614e-01 2.228614e-01 2.228614e-01 2.228614e-01 2.228614e-01 2.228614e-01 2.228614e-01 2.228614e-01 2.228614e-01 2.228614e-01 2.228614e-01 2.228614e-01 2.228614e-01 2.228614e-01 2.228614e-01 2.228614e-01 2.228614e-01 2.228614e-01 2.228614e-01 2.228614e-01 2.228614e-01 2.228614e-01 2.228614e-01 2.228614e-01 2.228614e-01 2.228614e-01 2.228614e-01 2.228614e-01 2.228614e-01 2.228614e-01 2.228614e-01 2.228614e-01 2.228614e-01 2.228614e-01 2.228614e-01 2.228614e-01 2.228614e-01 2.228614e-01 2.228614e-01 2.228614e-01 2.228614e-01 2.228614e-01 2.228614e-01 2.228614e-01 2.228614e-01 2.228614e-01 2.228614e-01 2.228614e-01 2.228614e-01 2.228614e-01 2.228614e-01 2.228614e-01 2.228614e-01 2.228614e-01 2.228614e-01 2.228614e-01 2.228614e-01 2.228614e-01 2.228614e-01 2.228614e-01 2.228614e-01 2.228614e-01 2.228614e-01 2.228614e-01 2.228614e-01 2.228614e-01 2.228614e-01 2.228614e-01 2.228614e-01 2.228614e-01 2.228614e-01 2.228614e-01 2.228614e-01 2.228614e-01 2.228614e-01 2.228614e-01 2.228614e-01 2.228614e-01 2.228614e-01 2.228614e-01 2.228614e-01 2.228614e-01 2.228614e-01 2.228614e-01 2.228614e-01 2.228614e-01 2.228614e-01 2.228614e-01 2.228614e-01 2.228614e-01 2.228614e-01 2.228614e-01 2.228614e-01 2.228614e-01 2.228614e-01 2.228614e-01 2.228614e-01 2.228614e-01 2.228614e-01 2.228614e-01 2.228614e-01 2.228614e-01 2.228614e-01 2.228614e-01 2.228614e-01 2.228614e-01 2.228614e-01 2.228614e-01 2.228614e-01 2.228614e-01 2.228614e-01 2.228614e-01 2.228614e-01 2.228614e-01 2.228614e-01 2.228614e-01 2.228614e-01 2.228614e-01 2.228614e-01 2.228614e-01 2.228614e-01 2.228614e-01 2.228614e-01 2.228614e-01 2.228614e-01 2.228614e-01 2.228614e-01 2.228614e-01 2.228614e-01 2.228614e-01 2.228614e-01 2.228614e-01 2.228614e-01 2.228614e-01 2.228614e-01 2.228614e-01 2.228614e-01 2.228614e-01 2.228614e-01 2.228614e-01 2.228614e-01 2.228614e-01 2.228614e-01 2.228614e-01 2.228614e-01 2.228614e-01 2.228614e-01 2.228614e-01 2.228614e-01 2.228614e-01 2.228614e-01 2.228614e-01 2.228614e-01 2.228614e-01 2.228614e-01 2.228614e-01 2.228614e-01 2.228614e-01 2.228614e-01 2.228614e-01 2.228614e-01 2.228614e-01 2.228614e-01 2.228614e-01 2.228614e-01 2.228614e-01 2.228614e-01 2.228614e-01 2.228614e-01 2.228614e-01 2.228614e-01 2.228614e-01 2.228614e-01 2.228614e-01 2.228614e-01 2.228614e-01 2.228614e-01 2.228614e-01 2.228614e-01 2.228614e-01 2.228614e-01 2.228614e-01 2.228614e-01 2.228614e-01 2.228614e-01 2.228614e-01 2.228614e-01 2.228614e-01 2.228614e-01 2.228614e-01 2.228614e-01 2.228614e-01 2.228614e-01 2.228614e-01 2.228614e-01 2.228614e-01 2.228614e-01 2.228614e-01 2.228614e-01 2.228614e-01 2.228614e-01 2.228614e-01 2.228614e-01 2.228614e-01 2.228614e-01 2.228614e-01 2.228614e-01 2.228614e-01 2.228614e-01 2.228614e-01 2.228614e-01 2.228614e-01 2.228614e-01 2.228614e-01 2.228614e-01 2.228614e-01 2.228614e-01 2.228614e-01 2.228614e-01 2.228614e-01 2.228614e-01 2.228614e-01 2.228614e-01 2.228614e-01 2.228614e-01 2.228614e-01 2.228614e-01 2.228614e-01 2.228614e-01 2.228614e-01 2.228614e-01 2.228614e-01 2.228614e-01 2.228614e-01 2.228614e-01 2.228614e-01 2.228614e-01 2.228614e-01 2.228614e-01 2.228614e-01 2.228614e-01 2.228614e-01 2.228614e-01 2.228614e-01 2.228614e-01 2.228614e-01 2.228614e-01 2.228614e-01 2.228614e-01 2.228614e-01 2.228614e-01 2.228614e-01 2.228614e-01 2.228614e-01 2.228614e-01 2.228614e-01 2.228614e-01 2.228614e-01 2.228614e-01 2.228614e-01 2.228614e-01 2.228614e-01 2.228614e-01 2.228614e-01 2.228614e-01 2.228614e-01 2.228614e-01 2.228614e-01 2.228614e-01 2.228614e-01 2.228614e-01 2.228614e-01 2.228614e-01 2.228614e-01 2.228614e-01 2.228614e-01 2.228614e-01 2.228614e-01 2.228614e-01 2.228614e-01 2.228614e-01 2.228614e-01 2.228614e-01 2.228614e-01 2.228614e-01 2.228614e-01 2.228614e-01 2.228614e-01 2.228614e-01 2.228614e-01 2.228614e-01 2.228614e-01 2.228614e-01 2.228614e-01 2.228614e-01 2.228614e-01 2.228614e-01 2.228614e-01 2.228614e-01 2.228614e-01 2.228614e-01 2.228614e-01 2.228614e-01 2.228614e-01 2.228614e-01 2.228614e-01 2.228614e-01 2.228614e-01 2.228614e-01 2.228614e-01 2.228614e-01 2.228614e-01 2.228614e-01 2.228614e-01 2.228614e-01 2.228614e-01 2.228614e-01 2.228614e-01 2.228614e-01 2.228614e-01 2.228614e-01 2.228614e-01 2.228614e-01 2.228614e-01 2.228614e-01 2.228614e-01 2.228614e-01 2.228614e-01 2.228614e-01 2.228614e-01 2.228614e-01 2.228614e-01 2.228614e-01 2.228614e-01 2.228614e-01 2.228614e-01 2.228614e-01 2.228614e-01 2.228614e-01 2.228614e-01 2.228614e-01 2.228614e-01 2.228614e-01 2.228614e-01 2.228614e-01 2.228614e-01 2.228614e-01 2.228614e-01 2.228614e-01 2.228614e-01 2.228614e-01 2.228614e-01 2.228614e-01 2.228614e-01 2.228614e-01 2.228614e-01 2.228614e-01 2.228614e-01 2.228614e-01 2.228614e-01 2.228614e-01 2.228614e-01 2.228614e-01 2.228614e-01 2.228614e-01 2.228614e-01 2.228614e-01 2.228614e-01 2.228614e-01 2.228614e-01 2.228614e-01 2.228614e-01 2.228614e-01 2.228614e-01 2.228614e-01 2.228614e-01 2.228614e-01 2.228614e-01 2.228614e-01 2.228614e-01 2.228614e-01 2.228614e-01 2.228614e-01 2.228614e-01 2.228614e-01 2.228614e-01 2.228614e-01 2.228614e-01 2.228614e-01 2.228614e-01 2.228614e-01 2.228614e-01 2.228614e-01 2.228614e-01 2.228614e-01 2.228614e-01 2.228614e-01 2.228614e-01 2.228614e-01 2.228614e-01 2.228614e-01 2.228614e-01 2.228614e-01 2.228614e-01 2.228614e-01 2.228614e-01 2.228614e-01 2.228614e-01 2.228614e-01 2.228614e-01 2.228614e-01 2.228614e-01 2.228614e-01 2.228614e-01 2.228614e-01 2.228614e-01 2.228614e-01 2.228614e-01 2.228614e-01 2.228614e-01 2.228614e-01 2.228614e-01 2.228614e-01 2.228614e-01 2.228614e-01 2.228614e-01 2.228614e-01 2.228614e-01 2.228614e-01 2.228614e-01 2.228614e-01 2.228614e-01 2.228614e-01 2.228614e-01 2.228614e-01 2.228614e-01 2.228614e-01 2.228614e-01 2.228614e-01 2.228614e-01 2.228614e-01 2.228614e-01 2.228614e-01 2.228614e-01 2.228614e-01 2.228614e-01 2.228614e-01 2.228614e-01 2.228614e-01 2.228614e-01 2.228614e-01 2.228614e-01 2.228614e-01 2.228614e-01 2.228614e-01 2.228614e-01 2.228614e-01 2.228614e-01 2.228614e-01 2.228614e-01 2.228614e-01 2.228614e-01 2.228614e-01 2.228614e-01 2.228614e-01 2.228614e-01 2.228614e-01 2.228614e-01 2.228614e-01 2.228614e-01 2.228614e-01 2.228614e-01 2.228614e-01 2.228614e-01 2.228614e-01 2.228614e-01 2.228614e-01 2.228614e-01 2.228614e-01 2.228614e-01 2.228614e-01 2.228614e-01 2.228614e-01 2.228614e-01 2.228614e-01 2.228614e-01 2.228614e-01 2.228614e-01 2.228614e-01 2.228614e-01 2.228614e-01 2.228614e-01 2.228614e-01 2.228614e-01 2.228614e-01 2.228614e-01 2.228614e-01 2.228614e-01 2.228614e-01 2.228614e-01 2.228614e-01 2.228614e-01 2.228614e-01 2.228614e-01 2.228614e-01 2.228614e-01 2.228614e-01 2.228614e-01 2.228614e-01 2.228614e-01 2.228614e-01 2.228614e-01 2.228614e-01 2.228614e-01 2.228614e-01 2.228614e-01 2.228614e-01 2.228614e-01 2.228614e-01 2.228614e-01 2.228614e-01 2.228614e-01 2.228614e-01 2.228614e-01 2.228614e-01 2.228614e-01 2.228614e-01 2.228614e-01 2.228614e-01 2.228614e-01 2.228614e-01 2.228614e-01 2.228614e-01 2.228614e-01 2.228614e-01 2.228614e-01 2.228614e-01 2.228614e-01 2.228614e-01 2.228614e-01 2.228614e-01 2.228614e-01 2.228614e-01 2.228614e-01 2.228614e-01 2.228614e-01 2.228614e-01 2.228614e-01 2.228614e-01 2.228614e-01 2.228614e-01 2.228614e-01 2.228614e-01 2.228614e-01 2.228614e-01 2.228614e-01 2.228614e-01 2.228614e-01 2.228614e-01 2.228614e-01 2.228614e-01 2.228614e-01 2.228614e-01 2.228614e-01 2.228614e-01 2.228614e-01 2.228614e-01 2.228614e-01 2.228614e-01 2.228614e-01 2.228614e-01 2.228614e-01 2.228614e-01 2.228614e-01 2.228614e-01 2.228614e-01 2.228614e-01 2.228614e-01 2.228614e-01 2.228614e-01 2.228614e-01 2.228614e-01 2.228614e-01 2.228614e-01 2.228614e-01 2.228614e-01 2.228614e-01 2.228614e-01 2.228614e-01 2.228614e-01 2.228614e-01 2.228614e-01 2.228614e-01 2.228614e-01 2.228614e-01 2.228614e-01 2.228614e-01 2.228614e-01 2.228614e-01 2.228614e-01 2.228614e-01 2.228614e-01 2.228614e-01 2.228614e-01 2.228614e-01 2.228614e-01 2.228614e-01 2.228614e-01 2.228614e-01 2.228614e-01 2.228614e-01 2.228614e-01 2.228614e-01 2.228614e-01 2.228614e-01 2.228614e-01 2.228614e-01 2.228614e-01 2.228614e-01 2.228614e-01 2.228614e-01 2.228614e-01 2.228614e-01 2.228614e-01 2.228614e-01 2.228614e-01 2.228614e-01 2.228614e-01 2.228614e-01 2.228614e-01 2.228614e-01 2.228614e-01 2.228614e-01 2.228614e-01 2.228614e-01 2.228614e-01 2.228614e-01 2.228614e-01 2.228614e-01 2.228614e-01 2.228614e-01 2.228614e-01 2.228614e-01 2.228614e-01 2.228614e-01 2.228614e-01 2.228614e-01 2.228614e-01 2.228614e-01 2.228614e-01 2.228614e-01 2.228614e-01 2.228614e-01 2.228614e-01 2.228614e-01 2.228614e-01 2.228614e-01 2.228614e-01 2.228614e-01 2.228614e-01 2.228614e-01 2.228614e-01 2.228614e-01 2.228614e-01 2.228614e-01 2.228614e-01 2.228614e-01 2.228614e-01 2.228614e-01 2.228614e-01 2.228614e-01 2.228614e-01 2.228614e-01 2.228614e-01 2.228614e-01 2.228614e-01 2.228614e-01 2.228614e-01 2.228614e-01 2.228614e-01 2.228614e-01 2.228614e-01 2.228614e-01 2.228614e-01 2.228614e-01 2.228614e-01 2.228614e-01 2.228614e-01 2.228614e-01 2.228614e-01 2.228614e-01 2.228614e-01 2.228614e-01 2.228614e-01 2.228614e-01 2.228614e-01 2.228614e-01 2.228614e-01 2.228614e-01 2.228614e-01 2.228614e-01 2.228614e-01 2.228614e-01 2.228614e-01 2.228614e-01 2.228614e-01 2.228614e-01 2.228614e-01 2.228614e-01 2.228614e-01 2.228614e-01 2.228614e-01 2.228614e-01 2.228614e-01 2.228614e-01 2.228614e-01 2.228614e-01 2.228614e-01 2.228614e-01 2.228614e-01 2.228614e-01 2.228614e-01 2.228614e-01 2.228614e-01 2.228614e-01 2.228614e-01 2.228614e-01 2.228614e-01 2.228614e-01 2.228614e-01 2.228614e-01 2.228614e-01 2.228614e-01 2.228614e-01 2.228614e-01 2.228614e-01 2.228614e-01 2.228614e-01 2.228614e-01 2.228614e-01 2.228614e-01 2.228614e-01 2.228614e-01 2.228614e-01 2.228614e-01 2.228614e-01 2.228614e-01 2.228614e-01 2.228614e-01 2.228614e-01 2.228614e-01 2.228614e-01 2.228614e-01 2.228614e-01 2.228614e-01 2.228614e-01 2.228614e-01 2.228614e-01 2.228614e-01 2.228614e-01 2.228614e-01 2.228614e-01 2.228614e-01 2.228614e-01 2.228614e-01 2.228614e-01 2.228614e-01 2.228614e-01 2.228614e-01 2.228614e-01 2.228614e-01 2.228614e-01 2.228614e-01 2.228614e-01 2.228614e-01 2.228614e-01 2.228614e-01 2.228614e-01 2.228614e-01 2.228614e-01 2.228614e-01 2.228614e-01 2.228614e-01 2.228614e-01 2.228614e-01 2.228614e-01 2.228614e-01 2.228614e-01 2.228614e-01 2.228614e-01 2.228614e-01 2.228614e-01 2.228614e-01 2.228614e-01 2.228614e-01 2.228614e-01 2.228614e-01 2.228614e-01 2.228614e-01 2.228614e-01 2.228614e-01 2.228614e-01 2.228614e-01 2.228614e-01 2.228614e-01 2.228614e-01 2.228614e-01 2.228614e-01 2.228614e-01 2.228614e-01 2.228614e-01 2.228614e-01 2.228614e-01 2.228614e-01 2.228614e-01 2.228614e-01 2.228614e-01 2.228614e-01 2.228614e-01 2.228614e-01 2.228614e-01 2.228614e-01 2.228614e-01 2.228614e-01 2.228614e-01 2.228614e-01 2.228614e-01 2.228614e-01 2.228614e-01 2.228614e-01 2.228614e-01 2.228614e-01 2.228614e-01 2.228614e-01 2.228614e-01 2.228614e-01 2.228614e-01 2.228614e-01 2.228614e-01 2.228614e-01 2.228614e-01 2.228614e-01 2.228614e-01 2.228614e-01 2.228614e-01 2.228614e-01 2.228614e-01 2.228614e-01 2.228614e-01 2.228614e-01 2.228614e-01 2.228614e-01 2.228614e-01 2.228614e-01 2.228614e-01 2.228614e-01 2.228614e-01 2.228614e-01 2.228614e-01 2.228614e-01 2.228614e-01 2.228614e-01 2.228614e-01 2.228614e-01 2.228614e-01 2.228614e-01 2.228614e-01 2.228614e-01 2.228614e-01 2.228614e-01 2.228614e-01 2.228614e-01 2.228614e-01 2.228614e-01 2.228614e-01 2.228614e-01 2.228614e-01 2.228614e-01 2.228614e-01 2.228614e-01 2.228614e-01 2.228614e-01 2.228614e-01 2.228614e-01 2.228614e-01 2.228614e-01 2.228614e-01 2.228614e-01 2.228614e-01 2.228614e-01 2.228614e-01 2.228614e-01 2.228614e-01 2.228614e-01 2.228614e-01 2.228614e-01 2.228614e-01 2.228614e-01 2.228614e-01 2.228614e-01 2.228614e-01 2.228614e-01 2.228614e-01 2.228614e-01 2.228614e-01 2.228614e-01 2.228614e-01 2.228614e-01 2.228614e-01 2.228614e-01 2.228614e-01 2.228614e-01 2.228614e-01 2.228614e-01 2.228614e-01 2.228614e-01 2.228614e-01 2.228614e-01 2.228614e-01 2.228614e-01 2.228614e-01 2.228614e-01 2.228614e-01 2.228614e-01 2.228614e-01 2.228614e-01 2.228614e-01 2.228614e-01 2.228614e-01 2.228614e-01 2.228614e-01 2.228614e-01 2.228614e-01 2.228614e-01 2.228614e-01 2.228614e-01 2.228614e-01 2.228614e-01 2.228614e-01 2.228614e-01 2.228614e-01 2.228614e-01 2.228614e-01 2.228614e-01 2.228614e-01 2.228614e-01 2.228614e-01 2.228614e-01 2.228614e-01 2.228614e-01 2.228614e-01 2.228614e-01 2.228614e-01 2.228614e-01 2.228614e-01 2.228614e-01 2.228614e-01 2.228614e-01 2.228614e-01 2.228614e-01 2.228614e-01 2.228614e-01 2.228614e-01 2.228614e-01 2.228614e-01 2.228614e-01 2.228614e-01 2.228614e-01 2.228614e-01 2.228614e-01 2.228614e-01 2.228614e-01 2.228614e-01 2.228614e-01 2.228614e-01 2.228614e-01 2.228614e-01 2.228614e-01 2.228614e-01 2.228614e-01 2.228614e-01 2.228614e-01 2.228614e-01 2.228614e-01 2.228614e-01 2.228614e-01 2.228614e-01 2.228614e-01 2.228614e-01 2.228614e-01 2.228614e-01 2.228614e-01 2.228614e-01 2.228614e-01 2.228614e-01 2.228614e-01 2.228614e-01 2.228614e-01 2.228614e-01 2.228614e-01 2.228614e-01 2.228614e-01 2.228614e-01 2.228614e-01 2.228614e-01 2.228614e-01 2.228614e-01 2.228614e-01 2.228614e-01 2.228614e-01 2.228614e-01 2.228614e-01 2.228614e-01 2.228614e-01 2.228614e-01 2.228614e-01 2.228614e-01 2.228614e-01 2.228614e-01 2.228614e-01 2.228614e-01 2.228614e-01 2.228614e-01 2.228614e-01 2.228614e-01 2.228614e-01 2.228614e-01 2.228614e-01 2.228614e-01 2.228614e-01 2.228614e-01 2.228614e-01 2.228614e-01 2.228614e-01 2.228614e-01 2.228614e-01 2.228614e-01 2.228614e-01 2.228614e-01 2.228614e-01 2.228614e-01 2.228614e-01 2.228614e-01 2.228614e-01 2.228614e-01 2.228614e-01 2.228614e-01 2.228614e-01 2.228614e-01 2.228614e-01 2.228614e-01 2.228614e-01 2.228614e-01 2.228614e-01 2.228614e-01 2.228614e-01 2.228614e-01 2.228614e-01 2.228614e-01 2.228614e-01 2.228614e-01 2.228614e-01 2.228614e-01 2.228614e-01 2.228614e-01 2.228614e-01 2.228614e-01 2.228614e-01 2.228614e-01 2.228614e-01 2.228614e-01 2.228614e-01 2.228614e-01 2.228614e-01 2.228614e-01 2.228614e-01 2.228614e-01 2.228614e-01 2.228614e-01 2.228614e-01 2.228614e-01 2.228614e-01 2.228614e-01 2.228614e-01 2.228614e-01 2.228614e-01 2.228614e-01 2.228614e-01 2.228614e-01 2.228614e-01 2.228614e-01 2.228614e-01 2.228614e-01 2.228614e-01 2.228614e-01 2.228614e-01 2.228614e-01 2.228614e-01 2.228614e-01 2.228614e-01 2.228614e-01 2.228614e-01 2.228614e-01 2.228614e-01 2.228614e-01 2.228614e-01 2.228614e-01 2.228614e-01 2.228614e-01 2.228614e-01 2.228614e-01 2.228614e-01 2.228614e-01 2.228614e-01 2.228614e-01 2.228614e-01 2.228614e-01 2.228614e-01 2.228614e-01 2.228614e-01 2.228614e-01 2.228614e-01 2.228614e-01 2.228614e-01 2.228614e-01 2.228614e-01 2.228614e-01 2.228614e-01 2.228614e-01 2.228614e-01 2.228614e-01 2.228614e-01 2.228614e-01 2.228614e-01 2.228614e-01 2.228614e-01 2.228614e-01 2.228614e-01 2.228614e-01 2.228614e-01 2.228614e-01 2.228614e-01 2.228614e-01 2.228614e-01 2.228614e-01 2.228614e-01 2.228614e-01 2.228614e-01 2.228614e-01 2.228614e-01 2.228614e-01 2.228614e-01 2.228614e-01 2.228614e-01 2.228614e-01 2.228614e-01 2.228614e-01 2.228614e-01 2.228614e-01 2.228614e-01 2.228614e-01 2.228614e-01 2.228614e-01 2.228614e-01 2.228614e-01 2.228614e-01 2.228614e-01 2.228614e-01 2.228614e-01 2.228614e-01 2.228614e-01 2.228614e-01 2.228614e-01 2.228614e-01 2.228614e-01 2.228614e-01 2.228614e-01 2.228614e-01 2.228614e-01 2.228614e-01 2.228614e-01 2.228614e-01 2.228614e-01 2.228614e-01 2.228614e-01 2.228614e-01 2.228614e-01 2.228614e-01 2.228614e-01 2.228614e-01 2.228614e-01 2.228614e-01 2.228614e-01 2.228614e-01 2.228614e-01 2.228614e-01 2.228614e-01 2.228614e-01 2.228614e-01 2.228614e-01 2.228614e-01 2.228614e-01 2.228614e-01 2.228614e-01 2.228614e-01 2.228614e-01 2.228614e-01 2.228614e-01 2.228614e-01 2.228614e-01 2.228614e-01 2.228614e-01 2.228614e-01 2.228614e-01 2.228614e-01 2.228614e-01 2.228614e-01 2.228614e-01 2.228614e-01 2.228614e-01 2.228614e-01 2.228614e-01 2.228614e-01 2.228614e-01 2.228614e-01 2.228614e-01 2.228614e-01 2.228614e-01 2.228614e-01 2.228614e-01 2.228614e-01 2.228614e-01 2.228614e-01 2.228614e-01 2.228614e-01 2.228614e-01 2.228614e-01 2.228614e-01 2.228614e-01 2.228614e-01 2.228614e-01 2.228614e-01 2.228614e-01 2.228614e-01 2.228614e-01 2.228614e-01 2.228614e-01 2.228614e-01 2.228614e-01 2.228614e-01 2.228614e-01 2.228614e-01 2.228614e-01 2.228614e-01 2.228614e-01 2.228614e-01 2.228614e-01 2.228614e-01 2.228614e-01 2.228614e-01 2.228614e-01 2.228614e-01 2.228614e-01 2.228614e-01 2.228614e-01 2.228614e-01 2.228614e-01 2.228614e-01 2.228614e-01 2.228614e-01 2.228614e-01 2.228614e-01 2.228614e-01 2.228614e-01 2.228614e-01 2.228614e-01 2.228614e-01 2.228614e-01 2.228614e-01 2.228614e-01 2.228614e-01 2.228614e-01 2.228614e-01 2.228614e-01 2.228614e-01 2.228614e-01 2.228614e-01 2.228614e-01 2.228614e-01 2.228614e-01 2.228614e-01 2.228614e-01 2.228614e-01 2.228614e-01 2.228614e-01 2.228614e-01 2.228614e-01 2.228614e-01 2.228614e-01 2.228614e-01 2.228614e-01 2.228614e-01 2.228614e-01 2.228614e-01 2.228614e-01 2.228614e-01 2.228614e-01 2.228614e-01 2.228614e-01 2.228614e-01 2.228614e-01 2.228614e-01 2.228614e-01 2.228614e-01 2.228614e-01 2.228614e-01 2.228614e-01 2.228614e-01 2.228614e-01 2.228614e-01 2.228614e-01 2.228614e-01 2.228614e-01 2.228614e-01 2.228614e-01 2.228614e-01 2.228614e-01 2.228614e-01 2.228614e-01 2.228614e-01 2.228614e-01 2.228614e-01 2.228614e-01 2.228614e-01 2.228614e-01 2.228614e-01 2.228614e-01 2.228614e-01 2.228614e-01 2.228614e-01 2.228614e-01 2.228614e-01 2.228614e-01 2.228614e-01 2.228614e-01 2.228614e-01 2.228614e-01 2.228614e-01 2.228614e-01 2.228614e-01 2.228614e-01 2.228614e-01 2.228614e-01 2.228614e-01 2.228614e-01 2.228614e-01 2.228614e-01 2.228614e-01 2.228614e-01 2.228614e-01 2.228614e-01 2.228614e-01 2.228614e-01 2.228614e-01 2.228614e-01 2.228614e-01 2.228614e-01 2.228614e-01 2.228614e-01 2.228614e-01 2.228614e-01 2.228614e-01 2.228614e-01 2.228614e-01 2.228614e-01 2.228614e-01 2.228614e-01 2.228614e-01 2.228614e-01 2.228614e-01 2.228614e-01 2.228614e-01 2.228614e-01 2.228614e-01 2.228614e-01 2.228614e-01 2.228614e-01 2.228614e-01 2.228614e-01 2.228614e-01 2.228614e-01 2.228614e-01 2.228614e-01 2.228614e-01 2.228614e-01 2.228614e-01 2.228614e-01 2.228614e-01 2.228614e-01 2.228614e-01 2.228614e-01 2.228614e-01 2.228614e-01 2.228614e-01 2.228614e-01 2.228614e-01 2.228614e-01 2.228614e-01 2.228614e-01 2.228614e-01 2.228614e-01 2.228614e-01 2.228614e-01 2.228614e-01 2.228614e-01 2.228614e-01 2.228614e-01 2.228614e-01 2.228614e-01 2.228614e-01 2.228614e-01 2.228614e-01 2.228614e-01 2.228614e-01 2.228614e-01 2.228614e-01 2.228614e-01 2.228614e-01 2.228614e-01 2.228614e-01 2.228614e-01 2.228614e-01 2.228614e-01 2.228614e-01 2.228614e-01 2.228614e-01 2.228614e-01 2.228614e-01 2.228614e-01 2.228614e-01 2.228614e-01 2.228614e-01 2.228614e-01 2.228614e-01 2.228614e-01 2.228614e-01 2.228614e-01 2.228614e-01 2.228614e-01 2.228614e-01 2.228614e-01 2.228614e-01 2.228614e-01 2.228614e-01 2.228614e-01 2.228614e-01 2.228614e-01 2.228614e-01 2.228614e-01 2.228614e-01 2.228614e-01 2.228614e-01 2.228614e-01 2.228614e-01 2.228614e-01 2.228614e-01 2.228614e-01 2.228614e-01 2.228614e-01 2.228614e-01 2.228614e-01 2.228614e-01 2.228614e-01 2.228614e-01 2.228614e-01 2.228614e-01 2.228614e-01 2.228614e-01 2.228614e-01 2.228614e-01 2.228614e-01 2.228614e-01 2.228614e-01 2.228614e-01 2.228614e-01 2.228614e-01 2.228614e-01 2.228614e-01 2.228614e-01 2.228614e-01 2.228614e-01 2.228614e-01 2.228614e-01 2.228614e-01 2.228614e-01 2.228614e-01 2.228614e-01 2.228614e-01 2.228614e-01 2.228614e-01 2.228614e-01 2.228614e-01 2.228614e-01 2.228614e-01 2.228614e-01 2.228614e-01 2.228614e-01 2.228614e-01 2.228614e-01 2.228614e-01 2.228614e-01 2.228614e-01 2.228614e-01 2.228614e-01 2.228614e-01 2.228614e-01 2.228614e-01 2.228614e-01 2.228614e-01 2.228614e-01 2.228614e-01 2.228614e-01 2.228614e-01 2.228614e-01 2.228614e-01 2.228614e-01 2.228614e-01 2.228614e-01 2.228614e-01 2.228614e-01 2.228614e-01 2.228614e-01 2.228614e-01 2.228614e-01 2.228614e-01 2.228614e-01 2.228614e-01 2.228614e-01 2.228614e-01 2.228614e-01 2.228614e-01 2.228614e-01 2.228614e-01 2.228614e-01 2.228614e-01 2.228614e-01 2.228614e-01 2.228614e-01 2.228614e-01 2.228614e-01 2.228614e-01 2.228614e-01 2.228614e-01 2.228614e-01 2.228614e-01 2.228614e-01 2.228614e-01 2.228614e-01 2.228614e-01 2.228614e-01 2.228614e-01 2.228614e-01 2.228614e-01 2.228614e-01 2.228614e-01 2.228614e-01 2.228614e-01 2.228614e-01 2.228614e-01 2.228614e-01 2.228614e-01 2.228614e-01 2.228614e-01 2.228614e-01 2.228614e-01 2.228614e-01 2.228614e-01 2.228614e-01 2.228614e-01 2.228614e-01 2.228614e-01 2.228614e-01 2.228614e-01 2.228614e-01 2.228614e-01 2.228614e-01 2.228614e-01 2.228614e-01 2.228614e-01 2.228614e-01 2.228614e-01 2.228614e-01 2.228614e-01 2.228614e-01 2.228614e-01 2.228614e-01 2.228614e-01 2.228614e-01 2.228614e-01 2.228614e-01 2.228614e-01 2.228614e-01 2.228614e-01 2.228614e-01 2.228614e-01 2.228614e-01 2.228614e-01 2.228614e-01 2.228614e-01 2.228614e-01 2.228614e-01 2.228614e-01 2.228614e-01 2.228614e-01 2.228614e-01 2.228614e-01 2.228614e-01 2.228614e-01 2.228614e-01 2.228614e-01 2.228614e-01 2.228614e-01 2.228614e-01 2.228614e-01 2.228614e-01 2.228614e-01 2.228614e-01 2.228614e-01 2.228614e-01 2.228614e-01 2.228614e-01 2.228614e-01 2.228614e-01 2.228614e-01 2.228614e-01 2.228614e-01 2.228614e-01 2.228614e-01 2.228614e-01 2.228614e-01 2.228614e-01 2.228614e-01 2.228614e-01 2.228614e-01 2.228614e-01 2.228614e-01 2.228614e-01 2.228614e-01 2.228614e-01 2.228614e-01 2.228614e-01 2.228614e-01 2.228614e-01 2.228614e-01 2.228614e-01 2.228614e-01 2.228614e-01 2.228614e-01 2.228614e-01 2.228614e-01 2.228614e-01 2.228614e-01 2.228614e-01 2.228614e-01 2.228614e-01 2.228614e-01 2.228614e-01 2.228614e-01 2.228614e-01 2.228614e-01 2.228614e-01 2.228614e-01 2.228614e-01 2.228614e-01 2.228614e-01 2.228614e-01 2.228614e-01 2.228614e-01 2.228614e-01 2.228614e-01 2.228614e-01 2.228614e-01 2.228614e-01 2.228614e-01 2.228614e-01 2.228614e-01 2.228614e-01 2.228614e-01 2.228614e-01 2.228614e-01 2.228614e-01 2.228614e-01 2.228614e-01 2.228614e-01 2.228614e-01 2.228614e-01 2.228614e-01 2.228614e-01 2.228614e-01 2.228614e-01 2.228614e-01 2.228614e-01 2.228614e-01 2.228614e-01 2.228614e-01 2.228614e-01 2.228614e-01 2.228614e-01 2.228614e-01 2.228614e-01 2.228614e-01 2.228614e-01 2.228614e-01 2.228614e-01 2.228614e-01 2.228614e-01 2.228614e-01 2.228614e-01 2.228614e-01 2.228614e-01 2.228614e-01 2.228614e-01 2.228614e-01 2.228614e-01 2.228614e-01 2.228614e-01 2.228614e-01 2.228614e-01 2.228614e-01 2.228614e-01 2.228614e-01 2.228614e-01 2.228614e-01 2.228614e-01 2.228614e-01 2.228614e-01 2.228614e-01 2.228614e-01 2.228614e-01 2.228614e-01 2.228614e-01 2.228614e-01 2.228614e-01 2.228614e-01 2.228614e-01 2.228614e-01 2.228614e-01 2.228614e-01 2.228614e-01 2.228614e-01 2.228614e-01 2.228614e-01 2.228614e-01 2.228614e-01 2.228614e-01 2.228614e-01 2.228614e-01 2.228614e-01 2.228614e-01 2.228614e-01 2.228614e-01 2.228614e-01 2.228614e-01 2.228614e-01 2.228614e-01 2.228614e-01 2.228614e-01 2.228614e-01 2.228614e-01 2.228614e-01 2.228614e-01 2.228614e-01 2.228614e-01 2.228614e-01 2.228614e-01 2.228614e-01 2.228614e-01 2.228614e-01 2.228614e-01 2.228614e-01 2.228614e-01 2.228614e-01 2.228614e-01 2.228614e-01 2.228614e-01 2.228614e-01 2.228614e-01 2.228614e-01 2.228614e-01 2.228614e-01 2.228614e-01 2.228614e-01 2.228614e-01 2.228614e-01 2.228614e-01 2.228614e-01 2.228614e-01 2.228614e-01 2.228614e-01 2.228614e-01 2.228614e-01 2.228614e-01 2.228614e-01 2.228614e-01 2.228614e-01 2.228614e-01 2.228614e-01 2.228614e-01 2.228614e-01 2.228614e-01 2.228614e-01 2.228614e-01 2.228614e-01 2.228614e-01 2.228614e-01 2.228614e-01 2.228614e-01 2.228614e-01 2.228614e-01 2.228614e-01 2.228614e-01 2.228614e-01 2.228614e-01 2.228614e-01 2.228614e-01 2.228614e-01 2.228614e-01 2.228614e-01 2.228614e-01 2.228614e-01 2.228614e-01 2.228614e-01 2.228614e-01 2.228614e-01 2.228614e-01 2.228614e-01 2.228614e-01 2.228614e-01 2.228614e-01 2.228614e-01 2.228614e-01 2.228614e-01 2.228614e-01 2.228614e-01 2.228614e-01 2.228614e-01 2.228614e-01 2.228614e-01 2.228614e-01 2.228614e-01 2.228614e-01 2.228614e-01 2.228614e-01 2.228614e-01 2.228614e-01 2.228614e-01 2.228614e-01 2.228614e-01 2.228614e-01 2.228614e-01 2.228614e-01 2.228614e-01 2.228614e-01 2.228614e-01 2.228614e-01 2.228614e-01 2.228614e-01 2.228614e-01 2.228614e-01 2.228614e-01 2.228614e-01 2.228614e-01 2.228614e-01 2.228614e-01 2.228614e-01 2.228614e-01 2.228614e-01 2.228614e-01 2.228614e-01 2.228614e-01 2.228614e-01 2.228614e-01 2.228614e-01 2.228614e-01 2.228614e-01 2.228614e-01 2.228614e-01 2.228614e-01 2.228614e-01 2.228614e-01 2.228614e-01 2.228614e-01 2.228614e-01 2.228614e-01 2.228614e-01 2.228614e-01 2.228614e-01 2.228614e-01 2.228614e-01 2.228614e-01 2.228614e-01 2.228614e-01 2.228614e-01 2.228614e-01 2.228614e-01 2.228614e-01 2.228614e-01 2.228614e-01 2.228614e-01 2.228614e-01 2.228614e-01 2.228614e-01 2.228614e-01 2.228614e-01 2.228614e-01 2.228614e-01 2.228614e-01 2.228614e-01 2.228614e-01 2.228614e-01 2.228614e-01 2.228614e-01 2.228614e-01 2.228614e-01 2.228614e-01 2.228614e-01 2.228614e-01 2.228614e-01 2.228614e-01 2.228614e-01 2.228614e-01 2.228614e-01
[truncated: 1,560,025 more chars]
