# Supplementary material for: A comparative study of the performance of ten metaheuristic algorithms for parameter estimation of solar photovoltaic models
Source: PeerJ Comput Sci. 2025 Jan 27;11:e2646. doi: 10.7717/peerj-cs.2646 (PMC11784897; doi:10.7717/peerj-cs.2646)
Supplement: Supplemental Information 2 — The code includes the third-party data used during the experiments. [file peerj-cs-11-2646-s002.zip › Matlab Code/A1/1_5000_100_record_FEs.data]

53660989
53660925
53660557
53661621
53660003
53660547
53660987
53660593
53662215
53661783
53660433
53660971
53661863
53662253
53661899
53661301
53659485
53662671
53661057
53661455
53661373
53661187
53660213
53660379
53659617
53661327
53661301
53660495
53660943
53661003
