# Supplementary material for: A comparative study of the performance of ten metaheuristic algorithms for parameter estimation of solar photovoltaic models
Source: PeerJ Comput Sci. 2025 Jan 27;11:e2646. doi: 10.7717/peerj-cs.2646 (PMC11784897; doi:10.7717/peerj-cs.2646)
Supplement: Supplemental Information 2 — The code includes the third-party data used during the experiments. [file peerj-cs-11-2646-s002.zip › Matlab Code/A1/1_5000_100_times.data]

2.261410e+02
2.254204e+02
2.221549e+02
2.225021e+02
2.223378e+02
2.241129e+02
2.220958e+02
2.229588e+02
2.281877e+02
2.269554e+02
2.225828e+02
2.223479e+02
2.223276e+02
2.225215e+02
2.217214e+02
2.221375e+02
2.219710e+02
2.227455e+02
2.262157e+02
2.219368e+02
2.222987e+02
2.222982e+02
2.216607e+02
2.225920e+02
2.238492e+02
2.253611e+02
2.215704e+02
2.219290e+02
2.257776e+02
2.266862e+02
