# Supplementary material for: A comparative study of the performance of ten metaheuristic algorithms for parameter estimation of solar photovoltaic models
Source: PeerJ Comput Sci. 2025 Jan 27;11:e2646. doi: 10.7717/peerj-cs.2646 (PMC11784897; doi:10.7717/peerj-cs.2646)
Supplement: Supplemental Information 2 — The code includes the third-party data used during the experiments. [file peerj-cs-11-2646-s002.zip › Matlab Code/A1/1_5000_30_conv_curves.data]

6.538478e+03 4.858065e-01 3.384690e-01 3.035607e-01 3.011089e-01 3.011089e-01 3.011089e-01 3.011089e-01 3.011089e-01 3.008466e-01 3.008466e-01 3.008466e-01 3.008466e-01 3.007519e-01 3.002191e-01 3.002191e-01 2.992056e-01 2.982659e-01 2.947096e-01 2.797850e-01 2.797850e-01 2.792628e-01 2.792628e-01 2.675092e-01 2.675092e-01 2.562845e-01 2.504274e-01 2.502299e-01 2.501081e-01 2.501081e-01 2.496124e-01 2.451679e-01 2.426885e-01 2.426885e-01 2.426885e-01 2.426885e-01 2.229546e-01 2.229546e-01 2.229546e-01 2.229546e-01 2.229546e-01 2.229546e-01 2.229546e-01 2.229372e-01 2.229372e-01 2.229372e-01 2.229372e-01 2.229372e-01 2.229372e-01 2.229069e-01 2.229069e-01 2.229069e-01 2.229008e-01 2.229008e-01 2.229008e-01 2.229008e-01 2.228656e-01 2.228656e-01 2.228656e-01 2.228614e-01 2.228614e-01 2.228614e-01 2.228614e-01 2.228614e-01 2.228614e-01 2.228614e-01 2.228614e-01 2.228614e-01 2.228614e-01 2.228614e-01 2.228614e-01 2.228614e-01 2.228614e-01 2.228614e-01 2.228614e-01 2.228614e-01 2.228614e-01 2.228614e-01 2.228614e-01 2.228614e-01 2.228614e-01 2.228614e-01 2.228614e-01 2.228614e-01 2.228614e-01 2.228614e-01 2.228614e-01 2.228614e-01 2.228614e-01 2.228614e-01 2.228614e-01 2.228614e-01 2.228614e-01 2.228614e-01 2.228614e-01 2.228614e-01 2.228614e-01 2.228614e-01 2.228614e-01 2.228614e-01 2.228614e-01 2.228614e-01 2.228614e-01 2.228614e-01 2.228614e-01 2.228614e-01 2.228614e-01 2.228614e-01 2.228614e-01 2.228614e-01 2.228614e-01 2.228614e-01 2.228614e-01 2.228614e-01 2.228614e-01 2.228614e-01 2.228614e-01 2.228614e-01 2.228614e-01 2.228614e-01 2.228614e-01 2.228614e-01 2.228614e-01 2.228614e-01 2.228614e-01 2.228614e-01 2.228614e-01 2.228614e-01 2.228614e-01 2.228614e-01 2.228614e-01 2.228614e-01 2.228614e-01 2.228614e-01 2.228614e-01 2.228614e-01 2.228614e-01 2.228614e-01 2.228614e-01 2.228614e-01 2.228614e-01 2.228614e-01 2.228614e-01 2.228614e-01 2.228614e-01 2.228614e-01 2.228614e-01 2.228614e-01 2.228614e-01 2.228614e-01 2.228614e-01 2.228614e-01 2.228614e-01 2.228614e-01 2.228614e-01 2.228614e-01 2.228614e-01 2.228614e-01 2.228614e-01 2.228614e-01 2.228614e-01 2.228614e-01 2.228614e-01 2.228614e-01 2.228614e-01 2.228614e-01 2.228614e-01 2.228614e-01 2.228614e-01 2.228614e-01 2.228614e-01 2.228614e-01 2.228614e-01 2.228614e-01 2.228614e-01 2.228614e-01 2.228614e-01 2.228614e-01 2.228614e-01 2.228614e-01 2.228614e-01 2.228614e-01 2.228614e-01 2.228614e-01 2.228614e-01 2.228614e-01 2.228614e-01 2.228614e-01 2.228614e-01 2.228614e-01 2.228614e-01 2.228614e-01 2.228614e-01 2.228614e-01 2.228614e-01 2.228614e-01 2.228614e-01 2.228614e-01 2.228614e-01 2.228614e-01 2.228614e-01 2.228614e-01 2.228614e-01 2.228614e-01 2.228614e-01 2.228614e-01 2.228614e-01 2.228614e-01 2.228614e-01 2.228614e-01 2.228614e-01 2.228614e-01 2.228614e-01 2.228614e-01 2.228614e-01 2.228614e-01 2.228614e-01 2.228614e-01 2.228614e-01 2.228614e-01 2.228614e-01 2.228614e-01 2.228614e-01 2.228614e-01 2.228614e-01 2.228614e-01 2.228614e-01 2.228614e-01 2.228614e-01 2.228614e-01 2.228614e-01 2.228614e-01 2.228614e-01 2.228614e-01 2.228614e-01 2.228614e-01 2.228614e-01 2.228614e-01 2.228614e-01 2.228614e-01 2.228614e-01 2.228614e-01 2.228614e-01 2.228614e-01 2.228614e-01 2.228614e-01 2.228614e-01 2.228614e-01 2.228614e-01 2.228614e-01 2.228614e-01 2.228614e-01 2.228614e-01 2.228614e-01 2.228614e-01 2.228614e-01 2.228614e-01 2.228614e-01 2.228614e-01 2.228614e-01 2.228614e-01 2.228614e-01 2.228614e-01 2.228614e-01 2.228614e-01 2.228614e-01 2.228614e-01 2.228614e-01 2.228614e-01 2.228614e-01 2.228614e-01 2.228614e-01 2.228614e-01 2.228614e-01 2.228614e-01 2.228614e-01 2.228614e-01 2.228614e-01 2.228614e-01 2.228614e-01 2.228614e-01 2.228614e-01 2.228614e-01 2.228614e-01 2.228614e-01 2.228614e-01 2.228614e-01 2.228614e-01 2.228614e-01 2.228614e-01 2.228614e-01 2.228614e-01 2.228614e-01 2.228614e-01 2.228614e-01 2.228614e-01 2.228614e-01 2.228614e-01 2.228614e-01 2.228614e-01 2.228614e-01 2.228614e-01 2.228614e-01 2.228614e-01 2.228614e-01 2.228614e-01 2.228614e-01 2.228614e-01 2.228614e-01 2.228614e-01 2.228614e-01 2.228614e-01 2.228614e-01 2.228614e-01 2.228614e-01 2.228614e-01 2.228614e-01 2.228614e-01 2.228614e-01 2.228614e-01 2.228614e-01 2.228614e-01 2.228614e-01 2.228614e-01 2.228614e-01 2.228614e-01 2.228614e-01 2.228614e-01 2.228614e-01 2.228614e-01 2.228614e-01 2.228614e-01 2.228614e-01 2.228614e-01 2.228614e-01 2.228614e-01 2.228614e-01 2.228614e-01 2.228614e-01 2.228614e-01 2.228614e-01 2.228614e-01 2.228614e-01 2.228614e-01 2.228614e-01 2.228614e-01 2.228614e-01 2.228614e-01 2.228614e-01 2.228614e-01 2.228614e-01 2.228614e-01 2.228614e-01 2.228614e-01 2.228614e-01 2.228614e-01 2.228614e-01 2.228614e-01 2.228614e-01 2.228614e-01 2.228614e-01 2.228614e-01 2.228614e-01 2.228614e-01 2.228614e-01 2.228614e-01 2.228614e-01 2.228614e-01 2.228614e-01 2.228614e-01 2.228614e-01 2.228614e-01 2.228614e-01 2.228614e-01 2.228614e-01 2.228614e-01 2.228614e-01 2.228614e-01 2.228614e-01 2.228614e-01 2.228614e-01 2.228614e-01 2.228614e-01 2.228614e-01 2.228614e-01 2.228614e-01 2.228614e-01 2.228614e-01 2.228614e-01 2.228614e-01 2.228614e-01 2.228614e-01 2.228614e-01 2.228614e-01 2.228614e-01 2.228614e-01 2.228614e-01 2.228614e-01 2.228614e-01 2.228614e-01 2.228614e-01 2.228614e-01 2.228614e-01 2.228614e-01 2.228614e-01 2.228614e-01 2.228614e-01 2.228614e-01 2.228614e-01 2.228614e-01 2.228614e-01 2.228614e-01 2.228614e-01 2.228614e-01 2.228614e-01 2.228614e-01 2.228614e-01 2.228614e-01 2.228614e-01 2.228614e-01 2.228614e-01 2.228614e-01 2.228614e-01 2.228614e-01 2.228614e-01 2.228614e-01 2.228614e-01 2.228614e-01 2.228614e-01 2.228614e-01 2.228614e-01 2.228614e-01 2.228614e-01 2.228614e-01 2.228614e-01 2.228614e-01 2.228614e-01 2.228614e-01 2.228614e-01 2.228614e-01 2.228614e-01 2.228614e-01 2.228614e-01 2.228614e-01 2.228614e-01 2.228614e-01 2.228614e-01 2.228614e-01 2.228614e-01 2.228614e-01 2.228614e-01 2.228614e-01 2.228614e-01 2.228614e-01 2.228614e-01 2.228614e-01 2.228614e-01 2.228614e-01 2.228614e-01 2.228614e-01 2.228614e-01 2.228614e-01 2.228614e-01 2.228614e-01 2.228614e-01 2.228614e-01 2.228614e-01 2.228614e-01 2.228614e-01 2.228614e-01 2.228614e-01 2.228614e-01 2.228614e-01 2.228614e-01 2.228614e-01 2.228614e-01 2.228614e-01 2.228614e-01 2.228614e-01 2.228614e-01 2.228614e-01 2.228614e-01 2.228614e-01 2.228614e-01 2.228614e-01 2.228614e-01 2.228614e-01 2.228614e-01 2.228614e-01 2.228614e-01 2.228614e-01 2.228614e-01 2.228614e-01 2.228614e-01 2.228614e-01 2.228614e-01 2.228614e-01 2.228614e-01 2.228614e-01 2.228614e-01 2.228614e-01 2.228614e-01 2.228614e-01 2.228614e-01 2.228614e-01 2.228614e-01 2.228614e-01 2.228614e-01 2.228614e-01 2.228614e-01 2.228614e-01 2.228614e-01 2.228614e-01 2.228614e-01 2.228614e-01 2.228614e-01 2.228614e-01 2.228614e-01 2.228614e-01 2.228614e-01 2.228614e-01 2.228614e-01 2.228614e-01 2.228614e-01 2.228614e-01 2.228614e-01 2.228614e-01 2.228614e-01 2.228614e-01 2.228614e-01 2.228614e-01 2.228614e-01 2.228614e-01 2.228614e-01 2.228614e-01 2.228614e-01 2.228614e-01 2.228614e-01 2.228614e-01 2.228614e-01 2.228614e-01 2.228614e-01 2.228614e-01 2.228614e-01 2.228614e-01 2.228614e-01 2.228614e-01 2.228614e-01 2.228614e-01 2.228614e-01 2.228614e-01 2.228614e-01 2.228614e-01 2.228614e-01 2.228614e-01 2.228614e-01 2.228614e-01 2.228614e-01 2.228614e-01 2.228614e-01 2.228614e-01 2.228614e-01 2.228614e-01 2.228614e-01 2.228614e-01 2.228614e-01 2.228614e-01 2.228614e-01 2.228614e-01 2.228614e-01 2.228614e-01 2.228614e-01 2.228614e-01 2.228614e-01 2.228614e-01 2.228614e-01 2.228614e-01 2.228614e-01 2.228614e-01 2.228614e-01 2.228614e-01 2.228614e-01 2.228614e-01 2.228614e-01 2.228614e-01 2.228614e-01 2.228614e-01 2.228614e-01 2.228614e-01 2.228614e-01 2.228614e-01 2.228614e-01 2.228614e-01 2.228614e-01 2.228614e-01 2.228614e-01 2.228614e-01 2.228614e-01 2.228614e-01 2.228614e-01 2.228614e-01 2.228614e-01 2.228614e-01 2.228614e-01 2.228614e-01 2.228614e-01 2.228614e-01 2.228614e-01 2.228614e-01 2.228614e-01 2.228614e-01 2.228614e-01 2.228614e-01 2.228614e-01 2.228614e-01 2.228614e-01 2.228614e-01 2.228614e-01 2.228614e-01 2.228614e-01 2.228614e-01 2.228614e-01 2.228614e-01 2.228614e-01 2.228614e-01 2.228614e-01 2.228614e-01 2.228614e-01 2.228614e-01 2.228614e-01 2.228614e-01 2.228614e-01 2.228614e-01 2.228614e-01 2.228614e-01 2.228614e-01 2.228614e-01 2.228614e-01 2.228614e-01 2.228614e-01 2.228614e-01 2.228614e-01 2.228614e-01 2.228614e-01 2.228614e-01 2.228614e-01 2.228614e-01 2.228614e-01 2.228614e-01 2.228614e-01 2.228614e-01 2.228614e-01 2.228614e-01 2.228614e-01 2.228614e-01 2.228614e-01 2.228614e-01 2.228614e-01 2.228614e-01 2.228614e-01 2.228614e-01 2.228614e-01 2.228614e-01 2.228614e-01 2.228614e-01 2.228614e-01 2.228614e-01 2.228614e-01 2.228614e-01 2.228614e-01 2.228614e-01 2.228614e-01 2.228614e-01 2.228614e-01 2.228614e-01 2.228614e-01 2.228614e-01 2.228614e-01 2.228614e-01 2.228614e-01 2.228614e-01 2.228614e-01 2.228614e-01 2.228614e-01 2.228614e-01 2.228614e-01 2.228614e-01 2.228614e-01 2.228614e-01 2.228614e-01 2.228614e-01 2.228614e-01 2.228614e-01 2.228614e-01 2.228614e-01 2.228614e-01 2.228614e-01 2.228614e-01 2.228614e-01 2.228614e-01 2.228614e-01 2.228614e-01 2.228614e-01 2.228614e-01 2.228614e-01 2.228614e-01 2.228614e-01 2.228614e-01 2.228614e-01 2.228614e-01 2.228614e-01 2.228614e-01 2.228614e-01 2.228614e-01 2.228614e-01 2.228614e-01 2.228614e-01 2.228614e-01 2.228614e-01 2.228614e-01 2.228614e-01 2.228614e-01 2.228614e-01 2.228614e-01 2.228614e-01 2.228614e-01 2.228614e-01 2.228614e-01 2.228614e-01 2.228614e-01 2.228614e-01 2.228614e-01 2.228614e-01 2.228614e-01 2.228614e-01 2.228614e-01 2.228614e-01 2.228614e-01 2.228614e-01 2.228614e-01 2.228614e-01 2.228614e-01 2.228614e-01 2.228614e-01 2.228614e-01 2.228614e-01 2.228614e-01 2.228614e-01 2.228614e-01 2.228614e-01 2.228614e-01 2.228614e-01 2.228614e-01 2.228614e-01 2.228614e-01 2.228614e-01 2.228614e-01 2.228614e-01 2.228614e-01 2.228614e-01 2.228614e-01 2.228614e-01 2.228614e-01 2.228614e-01 2.228614e-01 2.228614e-01 2.228614e-01 2.228614e-01 2.228614e-01 2.228614e-01 2.228614e-01 2.228614e-01 2.228614e-01 2.228614e-01 2.228614e-01 2.228614e-01 2.228614e-01 2.228614e-01 2.228614e-01 2.228614e-01 2.228614e-01 2.228614e-01 2.228614e-01 2.228614e-01 2.228614e-01 2.228614e-01 2.228614e-01 2.228614e-01 2.228614e-01 2.228614e-01 2.228614e-01 2.228614e-01 2.228614e-01 2.228614e-01 2.228614e-01 2.228614e-01 2.228614e-01 2.228614e-01 2.228614e-01 2.228614e-01 2.228614e-01 2.228614e-01 2.228614e-01 2.228614e-01 2.228614e-01 2.228614e-01 2.228614e-01 2.228614e-01 2.228614e-01 2.228614e-01 2.228614e-01 2.228614e-01 2.228614e-01 2.228614e-01 2.228614e-01 2.228614e-01 2.228614e-01 2.228614e-01 2.228614e-01 2.228614e-01 2.228614e-01 2.228614e-01 2.228614e-01 2.228614e-01 2.228614e-01 2.228614e-01 2.228614e-01 2.228614e-01 2.228614e-01 2.228614e-01 2.228614e-01 2.228614e-01 2.228614e-01 2.228614e-01 2.228614e-01 2.228614e-01 2.228614e-01 2.228614e-01 2.228614e-01 2.228614e-01 2.228614e-01 2.228614e-01 2.228614e-01 2.228614e-01 2.228614e-01 2.228614e-01 2.228614e-01 2.228614e-01 2.228614e-01 2.228614e-01 2.228614e-01 2.228614e-01 2.228614e-01 2.228614e-01 2.228614e-01 2.228614e-01 2.228614e-01 2.228614e-01 2.228614e-01 2.228614e-01 2.228614e-01 2.228614e-01 2.228614e-01 2.228614e-01 2.228614e-01 2.228614e-01 2.228614e-01 2.228614e-01 2.228614e-01 2.228614e-01 2.228614e-01 2.228614e-01 2.228614e-01 2.228614e-01 2.228614e-01 2.228614e-01 2.228614e-01 2.228614e-01 2.228614e-01 2.228614e-01 2.228614e-01 2.228614e-01 2.228614e-01 2.228614e-01 2.228614e-01 2.228614e-01 2.228614e-01 2.228614e-01 2.228614e-01 2.228614e-01 2.228614e-01 2.228614e-01 2.228614e-01 2.228614e-01 2.228614e-01 2.228614e-01 2.228614e-01 2.228614e-01 2.228614e-01 2.228614e-01 2.228614e-01 2.228614e-01 2.228614e-01 2.228614e-01 2.228614e-01 2.228614e-01 2.228614e-01 2.228614e-01 2.228614e-01 2.228614e-01 2.228614e-01 2.228614e-01 2.228614e-01 2.228614e-01 2.228614e-01 2.228614e-01 2.228614e-01 2.228614e-01 2.228614e-01 2.228614e-01 2.228614e-01 2.228614e-01 2.228614e-01 2.228614e-01 2.228614e-01 2.228614e-01 2.228614e-01 2.228614e-01 2.228614e-01 2.228614e-01 2.228614e-01 2.228614e-01 2.228614e-01 2.228614e-01 2.228614e-01 2.228614e-01 2.228614e-01 2.228614e-01 2.228614e-01 2.228614e-01 2.228614e-01 2.228614e-01 2.228614e-01 2.228614e-01 2.228614e-01 2.228614e-01 2.228614e-01 2.228614e-01 2.228614e-01 2.228614e-01 2.228614e-01 2.228614e-01 2.228614e-01 2.228614e-01 2.228614e-01 2.228614e-01 2.228614e-01 2.228614e-01 2.228614e-01 2.228614e-01 2.228614e-01 2.228614e-01 2.228614e-01 2.228614e-01 2.228614e-01 2.228614e-01 2.228614e-01 2.228614e-01 2.228614e-01 2.228614e-01 2.228614e-01 2.228614e-01 2.228614e-01 2.228614e-01 2.228614e-01 2.228614e-01 2.228614e-01 2.228614e-01 2.228614e-01 2.228614e-01 2.228614e-01 2.228614e-01 2.228614e-01 2.228614e-01 2.228614e-01 2.228614e-01 2.228614e-01 2.228614e-01 2.228614e-01 2.228614e-01 2.228614e-01 2.228614e-01 2.228614e-01 2.228614e-01 2.228614e-01 2.228614e-01 2.228614e-01 2.228614e-01 2.228614e-01 2.228614e-01 2.228614e-01 2.228614e-01 2.228614e-01 2.228614e-01 2.228614e-01 2.228614e-01 2.228614e-01 2.228614e-01 2.228614e-01 2.228614e-01 2.228614e-01 2.228614e-01 2.228614e-01 2.228614e-01 2.228614e-01 2.228614e-01 2.228614e-01 2.228614e-01 2.228614e-01 2.228614e-01 2.228614e-01 2.228614e-01 2.228614e-01 2.228614e-01 2.228614e-01 2.228614e-01 2.228614e-01 2.228614e-01 2.228614e-01 2.228614e-01 2.228614e-01 2.228614e-01 2.228614e-01 2.228614e-01 2.228614e-01 2.228614e-01 2.228614e-01 2.228614e-01 2.228614e-01 2.228614e-01 2.228614e-01 2.228614e-01 2.228614e-01 2.228614e-01 2.228614e-01 2.228614e-01 2.228614e-01 2.228614e-01 2.228614e-01 2.228614e-01 2.228614e-01 2.228614e-01 2.228614e-01 2.228614e-01 2.228614e-01 2.228614e-01 2.228614e-01 2.228614e-01 2.228614e-01 2.228614e-01 2.228614e-01 2.228614e-01 2.228614e-01 2.228614e-01 2.228614e-01 2.228614e-01 2.228614e-01 2.228614e-01 2.228614e-01 2.228614e-01 2.228614e-01 2.228614e-01 2.228614e-01 2.228614e-01 2.228614e-01 2.228614e-01 2.228614e-01 2.228614e-01 2.228614e-01 2.228614e-01 2.228614e-01 2.228614e-01 2.228614e-01 2.228614e-01 2.228614e-01 2.228614e-01 2.228614e-01 2.228614e-01 2.228614e-01 2.228614e-01 2.228614e-01 2.228614e-01 2.228614e-01 2.228614e-01 2.228614e-01 2.228614e-01 2.228614e-01 2.228614e-01 2.228614e-01 2.228614e-01 2.228614e-01 2.228614e-01 2.228614e-01 2.228614e-01 2.228614e-01 2.228614e-01 2.228614e-01 2.228614e-01 2.228614e-01 2.228614e-01 2.228614e-01 2.228614e-01 2.228614e-01 2.228614e-01 2.228614e-01 2.228614e-01 2.228614e-01 2.228614e-01 2.228614e-01 2.228614e-01 2.228614e-01 2.228614e-01 2.228614e-01 2.228614e-01 2.228614e-01 2.228614e-01 2.228614e-01 2.228614e-01 2.228614e-01 2.228614e-01 2.228614e-01 2.228614e-01 2.228614e-01 2.228614e-01 2.228614e-01 2.228614e-01 2.228614e-01 2.228614e-01 2.228614e-01 2.228614e-01 2.228614e-01 2.228614e-01 2.228614e-01 2.228614e-01 2.228614e-01 2.228614e-01 2.228614e-01 2.228614e-01 2.228614e-01 2.228614e-01 2.228614e-01 2.228614e-01 2.228614e-01 2.228614e-01 2.228614e-01 2.228614e-01 2.228614e-01 2.228614e-01 2.228614e-01 2.228614e-01 2.228614e-01 2.228614e-01 2.228614e-01 2.228614e-01 2.228614e-01 2.228614e-01 2.228614e-01 2.228614e-01 2.228614e-01 2.228614e-01 2.228614e-01 2.228614e-01 2.228614e-01 2.228614e-01 2.228614e-01 2.228614e-01 2.228614e-01 2.228614e-01 2.228614e-01 2.228614e-01 2.228614e-01 2.228614e-01 2.228614e-01 2.228614e-01 2.228614e-01 2.228614e-01 2.228614e-01 2.228614e-01 2.228614e-01 2.228614e-01 2.228614e-01 2.228614e-01 2.228614e-01 2.228614e-01 2.228614e-01 2.228614e-01 2.228614e-01 2.228614e-01 2.228614e-01 2.228614e-01 2.228614e-01 2.228614e-01 2.228614e-01 2.228614e-01 2.228614e-01 2.228614e-01 2.228614e-01 2.228614e-01 2.228614e-01 2.228614e-01 2.228614e-01 2.228614e-01 2.228614e-01 2.228614e-01 2.228614e-01 2.228614e-01 2.228614e-01 2.228614e-01 2.228614e-01 2.228614e-01 2.228614e-01 2.228614e-01 2.228614e-01 2.228614e-01 2.228614e-01 2.228614e-01 2.228614e-01 2.228614e-01 2.228614e-01 2.228614e-01 2.228614e-01 2.228614e-01 2.228614e-01 2.228614e-01 2.228614e-01 2.228614e-01 2.228614e-01 2.228614e-01 2.228614e-01 2.228614e-01 2.228614e-01 2.228614e-01 2.228614e-01 2.228614e-01 2.228614e-01 2.228614e-01 2.228614e-01 2.228614e-01 2.228614e-01 2.228614e-01 2.228614e-01 2.228614e-01 2.228614e-01 2.228614e-01 2.228614e-01 2.228614e-01 2.228614e-01 2.228614e-01 2.228614e-01 2.228614e-01 2.228614e-01 2.228614e-01 2.228614e-01 2.228614e-01 2.228614e-01 2.228614e-01 2.228614e-01 2.228614e-01 2.228614e-01 2.228614e-01 2.228614e-01 2.228614e-01 2.228614e-01 2.228614e-01 2.228614e-01 2.228614e-01 2.228614e-01 2.228614e-01 2.228614e-01 2.228614e-01 2.228614e-01 2.228614e-01 2.228614e-01 2.228614e-01 2.228614e-01 2.228614e-01 2.228614e-01 2.228614e-01 2.228614e-01 2.228614e-01 2.228614e-01 2.228614e-01 2.228614e-01 2.228614e-01 2.228614e-01 2.228614e-01 2.228614e-01 2.228614e-01 2.228614e-01 2.228614e-01 2.228614e-01 2.228614e-01 2.228614e-01 2.228614e-01 2.228614e-01 2.228614e-01 2.228614e-01 2.228614e-01 2.228614e-01 2.228614e-01 2.228614e-01 2.228614e-01 2.228614e-01 2.228614e-01 2.228614e-01 2.228614e-01 2.228614e-01 2.228614e-01 2.228614e-01 2.228614e-01 2.228614e-01 2.228614e-01 2.228614e-01 2.228614e-01 2.228614e-01 2.228614e-01 2.228614e-01 2.228614e-01 2.228614e-01 2.228614e-01 2.228614e-01 2.228614e-01 2.228614e-01 2.228614e-01 2.228614e-01 2.228614e-01 2.228614e-01 2.228614e-01 2.228614e-01 2.228614e-01 2.228614e-01 2.228614e-01 2.228614e-01 2.228614e-01 2.228614e-01 2.228614e-01 2.228614e-01 2.228614e-01 2.228614e-01 2.228614e-01 2.228614e-01 2.228614e-01 2.228614e-01 2.228614e-01 2.228614e-01 2.228614e-01 2.228614e-01 2.228614e-01 2.228614e-01 2.228614e-01 2.228614e-01 2.228614e-01 2.228614e-01 2.228614e-01 2.228614e-01 2.228614e-01 2.228614e-01 2.228614e-01 2.228614e-01 2.228614e-01 2.228614e-01 2.228614e-01 2.228614e-01 2.228614e-01 2.228614e-01 2.228614e-01 2.228614e-01 2.228614e-01 2.228614e-01 2.228614e-01 2.228614e-01 2.228614e-01 2.228614e-01 2.228614e-01 2.228614e-01 2.228614e-01 2.228614e-01 2.228614e-01 2.228614e-01 2.228614e-01 2.228614e-01 2.228614e-01 2.228614e-01 2.228614e-01 2.228614e-01 2.228614e-01 2.228614e-01 2.228614e-01 2.228614e-01 2.228614e-01 2.228614e-01 2.228614e-01 2.228614e-01 2.228614e-01 2.228614e-01 2.228614e-01 2.228614e-01 2.228614e-01 2.228614e-01 2.228614e-01 2.228614e-01 2.228614e-01 2.228614e-01 2.228614e-01 2.228614e-01 2.228614e-01 2.228614e-01 2.228614e-01 2.228614e-01 2.228614e-01 2.228614e-01 2.228614e-01 2.228614e-01 2.228614e-01 2.228614e-01 2.228614e-01 2.228614e-01 2.228614e-01 2.228614e-01 2.228614e-01 2.228614e-01 2.228614e-01 2.228614e-01 2.228614e-01 2.228614e-01 2.228614e-01 2.228614e-01 2.228614e-01 2.228614e-01 2.228614e-01 2.228614e-01 2.228614e-01 2.228614e-01 2.228614e-01 2.228614e-01 2.228614e-01 2.228614e-01 2.228614e-01 2.228614e-01 2.228614e-01 2.228614e-01 2.228614e-01 2.228614e-01 2.228614e-01 2.228614e-01 2.228614e-01 2.228614e-01 2.228614e-01 2.228614e-01 2.228614e-01 2.228614e-01 2.228614e-01 2.228614e-01 2.228614e-01 2.228614e-01 2.228614e-01 2.228614e-01 2.228614e-01 2.228614e-01 2.228614e-01 2.228614e-01 2.228614e-01 2.228614e-01 2.228614e-01 2.228614e-01 2.228614e-01 2.228614e-01 2.228614e-01 2.228614e-01 2.228614e-01 2.228614e-01 2.228614e-01 2.228614e-01 2.228614e-01 2.228614e-01 2.228614e-01 2.228614e-01 2.228614e-01 2.228614e-01 2.228614e-01 2.228614e-01 2.228614e-01 2.228614e-01 2.228614e-01 2.228614e-01 2.228614e-01 2.228614e-01 2.228614e-01 2.228614e-01 2.228614e-01 2.228614e-01 2.228614e-01 2.228614e-01 2.228614e-01 2.228614e-01 2.228614e-01 2.228614e-01 2.228614e-01 2.228614e-01 2.228614e-01 2.228614e-01 2.228614e-01 2.228614e-01 2.228614e-01 2.228614e-01 2.228614e-01 2.228614e-01 2.228614e-01 2.228614e-01 2.228614e-01 2.228614e-01 2.228614e-01 2.228614e-01 2.228614e-01 2.228614e-01 2.228614e-01 2.228614e-01 2.228614e-01 2.228614e-01 2.228614e-01 2.228614e-01 2.228614e-01 2.228614e-01 2.228614e-01 2.228614e-01 2.228614e-01 2.228614e-01 2.228614e-01 2.228614e-01 2.228614e-01 2.228614e-01 2.228614e-01 2.228614e-01 2.228614e-01 2.228614e-01 2.228614e-01 2.228614e-01 2.228614e-01 2.228614e-01 2.228614e-01 2.228614e-01 2.228614e-01 2.228614e-01 2.228614e-01 2.228614e-01 2.228614e-01 2.228614e-01 2.228614e-01 2.228614e-01 2.228614e-01 2.228614e-01 2.228614e-01 2.228614e-01 2.228614e-01 2.228614e-01 2.228614e-01 2.228614e-01 2.228614e-01 2.228614e-01 2.228614e-01 2.228614e-01 2.228614e-01 2.228614e-01 2.228614e-01 2.228614e-01 2.228614e-01 2.228614e-01 2.228614e-01 2.228614e-01 2.228614e-01 2.228614e-01 2.228614e-01 2.228614e-01 2.228614e-01 2.228614e-01 2.228614e-01 2.228614e-01 2.228614e-01 2.228614e-01 2.228614e-01 2.228614e-01 2.228614e-01 2.228614e-01 2.228614e-01 2.228614e-01 2.228614e-01 2.228614e-01 2.228614e-01 2.228614e-01 2.228614e-01 2.228614e-01 2.228614e-01 2.228614e-01 2.228614e-01 2.228614e-01 2.228614e-01 2.228614e-01 2.228614e-01 2.228614e-01 2.228614e-01 2.228614e-01 2.228614e-01 2.228614e-01 2.228614e-01 2.228614e-01 2.228614e-01 2.228614e-01 2.228614e-01 2.228614e-01 2.228614e-01 2.228614e-01 2.228614e-01 2.228614e-01 2.228614e-01 2.228614e-01 2.228614e-01 2.228614e-01 2.228614e-01 2.228614e-01 2.228614e-01 2.228614e-01 2.228614e-01 2.228614e-01 2.228614e-01 2.228614e-01 2.228614e-01 2.228614e-01 2.228614e-01 2.228614e-01 2.228614e-01 2.228614e-01 2.228614e-01 2.228614e-01 2.228614e-01 2.228614e-01 2.228614e-01 2.228614e-01 2.228614e-01 2.228614e-01 2.228614e-01 2.228614e-01 2.228614e-01 2.228614e-01 2.228614e-01 2.228614e-01 2.228614e-01 2.228614e-01 2.228614e-01 2.228614e-01 2.228614e-01 2.228614e-01 2.228614e-01 2.228614e-01 2.228614e-01 2.228614e-01 2.228614e-01 2.228614e-01 2.228614e-01 2.228614e-01 2.228614e-01 2.228614e-01 2.228614e-01 2.228614e-01 2.228614e-01 2.228614e-01 2.228614e-01 2.228614e-01 2.228614e-01 2.228614e-01 2.228614e-01 2.228614e-01 2.228614e-01 2.228614e-01 2.228614e-01 2.228614e-01 2.228614e-01 2.228614e-01 2.228614e-01 2.228614e-01 2.228614e-01 2.228614e-01 2.228614e-01 2.228614e-01 2.228614e-01 2.228614e-01 2.228614e-01 2.228614e-01 2.228614e-01 2.228614e-01 2.228614e-01 2.228614e-01 2.228614e-01 2.228614e-01 2.228614e-01 2.228614e-01 2.228614e-01 2.228614e-01 2.228614e-01 2.228614e-01 2.228614e-01 2.228614e-01 2.228614e-01 2.228614e-01 2.228614e-01 2.228614e-01 2.228614e-01 2.228614e-01 2.228614e-01 2.228614e-01 2.228614e-01 2.228614e-01 2.228614e-01 2.228614e-01 2.228614e-01 2.228614e-01 2.228614e-01 2.228614e-01 2.228614e-01 2.228614e-01 2.228614e-01 2.228614e-01 2.228614e-01 2.228614e-01 2.228614e-01 2.228614e-01 2.228614e-01 2.228614e-01 2.228614e-01 2.228614e-01 2.228614e-01 2.228614e-01 2.228614e-01 2.228614e-01 2.228614e-01 2.228614e-01 2.228614e-01 2.228614e-01 2.228614e-01 2.228614e-01 2.228614e-01 2.228614e-01 2.228614e-01 2.228614e-01 2.228614e-01 2.228614e-01 2.228614e-01 2.228614e-01 2.228614e-01 2.228614e-01 2.228614e-01 2.228614e-01 2.228614e-01 2.228614e-01 2.228614e-01 2.228614e-01 2.228614e-01 2.228614e-01 2.228614e-01 2.228614e-01 2.228614e-01 2.228614e-01 2.228614e-01 2.228614e-01 2.228614e-01 2.228614e-01 2.228614e-01 2.228614e-01 2.228614e-01 2.228614e-01 2.228614e-01 2.228614e-01 2.228614e-01 2.228614e-01 2.228614e-01 2.228614e-01 2.228614e-01 2.228614e-01 2.228614e-01 2.228614e-01 2.228614e-01 2.228614e-01 2.228614e-01 2.228614e-01 2.228614e-01 2.228614e-01 2.228614e-01 2.228614e-01 2.228614e-01 2.228614e-01 2.228614e-01 2.228614e-01 2.228614e-01 2.228614e-01 2.228614e-01 2.228614e-01 2.228614e-01 2.228614e-01 2.228614e-01 2.228614e-01 2.228614e-01 2.228614e-01 2.228614e-01 2.228614e-01 2.228614e-01 2.228614e-01 2.228614e-01 2.228614e-01 2.228614e-01 2.228614e-01 2.228614e-01 2.228614e-01 2.228614e-01 2.228614e-01 2.228614e-01 2.228614e-01 2.228614e-01 2.228614e-01 2.228614e-01 2.228614e-01 2.228614e-01 2.228614e-01 2.228614e-01 2.228614e-01 2.228614e-01 2.228614e-01 2.228614e-01 2.228614e-01 2.228614e-01 2.228614e-01 2.228614e-01 2.228614e-01 2.228614e-01 2.228614e-01 2.228614e-01 2.228614e-01 2.228614e-01 2.228614e-01 2.228614e-01 2.228614e-01 2.228614e-01 2.228614e-01 2.228614e-01 2.228614e-01 2.228614e-01 2.228614e-01 2.228614e-01 2.228614e-01 2.228614e-01 2.228614e-01 2.228614e-01 2.228614e-01 2.228614e-01 2.228614e-01 2.228614e-01 2.228614e-01 2.228614e-01 2.228614e-01 2.228614e-01 2.228614e-01 2.228614e-01 2.228614e-01 2.228614e-01 2.228614e-01 2.228614e-01 2.228614e-01 2.228614e-01 2.228614e-01 2.228614e-01 2.228614e-01 2.228614e-01 2.228614e-01 2.228614e-01 2.228614e-01 2.228614e-01 2.228614e-01 2.228614e-01 2.228614e-01 2.228614e-01 2.228614e-01 2.228614e-01 2.228614e-01 2.228614e-01 2.228614e-01 2.228614e-01 2.228614e-01 2.228614e-01 2.228614e-01 2.228614e-01 2.228614e-01 2.228614e-01 2.228614e-01 2.228614e-01 2.228614e-01 2.228614e-01 2.228614e-01 2.228614e-01 2.228614e-01 2.228614e-01 2.228614e-01 2.228614e-01 2.228614e-01 2.228614e-01 2.228614e-01 2.228614e-01 2.228614e-01 2.228614e-01 2.228614e-01 2.228614e-01 2.228614e-01 2.228614e-01 2.228614e-01 2.228614e-01 2.228614e-01 2.228614e-01 2.228614e-01 2.228614e-01 2.228614e-01 2.228614e-01 2.228614e-01 2.228614e-01 2.228614e-01 2.228614e-01 2.228614e-01 2.228614e-01 2.228614e-01 2.228614e-01 2.228614e-01 2.228614e-01 2.228614e-01 2.228614e-01 2.228614e-01 2.228614e-01 2.228614e-01 2.228614e-01 2.228614e-01 2.228614e-01 2.228614e-01 2.228614e-01 2.228614e-01 2.228614e-01 2.228614e-01 2.228614e-01 2.228614e-01 2.228614e-01 2.228614e-01 2.228614e-01 2.228614e-01 2.228614e-01 2.228614e-01 2.228614e-01 2.228614e-01 2.228614e-01 2.228614e-01 2.228614e-01 2.228614e-01 2.228614e-01 2.228614e-01 2.228614e-01 2.228614e-01 2.228614e-01 2.228614e-01 2.228614e-01 2.228614e-01 2.228614e-01 2.228614e-01 2.228614e-01 2.228614e-01 2.228614e-01 2.228614e-01 2.228614e-01 2.228614e-01 2.228614e-01 2.228614e-01 2.228614e-01 2.228614e-01 2.228614e-01 2.228614e-01 2.228614e-01 2.228614e-01 2.228614e-01 2.228614e-01 2.228614e-01 2.228614e-01 2.228614e-01 2.228614e-01 2.228614e-01 2.228614e-01 2.228614e-01 2.228614e-01 2.228614e-01 2.228614e-01 2.228614e-01 2.228614e-01 2.228614e-01 2.228614e-01 2.228614e-01 2.228614e-01 2.228614e-01 2.228614e-01 2.228614e-01 2.228614e-01 2.228614e-01 2.228614e-01 2.228614e-01 2.228614e-01 2.228614e-01 2.228614e-01 2.228614e-01 2.228614e-01 2.228614e-01 2.228614e-01 2.228614e-01 2.228614e-01 2.228614e-01 2.228614e-01 2.228614e-01 2.228614e-01 2.228614e-01 2.228614e-01 2.228614e-01 2.228614e-01 2.228614e-01 2.228614e-01 2.228614e-01 2.228614e-01 2.228614e-01 2.228614e-01 2.228614e-01 2.228614e-01 2.228614e-01 2.228614e-01 2.228614e-01 2.228614e-01 2.228614e-01 2.228614e-01 2.228614e-01 2.228614e-01 2.228614e-01 2.228614e-01 2.228614e-01 2.228614e-01 2.228614e-01 2.228614e-01 2.228614e-01 2.228614e-01 2.228614e-01 2.228614e-01 2.228614e-01 2.228614e-01 2.228614e-01 2.228614e-01 2.228614e-01 2.228614e-01 2.228614e-01 2.228614e-01 2.228614e-01 2.228614e-01 2.228614e-01 2.228614e-01 2.228614e-01 2.228614e-01 2.228614e-01 2.228614e-01 2.228614e-01 2.228614e-01 2.228614e-01 2.228614e-01 2.228614e-01 2.228614e-01 2.228614e-01 2.228614e-01 2.228614e-01 2.228614e-01 2.228614e-01 2.228614e-01 2.228614e-01 2.228614e-01 2.228614e-01 2.228614e-01 2.228614e-01 2.228614e-01 2.228614e-01 2.228614e-01 2.228614e-01 2.228614e-01 2.228614e-01 2.228614e-01 2.228614e-01 2.228614e-01 2.228614e-01 2.228614e-01 2.228614e-01 2.228614e-01 2.228614e-01 2.228614e-01 2.228614e-01 2.228614e-01 2.228614e-01 2.228614e-01 2.228614e-01 2.228614e-01 2.228614e-01 2.228614e-01 2.228614e-01 2.228614e-01 2.228614e-01 2.228614e-01 2.228614e-01 2.228614e-01 2.228614e-01 2.228614e-01 2.228614e-01 2.228614e-01 2.228614e-01 2.228614e-01 2.228614e-01 2.228614e-01 2.228614e-01 2.228614e-01 2.228614e-01 2.228614e-01 2.228614e-01 2.228614e-01 2.228614e-01 2.228614e-01 2.228614e-01 2.228614e-01 2.228614e-01 2.228614e-01 2.228614e-01 2.228614e-01 2.228614e-01 2.228614e-01 2.228614e-01 2.228614e-01 2.228614e-01 2.228614e-01 2.228614e-01 2.228614e-01 2.228614e-01 2.228614e-01 2.228614e-01 2.228614e-01 2.228614e-01 2.228614e-01 2.228614e-01 2.228614e-01 2.228614e-01 2.228614e-01 2.228614e-01 2.228614e-01 2.228614e-01 2.228614e-01 2.228614e-01 2.228614e-01 2.228614e-01 2.228614e-01 2.228614e-01 2.228614e-01 2.228614e-01 2.228614e-01 2.228614e-01 2.228614e-01 2.228614e-01 2.228614e-01 2.228614e-01 2.228614e-01 2.228614e-01 2.228614e-01 2.228614e-01 2.228614e-01 2.228614e-01 2.228614e-01 2.228614e-01 2.228614e-01 2.228614e-01 2.228614e-01 2.228614e-01 2.228614e-01 2.228614e-01 2.228614e-01 2.228614e-01 2.228614e-01 2.228614e-01 2.228614e-01 2.228614e-01 2.228614e-01 2.228614e-01 2.228614e-01 2.228614e-01 2.228614e-01 2.228614e-01 2.228614e-01 2.228614e-01 2.228614e-01 2.228614e-01 2.228614e-01 2.228614e-01 2.228614e-01 2.228614e-01 2.228614e-01 2.228614e-01 2.228614e-01 2.228614e-01 2.228614e-01 2.228614e-01 2.228614e-01 2.228614e-01 2.228614e-01 2.228614e-01 2.228614e-01 2.228614e-01 2.228614e-01 2.228614e-01 2.228614e-01 2.228614e-01 2.228614e-01 2.228614e-01 2.228614e-01 2.228614e-01 2.228614e-01 2.228614e-01 2.228614e-01 2.228614e-01 2.228614e-01 2.228614e-01 2.228614e-01 2.228614e-01 2.228614e-01 2.228614e-01 2.228614e-01 2.228614e-01 2.228614e-01 2.228614e-01 2.228614e-01 2.228614e-01 2.228614e-01 2.228614e-01 2.228614e-01 2.228614e-01 2.228614e-01 2.228614e-01 2.228614e-01 2.228614e-01 2.228614e-01 2.228614e-01 2.228614e-01 2.228614e-01 2.228614e-01 2.228614e-01 2.228614e-01 2.228614e-01 2.228614e-01 2.228614e-01 2.228614e-01 2.228614e-01 2.228614e-01 2.228614e-01 2.228614e-01 2.228614e-01 2.228614e-01 2.228614e-01 2.228614e-01 2.228614e-01 2.228614e-01 2.228614e-01 2.228614e-01 2.228614e-01 2.228614e-01 2.228614e-01 2.228614e-01 2.228614e-01 2.228614e-01 2.228614e-01 2.228614e-01 2.228614e-01 2.228614e-01 2.228614e-01 2.228614e-01 2.228614e-01 2.228614e-01 2.228614e-01 2.228614e-01 2.228614e-01 2.228614e-01 2.228614e-01 2.228614e-01 2.228614e-01 2.228614e-01 2.228614e-01 2.228614e-01 2.228614e-01 2.228614e-01 2.228614e-01 2.228614e-01 2.228614e-01 2.228614e-01 2.228614e-01 2.228614e-01 2.228614e-01 2.228614e-01 2.228614e-01 2.228614e-01 2.228614e-01 2.228614e-01 2.228614e-01 2.228614e-01 2.228614e-01 2.228614e-01 2.228614e-01 2.228614e-01 2.228614e-01 2.228614e-01 2.228614e-01 2.228614e-01 2.228614e-01 2.228614e-01 2.228614e-01 2.228614e-01 2.228614e-01 2.228614e-01 2.228614e-01 2.228614e-01 2.228614e-01 2.228614e-01 2.228614e-01 2.228614e-01 2.228614e-01 2.228614e-01 2.228614e-01 2.228614e-01 2.228614e-01 2.228614e-01 2.228614e-01 2.228614e-01 2.228614e-01 2.228614e-01 2.228614e-01 2.228614e-01 2.228614e-01 2.228614e-01 2.228614e-01 2.228614e-01 2.228614e-01 2.228614e-01 2.228614e-01 2.228614e-01 2.228614e-01 2.228614e-01 2.228614e-01 2.228614e-01 2.228614e-01 2.228614e-01 2.228614e-01 2.228614e-01 2.228614e-01 2.228614e-01 2.228614e-01 2.228614e-01 2.228614e-01 2.228614e-01 2.228614e-01 2.228614e-01 2.228614e-01 2.228614e-01 2.228614e-01 2.228614e-01 2.228614e-01 2.228614e-01 2.228614e-01 2.228614e-01 2.228614e-01 2.228614e-01 2.228614e-01 2.228614e-01 2.228614e-01 2.228614e-01 2.228614e-01 2.228614e-01 2.228614e-01 2.228614e-01 2.228614e-01 2.228614e-01 2.228614e-01 2.228614e-01 2.228614e-01 2.228614e-01 2.228614e-01 2.228614e-01 2.228614e-01 2.228614e-01 2.228614e-01 2.228614e-01 2.228614e-01 2.228614e-01 2.228614e-01 2.228614e-01 2.228614e-01 2.228614e-01 2.228614e-01 2.228614e-01 2.228614e-01 2.228614e-01 2.228614e-01 2.228614e-01 2.228614e-01 2.228614e-01 2.228614e-01 2.228614e-01 2.228614e-01 2.228614e-01 2.228614e-01 2.228614e-01 2.228614e-01 2.228614e-01 2.228614e-01 2.228614e-01 2.228614e-01 2.228614e-01 2.228614e-01 2.228614e-01 2.228614e-01 2.228614e-01 2.228614e-01 2.228614e-01 2.228614e-01 2.228614e-01 2.228614e-01 2.228614e-01 2.228614e-01 2.228614e-01 2.228614e-01 2.228614e-01 2.228614e-01 2.228614e-01 2.228614e-01 2.228614e-01 2.228614e-01 2.228614e-01 2.228614e-01 2.228614e-01 2.228614e-01 2.228614e-01 2.228614e-01 2.228614e-01 2.228614e-01 2.228614e-01 2.228614e-01 2.228614e-01 2.228614e-01 2.228614e-01 2.228614e-01 2.228614e-01 2.228614e-01 2.228614e-01 2.228614e-01 2.228614e-01 2.228614e-01 2.228614e-01 2.228614e-01 2.228614e-01 2.228614e-01 2.228614e-01 2.228614e-01 2.228614e-01 2.228614e-01 2.228614e-01 2.228614e-01 2.228614e-01 2.228614e-01 2.228614e-01 2.228614e-01 2.228614e-01 2.228614e-01 2.228614e-01 2.228614e-01 2.228614e-01 2.228614e-01 2.228614e-01 2.228614e-01 2.228614e-01 2.228614e-01 2.228614e-01 2.228614e-01 2.228614e-01 2.228614e-01 2.228614e-01 2.228614e-01 2.228614e-01 2.228614e-01 2.228614e-01 2.228614e-01 2.228614e-01 2.228614e-01 2.228614e-01 2.228614e-01 2.228614e-01 2.228614e-01 2.228614e-01 2.228614e-01 2.228614e-01 2.228614e-01 2.228614e-01 2.228614e-01 2.228614e-01 2.228614e-01 2.228614e-01 2.228614e-01 2.228614e-01 2.228614e-01 2.228614e-01 2.228614e-01 2.228614e-01 2.228614e-01 2.228614e-01 2.228614e-01 2.228614e-01 2.228614e-01 2.228614e-01 2.228614e-01 2.228614e-01 2.228614e-01 2.228614e-01 2.228614e-01 2.228614e-01 2.228614e-01 2.228614e-01 2.228614e-01 2.228614e-01 2.228614e-01 2.228614e-01 2.228614e-01 2.228614e-01 2.228614e-01 2.228614e-01 2.228614e-01 2.228614e-01 2.228614e-01 2.228614e-01 2.228614e-01 2.228614e-01 2.228614e-01 2.228614e-01 2.228614e-01 2.228614e-01 2.228614e-01 2.228614e-01 2.228614e-01 2.228614e-01 2.228614e-01 2.228614e-01 2.228614e-01 2.228614e-01 2.228614e-01 2.228614e-01 2.228614e-01 2.228614e-01 2.228614e-01 2.228614e-01 2.228614e-01 2.228614e-01 2.228614e-01 2.228614e-01 2.228614e-01 2.228614e-01 2.228614e-01 2.228614e-01 2.228614e-01 2.228614e-01 2.228614e-01 2.228614e-01 2.228614e-01 2.228614e-01 2.228614e-01 2.228614e-01 2.228614e-01 2.228614e-01 2.228614e-01 2.228614e-01 2.228614e-01 2.228614e-01 2.228614e-01 2.228614e-01 2.228614e-01 2.228614e-01 2.228614e-01 2.228614e-01 2.228614e-01 2.228614e-01 2.228614e-01 2.228614e-01 2.228614e-01 2.228614e-01 2.228614e-01 2.228614e-01 2.228614e-01 2.228614e-01 2.228614e-01 2.228614e-01 2.228614e-01 2.228614e-01 2.228614e-01 2.228614e-01 2.228614e-01 2.228614e-01 2.228614e-01 2.228614e-01 2.228614e-01 2.228614e-01 2.228614e-01 2.228614e-01 2.228614e-01 2.228614e-01 2.228614e-01 2.228614e-01 2.228614e-01 2.228614e-01 2.228614e-01 2.228614e-01 2.228614e-01 2.228614e-01 2.228614e-01 2.228614e-01 2.228614e-01 2.228614e-01 2.228614e-01 2.228614e-01 2.228614e-01 2.228614e-01 2.228614e-01 2.228614e-01 2.228614e-01 2.228614e-01 2.228614e-01 2.228614e-01 2.228614e-01 2.228614e-01 2.228614e-01 2.228614e-01 2.228614e-01 2.228614e-01 2.228614e-01 2.228614e-01 2.228614e-01 2.228614e-01 2.228614e-01 2.228614e-01 2.228614e-01 2.228614e-01 2.228614e-01 2.228614e-01 2.228614e-01 2.228614e-01 2.228614e-01 2.228614e-01 2.228614e-01 2.228614e-01 2.228614e-01 2.228614e-01 2.228614e-01 2.228614e-01 2.228614e-01 2.228614e-01 2.228614e-01 2.228614e-01 2.228614e-01 2.228614e-01 2.228614e-01 2.228614e-01 2.228614e-01 2.228614e-01 2.228614e-01 2.228614e-01 2.228614e-01 2.228614e-01 2.228614e-01 2.228614e-01 2.228614e-01 2.228614e-01 2.228614e-01 2.228614e-01 2.228614e-01 2.228614e-01 2.228614e-01 2.228614e-01 2.228614e-01 2.228614e-01 2.228614e-01 2.228614e-01 2.228614e-01 2.228614e-01 2.228614e-01 2.228614e-01 2.228614e-01 2.228614e-01 2.228614e-01 2.228614e-01 2.228614e-01 2.228614e-01 2.228614e-01 2.228614e-01 2.228614e-01 2.228614e-01 2.228614e-01 2.228614e-01 2.228614e-01 2.228614e-01 2.228614e-01 2.228614e-01 2.228614e-01 2.228614e-01 2.228614e-01 2.228614e-01 2.228614e-01 2.228614e-01 2.228614e-01 2.228614e-01 2.228614e-01 2.228614e-01 2.228614e-01 2.228614e-01 2.228614e-01 2.228614e-01 2.228614e-01 2.228614e-01 2.228614e-01 2.228614e-01 2.228614e-01 2.228614e-01 2.228614e-01 2.228614e-01 2.228614e-01 2.228614e-01 2.228614e-01 2.228614e-01 2.228614e-01 2.228614e-01 2.228614e-01 2.228614e-01 2.228614e-01 2.228614e-01 2.228614e-01 2.228614e-01 2.228614e-01 2.228614e-01 2.228614e-01 2.228614e-01 2.228614e-01 2.228614e-01 2.228614e-01 2.228614e-01 2.228614e-01 2.228614e-01 2.228614e-01 2.228614e-01 2.228614e-01 2.228614e-01 2.228614e-01 2.228614e-01 2.228614e-01 2.228614e-01 2.228614e-01 2.228614e-01 2.228614e-01 2.228614e-01 2.228614e-01 2.228614e-01 2.228614e-01 2.228614e-01 2.228614e-01 2.228614e-01 2.228614e-01 2.228614e-01 2.228614e-01 2.228614e-01 2.228614e-01 2.228614e-01 2.228614e-01 2.228614e-01 2.228614e-01 2.228614e-01 2.228614e-01 2.228614e-01 2.228614e-01 2.228614e-01 2.228614e-01 2.228614e-01 2.228614e-01 2.228614e-01 2.228614e-01 2.228614e-01 2.228614e-01 2.228614e-01 2.228614e-01 2.228614e-01 2.228614e-01 2.228614e-01 2.228614e-01 2.228614e-01 2.228614e-01 2.228614e-01 2.228614e-01 2.228614e-01 2.228614e-01 2.228614e-01 2.228614e-01 2.228614e-01 2.228614e-01 2.228614e-01 2.228614e-01 2.228614e-01 2.228614e-01 2.228614e-01 2.228614e-01 2.228614e-01 2.228614e-01 2.228614e-01 2.228614e-01 2.228614e-01 2.228614e-01 2.228614e-01 2.228614e-01 2.228614e-01 2.228614e-01 2.228614e-01 2.228614e-01 2.228614e-01 2.228614e-01 2.228614e-01 2.228614e-01 2.228614e-01 2.228614e-01 2.228614e-01 2.228614e-01 2.228614e-01 2.228614e-01 2.228614e-01 2.228614e-01 2.228614e-01 2.228614e-01 2.228614e-01 2.228614e-01 2.228614e-01 2.228614e-01 2.228614e-01 2.228614e-01 2.228614e-01 2.228614e-01 2.228614e-01 2.228614e-01 2.228614e-01 2.228614e-01 2.228614e-01 2.228614e-01 2.228614e-01 2.228614e-01 2.228614e-01 2.228614e-01 2.228614e-01 2.228614e-01 2.228614e-01 2.228614e-01 2.228614e-01 2.228614e-01 2.228614e-01 2.228614e-01 2.228614e-01 2.228614e-01 2.228614e-01 2.228614e-01 2.228614e-01 2.228614e-01 2.228614e-01 2.228614e-01 2.228614e-01 2.228614e-01 2.228614e-01 2.228614e-01 2.228614e-01 2.228614e-01 2.228614e-01 2.228614e-01 2.228614e-01 2.228614e-01 2.228614e-01 2.228614e-01 2.228614e-01 2.228614e-01 2.228614e-01 2.228614e-01 2.228614e-01 2.228614e-01 2.228614e-01 2.228614e-01 2.228614e-01 2.228614e-01 2.228614e-01 2.228614e-01 2.228614e-01 2.228614e-01 2.228614e-01 2.228614e-01 2.228614e-01 2.228614e-01 2.228614e-01 2.228614e-01 2.228614e-01 2.228614e-01 2.228614e-01 2.228614e-01 2.228614e-01 2.228614e-01 2.228614e-01 2.228614e-01 2.228614e-01 2.228614e-01 2.228614e-01 2.228614e-01 2.228614e-01 2.228614e-01 2.228614e-01 2.228614e-01 2.228614e-01 2.228614e-01 2.228614e-01 2.228614e-01 2.228614e-01 2.228614e-01 2.228614e-01 2.228614e-01 2.228614e-01 2.228614e-01 2.228614e-01 2.228614e-01 2.228614e-01 2.228614e-01 2.228614e-01 2.228614e-01 2.228614e-01 2.228614e-01 2.228614e-01 2.228614e-01 2.228614e-01 2.228614e-01 2.228614e-01 2.228614e-01 2.228614e-01 2.228614e-01 2.228614e-01 2.228614e-01 2.228614e-01 2.228614e-01 2.228614e-01 2.228614e-01 2.228614e-01 2.228614e-01 2.228614e-01 2.228614e-01 2.228614e-01 2.228614e-01 2.228614e-01 2.228614e-01 2.228614e-01 2.228614e-01 2.228614e-01 2.228614e-01 2.228614e-01 2.228614e-01 2.228614e-01 2.228614e-01 2.228614e-01 2.228614e-01 2.228614e-01 2.228614e-01 2.228614e-01 2.228614e-01 2.228614e-01 2.228614e-01 2.228614e-01 2.228614e-01 2.228614e-01 2.228614e-01 2.228614e-01 2.228614e-01 2.228614e-01 2.228614e-01 2.228614e-01 2.228614e-01 2.228614e-01 2.228614e-01 2.228614e-01 2.228614e-01 2.228614e-01 2.228614e-01 2.228614e-01 2.228614e-01 2.228614e-01 2.228614e-01 2.228614e-01 2.228614e-01 2.228614e-01 2.228614e-01 2.228614e-01 2.228614e-01 2.228614e-01 2.228614e-01 2.228614e-01 2.228614e-01 2.228614e-01 2.228614e-01 2.228614e-01 2.228614e-01 2.228614e-01 2.228614e-01 2.228614e-01 2.228614e-01 2.228614e-01 2.228614e-01 2.228614e-01 2.228614e-01 2.228614e-01 2.228614e-01 2.228614e-01 2.228614e-01 2.228614e-01 2.228614e-01 2.228614e-01 2.228614e-01 2.228614e-01 2.228614e-01 2.228614e-01 2.228614e-01 2.228614e-01 2.228614e-01 2.228614e-01 2.228614e-01 2.228614e-01 2.228614e-01 2.228614e-01 2.228614e-01 2.228614e-01 2.228614e-01 2.228614e-01 2.228614e-01 2.228614e-01 2.228614e-01 2.228614e-01 2.228614e-01 2.228614e-01 2.228614e-01 2.228614e-01 2.228614e-01 2.228614e-01 2.228614e-01 2.228614e-01 2.228614e-01 2.228614e-01 2.228614e-01 2.228614e-01 2.228614e-01 2.228614e-01 2.228614e-01 2.228614e-01 2.228614e-01 2.228614e-01 2.228614e-01 2.228614e-01 2.228614e-01 2.228614e-01 2.228614e-01 2.228614e-01 2.228614e-01 2.228614e-01 2.228614e-01 2.228614e-01 2.228614e-01 2.228614e-01 2.228614e-01 2.228614e-01 2.228614e-01 2.228614e-01 2.228614e-01 2.228614e-01 2.228614e-01 2.228614e-01 2.228614e-01 2.228614e-01 2.228614e-01 2.228614e-01 2.228614e-01 2.228614e-01 2.228614e-01 2.228614e-01 2.228614e-01 2.228614e-01 2.228614e-01 2.228614e-01 2.228614e-01 2.228614e-01 2.228614e-01 2.228614e-01 2.228614e-01 2.228614e-01 2.228614e-01 2.228614e-01 2.228614e-01 2.228614e-01 2.228614e-01 2.228614e-01 2.228614e-01 2.228614e-01 2.228614e-01 2.228614e-01 2.228614e-01 2.228614e-01 2.228614e-01 2.228614e-01 2.228614e-01 2.228614e-01 2.228614e-01 2.228614e-01 2.228614e-01 2.228614e-01 2.228614e-01 2.228614e-01 2.228614e-01 2.228614e-01 2.228614e-01 2.228614e-01 2.228614e-01 2.228614e-01 2.228614e-01 2.228614e-01 2.228614e-01 2.228614e-01 2.228614e-01 2.228614e-01 2.228614e-01 2.228614e-01 2.228614e-01 2.228614e-01 2.228614e-01 2.228614e-01 2.228614e-01 2.228614e-01 2.228614e-01 2.228614e-01 2.228614e-01 2.228614e-01 2.228614e-01 2.228614e-01 2.228614e-01 2.228614e-01 2.228614e-01 2.228614e-01 2.228614e-01 2.228614e-01 2.228614e-01 2.228614e-01 2.228614e-01 2.228614e-01 2.228614e-01 2.228614e-01 2.228614e-01 2.228614e-01 2.228614e-01 2.228614e-01 2.228614e-01 2.228614e-01 2.228614e-01 2.228614e-01 2.228614e-01 2.228614e-01 2.228614e-01 2.228614e-01 2.228614e-01 2.228614e-01 2.228614e-01 2.228614e-01 2.228614e-01 2.228614e-01 2.228614e-01 2.228614e-01 2.228614e-01 2.228614e-01 2.228614e-01 2.228614e-01 2.228614e-01 2.228614e-01 2.228614e-01 2.228614e-01 2.228614e-01 2.228614e-01 2.228614e-01 2.228614e-01 2.228614e-01 2.228614e-01 2.228614e-01 2.228614e-01 2.228614e-01 2.228614e-01 2.228614e-01 2.228614e-01 2.228614e-01 2.228614e-01 2.228614e-01 2.228614e-01 2.228614e-01 2.228614e-01 2.228614e-01 2.228614e-01 2.228614e-01 2.228614e-01 2.228614e-01 2.228614e-01 2.228614e-01 2.228614e-01 2.228614e-01 2.228614e-01 2.228614e-01 2.228614e-01 2.228614e-01 2.228614e-01 2.228614e-01 2.228614e-01 2.228614e-01 2.228614e-01 2.228614e-01 2.228614e-01 2.228614e-01 2.228614e-01 2.228614e-01 2.228614e-01 2.228614e-01 2.228614e-01 2.228614e-01 2.228614e-01 2.228614e-01 2.228614e-01 2.228614e-01 2.228614e-01 2.228614e-01 2.228614e-01 2.228614e-01 2.228614e-01 2.228614e-01 2.228614e-01 2.228614e-01 2.228614e-01 2.228614e-01 2.228614e-01 2.228614e-01 2.228614e-01 2.228614e-01 2.228614e-01 2.228614e-01 2.228614e-01 2.228614e-01 2.228614e-01 2.228614e-01 2.228614e-01 2.228614e-01 2.228614e-01 2.228614e-01 2.228614e-01 2.228614e-01 2.228614e-01 2.228614e-01 2.228614e-01 2.228614e-01 2.228614e-01 2.228614e-01 2.228614e-01 2.228614e-01 2.228614e-01 2.228614e-01 2.228614e-01 2.228614e-01 2.228614e-01 2.228614e-01 2.228614e-01 2.228614e-01 2.228614e-01 2.228614e-01 2.228614e-01 2.228614e-01 2.228614e-01 2.228614e-01 2.228614e-01 2.228614e-01 2.228614e-01 2.228614e-01 2.228614e-01 2.228614e-01 2.228614e-01 2.228614e-01 2.228614e-01 2.228614e-01 2.228614e-01 2.228614e-01 2.228614e-01 2.228614e-01 2.228614e-01 2.228614e-01 2.228614e-01 2.228614e-01 2.228614e-01 2.228614e-01 2.228614e-01 2.228614e-01 2.228614e-01 2.228614e-01 2.228614e-01 2.228614e-01 2.228614e-01 2.228614e-01 2.228614e-01 2.228614e-01 2.228614e-01 2.228614e-01 2.228614e-01 2.228614e-01 2.228614e-01 2.228614e-01 2.228614e-01 2.228614e-01 2.228614e-01 2.228614e-01 2.228614e-01 2.228614e-01 2.228614e-01 2.228614e-01 2.228614e-01 2.228614e-01 2.228614e-01 2.228614e-01 2.228614e-01 2.228614e-01 2.228614e-01 2.228614e-01 2.228614e-01 2.228614e-01 2.228614e-01 2.228614e-01 2.228614e-01 2.228614e-01 2.228614e-01 2.228614e-01 2.228614e-01 2.228614e-01 2.228614e-01 2.228614e-01 2.228614e-01 2.228614e-01 2.228614e-01 2.228614e-01 2.228614e-01 2.228614e-01 2.228614e-01 2.228614e-01 2.228614e-01 2.228614e-01 2.228614e-01 2.228614e-01 2.228614e-01 2.228614e-01 2.228614e-01 2.228614e-01 2.228614e-01 2.228614e-01 2.228614e-01 2.228614e-01 2.228614e-01 2.228614e-01 2.228614e-01 2.228614e-01 2.228614e-01 2.228614e-01 2.228614e-01 2.228614e-01 2.228614e-01 2.228614e-01 2.228614e-01 2.228614e-01 2.228614e-01 2.228614e-01 2.228614e-01 2.228614e-01 2.228614e-01 2.228614e-01 2.228614e-01 2.228614e-01 2.228614e-01 2.228614e-01 2.228614e-01 2.228614e-01 2.228614e-01 2.228614e-01 2.228614e-01 2.228614e-01 2.228614e-01 2.228614e-01 2.228614e-01 2.228614e-01 2.228614e-01 2.228614e-01 2.228614e-01 2.228614e-01 2.228614e-01 2.228614e-01 2.228614e-01 2.228614e-01 2.228614e-01 2.228614e-01 2.228614e-01 2.228614e-01 2.228614e-01 2.228614e-01 2.228614e-01 2.228614e-01 2.228614e-01 2.228614e-01 2.228614e-01 2.228614e-01 2.228614e-01 2.228614e-01 2.228614e-01 2.228614e-01 2.228614e-01 2.228614e-01 2.228614e-01 2.228614e-01 2.228614e-01 2.228614e-01 2.228614e-01 2.228614e-01 2.228614e-01 2.228614e-01 2.228614e-01 2.228614e-01 2.228614e-01 2.228614e-01 2.228614e-01 2.228614e-01 2.228614e-01 2.228614e-01 2.228614e-01 2.228614e-01 2.228614e-01 2.228614e-01 2.228614e-01 2.228614e-01 2.228614e-01 2.228614e-01 2.228614e-01 2.228614e-01 2.228614e-01 2.228614e-01 2.228614e-01 2.228614e-01 2.228614e-01 2.228614e-01 2.228614e-01 2.228614e-01 2.228614e-01 2.228614e-01 2.228614e-01 2.228614e-01 2.228614e-01 2.228614e-01 2.228614e-01 2.228614e-01 2.228614e-01 2.228614e-01 2.228614e-01 2.228614e-01 2.228614e-01 2.228614e-01 2.228614e-01 2.228614e-01 2.228614e-01 2.228614e-01 2.228614e-01 2.228614e-01 2.228614e-01 2.228614e-01 2.228614e-01 2.228614e-01 2.228614e-01 2.228614e-01 2.228614e-01 2.228614e-01 2.228614e-01 2.228614e-01 2.228614e-01 2.228614e-01 2.228614e-01 2.228614e-01 2.228614e-01 2.228614e-01 2.228614e-01 2.228614e-01 2.228614e-01 2.228614e-01 2.228614e-01 2.228614e-01 2.228614e-01 2.228614e-01 2.228614e-01 2.228614e-01 2.228614e-01 2.228614e-01 2.228614e-01 2.228614e-01 2.228614e-01 2.228614e-01 2.228614e-01 2.228614e-01 2.228614e-01 2.228614e-01 2.228614e-01 2.228614e-01 2.228614e-01 2.228614e-01 2.228614e-01 2.228614e-01 2.228614e-01 2.228614e-01 2.228614e-01 2.228614e-01 2.228614e-01 2.228614e-01 2.228614e-01 2.228614e-01 2.228614e-01 2.228614e-01 2.228614e-01 2.228614e-01 2.228614e-01 2.228614e-01 2.228614e-01 2.228614e-01 2.228614e-01 2.228614e-01 2.228614e-01 2.228614e-01 2.228614e-01 2.228614e-01 2.228614e-01 2.228614e-01 2.228614e-01 2.228614e-01 2.228614e-01 2.228614e-01 2.228614e-01 2.228614e-01 2.228614e-01 2.228614e-01 2.228614e-01 2.228614e-01 2.228614e-01 2.228614e-01 2.228614e-01 2.228614e-01 2.228614e-01 2.228614e-01 2.228614e-01 2.228614e-01 2.228614e-01 2.228614e-01 2.228614e-01 2.228614e-01 2.228614e-01 2.228614e-01 2.228614e-01 2.228614e-01 2.228614e-01 2.228614e-01 2.228614e-01 2.228614e-01 2.228614e-01 2.228614e-01 2.228614e-01 2.228614e-01 2.228614e-01 2.228614e-01 2.228614e-01 2.228614e-01 2.228614e-01 2.228614e-01 2.228614e-01 2.228614e-01 2.228614e-01 2.228614e-01 2.228614e-01 2.228614e-01 2.228614e-01 2.228614e-01 2.228614e-01 2.228614e-01 2.228614e-01 2.228614e-01 2.228614e-01 2.228614e-01 2.228614e-01 2.228614e-01 2.228614e-01 2.228614e-01 2.228614e-01 2.228614e-01 2.228614e-01 2.228614e-01 2.228614e-01 2.228614e-01 2.228614e-01 2.228614e-01 2.228614e-01 2.228614e-01 2.228614e-01 2.228614e-01 2.228614e-01 2.228614e-01 2.228614e-01 2.228614e-01 2.228614e-01 2.228614e-01 2.228614e-01 2.228614e-01 2.228614e-01 2.228614e-01 2.228614e-01 2.228614e-01 2.228614e-01 2.228614e-01 2.228614e-01 2.228614e-01 2.228614e-01 2.228614e-01 2.228614e-01 2.228614e-01 2.228614e-01 2.228614e-01 2.228614e-01 2.228614e-01 2.228614e-01 2.228614e-01 2.228614e-01 2.228614e-01 2.228614e-01 2.228614e-01 2.228614e-01 2.228614e-01 2.228614e-01 2.228614e-01 2.228614e-01 2.228614e-01 2.228614e-01 2.228614e-01 2.228614e-01 2.228614e-01 2.228614e-01 2.228614e-01 2.228614e-01 2.228614e-01 2.228614e-01 2.228614e-01 2.228614e-01 2.228614e-01 2.228614e-01 2.228614e-01 2.228614e-01 2.228614e-01 2.228614e-01 2.228614e-01 2.228614e-01 2.228614e-01 2.228614e-01 2.228614e-01 2.228614e-01 2.228614e-01 2.228614e-01 2.228614e-01 2.228614e-01 2.228614e-01 2.228614e-01 2.228614e-01 2.228614e-01 2.228614e-01 2.228614e-01 2.228614e-01 2.228614e-01 2.228614e-01 2.228614e-01 2.228614e-01 2.228614e-01 2.228614e-01 2.228614e-01 2.228614e-01 2.228614e-01 2.228614e-01 2.228614e-01 2.228614e-01 2.228614e-01 2.228614e-01 2.228614e-01 2.228614e-01 2.228614e-01 2.228614e-01 2.228614e-01 2.228614e-01 2.228614e-01 2.228614e-01 2.228614e-01 2.228614e-01 2.228614e-01 2.228614e-01 2.228614e-01 2.228614e-01 2.228614e-01 2.228614e-01 2.228614e-01 2.228614e-01 2.228614e-01 2.228614e-01 2.228614e-01 2.228614e-01 2.228614e-01 2.228614e-01 2.228614e-01 2.228614e-01 2.228614e-01 2.228614e-01 2.228614e-01 2.228614e-01 2.228614e-01 2.228614e-01 2.228614e-01 2.228614e-01 2.228614e-01 2.228614e-01 2.228614e-01 2.228614e-01 2.228614e-01 2.228614e-01 2.228614e-01 2.228614e-01 2.228614e-01 2.228614e-01 2.228614e-01 2.228614e-01 2.228614e-01 2.228614e-01 2.228614e-01 2.228614e-01 2.228614e-01 2.228614e-01 2.228614e-01 2.228614e-01 2.228614e-01 2.228614e-01 2.228614e-01 2.228614e-01 2.228614e-01 2.228614e-01 2.228614e-01 2.228614e-01 2.228614e-01 2.228614e-01 2.228614e-01 2.228614e-01 2.228614e-01 2.228614e-01 2.228614e-01 2.228614e-01 2.228614e-01 2.228614e-01 2.228614e-01 2.228614e-01 2.228614e-01 2.228614e-01 2.228614e-01 2.228614e-01 2.228614e-01 2.228614e-01 2.228614e-01 2.228614e-01 2.228614e-01 2.228614e-01 2.228614e-01 2.228614e-01 2.228614e-01 2.228614e-01 2.228614e-01 2.228614e-01 2.228614e-01 2.228614e-01 2.228614e-01 2.228614e-01 2.228614e-01 2.228614e-01 2.228614e-01 2.228614e-01 2.228614e-01 2.228614e-01 2.228614e-01 2.228614e-01 2.228614e-01 2.228614e-01 2.228614e-01 2.228614e-01 2.228614e-01 2.228614e-01 2.228614e-01 2.228614e-01 2.228614e-01 2.228614e-01 2.228614e-01 2.228614e-01 2.228614e-01 2.228614e-01 2.228614e-01 2.228614e-01 2.228614e-01 2.228614e-01 2.228614e-01 2.228614e-01 2.228614e-01 2.228614e-01 2.228614e-01 2.228614e-01 2.228614e-01 2.228614e-01 2.228614e-01 2.228614e-01 2.228614e-01 2.228614e-01 2.228614e-01 2.228614e-01 2.228614e-01 2.228614e-01 2.228614e-01 2.228614e-01 2.228614e-01 2.228614e-01 2.228614e-01 2.228614e-01 2.228614e-01 2.228614e-01 2.228614e-01 2.228614e-01 2.228614e-01 2.228614e-01 2.228614e-01 2.228614e-01 2.228614e-01 2.228614e-01 2.228614e-01 2.228614e-01 2.228614e-01 2.228614e-01 2.228614e-01 2.228614e-01 2.228614e-01 2.228614e-01 2.228614e-01 2.228614e-01 2.228614e-01 2.228614e-01 2.228614e-01 2.228614e-01 2.228614e-01 2.228614e-01 2.228614e-01 2.228614e-01 2.228614e-01 2.228614e-01 2.228614e-01 2.228614e-01 2.228614e-01 2.228614e-01 2.228614e-01 2.228614e-01 2.228614e-01 2.228614e-01 2.228614e-01 2.228614e-01 2.228614e-01 2.228614e-01 2.228614e-01 2.228614e-01 2.228614e-01 2.228614e-01 2.228614e-01 2.228614e-01 2.228614e-01 2.228614e-01 2.228614e-01 2.228614e-01 2.228614e-01 2.228614e-01 2.228614e-01 2.228614e-01 2.228614e-01 2.228614e-01 2.228614e-01 2.228614e-01 2.228614e-01 2.228614e-01 2.228614e-01 2.228614e-01 2.228614e-01 2.228614e-01 2.228614e-01 2.228614e-01 2.228614e-01 2.228614e-01 2.228614e-01 2.228614e-01 2.228614e-01 2.228614e-01 2.228614e-01 2.228614e-01 2.228614e-01 2.228614e-01 2.228614e-01 2.228614e-01 2.228614e-01 2.228614e-01 2.228614e-01 2.228614e-01 2.228614e-01 2.228614e-01 2.228614e-01 2.228614e-01 2.228614e-01 2.228614e-01 2.228614e-01 2.228614e-01 2.228614e-01 2.228614e-01 2.228614e-01 2.228614e-01 2.228614e-01 2.228614e-01 2.228614e-01 2.228614e-01 2.228614e-01 2.228614e-01 2.228614e-01 2.228614e-01 2.228614e-01 2.228614e-01 2.228614e-01 2.228614e-01 2.228614e-01 2.228614e-01 2.228614e-01 2.228614e-01 2.228614e-01 2.228614e-01 2.228614e-01 2.228614e-01 2.228614e-01 2.228614e-01 2.228614e-01 2.228614e-01 2.228614e-01 2.228614e-01 2.228614e-01 2.228614e-01 2.228614e-01 2.228614e-01 2.228614e-01 2.228614e-01 2.228614e-01 2.228614e-01 2.228614e-01 2.228614e-01 2.228614e-01 2.228614e-01 2.228614e-01 2.228614e-01 2.228614e-01 2.228614e-01 2.228614e-01 2.228614e-01 2.228614e-01 2.228614e-01 2.228614e-01 2.228614e-01 2.228614e-01 2.228614e-01 2.228614e-01 2.228614e-01 2.228614e-01 2.228614e-01 2.228614e-01 2.228614e-01 2.228614e-01 2.228614e-01 2.228614e-01 2.228614e-01 2.228614e-01 2.228614e-01 2.228614e-01 2.228614e-01 2.228614e-01 2.228614e-01 2.228614e-01 2.228614e-01 2.228614e-01 2.228614e-01 2.228614e-01 2.228614e-01 2.228614e-01 2.228614e-01 2.228614e-01 2.228614e-01 2.228614e-01 2.228614e-01 2.228614e-01 2.228614e-01 2.228614e-01 2.228614e-01 2.228614e-01 2.228614e-01 2.228614e-01 2.228614e-01 2.228614e-01 2.228614e-01 2.228614e-01 2.228614e-01 2.228614e-01 2.228614e-01 2.228614e-01 2.228614e-01 2.228614e-01 2.228614e-01 2.228614e-01 2.228614e-01 2.228614e-01 2.228614e-01 2.228614e-01 2.228614e-01 2.228614e-01 2.228614e-01 2.228614e-01 2.228614e-01 2.228614e-01 2.228614e-01 2.228614e-01 2.228614e-01 2.228614e-01 2.228614e-01 2.228614e-01 2.228614e-01 2.228614e-01 2.228614e-01 2.228614e-01 2.228614e-01 2.228614e-01 2.228614e-01 2.228614e-01 2.228614e-01 2.228614e-01 2.228614e-01 2.228614e-01 2.228614e-01 2.228614e-01 2.228614e-01 2.228614e-01 2.228614e-01 2.228614e-01 2.228614e-01 2.228614e-01 2.228614e-01 2.228614e-01 2.228614e-01 2.228614e-01 2.228614e-01 2.228614e-01 2.228614e-01 2.228614e-01 2.228614e-01 2.228614e-01 2.228614e-01 2.228614e-01 2.228614e-01 2.228614e-01 2.228614e-01 2.228614e-01 2.228614e-01 2.228614e-01 2.228614e-01 2.228614e-01 2.228614e-01 2.228614e-01 2.228614e-01 2.228614e-01 2.228614e-01 2.228614e-01 2.228614e-01 2.228614e-01 2.228614e-01 2.228614e-01 2.228614e-01 2.228614e-01 2.228614e-01 2.228614e-01 2.228614e-01 2.228614e-01 2.228614e-01 2.228614e-01 2.228614e-01 2.228614e-01 2.228614e-01 2.228614e-01 2.228614e-01 2.228614e-01 2.228614e-01 2.228614e-01 2.228614e-01 2.228614e-01 2.228614e-01 2.228614e-01 2.228614e-01 2.228614e-01 2.228614e-01 2.228614e-01 2.228614e-01 2.228614e-01 2.228614e-01 2.228614e-01 2.228614e-01 2.228614e-01 2.228614e-01 2.228614e-01 2.228614e-01 2.228614e-01 2.228614e-01 2.228614e-01 2.228614e-01 2.228614e-01 2.228614e-01 2.228614e-01 2.228614e-01 2.228614e-01 2.228614e-01 2.228614e-01 2.228614e-01 2.228614e-01 2.228614e-01 2.228614e-01 2.228614e-01 2.228614e-01 2.228614e-01 2.228614e-01 2.228614e-01 2.228614e-01 2.228614e-01 2.228614e-01 2.228614e-01 2.228614e-01 2.228614e-01 2.228614e-01 2.228614e-01 2.228614e-01 2.228614e-01 2.228614e-01 2.228614e-01 2.228614e-01 2.228614e-01 2.228614e-01 2.228614e-01 2.228614e-01 2.228614e-01 2.228614e-01 2.228614e-01 2.228614e-01 2.228614e-01 2.228614e-01 2.228614e-01 2.228614e-01 2.228614e-01 2.228614e-01 2.228614e-01 2.228614e-01 2.228614e-01 2.228614e-01 2.228614e-01 2.228614e-01 2.228614e-01 2.228614e-01 2.228614e-01 2.228614e-01 2.228614e-01 2.228614e-01 2.228614e-01 2.228614e-01 2.228614e-01 2.228614e-01 2.228614e-01 2.228614e-01 2.228614e-01 2.228614e-01 2.228614e-01 2.228614e-01 2.228614e-01 2.228614e-01 2.228614e-01 2.228614e-01 2.228614e-01 2.228614e-01 2.228614e-01 2.228614e-01 2.228614e-01 2.228614e-01 2.228614e-01 2.228614e-01 2.228614e-01 2.228614e-01 2.228614e-01 2.228614e-01 2.228614e-01 2.228614e-01 2.228614e-01 2.228614e-01 2.228614e-01 2.228614e-01 2.228614e-01 2.228614e-01 2.228614e-01 2.228614e-01 2.228614e-01 2.228614e-01 2.228614e-01 2.228614e-01 2.228614e-01 2.228614e-01 2.228614e-01 2.228614e-01 2.228614e-01 2.228614e-01 2.228614e-01 2.228614e-01 2.228614e-01 2.228614e-01 2.228614e-01 2.228614e-01 2.228614e-01 2.228614e-01 2.228614e-01 2.228614e-01 2.228614e-01 2.228614e-01 2.228614e-01 2.228614e-01 2.228614e-01 2.228614e-01 2.228614e-01 2.228614e-01 2.228614e-01 2.228614e-01 2.228614e-01 2.228614e-01 2.228614e-01 2.228614e-01 2.228614e-01 2.228614e-01 2.228614e-01 2.228614e-01 2.228614e-01 2.228614e-01 2.228614e-01 2.228614e-01 2.228614e-01 2.228614e-01 2.228614e-01 2.228614e-01 2.228614e-01 2.228614e-01 2.228614e-01 2.228614e-01 2.228614e-01 2.228614e-01 2.228614e-01 2.228614e-01 2.228614e-01 2.228614e-01 2.228614e-01 2.228614e-01 2.228614e-01 2.228614e-01 2.228614e-01 2.228614e-01 2.228614e-01 2.228614e-01 2.228614e-01 2.228614e-01 2.228614e-01 2.228614e-01 2.228614e-01 2.228614e-01 2.228614e-01 2.228614e-01 2.228614e-01 2.228614e-01 2.228614e-01 2.228614e-01 2.228614e-01 2.228614e-01 2.228614e-01 2.228614e-01 2.228614e-01 2.228614e-01 2.228614e-01 2.228614e-01 2.228614e-01 2.228614e-01 2.228614e-01 2.228614e-01 2.228614e-01 2.228614e-01 2.228614e-01 2.228614e-01 2.228614e-01 2.228614e-01 2.228614e-01 2.228614e-01 2.228614e-01 2.228614e-01 2.228614e-01 2.228614e-01 2.228614e-01 2.228614e-01 2.228614e-01 2.228614e-01 2.228614e-01 2.228614e-01 2.228614e-01 2.228614e-01 2.228614e-01 2.228614e-01 2.228614e-01 2.228614e-01 2.228614e-01 2.228614e-01 2.228614e-01 2.228614e-01 2.228614e-01 2.228614e-01 2.228614e-01 2.228614e-01 2.228614e-01 2.228614e-01 2.228614e-01 2.228614e-01 2.228614e-01 2.228614e-01 2.228614e-01 2.228614e-01 2.228614e-01 2.228614e-01 2.228614e-01 2.228614e-01 2.228614e-01 2.228614e-01 2.228614e-01 2.228614e-01 2.228614e-01 2.228614e-01 2.228614e-01 2.228614e-01 2.228614e-01 2.228614e-01 2.228614e-01 2.228614e-01 2.228614e-01 2.228614e-01 2.228614e-01 2.228614e-01 2.228614e-01 2.228614e-01 2.228614e-01 2.228614e-01 2.228614e-01 2.228614e-01 2.228614e-01 2.228614e-01 2.228614e-01 2.228614e-01 2.228614e-01 2.228614e-01 2.228614e-01 2.228614e-01 2.228614e-01 2.228614e-01 2.228614e-01 2.228614e-01 2.228614e-01 2.228614e-01 2.228614e-01 2.228614e-01 2.228614e-01 2.228614e-01 2.228614e-01 2.228614e-01 2.228614e-01 2.228614e-01 2.228614e-01 2.228614e-01 2.228614e-01 2.228614e-01 2.228614e-01 2.228614e-01 2.228614e-01 2.228614e-01 2.228614e-01 2.228614e-01 2.228614e-01 2.228614e-01 2.228614e-01 2.228614e-01 2.228614e-01 2.228614e-01 2.228614e-01 2.228614e-01 2.228614e-01 2.228614e-01 2.228614e-01 2.228614e-01 2.228614e-01 2.228614e-01 2.228614e-01 2.228614e-01 2.228614e-01 2.228614e-01 2.228614e-01 2.228614e-01 2.228614e-01 2.228614e-01 2.228614e-01 2.228614e-01 2.228614e-01 2.228614e-01 2.228614e-01 2.228614e-01 2.228614e-01 2.228614e-01 2.228614e-01 2.228614e-01 2.228614e-01 2.228614e-01 2.228614e-01 2.228614e-01 2.228614e-01 2.228614e-01 2.228614e-01 2.228614e-01 2.228614e-01 2.228614e-01 2.228614e-01 2.228614e-01 2.228614e-01 2.228614e-01 2.228614e-01 2.228614e-01 2.228614e-01 2.228614e-01 2.228614e-01 2.228614e-01 2.228614e-01 2.228614e-01 2.228614e-01 2.228614e-01 2.228614e-01 2.228614e-01 2.228614e-01 2.228614e-01 2.228614e-01 2.228614e-01 2.228614e-01 2.228614e-01 2.228614e-01 2.228614e-01 2.228614e-01 2.228614e-01 2.228614e-01 2.228614e-01 2.228614e-01 2.228614e-01 2.228614e-01 2.228614e-01 2.228614e-01 2.228614e-01 2.228614e-01 2.228614e-01 2.228614e-01 2.228614e-01 2.228614e-01 2.228614e-01 2.228614e-01 2.228614e-01 2.228614e-01 2.228614e-01 2.228614e-01 2.228614e-01 2.228614e-01 2.228614e-01 2.228614e-01 2.228614e-01 2.228614e-01 2.228614e-01 2.228614e-01 2.228614e-01 2.228614e-01 2.228614e-01 2.228614e-01 2.228614e-01 2.228614e-01 2.228614e-01 2.228614e-01 2.228614e-01 2.228614e-01 2.228614e-01 2.228614e-01 2.228614e-01 2.228614e-01 2.228614e-01 2.228614e-01 2.228614e-01 2.228614e-01 2.228614e-01 2.228614e-01 2.228614e-01 2.228614e-01 2.228614e-01 2.228614e-01 2.228614e-01 2.228614e-01 2.228614e-01 2.228614e-01 2.228614e-01 2.228614e-01 2.228614e-01 2.228614e-01 2.228614e-01 2.228614e-01 2.228614e-01 2.228614e-01 2.228614e-01 2.228614e-01 2.228614e-01 2.228614e-01 2.228614e-01 2.228614e-01 2.228614e-01 2.228614e-01 2.228614e-01 2.228614e-01 2.228614e-01 2.228614e-01 2.228614e-01 2.228614e-01 2.228614e-01 2.228614e-01 2.228614e-01 2.228614e-01 2.228614e-01 2.228614e-01 2.228614e-01 2.228614e-01 2.228614e-01 2.228614e-01 2.228614e-01 2.228614e-01 2.228614e-01 2.228614e-01 2.228614e-01 2.228614e-01 2.228614e-01 2.228614e-01 2.228614e-01 2.228614e-01 2.228614e-01 2.228614e-01 2.228614e-01 2.228614e-01 2.228614e-01 2.228614e-01 2.228614e-01 2.228614e-01 2.228614e-01 2.228614e-01 2.228614e-01 2.228614e-01 2.228614e-01 2.228614e-01 2.228614e-01 2.228614e-01 2.228614e-01 2.228614e-01 2.228614e-01 2.228614e-01 2.228614e-01 2.228614e-01 2.228614e-01 2.228614e-01 2.228614e-01 2.228614e-01 2.228614e-01 2.228614e-01 2.228614e-01 2.228614e-01 2.228614e-01 2.228614e-01 2.228614e-01 2.228614e-01 2.228614e-01 2.228614e-01 2.228614e-01 2.228614e-01 2.228614e-01 2.228614e-01 2.228614e-01 2.228614e-01 2.228614e-01 2.228614e-01 2.228614e-01 2.228614e-01 2.228614e-01 2.228614e-01 2.228614e-01 2.228614e-01 2.228614e-01 2.228614e-01 2.228614e-01 2.228614e-01 2.228614e-01 2.228614e-01 2.228614e-01 2.228614e-01 2.228614e-01 2.228614e-01 2.228614e-01 2.228614e-01 2.228614e-01 2.228614e-01 2.228614e-01 2.228614e-01 2.228614e-01 2.228614e-01 2.228614e-01 2.228614e-01 2.228614e-01 2.228614e-01 2.228614e-01 2.228614e-01 2.228614e-01 2.228614e-01 2.228614e-01 2.228614e-01 2.228614e-01 2.228614e-01 2.228614e-01 2.228614e-01 2.228614e-01 2.228614e-01 2.228614e-01 2.228614e-01 2.228614e-01 2.228614e-01 2.228614e-01 2.228614e-01 2.228614e-01 2.228614e-01 2.228614e-01 2.228614e-01 2.228614e-01 2.228614e-01 2.228614e-01 2.228614e-01 2.228614e-01 2.228614e-01 2.228614e-01 2.228614e-01 2.228614e-01 2.228614e-01 2.228614e-01 2.228614e-01 2.228614e-01 2.228614e-01 2.228614e-01 2.228614e-01 2.228614e-01 2.228614e-01 2.228614e-01 2.228614e-01 2.228614e-01 2.228614e-01 2.228614e-01 2.228614e-01 2.228614e-01 2.228614e-01 2.228614e-01 2.228614e-01 2.228614e-01 2.228614e-01 2.228614e-01 2.228614e-01 2.228614e-01 2.228614e-01 2.228614e-01 2.228614e-01 2.228614e-01 2.228614e-01 2.228614e-01 2.228614e-01 2.228614e-01 2.228614e-01 2.228614e-01 2.228614e-01 2.228614e-01 2.228614e-01 2.228614e-01 2.228614e-01 2.228614e-01 2.228614e-01 2.228614e-01 2.228614e-01 2.228614e-01 2.228614e-01 2.228614e-01 2.228614e-01 2.228614e-01 2.228614e-01 2.228614e-01 2.228614e-01 2.228614e-01 2.228614e-01 2.228614e-01 2.228614e-01 2.228614e-01 2.228614e-01 2.228614e-01 2.228614e-01 2.228614e-01 2.228614e-01 2.228614e-01 2.228614e-01 2.228614e-01 2.228614e-01 2.228614e-01 2.228614e-01 2.228614e-01 2.228614e-01 2.228614e-01 2.228614e-01 2.228614e-01 2.228614e-01 2.228614e-01 2.228614e-01 2.228614e-01 2.228614e-01 2.228614e-01 2.228614e-01 2.228614e-01 2.228614e-01 2.228614e-01 2.228614e-01 2.228614e-01 2.228614e-01 2.228614e-01 2.228614e-01 2.228614e-01 2.228614e-01 2.228614e-01 2.228614e-01 2.228614e-01 2.228614e-01 2.228614e-01 2.228614e-01 2.228614e-01 2.228614e-01 2.228614e-01 2.228614e-01 2.228614e-01 2.228614e-01 2.228614e-01 2.228614e-01 2.228614e-01 2.228614e-01 2.228614e-01 2.228614e-01 2.228614e-01 2.228614e-01 2.228614e-01 2.228614e-01 2.228614e-01 2.228614e-01 2.228614e-01 2.228614e-01 2.228614e-01 2.228614e-01 2.228614e-01 2.228614e-01 2.228614e-01 2.228614e-01 2.228614e-01 2.228614e-01 2.228614e-01 2.228614e-01 2.228614e-01 2.228614e-01 2.228614e-01 2.228614e-01 2.228614e-01 2.228614e-01 2.228614e-01 2.228614e-01 2.228614e-01 2.228614e-01 2.228614e-01 2.228614e-01 2.228614e-01 2.228614e-01 2.228614e-01 2.228614e-01 2.228614e-01 2.228614e-01 2.228614e-01 2.228614e-01 2.228614e-01 2.228614e-01 2.228614e-01 2.228614e-01 2.228614e-01 2.228614e-01 2.228614e-01 2.228614e-01 2.228614e-01 2.228614e-01 2.228614e-01 2.228614e-01 2.228614e-01 2.228614e-01 2.228614e-01 2.228614e-01 2.228614e-01 2.228614e-01 2.228614e-01 2.228614e-01 2.228614e-01 2.228614e-01 2.228614e-01 2.228614e-01 2.228614e-01 2.228614e-01 2.228614e-01 2.228614e-01 2.228614e-01 2.228614e-01 2.228614e-01 2.228614e-01 2.228614e-01 2.228614e-01 2.228614e-01 2.228614e-01 2.228614e-01 2.228614e-01 2.228614e-01 2.228614e-01 2.228614e-01 2.228614e-01 2.228614e-01 2.228614e-01 2.228614e-01 2.228614e-01 2.228614e-01 2.228614e-01 2.228614e-01 2.228614e-01 2.228614e-01 2.228614e-01 2.228614e-01 2.228614e-01 2.228614e-01 2.228614e-01 2.228614e-01 2.228614e-01 2.228614e-01 2.228614e-01 2.228614e-01 2.228614e-01 2.228614e-01 2.228614e-01 2.228614e-01 2.228614e-01 2.228614e-01 2.228614e-01 2.228614e-01 2.228614e-01 2.228614e-01 2.228614e-01 2.228614e-01 2.228614e-01 2.228614e-01 2.228614e-01 2.228614e-01 2.228614e-01 2.228614e-01 2.228614e-01 2.228614e-01 2.228614e-01 2.228614e-01 2.228614e-01 2.228614e-01 2.228614e-01 2.228614e-01 2.228614e-01 2.228614e-01 2.228614e-01 2.228614e-01 2.228614e-01 2.228614e-01 2.228614e-01 2.228614e-01 2.228614e-01 2.228614e-01 2.228614e-01 2.228614e-01 2.228614e-01 2.228614e-01 2.228614e-01 2.228614e-01 2.228614e-01 2.228614e-01 2.228614e-01 2.228614e-01 2.228614e-01 2.228614e-01 2.228614e-01 2.228614e-01 2.228614e-01 2.228614e-01 2.228614e-01 2.228614e-01 2.228614e-01 2.228614e-01 2.228614e-01 2.228614e-01 2.228614e-01 2.228614e-01 2.228614e-01 2.228614e-01 2.228614e-01 2.228614e-01 2.228614e-01 2.228614e-01 2.228614e-01 2.228614e-01 2.228614e-01 2.228614e-01 2.228614e-01 2.228614e-01 2.228614e-01 2.228614e-01 2.228614e-01 2.228614e-01 2.228614e-01 2.228614e-01 2.228614e-01 2.228614e-01 2.228614e-01 2.228614e-01 2.228614e-01 2.228614e-01 2.228614e-01 2.228614e-01 2.228614e-01 2.228614e-01 2.228614e-01 2.228614e-01 2.228614e-01 2.228614e-01 2.228614e-01 2.228614e-01 2.228614e-01 2.228614e-01 2.228614e-01 
5.824007e+03 3.143242e-01 3.092099e-01 2.999757e-01 2.993331e-01 2.993331e-01 2.993331e-01 2.984757e-01 2.977647e-01 2.940088e-01 2.940088e-01 2.940088e-01 2.933144e-01 2.781232e-01 2.769075e-01 2.769075e-01 2.684760e-01 2.675676e-01 2.675676e-01 2.672941e-01 2.672941e-01 2.642392e-01 2.642392e-01 2.615649e-01 2.563258e-01 2.563258e-01 2.563258e-01 2.563258e-01 2.556622e-01 2.428298e-01 2.422134e-01 2.393965e-01 2.393965e-01 2.376196e-01 2.319380e-01 2.289065e-01 2.289065e-01 2.254775e-01 2.239128e-01 2.233018e-01 2.232904e-01 2.232904e-01 2.229989e-01 2.229989e-01 2.229989e-01 2.229989e-01 2.229989e-01 2.229502e-01 2.229502e-01 2.229502e-01 2.229502e-01 2.229121e-01 2.229121e-01 2.229121e-01 2.229121e-01 2.229121e-01 2.228814e-01 2.228650e-01 2.228632e-01 2.228632e-01 2.228632e-01 2.228632e-01 2.228632e-01 2.228619e-01 2.228619e-01 2.228615e-01 2.228615e-01 2.228615e-01 2.228615e-01 2.228615e-01 2.228615e-01 2.228614e-01 2.228614e-01 2.228614e-01 2.228614e-01 2.228614e-01 2.228614e-01 2.228614e-01 2.228614e-01 2.228614e-01 2.228614e-01 2.228614e-01 2.228614e-01 2.228614e-01 2.228614e-01 2.228614e-01 2.228614e-01 2.228614e-01 2.228614e-01 2.228614e-01 2.228614e-01 2.228614e-01 2.228614e-01 2.228614e-01 2.228614e-01 2.228614e-01 2.228614e-01 2.228614e-01 2.228614e-01 2.228614e-01 2.228614e-01 2.228614e-01 2.228614e-01 2.228614e-01 2.228614e-01 2.228614e-01 2.228614e-01 2.228614e-01 2.228614e-01 2.228614e-01 2.228614e-01 2.228614e-01 2.228614e-01 2.228614e-01 2.228614e-01 2.228614e-01 2.228614e-01 2.228614e-01 2.228614e-01 2.228614e-01 2.228614e-01 2.228614e-01 2.228614e-01 2.228614e-01 2.228614e-01 2.228614e-01 2.228614e-01 2.228614e-01 2.228614e-01 2.228614e-01 2.228614e-01 2.228614e-01 2.228614e-01 2.228614e-01 2.228614e-01 2.228614e-01 2.228614e-01 2.228614e-01 2.228614e-01 2.228614e-01 2.228614e-01 2.228614e-01 2.228614e-01 2.228614e-01 2.228614e-01 2.228614e-01 2.228614e-01 2.228614e-01 2.228614e-01 2.228614e-01 2.228614e-01 2.228614e-01 2.228614e-01 2.228614e-01 2.228614e-01 2.228614e-01 2.228614e-01 2.228614e-01 2.228614e-01 2.228614e-01 2.228614e-01 2.228614e-01 2.228614e-01 2.228614e-01 2.228614e-01 2.228614e-01 2.228614e-01 2.228614e-01 2.228614e-01 2.228614e-01 2.228614e-01 2.228614e-01 2.228614e-01 2.228614e-01 2.228614e-01 2.228614e-01 2.228614e-01 2.228614e-01 2.228614e-01 2.228614e-01 2.228614e-01 2.228614e-01 2.228614e-01 2.228614e-01 2.228614e-01 2.228614e-01 2.228614e-01 2.228614e-01 2.228614e-01 2.228614e-01 2.228614e-01 2.228614e-01 2.228614e-01 2.228614e-01 2.228614e-01 2.228614e-01 2.228614e-01 2.228614e-01 2.228614e-01 2.228614e-01 2.228614e-01 2.228614e-01 2.228614e-01 2.228614e-01 2.228614e-01 2.228614e-01 2.228614e-01 2.228614e-01 2.228614e-01 2.228614e-01 2.228614e-01 2.228614e-01 2.228614e-01 2.228614e-01 2.228614e-01 2.228614e-01 2.228614e-01 2.228614e-01 2.228614e-01 2.228614e-01 2.228614e-01 2.228614e-01 2.228614e-01 2.228614e-01 2.228614e-01 2.228614e-01 2.228614e-01 2.228614e-01 2.228614e-01 2.228614e-01 2.228614e-01 2.228614e-01 2.228614e-01 2.228614e-01 2.228614e-01 2.228614e-01 2.228614e-01 2.228614e-01 2.228614e-01 2.228614e-01 2.228614e-01 2.228614e-01 2.228614e-01 2.228614e-01 2.228614e-01 2.228614e-01 2.228614e-01 2.228614e-01 2.228614e-01 2.228614e-01 2.228614e-01 2.228614e-01 2.228614e-01 2.228614e-01 2.228614e-01 2.228614e-01 2.228614e-01 2.228614e-01 2.228614e-01 2.228614e-01 2.228614e-01 2.228614e-01 2.228614e-01 2.228614e-01 2.228614e-01 2.228614e-01 2.228614e-01 2.228614e-01 2.228614e-01 2.228614e-01 2.228614e-01 2.228614e-01 2.228614e-01 2.228614e-01 2.228614e-01 2.228614e-01 2.228614e-01 2.228614e-01 2.228614e-01 2.228614e-01 2.228614e-01 2.228614e-01 2.228614e-01 2.228614e-01 2.228614e-01 2.228614e-01 2.228614e-01 2.228614e-01 2.228614e-01 2.228614e-01 2.228614e-01 2.228614e-01 2.228614e-01 2.228614e-01 2.228614e-01 2.228614e-01 2.228614e-01 2.228614e-01 2.228614e-01 2.228614e-01 2.228614e-01 2.228614e-01 2.228614e-01 2.228614e-01 2.228614e-01 2.228614e-01 2.228614e-01 2.228614e-01 2.228614e-01 2.228614e-01 2.228614e-01 2.228614e-01 2.228614e-01 2.228614e-01 2.228614e-01 2.228614e-01 2.228614e-01 2.228614e-01 2.228614e-01 2.228614e-01 2.228614e-01 2.228614e-01 2.228614e-01 2.228614e-01 2.228614e-01 2.228614e-01 2.228614e-01 2.228614e-01 2.228614e-01 2.228614e-01 2.228614e-01 2.228614e-01 2.228614e-01 2.228614e-01 2.228614e-01 2.228614e-01 2.228614e-01 2.228614e-01 2.228614e-01 2.228614e-01 2.228614e-01 2.228614e-01 2.228614e-01 2.228614e-01 2.228614e-01 2.228614e-01 2.228614e-01 2.228614e-01 2.228614e-01 2.228614e-01 2.228614e-01 2.228614e-01 2.228614e-01 2.228614e-01 2.228614e-01 2.228614e-01 2.228614e-01 2.228614e-01 2.228614e-01 2.228614e-01 2.228614e-01 2.228614e-01 2.228614e-01 2.228614e-01 2.228614e-01 2.228614e-01 2.228614e-01 2.228614e-01 2.228614e-01 2.228614e-01 2.228614e-01 2.228614e-01 2.228614e-01 2.228614e-01 2.228614e-01 2.228614e-01 2.228614e-01 2.228614e-01 2.228614e-01 2.228614e-01 2.228614e-01 2.228614e-01 2.228614e-01 2.228614e-01 2.228614e-01 2.228614e-01 2.228614e-01 2.228614e-01 2.228614e-01 2.228614e-01 2.228614e-01 2.228614e-01 2.228614e-01 2.228614e-01 2.228614e-01 2.228614e-01 2.228614e-01 2.228614e-01 2.228614e-01 2.228614e-01 2.228614e-01 2.228614e-01 2.228614e-01 2.228614e-01 2.228614e-01 2.228614e-01 2.228614e-01 2.228614e-01 2.228614e-01 2.228614e-01 2.228614e-01 2.228614e-01 2.228614e-01 2.228614e-01 2.228614e-01 2.228614e-01 2.228614e-01 2.228614e-01 2.228614e-01 2.228614e-01 2.228614e-01 2.228614e-01 2.228614e-01 2.228614e-01 2.228614e-01 2.228614e-01 2.228614e-01 2.228614e-01 2.228614e-01 2.228614e-01 2.228614e-01 2.228614e-01 2.228614e-01 2.228614e-01 2.228614e-01 2.228614e-01 2.228614e-01 2.228614e-01 2.228614e-01 2.228614e-01 2.228614e-01 2.228614e-01 2.228614e-01 2.228614e-01 2.228614e-01 2.228614e-01 2.228614e-01 2.228614e-01 2.228614e-01 2.228614e-01 2.228614e-01 2.228614e-01 2.228614e-01 2.228614e-01 2.228614e-01 2.228614e-01 2.228614e-01 2.228614e-01 2.228614e-01 2.228614e-01 2.228614e-01 2.228614e-01 2.228614e-01 2.228614e-01 2.228614e-01 2.228614e-01 2.228614e-01 2.228614e-01 2.228614e-01 2.228614e-01 2.228614e-01 2.228614e-01 2.228614e-01 2.228614e-01 2.228614e-01 2.228614e-01 2.228614e-01 2.228614e-01 2.228614e-01 2.228614e-01 2.228614e-01 2.228614e-01 2.228614e-01 2.228614e-01 2.228614e-01 2.228614e-01 2.228614e-01 2.228614e-01 2.228614e-01 2.228614e-01 2.228614e-01 2.228614e-01 2.228614e-01 2.228614e-01 2.228614e-01 2.228614e-01 2.228614e-01 2.228614e-01 2.228614e-01 2.228614e-01 2.228614e-01 2.228614e-01 2.228614e-01 2.228614e-01 2.228614e-01 2.228614e-01 2.228614e-01 2.228614e-01 2.228614e-01 2.228614e-01 2.228614e-01 2.228614e-01 2.228614e-01 2.228614e-01 2.228614e-01 2.228614e-01 2.228614e-01 2.228614e-01 2.228614e-01 2.228614e-01 2.228614e-01 2.228614e-01 2.228614e-01 2.228614e-01 2.228614e-01 2.228614e-01 2.228614e-01 2.228614e-01 2.228614e-01 2.228614e-01 2.228614e-01 2.228614e-01 2.228614e-01 2.228614e-01 2.228614e-01 2.228614e-01 2.228614e-01 2.228614e-01 2.228614e-01 2.228614e-01 2.228614e-01 2.228614e-01 2.228614e-01 2.228614e-01 2.228614e-01 2.228614e-01 2.228614e-01 2.228614e-01 2.228614e-01 2.228614e-01 2.228614e-01 2.228614e-01 2.228614e-01 2.228614e-01 2.228614e-01 2.228614e-01 2.228614e-01 2.228614e-01 2.228614e-01 2.228614e-01 2.228614e-01 2.228614e-01 2.228614e-01 2.228614e-01 2.228614e-01 2.228614e-01 2.228614e-01 2.228614e-01 2.228614e-01 2.228614e-01 2.228614e-01 2.228614e-01 2.228614e-01 2.228614e-01 2.228614e-01 2.228614e-01 2.228614e-01 2.228614e-01 2.228614e-01 2.228614e-01 2.228614e-01 2.228614e-01 2.228614e-01 2.228614e-01 2.228614e-01 2.228614e-01 2.228614e-01 2.228614e-01 2.228614e-01 2.228614e-01 2.228614e-01 2.228614e-01 2.228614e-01 2.228614e-01 2.228614e-01 2.228614e-01 2.228614e-01 2.228614e-01 2.228614e-01 2.228614e-01 2.228614e-01 2.228614e-01 2.228614e-01 2.228614e-01 2.228614e-01 2.228614e-01 2.228614e-01 2.228614e-01 2.228614e-01 2.228614e-01 2.228614e-01 2.228614e-01 2.228614e-01 2.228614e-01 2.228614e-01 2.228614e-01 2.228614e-01 2.228614e-01 2.228614e-01 2.228614e-01 2.228614e-01 2.228614e-01 2.228614e-01 2.228614e-01 2.228614e-01 2.228614e-01 2.228614e-01 2.228614e-01 2.228614e-01 2.228614e-01 2.228614e-01 2.228614e-01 2.228614e-01 2.228614e-01 2.228614e-01 2.228614e-01 2.228614e-01 2.228614e-01 2.228614e-01 2.228614e-01 2.228614e-01 2.228614e-01 2.228614e-01 2.228614e-01 2.228614e-01 2.228614e-01 2.228614e-01 2.228614e-01 2.228614e-01 2.228614e-01 2.228614e-01 2.228614e-01 2.228614e-01 2.228614e-01 2.228614e-01 2.228614e-01 2.228614e-01 2.228614e-01 2.228614e-01 2.228614e-01 2.228614e-01 2.228614e-01 2.228614e-01 2.228614e-01 2.228614e-01 2.228614e-01 2.228614e-01 2.228614e-01 2.228614e-01 2.228614e-01 2.228614e-01 2.228614e-01 2.228614e-01 2.228614e-01 2.228614e-01 2.228614e-01 2.228614e-01 2.228614e-01 2.228614e-01 2.228614e-01 2.228614e-01 2.228614e-01 2.228614e-01 2.228614e-01 2.228614e-01 2.228614e-01 2.228614e-01 2.228614e-01 2.228614e-01 2.228614e-01 2.228614e-01 2.228614e-01 2.228614e-01 2.228614e-01 2.228614e-01 2.228614e-01 2.228614e-01 2.228614e-01 2.228614e-01 2.228614e-01 2.228614e-01 2.228614e-01 2.228614e-01 2.228614e-01 2.228614e-01 2.228614e-01 2.228614e-01 2.228614e-01 2.228614e-01 2.228614e-01 2.228614e-01 2.228614e-01 2.228614e-01 2.228614e-01 2.228614e-01 2.228614e-01 2.228614e-01 2.228614e-01 2.228614e-01 2.228614e-01 2.228614e-01 2.228614e-01 2.228614e-01 2.228614e-01 2.228614e-01 2.228614e-01 2.228614e-01 2.228614e-01 2.228614e-01 2.228614e-01 2.228614e-01 2.228614e-01 2.228614e-01 2.228614e-01 2.228614e-01 2.228614e-01 2.228614e-01 2.228614e-01 2.228614e-01 2.228614e-01 2.228614e-01 2.228614e-01 2.228614e-01 2.228614e-01 2.228614e-01 2.228614e-01 2.228614e-01 2.228614e-01 2.228614e-01 2.228614e-01 2.228614e-01 2.228614e-01 2.228614e-01 2.228614e-01 2.228614e-01 2.228614e-01 2.228614e-01 2.228614e-01 2.228614e-01 2.228614e-01 2.228614e-01 2.228614e-01 2.228614e-01 2.228614e-01 2.228614e-01 2.228614e-01 2.228614e-01 2.228614e-01 2.228614e-01 2.228614e-01 2.228614e-01 2.228614e-01 2.228614e-01 2.228614e-01 2.228614e-01 2.228614e-01 2.228614e-01 2.228614e-01 2.228614e-01 2.228614e-01 2.228614e-01 2.228614e-01 2.228614e-01 2.228614e-01 2.228614e-01 2.228614e-01 2.228614e-01 2.228614e-01 2.228614e-01 2.228614e-01 2.228614e-01 2.228614e-01 2.228614e-01 2.228614e-01 2.228614e-01 2.228614e-01 2.228614e-01 2.228614e-01 2.228614e-01 2.228614e-01 2.228614e-01 2.228614e-01 2.228614e-01 2.228614e-01 2.228614e-01 2.228614e-01 2.228614e-01 2.228614e-01 2.228614e-01 2.228614e-01 2.228614e-01 2.228614e-01 2.228614e-01 2.228614e-01 2.228614e-01 2.228614e-01 2.228614e-01 2.228614e-01 2.228614e-01 2.228614e-01 2.228614e-01 2.228614e-01 2.228614e-01 2.228614e-01 2.228614e-01 2.228614e-01 2.228614e-01 2.228614e-01 2.228614e-01 2.228614e-01 2.228614e-01 2.228614e-01 2.228614e-01 2.228614e-01 2.228614e-01 2.228614e-01 2.228614e-01 2.228614e-01 2.228614e-01 2.228614e-01 2.228614e-01 2.228614e-01 2.228614e-01 2.228614e-01 2.228614e-01 2.228614e-01 2.228614e-01 2.228614e-01 2.228614e-01 2.228614e-01 2.228614e-01 2.228614e-01 2.228614e-01 2.228614e-01 2.228614e-01 2.228614e-01 2.228614e-01 2.228614e-01 2.228614e-01 2.228614e-01 2.228614e-01 2.228614e-01 2.228614e-01 2.228614e-01 2.228614e-01 2.228614e-01 2.228614e-01 2.228614e-01 2.228614e-01 2.228614e-01 2.228614e-01 2.228614e-01 2.228614e-01 2.228614e-01 2.228614e-01 2.228614e-01 2.228614e-01 2.228614e-01 2.228614e-01 2.228614e-01 2.228614e-01 2.228614e-01 2.228614e-01 2.228614e-01 2.228614e-01 2.228614e-01 2.228614e-01 2.228614e-01 2.228614e-01 2.228614e-01 2.228614e-01 2.228614e-01 2.228614e-01 2.228614e-01 2.228614e-01 2.228614e-01 2.228614e-01 2.228614e-01 2.228614e-01 2.228614e-01 2.228614e-01 2.228614e-01 2.228614e-01 2.228614e-01 2.228614e-01 2.228614e-01 2.228614e-01 2.228614e-01 2.228614e-01 2.228614e-01 2.228614e-01 2.228614e-01 2.228614e-01 2.228614e-01 2.228614e-01 2.228614e-01 2.228614e-01 2.228614e-01 2.228614e-01 2.228614e-01 2.228614e-01 2.228614e-01 2.228614e-01 2.228614e-01 2.228614e-01 2.228614e-01 2.228614e-01 2.228614e-01 2.228614e-01 2.228614e-01 2.228614e-01 2.228614e-01 2.228614e-01 2.228614e-01 2.228614e-01 2.228614e-01 2.228614e-01 2.228614e-01 2.228614e-01 2.228614e-01 2.228614e-01 2.228614e-01 2.228614e-01 2.228614e-01 2.228614e-01 2.228614e-01 2.228614e-01 2.228614e-01 2.228614e-01 2.228614e-01 2.228614e-01 2.228614e-01 2.228614e-01 2.228614e-01 2.228614e-01 2.228614e-01 2.228614e-01 2.228614e-01 2.228614e-01 2.228614e-01 2.228614e-01 2.228614e-01 2.228614e-01 2.228614e-01 2.228614e-01 2.228614e-01 2.228614e-01 2.228614e-01 2.228614e-01 2.228614e-01 2.228614e-01 2.228614e-01 2.228614e-01 2.228614e-01 2.228614e-01 2.228614e-01 2.228614e-01 2.228614e-01 2.228614e-01 2.228614e-01 2.228614e-01 2.228614e-01 2.228614e-01 2.228614e-01 2.228614e-01 2.228614e-01 2.228614e-01 2.228614e-01 2.228614e-01 2.228614e-01 2.228614e-01 2.228614e-01 2.228614e-01 2.228614e-01 2.228614e-01 2.228614e-01 2.228614e-01 2.228614e-01 2.228614e-01 2.228614e-01 2.228614e-01 2.228614e-01 2.228614e-01 2.228614e-01 2.228614e-01 2.228614e-01 2.228614e-01 2.228614e-01 2.228614e-01 2.228614e-01 2.228614e-01 2.228614e-01 2.228614e-01 2.228614e-01 2.228614e-01 2.228614e-01 2.228614e-01 2.228614e-01 2.228614e-01 2.228614e-01 2.228614e-01 2.228614e-01 2.228614e-01 2.228614e-01 2.228614e-01 2.228614e-01 2.228614e-01 2.228614e-01 2.228614e-01 2.228614e-01 2.228614e-01 2.228614e-01 2.228614e-01 2.228614e-01 2.228614e-01 2.228614e-01 2.228614e-01 2.228614e-01 2.228614e-01 2.228614e-01 2.228614e-01 2.228614e-01 2.228614e-01 2.228614e-01 2.228614e-01 2.228614e-01 2.228614e-01 2.228614e-01 2.228614e-01 2.228614e-01 2.228614e-01 2.228614e-01 2.228614e-01 2.228614e-01 2.228614e-01 2.228614e-01 2.228614e-01 2.228614e-01 2.228614e-01 2.228614e-01 2.228614e-01 2.228614e-01 2.228614e-01 2.228614e-01 2.228614e-01 2.228614e-01 2.228614e-01 2.228614e-01 2.228614e-01 2.228614e-01 2.228614e-01 2.228614e-01 2.228614e-01 2.228614e-01 2.228614e-01 2.228614e-01 2.228614e-01 2.228614e-01 2.228614e-01 2.228614e-01 2.228614e-01 2.228614e-01 2.228614e-01 2.228614e-01 2.228614e-01 2.228614e-01 2.228614e-01 2.228614e-01 2.228614e-01 2.228614e-01 2.228614e-01 2.228614e-01 2.228614e-01 2.228614e-01 2.228614e-01 2.228614e-01 2.228614e-01 2.228614e-01 2.228614e-01 2.228614e-01 2.228614e-01 2.228614e-01 2.228614e-01 2.228614e-01 2.228614e-01 2.228614e-01 2.228614e-01 2.228614e-01 2.228614e-01 2.228614e-01 2.228614e-01 2.228614e-01 2.228614e-01 2.228614e-01 2.228614e-01 2.228614e-01 2.228614e-01 2.228614e-01 2.228614e-01 2.228614e-01 2.228614e-01 2.228614e-01 2.228614e-01 2.228614e-01 2.228614e-01 2.228614e-01 2.228614e-01 2.228614e-01 2.228614e-01 2.228614e-01 2.228614e-01 2.228614e-01 2.228614e-01 2.228614e-01 2.228614e-01 2.228614e-01 2.228614e-01 2.228614e-01 2.228614e-01 2.228614e-01 2.228614e-01 2.228614e-01 2.228614e-01 2.228614e-01 2.228614e-01 2.228614e-01 2.228614e-01 2.228614e-01 2.228614e-01 2.228614e-01 2.228614e-01 2.228614e-01 2.228614e-01 2.228614e-01 2.228614e-01 2.228614e-01 2.228614e-01 2.228614e-01 2.228614e-01 2.228614e-01 2.228614e-01 2.228614e-01 2.228614e-01 2.228614e-01 2.228614e-01 2.228614e-01 2.228614e-01 2.228614e-01 2.228614e-01 2.228614e-01 2.228614e-01 2.228614e-01 2.228614e-01 2.228614e-01 2.228614e-01 2.228614e-01 2.228614e-01 2.228614e-01 2.228614e-01 2.228614e-01 2.228614e-01 2.228614e-01 2.228614e-01 2.228614e-01 2.228614e-01 2.228614e-01 2.228614e-01 2.228614e-01 2.228614e-01 2.228614e-01 2.228614e-01 2.228614e-01 2.228614e-01 2.228614e-01 2.228614e-01 2.228614e-01 2.228614e-01 2.228614e-01 2.228614e-01 2.228614e-01 2.228614e-01 2.228614e-01 2.228614e-01 2.228614e-01 2.228614e-01 2.228614e-01 2.228614e-01 2.228614e-01 2.228614e-01 2.228614e-01 2.228614e-01 2.228614e-01 2.228614e-01 2.228614e-01 2.228614e-01 2.228614e-01 2.228614e-01 2.228614e-01 2.228614e-01 2.228614e-01 2.228614e-01 2.228614e-01 2.228614e-01 2.228614e-01 2.228614e-01 2.228614e-01 2.228614e-01 2.228614e-01 2.228614e-01 2.228614e-01 2.228614e-01 2.228614e-01 2.228614e-01 2.228614e-01 2.228614e-01 2.228614e-01 2.228614e-01 2.228614e-01 2.228614e-01 2.228614e-01 2.228614e-01 2.228614e-01 2.228614e-01 2.228614e-01 2.228614e-01 2.228614e-01 2.228614e-01 2.228614e-01 2.228614e-01 2.228614e-01 2.228614e-01 2.228614e-01 2.228614e-01 2.228614e-01 2.228614e-01 2.228614e-01 2.228614e-01 2.228614e-01 2.228614e-01 2.228614e-01 2.228614e-01 2.228614e-01 2.228614e-01 2.228614e-01 2.228614e-01 2.228614e-01 2.228614e-01 2.228614e-01 2.228614e-01 2.228614e-01 2.228614e-01 2.228614e-01 2.228614e-01 2.228614e-01 2.228614e-01 2.228614e-01 2.228614e-01 2.228614e-01 2.228614e-01 2.228614e-01 2.228614e-01 2.228614e-01 2.228614e-01 2.228614e-01 2.228614e-01 2.228614e-01 2.228614e-01 2.228614e-01 2.228614e-01 2.228614e-01 2.228614e-01 2.228614e-01 2.228614e-01 2.228614e-01 2.228614e-01 2.228614e-01 2.228614e-01 2.228614e-01 2.228614e-01 2.228614e-01 2.228614e-01 2.228614e-01 2.228614e-01 2.228614e-01 2.228614e-01 2.228614e-01 2.228614e-01 2.228614e-01 2.228614e-01 2.228614e-01 2.228614e-01 2.228614e-01 2.228614e-01 2.228614e-01 2.228614e-01 2.228614e-01 2.228614e-01 2.228614e-01 2.228614e-01 2.228614e-01 2.228614e-01 2.228614e-01 2.228614e-01 2.228614e-01 2.228614e-01 2.228614e-01 2.228614e-01 2.228614e-01 2.228614e-01 2.228614e-01 2.228614e-01 2.228614e-01 2.228614e-01 2.228614e-01 2.228614e-01 2.228614e-01 2.228614e-01 2.228614e-01 2.228614e-01 2.228614e-01 2.228614e-01 2.228614e-01 2.228614e-01 2.228614e-01 2.228614e-01 2.228614e-01 2.228614e-01 2.228614e-01 2.228614e-01 2.228614e-01 2.228614e-01 2.228614e-01 2.228614e-01 2.228614e-01 2.228614e-01 2.228614e-01 2.228614e-01 2.228614e-01 2.228614e-01 2.228614e-01 2.228614e-01 2.228614e-01 2.228614e-01 2.228614e-01 2.228614e-01 2.228614e-01 2.228614e-01 2.228614e-01 2.228614e-01 2.228614e-01 2.228614e-01 2.228614e-01 2.228614e-01 2.228614e-01 2.228614e-01 2.228614e-01 2.228614e-01 2.228614e-01 2.228614e-01 2.228614e-01 2.228614e-01 2.228614e-01 2.228614e-01 2.228614e-01 2.228614e-01 2.228614e-01 2.228614e-01 2.228614e-01 2.228614e-01 2.228614e-01 2.228614e-01 2.228614e-01 2.228614e-01 2.228614e-01 2.228614e-01 2.228614e-01 2.228614e-01 2.228614e-01 2.228614e-01 2.228614e-01 2.228614e-01 2.228614e-01 2.228614e-01 2.228614e-01 2.228614e-01 2.228614e-01 2.228614e-01 2.228614e-01 2.228614e-01 2.228614e-01 2.228614e-01 2.228614e-01 2.228614e-01 2.228614e-01 2.228614e-01 2.228614e-01 2.228614e-01 2.228614e-01 2.228614e-01 2.228614e-01 2.228614e-01 2.228614e-01 2.228614e-01 2.228614e-01 2.228614e-01 2.228614e-01 2.228614e-01 2.228614e-01 2.228614e-01 2.228614e-01 2.228614e-01 2.228614e-01 2.228614e-01 2.228614e-01 2.228614e-01 2.228614e-01 2.228614e-01 2.228614e-01 2.228614e-01 2.228614e-01 2.228614e-01 2.228614e-01 2.228614e-01 2.228614e-01 2.228614e-01 2.228614e-01 2.228614e-01 2.228614e-01 2.228614e-01 2.228614e-01 2.228614e-01 2.228614e-01 2.228614e-01 2.228614e-01 2.228614e-01 2.228614e-01 2.228614e-01 2.228614e-01 2.228614e-01 2.228614e-01 2.228614e-01 2.228614e-01 2.228614e-01 2.228614e-01 2.228614e-01 2.228614e-01 2.228614e-01 2.228614e-01 2.228614e-01 2.228614e-01 2.228614e-01 2.228614e-01 2.228614e-01 2.228614e-01 2.228614e-01 2.228614e-01 2.228614e-01 2.228614e-01 2.228614e-01 2.228614e-01 2.228614e-01 2.228614e-01 2.228614e-01 2.228614e-01 2.228614e-01 2.228614e-01 2.228614e-01 2.228614e-01 2.228614e-01 2.228614e-01 2.228614e-01 2.228614e-01 2.228614e-01 2.228614e-01 2.228614e-01 2.228614e-01 2.228614e-01 2.228614e-01 2.228614e-01 2.228614e-01 2.228614e-01 2.228614e-01 2.228614e-01 2.228614e-01 2.228614e-01 2.228614e-01 2.228614e-01 2.228614e-01 2.228614e-01 2.228614e-01 2.228614e-01 2.228614e-01 2.228614e-01 2.228614e-01 2.228614e-01 2.228614e-01 2.228614e-01 2.228614e-01 2.228614e-01 2.228614e-01 2.228614e-01 2.228614e-01 2.228614e-01 2.228614e-01 2.228614e-01 2.228614e-01 2.228614e-01 2.228614e-01 2.228614e-01 2.228614e-01 2.228614e-01 2.228614e-01 2.228614e-01 2.228614e-01 2.228614e-01 2.228614e-01 2.228614e-01 2.228614e-01 2.228614e-01 2.228614e-01 2.228614e-01 2.228614e-01 2.228614e-01 2.228614e-01 2.228614e-01 2.228614e-01 2.228614e-01 2.228614e-01 2.228614e-01 2.228614e-01 2.228614e-01 2.228614e-01 2.228614e-01 2.228614e-01 2.228614e-01 2.228614e-01 2.228614e-01 2.228614e-01 2.228614e-01 2.228614e-01 2.228614e-01 2.228614e-01 2.228614e-01 2.228614e-01 2.228614e-01 2.228614e-01 2.228614e-01 2.228614e-01 2.228614e-01 2.228614e-01 2.228614e-01 2.228614e-01 2.228614e-01 2.228614e-01 2.228614e-01 2.228614e-01 2.228614e-01 2.228614e-01 2.228614e-01 2.228614e-01 2.228614e-01 2.228614e-01 2.228614e-01 2.228614e-01 2.228614e-01 2.228614e-01 2.228614e-01 2.228614e-01 2.228614e-01 2.228614e-01 2.228614e-01 2.228614e-01 2.228614e-01 2.228614e-01 2.228614e-01 2.228614e-01 2.228614e-01 2.228614e-01 2.228614e-01 2.228614e-01 2.228614e-01 2.228614e-01 2.228614e-01 2.228614e-01 2.228614e-01 2.228614e-01 2.228614e-01 2.228614e-01 2.228614e-01 2.228614e-01 2.228614e-01 2.228614e-01 2.228614e-01 2.228614e-01 2.228614e-01 2.228614e-01 2.228614e-01 2.228614e-01 2.228614e-01 2.228614e-01 2.228614e-01 2.228614e-01 2.228614e-01 2.228614e-01 2.228614e-01 2.228614e-01 2.228614e-01 2.228614e-01 2.228614e-01 2.228614e-01 2.228614e-01 2.228614e-01 2.228614e-01 2.228614e-01 2.228614e-01 2.228614e-01 2.228614e-01 2.228614e-01 2.228614e-01 2.228614e-01 2.228614e-01 2.228614e-01 2.228614e-01 2.228614e-01 2.228614e-01 2.228614e-01 2.228614e-01 2.228614e-01 2.228614e-01 2.228614e-01 2.228614e-01 2.228614e-01 2.228614e-01 2.228614e-01 2.228614e-01 2.228614e-01 2.228614e-01 2.228614e-01 2.228614e-01 2.228614e-01 2.228614e-01 2.228614e-01 2.228614e-01 2.228614e-01 2.228614e-01 2.228614e-01 2.228614e-01 2.228614e-01 2.228614e-01 2.228614e-01 2.228614e-01 2.228614e-01 2.228614e-01 2.228614e-01 2.228614e-01 2.228614e-01 2.228614e-01 2.228614e-01 2.228614e-01 2.228614e-01 2.228614e-01 2.228614e-01 2.228614e-01 2.228614e-01 2.228614e-01 2.228614e-01 2.228614e-01 2.228614e-01 2.228614e-01 2.228614e-01 2.228614e-01 2.228614e-01 2.228614e-01 2.228614e-01 2.228614e-01 2.228614e-01 2.228614e-01 2.228614e-01 2.228614e-01 2.228614e-01 2.228614e-01 2.228614e-01 2.228614e-01 2.228614e-01 2.228614e-01 2.228614e-01 2.228614e-01 2.228614e-01 2.228614e-01 2.228614e-01 2.228614e-01 2.228614e-01 2.228614e-01 2.228614e-01 2.228614e-01 2.228614e-01 2.228614e-01 2.228614e-01 2.228614e-01 2.228614e-01 2.228614e-01 2.228614e-01 2.228614e-01 2.228614e-01 2.228614e-01 2.228614e-01 2.228614e-01 2.228614e-01 2.228614e-01 2.228614e-01 2.228614e-01 2.228614e-01 2.228614e-01 2.228614e-01 2.228614e-01 2.228614e-01 2.228614e-01 2.228614e-01 2.228614e-01 2.228614e-01 2.228614e-01 2.228614e-01 2.228614e-01 2.228614e-01 2.228614e-01 2.228614e-01 2.228614e-01 2.228614e-01 2.228614e-01 2.228614e-01 2.228614e-01 2.228614e-01 2.228614e-01 2.228614e-01 2.228614e-01 2.228614e-01 2.228614e-01 2.228614e-01 2.228614e-01 2.228614e-01 2.228614e-01 2.228614e-01 2.228614e-01 2.228614e-01 2.228614e-01 2.228614e-01 2.228614e-01 2.228614e-01 2.228614e-01 2.228614e-01 2.228614e-01 2.228614e-01 2.228614e-01 2.228614e-01 2.228614e-01 2.228614e-01 2.228614e-01 2.228614e-01 2.228614e-01 2.228614e-01 2.228614e-01 2.228614e-01 2.228614e-01 2.228614e-01 2.228614e-01 2.228614e-01 2.228614e-01 2.228614e-01 2.228614e-01 2.228614e-01 2.228614e-01 2.228614e-01 2.228614e-01 2.228614e-01 2.228614e-01 2.228614e-01 2.228614e-01 2.228614e-01 2.228614e-01 2.228614e-01 2.228614e-01 2.228614e-01 2.228614e-01 2.228614e-01 2.228614e-01 2.228614e-01 2.228614e-01 2.228614e-01 2.228614e-01 2.228614e-01 2.228614e-01 2.228614e-01 2.228614e-01 2.228614e-01 2.228614e-01 2.228614e-01 2.228614e-01 2.228614e-01 2.228614e-01 2.228614e-01 2.228614e-01 2.228614e-01 2.228614e-01 2.228614e-01 2.228614e-01 2.228614e-01 2.228614e-01 2.228614e-01 2.228614e-01 2.228614e-01 2.228614e-01 2.228614e-01 2.228614e-01 2.228614e-01 2.228614e-01 2.228614e-01 2.228614e-01 2.228614e-01 2.228614e-01 2.228614e-01 2.228614e-01 2.228614e-01 2.228614e-01 2.228614e-01 2.228614e-01 2.228614e-01 2.228614e-01 2.228614e-01 2.228614e-01 2.228614e-01 2.228614e-01 2.228614e-01 2.228614e-01 2.228614e-01 2.228614e-01 2.228614e-01 2.228614e-01 2.228614e-01 2.228614e-01 2.228614e-01 2.228614e-01 2.228614e-01 2.228614e-01 2.228614e-01 2.228614e-01 2.228614e-01 2.228614e-01 2.228614e-01 2.228614e-01 2.228614e-01 2.228614e-01 2.228614e-01 2.228614e-01 2.228614e-01 2.228614e-01 2.228614e-01 2.228614e-01 2.228614e-01 2.228614e-01 2.228614e-01 2.228614e-01 2.228614e-01 2.228614e-01 2.228614e-01 2.228614e-01 2.228614e-01 2.228614e-01 2.228614e-01 2.228614e-01 2.228614e-01 2.228614e-01 2.228614e-01 2.228614e-01 2.228614e-01 2.228614e-01 2.228614e-01 2.228614e-01 2.228614e-01 2.228614e-01 2.228614e-01 2.228614e-01 2.228614e-01 2.228614e-01 2.228614e-01 2.228614e-01 2.228614e-01 2.228614e-01 2.228614e-01 2.228614e-01 2.228614e-01 2.228614e-01 2.228614e-01 2.228614e-01 2.228614e-01 2.228614e-01 2.228614e-01 2.228614e-01 2.228614e-01 2.228614e-01 2.228614e-01 2.228614e-01 2.228614e-01 2.228614e-01 2.228614e-01 2.228614e-01 2.228614e-01 2.228614e-01 2.228614e-01 2.228614e-01 2.228614e-01 2.228614e-01 2.228614e-01 2.228614e-01 2.228614e-01 2.228614e-01 2.228614e-01 2.228614e-01 2.228614e-01 2.228614e-01 2.228614e-01 2.228614e-01 2.228614e-01 2.228614e-01 2.228614e-01 2.228614e-01 2.228614e-01 2.228614e-01 2.228614e-01 2.228614e-01 2.228614e-01 2.228614e-01 2.228614e-01 2.228614e-01 2.228614e-01 2.228614e-01 2.228614e-01 2.228614e-01 2.228614e-01 2.228614e-01 2.228614e-01 2.228614e-01 2.228614e-01 2.228614e-01 2.228614e-01 2.228614e-01 2.228614e-01 2.228614e-01 2.228614e-01 2.228614e-01 2.228614e-01 2.228614e-01 2.228614e-01 2.228614e-01 2.228614e-01 2.228614e-01 2.228614e-01 2.228614e-01 2.228614e-01 2.228614e-01 2.228614e-01 2.228614e-01 2.228614e-01 2.228614e-01 2.228614e-01 2.228614e-01 2.228614e-01 2.228614e-01 2.228614e-01 2.228614e-01 2.228614e-01 2.228614e-01 2.228614e-01 2.228614e-01 2.228614e-01 2.228614e-01 2.228614e-01 2.228614e-01 2.228614e-01 2.228614e-01 2.228614e-01 2.228614e-01 2.228614e-01 2.228614e-01 2.228614e-01 2.228614e-01 2.228614e-01 2.228614e-01 2.228614e-01 2.228614e-01 2.228614e-01 2.228614e-01 2.228614e-01 2.228614e-01 2.228614e-01 2.228614e-01 2.228614e-01 2.228614e-01 2.228614e-01 2.228614e-01 2.228614e-01 2.228614e-01 2.228614e-01 2.228614e-01 2.228614e-01 2.228614e-01 2.228614e-01 2.228614e-01 2.228614e-01 2.228614e-01 2.228614e-01 2.228614e-01 2.228614e-01 2.228614e-01 2.228614e-01 2.228614e-01 2.228614e-01 2.228614e-01 2.228614e-01 2.228614e-01 2.228614e-01 2.228614e-01 2.228614e-01 2.228614e-01 2.228614e-01 2.228614e-01 2.228614e-01 2.228614e-01 2.228614e-01 2.228614e-01 2.228614e-01 2.228614e-01 2.228614e-01 2.228614e-01 2.228614e-01 2.228614e-01 2.228614e-01 2.228614e-01 2.228614e-01 2.228614e-01 2.228614e-01 2.228614e-01 2.228614e-01 2.228614e-01 2.228614e-01 2.228614e-01 2.228614e-01 2.228614e-01 2.228614e-01 2.228614e-01 2.228614e-01 2.228614e-01 2.228614e-01 2.228614e-01 2.228614e-01 2.228614e-01 2.228614e-01 2.228614e-01 2.228614e-01 2.228614e-01 2.228614e-01 2.228614e-01 2.228614e-01 2.228614e-01 2.228614e-01 2.228614e-01 2.228614e-01 2.228614e-01 2.228614e-01 2.228614e-01 2.228614e-01 2.228614e-01 2.228614e-01 2.228614e-01 2.228614e-01 2.228614e-01 2.228614e-01 2.228614e-01 2.228614e-01 2.228614e-01 2.228614e-01 2.228614e-01 2.228614e-01 2.228614e-01 2.228614e-01 2.228614e-01 2.228614e-01 2.228614e-01 2.228614e-01 2.228614e-01 2.228614e-01 2.228614e-01 2.228614e-01 2.228614e-01 2.228614e-01 2.228614e-01 2.228614e-01 2.228614e-01 2.228614e-01 2.228614e-01 2.228614e-01 2.228614e-01 2.228614e-01 2.228614e-01 2.228614e-01 2.228614e-01 2.228614e-01 2.228614e-01 2.228614e-01 2.228614e-01 2.228614e-01 2.228614e-01 2.228614e-01 2.228614e-01 2.228614e-01 2.228614e-01 2.228614e-01 2.228614e-01 2.228614e-01 2.228614e-01 2.228614e-01 2.228614e-01 2.228614e-01 2.228614e-01 2.228614e-01 2.228614e-01 2.228614e-01 2.228614e-01 2.228614e-01 2.228614e-01 2.228614e-01 2.228614e-01 2.228614e-01 2.228614e-01 2.228614e-01 2.228614e-01 2.228614e-01 2.228614e-01 2.228614e-01 2.228614e-01 2.228614e-01 2.228614e-01 2.228614e-01 2.228614e-01 2.228614e-01 2.228614e-01 2.228614e-01 2.228614e-01 2.228614e-01 2.228614e-01 2.228614e-01 2.228614e-01 2.228614e-01 2.228614e-01 2.228614e-01 2.228614e-01 2.228614e-01 2.228614e-01 2.228614e-01 2.228614e-01 2.228614e-01 2.228614e-01 2.228614e-01 2.228614e-01 2.228614e-01 2.228614e-01 2.228614e-01 2.228614e-01 2.228614e-01 2.228614e-01 2.228614e-01 2.228614e-01 2.228614e-01 2.228614e-01 2.228614e-01 2.228614e-01 2.228614e-01 2.228614e-01 2.228614e-01 2.228614e-01 2.228614e-01 2.228614e-01 2.228614e-01 2.228614e-01 2.228614e-01 2.228614e-01 2.228614e-01 2.228614e-01 2.228614e-01 2.228614e-01 2.228614e-01 2.228614e-01 2.228614e-01 2.228614e-01 2.228614e-01 2.228614e-01 2.228614e-01 2.228614e-01 2.228614e-01 2.228614e-01 2.228614e-01 2.228614e-01 2.228614e-01 2.228614e-01 2.228614e-01 2.228614e-01 2.228614e-01 2.228614e-01 2.228614e-01 2.228614e-01 2.228614e-01 2.228614e-01 2.228614e-01 2.228614e-01 2.228614e-01 2.228614e-01 2.228614e-01 2.228614e-01 2.228614e-01 2.228614e-01 2.228614e-01 2.228614e-01 2.228614e-01 2.228614e-01 2.228614e-01 2.228614e-01 2.228614e-01 2.228614e-01 2.228614e-01 2.228614e-01 2.228614e-01 2.228614e-01 2.228614e-01 2.228614e-01 2.228614e-01 2.228614e-01 2.228614e-01 2.228614e-01 2.228614e-01 2.228614e-01 2.228614e-01 2.228614e-01 2.228614e-01 2.228614e-01 2.228614e-01 2.228614e-01 2.228614e-01 2.228614e-01 2.228614e-01 2.228614e-01 2.228614e-01 2.228614e-01 2.228614e-01 2.228614e-01 2.228614e-01 2.228614e-01 2.228614e-01 2.228614e-01 2.228614e-01 2.228614e-01 2.228614e-01 2.228614e-01 2.228614e-01 2.228614e-01 2.228614e-01 2.228614e-01 2.228614e-01 2.228614e-01 2.228614e-01 2.228614e-01 2.228614e-01 2.228614e-01 2.228614e-01 2.228614e-01 2.228614e-01 2.228614e-01 2.228614e-01 2.228614e-01 2.228614e-01 2.228614e-01 2.228614e-01 2.228614e-01 2.228614e-01 2.228614e-01 2.228614e-01 2.228614e-01 2.228614e-01 2.228614e-01 2.228614e-01 2.228614e-01 2.228614e-01 2.228614e-01 2.228614e-01 2.228614e-01 2.228614e-01 2.228614e-01 2.228614e-01 2.228614e-01 2.228614e-01 2.228614e-01 2.228614e-01 2.228614e-01 2.228614e-01 2.228614e-01 2.228614e-01 2.228614e-01 2.228614e-01 2.228614e-01 2.228614e-01 2.228614e-01 2.228614e-01 2.228614e-01 2.228614e-01 2.228614e-01 2.228614e-01 2.228614e-01 2.228614e-01 2.228614e-01 2.228614e-01 2.228614e-01 2.228614e-01 2.228614e-01 2.228614e-01 2.228614e-01 2.228614e-01 2.228614e-01 2.228614e-01 2.228614e-01 2.228614e-01 2.228614e-01 2.228614e-01 2.228614e-01 2.228614e-01 2.228614e-01 2.228614e-01 2.228614e-01 2.228614e-01 2.228614e-01 2.228614e-01 2.228614e-01 2.228614e-01 2.228614e-01 2.228614e-01 2.228614e-01 2.228614e-01 2.228614e-01 2.228614e-01 2.228614e-01 2.228614e-01 2.228614e-01 2.228614e-01 2.228614e-01 2.228614e-01 2.228614e-01 2.228614e-01 2.228614e-01 2.228614e-01 2.228614e-01 2.228614e-01 2.228614e-01 2.228614e-01 2.228614e-01 2.228614e-01 2.228614e-01 2.228614e-01 2.228614e-01 2.228614e-01 2.228614e-01 2.228614e-01 2.228614e-01 2.228614e-01 2.228614e-01 2.228614e-01 2.228614e-01 2.228614e-01 2.228614e-01 2.228614e-01 2.228614e-01 2.228614e-01 2.228614e-01 2.228614e-01 2.228614e-01 2.228614e-01 2.228614e-01 2.228614e-01 2.228614e-01 2.228614e-01 2.228614e-01 2.228614e-01 2.228614e-01 2.228614e-01 2.228614e-01 2.228614e-01 2.228614e-01 2.228614e-01 2.228614e-01 2.228614e-01 2.228614e-01 2.228614e-01 2.228614e-01 2.228614e-01 2.228614e-01 2.228614e-01 2.228614e-01 2.228614e-01 2.228614e-01 2.228614e-01 2.228614e-01 2.228614e-01 2.228614e-01 2.228614e-01 2.228614e-01 2.228614e-01 2.228614e-01 2.228614e-01 2.228614e-01 2.228614e-01 2.228614e-01 2.228614e-01 2.228614e-01 2.228614e-01 2.228614e-01 2.228614e-01 2.228614e-01 2.228614e-01 2.228614e-01 2.228614e-01 2.228614e-01 2.228614e-01 2.228614e-01 2.228614e-01 2.228614e-01 2.228614e-01 2.228614e-01 2.228614e-01 2.228614e-01 2.228614e-01 2.228614e-01 2.228614e-01 2.228614e-01 2.228614e-01 2.228614e-01 2.228614e-01 2.228614e-01 2.228614e-01 2.228614e-01 2.228614e-01 2.228614e-01 2.228614e-01 2.228614e-01 2.228614e-01 2.228614e-01 2.228614e-01 2.228614e-01 2.228614e-01 2.228614e-01 2.228614e-01 2.228614e-01 2.228614e-01 2.228614e-01 2.228614e-01 2.228614e-01 2.228614e-01 2.228614e-01 2.228614e-01 2.228614e-01 2.228614e-01 2.228614e-01 2.228614e-01 2.228614e-01 2.228614e-01 2.228614e-01 2.228614e-01 2.228614e-01 2.228614e-01 2.228614e-01 2.228614e-01 2.228614e-01 2.228614e-01 2.228614e-01 2.228614e-01 2.228614e-01 2.228614e-01 2.228614e-01 2.228614e-01 2.228614e-01 2.228614e-01 2.228614e-01 2.228614e-01 2.228614e-01 2.228614e-01 2.228614e-01 2.228614e-01 2.228614e-01 2.228614e-01 2.228614e-01 2.228614e-01 2.228614e-01 2.228614e-01 2.228614e-01 2.228614e-01 2.228614e-01 2.228614e-01 2.228614e-01 2.228614e-01 2.228614e-01 2.228614e-01 2.228614e-01 2.228614e-01 2.228614e-01 2.228614e-01 2.228614e-01 2.228614e-01 2.228614e-01 2.228614e-01 2.228614e-01 2.228614e-01 2.228614e-01 2.228614e-01 2.228614e-01 2.228614e-01 2.228614e-01 2.228614e-01 2.228614e-01 2.228614e-01 2.228614e-01 2.228614e-01 2.228614e-01 2.228614e-01 2.228614e-01 2.228614e-01 2.228614e-01 2.228614e-01 2.228614e-01 2.228614e-01 2.228614e-01 2.228614e-01 2.228614e-01 2.228614e-01 2.228614e-01 2.228614e-01 2.228614e-01 2.228614e-01 2.228614e-01 2.228614e-01 2.228614e-01 2.228614e-01 2.228614e-01 2.228614e-01 2.228614e-01 2.228614e-01 2.228614e-01 2.228614e-01 2.228614e-01 2.228614e-01 2.228614e-01 2.228614e-01 2.228614e-01 2.228614e-01 2.228614e-01 2.228614e-01 2.228614e-01 2.228614e-01 2.228614e-01 2.228614e-01 2.228614e-01 2.228614e-01 2.228614e-01 2.228614e-01 2.228614e-01 2.228614e-01 2.228614e-01 2.228614e-01 2.228614e-01 2.228614e-01 2.228614e-01 2.228614e-01 2.228614e-01 2.228614e-01 2.228614e-01 2.228614e-01 2.228614e-01 2.228614e-01 2.228614e-01 2.228614e-01 2.228614e-01 2.228614e-01 2.228614e-01 2.228614e-01 2.228614e-01 2.228614e-01 2.228614e-01 2.228614e-01 2.228614e-01 2.228614e-01 2.228614e-01 2.228614e-01 2.228614e-01 2.228614e-01 2.228614e-01 2.228614e-01 2.228614e-01 2.228614e-01 2.228614e-01 2.228614e-01 2.228614e-01 2.228614e-01 2.228614e-01 2.228614e-01 2.228614e-01 2.228614e-01 2.228614e-01 2.228614e-01 2.228614e-01 2.228614e-01 2.228614e-01 2.228614e-01 2.228614e-01 2.228614e-01 2.228614e-01 2.228614e-01 2.228614e-01 2.228614e-01 2.228614e-01 2.228614e-01 2.228614e-01 2.228614e-01 2.228614e-01 2.228614e-01 2.228614e-01 2.228614e-01 2.228614e-01 2.228614e-01 2.228614e-01 2.228614e-01 2.228614e-01 2.228614e-01 2.228614e-01 2.228614e-01 2.228614e-01 2.228614e-01 2.228614e-01 2.228614e-01 2.228614e-01 2.228614e-01 2.228614e-01 2.228614e-01 2.228614e-01 2.228614e-01 2.228614e-01 2.228614e-01 2.228614e-01 2.228614e-01 2.228614e-01 2.228614e-01 2.228614e-01 2.228614e-01 2.228614e-01 2.228614e-01 2.228614e-01 2.228614e-01 2.228614e-01 2.228614e-01 2.228614e-01 2.228614e-01 2.228614e-01 2.228614e-01 2.228614e-01 2.228614e-01 2.228614e-01 2.228614e-01 2.228614e-01 2.228614e-01 2.228614e-01 2.228614e-01 2.228614e-01 2.228614e-01 2.228614e-01 2.228614e-01 2.228614e-01 2.228614e-01 2.228614e-01 2.228614e-01 2.228614e-01 2.228614e-01 2.228614e-01 2.228614e-01 2.228614e-01 2.228614e-01 2.228614e-01 2.228614e-01 2.228614e-01 2.228614e-01 2.228614e-01 2.228614e-01 2.228614e-01 2.228614e-01 2.228614e-01 2.228614e-01 2.228614e-01 2.228614e-01 2.228614e-01 2.228614e-01 2.228614e-01 2.228614e-01 2.228614e-01 2.228614e-01 2.228614e-01 2.228614e-01 2.228614e-01 2.228614e-01 2.228614e-01 2.228614e-01 2.228614e-01 2.228614e-01 2.228614e-01 2.228614e-01 2.228614e-01 2.228614e-01 2.228614e-01 2.228614e-01 2.228614e-01 2.228614e-01 2.228614e-01 2.228614e-01 2.228614e-01 2.228614e-01 2.228614e-01 2.228614e-01 2.228614e-01 2.228614e-01 2.228614e-01 2.228614e-01 2.228614e-01 2.228614e-01 2.228614e-01 2.228614e-01 2.228614e-01 2.228614e-01 2.228614e-01 2.228614e-01 2.228614e-01 2.228614e-01 2.228614e-01 2.228614e-01 2.228614e-01 2.228614e-01 2.228614e-01 2.228614e-01 2.228614e-01 2.228614e-01 2.228614e-01 2.228614e-01 2.228614e-01 2.228614e-01 2.228614e-01 2.228614e-01 2.228614e-01 2.228614e-01 2.228614e-01 2.228614e-01 2.228614e-01 2.228614e-01 2.228614e-01 2.228614e-01 2.228614e-01 2.228614e-01 2.228614e-01 2.228614e-01 2.228614e-01 2.228614e-01 2.228614e-01 2.228614e-01 2.228614e-01 2.228614e-01 2.228614e-01 2.228614e-01 2.228614e-01 2.228614e-01 2.228614e-01 2.228614e-01 2.228614e-01 2.228614e-01 2.228614e-01 2.228614e-01 2.228614e-01 2.228614e-01 2.228614e-01 2.228614e-01 2.228614e-01 2.228614e-01 2.228614e-01 2.228614e-01 2.228614e-01 2.228614e-01 2.228614e-01 2.228614e-01 2.228614e-01 2.228614e-01 2.228614e-01 2.228614e-01 2.228614e-01 2.228614e-01 2.228614e-01 2.228614e-01 2.228614e-01 2.228614e-01 2.228614e-01 2.228614e-01 2.228614e-01 2.228614e-01 2.228614e-01 2.228614e-01 2.228614e-01 2.228614e-01 2.228614e-01 2.228614e-01 2.228614e-01 2.228614e-01 2.228614e-01 2.228614e-01 2.228614e-01 2.228614e-01 2.228614e-01 2.228614e-01 2.228614e-01 2.228614e-01 2.228614e-01 2.228614e-01 2.228614e-01 2.228614e-01 2.228614e-01 2.228614e-01 2.228614e-01 2.228614e-01 2.228614e-01 2.228614e-01 2.228614e-01 2.228614e-01 2.228614e-01 2.228614e-01 2.228614e-01 2.228614e-01 2.228614e-01 2.228614e-01 2.228614e-01 2.228614e-01 2.228614e-01 2.228614e-01 2.228614e-01 2.228614e-01 2.228614e-01 2.228614e-01 2.228614e-01 2.228614e-01 2.228614e-01 2.228614e-01 2.228614e-01 2.228614e-01 2.228614e-01 2.228614e-01 2.228614e-01 2.228614e-01 2.228614e-01 2.228614e-01 2.228614e-01 2.228614e-01 2.228614e-01 2.228614e-01 2.228614e-01 2.228614e-01 2.228614e-01 2.228614e-01 2.228614e-01 2.228614e-01 2.228614e-01 2.228614e-01 2.228614e-01 2.228614e-01 2.228614e-01 2.228614e-01 2.228614e-01 2.228614e-01 2.228614e-01 2.228614e-01 2.228614e-01 2.228614e-01 2.228614e-01 2.228614e-01 2.228614e-01 2.228614e-01 2.228614e-01 2.228614e-01 2.228614e-01 2.228614e-01 2.228614e-01 2.228614e-01 2.228614e-01 2.228614e-01 2.228614e-01 2.228614e-01 2.228614e-01 2.228614e-01 2.228614e-01 2.228614e-01 2.228614e-01 2.228614e-01 2.228614e-01 2.228614e-01 2.228614e-01 2.228614e-01 2.228614e-01 2.228614e-01 2.228614e-01 2.228614e-01 2.228614e-01 2.228614e-01 2.228614e-01 2.228614e-01 2.228614e-01 2.228614e-01 2.228614e-01 2.228614e-01 2.228614e-01 2.228614e-01 2.228614e-01 2.228614e-01 2.228614e-01 2.228614e-01 2.228614e-01 2.228614e-01 2.228614e-01 2.228614e-01 2.228614e-01 2.228614e-01 2.228614e-01 2.228614e-01 2.228614e-01 2.228614e-01 2.228614e-01 2.228614e-01 2.228614e-01 2.228614e-01 2.228614e-01 2.228614e-01 2.228614e-01 2.228614e-01 2.228614e-01 2.228614e-01 2.228614e-01 2.228614e-01 2.228614e-01 2.228614e-01 2.228614e-01 2.228614e-01 2.228614e-01 2.228614e-01 2.228614e-01 2.228614e-01 2.228614e-01 2.228614e-01 2.228614e-01 2.228614e-01 2.228614e-01 2.228614e-01 2.228614e-01 2.228614e-01 2.228614e-01 2.228614e-01 2.228614e-01 2.228614e-01 2.228614e-01 2.228614e-01 2.228614e-01 2.228614e-01 2.228614e-01 2.228614e-01 2.228614e-01 2.228614e-01 2.228614e-01 2.228614e-01 2.228614e-01 2.228614e-01 2.228614e-01 2.228614e-01 2.228614e-01 2.228614e-01 2.228614e-01 2.228614e-01 2.228614e-01 2.228614e-01 2.228614e-01 2.228614e-01 2.228614e-01 2.228614e-01 2.228614e-01 2.228614e-01 2.228614e-01 2.228614e-01 2.228614e-01 2.228614e-01 2.228614e-01 2.228614e-01 2.228614e-01 2.228614e-01 2.228614e-01 2.228614e-01 2.228614e-01 2.228614e-01 2.228614e-01 2.228614e-01 2.228614e-01 2.228614e-01 2.228614e-01 2.228614e-01 2.228614e-01 2.228614e-01 2.228614e-01 2.228614e-01 2.228614e-01 2.228614e-01 2.228614e-01 2.228614e-01 2.228614e-01 2.228614e-01 2.228614e-01 2.228614e-01 2.228614e-01 2.228614e-01 2.228614e-01 2.228614e-01 2.228614e-01 2.228614e-01 2.228614e-01 2.228614e-01 2.228614e-01 2.228614e-01 2.228614e-01 2.228614e-01 2.228614e-01 2.228614e-01 2.228614e-01 2.228614e-01 2.228614e-01 2.228614e-01 2.228614e-01 2.228614e-01 2.228614e-01 2.228614e-01 2.228614e-01 2.228614e-01 2.228614e-01 2.228614e-01 2.228614e-01 2.228614e-01 2.228614e-01 2.228614e-01 2.228614e-01 2.228614e-01 2.228614e-01 2.228614e-01 2.228614e-01 2.228614e-01 2.228614e-01 2.228614e-01 2.228614e-01 2.228614e-01 2.228614e-01 2.228614e-01 2.228614e-01 2.228614e-01 2.228614e-01 2.228614e-01 2.228614e-01 2.228614e-01 2.228614e-01 2.228614e-01 2.228614e-01 2.228614e-01 2.228614e-01 2.228614e-01 2.228614e-01 2.228614e-01 2.228614e-01 2.228614e-01 2.228614e-01 2.228614e-01 2.228614e-01 2.228614e-01 2.228614e-01 2.228614e-01 2.228614e-01 2.228614e-01 2.228614e-01 2.228614e-01 2.228614e-01 2.228614e-01 2.228614e-01 2.228614e-01 2.228614e-01 2.228614e-01 2.228614e-01 2.228614e-01 2.228614e-01 2.228614e-01 2.228614e-01 2.228614e-01 2.228614e-01 2.228614e-01 2.228614e-01 2.228614e-01 2.228614e-01 2.228614e-01 2.228614e-01 2.228614e-01 2.228614e-01 2.228614e-01 2.228614e-01 2.228614e-01 2.228614e-01 2.228614e-01 2.228614e-01 2.228614e-01 2.228614e-01 2.228614e-01 2.228614e-01 2.228614e-01 2.228614e-01 2.228614e-01 2.228614e-01 2.228614e-01 2.228614e-01 2.228614e-01 2.228614e-01 2.228614e-01 2.228614e-01 2.228614e-01 2.228614e-01 2.228614e-01 2.228614e-01 2.228614e-01 2.228614e-01 2.228614e-01 2.228614e-01 2.228614e-01 2.228614e-01 2.228614e-01 2.228614e-01 2.228614e-01 2.228614e-01 2.228614e-01 2.228614e-01 2.228614e-01 2.228614e-01 2.228614e-01 2.228614e-01 2.228614e-01 2.228614e-01 2.228614e-01 2.228614e-01 2.228614e-01 2.228614e-01 2.228614e-01 2.228614e-01 2.228614e-01 2.228614e-01 2.228614e-01 2.228614e-01 2.228614e-01 2.228614e-01 2.228614e-01 2.228614e-01 2.228614e-01 2.228614e-01 2.228614e-01 2.228614e-01 2.228614e-01 2.228614e-01 2.228614e-01 2.228614e-01 2.228614e-01 2.228614e-01 2.228614e-01 2.228614e-01 2.228614e-01 2.228614e-01 2.228614e-01 2.228614e-01 2.228614e-01 2.228614e-01 2.228614e-01 2.228614e-01 2.228614e-01 2.228614e-01 2.228614e-01 2.228614e-01 2.228614e-01 2.228614e-01 2.228614e-01 2.228614e-01 2.228614e-01 2.228614e-01 2.228614e-01 2.228614e-01 2.228614e-01 2.228614e-01 2.228614e-01 2.228614e-01 2.228614e-01 2.228614e-01 2.228614e-01 2.228614e-01 2.228614e-01 2.228614e-01 2.228614e-01 2.228614e-01 2.228614e-01 2.228614e-01 2.228614e-01 2.228614e-01 2.228614e-01 2.228614e-01 2.228614e-01 2.228614e-01 2.228614e-01 2.228614e-01 2.228614e-01 2.228614e-01 2.228614e-01 2.228614e-01 2.228614e-01 2.228614e-01 2.228614e-01 2.228614e-01 2.228614e-01 2.228614e-01 2.228614e-01 2.228614e-01 2.228614e-01 2.228614e-01 2.228614e-01 2.228614e-01 2.228614e-01 2.228614e-01 2.228614e-01 2.228614e-01 2.228614e-01 2.228614e-01 2.228614e-01 2.228614e-01 2.228614e-01 2.228614e-01 2.228614e-01 2.228614e-01 2.228614e-01 2.228614e-01 2.228614e-01 2.228614e-01 2.228614e-01 2.228614e-01 2.228614e-01 2.228614e-01 2.228614e-01 2.228614e-01 2.228614e-01 2.228614e-01 2.228614e-01 2.228614e-01 2.228614e-01 2.228614e-01 2.228614e-01 2.228614e-01 2.228614e-01 2.228614e-01 2.228614e-01 2.228614e-01 2.228614e-01 2.228614e-01 2.228614e-01 2.228614e-01 2.228614e-01 2.228614e-01 2.228614e-01 2.228614e-01 2.228614e-01 2.228614e-01 2.228614e-01 2.228614e-01 2.228614e-01 2.228614e-01 2.228614e-01 2.228614e-01 2.228614e-01 2.228614e-01 2.228614e-01 2.228614e-01 2.228614e-01 2.228614e-01 2.228614e-01 2.228614e-01 2.228614e-01 2.228614e-01 2.228614e-01 2.228614e-01 2.228614e-01 2.228614e-01 2.228614e-01 2.228614e-01 2.228614e-01 2.228614e-01 2.228614e-01 2.228614e-01 2.228614e-01 2.228614e-01 2.228614e-01 2.228614e-01 2.228614e-01 2.228614e-01 2.228614e-01 2.228614e-01 2.228614e-01 2.228614e-01 2.228614e-01 2.228614e-01 2.228614e-01 2.228614e-01 2.228614e-01 2.228614e-01 2.228614e-01 2.228614e-01 2.228614e-01 2.228614e-01 2.228614e-01 2.228614e-01 2.228614e-01 2.228614e-01 2.228614e-01 2.228614e-01 2.228614e-01 2.228614e-01 2.228614e-01 2.228614e-01 2.228614e-01 2.228614e-01 2.228614e-01 2.228614e-01 2.228614e-01 2.228614e-01 2.228614e-01 2.228614e-01 2.228614e-01 2.228614e-01 2.228614e-01 2.228614e-01 2.228614e-01 2.228614e-01 2.228614e-01 2.228614e-01 2.228614e-01 2.228614e-01 2.228614e-01 2.228614e-01 2.228614e-01 2.228614e-01 2.228614e-01 2.228614e-01 2.228614e-01 2.228614e-01 2.228614e-01 2.228614e-01 2.228614e-01 2.228614e-01 2.228614e-01 2.228614e-01 2.228614e-01 2.228614e-01 2.228614e-01 2.228614e-01 2.228614e-01 2.228614e-01 2.228614e-01 2.228614e-01 2.228614e-01 2.228614e-01 2.228614e-01 2.228614e-01 2.228614e-01 2.228614e-01 2.228614e-01 2.228614e-01 2.228614e-01 2.228614e-01 2.228614e-01 2.228614e-01 2.228614e-01 2.228614e-01 2.228614e-01 2.228614e-01 2.228614e-01 2.228614e-01 2.228614e-01 2.228614e-01 2.228614e-01 2.228614e-01 2.228614e-01 2.228614e-01 2.228614e-01 2.228614e-01 2.228614e-01 2.228614e-01 2.228614e-01 2.228614e-01 2.228614e-01 2.228614e-01 2.228614e-01 2.228614e-01 2.228614e-01 2.228614e-01 2.228614e-01 2.228614e-01 2.228614e-01 2.228614e-01 2.228614e-01 2.228614e-01 2.228614e-01 2.228614e-01 2.228614e-01 2.228614e-01 2.228614e-01 2.228614e-01 2.228614e-01 2.228614e-01 2.228614e-01 2.228614e-01 2.228614e-01 2.228614e-01 2.228614e-01 2.228614e-01 2.228614e-01 2.228614e-01 2.228614e-01 2.228614e-01 2.228614e-01 2.228614e-01 2.228614e-01 2.228614e-01 2.228614e-01 2.228614e-01 2.228614e-01 2.228614e-01 2.228614e-01 2.228614e-01 2.228614e-01 2.228614e-01 2.228614e-01 2.228614e-01 2.228614e-01 2.228614e-01 2.228614e-01 2.228614e-01 2.228614e-01 2.228614e-01 2.228614e-01 2.228614e-01 2.228614e-01 2.228614e-01 2.228614e-01 2.228614e-01 2.228614e-01 2.228614e-01 2.228614e-01 2.228614e-01 2.228614e-01 2.228614e-01 2.228614e-01 2.228614e-01 2.228614e-01 2.228614e-01 2.228614e-01 2.228614e-01 2.228614e-01 2.228614e-01 2.228614e-01 2.228614e-01 2.228614e-01 2.228614e-01 2.228614e-01 2.228614e-01 2.228614e-01 2.228614e-01 2.228614e-01 2.228614e-01 2.228614e-01 2.228614e-01 2.228614e-01 2.228614e-01 2.228614e-01 2.228614e-01 2.228614e-01 2.228614e-01 2.228614e-01 2.228614e-01 2.228614e-01 2.228614e-01 2.228614e-01 2.228614e-01 2.228614e-01 2.228614e-01 2.228614e-01 2.228614e-01 2.228614e-01 2.228614e-01 2.228614e-01 2.228614e-01 2.228614e-01 2.228614e-01 2.228614e-01 2.228614e-01 2.228614e-01 2.228614e-01 2.228614e-01 2.228614e-01 2.228614e-01 2.228614e-01 2.228614e-01 2.228614e-01 2.228614e-01 2.228614e-01 2.228614e-01 2.228614e-01 2.228614e-01 2.228614e-01 2.228614e-01 2.228614e-01 2.228614e-01 2.228614e-01 2.228614e-01 2.228614e-01 2.228614e-01 2.228614e-01 2.228614e-01 2.228614e-01 2.228614e-01 2.228614e-01 2.228614e-01 2.228614e-01 2.228614e-01 2.228614e-01 2.228614e-01 2.228614e-01 2.228614e-01 2.228614e-01 2.228614e-01 2.228614e-01 2.228614e-01 2.228614e-01 2.228614e-01 2.228614e-01 2.228614e-01 2.228614e-01 2.228614e-01 2.228614e-01 2.228614e-01 2.228614e-01 2.228614e-01 2.228614e-01 2.228614e-01 2.228614e-01 2.228614e-01 2.228614e-01 2.228614e-01 2.228614e-01 2.228614e-01 2.228614e-01 2.228614e-01 2.228614e-01 2.228614e-01 2.228614e-01 2.228614e-01 2.228614e-01 2.228614e-01 2.228614e-01 2.228614e-01 2.228614e-01 2.228614e-01 2.228614e-01 2.228614e-01 2.228614e-01 2.228614e-01 2.228614e-01 2.228614e-01 2.228614e-01 2.228614e-01 2.228614e-01 2.228614e-01 2.228614e-01 2.228614e-01 2.228614e-01 2.228614e-01 2.228614e-01 2.228614e-01 2.228614e-01 2.228614e-01 2.228614e-01 2.228614e-01 2.228614e-01 2.228614e-01 2.228614e-01 2.228614e-01 2.228614e-01 2.228614e-01 2.228614e-01 2.228614e-01 2.228614e-01 2.228614e-01 2.228614e-01 2.228614e-01 2.228614e-01 2.228614e-01 2.228614e-01 2.228614e-01 2.228614e-01 2.228614e-01 2.228614e-01 2.228614e-01 2.228614e-01 2.228614e-01 2.228614e-01 2.228614e-01 2.228614e-01 2.228614e-01 2.228614e-01 2.228614e-01 2.228614e-01 2.228614e-01 2.228614e-01 2.228614e-01 2.228614e-01 2.228614e-01 2.228614e-01 2.228614e-01 2.228614e-01 2.228614e-01 2.228614e-01 2.228614e-01 2.228614e-01 2.228614e-01 2.228614e-01 2.228614e-01 2.228614e-01 2.228614e-01 2.228614e-01 2.228614e-01 2.228614e-01 2.228614e-01 2.228614e-01 2.228614e-01 2.228614e-01 2.228614e-01 2.228614e-01 2.228614e-01 2.228614e-01 2.228614e-01 2.228614e-01 2.228614e-01 2.228614e-01 2.228614e-01 2.228614e-01 2.228614e-01 2.228614e-01 2.228614e-01 2.228614e-01 2.228614e-01 2.228614e-01 2.228614e-01 2.228614e-01 2.228614e-01 2.228614e-01 2.228614e-01 2.228614e-01 2.228614e-01 2.228614e-01 2.228614e-01 2.228614e-01 2.228614e-01 2.228614e-01 2.228614e-01 2.228614e-01 2.228614e-01 2.228614e-01 2.228614e-01 2.228614e-01 2.228614e-01 2.228614e-01 2.228614e-01 2.228614e-01 2.228614e-01 2.228614e-01 2.228614e-01 2.228614e-01 2.228614e-01 2.228614e-01 2.228614e-01 2.228614e-01 2.228614e-01 2.228614e-01 2.228614e-01 2.228614e-01 2.228614e-01 2.228614e-01 2.228614e-01 2.228614e-01 2.228614e-01 2.228614e-01 2.228614e-01 2.228614e-01 2.228614e-01 2.228614e-01 2.228614e-01 2.228614e-01 2.228614e-01 2.228614e-01 2.228614e-01 2.228614e-01 2.228614e-01 2.228614e-01 2.228614e-01 2.228614e-01 2.228614e-01 2.228614e-01 2.228614e-01 2.228614e-01 2.228614e-01 2.228614e-01 2.228614e-01 2.228614e-01 2.228614e-01 2.228614e-01 2.228614e-01 2.228614e-01 2.228614e-01 2.228614e-01 2.228614e-01 2.228614e-01 2.228614e-01 2.228614e-01 2.228614e-01 2.228614e-01 2.228614e-01 2.228614e-01 2.228614e-01 2.228614e-01 2.228614e-01 2.228614e-01 2.228614e-01 2.228614e-01 2.228614e-01 2.228614e-01 2.228614e-01 2.228614e-01 2.228614e-01 2.228614e-01 2.228614e-01 2.228614e-01 2.228614e-01 2.228614e-01 2.228614e-01 2.228614e-01 2.228614e-01 2.228614e-01 2.228614e-01 2.228614e-01 2.228614e-01 2.228614e-01 2.228614e-01 2.228614e-01 2.228614e-01 2.228614e-01 2.228614e-01 2.228614e-01 2.228614e-01 2.228614e-01 2.228614e-01 2.228614e-01 2.228614e-01 2.228614e-01 2.228614e-01 2.228614e-01 2.228614e-01 2.228614e-01 2.228614e-01 2.228614e-01 2.228614e-01 2.228614e-01 2.228614e-01 2.228614e-01 2.228614e-01 2.228614e-01 2.228614e-01 2.228614e-01 2.228614e-01 2.228614e-01 2.228614e-01 2.228614e-01 2.228614e-01 2.228614e-01 2.228614e-01 2.228614e-01 2.228614e-01 2.228614e-01 2.228614e-01 2.228614e-01 2.228614e-01 2.228614e-01 2.228614e-01 2.228614e-01 2.228614e-01 2.228614e-01 2.228614e-01 2.228614e-01 2.228614e-01 2.228614e-01 2.228614e-01 2.228614e-01 2.228614e-01 2.228614e-01 2.228614e-01 2.228614e-01 2.228614e-01 2.228614e-01 2.228614e-01 2.228614e-01 2.228614e-01 2.228614e-01 2.228614e-01 2.228614e-01 2.228614e-01 2.228614e-01 2.228614e-01 2.228614e-01 2.228614e-01 2.228614e-01 2.228614e-01 2.228614e-01 2.228614e-01 2.228614e-01 2.228614e-01 2.228614e-01 2.228614e-01 2.228614e-01 2.228614e-01 2.228614e-01 2.228614e-01 2.228614e-01 2.228614e-01 2.228614e-01 2.228614e-01 2.228614e-01 2.228614e-01 2.228614e-01 2.228614e-01 2.228614e-01 2.228614e-01 2.228614e-01 2.228614e-01 2.228614e-01 2.228614e-01 2.228614e-01 2.228614e-01 2.228614e-01 2.228614e-01 2.228614e-01 2.228614e-01 2.228614e-01 2.228614e-01 2.228614e-01 2.228614e-01 2.228614e-01 2.228614e-01 2.228614e-01 2.228614e-01 2.228614e-01 2.228614e-01 2.228614e-01 2.228614e-01 2.228614e-01 2.228614e-01 2.228614e-01 2.228614e-01 2.228614e-01 2.228614e-01 2.228614e-01 2.228614e-01 2.228614e-01 2.228614e-01 2.228614e-01 2.228614e-01 2.228614e-01 2.228614e-01 2.228614e-01 2.228614e-01 2.228614e-01 2.228614e-01 2.228614e-01 2.228614e-01 2.228614e-01 2.228614e-01 2.228614e-01 2.228614e-01 2.228614e-01 2.228614e-01 2.228614e-01 2.228614e-01 2.228614e-01 2.228614e-01 2.228614e-01 2.228614e-01 2.228614e-01 2.228614e-01 2.228614e-01 2.228614e-01 2.228614e-01 2.228614e-01 2.228614e-01 2.228614e-01 2.228614e-01 2.228614e-01 2.228614e-01 2.228614e-01 2.228614e-01 2.228614e-01 2.228614e-01 2.228614e-01 2.228614e-01 2.228614e-01 2.228614e-01 2.228614e-01 2.228614e-01 2.228614e-01 2.228614e-01 2.228614e-01 2.228614e-01 2.228614e-01 2.228614e-01 2.228614e-01 2.228614e-01 2.228614e-01 2.228614e-01 2.228614e-01 2.228614e-01 2.228614e-01 2.228614e-01 2.228614e-01 2.228614e-01 2.228614e-01 2.228614e-01 2.228614e-01 2.228614e-01 2.228614e-01 2.228614e-01 2.228614e-01 2.228614e-01 2.228614e-01 2.228614e-01 2.228614e-01 2.228614e-01 2.228614e-01 2.228614e-01 2.228614e-01 2.228614e-01 2.228614e-01 2.228614e-01 2.228614e-01 2.228614e-01 2.228614e-01 2.228614e-01 2.228614e-01 2.228614e-01 2.228614e-01 2.228614e-01 2.228614e-01 2.228614e-01 2.228614e-01 2.228614e-01 2.228614e-01 2.228614e-01 2.228614e-01 2.228614e-01 2.228614e-01 2.228614e-01 2.228614e-01 2.228614e-01 2.228614e-01 2.228614e-01 2.228614e-01 2.228614e-01 2.228614e-01 2.228614e-01 2.228614e-01 2.228614e-01 2.228614e-01 2.228614e-01 2.228614e-01 2.228614e-01 2.228614e-01 2.228614e-01 2.228614e-01 2.228614e-01 2.228614e-01 2.228614e-01 2.228614e-01 2.228614e-01 2.228614e-01 2.228614e-01 2.228614e-01 2.228614e-01 2.228614e-01 2.228614e-01 2.228614e-01 2.228614e-01 2.228614e-01 2.228614e-01 2.228614e-01 2.228614e-01 2.228614e-01 2.228614e-01 2.228614e-01 2.228614e-01 2.228614e-01 2.228614e-01 2.228614e-01 2.228614e-01 2.228614e-01 2.228614e-01 2.228614e-01 2.228614e-01 2.228614e-01 2.228614e-01 2.228614e-01 2.228614e-01 2.228614e-01 2.228614e-01 2.228614e-01 2.228614e-01 2.228614e-01 2.228614e-01 2.228614e-01 2.228614e-01 2.228614e-01 2.228614e-01 2.228614e-01 2.228614e-01 2.228614e-01 2.228614e-01 2.228614e-01 2.228614e-01 2.228614e-01 2.228614e-01 2.228614e-01 2.228614e-01 2.228614e-01 2.228614e-01 2.228614e-01 2.228614e-01 2.228614e-01 2.228614e-01 2.228614e-01 2.228614e-01 2.228614e-01 2.228614e-01 2.228614e-01 2.228614e-01 2.228614e-01 2.228614e-01 2.228614e-01 2.228614e-01 2.228614e-01 2.228614e-01 2.228614e-01 2.228614e-01 2.228614e-01 2.228614e-01 2.228614e-01 2.228614e-01 2.228614e-01 2.228614e-01 2.228614e-01 2.228614e-01 2.228614e-01 2.228614e-01 2.228614e-01 2.228614e-01 2.228614e-01 2.228614e-01 2.228614e-01 2.228614e-01 2.228614e-01 2.228614e-01 2.228614e-01 2.228614e-01 2.228614e-01 2.228614e-01 2.228614e-01 2.228614e-01 2.228614e-01 2.228614e-01 2.228614e-01 2.228614e-01 2.228614e-01 2.228614e-01 2.228614e-01 2.228614e-01 2.228614e-01 2.228614e-01 2.228614e-01 2.228614e-01 2.228614e-01 2.228614e-01 2.228614e-01 2.228614e-01 2.228614e-01 2.228614e-01 2.228614e-01 2.228614e-01 2.228614e-01 2.228614e-01 2.228614e-01 2.228614e-01 2.228614e-01 2.228614e-01 2.228614e-01 2.228614e-01 2.228614e-01 2.228614e-01 2.228614e-01 2.228614e-01 2.228614e-01 2.228614e-01 2.228614e-01 2.228614e-01 2.228614e-01 2.228614e-01 2.228614e-01 2.228614e-01 2.228614e-01 2.228614e-01 2.228614e-01 2.228614e-01 2.228614e-01 2.228614e-01 2.228614e-01 2.228614e-01 2.228614e-01 2.228614e-01 2.228614e-01 2.228614e-01 2.228614e-01 2.228614e-01 2.228614e-01 2.228614e-01 2.228614e-01 2.228614e-01 2.228614e-01 2.228614e-01 2.228614e-01 2.228614e-01 2.228614e-01 2.228614e-01 2.228614e-01 2.228614e-01 2.228614e-01 2.228614e-01 2.228614e-01 2.228614e-01 2.228614e-01 2.228614e-01 2.228614e-01 2.228614e-01 2.228614e-01 2.228614e-01 2.228614e-01 2.228614e-01 2.228614e-01 2.228614e-01 2.228614e-01 2.228614e-01 2.228614e-01 2.228614e-01 2.228614e-01 2.228614e-01 2.228614e-01 2.228614e-01 2.228614e-01 2.228614e-01 2.228614e-01 2.228614e-01 2.228614e-01 2.228614e-01 2.228614e-01 2.228614e-01 2.228614e-01 2.228614e-01 2.228614e-01 2.228614e-01 2.228614e-01 2.228614e-01 2.228614e-01 2.228614e-01 2.228614e-01 2.228614e-01 2.228614e-01 2.228614e-01 2.228614e-01 2.228614e-01 2.228614e-01 2.228614e-01 2.228614e-01 2.228614e-01 2.228614e-01 2.228614e-01 2.228614e-01 2.228614e-01 2.228614e-01 2.228614e-01 2.228614e-01 2.228614e-01 2.228614e-01 2.228614e-01 2.228614e-01 2.228614e-01 2.228614e-01 2.228614e-01 2.228614e-01 2.228614e-01 2.228614e-01 2.228614e-01 2.228614e-01 2.228614e-01 2.228614e-01 2.228614e-01 2.228614e-01 2.228614e-01 2.228614e-01 2.228614e-01 2.228614e-01 2.228614e-01 2.228614e-01 2.228614e-01 2.228614e-01 2.228614e-01 2.228614e-01 2.228614e-01 2.228614e-01 2.228614e-01 2.228614e-01 2.228614e-01 2.228614e-01 2.228614e-01 2.228614e-01 2.228614e-01 2.228614e-01 2.228614e-01 2.228614e-01 2.228614e-01 2.228614e-01 2.228614e-01 2.228614e-01 2.228614e-01 2.228614e-01 2.228614e-01 2.228614e-01 2.228614e-01 2.228614e-01 2.228614e-01 2.228614e-01 2.228614e-01 2.228614e-01 2.228614e-01 2.228614e-01 2.228614e-01 2.228614e-01 2.228614e-01 2.228614e-01 2.228614e-01 2.228614e-01 2.228614e-01 2.228614e-01 2.228614e-01 2.228614e-01 2.228614e-01 2.228614e-01 2.228614e-01 2.228614e-01 2.228614e-01 2.228614e-01 2.228614e-01 2.228614e-01 2.228614e-01 2.228614e-01 2.228614e-01 2.228614e-01 2.228614e-01 2.228614e-01 2.228614e-01 2.228614e-01 2.228614e-01 2.228614e-01 2.228614e-01 2.228614e-01 2.228614e-01 2.228614e-01 2.228614e-01 2.228614e-01 2.228614e-01 2.228614e-01 2.228614e-01 2.228614e-01 2.228614e-01 2.228614e-01 2.228614e-01 2.228614e-01 2.228614e-01 2.228614e-01 2.228614e-01 2.228614e-01 2.228614e-01 2.228614e-01 2.228614e-01 2.228614e-01 2.228614e-01 2.228614e-01 2.228614e-01 2.228614e-01 2.228614e-01 2.228614e-01 2.228614e-01 2.228614e-01 2.228614e-01 2.228614e-01 2.228614e-01 2.228614e-01 2.228614e-01 2.228614e-01 2.228614e-01 2.228614e-01 2.228614e-01 2.228614e-01 2.228614e-01 2.228614e-01 2.228614e-01 2.228614e-01 2.228614e-01 2.228614e-01 2.228614e-01 2.228614e-01 2.228614e-01 2.228614e-01 2.228614e-01 2.228614e-01 2.228614e-01 2.228614e-01 2.228614e-01 2.228614e-01 2.228614e-01 2.228614e-01 2.228614e-01 2.228614e-01 2.228614e-01 2.228614e-01 2.228614e-01 2.228614e-01 2.228614e-01 2.228614e-01 2.228614e-01 2.228614e-01 2.228614e-01 2.228614e-01 2.228614e-01 2.228614e-01 2.228614e-01 2.228614e-01 2.228614e-01 2.228614e-01 2.228614e-01 2.228614e-01 2.228614e-01 2.228614e-01 2.228614e-01 2.228614e-01 2.228614e-01 2.228614e-01 2.228614e-01 2.228614e-01 2.228614e-01 2.228614e-01 2.228614e-01 2.228614e-01 2.228614e-01 2.228614e-01 2.228614e-01 2.228614e-01 2.228614e-01 2.228614e-01 2.228614e-01 2.228614e-01 2.228614e-01 2.228614e-01 2.228614e-01 2.228614e-01 2.228614e-01 2.228614e-01 2.228614e-01 2.228614e-01 2.228614e-01 2.228614e-01 2.228614e-01 2.228614e-01 2.228614e-01 2.228614e-01 2.228614e-01 2.228614e-01 2.228614e-01 2.228614e-01 2.228614e-01 2.228614e-01 2.228614e-01 2.228614e-01 2.228614e-01 2.228614e-01 2.228614e-01 2.228614e-01 2.228614e-01 2.228614e-01 2.228614e-01 2.228614e-01 2.228614e-01 2.228614e-01 2.228614e-01 2.228614e-01 2.228614e-01 2.228614e-01 2.228614e-01 2.228614e-01 2.228614e-01 2.228614e-01 2.228614e-01 2.228614e-01 2.228614e-01 2.228614e-01 2.228614e-01 2.228614e-01 2.228614e-01 2.228614e-01 2.228614e-01 2.228614e-01 2.228614e-01 2.228614e-01 2.228614e-01 2.228614e-01 2.228614e-01 2.228614e-01 2.228614e-01 2.228614e-01 2.228614e-01 2.228614e-01 2.228614e-01 2.228614e-01 2.228614e-01 2.228614e-01 2.228614e-01 2.228614e-01 2.228614e-01 2.228614e-01 2.228614e-01 2.228614e-01 2.228614e-01 2.228614e-01 2.228614e-01 2.228614e-01 2.228614e-01 2.228614e-01 2.228614e-01 2.228614e-01 2.228614e-01 2.228614e-01 2.228614e-01 2.228614e-01 2.228614e-01 2.228614e-01 2.228614e-01 2.228614e-01 2.228614e-01 2.228614e-01 2.228614e-01 2.228614e-01 2.228614e-01 2.228614e-01 2.228614e-01 2.228614e-01 2.228614e-01 2.228614e-01 2.228614e-01 2.228614e-01 2.228614e-01 2.228614e-01 2.228614e-01 2.228614e-01 2.228614e-01 2.228614e-01 2.228614e-01 2.228614e-01 2.228614e-01 2.228614e-01 2.228614e-01 2.228614e-01 2.228614e-01 2.228614e-01 2.228614e-01 2.228614e-01 2.228614e-01 2.228614e-01 2.228614e-01 2.228614e-01 2.228614e-01 2.228614e-01 2.228614e-01 2.228614e-01 2.228614e-01 2.228614e-01 2.228614e-01 2.228614e-01 2.228614e-01 2.228614e-01 2.228614e-01 2.228614e-01 2.228614e-01 2.228614e-01 2.228614e-01 2.228614e-01 2.228614e-01 2.228614e-01 2.228614e-01 2.228614e-01 2.228614e-01 2.228614e-01 2.228614e-01 2.228614e-01 2.228614e-01 2.228614e-01 2.228614e-01 2.228614e-01 2.228614e-01 2.228614e-01 2.228614e-01 2.228614e-01 2.228614e-01 2.228614e-01 2.228614e-01 2.228614e-01 2.228614e-01 2.228614e-01 2.228614e-01 2.228614e-01 2.228614e-01 2.228614e-01 2.228614e-01 2.228614e-01 2.228614e-01 2.228614e-01 2.228614e-01 2.228614e-01 2.228614e-01 2.228614e-01 2.228614e-01 2.228614e-01 2.228614e-01 2.228614e-01 2.228614e-01 2.228614e-01 2.228614e-01 2.228614e-01 2.228614e-01 2.228614e-01 2.228614e-01 2.228614e-01 2.228614e-01 2.228614e-01 2.228614e-01 2.228614e-01 2.228614e-01 2.228614e-01 2.228614e-01 2.228614e-01 2.228614e-01 2.228614e-01 2.228614e-01 2.228614e-01 2.228614e-01 2.228614e-01 2.228614e-01 2.228614e-01 2.228614e-01 2.228614e-01 2.228614e-01 2.228614e-01 2.228614e-01 2.228614e-01 2.228614e-01 2.228614e-01 2.228614e-01 2.228614e-01 2.228614e-01 2.228614e-01 2.228614e-01 2.228614e-01 2.228614e-01 2.228614e-01 2.228614e-01 2.228614e-01 2.228614e-01 2.228614e-01 2.228614e-01 2.228614e-01 2.228614e-01 2.228614e-01 2.228614e-01 2.228614e-01 2.228614e-01 2.228614e-01 2.228614e-01 2.228614e-01 2.228614e-01 2.228614e-01 2.228614e-01 2.228614e-01 2.228614e-01 2.228614e-01 2.228614e-01 2.228614e-01 2.228614e-01 2.228614e-01 2.228614e-01 2.228614e-01 2.228614e-01 2.228614e-01 2.228614e-01 2.228614e-01 2.228614e-01 2.228614e-01 2.228614e-01 2.228614e-01 2.228614e-01 2.228614e-01 2.228614e-01 2.228614e-01 2.228614e-01 2.228614e-01 2.228614e-01 2.228614e-01 2.228614e-01 2.228614e-01 2.228614e-01 2.228614e-01 2.228614e-01 2.228614e-01 2.228614e-01 2.228614e-01 2.228614e-01 2.228614e-01 2.228614e-01 2.228614e-01 2.228614e-01 2.228614e-01 2.228614e-01 2.228614e-01 2.228614e-01 2.228614e-01 2.228614e-01 2.228614e-01 2.228614e-01 2.228614e-01 2.228614e-01 2.228614e-01 2.228614e-01 2.228614e-01 2.228614e-01 2.228614e-01 2.228614e-01 2.228614e-01 2.228614e-01 2.228614e-01 2.228614e-01 2.228614e-01 2.228614e-01 2.228614e-01 2.228614e-01 2.228614e-01 2.228614e-01 2.228614e-01 2.228614e-01 2.228614e-01 2.228614e-01 2.228614e-01 2.228614e-01 2.228614e-01 2.228614e-01 2.228614e-01 2.228614e-01 2.228614e-01 2.228614e-01 2.228614e-01 2.228614e-01 2.228614e-01 2.228614e-01 2.228614e-01 2.228614e-01 2.228614e-01 2.228614e-01 2.228614e-01 2.228614e-01 2.228614e-01 2.228614e-01 2.228614e-01 2.228614e-01 2.228614e-01 2.228614e-01 2.228614e-01 2.228614e-01 2.228614e-01 2.228614e-01 2.228614e-01 2.228614e-01 2.228614e-01 2.228614e-01 2.228614e-01 2.228614e-01 2.228614e-01 2.228614e-01 2.228614e-01 2.228614e-01 2.228614e-01 2.228614e-01 2.228614e-01 2.228614e-01 2.228614e-01 2.228614e-01 2.228614e-01 2.228614e-01 2.228614e-01 2.228614e-01 2.228614e-01 2.228614e-01 2.228614e-01 2.228614e-01 2.228614e-01 2.228614e-01 2.228614e-01 2.228614e-01 2.228614e-01 2.228614e-01 2.228614e-01 2.228614e-01 2.228614e-01 2.228614e-01 2.228614e-01 2.228614e-01 2.228614e-01 2.228614e-01 2.228614e-01 2.228614e-01 2.228614e-01 2.228614e-01 2.228614e-01 2.228614e-01 2.228614e-01 2.228614e-01 2.228614e-01 2.228614e-01 2.228614e-01 2.228614e-01 2.228614e-01 2.228614e-01 2.228614e-01 2.228614e-01 2.228614e-01 2.228614e-01 2.228614e-01 2.228614e-01 2.228614e-01 2.228614e-01 2.228614e-01 2.228614e-01 2.228614e-01 2.228614e-01 2.228614e-01 2.228614e-01 2.228614e-01 2.228614e-01 2.228614e-01 2.228614e-01 2.228614e-01 2.228614e-01 2.228614e-01 2.228614e-01 2.228614e-01 2.228614e-01 2.228614e-01 2.228614e-01 2.228614e-01 2.228614e-01 2.228614e-01 2.228614e-01 2.228614e-01 2.228614e-01 2.228614e-01 2.228614e-01 2.228614e-01 2.228614e-01 2.228614e-01 2.228614e-01 2.228614e-01 2.228614e-01 2.228614e-01 2.228614e-01 2.228614e-01 2.228614e-01 2.228614e-01 2.228614e-01 2.228614e-01 2.228614e-01 2.228614e-01 2.228614e-01 2.228614e-01 2.228614e-01 2.228614e-01 2.228614e-01 2.228614e-01 2.228614e-01 2.228614e-01 2.228614e-01 2.228614e-01 2.228614e-01 2.228614e-01 2.228614e-01 2.228614e-01 2.228614e-01 2.228614e-01 2.228614e-01 2.228614e-01 2.228614e-01 2.228614e-01 2.228614e-01 2.228614e-01 2.228614e-01 2.228614e-01 2.228614e-01 2.228614e-01 2.228614e-01 2.228614e-01 2.228614e-01 2.228614e-01 2.228614e-01 2.228614e-01 2.228614e-01 2.228614e-01 2.228614e-01 2.228614e-01 2.228614e-01 2.228614e-01 2.228614e-01 2.228614e-01 2.228614e-01 2.228614e-01 2.228614e-01 2.228614e-01 2.228614e-01 2.228614e-01 2.228614e-01 2.228614e-01 2.228614e-01 2.228614e-01 2.228614e-01 2.228614e-01 2.228614e-01 2.228614e-01 2.228614e-01 2.228614e-01 2.228614e-01 2.228614e-01 2.228614e-01 2.228614e-01 2.228614e-01 2.228614e-01 2.228614e-01 2.228614e-01 2.228614e-01 2.228614e-01 2.228614e-01 2.228614e-01 2.228614e-01 2.228614e-01 2.228614e-01 2.228614e-01 2.228614e-01 2.228614e-01 2.228614e-01 2.228614e-01 2.228614e-01 2.228614e-01 2.228614e-01 2.228614e-01 2.228614e-01 2.228614e-01 2.228614e-01 2.228614e-01 2.228614e-01 2.228614e-01 2.228614e-01 2.228614e-01 2.228614e-01 2.228614e-01 2.228614e-01 2.228614e-01 2.228614e-01 2.228614e-01 2.228614e-01 2.228614e-01 2.228614e-01 2.228614e-01 2.228614e-01 2.228614e-01 2.228614e-01 2.228614e-01 2.228614e-01 2.228614e-01 2.228614e-01 2.228614e-01 2.228614e-01 2.228614e-01 2.228614e-01 2.228614e-01 2.228614e-01 2.228614e-01 2.228614e-01 2.228614e-01 2.228614e-01 2.228614e-01 2.228614e-01 2.228614e-01 2.228614e-01 2.228614e-01 2.228614e-01 2.228614e-01 2.228614e-01 2.228614e-01 2.228614e-01 2.228614e-01 2.228614e-01 2.228614e-01 2.228614e-01 2.228614e-01 2.228614e-01 2.228614e-01 2.228614e-01 2.228614e-01 2.228614e-01 2.228614e-01 2.228614e-01 2.228614e-01 2.228614e-01 2.228614e-01 2.228614e-01 2.228614e-01 2.228614e-01 2.228614e-01 2.228614e-01 2.228614e-01 2.228614e-01 2.228614e-01 2.228614e-01 2.228614e-01 
1.276561e+04 3.183082e-01 2.982322e-01 2.982322e-01 2.971662e-01 2.923710e-01 2.923710e-01 2.887232e-01 2.887232e-01 2.887232e-01 2.886908e-01 2.886035e-01 2.886035e-01 2.886035e-01 2.883188e-01 2.881930e-01 2.881930e-01 2.881930e-01 2.799024e-01 2.730762e-01 2.730762e-01 2.699253e-01 2.698923e-01 2.692947e-01 2.688733e-01 2.579681e-01 2.579681e-01 2.529611e-01 2.400399e-01 2.391151e-01 2.291429e-01 2.291429e-01 2.291429e-01 2.291429e-01 2.267991e-01 2.267991e-01 2.267979e-01 2.267979e-01 2.267979e-01 2.267979e-01 2.265753e-01 2.265753e-01 2.265753e-01 2.253616e-01 2.237758e-01 2.234734e-01 2.234506e-01 2.234506e-01 2.234506e-01 2.234506e-01 2.234506e-01 2.234506e-01 2.234506e-01 2.234506e-01 2.234506e-01 2.234506e-01 2.234506e-01 2.234407e-01 2.233509e-01 2.233462e-01 2.233454e-01 2.233454e-01 2.232973e-01 2.232973e-01 2.232952e-01 2.231671e-01 2.230462e-01 2.229351e-01 2.229351e-01 2.229287e-01 2.229287e-01 2.229287e-01 2.229248e-01 2.229067e-01 2.228966e-01 2.228850e-01 2.228850e-01 2.228631e-01 2.228631e-01 2.228631e-01 2.228631e-01 2.228626e-01 2.228626e-01 2.228626e-01 2.228626e-01 2.228626e-01 2.228626e-01 2.228625e-01 2.228625e-01 2.228625e-01 2.228625e-01 2.228618e-01 2.228618e-01 2.228618e-01 2.228616e-01 2.228616e-01 2.228616e-01 2.228616e-01 2.228616e-01 2.228616e-01 2.228616e-01 2.228616e-01 2.228616e-01 2.228615e-01 2.228614e-01 2.228614e-01 2.228614e-01 2.228614e-01 2.228614e-01 2.228614e-01 2.228614e-01 2.228614e-01 2.228614e-01 2.228614e-01 2.228614e-01 2.228614e-01 2.228614e-01 2.228614e-01 2.228614e-01 2.228614e-01 2.228614e-01 2.228614e-01 2.228614e-01 2.228614e-01 2.228614e-01 2.228614e-01 2.228614e-01 2.228614e-01 2.228614e-01 2.228614e-01 2.228614e-01 2.228614e-01 2.228614e-01 2.228614e-01 2.228614e-01 2.228614e-01 2.228614e-01 2.228614e-01 2.228614e-01 2.228614e-01 2.228614e-01 2.228614e-01 2.228614e-01 2.228614e-01 2.228614e-01 2.228614e-01 2.228614e-01 2.228614e-01 2.228614e-01 2.228614e-01 2.228614e-01 2.228614e-01 2.228614e-01 2.228614e-01 2.228614e-01 2.228614e-01 2.228614e-01 2.228614e-01 2.228614e-01 2.228614e-01 2.228614e-01 2.228614e-01 2.228614e-01 2.228614e-01 2.228614e-01 2.228614e-01 2.228614e-01 2.228614e-01 2.228614e-01 2.228614e-01 2.228614e-01 2.228614e-01 2.228614e-01 2.228614e-01 2.228614e-01 2.228614e-01 2.228614e-01 2.228614e-01 2.228614e-01 2.228614e-01 2.228614e-01 2.228614e-01 2.228614e-01 2.228614e-01 2.228614e-01 2.228614e-01 2.228614e-01 2.228614e-01 2.228614e-01 2.228614e-01 2.228614e-01 2.228614e-01 2.228614e-01 2.228614e-01 2.228614e-01 2.228614e-01 2.228614e-01 2.228614e-01 2.228614e-01 2.228614e-01 2.228614e-01 2.228614e-01 2.228614e-01 2.228614e-01 2.228614e-01 2.228614e-01 2.228614e-01 2.228614e-01 2.228614e-01 2.228614e-01 2.228614e-01 2.228614e-01 2.228614e-01 2.228614e-01 2.228614e-01 2.228614e-01 2.228614e-01 2.228614e-01 2.228614e-01 2.228614e-01 2.228614e-01 2.228614e-01 2.228614e-01 2.228614e-01 2.228614e-01 2.228614e-01 2.228614e-01 2.228614e-01 2.228614e-01 2.228614e-01 2.228614e-01 2.228614e-01 2.228614e-01 2.228614e-01 2.228614e-01 2.228614e-01 2.228614e-01 2.228614e-01 2.228614e-01 2.228614e-01 2.228614e-01 2.228614e-01 2.228614e-01 2.228614e-01 2.228614e-01 2.228614e-01 2.228614e-01 2.228614e-01 2.228614e-01 2.228614e-01 2.228614e-01 2.228614e-01 2.228614e-01 2.228614e-01 2.228614e-01 2.228614e-01 2.228614e-01 2.228614e-01 2.228614e-01 2.228614e-01 2.228614e-01 2.228614e-01 2.228614e-01 2.228614e-01 2.228614e-01 2.228614e-01 2.228614e-01 2.228614e-01 2.228614e-01 2.228614e-01 2.228614e-01 2.228614e-01 2.228614e-01 2.228614e-01 2.228614e-01 2.228614e-01 2.228614e-01 2.228614e-01 2.228614e-01 2.228614e-01 2.228614e-01 2.228614e-01 2.228614e-01 2.228614e-01 2.228614e-01 2.228614e-01 2.228614e-01 2.228614e-01 2.228614e-01 2.228614e-01 2.228614e-01 2.228614e-01 2.228614e-01 2.228614e-01 2.228614e-01 2.228614e-01 2.228614e-01 2.228614e-01 2.228614e-01 2.228614e-01 2.228614e-01 2.228614e-01 2.228614e-01 2.228614e-01 2.228614e-01 2.228614e-01 2.228614e-01 2.228614e-01 2.228614e-01 2.228614e-01 2.228614e-01 2.228614e-01 2.228614e-01 2.228614e-01 2.228614e-01 2.228614e-01 2.228614e-01 2.228614e-01 2.228614e-01 2.228614e-01 2.228614e-01 2.228614e-01 2.228614e-01 2.228614e-01 2.228614e-01 2.228614e-01 2.228614e-01 2.228614e-01 2.228614e-01 2.228614e-01 2.228614e-01 2.228614e-01 2.228614e-01 2.228614e-01 2.228614e-01 2.228614e-01 2.228614e-01 2.228614e-01 2.228614e-01 2.228614e-01 2.228614e-01 2.228614e-01 2.228614e-01 2.228614e-01 2.228614e-01 2.228614e-01 2.228614e-01 2.228614e-01 2.228614e-01 2.228614e-01 2.228614e-01 2.228614e-01 2.228614e-01 2.228614e-01 2.228614e-01 2.228614e-01 2.228614e-01 2.228614e-01 2.228614e-01 2.228614e-01 2.228614e-01 2.228614e-01 2.228614e-01 2.228614e-01 2.228614e-01 2.228614e-01 2.228614e-01 2.228614e-01 2.228614e-01 2.228614e-01 2.228614e-01 2.228614e-01 2.228614e-01 2.228614e-01 2.228614e-01 2.228614e-01 2.228614e-01 2.228614e-01 2.228614e-01 2.228614e-01 2.228614e-01 2.228614e-01 2.228614e-01 2.228614e-01 2.228614e-01 2.228614e-01 2.228614e-01 2.228614e-01 2.228614e-01 2.228614e-01 2.228614e-01 2.228614e-01 2.228614e-01 2.228614e-01 2.228614e-01 2.228614e-01 2.228614e-01 2.228614e-01 2.228614e-01 2.228614e-01 2.228614e-01 2.228614e-01 2.228614e-01 2.228614e-01 2.228614e-01 2.228614e-01 2.228614e-01 2.228614e-01 2.228614e-01 2.228614e-01 2.228614e-01 2.228614e-01 2.228614e-01 2.228614e-01 2.228614e-01 2.228614e-01 2.228614e-01 2.228614e-01 2.228614e-01 2.228614e-01 2.228614e-01 2.228614e-01 2.228614e-01 2.228614e-01 2.228614e-01 2.228614e-01 2.228614e-01 2.228614e-01 2.228614e-01 2.228614e-01 2.228614e-01 2.228614e-01 2.228614e-01 2.228614e-01 2.228614e-01 2.228614e-01 2.228614e-01 2.228614e-01 2.228614e-01 2.228614e-01 2.228614e-01 2.228614e-01 2.228614e-01 2.228614e-01 2.228614e-01 2.228614e-01 2.228614e-01 2.228614e-01 2.228614e-01 2.228614e-01 2.228614e-01 2.228614e-01 2.228614e-01 2.228614e-01 2.228614e-01 2.228614e-01 2.228614e-01 2.228614e-01 2.228614e-01 2.228614e-01 2.228614e-01 2.228614e-01 2.228614e-01 2.228614e-01 2.228614e-01 2.228614e-01 2.228614e-01 2.228614e-01 2.228614e-01 2.228614e-01 2.228614e-01 2.228614e-01 2.228614e-01 2.228614e-01 2.228614e-01 2.228614e-01 2.228614e-01 2.228614e-01 2.228614e-01 2.228614e-01 2.228614e-01 2.228614e-01 2.228614e-01 2.228614e-01 2.228614e-01 2.228614e-01 2.228614e-01 2.228614e-01 2.228614e-01 2.228614e-01 2.228614e-01 2.228614e-01 2.228614e-01 2.228614e-01 2.228614e-01 2.228614e-01 2.228614e-01 2.228614e-01 2.228614e-01 2.228614e-01 2.228614e-01 2.228614e-01 2.228614e-01 2.228614e-01 2.228614e-01 2.228614e-01 2.228614e-01 2.228614e-01 2.228614e-01 2.228614e-01 2.228614e-01 2.228614e-01 2.228614e-01 2.228614e-01 2.228614e-01 2.228614e-01 2.228614e-01 2.228614e-01 2.228614e-01 2.228614e-01 2.228614e-01 2.228614e-01 2.228614e-01 2.228614e-01 2.228614e-01 2.228614e-01 2.228614e-01 2.228614e-01 2.228614e-01 2.228614e-01 2.228614e-01 2.228614e-01 2.228614e-01 2.228614e-01 2.228614e-01 2.228614e-01 2.228614e-01 2.228614e-01 2.228614e-01 2.228614e-01 2.228614e-01 2.228614e-01 2.228614e-01 2.228614e-01 2.228614e-01 2.228614e-01 2.228614e-01 2.228614e-01 2.228614e-01 2.228614e-01 2.228614e-01 2.228614e-01 2.228614e-01 2.228614e-01 2.228614e-01 2.228614e-01 2.228614e-01 2.228614e-01 2.228614e-01 2.228614e-01 2.228614e-01 2.228614e-01 2.228614e-01 2.228614e-01 2.228614e-01 2.228614e-01 2.228614e-01 2.228614e-01 2.228614e-01 2.228614e-01 2.228614e-01 2.228614e-01 2.228614e-01 2.228614e-01 2.228614e-01 2.228614e-01 2.228614e-01 2.228614e-01 2.228614e-01 2.228614e-01 2.228614e-01 2.228614e-01 2.228614e-01 2.228614e-01 2.228614e-01 2.228614e-01 2.228614e-01 2.228614e-01 2.228614e-01 2.228614e-01 2.228614e-01 2.228614e-01 2.228614e-01 2.228614e-01 2.228614e-01 2.228614e-01 2.228614e-01 2.228614e-01 2.228614e-01 2.228614e-01 2.228614e-01 2.228614e-01 2.228614e-01 2.228614e-01 2.228614e-01 2.228614e-01 2.228614e-01 2.228614e-01 2.228614e-01 2.228614e-01 2.228614e-01 2.228614e-01 2.228614e-01 2.228614e-01 2.228614e-01 2.228614e-01 2.228614e-01 2.228614e-01 2.228614e-01 2.228614e-01 2.228614e-01 2.228614e-01 2.228614e-01 2.228614e-01 2.228614e-01 2.228614e-01 2.228614e-01 2.228614e-01 2.228614e-01 2.228614e-01 2.228614e-01 2.228614e-01 2.228614e-01 2.228614e-01 2.228614e-01 2.228614e-01 2.228614e-01 2.228614e-01 2.228614e-01 2.228614e-01 2.228614e-01 2.228614e-01 2.228614e-01 2.228614e-01 2.228614e-01 2.228614e-01 2.228614e-01 2.228614e-01 2.228614e-01 2.228614e-01 2.228614e-01 2.228614e-01 2.228614e-01 2.228614e-01 2.228614e-01 2.228614e-01 2.228614e-01 2.228614e-01 2.228614e-01 2.228614e-01 2.228614e-01 2.228614e-01 2.228614e-01 2.228614e-01 2.228614e-01 2.228614e-01 2.228614e-01 2.228614e-01 2.228614e-01 2.228614e-01 2.228614e-01 2.228614e-01 2.228614e-01 2.228614e-01 2.228614e-01 2.228614e-01 2.228614e-01 2.228614e-01 2.228614e-01 2.228614e-01 2.228614e-01 2.228614e-01 2.228614e-01 2.228614e-01 2.228614e-01 2.228614e-01 2.228614e-01 2.228614e-01 2.228614e-01 2.228614e-01 2.228614e-01 2.228614e-01 2.228614e-01 2.228614e-01 2.228614e-01 2.228614e-01 2.228614e-01 2.228614e-01 2.228614e-01 2.228614e-01 2.228614e-01 2.228614e-01 2.228614e-01 2.228614e-01 2.228614e-01 2.228614e-01 2.228614e-01 2.228614e-01 2.228614e-01 2.228614e-01 2.228614e-01 2.228614e-01 2.228614e-01 2.228614e-01 2.228614e-01 2.228614e-01 2.228614e-01 2.228614e-01 2.228614e-01 2.228614e-01 2.228614e-01 2.228614e-01 2.228614e-01 2.228614e-01 2.228614e-01 2.228614e-01 2.228614e-01 2.228614e-01 2.228614e-01 2.228614e-01 2.228614e-01 2.228614e-01 2.228614e-01 2.228614e-01 2.228614e-01 2.228614e-01 2.228614e-01 2.228614e-01 2.228614e-01 2.228614e-01 2.228614e-01 2.228614e-01 2.228614e-01 2.228614e-01 2.228614e-01 2.228614e-01 2.228614e-01 2.228614e-01 2.228614e-01 2.228614e-01 2.228614e-01 2.228614e-01 2.228614e-01 2.228614e-01 2.228614e-01 2.228614e-01 2.228614e-01 2.228614e-01 2.228614e-01 2.228614e-01 2.228614e-01 2.228614e-01 2.228614e-01 2.228614e-01 2.228614e-01 2.228614e-01 2.228614e-01 2.228614e-01 2.228614e-01 2.228614e-01 2.228614e-01 2.228614e-01 2.228614e-01 2.228614e-01 2.228614e-01 2.228614e-01 2.228614e-01 2.228614e-01 2.228614e-01 2.228614e-01 2.228614e-01 2.228614e-01 2.228614e-01 2.228614e-01 2.228614e-01 2.228614e-01 2.228614e-01 2.228614e-01 2.228614e-01 2.228614e-01 2.228614e-01 2.228614e-01 2.228614e-01 2.228614e-01 2.228614e-01 2.228614e-01 2.228614e-01 2.228614e-01 2.228614e-01 2.228614e-01 2.228614e-01 2.228614e-01 2.228614e-01 2.228614e-01 2.228614e-01 2.228614e-01 2.228614e-01 2.228614e-01 2.228614e-01 2.228614e-01 2.228614e-01 2.228614e-01 2.228614e-01 2.228614e-01 2.228614e-01 2.228614e-01 2.228614e-01 2.228614e-01 2.228614e-01 2.228614e-01 2.228614e-01 2.228614e-01 2.228614e-01 2.228614e-01 2.228614e-01 2.228614e-01 2.228614e-01 2.228614e-01 2.228614e-01 2.228614e-01 2.228614e-01 2.228614e-01 2.228614e-01 2.228614e-01 2.228614e-01 2.228614e-01 2.228614e-01 2.228614e-01 2.228614e-01 2.228614e-01 2.228614e-01 2.228614e-01 2.228614e-01 2.228614e-01 2.228614e-01 2.228614e-01 2.228614e-01 2.228614e-01 2.228614e-01 2.228614e-01 2.228614e-01 2.228614e-01 2.228614e-01 2.228614e-01 2.228614e-01 2.228614e-01 2.228614e-01 2.228614e-01 2.228614e-01 2.228614e-01 2.228614e-01 2.228614e-01 2.228614e-01 2.228614e-01 2.228614e-01 2.228614e-01 2.228614e-01 2.228614e-01 2.228614e-01 2.228614e-01 2.228614e-01 2.228614e-01 2.228614e-01 2.228614e-01 2.228614e-01 2.228614e-01 2.228614e-01 2.228614e-01 2.228614e-01 2.228614e-01 2.228614e-01 2.228614e-01 2.228614e-01 2.228614e-01 2.228614e-01 2.228614e-01 2.228614e-01 2.228614e-01 2.228614e-01 2.228614e-01 2.228614e-01 2.228614e-01 2.228614e-01 2.228614e-01 2.228614e-01 2.228614e-01 2.228614e-01 2.228614e-01 2.228614e-01 2.228614e-01 2.228614e-01 2.228614e-01 2.228614e-01 2.228614e-01 2.228614e-01 2.228614e-01 2.228614e-01 2.228614e-01 2.228614e-01 2.228614e-01 2.228614e-01 2.228614e-01 2.228614e-01 2.228614e-01 2.228614e-01 2.228614e-01 2.228614e-01 2.228614e-01 2.228614e-01 2.228614e-01 2.228614e-01 2.228614e-01 2.228614e-01 2.228614e-01 2.228614e-01 2.228614e-01 2.228614e-01 2.228614e-01 2.228614e-01 2.228614e-01 2.228614e-01 2.228614e-01 2.228614e-01 2.228614e-01 2.228614e-01 2.228614e-01 2.228614e-01 2.228614e-01 2.228614e-01 2.228614e-01 2.228614e-01 2.228614e-01 2.228614e-01 2.228614e-01 2.228614e-01 2.228614e-01 2.228614e-01 2.228614e-01 2.228614e-01 2.228614e-01 2.228614e-01 2.228614e-01 2.228614e-01 2.228614e-01 2.228614e-01 2.228614e-01 2.228614e-01 2.228614e-01 2.228614e-01 2.228614e-01 2.228614e-01 2.228614e-01 2.228614e-01 2.228614e-01 2.228614e-01 2.228614e-01 2.228614e-01 2.228614e-01 2.228614e-01 2.228614e-01 2.228614e-01 2.228614e-01 2.228614e-01 2.228614e-01 2.228614e-01 2.228614e-01 2.228614e-01 2.228614e-01 2.228614e-01 2.228614e-01 2.228614e-01 2.228614e-01 2.228614e-01 2.228614e-01 2.228614e-01 2.228614e-01 2.228614e-01 2.228614e-01 2.228614e-01 2.228614e-01 2.228614e-01 2.228614e-01 2.228614e-01 2.228614e-01 2.228614e-01 2.228614e-01 2.228614e-01 2.228614e-01 2.228614e-01 2.228614e-01 2.228614e-01 2.228614e-01 2.228614e-01 2.228614e-01 2.228614e-01 2.228614e-01 2.228614e-01 2.228614e-01 2.228614e-01 2.228614e-01 2.228614e-01 2.228614e-01 2.228614e-01 2.228614e-01 2.228614e-01 2.228614e-01 2.228614e-01 2.228614e-01 2.228614e-01 2.228614e-01 2.228614e-01 2.228614e-01 2.228614e-01 2.228614e-01 2.228614e-01 2.228614e-01 2.228614e-01 2.228614e-01 2.228614e-01 2.228614e-01 2.228614e-01 2.228614e-01 2.228614e-01 2.228614e-01 2.228614e-01 2.228614e-01 2.228614e-01 2.228614e-01 2.228614e-01 2.228614e-01 2.228614e-01 2.228614e-01 2.228614e-01 2.228614e-01 2.228614e-01 2.228614e-01 2.228614e-01 2.228614e-01 2.228614e-01 2.228614e-01 2.228614e-01 2.228614e-01 2.228614e-01 2.228614e-01 2.228614e-01 2.228614e-01 2.228614e-01 2.228614e-01 2.228614e-01 2.228614e-01 2.228614e-01 2.228614e-01 2.228614e-01 2.228614e-01 2.228614e-01 2.228614e-01 2.228614e-01 2.228614e-01 2.228614e-01 2.228614e-01 2.228614e-01 2.228614e-01 2.228614e-01 2.228614e-01 2.228614e-01 2.228614e-01 2.228614e-01 2.228614e-01 2.228614e-01 2.228614e-01 2.228614e-01 2.228614e-01 2.228614e-01 2.228614e-01 2.228614e-01 2.228614e-01 2.228614e-01 2.228614e-01 2.228614e-01 2.228614e-01 2.228614e-01 2.228614e-01 2.228614e-01 2.228614e-01 2.228614e-01 2.228614e-01 2.228614e-01 2.228614e-01 2.228614e-01 2.228614e-01 2.228614e-01 2.228614e-01 2.228614e-01 2.228614e-01 2.228614e-01 2.228614e-01 2.228614e-01 2.228614e-01 2.228614e-01 2.228614e-01 2.228614e-01 2.228614e-01 2.228614e-01 2.228614e-01 2.228614e-01 2.228614e-01 2.228614e-01 2.228614e-01 2.228614e-01 2.228614e-01 2.228614e-01 2.228614e-01 2.228614e-01 2.228614e-01 2.228614e-01 2.228614e-01 2.228614e-01 2.228614e-01 2.228614e-01 2.228614e-01 2.228614e-01 2.228614e-01 2.228614e-01 2.228614e-01 2.228614e-01 2.228614e-01 2.228614e-01 2.228614e-01 2.228614e-01 2.228614e-01 2.228614e-01 2.228614e-01 2.228614e-01 2.228614e-01 2.228614e-01 2.228614e-01 2.228614e-01 2.228614e-01 2.228614e-01 2.228614e-01 2.228614e-01 2.228614e-01 2.228614e-01 2.228614e-01 2.228614e-01 2.228614e-01 2.228614e-01 2.228614e-01 2.228614e-01 2.228614e-01 2.228614e-01 2.228614e-01 2.228614e-01 2.228614e-01 2.228614e-01 2.228614e-01 2.228614e-01 2.228614e-01 2.228614e-01 2.228614e-01 2.228614e-01 2.228614e-01 2.228614e-01 2.228614e-01 2.228614e-01 2.228614e-01 2.228614e-01 2.228614e-01 2.228614e-01 2.228614e-01 2.228614e-01 2.228614e-01 2.228614e-01 2.228614e-01 2.228614e-01 2.228614e-01 2.228614e-01 2.228614e-01 2.228614e-01 2.228614e-01 2.228614e-01 2.228614e-01 2.228614e-01 2.228614e-01 2.228614e-01 2.228614e-01 2.228614e-01 2.228614e-01 2.228614e-01 2.228614e-01 2.228614e-01 2.228614e-01 2.228614e-01 2.228614e-01 2.228614e-01 2.228614e-01 2.228614e-01 2.228614e-01 2.228614e-01 2.228614e-01 2.228614e-01 2.228614e-01 2.228614e-01 2.228614e-01 2.228614e-01 2.228614e-01 2.228614e-01 2.228614e-01 2.228614e-01 2.228614e-01 2.228614e-01 2.228614e-01 2.228614e-01 2.228614e-01 2.228614e-01 2.228614e-01 2.228614e-01 2.228614e-01 2.228614e-01 2.228614e-01 2.228614e-01 2.228614e-01 2.228614e-01 2.228614e-01 2.228614e-01 2.228614e-01 2.228614e-01 2.228614e-01 2.228614e-01 2.228614e-01 2.228614e-01 2.228614e-01 2.228614e-01 2.228614e-01 2.228614e-01 2.228614e-01 2.228614e-01 2.228614e-01 2.228614e-01 2.228614e-01 2.228614e-01 2.228614e-01 2.228614e-01 2.228614e-01 2.228614e-01 2.228614e-01 2.228614e-01 2.228614e-01 2.228614e-01 2.228614e-01 2.228614e-01 2.228614e-01 2.228614e-01 2.228614e-01 2.228614e-01 2.228614e-01 2.228614e-01 2.228614e-01 2.228614e-01 2.228614e-01 2.228614e-01 2.228614e-01 2.228614e-01 2.228614e-01 2.228614e-01 2.228614e-01 2.228614e-01 2.228614e-01 2.228614e-01 2.228614e-01 2.228614e-01 2.228614e-01 2.228614e-01 2.228614e-01 2.228614e-01 2.228614e-01 2.228614e-01 2.228614e-01 2.228614e-01 2.228614e-01 2.228614e-01 2.228614e-01 2.228614e-01 2.228614e-01 2.228614e-01 2.228614e-01 2.228614e-01 2.228614e-01 2.228614e-01 2.228614e-01 2.228614e-01 2.228614e-01 2.228614e-01 2.228614e-01 2.228614e-01 2.228614e-01 2.228614e-01 2.228614e-01 2.228614e-01 2.228614e-01 2.228614e-01 2.228614e-01 2.228614e-01 2.228614e-01 2.228614e-01 2.228614e-01 2.228614e-01 2.228614e-01 2.228614e-01 2.228614e-01 2.228614e-01 2.228614e-01 2.228614e-01 2.228614e-01 2.228614e-01 2.228614e-01 2.228614e-01 2.228614e-01 2.228614e-01 2.228614e-01 2.228614e-01 2.228614e-01 2.228614e-01 2.228614e-01 2.228614e-01 2.228614e-01 2.228614e-01 2.228614e-01 2.228614e-01 2.228614e-01 2.228614e-01 2.228614e-01 2.228614e-01 2.228614e-01 2.228614e-01 2.228614e-01 2.228614e-01 2.228614e-01 2.228614e-01 2.228614e-01 2.228614e-01 2.228614e-01 2.228614e-01 2.228614e-01 2.228614e-01 2.228614e-01 2.228614e-01 2.228614e-01 2.228614e-01 2.228614e-01 2.228614e-01 2.228614e-01 2.228614e-01 2.228614e-01 2.228614e-01 2.228614e-01 2.228614e-01 2.228614e-01 2.228614e-01 2.228614e-01 2.228614e-01 2.228614e-01 2.228614e-01 2.228614e-01 2.228614e-01 2.228614e-01 2.228614e-01 2.228614e-01 2.228614e-01 2.228614e-01 2.228614e-01 2.228614e-01 2.228614e-01 2.228614e-01 2.228614e-01 2.228614e-01 2.228614e-01 2.228614e-01 2.228614e-01 2.228614e-01 2.228614e-01 2.228614e-01 2.228614e-01 2.228614e-01 2.228614e-01 2.228614e-01 2.228614e-01 2.228614e-01 2.228614e-01 2.228614e-01 2.228614e-01 2.228614e-01 2.228614e-01 2.228614e-01 2.228614e-01 2.228614e-01 2.228614e-01 2.228614e-01 2.228614e-01 2.228614e-01 2.228614e-01 2.228614e-01 2.228614e-01 2.228614e-01 2.228614e-01 2.228614e-01 2.228614e-01 2.228614e-01 2.228614e-01 2.228614e-01 2.228614e-01 2.228614e-01 2.228614e-01 2.228614e-01 2.228614e-01 2.228614e-01 2.228614e-01 2.228614e-01 2.228614e-01 2.228614e-01 2.228614e-01 2.228614e-01 2.228614e-01 2.228614e-01 2.228614e-01 2.228614e-01 2.228614e-01 2.228614e-01 2.228614e-01 2.228614e-01 2.228614e-01 2.228614e-01 2.228614e-01 2.228614e-01 2.228614e-01 2.228614e-01 2.228614e-01 2.228614e-01 2.228614e-01 2.228614e-01 2.228614e-01 2.228614e-01 2.228614e-01 2.228614e-01 2.228614e-01 2.228614e-01 2.228614e-01 2.228614e-01 2.228614e-01 2.228614e-01 2.228614e-01 2.228614e-01 2.228614e-01 2.228614e-01 2.228614e-01 2.228614e-01 2.228614e-01 2.228614e-01 2.228614e-01 2.228614e-01 2.228614e-01 2.228614e-01 2.228614e-01 2.228614e-01 2.228614e-01 2.228614e-01 2.228614e-01 2.228614e-01 2.228614e-01 2.228614e-01 2.228614e-01 2.228614e-01 2.228614e-01 2.228614e-01 2.228614e-01 2.228614e-01 2.228614e-01 2.228614e-01 2.228614e-01 2.228614e-01 2.228614e-01 2.228614e-01 2.228614e-01 2.228614e-01 2.228614e-01 2.228614e-01 2.228614e-01 2.228614e-01 2.228614e-01 2.228614e-01 2.228614e-01 2.228614e-01 2.228614e-01 2.228614e-01 2.228614e-01 2.228614e-01 2.228614e-01 2.228614e-01 2.228614e-01 2.228614e-01 2.228614e-01 2.228614e-01 2.228614e-01 2.228614e-01 2.228614e-01 2.228614e-01 2.228614e-01 2.228614e-01 2.228614e-01 2.228614e-01 2.228614e-01 2.228614e-01 2.228614e-01 2.228614e-01 2.228614e-01 2.228614e-01 2.228614e-01 2.228614e-01 2.228614e-01 2.228614e-01 2.228614e-01 2.228614e-01 2.228614e-01 2.228614e-01 2.228614e-01 2.228614e-01 2.228614e-01 2.228614e-01 2.228614e-01 2.228614e-01 2.228614e-01 2.228614e-01 2.228614e-01 2.228614e-01 2.228614e-01 2.228614e-01 2.228614e-01 2.228614e-01 2.228614e-01 2.228614e-01 2.228614e-01 2.228614e-01 2.228614e-01 2.228614e-01 2.228614e-01 2.228614e-01 2.228614e-01 2.228614e-01 2.228614e-01 2.228614e-01 2.228614e-01 2.228614e-01 2.228614e-01 2.228614e-01 2.228614e-01 2.228614e-01 2.228614e-01 2.228614e-01 2.228614e-01 2.228614e-01 2.228614e-01 2.228614e-01 2.228614e-01 2.228614e-01 2.228614e-01 2.228614e-01 2.228614e-01 2.228614e-01 2.228614e-01 2.228614e-01 2.228614e-01 2.228614e-01 2.228614e-01 2.228614e-01 2.228614e-01 2.228614e-01 2.228614e-01 2.228614e-01 2.228614e-01 2.228614e-01 2.228614e-01 2.228614e-01 2.228614e-01 2.228614e-01 2.228614e-01 2.228614e-01 2.228614e-01 2.228614e-01 2.228614e-01 2.228614e-01 2.228614e-01 2.228614e-01 2.228614e-01 2.228614e-01 2.228614e-01 2.228614e-01 2.228614e-01 2.228614e-01 2.228614e-01 2.228614e-01 2.228614e-01 2.228614e-01 2.228614e-01 2.228614e-01 2.228614e-01 2.228614e-01 2.228614e-01 2.228614e-01 2.228614e-01 2.228614e-01 2.228614e-01 2.228614e-01 2.228614e-01 2.228614e-01 2.228614e-01 2.228614e-01 2.228614e-01 2.228614e-01 2.228614e-01 2.228614e-01 2.228614e-01 2.228614e-01 2.228614e-01 2.228614e-01 2.228614e-01 2.228614e-01 2.228614e-01 2.228614e-01 2.228614e-01 2.228614e-01 2.228614e-01 2.228614e-01 2.228614e-01 2.228614e-01 2.228614e-01 2.228614e-01 2.228614e-01 2.228614e-01 2.228614e-01 2.228614e-01 2.228614e-01 2.228614e-01 2.228614e-01 2.228614e-01 2.228614e-01 2.228614e-01 2.228614e-01 2.228614e-01 2.228614e-01 2.228614e-01 2.228614e-01 2.228614e-01 2.228614e-01 2.228614e-01 2.228614e-01 2.228614e-01 2.228614e-01 2.228614e-01 2.228614e-01 2.228614e-01 2.228614e-01 2.228614e-01 2.228614e-01 2.228614e-01 2.228614e-01 2.228614e-01 2.228614e-01 2.228614e-01 2.228614e-01 2.228614e-01 2.228614e-01 2.228614e-01 2.228614e-01 2.228614e-01 2.228614e-01 2.228614e-01 2.228614e-01 2.228614e-01 2.228614e-01 2.228614e-01 2.228614e-01 2.228614e-01 2.228614e-01 2.228614e-01 2.228614e-01 2.228614e-01 2.228614e-01 2.228614e-01 2.228614e-01 2.228614e-01 2.228614e-01 2.228614e-01 2.228614e-01 2.228614e-01 2.228614e-01 2.228614e-01 2.228614e-01 2.228614e-01 2.228614e-01 2.228614e-01 2.228614e-01 2.228614e-01 2.228614e-01 2.228614e-01 2.228614e-01 2.228614e-01 2.228614e-01 2.228614e-01 2.228614e-01 2.228614e-01 2.228614e-01 2.228614e-01 2.228614e-01 2.228614e-01 2.228614e-01 2.228614e-01 2.228614e-01 2.228614e-01 2.228614e-01 2.228614e-01 2.228614e-01 2.228614e-01 2.228614e-01 2.228614e-01 2.228614e-01 2.228614e-01 2.228614e-01 2.228614e-01 2.228614e-01 2.228614e-01 2.228614e-01 2.228614e-01 2.228614e-01 2.228614e-01 2.228614e-01 2.228614e-01 2.228614e-01 2.228614e-01 2.228614e-01 2.228614e-01 2.228614e-01 2.228614e-01 2.228614e-01 2.228614e-01 2.228614e-01 2.228614e-01 2.228614e-01 2.228614e-01 2.228614e-01 2.228614e-01 2.228614e-01 2.228614e-01 2.228614e-01 2.228614e-01 2.228614e-01 2.228614e-01 2.228614e-01 2.228614e-01 2.228614e-01 2.228614e-01 2.228614e-01 2.228614e-01 2.228614e-01 2.228614e-01 2.228614e-01 2.228614e-01 2.228614e-01 2.228614e-01 2.228614e-01 2.228614e-01 2.228614e-01 2.228614e-01 2.228614e-01 2.228614e-01 2.228614e-01 2.228614e-01 2.228614e-01 2.228614e-01 2.228614e-01 2.228614e-01 2.228614e-01 2.228614e-01 2.228614e-01 2.228614e-01 2.228614e-01 2.228614e-01 2.228614e-01 2.228614e-01 2.228614e-01 2.228614e-01 2.228614e-01 2.228614e-01 2.228614e-01 2.228614e-01 2.228614e-01 2.228614e-01 2.228614e-01 2.228614e-01 2.228614e-01 2.228614e-01 2.228614e-01 2.228614e-01 2.228614e-01 2.228614e-01 2.228614e-01 2.228614e-01 2.228614e-01 2.228614e-01 2.228614e-01 2.228614e-01 2.228614e-01 2.228614e-01 2.228614e-01 2.228614e-01 2.228614e-01 2.228614e-01 2.228614e-01 2.228614e-01 2.228614e-01 2.228614e-01 2.228614e-01 2.228614e-01 2.228614e-01 2.228614e-01 2.228614e-01 2.228614e-01 2.228614e-01 2.228614e-01 2.228614e-01 2.228614e-01 2.228614e-01 2.228614e-01 2.228614e-01 2.228614e-01 2.228614e-01 2.228614e-01 2.228614e-01 2.228614e-01 2.228614e-01 2.228614e-01 2.228614e-01 2.228614e-01 2.228614e-01 2.228614e-01 2.228614e-01 2.228614e-01 2.228614e-01 2.228614e-01 2.228614e-01 2.228614e-01 2.228614e-01 2.228614e-01 2.228614e-01 2.228614e-01 2.228614e-01 2.228614e-01 2.228614e-01 2.228614e-01 2.228614e-01 2.228614e-01 2.228614e-01 2.228614e-01 2.228614e-01 2.228614e-01 2.228614e-01 2.228614e-01 2.228614e-01 2.228614e-01 2.228614e-01 2.228614e-01 2.228614e-01 2.228614e-01 2.228614e-01 2.228614e-01 2.228614e-01 2.228614e-01 2.228614e-01 2.228614e-01 2.228614e-01 2.228614e-01 2.228614e-01 2.228614e-01 2.228614e-01 2.228614e-01 2.228614e-01 2.228614e-01 2.228614e-01 2.228614e-01 2.228614e-01 2.228614e-01 2.228614e-01 2.228614e-01 2.228614e-01 2.228614e-01 2.228614e-01 2.228614e-01 2.228614e-01 2.228614e-01 2.228614e-01 2.228614e-01 2.228614e-01 2.228614e-01 2.228614e-01 2.228614e-01 2.228614e-01 2.228614e-01 2.228614e-01 2.228614e-01 2.228614e-01 2.228614e-01 2.228614e-01 2.228614e-01 2.228614e-01 2.228614e-01 2.228614e-01 2.228614e-01 2.228614e-01 2.228614e-01 2.228614e-01 2.228614e-01 2.228614e-01 2.228614e-01 2.228614e-01 2.228614e-01 2.228614e-01 2.228614e-01 2.228614e-01 2.228614e-01 2.228614e-01 2.228614e-01 2.228614e-01 2.228614e-01 2.228614e-01 2.228614e-01 2.228614e-01 2.228614e-01 2.228614e-01 2.228614e-01 2.228614e-01 2.228614e-01 2.228614e-01 2.228614e-01 2.228614e-01 2.228614e-01 2.228614e-01 2.228614e-01 2.228614e-01 2.228614e-01 2.228614e-01 2.228614e-01 2.228614e-01 2.228614e-01 2.228614e-01 2.228614e-01 2.228614e-01 2.228614e-01 2.228614e-01 2.228614e-01 2.228614e-01 2.228614e-01 2.228614e-01 2.228614e-01 2.228614e-01 2.228614e-01 2.228614e-01 2.228614e-01 2.228614e-01 2.228614e-01 2.228614e-01 2.228614e-01 2.228614e-01 2.228614e-01 2.228614e-01 2.228614e-01 2.228614e-01 2.228614e-01 2.228614e-01 2.228614e-01 2.228614e-01 2.228614e-01 2.228614e-01 2.228614e-01 2.228614e-01 2.228614e-01 2.228614e-01 2.228614e-01 2.228614e-01 2.228614e-01 2.228614e-01 2.228614e-01 2.228614e-01 2.228614e-01 2.228614e-01 2.228614e-01 2.228614e-01 2.228614e-01 2.228614e-01 2.228614e-01 2.228614e-01 2.228614e-01 2.228614e-01 2.228614e-01 2.228614e-01 2.228614e-01 2.228614e-01 2.228614e-01 2.228614e-01 2.228614e-01 2.228614e-01 2.228614e-01 2.228614e-01 2.228614e-01 2.228614e-01 2.228614e-01 2.228614e-01 2.228614e-01 2.228614e-01 2.228614e-01 2.228614e-01 2.228614e-01 2.228614e-01 2.228614e-01 2.228614e-01 2.228614e-01 2.228614e-01 2.228614e-01 2.228614e-01 2.228614e-01 2.228614e-01 2.228614e-01 2.228614e-01 2.228614e-01 2.228614e-01 2.228614e-01 2.228614e-01 2.228614e-01 2.228614e-01 2.228614e-01 2.228614e-01 2.228614e-01 2.228614e-01 2.228614e-01 2.228614e-01 2.228614e-01 2.228614e-01 2.228614e-01 2.228614e-01 2.228614e-01 2.228614e-01 2.228614e-01 2.228614e-01 2.228614e-01 2.228614e-01 2.228614e-01 2.228614e-01 2.228614e-01 2.228614e-01 2.228614e-01 2.228614e-01 2.228614e-01 2.228614e-01 2.228614e-01 2.228614e-01 2.228614e-01 2.228614e-01 2.228614e-01 2.228614e-01 2.228614e-01 2.228614e-01 2.228614e-01 2.228614e-01 2.228614e-01 2.228614e-01 2.228614e-01 2.228614e-01 2.228614e-01 2.228614e-01 2.228614e-01 2.228614e-01 2.228614e-01 2.228614e-01 2.228614e-01 2.228614e-01 2.228614e-01 2.228614e-01 2.228614e-01 2.228614e-01 2.228614e-01 2.228614e-01 2.228614e-01 2.228614e-01 2.228614e-01 2.228614e-01 2.228614e-01 2.228614e-01 2.228614e-01 2.228614e-01 2.228614e-01 2.228614e-01 2.228614e-01 2.228614e-01 2.228614e-01 2.228614e-01 2.228614e-01 2.228614e-01 2.228614e-01 2.228614e-01 2.228614e-01 2.228614e-01 2.228614e-01 2.228614e-01 2.228614e-01 2.228614e-01 2.228614e-01 2.228614e-01 2.228614e-01 2.228614e-01 2.228614e-01 2.228614e-01 2.228614e-01 2.228614e-01 2.228614e-01 2.228614e-01 2.228614e-01 2.228614e-01 2.228614e-01 2.228614e-01 2.228614e-01 2.228614e-01 2.228614e-01 2.228614e-01 2.228614e-01 2.228614e-01 2.228614e-01 2.228614e-01 2.228614e-01 2.228614e-01 2.228614e-01 2.228614e-01 2.228614e-01 2.228614e-01 2.228614e-01 2.228614e-01 2.228614e-01 2.228614e-01 2.228614e-01 2.228614e-01 2.228614e-01 2.228614e-01 2.228614e-01 2.228614e-01 2.228614e-01 2.228614e-01 2.228614e-01 2.228614e-01 2.228614e-01 2.228614e-01 2.228614e-01 2.228614e-01 2.228614e-01 2.228614e-01 2.228614e-01 2.228614e-01 2.228614e-01 2.228614e-01 2.228614e-01 2.228614e-01 2.228614e-01 2.228614e-01 2.228614e-01 2.228614e-01 2.228614e-01 2.228614e-01 2.228614e-01 2.228614e-01 2.228614e-01 2.228614e-01 2.228614e-01 2.228614e-01 2.228614e-01 2.228614e-01 2.228614e-01 2.228614e-01 2.228614e-01 2.228614e-01 2.228614e-01 2.228614e-01 2.228614e-01 2.228614e-01 2.228614e-01 2.228614e-01 2.228614e-01 2.228614e-01 2.228614e-01 2.228614e-01 2.228614e-01 2.228614e-01 2.228614e-01 2.228614e-01 2.228614e-01 2.228614e-01 2.228614e-01 2.228614e-01 2.228614e-01 2.228614e-01 2.228614e-01 2.228614e-01 2.228614e-01 2.228614e-01 2.228614e-01 2.228614e-01 2.228614e-01 2.228614e-01 2.228614e-01 2.228614e-01 2.228614e-01 2.228614e-01 2.228614e-01 2.228614e-01 2.228614e-01 2.228614e-01 2.228614e-01 2.228614e-01 2.228614e-01 2.228614e-01 2.228614e-01 2.228614e-01 2.228614e-01 2.228614e-01 2.228614e-01 2.228614e-01 2.228614e-01 2.228614e-01 2.228614e-01 2.228614e-01 2.228614e-01 2.228614e-01 2.228614e-01 2.228614e-01 2.228614e-01 2.228614e-01 2.228614e-01 2.228614e-01 2.228614e-01 2.228614e-01 2.228614e-01 2.228614e-01 2.228614e-01 2.228614e-01 2.228614e-01 2.228614e-01 2.228614e-01 2.228614e-01 2.228614e-01 2.228614e-01 2.228614e-01 2.228614e-01 2.228614e-01 2.228614e-01 2.228614e-01 2.228614e-01 2.228614e-01 2.228614e-01 2.228614e-01 2.228614e-01 2.228614e-01 2.228614e-01 2.228614e-01 2.228614e-01 2.228614e-01 2.228614e-01 2.228614e-01 2.228614e-01 2.228614e-01 2.228614e-01 2.228614e-01 2.228614e-01 2.228614e-01 2.228614e-01 2.228614e-01 2.228614e-01 2.228614e-01 2.228614e-01 2.228614e-01 2.228614e-01 2.228614e-01 2.228614e-01 2.228614e-01 2.228614e-01 2.228614e-01 2.228614e-01 2.228614e-01 2.228614e-01 2.228614e-01 2.228614e-01 2.228614e-01 2.228614e-01 2.228614e-01 2.228614e-01 2.228614e-01 2.228614e-01 2.228614e-01 2.228614e-01 2.228614e-01 2.228614e-01 2.228614e-01 2.228614e-01 2.228614e-01 2.228614e-01 2.228614e-01 2.228614e-01 2.228614e-01 2.228614e-01 2.228614e-01 2.228614e-01 2.228614e-01 2.228614e-01 2.228614e-01 2.228614e-01 2.228614e-01 2.228614e-01 2.228614e-01 2.228614e-01 2.228614e-01 2.228614e-01 2.228614e-01 2.228614e-01 2.228614e-01 2.228614e-01 2.228614e-01 2.228614e-01 2.228614e-01 2.228614e-01 2.228614e-01 2.228614e-01 2.228614e-01 2.228614e-01 2.228614e-01 2.228614e-01 2.228614e-01 2.228614e-01 2.228614e-01 2.228614e-01 2.228614e-01 2.228614e-01 2.228614e-01 2.228614e-01 2.228614e-01 2.228614e-01 2.228614e-01 2.228614e-01 2.228614e-01 2.228614e-01 2.228614e-01 2.228614e-01 2.228614e-01 2.228614e-01 2.228614e-01 2.228614e-01 2.228614e-01 2.228614e-01 2.228614e-01 2.228614e-01 2.228614e-01 2.228614e-01 2.228614e-01 2.228614e-01 2.228614e-01 2.228614e-01 2.228614e-01 2.228614e-01 2.228614e-01 2.228614e-01 2.228614e-01 2.228614e-01 2.228614e-01 2.228614e-01 2.228614e-01 2.228614e-01 2.228614e-01 2.228614e-01 2.228614e-01 2.228614e-01 2.228614e-01 2.228614e-01 2.228614e-01 2.228614e-01 2.228614e-01 2.228614e-01 2.228614e-01 2.228614e-01 2.228614e-01 2.228614e-01 2.228614e-01 2.228614e-01 2.228614e-01 2.228614e-01 2.228614e-01 2.228614e-01 2.228614e-01 2.228614e-01 2.228614e-01 2.228614e-01 2.228614e-01 2.228614e-01 2.228614e-01 2.228614e-01 2.228614e-01 2.228614e-01 2.228614e-01 2.228614e-01 2.228614e-01 2.228614e-01 2.228614e-01 2.228614e-01 2.228614e-01 2.228614e-01 2.228614e-01 2.228614e-01 2.228614e-01 2.228614e-01 2.228614e-01 2.228614e-01 2.228614e-01 2.228614e-01 2.228614e-01 2.228614e-01 2.228614e-01 2.228614e-01 2.228614e-01 2.228614e-01 2.228614e-01 2.228614e-01 2.228614e-01 2.228614e-01 2.228614e-01 2.228614e-01 2.228614e-01 2.228614e-01 2.228614e-01 2.228614e-01 2.228614e-01 2.228614e-01 2.228614e-01 2.228614e-01 2.228614e-01 2.228614e-01 2.228614e-01 2.228614e-01 2.228614e-01 2.228614e-01 2.228614e-01 2.228614e-01 2.228614e-01 2.228614e-01 2.228614e-01 2.228614e-01 2.228614e-01 2.228614e-01 2.228614e-01 2.228614e-01 2.228614e-01 2.228614e-01 2.228614e-01 2.228614e-01 2.228614e-01 2.228614e-01 2.228614e-01 2.228614e-01 2.228614e-01 2.228614e-01 2.228614e-01 2.228614e-01 2.228614e-01 2.228614e-01 2.228614e-01 2.228614e-01 2.228614e-01 2.228614e-01 2.228614e-01 2.228614e-01 2.228614e-01 2.228614e-01 2.228614e-01 2.228614e-01 2.228614e-01 2.228614e-01 2.228614e-01 2.228614e-01 2.228614e-01 2.228614e-01 2.228614e-01 2.228614e-01 2.228614e-01 2.228614e-01 2.228614e-01 2.228614e-01 2.228614e-01 2.228614e-01 2.228614e-01 2.228614e-01 2.228614e-01 2.228614e-01 2.228614e-01 2.228614e-01 2.228614e-01 2.228614e-01 2.228614e-01 2.228614e-01 2.228614e-01 2.228614e-01 2.228614e-01 2.228614e-01 2.228614e-01 2.228614e-01 2.228614e-01 2.228614e-01 2.228614e-01 2.228614e-01 2.228614e-01 2.228614e-01 2.228614e-01 2.228614e-01 2.228614e-01 2.228614e-01 2.228614e-01 2.228614e-01 2.228614e-01 2.228614e-01 2.228614e-01 2.228614e-01 2.228614e-01 2.228614e-01 2.228614e-01 2.228614e-01 2.228614e-01 2.228614e-01 2.228614e-01 2.228614e-01 2.228614e-01 2.228614e-01 2.228614e-01 2.228614e-01 2.228614e-01 2.228614e-01 2.228614e-01 2.228614e-01 2.228614e-01 2.228614e-01 2.228614e-01 2.228614e-01 2.228614e-01 2.228614e-01 2.228614e-01 2.228614e-01 2.228614e-01 2.228614e-01 2.228614e-01 2.228614e-01 2.228614e-01 2.228614e-01 2.228614e-01 2.228614e-01 2.228614e-01 2.228614e-01 2.228614e-01 2.228614e-01 2.228614e-01 2.228614e-01 2.228614e-01 2.228614e-01 2.228614e-01 2.228614e-01 2.228614e-01 2.228614e-01 2.228614e-01 2.228614e-01 2.228614e-01 2.228614e-01 2.228614e-01 2.228614e-01 2.228614e-01 2.228614e-01 2.228614e-01 2.228614e-01 2.228614e-01 2.228614e-01 2.228614e-01 2.228614e-01 2.228614e-01 2.228614e-01 2.228614e-01 2.228614e-01 2.228614e-01 2.228614e-01 2.228614e-01 2.228614e-01 2.228614e-01 2.228614e-01 2.228614e-01 2.228614e-01 2.228614e-01 2.228614e-01 2.228614e-01 2.228614e-01 2.228614e-01 2.228614e-01 2.228614e-01 2.228614e-01 2.228614e-01 2.228614e-01 2.228614e-01 2.228614e-01 2.228614e-01 2.228614e-01 2.228614e-01 2.228614e-01 2.228614e-01 2.228614e-01 2.228614e-01 2.228614e-01 2.228614e-01 2.228614e-01 2.228614e-01 2.228614e-01 2.228614e-01 2.228614e-01 2.228614e-01 2.228614e-01 2.228614e-01 2.228614e-01 2.228614e-01 2.228614e-01 2.228614e-01 2.228614e-01 2.228614e-01 2.228614e-01 2.228614e-01 2.228614e-01 2.228614e-01 2.228614e-01 2.228614e-01 2.228614e-01 2.228614e-01 2.228614e-01 2.228614e-01 2.228614e-01 2.228614e-01 2.228614e-01 2.228614e-01 2.228614e-01 2.228614e-01 2.228614e-01 2.228614e-01 2.228614e-01 2.228614e-01 2.228614e-01 2.228614e-01 2.228614e-01 2.228614e-01 2.228614e-01 2.228614e-01 2.228614e-01 2.228614e-01 2.228614e-01 2.228614e-01 2.228614e-01 2.228614e-01 2.228614e-01 2.228614e-01 2.228614e-01 2.228614e-01 2.228614e-01 2.228614e-01 2.228614e-01 2.228614e-01 2.228614e-01 2.228614e-01 2.228614e-01 2.228614e-01 2.228614e-01 2.228614e-01 2.228614e-01 2.228614e-01 2.228614e-01 2.228614e-01 2.228614e-01 2.228614e-01 2.228614e-01 2.228614e-01 2.228614e-01 2.228614e-01 2.228614e-01 2.228614e-01 2.228614e-01 2.228614e-01 2.228614e-01 2.228614e-01 2.228614e-01 2.228614e-01 2.228614e-01 2.228614e-01 2.228614e-01 2.228614e-01 2.228614e-01 2.228614e-01 2.228614e-01 2.228614e-01 2.228614e-01 2.228614e-01 2.228614e-01 2.228614e-01 2.228614e-01 2.228614e-01 2.228614e-01 2.228614e-01 2.228614e-01 2.228614e-01 2.228614e-01 2.228614e-01 2.228614e-01 2.228614e-01 2.228614e-01 2.228614e-01 2.228614e-01 2.228614e-01 2.228614e-01 2.228614e-01 2.228614e-01 2.228614e-01 2.228614e-01 2.228614e-01 2.228614e-01 2.228614e-01 2.228614e-01 2.228614e-01 2.228614e-01 2.228614e-01 2.228614e-01 2.228614e-01 2.228614e-01 2.228614e-01 2.228614e-01 2.228614e-01 2.228614e-01 2.228614e-01 2.228614e-01 2.228614e-01 2.228614e-01 2.228614e-01 2.228614e-01 2.228614e-01 2.228614e-01 2.228614e-01 2.228614e-01 2.228614e-01 2.228614e-01 2.228614e-01 2.228614e-01 2.228614e-01 2.228614e-01 2.228614e-01 2.228614e-01 2.228614e-01 2.228614e-01 2.228614e-01 2.228614e-01 2.228614e-01 2.228614e-01 2.228614e-01 2.228614e-01 2.228614e-01 2.228614e-01 2.228614e-01 2.228614e-01 2.228614e-01 2.228614e-01 2.228614e-01 2.228614e-01 2.228614e-01 2.228614e-01 2.228614e-01 2.228614e-01 2.228614e-01 2.228614e-01 2.228614e-01 2.228614e-01 2.228614e-01 2.228614e-01 2.228614e-01 2.228614e-01 2.228614e-01 2.228614e-01 2.228614e-01 2.228614e-01 2.228614e-01 2.228614e-01 2.228614e-01 2.228614e-01 2.228614e-01 2.228614e-01 2.228614e-01 2.228614e-01 2.228614e-01 2.228614e-01 2.228614e-01 2.228614e-01 2.228614e-01 2.228614e-01 2.228614e-01 2.228614e-01 2.228614e-01 2.228614e-01 2.228614e-01 2.228614e-01 2.228614e-01 2.228614e-01 2.228614e-01 2.228614e-01 2.228614e-01 2.228614e-01 2.228614e-01 2.228614e-01 2.228614e-01 2.228614e-01 2.228614e-01 2.228614e-01 2.228614e-01 2.228614e-01 2.228614e-01 2.228614e-01 2.228614e-01 2.228614e-01 2.228614e-01 2.228614e-01 2.228614e-01 2.228614e-01 2.228614e-01 2.228614e-01 2.228614e-01 2.228614e-01 2.228614e-01 2.228614e-01 2.228614e-01 2.228614e-01 2.228614e-01 2.228614e-01 2.228614e-01 2.228614e-01 2.228614e-01 2.228614e-01 2.228614e-01 2.228614e-01 2.228614e-01 2.228614e-01 2.228614e-01 2.228614e-01 2.228614e-01 2.228614e-01 2.228614e-01 2.228614e-01 2.228614e-01 2.228614e-01 2.228614e-01 2.228614e-01 2.228614e-01 2.228614e-01 2.228614e-01 2.228614e-01 2.228614e-01 2.228614e-01 2.228614e-01 2.228614e-01 2.228614e-01 2.228614e-01 2.228614e-01 2.228614e-01 2.228614e-01 2.228614e-01 2.228614e-01 2.228614e-01 2.228614e-01 2.228614e-01 2.228614e-01 2.228614e-01 2.228614e-01 2.228614e-01 2.228614e-01 2.228614e-01 2.228614e-01 2.228614e-01 2.228614e-01 2.228614e-01 2.228614e-01 2.228614e-01 2.228614e-01 2.228614e-01 2.228614e-01 2.228614e-01 2.228614e-01 2.228614e-01 2.228614e-01 2.228614e-01 2.228614e-01 2.228614e-01 2.228614e-01 2.228614e-01 2.228614e-01 2.228614e-01 2.228614e-01 2.228614e-01 2.228614e-01 2.228614e-01 2.228614e-01 2.228614e-01 2.228614e-01 2.228614e-01 2.228614e-01 2.228614e-01 2.228614e-01 2.228614e-01 2.228614e-01 2.228614e-01 2.228614e-01 2.228614e-01 2.228614e-01 2.228614e-01 2.228614e-01 2.228614e-01 2.228614e-01 2.228614e-01 2.228614e-01 2.228614e-01 2.228614e-01 2.228614e-01 2.228614e-01 2.228614e-01 2.228614e-01 2.228614e-01 2.228614e-01 2.228614e-01 2.228614e-01 2.228614e-01 2.228614e-01 2.228614e-01 2.228614e-01 2.228614e-01 2.228614e-01 2.228614e-01 2.228614e-01 2.228614e-01 2.228614e-01 2.228614e-01 2.228614e-01 2.228614e-01 2.228614e-01 2.228614e-01 2.228614e-01 2.228614e-01 2.228614e-01 2.228614e-01 2.228614e-01 2.228614e-01 2.228614e-01 2.228614e-01 2.228614e-01 2.228614e-01 2.228614e-01 2.228614e-01 2.228614e-01 2.228614e-01 2.228614e-01 2.228614e-01 2.228614e-01 2.228614e-01 2.228614e-01 2.228614e-01 2.228614e-01 2.228614e-01 2.228614e-01 2.228614e-01 2.228614e-01 2.228614e-01 2.228614e-01 2.228614e-01 2.228614e-01 2.228614e-01 2.228614e-01 2.228614e-01 2.228614e-01 2.228614e-01 2.228614e-01 2.228614e-01 2.228614e-01 2.228614e-01 2.228614e-01 2.228614e-01 2.228614e-01 2.228614e-01 2.228614e-01 2.228614e-01 2.228614e-01 2.228614e-01 2.228614e-01 2.228614e-01 2.228614e-01 2.228614e-01 2.228614e-01 2.228614e-01 2.228614e-01 2.228614e-01 2.228614e-01 2.228614e-01 2.228614e-01 2.228614e-01 2.228614e-01 2.228614e-01 2.228614e-01 2.228614e-01 2.228614e-01 2.228614e-01 2.228614e-01 2.228614e-01 2.228614e-01 2.228614e-01 2.228614e-01 2.228614e-01 2.228614e-01 2.228614e-01 2.228614e-01 2.228614e-01 2.228614e-01 2.228614e-01 2.228614e-01 2.228614e-01 2.228614e-01 2.228614e-01 2.228614e-01 2.228614e-01 2.228614e-01 2.228614e-01 2.228614e-01 2.228614e-01 2.228614e-01 2.228614e-01 2.228614e-01 2.228614e-01 2.228614e-01 2.228614e-01 2.228614e-01 2.228614e-01 2.228614e-01 2.228614e-01 2.228614e-01 2.228614e-01 2.228614e-01 2.228614e-01 2.228614e-01 2.228614e-01 2.228614e-01 2.228614e-01 2.228614e-01 2.228614e-01 2.228614e-01 2.228614e-01 2.228614e-01 2.228614e-01 2.228614e-01 2.228614e-01 2.228614e-01 2.228614e-01 2.228614e-01 2.228614e-01 2.228614e-01 2.228614e-01 2.228614e-01 2.228614e-01 2.228614e-01 2.228614e-01 2.228614e-01 2.228614e-01 2.228614e-01 2.228614e-01 2.228614e-01 2.228614e-01 2.228614e-01 2.228614e-01 2.228614e-01 2.228614e-01 2.228614e-01 2.228614e-01 2.228614e-01 2.228614e-01 2.228614e-01 2.228614e-01 2.228614e-01 2.228614e-01 2.228614e-01 2.228614e-01 2.228614e-01 2.228614e-01 2.228614e-01 2.228614e-01 2.228614e-01 2.228614e-01 2.228614e-01 2.228614e-01 2.228614e-01 2.228614e-01 2.228614e-01 2.228614e-01 2.228614e-01 2.228614e-01 2.228614e-01 2.228614e-01 2.228614e-01 2.228614e-01 2.228614e-01 2.228614e-01 2.228614e-01 2.228614e-01 2.228614e-01 2.228614e-01 2.228614e-01 2.228614e-01 2.228614e-01 2.228614e-01 2.228614e-01 2.228614e-01 2.228614e-01 2.228614e-01 2.228614e-01 2.228614e-01 2.228614e-01 2.228614e-01 2.228614e-01 2.228614e-01 2.228614e-01 2.228614e-01 2.228614e-01 2.228614e-01 2.228614e-01 2.228614e-01 2.228614e-01 2.228614e-01 2.228614e-01 2.228614e-01 2.228614e-01 2.228614e-01 2.228614e-01 2.228614e-01 2.228614e-01 2.228614e-01 2.228614e-01 2.228614e-01 2.228614e-01 2.228614e-01 2.228614e-01 2.228614e-01 2.228614e-01 2.228614e-01 2.228614e-01 2.228614e-01 2.228614e-01 2.228614e-01 2.228614e-01 2.228614e-01 2.228614e-01 2.228614e-01 2.228614e-01 2.228614e-01 2.228614e-01 2.228614e-01 2.228614e-01 2.228614e-01 2.228614e-01 2.228614e-01 2.228614e-01 2.228614e-01 2.228614e-01 2.228614e-01 2.228614e-01 2.228614e-01 2.228614e-01 2.228614e-01 2.228614e-01 2.228614e-01 2.228614e-01 2.228614e-01 2.228614e-01 2.228614e-01 2.228614e-01 2.228614e-01 2.228614e-01 2.228614e-01 2.228614e-01 2.228614e-01 2.228614e-01 2.228614e-01 2.228614e-01 2.228614e-01 2.228614e-01 2.228614e-01 2.228614e-01 2.228614e-01 2.228614e-01 2.228614e-01 2.228614e-01 2.228614e-01 2.228614e-01 2.228614e-01 2.228614e-01 2.228614e-01 2.228614e-01 2.228614e-01 2.228614e-01 2.228614e-01 2.228614e-01 2.228614e-01 2.228614e-01 2.228614e-01 2.228614e-01 2.228614e-01 2.228614e-01 2.228614e-01 2.228614e-01 2.228614e-01 2.228614e-01 2.228614e-01 2.228614e-01 2.228614e-01 2.228614e-01 2.228614e-01 2.228614e-01 2.228614e-01 2.228614e-01 2.228614e-01 2.228614e-01 2.228614e-01 2.228614e-01 2.228614e-01 2.228614e-01 2.228614e-01 2.228614e-01 2.228614e-01 2.228614e-01 2.228614e-01 2.228614e-01 2.228614e-01 2.228614e-01 2.228614e-01 2.228614e-01 2.228614e-01 2.228614e-01 2.228614e-01 2.228614e-01 2.228614e-01 2.228614e-01 2.228614e-01 2.228614e-01 2.228614e-01 2.228614e-01 2.228614e-01 2.228614e-01 2.228614e-01 2.228614e-01 2.228614e-01 2.228614e-01 2.228614e-01 2.228614e-01 2.228614e-01 2.228614e-01 2.228614e-01 2.228614e-01 2.228614e-01 2.228614e-01 2.228614e-01 2.228614e-01 2.228614e-01 2.228614e-01 2.228614e-01 2.228614e-01 2.228614e-01 2.228614e-01 2.228614e-01 2.228614e-01 2.228614e-01 2.228614e-01 2.228614e-01 2.228614e-01 2.228614e-01 2.228614e-01 2.228614e-01 2.228614e-01 2.228614e-01 2.228614e-01 2.228614e-01 2.228614e-01 2.228614e-01 2.228614e-01 2.228614e-01 2.228614e-01 2.228614e-01 2.228614e-01 2.228614e-01 2.228614e-01 2.228614e-01 2.228614e-01 2.228614e-01 2.228614e-01 2.228614e-01 2.228614e-01 2.228614e-01 2.228614e-01 2.228614e-01 2.228614e-01 2.228614e-01 2.228614e-01 2.228614e-01 2.228614e-01 2.228614e-01 2.228614e-01 2.228614e-01 2.228614e-01 2.228614e-01 2.228614e-01 2.228614e-01 2.228614e-01 2.228614e-01 2.228614e-01 2.228614e-01 2.228614e-01 2.228614e-01 2.228614e-01 2.228614e-01 2.228614e-01 2.228614e-01 2.228614e-01 2.228614e-01 2.228614e-01 2.228614e-01 2.228614e-01 2.228614e-01 2.228614e-01 2.228614e-01 2.228614e-01 2.228614e-01 2.228614e-01 2.228614e-01 2.228614e-01 2.228614e-01 2.228614e-01 2.228614e-01 2.228614e-01 2.228614e-01 2.228614e-01 2.228614e-01 2.228614e-01 2.228614e-01 2.228614e-01 2.228614e-01 2.228614e-01 2.228614e-01 2.228614e-01 2.228614e-01 2.228614e-01 2.228614e-01 2.228614e-01 2.228614e-01 2.228614e-01 2.228614e-01 2.228614e-01 2.228614e-01 2.228614e-01 2.228614e-01 2.228614e-01 2.228614e-01 2.228614e-01 2.228614e-01 2.228614e-01 2.228614e-01 2.228614e-01 2.228614e-01 2.228614e-01 2.228614e-01 2.228614e-01 2.228614e-01 2.228614e-01 2.228614e-01 2.228614e-01 2.228614e-01 2.228614e-01 2.228614e-01 2.228614e-01 2.228614e-01 2.228614e-01 2.228614e-01 2.228614e-01 2.228614e-01 2.228614e-01 2.228614e-01 2.228614e-01 2.228614e-01 2.228614e-01 2.228614e-01 2.228614e-01 2.228614e-01 2.228614e-01 2.228614e-01 2.228614e-01 2.228614e-01 2.228614e-01 2.228614e-01 2.228614e-01 2.228614e-01 2.228614e-01 2.228614e-01 2.228614e-01 2.228614e-01 2.228614e-01 2.228614e-01 2.228614e-01 2.228614e-01 2.228614e-01 2.228614e-01 2.228614e-01 2.228614e-01 2.228614e-01 2.228614e-01 2.228614e-01 2.228614e-01 2.228614e-01 2.228614e-01 2.228614e-01 2.228614e-01 2.228614e-01 2.228614e-01 2.228614e-01 2.228614e-01 2.228614e-01 2.228614e-01 2.228614e-01 2.228614e-01 2.228614e-01 2.228614e-01 2.228614e-01 2.228614e-01 2.228614e-01 2.228614e-01 2.228614e-01 2.228614e-01 2.228614e-01 2.228614e-01 2.228614e-01 2.228614e-01 2.228614e-01 2.228614e-01 2.228614e-01 2.228614e-01 2.228614e-01 2.228614e-01 2.228614e-01 2.228614e-01 2.228614e-01 2.228614e-01 2.228614e-01 2.228614e-01 2.228614e-01 2.228614e-01 2.228614e-01 2.228614e-01 2.228614e-01 2.228614e-01 2.228614e-01 2.228614e-01 2.228614e-01 2.228614e-01 2.228614e-01 2.228614e-01 2.228614e-01 2.228614e-01 2.228614e-01 2.228614e-01 2.228614e-01 2.228614e-01 2.228614e-01 2.228614e-01 2.228614e-01 2.228614e-01 2.228614e-01 2.228614e-01 2.228614e-01 2.228614e-01 2.228614e-01 2.228614e-01 2.228614e-01 2.228614e-01 2.228614e-01 2.228614e-01 2.228614e-01 2.228614e-01 2.228614e-01 2.228614e-01 2.228614e-01 2.228614e-01 2.228614e-01 2.228614e-01 2.228614e-01 2.228614e-01 2.228614e-01 2.228614e-01 2.228614e-01 2.228614e-01 2.228614e-01 2.228614e-01 2.228614e-01 2.228614e-01 2.228614e-01 2.228614e-01 2.228614e-01 2.228614e-01 2.228614e-01 2.228614e-01 2.228614e-01 2.228614e-01 2.228614e-01 2.228614e-01 2.228614e-01 2.228614e-01 2.228614e-01 2.228614e-01 2.228614e-01 2.228614e-01 2.228614e-01 2.228614e-01 2.228614e-01 2.228614e-01 2.228614e-01 2.228614e-01 2.228614e-01 2.228614e-01 2.228614e-01 2.228614e-01 2.228614e-01 2.228614e-01 2.228614e-01 2.228614e-01 2.228614e-01 2.228614e-01 2.228614e-01 2.228614e-01 2.228614e-01 2.228614e-01 2.228614e-01 2.228614e-01 2.228614e-01 2.228614e-01 2.228614e-01 2.228614e-01 2.228614e-01 2.228614e-01 2.228614e-01 2.228614e-01 2.228614e-01 2.228614e-01 2.228614e-01 2.228614e-01 2.228614e-01 2.228614e-01 2.228614e-01 2.228614e-01 2.228614e-01 2.228614e-01 2.228614e-01 2.228614e-01 2.228614e-01 2.228614e-01 2.228614e-01 2.228614e-01 2.228614e-01 2.228614e-01 2.228614e-01 2.228614e-01 2.228614e-01 2.228614e-01 2.228614e-01 2.228614e-01 2.228614e-01 2.228614e-01 2.228614e-01 2.228614e-01 2.228614e-01 2.228614e-01 2.228614e-01 2.228614e-01 2.228614e-01 2.228614e-01 2.228614e-01 2.228614e-01 2.228614e-01 2.228614e-01 2.228614e-01 2.228614e-01 2.228614e-01 2.228614e-01 2.228614e-01 2.228614e-01 2.228614e-01 2.228614e-01 2.228614e-01 2.228614e-01 2.228614e-01 2.228614e-01 2.228614e-01 2.228614e-01 2.228614e-01 2.228614e-01 2.228614e-01 2.228614e-01 2.228614e-01 2.228614e-01 2.228614e-01 2.228614e-01 2.228614e-01 2.228614e-01 2.228614e-01 2.228614e-01 2.228614e-01 2.228614e-01 2.228614e-01 2.228614e-01 2.228614e-01 2.228614e-01 2.228614e-01 2.228614e-01 2.228614e-01 2.228614e-01 2.228614e-01 2.228614e-01 2.228614e-01 2.228614e-01 2.228614e-01 2.228614e-01 2.228614e-01 2.228614e-01 2.228614e-01 2.228614e-01 2.228614e-01 2.228614e-01 2.228614e-01 2.228614e-01 2.228614e-01 2.228614e-01 2.228614e-01 2.228614e-01 2.228614e-01 2.228614e-01 2.228614e-01 2.228614e-01 2.228614e-01 2.228614e-01 2.228614e-01 2.228614e-01 2.228614e-01 2.228614e-01 2.228614e-01 2.228614e-01 2.228614e-01 2.228614e-01 2.228614e-01 2.228614e-01 2.228614e-01 2.228614e-01 2.228614e-01 2.228614e-01 2.228614e-01 2.228614e-01 2.228614e-01 2.228614e-01 2.228614e-01 2.228614e-01 2.228614e-01 2.228614e-01 2.228614e-01 2.228614e-01 2.228614e-01 2.228614e-01 2.228614e-01 2.228614e-01 2.228614e-01 2.228614e-01 2.228614e-01 2.228614e-01 2.228614e-01 2.228614e-01 2.228614e-01 2.228614e-01 2.228614e-01 2.228614e-01 2.228614e-01 2.228614e-01 2.228614e-01 2.228614e-01 2.228614e-01 2.228614e-01 2.228614e-01 2.228614e-01 2.228614e-01 2.228614e-01 2.228614e-01 2.228614e-01 2.228614e-01 2.228614e-01 2.228614e-01 2.228614e-01 2.228614e-01 2.228614e-01 2.228614e-01 2.228614e-01 2.228614e-01 2.228614e-01 2.228614e-01 2.228614e-01 2.228614e-01 2.228614e-01 2.228614e-01 2.228614e-01 2.228614e-01 2.228614e-01 2.228614e-01 2.228614e-01 2.228614e-01 2.228614e-01 2.228614e-01 2.228614e-01 2.228614e-01 2.228614e-01 2.228614e-01 2.228614e-01 2.228614e-01 2.228614e-01 2.228614e-01 2.228614e-01 2.228614e-01 2.228614e-01 2.228614e-01 2.228614e-01 2.228614e-01 2.228614e-01 2.228614e-01 2.228614e-01 2.228614e-01 2.228614e-01 2.228614e-01 2.228614e-01 2.228614e-01 2.228614e-01 2.228614e-01 2.228614e-01 2.228614e-01 2.228614e-01 2.228614e-01 2.228614e-01 2.228614e-01 2.228614e-01 2.228614e-01 2.228614e-01 2.228614e-01 2.228614e-01 2.228614e-01 2.228614e-01 2.228614e-01 2.228614e-01 2.228614e-01 2.228614e-01 2.228614e-01 2.228614e-01 2.228614e-01 2.228614e-01 2.228614e-01 2.228614e-01 2.228614e-01 2.228614e-01 2.228614e-01 2.228614e-01 2.228614e-01 2.228614e-01 2.228614e-01 2.228614e-01 2.228614e-01 2.228614e-01 2.228614e-01 2.228614e-01 2.228614e-01 2.228614e-01 2.228614e-01 2.228614e-01 2.228614e-01 2.228614e-01 2.228614e-01 2.228614e-01 2.228614e-01 2.228614e-01 2.228614e-01 2.228614e-01 2.228614e-01 2.228614e-01 2.228614e-01 2.228614e-01 2.228614e-01 2.228614e-01 2.228614e-01 2.228614e-01 2.228614e-01 2.228614e-01 2.228614e-01 2.228614e-01 2.228614e-01 2.228614e-01 2.228614e-01 2.228614e-01 2.228614e-01 2.228614e-01 2.228614e-01 2.228614e-01 2.228614e-01 2.228614e-01 2.228614e-01 2.228614e-01 2.228614e-01 2.228614e-01 2.228614e-01 2.228614e-01 2.228614e-01 2.228614e-01 2.228614e-01 2.228614e-01 2.228614e-01 2.228614e-01 2.228614e-01 2.228614e-01 2.228614e-01 2.228614e-01 2.228614e-01 2.228614e-01 2.228614e-01 2.228614e-01 2.228614e-01 2.228614e-01 2.228614e-01 2.228614e-01 2.228614e-01 2.228614e-01 2.228614e-01 2.228614e-01 2.228614e-01 2.228614e-01 2.228614e-01 2.228614e-01 2.228614e-01 2.228614e-01 2.228614e-01 2.228614e-01 2.228614e-01 2.228614e-01 2.228614e-01 2.228614e-01 2.228614e-01 2.228614e-01 2.228614e-01 2.228614e-01 2.228614e-01 2.228614e-01 2.228614e-01 2.228614e-01 2.228614e-01 2.228614e-01 2.228614e-01 2.228614e-01 2.228614e-01 2.228614e-01 2.228614e-01 2.228614e-01 2.228614e-01 2.228614e-01 2.228614e-01 2.228614e-01 2.228614e-01 2.228614e-01 2.228614e-01 2.228614e-01 2.228614e-01 2.228614e-01 2.228614e-01 2.228614e-01 2.228614e-01 2.228614e-01 2.228614e-01 2.228614e-01 2.228614e-01 2.228614e-01 2.228614e-01 2.228614e-01 2.228614e-01 2.228614e-01 2.228614e-01 2.228614e-01 2.228614e-01 2.228614e-01 2.228614e-01 2.228614e-01 2.228614e-01 2.228614e-01 2.228614e-01 2.228614e-01 2.228614e-01 2.228614e-01 2.228614e-01 2.228614e-01 2.228614e-01 2.228614e-01 2.228614e-01 2.228614e-01 2.228614e-01 2.228614e-01 2.228614e-01 2.228614e-01 2.228614e-01 2.228614e-01 2.228614e-01 2.228614e-01 2.228614e-01 2.228614e-01 2.228614e-01 2.228614e-01 2.228614e-01 2.228614e-01 2.228614e-01 2.228614e-01 2.228614e-01 2.228614e-01 2.228614e-01 2.228614e-01 2.228614e-01 2.228614e-01 2.228614e-01 2.228614e-01 2.228614e-01 2.228614e-01 2.228614e-01 2.228614e-01 2.228614e-01 2.228614e-01 2.228614e-01 2.228614e-01 2.228614e-01 2.228614e-01 2.228614e-01 2.228614e-01 2.228614e-01 2.228614e-01 2.228614e-01 2.228614e-01 2.228614e-01 2.228614e-01 2.228614e-01 2.228614e-01 2.228614e-01 2.228614e-01 2.228614e-01 2.228614e-01 2.228614e-01 2.228614e-01 2.228614e-01 2.228614e-01 2.228614e-01 2.228614e-01 2.228614e-01 2.228614e-01 2.228614e-01 2.228614e-01 2.228614e-01 2.228614e-01 2.228614e-01 2.228614e-01 2.228614e-01 2.228614e-01 2.228614e-01 2.228614e-01 2.228614e-01 2.228614e-01 2.228614e-01 2.228614e-01 2.228614e-01 2.228614e-01 2.228614e-01 2.228614e-01 2.228614e-01 2.228614e-01 2.228614e-01 2.228614e-01 2.228614e-01 2.228614e-01 2.228614e-01 2.228614e-01 2.228614e-01 2.228614e-01 2.228614e-01 2.228614e-01 2.228614e-01 2.228614e-01 2.228614e-01 2.228614e-01 2.228614e-01 2.228614e-01 2.228614e-01 2.228614e-01 2.228614e-01 2.228614e-01 2.228614e-01 2.228614e-01 2.228614e-01 2.228614e-01 2.228614e-01 2.228614e-01 2.228614e-01 2.228614e-01 2.228614e-01 2.228614e-01 2.228614e-01 2.228614e-01 2.228614e-01 2.228614e-01 2.228614e-01 2.228614e-01 2.228614e-01 2.228614e-01 2.228614e-01 2.228614e-01 2.228614e-01 2.228614e-01 2.228614e-01 2.228614e-01 2.228614e-01 2.228614e-01 2.228614e-01 2.228614e-01 2.228614e-01 2.228614e-01 2.228614e-01 2.228614e-01 2.228614e-01 2.228614e-01 2.228614e-01 2.228614e-01 2.228614e-01 2.228614e-01 2.228614e-01 2.228614e-01 2.228614e-01 2.228614e-01 2.228614e-01 2.228614e-01 2.228614e-01 2.228614e-01 2.228614e-01 2.228614e-01 2.228614e-01 2.228614e-01 2.228614e-01 2.228614e-01 2.228614e-01 2.228614e-01 2.228614e-01 2.228614e-01 2.228614e-01 2.228614e-01 2.228614e-01 2.228614e-01 2.228614e-01 2.228614e-01 2.228614e-01 2.228614e-01 2.228614e-01 2.228614e-01 2.228614e-01 2.228614e-01 2.228614e-01 2.228614e-01 2.228614e-01 2.228614e-01 2.228614e-01 2.228614e-01 2.228614e-01 2.228614e-01 2.228614e-01 2.228614e-01 2.228614e-01 2.228614e-01 2.228614e-01 2.228614e-01 2.228614e-01 2.228614e-01 2.228614e-01 2.228614e-01 2.228614e-01 2.228614e-01 2.228614e-01 2.228614e-01 2.228614e-01 2.228614e-01 2.228614e-01 2.228614e-01 2.228614e-01 2.228614e-01 2.228614e-01 2.228614e-01 2.228614e-01 2.228614e-01 2.228614e-01 2.228614e-01 2.228614e-01 2.228614e-01 2.228614e-01 2.228614e-01 2.228614e-01 2.228614e-01 2.228614e-01 2.228614e-01 2.228614e-01 2.228614e-01 2.228614e-01 2.228614e-01 2.228614e-01 2.228614e-01 2.228614e-01 2.228614e-01 2.228614e-01 2.228614e-01 2.228614e-01 2.228614e-01 2.228614e-01 2.228614e-01 2.228614e-01 2.228614e-01 2.228614e-01 2.228614e-01 2.228614e-01 2.228614e-01 2.228614e-01 2.228614e-01 2.228614e-01 2.228614e-01 2.228614e-01 2.228614e-01 2.228614e-01 2.228614e-01 2.228614e-01 2.228614e-01 2.228614e-01 2.228614e-01 2.228614e-01 2.228614e-01 2.228614e-01 2.228614e-01 2.228614e-01 2.228614e-01 2.228614e-01 2.228614e-01 2.228614e-01 2.228614e-01 2.228614e-01 2.228614e-01 2.228614e-01 2.228614e-01 2.228614e-01 2.228614e-01 2.228614e-01 2.228614e-01 2.228614e-01 2.228614e-01 2.228614e-01 2.228614e-01 2.228614e-01 2.228614e-01 2.228614e-01 2.228614e-01 2.228614e-01 2.228614e-01 2.228614e-01 2.228614e-01 2.228614e-01 2.228614e-01 2.228614e-01 2.228614e-01 2.228614e-01 2.228614e-01 2.228614e-01 2.228614e-01 2.228614e-01 2.228614e-01 2.228614e-01 2.228614e-01 2.228614e-01 2.228614e-01 2.228614e-01 2.228614e-01 2.228614e-01 2.228614e-01 2.228614e-01 2.228614e-01 2.228614e-01 2.228614e-01 2.228614e-01 2.228614e-01 2.228614e-01 2.228614e-01 2.228614e-01 2.228614e-01 2.228614e-01 2.228614e-01 2.228614e-01 2.228614e-01 2.228614e-01 2.228614e-01 2.228614e-01 2.228614e-01 2.228614e-01 2.228614e-01 2.228614e-01 2.228614e-01 2.228614e-01 2.228614e-01 2.228614e-01 2.228614e-01 2.228614e-01 2.228614e-01 2.228614e-01 2.228614e-01 2.228614e-01 2.228614e-01 2.228614e-01 2.228614e-01 2.228614e-01 2.228614e-01 2.228614e-01 2.228614e-01 2.228614e-01 2.228614e-01 2.228614e-01 2.228614e-01 2.228614e-01 2.228614e-01 2.228614e-01 2.228614e-01 2.228614e-01 2.228614e-01 2.228614e-01 2.228614e-01 2.228614e-01 2.228614e-01 2.228614e-01 2.228614e-01 2.228614e-01 2.228614e-01 2.228614e-01 2.228614e-01 2.228614e-01 2.228614e-01 2.228614e-01 2.228614e-01 2.228614e-01 2.228614e-01 2.228614e-01 2.228614e-01 2.228614e-01 2.228614e-01 2.228614e-01 2.228614e-01 2.228614e-01 2.228614e-01 2.228614e-01 2.228614e-01 2.228614e-01 2.228614e-01 2.228614e-01 2.228614e-01 2.228614e-01 2.228614e-01 2.228614e-01 2.228614e-01 2.228614e-01 2.228614e-01 2.228614e-01 2.228614e-01 2.228614e-01 2.228614e-01 2.228614e-01 2.228614e-01 2.228614e-01 2.228614e-01 2.228614e-01 2.228614e-01 2.228614e-01 2.228614e-01 2.228614e-01 2.228614e-01 2.228614e-01 2.228614e-01 2.228614e-01 2.228614e-01 2.228614e-01 2.228614e-01 2.228614e-01 2.228614e-01 2.228614e-01 2.228614e-01 2.228614e-01 2.228614e-01 2.228614e-01 2.228614e-01 2.228614e-01 2.228614e-01 2.228614e-01 2.228614e-01 2.228614e-01 2.228614e-01 2.228614e-01 2.228614e-01 2.228614e-01 2.228614e-01 2.228614e-01 2.228614e-01 2.228614e-01 2.228614e-01 2.228614e-01 2.228614e-01 2.228614e-01 2.228614e-01 2.228614e-01 2.228614e-01 2.228614e-01 2.228614e-01 2.228614e-01 2.228614e-01 2.228614e-01 2.228614e-01 2.228614e-01 2.228614e-01 2.228614e-01 2.228614e-01 2.228614e-01 2.228614e-01 2.228614e-01 2.228614e-01 2.228614e-01 2.228614e-01 2.228614e-01 2.228614e-01 2.228614e-01 2.228614e-01 2.228614e-01 2.228614e-01 2.228614e-01 2.228614e-01 2.228614e-01 2.228614e-01 2.228614e-01 2.228614e-01 2.228614e-01 2.228614e-01 2.228614e-01 2.228614e-01 2.228614e-01 2.228614e-01 2.228614e-01 2.228614e-01 2.228614e-01 2.228614e-01 2.228614e-01 2.228614e-01 2.228614e-01 2.228614e-01 2.228614e-01 2.228614e-01 2.228614e-01 2.228614e-01 2.228614e-01 2.228614e-01 2.228614e-01 2.228614e-01 2.228614e-01 2.228614e-01 2.228614e-01 2.228614e-01 2.228614e-01 2.228614e-01 2.228614e-01 2.228614e-01 2.228614e-01 2.228614e-01 2.228614e-01 2.228614e-01 2.228614e-01 2.228614e-01 2.228614e-01 2.228614e-01 2.228614e-01 2.228614e-01 2.228614e-01 2.228614e-01 2.228614e-01 2.228614e-01 2.228614e-01 2.228614e-01 2.228614e-01 2.228614e-01 2.228614e-01 2.228614e-01 2.228614e-01 2.228614e-01 2.228614e-01 2.228614e-01 2.228614e-01 2.228614e-01 2.228614e-01 2.228614e-01 2.228614e-01 2.228614e-01 2.228614e-01 2.228614e-01 2.228614e-01 2.228614e-01 2.228614e-01 2.228614e-01 2.228614e-01 2.228614e-01 2.228614e-01 2.228614e-01 2.228614e-01 2.228614e-01 2.228614e-01 2.228614e-01 2.228614e-01 2.228614e-01 2.228614e-01 2.228614e-01 2.228614e-01 2.228614e-01 2.228614e-01 2.228614e-01 2.228614e-01 2.228614e-01 2.228614e-01 2.228614e-01 2.228614e-01 2.228614e-01 2.228614e-01 2.228614e-01 2.228614e-01 2.228614e-01 2.228614e-01 2.228614e-01 2.228614e-01 2.228614e-01 2.228614e-01 2.228614e-01 2.228614e-01 2.228614e-01 2.228614e-01 2.228614e-01 2.228614e-01 2.228614e-01 2.228614e-01 2.228614e-01 2.228614e-01 2.228614e-01 2.228614e-01 2.228614e-01 2.228614e-01 2.228614e-01 2.228614e-01 2.228614e-01 2.228614e-01 2.228614e-01 2.228614e-01 2.228614e-01 2.228614e-01 2.228614e-01 2.228614e-01 2.228614e-01 2.228614e-01 2.228614e-01 2.228614e-01 2.228614e-01 2.228614e-01 2.228614e-01 2.228614e-01 2.228614e-01 2.228614e-01 2.228614e-01 2.228614e-01 2.228614e-01 2.228614e-01 2.228614e-01 2.228614e-01 2.228614e-01 2.228614e-01 2.228614e-01 2.228614e-01 2.228614e-01 2.228614e-01 2.228614e-01 2.228614e-01 2.228614e-01 2.228614e-01 2.228614e-01 2.228614e-01 2.228614e-01 2.228614e-01 2.228614e-01 2.228614e-01 2.228614e-01 2.228614e-01 2.228614e-01 2.228614e-01 2.228614e-01 2.228614e-01 2.228614e-01 2.228614e-01 2.228614e-01 2.228614e-01 2.228614e-01 2.228614e-01 2.228614e-01 2.228614e-01 2.228614e-01 2.228614e-01 2.228614e-01 2.228614e-01 2.228614e-01 2.228614e-01 2.228614e-01 2.228614e-01 2.228614e-01 2.228614e-01 2.228614e-01 2.228614e-01 2.228614e-01 2.228614e-01 2.228614e-01 2.228614e-01 2.228614e-01 2.228614e-01 2.228614e-01 2.228614e-01 2.228614e-01 2.228614e-01 2.228614e-01 2.228614e-01 2.228614e-01 2.228614e-01 2.228614e-01 2.228614e-01 2.228614e-01 2.228614e-01 2.228614e-01 2.228614e-01 2.228614e-01 2.228614e-01 2.228614e-01 2.228614e-01 2.228614e-01 2.228614e-01 2.228614e-01 2.228614e-01 2.228614e-01 2.228614e-01 2.228614e-01 2.228614e-01 2.228614e-01 2.228614e-01 2.228614e-01 2.228614e-01 2.228614e-01 2.228614e-01 2.228614e-01 2.228614e-01 2.228614e-01 2.228614e-01 2.228614e-01 2.228614e-01 2.228614e-01 2.228614e-01 2.228614e-01 2.228614e-01 2.228614e-01 2.228614e-01 2.228614e-01 2.228614e-01 2.228614e-01 2.228614e-01 2.228614e-01 2.228614e-01 2.228614e-01 2.228614e-01 2.228614e-01 2.228614e-01 2.228614e-01 2.228614e-01 2.228614e-01 2.228614e-01 2.228614e-01 2.228614e-01 2.228614e-01 2.228614e-01 2.228614e-01 2.228614e-01 2.228614e-01 2.228614e-01 2.228614e-01 2.228614e-01 2.228614e-01 2.228614e-01 2.228614e-01 2.228614e-01 2.228614e-01 2.228614e-01 2.228614e-01 2.228614e-01 2.228614e-01 2.228614e-01 2.228614e-01 2.228614e-01 2.228614e-01 2.228614e-01 2.228614e-01 2.228614e-01 2.228614e-01 2.228614e-01 2.228614e-01 2.228614e-01 2.228614e-01 2.228614e-01 2.228614e-01 2.228614e-01 2.228614e-01 2.228614e-01 2.228614e-01 2.228614e-01 2.228614e-01 2.228614e-01 2.228614e-01 2.228614e-01 2.228614e-01 2.228614e-01 2.228614e-01 2.228614e-01 2.228614e-01 2.228614e-01 2.228614e-01 2.228614e-01 2.228614e-01 2.228614e-01 2.228614e-01 2.228614e-01 2.228614e-01 2.228614e-01 2.228614e-01 2.228614e-01 2.228614e-01 2.228614e-01 2.228614e-01 2.228614e-01 2.228614e-01 2.228614e-01 2.228614e-01 2.228614e-01 2.228614e-01 2.228614e-01 2.228614e-01 2.228614e-01 2.228614e-01 2.228614e-01 2.228614e-01 2.228614e-01 2.228614e-01 2.228614e-01 2.228614e-01 2.228614e-01 2.228614e-01 2.228614e-01 2.228614e-01 2.228614e-01 2.228614e-01 2.228614e-01 2.228614e-01 2.228614e-01 2.228614e-01 2.228614e-01 2.228614e-01 2.228614e-01 2.228614e-01 2.228614e-01 2.228614e-01 2.228614e-01 2.228614e-01 2.228614e-01 2.228614e-01 2.228614e-01 2.228614e-01 2.228614e-01 2.228614e-01 2.228614e-01 2.228614e-01 2.228614e-01 2.228614e-01 2.228614e-01 2.228614e-01 2.228614e-01 2.228614e-01 2.228614e-01 2.228614e-01 2.228614e-01 2.228614e-01 2.228614e-01 2.228614e-01 2.228614e-01 2.228614e-01 2.228614e-01 2.228614e-01 2.228614e-01 2.228614e-01 2.228614e-01 2.228614e-01 2.228614e-01 2.228614e-01 2.228614e-01 2.228614e-01 2.228614e-01 2.228614e-01 2.228614e-01 2.228614e-01 2.228614e-01 2.228614e-01 2.228614e-01 2.228614e-01 2.228614e-01 2.228614e-01 2.228614e-01 2.228614e-01 2.228614e-01 2.228614e-01 2.228614e-01 2.228614e-01 2.228614e-01 2.228614e-01 2.228614e-01 2.228614e-01 2.228614e-01 2.228614e-01 2.228614e-01 2.228614e-01 2.228614e-01 2.228614e-01 2.228614e-01 2.228614e-01 2.228614e-01 2.228614e-01 2.228614e-01 2.228614e-01 2.228614e-01 2.228614e-01 2.228614e-01 2.228614e-01 2.228614e-01 2.228614e-01 2.228614e-01 2.228614e-01 2.228614e-01 2.228614e-01 2.228614e-01 2.228614e-01 2.228614e-01 2.228614e-01 2.228614e-01 2.228614e-01 2.228614e-01 2.228614e-01 2.228614e-01 2.228614e-01 2.228614e-01 2.228614e-01 2.228614e-01 2.228614e-01 2.228614e-01 2.228614e-01 2.228614e-01 2.228614e-01 2.228614e-01 2.228614e-01 2.228614e-01 2.228614e-01 2.228614e-01 2.228614e-01 2.228614e-01 2.228614e-01 2.228614e-01 2.228614e-01 2.228614e-01 2.228614e-01 2.228614e-01 2.228614e-01 2.228614e-01 2.228614e-01 2.228614e-01 2.228614e-01 2.228614e-01 2.228614e-01 2.228614e-01 2.228614e-01 2.228614e-01 2.228614e-01 2.228614e-01 2.228614e-01 2.228614e-01 2.228614e-01 2.228614e-01 2.228614e-01 2.228614e-01 2.228614e-01 2.228614e-01 2.228614e-01 2.228614e-01 2.228614e-01 2.228614e-01 2.228614e-01 2.228614e-01 2.228614e-01 2.228614e-01 2.228614e-01 2.228614e-01 2.228614e-01 2.228614e-01 2.228614e-01 2.228614e-01 2.228614e-01 2.228614e-01 2.228614e-01 2.228614e-01 2.228614e-01 2.228614e-01 2.228614e-01 2.228614e-01 2.228614e-01 2.228614e-01 2.228614e-01 2.228614e-01 2.228614e-01 2.228614e-01 2.228614e-01 2.228614e-01 2.228614e-01 2.228614e-01 2.228614e-01 2.228614e-01 2.228614e-01 2.228614e-01 2.228614e-01 2.228614e-01 2.228614e-01 2.228614e-01 2.228614e-01 2.228614e-01 2.228614e-01 2.228614e-01 2.228614e-01 2.228614e-01 2.228614e-01 2.228614e-01 2.228614e-01 2.228614e-01 2.228614e-01 2.228614e-01 2.228614e-01 2.228614e-01 2.228614e-01 2.228614e-01 2.228614e-01 2.228614e-01 2.228614e-01 2.228614e-01 2.228614e-01 2.228614e-01 2.228614e-01 2.228614e-01 2.228614e-01 2.228614e-01 2.228614e-01 2.228614e-01 2.228614e-01 2.228614e-01 2.228614e-01 2.228614e-01 2.228614e-01 2.228614e-01 2.228614e-01 2.228614e-01 2.228614e-01 2.228614e-01 2.228614e-01 2.228614e-01 2.228614e-01 2.228614e-01 2.228614e-01 2.228614e-01 2.228614e-01 2.228614e-01 2.228614e-01 2.228614e-01 2.228614e-01 2.228614e-01 2.228614e-01 2.228614e-01 2.228614e-01 2.228614e-01 2.228614e-01 2.228614e-01 2.228614e-01 2.228614e-01 2.228614e-01 2.228614e-01 2.228614e-01 2.228614e-01 2.228614e-01 2.228614e-01 2.228614e-01 2.228614e-01 2.228614e-01 2.228614e-01 2.228614e-01 2.228614e-01 2.228614e-01 2.228614e-01 2.228614e-01 2.228614e-01 2.228614e-01 2.228614e-01 2.228614e-01 2.228614e-01 2.228614e-01 2.228614e-01 2.228614e-01 2.228614e-01 2.228614e-01 2.228614e-01 2.228614e-01 2.228614e-01 2.228614e-01 2.228614e-01 2.228614e-01 2.228614e-01 2.228614e-01 2.228614e-01 2.228614e-01 2.228614e-01 2.228614e-01 2.228614e-01 2.228614e-01 2.228614e-01 2.228614e-01 2.228614e-01 2.228614e-01 2.228614e-01 2.228614e-01 2.228614e-01 2.228614e-01 2.228614e-01 2.228614e-01 2.228614e-01 2.228614e-01 2.228614e-01 2.228614e-01 2.228614e-01 2.228614e-01 2.228614e-01 2.228614e-01 2.228614e-01 2.228614e-01 2.228614e-01 
1.300426e+04 3.065159e-01 3.065159e-01 3.015846e-01 3.015846e-01 3.015776e-01 3.011191e-01 3.011191e-01 3.011191e-01 3.010824e-01 3.010824e-01 3.010821e-01 3.010413e-01 3.008510e-01 3.001805e-01 3.001805e-01 3.001044e-01 2.960822e-01 2.840180e-01 2.814839e-01 2.814839e-01 2.814839e-01 2.814839e-01 2.758180e-01 2.699890e-01 2.699890e-01 2.699890e-01 2.603772e-01 2.603772e-01 2.602896e-01 2.524039e-01 2.443643e-01 2.443643e-01 2.385573e-01 2.315756e-01 2.315756e-01 2.275121e-01 2.240735e-01 2.240735e-01 2.240735e-01 2.240735e-01 2.240735e-01 2.240735e-01 2.240735e-01 2.240735e-01 2.240610e-01 2.240610e-01 2.239465e-01 2.239465e-01 2.239465e-01 2.238869e-01 2.233787e-01 2.233235e-01 2.233235e-01 2.230881e-01 2.230881e-01 2.230881e-01 2.230553e-01 2.230026e-01 2.229095e-01 2.228978e-01 2.228854e-01 2.228854e-01 2.228656e-01 2.228656e-01 2.228631e-01 2.228631e-01 2.228618e-01 2.228618e-01 2.228618e-01 2.228618e-01 2.228618e-01 2.228618e-01 2.228614e-01 2.228614e-01 2.228614e-01 2.228614e-01 2.228614e-01 2.228614e-01 2.228614e-01 2.228614e-01 2.228614e-01 2.228614e-01 2.228614e-01 2.228614e-01 2.228614e-01 2.228614e-01 2.228614e-01 2.228614e-01 2.228614e-01 2.228614e-01 2.228614e-01 2.228614e-01 2.228614e-01 2.228614e-01 2.228614e-01 2.228614e-01 2.228614e-01 2.228614e-01 2.228614e-01 2.228614e-01 2.228614e-01 2.228614e-01 2.228614e-01 2.228614e-01 2.228614e-01 2.228614e-01 2.228614e-01 2.228614e-01 2.228614e-01 2.228614e-01 2.228614e-01 2.228614e-01 2.228614e-01 2.228614e-01 2.228614e-01 2.228614e-01 2.228614e-01 2.228614e-01 2.228614e-01 2.228614e-01 2.228614e-01 2.228614e-01 2.228614e-01 2.228614e-01 2.228614e-01 2.228614e-01 2.228614e-01 2.228614e-01 2.228614e-01 2.228614e-01 2.228614e-01 2.228614e-01 2.228614e-01 2.228614e-01 2.228614e-01 2.228614e-01 2.228614e-01 2.228614e-01 2.228614e-01 2.228614e-01 2.228614e-01 2.228614e-01 2.228614e-01 2.228614e-01 2.228614e-01 2.228614e-01 2.228614e-01 2.228614e-01 2.228614e-01 2.228614e-01 2.228614e-01 2.228614e-01 2.228614e-01 2.228614e-01 2.228614e-01 2.228614e-01 2.228614e-01 2.228614e-01 2.228614e-01 2.228614e-01 2.228614e-01 2.228614e-01 2.228614e-01 2.228614e-01 2.228614e-01 2.228614e-01 2.228614e-01 2.228614e-01 2.228614e-01 2.228614e-01 2.228614e-01 2.228614e-01 2.228614e-01 2.228614e-01 2.228614e-01 2.228614e-01 2.228614e-01 2.228614e-01 2.228614e-01 2.228614e-01 2.228614e-01 2.228614e-01 2.228614e-01 2.228614e-01 2.228614e-01 2.228614e-01 2.228614e-01 2.228614e-01 2.228614e-01 2.228614e-01 2.228614e-01 2.228614e-01 2.228614e-01 2.228614e-01 2.228614e-01 2.228614e-01 2.228614e-01 2.228614e-01 2.228614e-01 2.228614e-01 2.228614e-01 2.228614e-01 2.228614e-01 2.228614e-01 2.228614e-01 2.228614e-01 2.228614e-01 2.228614e-01 2.228614e-01 2.228614e-01 2.228614e-01 2.228614e-01 2.228614e-01 2.228614e-01 2.228614e-01 2.228614e-01 2.228614e-01 2.228614e-01 2.228614e-01 2.228614e-01 2.228614e-01 2.228614e-01 2.228614e-01 2.228614e-01 2.228614e-01 2.228614e-01 2.228614e-01 2.228614e-01 2.228614e-01 2.228614e-01 2.228614e-01 2.228614e-01 2.228614e-01 2.228614e-01 2.228614e-01 2.228614e-01 2.228614e-01 2.228614e-01 2.228614e-01 2.228614e-01 2.228614e-01 2.228614e-01 2.228614e-01 2.228614e-01 2.228614e-01 2.228614e-01 2.228614e-01 2.228614e-01 2.228614e-01 2.228614e-01 2.228614e-01 2.228614e-01 2.228614e-01 2.228614e-01 2.228614e-01 2.228614e-01 2.228614e-01 2.228614e-01 2.228614e-01 2.228614e-01 2.228614e-01 2.228614e-01 2.228614e-01 2.228614e-01 2.228614e-01 2.228614e-01 2.228614e-01 2.228614e-01 2.228614e-01 2.228614e-01 2.228614e-01 2.228614e-01 2.228614e-01 2.228614e-01 2.228614e-01 2.228614e-01 2.228614e-01 2.228614e-01 2.228614e-01 2.228614e-01 2.228614e-01 2.228614e-01 2.228614e-01 2.228614e-01 2.228614e-01 2.228614e-01 2.228614e-01 2.228614e-01 2.228614e-01 2.228614e-01 2.228614e-01 2.228614e-01 2.228614e-01 2.228614e-01 2.228614e-01 2.228614e-01 2.228614e-01 2.228614e-01 2.228614e-01 2.228614e-01 2.228614e-01 2.228614e-01 2.228614e-01 2.228614e-01 2.228614e-01 2.228614e-01 2.228614e-01 2.228614e-01 2.228614e-01 2.228614e-01 2.228614e-01 2.228614e-01 2.228614e-01 2.228614e-01 2.228614e-01 2.228614e-01 2.228614e-01 2.228614e-01 2.228614e-01 2.228614e-01 2.228614e-01 2.228614e-01 2.228614e-01 2.228614e-01 2.228614e-01 2.228614e-01 2.228614e-01 2.228614e-01 2.228614e-01 2.228614e-01 2.228614e-01 2.228614e-01 2.228614e-01 2.228614e-01 2.228614e-01 2.228614e-01 2.228614e-01 2.228614e-01 2.228614e-01 2.228614e-01 2.228614e-01 2.228614e-01 2.228614e-01 2.228614e-01 2.228614e-01 2.228614e-01 2.228614e-01 2.228614e-01 2.228614e-01 2.228614e-01 2.228614e-01 2.228614e-01 2.228614e-01 2.228614e-01 2.228614e-01 2.228614e-01 2.228614e-01 2.228614e-01 2.228614e-01 2.228614e-01 2.228614e-01 2.228614e-01 2.228614e-01 2.228614e-01 2.228614e-01 2.228614e-01 2.228614e-01 2.228614e-01 2.228614e-01 2.228614e-01 2.228614e-01 2.228614e-01 2.228614e-01 2.228614e-01 2.228614e-01 2.228614e-01 2.228614e-01 2.228614e-01 2.228614e-01 2.228614e-01 2.228614e-01 2.228614e-01 2.228614e-01 2.228614e-01 2.228614e-01 2.228614e-01 2.228614e-01 2.228614e-01 2.228614e-01 2.228614e-01 2.228614e-01 2.228614e-01 2.228614e-01 2.228614e-01 2.228614e-01 2.228614e-01 2.228614e-01 2.228614e-01 2.228614e-01 2.228614e-01 2.228614e-01 2.228614e-01 2.228614e-01 2.228614e-01 2.228614e-01 2.228614e-01 2.228614e-01 2.228614e-01 2.228614e-01 2.228614e-01 2.228614e-01 2.228614e-01 2.228614e-01 2.228614e-01 2.228614e-01 2.228614e-01 2.228614e-01 2.228614e-01 2.228614e-01 2.228614e-01 2.228614e-01 2.228614e-01 2.228614e-01 2.228614e-01 2.228614e-01 2.228614e-01 2.228614e-01 2.228614e-01 2.228614e-01 2.228614e-01 2.228614e-01 2.228614e-01 2.228614e-01 2.228614e-01 2.228614e-01 2.228614e-01 2.228614e-01 2.228614e-01 2.228614e-01 2.228614e-01 2.228614e-01 2.228614e-01 2.228614e-01 2.228614e-01 2.228614e-01 2.228614e-01 2.228614e-01 2.228614e-01 2.228614e-01 2.228614e-01 2.228614e-01 2.228614e-01 2.228614e-01 2.228614e-01 2.228614e-01 2.228614e-01 2.228614e-01 2.228614e-01 2.228614e-01 2.228614e-01 2.228614e-01 2.228614e-01 2.228614e-01 2.228614e-01 2.228614e-01 2.228614e-01 2.228614e-01 2.228614e-01 2.228614e-01 2.228614e-01 2.228614e-01 2.228614e-01 2.228614e-01 2.228614e-01 2.228614e-01 2.228614e-01 2.228614e-01 2.228614e-01 2.228614e-01 2.228614e-01 2.228614e-01 2.228614e-01 2.228614e-01 2.228614e-01 2.228614e-01 2.228614e-01 2.228614e-01 2.228614e-01 2.228614e-01 2.228614e-01 2.228614e-01 2.228614e-01 2.228614e-01 2.228614e-01 2.228614e-01 2.228614e-01 2.228614e-01 2.228614e-01 2.228614e-01 2.228614e-01 2.228614e-01 2.228614e-01 2.228614e-01 2.228614e-01 2.228614e-01 2.228614e-01 2.228614e-01 2.228614e-01 2.228614e-01 2.228614e-01 2.228614e-01 2.228614e-01 2.228614e-01 2.228614e-01 2.228614e-01 2.228614e-01 2.228614e-01 2.228614e-01 2.228614e-01 2.228614e-01 2.228614e-01 2.228614e-01 2.228614e-01 2.228614e-01 2.228614e-01 2.228614e-01 2.228614e-01 2.228614e-01 2.228614e-01 2.228614e-01 2.228614e-01 2.228614e-01 2.228614e-01 2.228614e-01 2.228614e-01 2.228614e-01 2.228614e-01 2.228614e-01 2.228614e-01 2.228614e-01 2.228614e-01 2.228614e-01 2.228614e-01 2.228614e-01 2.228614e-01 2.228614e-01 2.228614e-01 2.228614e-01 2.228614e-01 2.228614e-01 2.228614e-01 2.228614e-01 2.228614e-01 2.228614e-01 2.228614e-01 2.228614e-01 2.228614e-01 2.228614e-01 2.228614e-01 2.228614e-01 2.228614e-01 2.228614e-01 2.228614e-01 2.228614e-01 2.228614e-01 2.228614e-01 2.228614e-01 2.228614e-01 2.228614e-01 2.228614e-01 2.228614e-01 2.228614e-01 2.228614e-01 2.228614e-01 2.228614e-01 2.228614e-01 2.228614e-01 2.228614e-01 2.228614e-01 2.228614e-01 2.228614e-01 2.228614e-01 2.228614e-01 2.228614e-01 2.228614e-01 2.228614e-01 2.228614e-01 2.228614e-01 2.228614e-01 2.228614e-01 2.228614e-01 2.228614e-01 2.228614e-01 2.228614e-01 2.228614e-01 2.228614e-01 2.228614e-01 2.228614e-01 2.228614e-01 2.228614e-01 2.228614e-01 2.228614e-01 2.228614e-01 2.228614e-01 2.228614e-01 2.228614e-01 2.228614e-01 2.228614e-01 2.228614e-01 2.228614e-01 2.228614e-01 2.228614e-01 2.228614e-01 2.228614e-01 2.228614e-01 2.228614e-01 2.228614e-01 2.228614e-01 2.228614e-01 2.228614e-01 2.228614e-01 2.228614e-01 2.228614e-01 2.228614e-01 2.228614e-01 2.228614e-01 2.228614e-01 2.228614e-01 2.228614e-01 2.228614e-01 2.228614e-01 2.228614e-01 2.228614e-01 2.228614e-01 2.228614e-01 2.228614e-01 2.228614e-01 2.228614e-01 2.228614e-01 2.228614e-01 2.228614e-01 2.228614e-01 2.228614e-01 2.228614e-01 2.228614e-01 2.228614e-01 2.228614e-01 2.228614e-01 2.228614e-01 2.228614e-01 2.228614e-01 2.228614e-01 2.228614e-01 2.228614e-01 2.228614e-01 2.228614e-01 2.228614e-01 2.228614e-01 2.228614e-01 2.228614e-01 2.228614e-01 2.228614e-01 2.228614e-01 2.228614e-01 2.228614e-01 2.228614e-01 2.228614e-01 2.228614e-01 2.228614e-01 2.228614e-01 2.228614e-01 2.228614e-01 2.228614e-01 2.228614e-01 2.228614e-01 2.228614e-01 2.228614e-01 2.228614e-01 2.228614e-01 2.228614e-01 2.228614e-01 2.228614e-01 2.228614e-01 2.228614e-01 2.228614e-01 2.228614e-01 2.228614e-01 2.228614e-01 2.228614e-01 2.228614e-01 2.228614e-01 2.228614e-01 2.228614e-01 2.228614e-01 2.228614e-01 2.228614e-01 2.228614e-01 2.228614e-01 2.228614e-01 2.228614e-01 2.228614e-01 2.228614e-01 2.228614e-01 2.228614e-01 2.228614e-01 2.228614e-01 2.228614e-01 2.228614e-01 2.228614e-01 2.228614e-01 2.228614e-01 2.228614e-01 2.228614e-01 2.228614e-01 2.228614e-01 2.228614e-01 2.228614e-01 2.228614e-01 2.228614e-01 2.228614e-01 2.228614e-01 2.228614e-01 2.228614e-01 2.228614e-01 2.228614e-01 2.228614e-01 2.228614e-01 2.228614e-01 2.228614e-01 2.228614e-01 2.228614e-01 2.228614e-01 2.228614e-01 2.228614e-01 2.228614e-01 2.228614e-01 2.228614e-01 2.228614e-01 2.228614e-01 2.228614e-01 2.228614e-01 2.228614e-01 2.228614e-01 2.228614e-01 2.228614e-01 2.228614e-01 2.228614e-01 2.228614e-01 2.228614e-01 2.228614e-01 2.228614e-01 2.228614e-01 2.228614e-01 2.228614e-01 2.228614e-01 2.228614e-01 2.228614e-01 2.228614e-01 2.228614e-01 2.228614e-01 2.228614e-01 2.228614e-01 2.228614e-01 2.228614e-01 2.228614e-01 2.228614e-01 2.228614e-01 2.228614e-01 2.228614e-01 2.228614e-01 2.228614e-01 2.228614e-01 2.228614e-01 2.228614e-01 2.228614e-01 2.228614e-01 2.228614e-01 2.228614e-01 2.228614e-01 2.228614e-01 2.228614e-01 2.228614e-01 2.228614e-01 2.228614e-01 2.228614e-01 2.228614e-01 2.228614e-01 2.228614e-01 2.228614e-01 2.228614e-01 2.228614e-01 2.228614e-01 2.228614e-01 2.228614e-01 2.228614e-01 2.228614e-01 2.228614e-01 2.228614e-01 2.228614e-01 2.228614e-01 2.228614e-01 2.228614e-01 2.228614e-01 2.228614e-01 2.228614e-01 2.228614e-01 2.228614e-01 2.228614e-01 2.228614e-01 2.228614e-01 2.228614e-01 2.228614e-01 2.228614e-01 2.228614e-01 2.228614e-01 2.228614e-01 2.228614e-01 2.228614e-01 2.228614e-01 2.228614e-01 2.228614e-01 2.228614e-01 2.228614e-01 2.228614e-01 2.228614e-01 2.228614e-01 2.228614e-01 2.228614e-01 2.228614e-01 2.228614e-01 2.228614e-01 2.228614e-01 2.228614e-01 2.228614e-01 2.228614e-01 2.228614e-01 2.228614e-01 2.228614e-01 2.228614e-01 2.228614e-01 2.228614e-01 2.228614e-01 2.228614e-01 2.228614e-01 2.228614e-01 2.228614e-01 2.228614e-01 2.228614e-01 2.228614e-01 2.228614e-01 2.228614e-01 2.228614e-01 2.228614e-01 2.228614e-01 2.228614e-01 2.228614e-01 2.228614e-01 2.228614e-01 2.228614e-01 2.228614e-01 2.228614e-01 2.228614e-01 2.228614e-01 2.228614e-01 2.228614e-01 2.228614e-01 2.228614e-01 2.228614e-01 2.228614e-01 2.228614e-01 2.228614e-01 2.228614e-01 2.228614e-01 2.228614e-01 2.228614e-01 2.228614e-01 2.228614e-01 2.228614e-01 2.228614e-01 2.228614e-01 2.228614e-01 2.228614e-01 2.228614e-01 2.228614e-01 2.228614e-01 2.228614e-01 2.228614e-01 2.228614e-01 2.228614e-01 2.228614e-01 2.228614e-01 2.228614e-01 2.228614e-01 2.228614e-01 2.228614e-01 2.228614e-01 2.228614e-01 2.228614e-01 2.228614e-01 2.228614e-01 2.228614e-01 2.228614e-01 2.228614e-01 2.228614e-01 2.228614e-01 2.228614e-01 2.228614e-01 2.228614e-01 2.228614e-01 2.228614e-01 2.228614e-01 2.228614e-01 2.228614e-01 2.228614e-01 2.228614e-01 2.228614e-01 2.228614e-01 2.228614e-01 2.228614e-01 2.228614e-01 2.228614e-01 2.228614e-01 2.228614e-01 2.228614e-01 2.228614e-01 2.228614e-01 2.228614e-01 2.228614e-01 2.228614e-01 2.228614e-01 2.228614e-01 2.228614e-01 2.228614e-01 2.228614e-01 2.228614e-01 2.228614e-01 2.228614e-01 2.228614e-01 2.228614e-01 2.228614e-01 2.228614e-01 2.228614e-01 2.228614e-01 2.228614e-01 2.228614e-01 2.228614e-01 2.228614e-01 2.228614e-01 2.228614e-01 2.228614e-01 2.228614e-01 2.228614e-01 2.228614e-01 2.228614e-01 2.228614e-01 2.228614e-01 2.228614e-01 2.228614e-01 2.228614e-01 2.228614e-01 2.228614e-01 2.228614e-01 2.228614e-01 2.228614e-01 2.228614e-01 2.228614e-01 2.228614e-01 2.228614e-01 2.228614e-01 2.228614e-01 2.228614e-01 2.228614e-01 2.228614e-01 2.228614e-01 2.228614e-01 2.228614e-01 2.228614e-01 2.228614e-01 2.228614e-01 2.228614e-01 2.228614e-01 2.228614e-01 2.228614e-01 2.228614e-01 2.228614e-01 2.228614e-01 2.228614e-01 2.228614e-01 2.228614e-01 2.228614e-01 2.228614e-01 2.228614e-01 2.228614e-01 2.228614e-01 2.228614e-01 2.228614e-01 2.228614e-01 2.228614e-01 2.228614e-01 2.228614e-01 2.228614e-01 2.228614e-01 2.228614e-01 2.228614e-01 2.228614e-01 2.228614e-01 2.228614e-01 2.228614e-01 2.228614e-01 2.228614e-01 2.228614e-01 2.228614e-01 2.228614e-01 2.228614e-01 2.228614e-01 2.228614e-01 2.228614e-01 2.228614e-01 2.228614e-01 2.228614e-01 2.228614e-01 2.228614e-01 2.228614e-01 2.228614e-01 2.228614e-01 2.228614e-01 2.228614e-01 2.228614e-01 2.228614e-01 2.228614e-01 2.228614e-01 2.228614e-01 2.228614e-01 2.228614e-01 2.228614e-01 2.228614e-01 2.228614e-01 2.228614e-01 2.228614e-01 2.228614e-01 2.228614e-01 2.228614e-01 2.228614e-01 2.228614e-01 2.228614e-01 2.228614e-01 2.228614e-01 2.228614e-01 2.228614e-01 2.228614e-01 2.228614e-01 2.228614e-01 2.228614e-01 2.228614e-01 2.228614e-01 2.228614e-01 2.228614e-01 2.228614e-01 2.228614e-01 2.228614e-01 2.228614e-01 2.228614e-01 2.228614e-01 2.228614e-01 2.228614e-01 2.228614e-01 2.228614e-01 2.228614e-01 2.228614e-01 2.228614e-01 2.228614e-01 2.228614e-01 2.228614e-01 2.228614e-01 2.228614e-01 2.228614e-01 2.228614e-01 2.228614e-01 2.228614e-01 2.228614e-01 2.228614e-01 2.228614e-01 2.228614e-01 2.228614e-01 2.228614e-01 2.228614e-01 2.228614e-01 2.228614e-01 2.228614e-01 2.228614e-01 2.228614e-01 2.228614e-01 2.228614e-01 2.228614e-01 2.228614e-01 2.228614e-01 2.228614e-01 2.228614e-01 2.228614e-01 2.228614e-01 2.228614e-01 2.228614e-01 2.228614e-01 2.228614e-01 2.228614e-01 2.228614e-01 2.228614e-01 2.228614e-01 2.228614e-01 2.228614e-01 2.228614e-01 2.228614e-01 2.228614e-01 2.228614e-01 2.228614e-01 2.228614e-01 2.228614e-01 2.228614e-01 2.228614e-01 2.228614e-01 2.228614e-01 2.228614e-01 2.228614e-01 2.228614e-01 2.228614e-01 2.228614e-01 2.228614e-01 2.228614e-01 2.228614e-01 2.228614e-01 2.228614e-01 2.228614e-01 2.228614e-01 2.228614e-01 2.228614e-01 2.228614e-01 2.228614e-01 2.228614e-01 2.228614e-01 2.228614e-01 2.228614e-01 2.228614e-01 2.228614e-01 2.228614e-01 2.228614e-01 2.228614e-01 2.228614e-01 2.228614e-01 2.228614e-01 2.228614e-01 2.228614e-01 2.228614e-01 2.228614e-01 2.228614e-01 2.228614e-01 2.228614e-01 2.228614e-01 2.228614e-01 2.228614e-01 2.228614e-01 2.228614e-01 2.228614e-01 2.228614e-01 2.228614e-01 2.228614e-01 2.228614e-01 2.228614e-01 2.228614e-01 2.228614e-01 2.228614e-01 2.228614e-01 2.228614e-01 2.228614e-01 2.228614e-01 2.228614e-01 2.228614e-01 2.228614e-01 2.228614e-01 2.228614e-01 2.228614e-01 2.228614e-01 2.228614e-01 2.228614e-01 2.228614e-01 2.228614e-01 2.228614e-01 2.228614e-01 2.228614e-01 2.228614e-01 2.228614e-01 2.228614e-01 2.228614e-01 2.228614e-01 2.228614e-01 2.228614e-01 2.228614e-01 2.228614e-01 2.228614e-01 2.228614e-01 2.228614e-01 2.228614e-01 2.228614e-01 2.228614e-01 2.228614e-01 2.228614e-01 2.228614e-01 2.228614e-01 2.228614e-01 2.228614e-01 2.228614e-01 2.228614e-01 2.228614e-01 2.228614e-01 2.228614e-01 2.228614e-01 2.228614e-01 2.228614e-01 2.228614e-01 2.228614e-01 2.228614e-01 2.228614e-01 2.228614e-01 2.228614e-01 2.228614e-01 2.228614e-01 2.228614e-01 2.228614e-01 2.228614e-01 2.228614e-01 2.228614e-01 2.228614e-01 2.228614e-01 2.228614e-01 2.228614e-01 2.228614e-01 2.228614e-01 2.228614e-01 2.228614e-01 2.228614e-01 2.228614e-01 2.228614e-01 2.228614e-01 2.228614e-01 2.228614e-01 2.228614e-01 2.228614e-01 2.228614e-01 2.228614e-01 2.228614e-01 2.228614e-01 2.228614e-01 2.228614e-01 2.228614e-01 2.228614e-01 2.228614e-01 2.228614e-01 2.228614e-01 2.228614e-01 2.228614e-01 2.228614e-01 2.228614e-01 2.228614e-01 2.228614e-01 2.228614e-01 2.228614e-01 2.228614e-01 2.228614e-01 2.228614e-01 2.228614e-01 2.228614e-01 2.228614e-01 2.228614e-01 2.228614e-01 2.228614e-01 2.228614e-01 2.228614e-01 2.228614e-01 2.228614e-01 2.228614e-01 2.228614e-01 2.228614e-01 2.228614e-01 2.228614e-01 2.228614e-01 2.228614e-01 2.228614e-01 2.228614e-01 2.228614e-01 2.228614e-01 2.228614e-01 2.228614e-01 2.228614e-01 2.228614e-01 2.228614e-01 2.228614e-01 2.228614e-01 2.228614e-01 2.228614e-01 2.228614e-01 2.228614e-01 2.228614e-01 2.228614e-01 2.228614e-01 2.228614e-01 2.228614e-01 2.228614e-01 2.228614e-01 2.228614e-01 2.228614e-01 2.228614e-01 2.228614e-01 2.228614e-01 2.228614e-01 2.228614e-01 2.228614e-01 2.228614e-01 2.228614e-01 2.228614e-01 2.228614e-01 2.228614e-01 2.228614e-01 2.228614e-01 2.228614e-01 2.228614e-01 2.228614e-01 2.228614e-01 2.228614e-01 2.228614e-01 2.228614e-01 2.228614e-01 2.228614e-01 2.228614e-01 2.228614e-01 2.228614e-01 2.228614e-01 2.228614e-01 2.228614e-01 2.228614e-01 2.228614e-01 2.228614e-01 2.228614e-01 2.228614e-01 2.228614e-01 2.228614e-01 2.228614e-01 2.228614e-01 2.228614e-01 2.228614e-01 2.228614e-01 2.228614e-01 2.228614e-01 2.228614e-01 2.228614e-01 2.228614e-01 2.228614e-01 2.228614e-01 2.228614e-01 2.228614e-01 2.228614e-01 2.228614e-01 2.228614e-01 2.228614e-01 2.228614e-01 2.228614e-01 2.228614e-01 2.228614e-01 2.228614e-01 2.228614e-01 2.228614e-01 2.228614e-01 2.228614e-01 2.228614e-01 2.228614e-01 2.228614e-01 2.228614e-01 2.228614e-01 2.228614e-01 2.228614e-01 2.228614e-01 2.228614e-01 2.228614e-01 2.228614e-01 2.228614e-01 2.228614e-01 2.228614e-01 2.228614e-01 2.228614e-01 2.228614e-01 2.228614e-01 2.228614e-01 2.228614e-01 2.228614e-01 2.228614e-01 2.228614e-01 2.228614e-01 2.228614e-01 2.228614e-01 2.228614e-01 2.228614e-01 2.228614e-01 2.228614e-01 2.228614e-01 2.228614e-01 2.228614e-01 2.228614e-01 2.228614e-01 2.228614e-01 2.228614e-01 2.228614e-01 2.228614e-01 2.228614e-01 2.228614e-01 2.228614e-01 2.228614e-01 2.228614e-01 2.228614e-01 2.228614e-01 2.228614e-01 2.228614e-01 2.228614e-01 2.228614e-01 2.228614e-01 2.228614e-01 2.228614e-01 2.228614e-01 2.228614e-01 2.228614e-01 2.228614e-01 2.228614e-01 2.228614e-01 2.228614e-01 2.228614e-01 2.228614e-01 2.228614e-01 2.228614e-01 2.228614e-01 2.228614e-01 2.228614e-01 2.228614e-01 2.228614e-01 2.228614e-01 2.228614e-01 2.228614e-01 2.228614e-01 2.228614e-01 2.228614e-01 2.228614e-01 2.228614e-01 2.228614e-01 2.228614e-01 2.228614e-01 2.228614e-01 2.228614e-01 2.228614e-01 2.228614e-01 2.228614e-01 2.228614e-01 2.228614e-01 2.228614e-01 2.228614e-01 2.228614e-01 2.228614e-01 2.228614e-01 2.228614e-01 2.228614e-01 2.228614e-01 2.228614e-01 2.228614e-01 2.228614e-01 2.228614e-01 2.228614e-01 2.228614e-01 2.228614e-01 2.228614e-01 2.228614e-01 2.228614e-01 2.228614e-01 2.228614e-01 2.228614e-01 2.228614e-01 2.228614e-01 2.228614e-01 2.228614e-01 2.228614e-01 2.228614e-01 2.228614e-01 2.228614e-01 2.228614e-01 2.228614e-01 2.228614e-01 2.228614e-01 2.228614e-01 2.228614e-01 2.228614e-01 2.228614e-01 2.228614e-01 2.228614e-01 2.228614e-01 2.228614e-01 2.228614e-01 2.228614e-01 2.228614e-01 2.228614e-01 2.228614e-01 2.228614e-01 2.228614e-01 2.228614e-01 2.228614e-01 2.228614e-01 2.228614e-01 2.228614e-01 2.228614e-01 2.228614e-01 2.228614e-01 2.228614e-01 2.228614e-01 2.228614e-01 2.228614e-01 2.228614e-01 2.228614e-01 2.228614e-01 2.228614e-01 2.228614e-01 2.228614e-01 2.228614e-01 2.228614e-01 2.228614e-01 2.228614e-01 2.228614e-01 2.228614e-01 2.228614e-01 2.228614e-01 2.228614e-01 2.228614e-01 2.228614e-01 2.228614e-01 2.228614e-01 2.228614e-01 2.228614e-01 2.228614e-01 2.228614e-01 2.228614e-01 2.228614e-01 2.228614e-01 2.228614e-01 2.228614e-01 2.228614e-01 2.228614e-01 2.228614e-01 2.228614e-01 2.228614e-01 2.228614e-01 2.228614e-01 2.228614e-01 2.228614e-01 2.228614e-01 2.228614e-01 2.228614e-01 2.228614e-01 2.228614e-01 2.228614e-01 2.228614e-01 2.228614e-01 2.228614e-01 2.228614e-01 2.228614e-01 2.228614e-01 2.228614e-01 2.228614e-01 2.228614e-01 2.228614e-01 2.228614e-01 2.228614e-01 2.228614e-01 2.228614e-01 2.228614e-01 2.228614e-01 2.228614e-01 2.228614e-01 2.228614e-01 2.228614e-01 2.228614e-01 2.228614e-01 2.228614e-01 2.228614e-01 2.228614e-01 2.228614e-01 2.228614e-01 2.228614e-01 2.228614e-01 2.228614e-01 2.228614e-01 2.228614e-01 2.228614e-01 2.228614e-01 2.228614e-01 2.228614e-01 2.228614e-01 2.228614e-01 2.228614e-01 2.228614e-01 2.228614e-01 2.228614e-01 2.228614e-01 2.228614e-01 2.228614e-01 2.228614e-01 2.228614e-01 2.228614e-01 2.228614e-01 2.228614e-01 2.228614e-01 2.228614e-01 2.228614e-01 2.228614e-01 2.228614e-01 2.228614e-01 2.228614e-01 2.228614e-01 2.228614e-01 2.228614e-01 2.228614e-01 2.228614e-01 2.228614e-01 2.228614e-01 2.228614e-01 2.228614e-01 2.228614e-01 2.228614e-01 2.228614e-01 2.228614e-01 2.228614e-01 2.228614e-01 2.228614e-01 2.228614e-01 2.228614e-01 2.228614e-01 2.228614e-01 2.228614e-01 2.228614e-01 2.228614e-01 2.228614e-01 2.228614e-01 2.228614e-01 2.228614e-01 2.228614e-01 2.228614e-01 2.228614e-01 2.228614e-01 2.228614e-01 2.228614e-01 2.228614e-01 2.228614e-01 2.228614e-01 2.228614e-01 2.228614e-01 2.228614e-01 2.228614e-01 2.228614e-01 2.228614e-01 2.228614e-01 2.228614e-01 2.228614e-01 2.228614e-01 2.228614e-01 2.228614e-01 2.228614e-01 2.228614e-01 2.228614e-01 2.228614e-01 2.228614e-01 2.228614e-01 2.228614e-01 2.228614e-01 2.228614e-01 2.228614e-01 2.228614e-01 2.228614e-01 2.228614e-01 2.228614e-01 2.228614e-01 2.228614e-01 2.228614e-01 2.228614e-01 2.228614e-01 2.228614e-01 2.228614e-01 2.228614e-01 2.228614e-01 2.228614e-01 2.228614e-01 2.228614e-01 2.228614e-01 2.228614e-01 2.228614e-01 2.228614e-01 2.228614e-01 2.228614e-01 2.228614e-01 2.228614e-01 2.228614e-01 2.228614e-01 2.228614e-01 2.228614e-01 2.228614e-01 2.228614e-01 2.228614e-01 2.228614e-01 2.228614e-01 2.228614e-01 2.228614e-01 2.228614e-01 2.228614e-01 2.228614e-01 2.228614e-01 2.228614e-01 2.228614e-01 2.228614e-01 2.228614e-01 2.228614e-01 2.228614e-01 2.228614e-01 2.228614e-01 2.228614e-01 2.228614e-01 2.228614e-01 2.228614e-01 2.228614e-01 2.228614e-01 2.228614e-01 2.228614e-01 2.228614e-01 2.228614e-01 2.228614e-01 2.228614e-01 2.228614e-01 2.228614e-01 2.228614e-01 2.228614e-01 2.228614e-01 2.228614e-01 2.228614e-01 2.228614e-01 2.228614e-01 2.228614e-01 2.228614e-01 2.228614e-01 2.228614e-01 2.228614e-01 2.228614e-01 2.228614e-01 2.228614e-01 2.228614e-01 2.228614e-01 2.228614e-01 2.228614e-01 2.228614e-01 2.228614e-01 2.228614e-01 2.228614e-01 2.228614e-01 2.228614e-01 2.228614e-01 2.228614e-01 2.228614e-01 2.228614e-01 2.228614e-01 2.228614e-01 2.228614e-01 2.228614e-01 2.228614e-01 2.228614e-01 2.228614e-01 2.228614e-01 2.228614e-01 2.228614e-01 2.228614e-01 2.228614e-01 2.228614e-01 2.228614e-01 2.228614e-01 2.228614e-01 2.228614e-01 2.228614e-01 2.228614e-01 2.228614e-01 2.228614e-01 2.228614e-01 2.228614e-01 2.228614e-01 2.228614e-01 2.228614e-01 2.228614e-01 2.228614e-01 2.228614e-01 2.228614e-01 2.228614e-01 2.228614e-01 2.228614e-01 2.228614e-01 2.228614e-01 2.228614e-01 2.228614e-01 2.228614e-01 2.228614e-01 2.228614e-01 2.228614e-01 2.228614e-01 2.228614e-01 2.228614e-01 2.228614e-01 2.228614e-01 2.228614e-01 2.228614e-01 2.228614e-01 2.228614e-01 2.228614e-01 2.228614e-01 2.228614e-01 2.228614e-01 2.228614e-01 2.228614e-01 2.228614e-01 2.228614e-01 2.228614e-01 2.228614e-01 2.228614e-01 2.228614e-01 2.228614e-01 2.228614e-01 2.228614e-01 2.228614e-01 2.228614e-01 2.228614e-01 2.228614e-01 2.228614e-01 2.228614e-01 2.228614e-01 2.228614e-01 2.228614e-01 2.228614e-01 2.228614e-01 2.228614e-01 2.228614e-01 2.228614e-01 2.228614e-01 2.228614e-01 2.228614e-01 2.228614e-01 2.228614e-01 2.228614e-01 2.228614e-01 2.228614e-01 2.228614e-01 2.228614e-01 2.228614e-01 2.228614e-01 2.228614e-01 2.228614e-01 2.228614e-01 2.228614e-01 2.228614e-01 2.228614e-01 2.228614e-01 2.228614e-01 2.228614e-01 2.228614e-01 2.228614e-01 2.228614e-01 2.228614e-01 2.228614e-01 2.228614e-01 2.228614e-01 2.228614e-01 2.228614e-01 2.228614e-01 2.228614e-01 2.228614e-01 2.228614e-01 2.228614e-01 2.228614e-01 2.228614e-01 2.228614e-01 2.228614e-01 2.228614e-01 2.228614e-01 2.228614e-01 2.228614e-01 2.228614e-01 2.228614e-01 2.228614e-01 2.228614e-01 2.228614e-01 2.228614e-01 2.228614e-01 2.228614e-01 2.228614e-01 2.228614e-01 2.228614e-01 2.228614e-01 2.228614e-01 2.228614e-01 2.228614e-01 2.228614e-01 2.228614e-01 2.228614e-01 2.228614e-01 2.228614e-01 2.228614e-01 2.228614e-01 2.228614e-01 2.228614e-01 2.228614e-01 2.228614e-01 2.228614e-01 2.228614e-01 2.228614e-01 2.228614e-01 2.228614e-01 2.228614e-01 2.228614e-01 2.228614e-01 2.228614e-01 2.228614e-01 2.228614e-01 2.228614e-01 2.228614e-01 2.228614e-01 2.228614e-01 2.228614e-01 2.228614e-01 2.228614e-01 2.228614e-01 2.228614e-01 2.228614e-01 2.228614e-01 2.228614e-01 2.228614e-01 2.228614e-01 2.228614e-01 2.228614e-01 2.228614e-01 2.228614e-01 2.228614e-01 2.228614e-01 2.228614e-01 2.228614e-01 2.228614e-01 2.228614e-01 2.228614e-01 2.228614e-01 2.228614e-01 2.228614e-01 2.228614e-01 2.228614e-01 2.228614e-01 2.228614e-01 2.228614e-01 2.228614e-01 2.228614e-01 2.228614e-01 2.228614e-01 2.228614e-01 2.228614e-01 2.228614e-01 2.228614e-01 2.228614e-01 2.228614e-01 2.228614e-01 2.228614e-01 2.228614e-01 2.228614e-01 2.228614e-01 2.228614e-01 2.228614e-01 2.228614e-01 2.228614e-01 2.228614e-01 2.228614e-01 2.228614e-01 2.228614e-01 2.228614e-01 2.228614e-01 2.228614e-01 2.228614e-01 2.228614e-01 2.228614e-01 2.228614e-01 2.228614e-01 2.228614e-01 2.228614e-01 2.228614e-01 2.228614e-01 2.228614e-01 2.228614e-01 2.228614e-01 2.228614e-01 2.228614e-01 2.228614e-01 2.228614e-01 2.228614e-01 2.228614e-01 2.228614e-01 2.228614e-01 2.228614e-01 2.228614e-01 2.228614e-01 2.228614e-01 2.228614e-01 2.228614e-01 2.228614e-01 2.228614e-01 2.228614e-01 2.228614e-01 2.228614e-01 2.228614e-01 2.228614e-01 2.228614e-01 2.228614e-01 2.228614e-01 2.228614e-01 2.228614e-01 2.228614e-01 2.228614e-01 2.228614e-01 2.228614e-01 2.228614e-01 2.228614e-01 2.228614e-01 2.228614e-01 2.228614e-01 2.228614e-01 2.228614e-01 2.228614e-01 2.228614e-01 2.228614e-01 2.228614e-01 2.228614e-01 2.228614e-01 2.228614e-01 2.228614e-01 2.228614e-01 2.228614e-01 2.228614e-01 2.228614e-01 2.228614e-01 2.228614e-01 2.228614e-01 2.228614e-01 2.228614e-01 2.228614e-01 2.228614e-01 2.228614e-01 2.228614e-01 2.228614e-01 2.228614e-01 2.228614e-01 2.228614e-01 2.228614e-01 2.228614e-01 2.228614e-01 2.228614e-01 2.228614e-01 2.228614e-01 2.228614e-01 2.228614e-01 2.228614e-01 2.228614e-01 2.228614e-01 2.228614e-01 2.228614e-01 2.228614e-01 2.228614e-01 2.228614e-01 2.228614e-01 2.228614e-01 2.228614e-01 2.228614e-01 2.228614e-01 2.228614e-01 2.228614e-01 2.228614e-01 2.228614e-01 2.228614e-01 2.228614e-01 2.228614e-01 2.228614e-01 2.228614e-01 2.228614e-01 2.228614e-01 2.228614e-01 2.228614e-01 2.228614e-01 2.228614e-01 2.228614e-01 2.228614e-01 2.228614e-01 2.228614e-01 2.228614e-01 2.228614e-01 2.228614e-01 2.228614e-01 2.228614e-01 2.228614e-01 2.228614e-01 2.228614e-01 2.228614e-01 2.228614e-01 2.228614e-01 2.228614e-01 2.228614e-01 2.228614e-01 2.228614e-01 2.228614e-01 2.228614e-01 2.228614e-01 2.228614e-01 2.228614e-01 2.228614e-01 2.228614e-01 2.228614e-01 2.228614e-01 2.228614e-01 2.228614e-01 2.228614e-01 2.228614e-01 2.228614e-01 2.228614e-01 2.228614e-01 2.228614e-01 2.228614e-01 2.228614e-01 2.228614e-01 2.228614e-01 2.228614e-01 2.228614e-01 2.228614e-01 2.228614e-01 2.228614e-01 2.228614e-01 2.228614e-01 2.228614e-01 2.228614e-01 2.228614e-01 2.228614e-01 2.228614e-01 2.228614e-01 2.228614e-01 2.228614e-01 2.228614e-01 2.228614e-01 2.228614e-01 2.228614e-01 2.228614e-01 2.228614e-01 2.228614e-01 2.228614e-01 2.228614e-01 2.228614e-01 2.228614e-01 2.228614e-01 2.228614e-01 2.228614e-01 2.228614e-01 2.228614e-01 2.228614e-01 2.228614e-01 2.228614e-01 2.228614e-01 2.228614e-01 2.228614e-01 2.228614e-01 2.228614e-01 2.228614e-01 2.228614e-01 2.228614e-01 2.228614e-01 2.228614e-01 2.228614e-01 2.228614e-01 2.228614e-01 2.228614e-01 2.228614e-01 2.228614e-01 2.228614e-01 2.228614e-01 2.228614e-01 2.228614e-01 2.228614e-01 2.228614e-01 2.228614e-01 2.228614e-01 2.228614e-01 2.228614e-01 2.228614e-01 2.228614e-01 2.228614e-01 2.228614e-01 2.228614e-01 2.228614e-01 2.228614e-01 2.228614e-01 2.228614e-01 2.228614e-01 2.228614e-01 2.228614e-01 2.228614e-01 2.228614e-01 2.228614e-01 2.228614e-01 2.228614e-01 2.228614e-01 2.228614e-01 2.228614e-01 2.228614e-01 2.228614e-01 2.228614e-01 2.228614e-01 2.228614e-01 2.228614e-01 2.228614e-01 2.228614e-01 2.228614e-01 2.228614e-01 2.228614e-01 2.228614e-01 2.228614e-01 2.228614e-01 2.228614e-01 2.228614e-01 2.228614e-01 2.228614e-01 2.228614e-01 2.228614e-01 2.228614e-01 2.228614e-01 2.228614e-01 2.228614e-01 2.228614e-01 2.228614e-01 2.228614e-01 2.228614e-01 2.228614e-01 2.228614e-01 2.228614e-01 2.228614e-01 2.228614e-01 2.228614e-01 2.228614e-01 2.228614e-01 2.228614e-01 2.228614e-01 2.228614e-01 2.228614e-01 2.228614e-01 2.228614e-01 2.228614e-01 2.228614e-01 2.228614e-01 2.228614e-01 2.228614e-01 2.228614e-01 2.228614e-01 2.228614e-01 2.228614e-01 2.228614e-01 2.228614e-01 2.228614e-01 2.228614e-01 2.228614e-01 2.228614e-01 2.228614e-01 2.228614e-01 2.228614e-01 2.228614e-01 2.228614e-01 2.228614e-01 2.228614e-01 2.228614e-01 2.228614e-01 2.228614e-01 2.228614e-01 2.228614e-01 2.228614e-01 2.228614e-01 2.228614e-01 2.228614e-01 2.228614e-01 2.228614e-01 2.228614e-01 2.228614e-01 2.228614e-01 2.228614e-01 2.228614e-01 2.228614e-01 2.228614e-01 2.228614e-01 2.228614e-01 2.228614e-01 2.228614e-01 2.228614e-01 2.228614e-01 2.228614e-01 2.228614e-01 2.228614e-01 2.228614e-01 2.228614e-01 2.228614e-01 2.228614e-01 2.228614e-01 2.228614e-01 2.228614e-01 2.228614e-01 2.228614e-01 2.228614e-01 2.228614e-01 2.228614e-01 2.228614e-01 2.228614e-01 2.228614e-01 2.228614e-01 2.228614e-01 2.228614e-01 2.228614e-01 2.228614e-01 2.228614e-01 2.228614e-01 2.228614e-01 2.228614e-01 2.228614e-01 2.228614e-01 2.228614e-01 2.228614e-01 2.228614e-01 2.228614e-01 2.228614e-01 2.228614e-01 2.228614e-01 2.228614e-01 2.228614e-01 2.228614e-01 2.228614e-01 2.228614e-01 2.228614e-01 2.228614e-01 2.228614e-01 2.228614e-01 2.228614e-01 2.228614e-01 2.228614e-01 2.228614e-01 2.228614e-01 2.228614e-01 2.228614e-01 2.228614e-01 2.228614e-01 2.228614e-01 2.228614e-01 2.228614e-01 2.228614e-01 2.228614e-01 2.228614e-01 2.228614e-01 2.228614e-01 2.228614e-01 2.228614e-01 2.228614e-01 2.228614e-01 2.228614e-01 2.228614e-01 2.228614e-01 2.228614e-01 2.228614e-01 2.228614e-01 2.228614e-01 2.228614e-01 2.228614e-01 2.228614e-01 2.228614e-01 2.228614e-01 2.228614e-01 2.228614e-01 2.228614e-01 2.228614e-01 2.228614e-01 2.228614e-01 2.228614e-01 2.228614e-01 2.228614e-01 2.228614e-01 2.228614e-01 2.228614e-01 2.228614e-01 2.228614e-01 2.228614e-01 2.228614e-01 2.228614e-01 2.228614e-01 2.228614e-01 2.228614e-01 2.228614e-01 2.228614e-01 2.228614e-01 2.228614e-01 2.228614e-01 2.228614e-01 2.228614e-01 2.228614e-01 2.228614e-01 2.228614e-01 2.228614e-01 2.228614e-01 2.228614e-01 2.228614e-01 2.228614e-01 2.228614e-01 2.228614e-01 2.228614e-01 2.228614e-01 2.228614e-01 2.228614e-01 2.228614e-01 2.228614e-01 2.228614e-01 2.228614e-01 2.228614e-01 2.228614e-01 2.228614e-01 2.228614e-01 2.228614e-01 2.228614e-01 2.228614e-01 2.228614e-01 2.228614e-01 2.228614e-01 2.228614e-01 2.228614e-01 2.228614e-01 2.228614e-01 2.228614e-01 2.228614e-01 2.228614e-01 2.228614e-01 2.228614e-01 2.228614e-01 2.228614e-01 2.228614e-01 2.228614e-01 2.228614e-01 2.228614e-01 2.228614e-01 2.228614e-01 2.228614e-01 2.228614e-01 2.228614e-01 2.228614e-01 2.228614e-01 2.228614e-01 2.228614e-01 2.228614e-01 2.228614e-01 2.228614e-01 2.228614e-01 2.228614e-01 2.228614e-01 2.228614e-01 2.228614e-01 2.228614e-01 2.228614e-01 2.228614e-01 2.228614e-01 2.228614e-01 2.228614e-01 2.228614e-01 2.228614e-01 2.228614e-01 2.228614e-01 2.228614e-01 2.228614e-01 2.228614e-01 2.228614e-01 2.228614e-01 2.228614e-01 2.228614e-01 2.228614e-01 2.228614e-01 2.228614e-01 2.228614e-01 2.228614e-01 2.228614e-01 2.228614e-01 2.228614e-01 2.228614e-01 2.228614e-01 2.228614e-01 2.228614e-01 2.228614e-01 2.228614e-01 2.228614e-01 2.228614e-01 2.228614e-01 2.228614e-01 2.228614e-01 2.228614e-01 2.228614e-01 2.228614e-01 2.228614e-01 2.228614e-01 2.228614e-01 2.228614e-01 2.228614e-01 2.228614e-01 2.228614e-01 2.228614e-01 2.228614e-01 2.228614e-01 2.228614e-01 2.228614e-01 2.228614e-01 2.228614e-01 2.228614e-01 2.228614e-01 2.228614e-01 2.228614e-01 2.228614e-01 2.228614e-01 2.228614e-01 2.228614e-01 2.228614e-01 2.228614e-01 2.228614e-01 2.228614e-01 2.228614e-01 2.228614e-01 2.228614e-01 2.228614e-01 2.228614e-01 2.228614e-01 2.228614e-01 2.228614e-01 2.228614e-01 2.228614e-01 2.228614e-01 2.228614e-01 2.228614e-01 2.228614e-01 2.228614e-01 2.228614e-01 2.228614e-01 2.228614e-01 2.228614e-01 2.228614e-01 2.228614e-01 2.228614e-01 2.228614e-01 2.228614e-01 2.228614e-01 2.228614e-01 2.228614e-01 2.228614e-01 2.228614e-01 2.228614e-01 2.228614e-01 2.228614e-01 2.228614e-01 2.228614e-01 2.228614e-01 2.228614e-01 2.228614e-01 2.228614e-01 2.228614e-01 2.228614e-01 2.228614e-01 2.228614e-01 2.228614e-01 2.228614e-01 2.228614e-01 2.228614e-01 2.228614e-01 2.228614e-01 2.228614e-01 2.228614e-01 2.228614e-01 2.228614e-01 2.228614e-01 2.228614e-01 2.228614e-01 2.228614e-01 2.228614e-01 2.228614e-01 2.228614e-01 2.228614e-01 2.228614e-01 2.228614e-01 2.228614e-01 2.228614e-01 2.228614e-01 2.228614e-01 2.228614e-01 2.228614e-01 2.228614e-01 2.228614e-01 2.228614e-01 2.228614e-01 2.228614e-01 2.228614e-01 2.228614e-01 2.228614e-01 2.228614e-01 2.228614e-01 2.228614e-01 2.228614e-01 2.228614e-01 2.228614e-01 2.228614e-01 2.228614e-01 2.228614e-01 2.228614e-01 2.228614e-01 2.228614e-01 2.228614e-01 2.228614e-01 2.228614e-01 2.228614e-01 2.228614e-01 2.228614e-01 2.228614e-01 2.228614e-01 2.228614e-01 2.228614e-01 2.228614e-01 2.228614e-01 2.228614e-01 2.228614e-01 2.228614e-01 2.228614e-01 2.228614e-01 2.228614e-01 2.228614e-01 2.228614e-01 2.228614e-01 2.228614e-01 2.228614e-01 2.228614e-01 2.228614e-01 2.228614e-01 2.228614e-01 2.228614e-01 2.228614e-01 2.228614e-01 2.228614e-01 2.228614e-01 2.228614e-01 2.228614e-01 2.228614e-01 2.228614e-01 2.228614e-01 2.228614e-01 2.228614e-01 2.228614e-01 2.228614e-01 2.228614e-01 2.228614e-01 2.228614e-01 2.228614e-01 2.228614e-01 2.228614e-01 2.228614e-01 2.228614e-01 2.228614e-01 2.228614e-01 2.228614e-01 2.228614e-01 2.228614e-01 2.228614e-01 2.228614e-01 2.228614e-01 2.228614e-01 2.228614e-01 2.228614e-01 2.228614e-01 2.228614e-01 2.228614e-01 2.228614e-01 2.228614e-01 2.228614e-01 2.228614e-01 2.228614e-01 2.228614e-01 2.228614e-01 2.228614e-01 2.228614e-01 2.228614e-01 2.228614e-01 2.228614e-01 2.228614e-01 2.228614e-01 2.228614e-01 2.228614e-01 2.228614e-01 2.228614e-01 2.228614e-01 2.228614e-01 2.228614e-01 2.228614e-01 2.228614e-01 2.228614e-01 2.228614e-01 2.228614e-01 2.228614e-01 2.228614e-01 2.228614e-01 2.228614e-01 2.228614e-01 2.228614e-01 2.228614e-01 2.228614e-01 2.228614e-01 2.228614e-01 2.228614e-01 2.228614e-01 2.228614e-01 2.228614e-01 2.228614e-01 2.228614e-01 2.228614e-01 2.228614e-01 2.228614e-01 2.228614e-01 2.228614e-01 2.228614e-01 2.228614e-01 2.228614e-01 2.228614e-01 2.228614e-01 2.228614e-01 2.228614e-01 2.228614e-01 2.228614e-01 2.228614e-01 2.228614e-01 2.228614e-01 2.228614e-01 2.228614e-01 2.228614e-01 2.228614e-01 2.228614e-01 2.228614e-01 2.228614e-01 2.228614e-01 2.228614e-01 2.228614e-01 2.228614e-01 2.228614e-01 2.228614e-01 2.228614e-01 2.228614e-01 2.228614e-01 2.228614e-01 2.228614e-01 2.228614e-01 2.228614e-01 2.228614e-01 2.228614e-01 2.228614e-01 2.228614e-01 2.228614e-01 2.228614e-01 2.228614e-01 2.228614e-01 2.228614e-01 2.228614e-01 2.228614e-01 2.228614e-01 2.228614e-01 2.228614e-01 2.228614e-01 2.228614e-01 2.228614e-01 2.228614e-01 2.228614e-01 2.228614e-01 2.228614e-01 2.228614e-01 2.228614e-01 2.228614e-01 2.228614e-01 2.228614e-01 2.228614e-01 2.228614e-01 2.228614e-01 2.228614e-01 2.228614e-01 2.228614e-01 2.228614e-01 2.228614e-01 2.228614e-01 2.228614e-01 2.228614e-01 2.228614e-01 2.228614e-01 2.228614e-01 2.228614e-01 2.228614e-01 2.228614e-01 2.228614e-01 2.228614e-01 2.228614e-01 2.228614e-01 2.228614e-01 2.228614e-01 2.228614e-01 2.228614e-01 2.228614e-01 2.228614e-01 2.228614e-01 2.228614e-01 2.228614e-01 2.228614e-01 2.228614e-01 2.228614e-01 2.228614e-01 2.228614e-01 2.228614e-01 2.228614e-01 2.228614e-01 2.228614e-01 2.228614e-01 2.228614e-01 2.228614e-01 2.228614e-01 2.228614e-01 2.228614e-01 2.228614e-01 2.228614e-01 2.228614e-01 2.228614e-01 2.228614e-01 2.228614e-01 2.228614e-01 2.228614e-01 2.228614e-01 2.228614e-01 2.228614e-01 2.228614e-01 2.228614e-01 2.228614e-01 2.228614e-01 2.228614e-01 2.228614e-01 2.228614e-01 2.228614e-01 2.228614e-01 2.228614e-01 2.228614e-01 2.228614e-01 2.228614e-01 2.228614e-01 2.228614e-01 2.228614e-01 2.228614e-01 2.228614e-01 2.228614e-01 2.228614e-01 2.228614e-01 2.228614e-01 2.228614e-01 2.228614e-01 2.228614e-01 2.228614e-01 2.228614e-01 2.228614e-01 2.228614e-01 2.228614e-01 2.228614e-01 2.228614e-01 2.228614e-01 2.228614e-01 2.228614e-01 2.228614e-01 2.228614e-01 2.228614e-01 2.228614e-01 2.228614e-01 2.228614e-01 2.228614e-01 2.228614e-01 2.228614e-01 2.228614e-01 2.228614e-01 2.228614e-01 2.228614e-01 2.228614e-01 2.228614e-01 2.228614e-01 2.228614e-01 2.228614e-01 2.228614e-01 2.228614e-01 2.228614e-01 2.228614e-01 2.228614e-01 2.228614e-01 2.228614e-01 2.228614e-01 2.228614e-01 2.228614e-01 2.228614e-01 2.228614e-01 2.228614e-01 2.228614e-01 2.228614e-01 2.228614e-01 2.228614e-01 2.228614e-01 2.228614e-01 2.228614e-01 2.228614e-01 2.228614e-01 2.228614e-01 2.228614e-01 2.228614e-01 2.228614e-01 2.228614e-01 2.228614e-01 2.228614e-01 2.228614e-01 2.228614e-01 2.228614e-01 2.228614e-01 2.228614e-01 2.228614e-01 2.228614e-01 2.228614e-01 2.228614e-01 2.228614e-01 2.228614e-01 2.228614e-01 2.228614e-01 2.228614e-01 2.228614e-01 2.228614e-01 2.228614e-01 2.228614e-01 2.228614e-01 2.228614e-01 2.228614e-01 2.228614e-01 2.228614e-01 2.228614e-01 2.228614e-01 2.228614e-01 2.228614e-01 2.228614e-01 2.228614e-01 2.228614e-01 2.228614e-01 2.228614e-01 2.228614e-01 2.228614e-01 2.228614e-01 2.228614e-01 2.228614e-01 2.228614e-01 2.228614e-01 2.228614e-01 2.228614e-01 2.228614e-01 2.228614e-01 2.228614e-01 2.228614e-01 2.228614e-01 2.228614e-01 2.228614e-01 2.228614e-01 2.228614e-01 2.228614e-01 2.228614e-01 2.228614e-01 2.228614e-01 2.228614e-01 2.228614e-01 2.228614e-01 2.228614e-01 2.228614e-01 2.228614e-01 2.228614e-01 2.228614e-01 2.228614e-01 2.228614e-01 2.228614e-01 2.228614e-01 2.228614e-01 2.228614e-01 2.228614e-01 2.228614e-01 2.228614e-01 2.228614e-01 2.228614e-01 2.228614e-01 2.228614e-01 2.228614e-01 2.228614e-01 2.228614e-01 2.228614e-01 2.228614e-01 2.228614e-01 2.228614e-01 2.228614e-01 2.228614e-01 2.228614e-01 2.228614e-01 2.228614e-01 2.228614e-01 2.228614e-01 2.228614e-01 2.228614e-01 2.228614e-01 2.228614e-01 2.228614e-01 2.228614e-01 2.228614e-01 2.228614e-01 2.228614e-01 2.228614e-01 2.228614e-01 2.228614e-01 2.228614e-01 2.228614e-01 2.228614e-01 2.228614e-01 2.228614e-01 2.228614e-01 2.228614e-01 2.228614e-01 2.228614e-01 2.228614e-01 2.228614e-01 2.228614e-01 2.228614e-01 2.228614e-01 2.228614e-01 2.228614e-01 2.228614e-01 2.228614e-01 2.228614e-01 2.228614e-01 2.228614e-01 2.228614e-01 2.228614e-01 2.228614e-01 2.228614e-01 2.228614e-01 2.228614e-01 2.228614e-01 2.228614e-01 2.228614e-01 2.228614e-01 2.228614e-01 2.228614e-01 2.228614e-01 2.228614e-01 2.228614e-01 2.228614e-01 2.228614e-01 2.228614e-01 2.228614e-01 2.228614e-01 2.228614e-01 2.228614e-01 2.228614e-01 2.228614e-01 2.228614e-01 2.228614e-01 2.228614e-01 2.228614e-01 2.228614e-01 2.228614e-01 2.228614e-01 2.228614e-01 2.228614e-01 2.228614e-01 2.228614e-01 2.228614e-01 2.228614e-01 2.228614e-01 2.228614e-01 2.228614e-01 2.228614e-01 2.228614e-01 2.228614e-01 2.228614e-01 2.228614e-01 2.228614e-01 2.228614e-01 2.228614e-01 2.228614e-01 2.228614e-01 2.228614e-01 2.228614e-01 2.228614e-01 2.228614e-01 2.228614e-01 2.228614e-01 2.228614e-01 2.228614e-01 2.228614e-01 2.228614e-01 2.228614e-01 2.228614e-01 2.228614e-01 2.228614e-01 2.228614e-01 2.228614e-01 2.228614e-01 2.228614e-01 2.228614e-01 2.228614e-01 2.228614e-01 2.228614e-01 2.228614e-01 2.228614e-01 2.228614e-01 2.228614e-01 2.228614e-01 2.228614e-01 2.228614e-01 2.228614e-01 2.228614e-01 2.228614e-01 2.228614e-01 2.228614e-01 2.228614e-01 2.228614e-01 2.228614e-01 2.228614e-01 2.228614e-01 2.228614e-01 2.228614e-01 2.228614e-01 2.228614e-01 2.228614e-01 2.228614e-01 2.228614e-01 2.228614e-01 2.228614e-01 2.228614e-01 2.228614e-01 2.228614e-01 2.228614e-01 2.228614e-01 2.228614e-01 2.228614e-01 2.228614e-01 2.228614e-01 2.228614e-01 2.228614e-01 2.228614e-01 2.228614e-01 2.228614e-01 2.228614e-01 2.228614e-01 2.228614e-01 2.228614e-01 2.228614e-01 2.228614e-01 2.228614e-01 2.228614e-01 2.228614e-01 2.228614e-01 2.228614e-01 2.228614e-01 2.228614e-01 2.228614e-01 2.228614e-01 2.228614e-01 2.228614e-01 2.228614e-01 2.228614e-01 2.228614e-01 2.228614e-01 2.228614e-01 2.228614e-01 2.228614e-01 2.228614e-01 2.228614e-01 2.228614e-01 2.228614e-01 2.228614e-01 2.228614e-01 2.228614e-01 2.228614e-01 2.228614e-01 2.228614e-01 2.228614e-01 2.228614e-01 2.228614e-01 2.228614e-01 2.228614e-01 2.228614e-01 2.228614e-01 2.228614e-01 2.228614e-01 2.228614e-01 2.228614e-01 2.228614e-01 2.228614e-01 2.228614e-01 2.228614e-01 2.228614e-01 2.228614e-01 2.228614e-01 2.228614e-01 2.228614e-01 2.228614e-01 2.228614e-01 2.228614e-01 2.228614e-01 2.228614e-01 2.228614e-01 2.228614e-01 2.228614e-01 2.228614e-01 2.228614e-01 2.228614e-01 2.228614e-01 2.228614e-01 2.228614e-01 2.228614e-01 2.228614e-01 2.228614e-01 2.228614e-01 2.228614e-01 2.228614e-01 2.228614e-01 2.228614e-01 2.228614e-01 2.228614e-01 2.228614e-01 2.228614e-01 2.228614e-01 2.228614e-01 2.228614e-01 2.228614e-01 2.228614e-01 2.228614e-01 2.228614e-01 2.228614e-01 2.228614e-01 2.228614e-01 2.228614e-01 2.228614e-01 2.228614e-01 2.228614e-01 2.228614e-01 2.228614e-01 2.228614e-01 2.228614e-01 2.228614e-01 2.228614e-01 2.228614e-01 2.228614e-01 2.228614e-01 2.228614e-01 2.228614e-01 2.228614e-01 2.228614e-01 2.228614e-01 2.228614e-01 2.228614e-01 2.228614e-01 2.228614e-01 2.228614e-01 2.228614e-01 2.228614e-01 2.228614e-01 2.228614e-01 2.228614e-01 2.228614e-01 2.228614e-01 2.228614e-01 2.228614e-01 2.228614e-01 2.228614e-01 2.228614e-01 2.228614e-01 2.228614e-01 2.228614e-01 2.228614e-01 2.228614e-01 2.228614e-01 2.228614e-01 2.228614e-01 2.228614e-01 2.228614e-01 2.228614e-01 2.228614e-01 2.228614e-01 2.228614e-01 2.228614e-01 2.228614e-01 2.228614e-01 2.228614e-01 2.228614e-01 2.228614e-01 2.228614e-01 2.228614e-01 2.228614e-01 2.228614e-01 2.228614e-01 2.228614e-01 2.228614e-01 2.228614e-01 2.228614e-01 2.228614e-01 2.228614e-01 2.228614e-01 2.228614e-01 2.228614e-01 2.228614e-01 2.228614e-01 2.228614e-01 2.228614e-01 2.228614e-01 2.228614e-01 2.228614e-01 2.228614e-01 2.228614e-01 2.228614e-01 2.228614e-01 2.228614e-01 2.228614e-01 2.228614e-01 2.228614e-01 2.228614e-01 2.228614e-01 2.228614e-01 2.228614e-01 2.228614e-01 2.228614e-01 2.228614e-01 2.228614e-01 2.228614e-01 2.228614e-01 2.228614e-01 2.228614e-01 2.228614e-01 2.228614e-01 2.228614e-01 2.228614e-01 2.228614e-01 2.228614e-01 2.228614e-01 2.228614e-01 2.228614e-01 2.228614e-01 2.228614e-01 2.228614e-01 2.228614e-01 2.228614e-01 2.228614e-01 2.228614e-01 2.228614e-01 2.228614e-01 2.228614e-01 2.228614e-01 2.228614e-01 2.228614e-01 2.228614e-01 2.228614e-01 2.228614e-01 2.228614e-01 2.228614e-01 2.228614e-01 2.228614e-01 2.228614e-01 2.228614e-01 2.228614e-01 2.228614e-01 2.228614e-01 2.228614e-01 2.228614e-01 2.228614e-01 2.228614e-01 2.228614e-01 2.228614e-01 2.228614e-01 2.228614e-01 2.228614e-01 2.228614e-01 2.228614e-01 2.228614e-01 2.228614e-01 2.228614e-01 2.228614e-01 2.228614e-01 2.228614e-01 2.228614e-01 2.228614e-01 2.228614e-01 2.228614e-01 2.228614e-01 2.228614e-01 2.228614e-01 2.228614e-01 2.228614e-01 2.228614e-01 2.228614e-01 2.228614e-01 2.228614e-01 2.228614e-01 2.228614e-01 2.228614e-01 2.228614e-01 2.228614e-01 2.228614e-01 2.228614e-01 2.228614e-01 2.228614e-01 2.228614e-01 2.228614e-01 2.228614e-01 2.228614e-01 2.228614e-01 2.228614e-01 2.228614e-01 2.228614e-01 2.228614e-01 2.228614e-01 2.228614e-01 2.228614e-01 2.228614e-01 2.228614e-01 2.228614e-01 2.228614e-01 2.228614e-01 2.228614e-01 2.228614e-01 2.228614e-01 2.228614e-01 2.228614e-01 2.228614e-01 2.228614e-01 2.228614e-01 2.228614e-01 2.228614e-01 2.228614e-01 2.228614e-01 2.228614e-01 2.228614e-01 2.228614e-01 2.228614e-01 2.228614e-01 2.228614e-01 2.228614e-01 2.228614e-01 2.228614e-01 2.228614e-01 2.228614e-01 2.228614e-01 2.228614e-01 2.228614e-01 2.228614e-01 2.228614e-01 2.228614e-01 2.228614e-01 2.228614e-01 2.228614e-01 2.228614e-01 2.228614e-01 2.228614e-01 2.228614e-01 2.228614e-01 2.228614e-01 2.228614e-01 2.228614e-01 2.228614e-01 2.228614e-01 2.228614e-01 2.228614e-01 2.228614e-01 2.228614e-01 2.228614e-01 2.228614e-01 2.228614e-01 2.228614e-01 2.228614e-01 2.228614e-01 2.228614e-01 2.228614e-01 2.228614e-01 2.228614e-01 2.228614e-01 2.228614e-01 2.228614e-01 2.228614e-01 2.228614e-01 2.228614e-01 2.228614e-01 2.228614e-01 2.228614e-01 2.228614e-01 2.228614e-01 2.228614e-01 2.228614e-01 2.228614e-01 2.228614e-01 2.228614e-01 2.228614e-01 2.228614e-01 2.228614e-01 2.228614e-01 2.228614e-01 2.228614e-01 2.228614e-01 2.228614e-01 2.228614e-01 2.228614e-01 2.228614e-01 2.228614e-01 2.228614e-01 2.228614e-01 2.228614e-01 2.228614e-01 2.228614e-01 2.228614e-01 2.228614e-01 2.228614e-01 2.228614e-01 2.228614e-01 2.228614e-01 2.228614e-01 2.228614e-01 2.228614e-01 2.228614e-01 2.228614e-01 2.228614e-01 2.228614e-01 2.228614e-01 2.228614e-01 2.228614e-01 2.228614e-01 2.228614e-01 2.228614e-01 2.228614e-01 2.228614e-01 2.228614e-01 2.228614e-01 2.228614e-01 2.228614e-01 2.228614e-01 2.228614e-01 2.228614e-01 2.228614e-01 2.228614e-01 2.228614e-01 2.228614e-01 2.228614e-01 2.228614e-01 2.228614e-01 2.228614e-01 2.228614e-01 2.228614e-01 2.228614e-01 2.228614e-01 2.228614e-01 2.228614e-01 2.228614e-01 2.228614e-01 2.228614e-01 2.228614e-01 2.228614e-01 2.228614e-01 2.228614e-01 2.228614e-01 2.228614e-01 2.228614e-01 2.228614e-01 2.228614e-01 2.228614e-01 2.228614e-01 2.228614e-01 2.228614e-01 2.228614e-01 2.228614e-01 2.228614e-01 2.228614e-01 2.228614e-01 2.228614e-01 2.228614e-01 2.228614e-01 2.228614e-01 2.228614e-01 2.228614e-01 2.228614e-01 2.228614e-01 2.228614e-01 2.228614e-01 2.228614e-01 2.228614e-01 2.228614e-01 2.228614e-01 2.228614e-01 2.228614e-01 2.228614e-01 2.228614e-01 2.228614e-01 2.228614e-01 2.228614e-01 2.228614e-01 2.228614e-01 2.228614e-01 2.228614e-01 2.228614e-01 2.228614e-01 2.228614e-01 2.228614e-01 2.228614e-01 2.228614e-01 2.228614e-01 2.228614e-01 2.228614e-01 2.228614e-01 2.228614e-01 2.228614e-01 2.228614e-01 2.228614e-01 2.228614e-01 2.228614e-01 2.228614e-01 2.228614e-01 2.228614e-01 2.228614e-01 2.228614e-01 2.228614e-01 2.228614e-01 2.228614e-01 2.228614e-01 2.228614e-01 2.228614e-01 2.228614e-01 2.228614e-01 2.228614e-01 2.228614e-01 2.228614e-01 2.228614e-01 2.228614e-01 2.228614e-01 2.228614e-01 2.228614e-01 2.228614e-01 2.228614e-01 2.228614e-01 2.228614e-01 2.228614e-01 2.228614e-01 2.228614e-01 2.228614e-01 2.228614e-01 2.228614e-01 2.228614e-01 2.228614e-01 2.228614e-01 2.228614e-01 2.228614e-01 2.228614e-01 2.228614e-01 2.228614e-01 2.228614e-01 2.228614e-01 2.228614e-01 2.228614e-01 2.228614e-01 2.228614e-01 2.228614e-01 2.228614e-01 2.228614e-01 2.228614e-01 2.228614e-01 2.228614e-01 2.228614e-01 2.228614e-01 2.228614e-01 2.228614e-01 2.228614e-01 2.228614e-01 2.228614e-01 2.228614e-01 2.228614e-01 2.228614e-01 2.228614e-01 2.228614e-01 2.228614e-01 2.228614e-01 2.228614e-01 2.228614e-01 2.228614e-01 2.228614e-01 2.228614e-01 2.228614e-01 2.228614e-01 2.228614e-01 2.228614e-01 2.228614e-01 2.228614e-01 2.228614e-01 2.228614e-01 2.228614e-01 2.228614e-01 2.228614e-01 2.228614e-01 2.228614e-01 2.228614e-01 2.228614e-01 2.228614e-01 2.228614e-01 2.228614e-01 2.228614e-01 2.228614e-01 2.228614e-01 2.228614e-01 2.228614e-01 2.228614e-01 2.228614e-01 2.228614e-01 2.228614e-01 2.228614e-01 2.228614e-01 2.228614e-01 2.228614e-01 2.228614e-01 2.228614e-01 2.228614e-01 2.228614e-01 2.228614e-01 2.228614e-01 2.228614e-01 2.228614e-01 2.228614e-01 2.228614e-01 2.228614e-01 2.228614e-01 2.228614e-01 2.228614e-01 2.228614e-01 2.228614e-01 2.228614e-01 2.228614e-01 2.228614e-01 2.228614e-01 2.228614e-01 2.228614e-01 2.228614e-01 2.228614e-01 2.228614e-01 2.228614e-01 2.228614e-01 2.228614e-01 2.228614e-01 2.228614e-01 2.228614e-01 2.228614e-01 2.228614e-01 2.228614e-01 2.228614e-01 2.228614e-01 2.228614e-01 2.228614e-01 2.228614e-01 2.228614e-01 2.228614e-01 2.228614e-01 2.228614e-01 2.228614e-01 2.228614e-01 2.228614e-01 2.228614e-01 2.228614e-01 2.228614e-01 2.228614e-01 2.228614e-01 2.228614e-01 2.228614e-01 2.228614e-01 2.228614e-01 2.228614e-01 2.228614e-01 2.228614e-01 2.228614e-01 2.228614e-01 2.228614e-01 2.228614e-01 2.228614e-01 2.228614e-01 2.228614e-01 2.228614e-01 2.228614e-01 2.228614e-01 2.228614e-01 2.228614e-01 2.228614e-01 2.228614e-01 2.228614e-01 2.228614e-01 2.228614e-01 2.228614e-01 2.228614e-01 2.228614e-01 2.228614e-01 2.228614e-01 2.228614e-01 2.228614e-01 2.228614e-01 2.228614e-01 2.228614e-01 2.228614e-01 2.228614e-01 2.228614e-01 2.228614e-01 2.228614e-01 2.228614e-01 2.228614e-01 2.228614e-01 2.228614e-01 2.228614e-01 2.228614e-01 2.228614e-01 2.228614e-01 2.228614e-01 2.228614e-01 2.228614e-01 2.228614e-01 2.228614e-01 2.228614e-01 2.228614e-01 2.228614e-01 2.228614e-01 2.228614e-01 2.228614e-01 2.228614e-01 2.228614e-01 2.228614e-01 2.228614e-01 2.228614e-01 2.228614e-01 2.228614e-01 2.228614e-01 2.228614e-01 2.228614e-01 2.228614e-01 2.228614e-01 2.228614e-01 2.228614e-01 2.228614e-01 2.228614e-01 2.228614e-01 2.228614e-01 2.228614e-01 2.228614e-01 2.228614e-01 2.228614e-01 2.228614e-01 2.228614e-01 2.228614e-01 2.228614e-01 2.228614e-01 2.228614e-01 2.228614e-01 2.228614e-01 2.228614e-01 2.228614e-01 2.228614e-01 2.228614e-01 2.228614e-01 2.228614e-01 2.228614e-01 2.228614e-01 2.228614e-01 2.228614e-01 2.228614e-01 2.228614e-01 2.228614e-01 2.228614e-01 2.228614e-01 2.228614e-01 2.228614e-01 2.228614e-01 2.228614e-01 2.228614e-01 2.228614e-01 2.228614e-01 2.228614e-01 2.228614e-01 2.228614e-01 2.228614e-01 2.228614e-01 2.228614e-01 2.228614e-01 2.228614e-01 2.228614e-01 2.228614e-01 2.228614e-01 2.228614e-01 2.228614e-01 2.228614e-01 2.228614e-01 2.228614e-01 2.228614e-01 2.228614e-01 2.228614e-01 2.228614e-01 2.228614e-01 2.228614e-01 2.228614e-01 2.228614e-01 2.228614e-01 2.228614e-01 2.228614e-01 2.228614e-01 2.228614e-01 2.228614e-01 2.228614e-01 2.228614e-01 2.228614e-01 2.228614e-01 2.228614e-01 2.228614e-01 2.228614e-01 2.228614e-01 2.228614e-01 2.228614e-01 2.228614e-01 2.228614e-01 2.228614e-01 2.228614e-01 2.228614e-01 2.228614e-01 2.228614e-01 2.228614e-01 2.228614e-01 2.228614e-01 2.228614e-01 2.228614e-01 2.228614e-01 2.228614e-01 2.228614e-01 2.228614e-01 2.228614e-01 2.228614e-01 2.228614e-01 2.228614e-01 2.228614e-01 2.228614e-01 2.228614e-01 2.228614e-01 2.228614e-01 2.228614e-01 2.228614e-01 2.228614e-01 2.228614e-01 2.228614e-01 2.228614e-01 2.228614e-01 2.228614e-01 2.228614e-01 2.228614e-01 2.228614e-01 2.228614e-01 2.228614e-01 2.228614e-01 2.228614e-01 2.228614e-01 2.228614e-01 2.228614e-01 2.228614e-01 2.228614e-01 2.228614e-01 2.228614e-01 2.228614e-01 2.228614e-01 2.228614e-01 2.228614e-01 2.228614e-01 2.228614e-01 2.228614e-01 2.228614e-01 2.228614e-01 2.228614e-01 2.228614e-01 2.228614e-01 2.228614e-01 2.228614e-01 2.228614e-01 2.228614e-01 2.228614e-01 2.228614e-01 2.228614e-01 2.228614e-01 2.228614e-01 2.228614e-01 2.228614e-01 2.228614e-01 2.228614e-01 2.228614e-01 2.228614e-01 2.228614e-01 2.228614e-01 2.228614e-01 2.228614e-01 2.228614e-01 2.228614e-01 2.228614e-01 2.228614e-01 2.228614e-01 2.228614e-01 2.228614e-01 2.228614e-01 2.228614e-01 2.228614e-01 2.228614e-01 2.228614e-01 2.228614e-01 2.228614e-01 2.228614e-01 2.228614e-01 2.228614e-01 2.228614e-01 2.228614e-01 2.228614e-01 2.228614e-01 2.228614e-01 2.228614e-01 2.228614e-01 2.228614e-01 2.228614e-01 2.228614e-01 2.228614e-01 2.228614e-01 2.228614e-01 2.228614e-01 2.228614e-01 2.228614e-01 2.228614e-01 2.228614e-01 2.228614e-01 2.228614e-01 2.228614e-01 2.228614e-01 2.228614e-01 2.228614e-01 2.228614e-01 2.228614e-01 2.228614e-01 2.228614e-01 2.228614e-01 2.228614e-01 2.228614e-01 2.228614e-01 2.228614e-01 2.228614e-01 2.228614e-01 2.228614e-01 2.228614e-01 2.228614e-01 2.228614e-01 2.228614e-01 2.228614e-01 2.228614e-01 2.228614e-01 2.228614e-01 2.228614e-01 2.228614e-01 2.228614e-01 2.228614e-01 2.228614e-01 2.228614e-01 2.228614e-01 2.228614e-01 2.228614e-01 2.228614e-01 2.228614e-01 2.228614e-01 2.228614e-01 2.228614e-01 2.228614e-01 2.228614e-01 2.228614e-01 2.228614e-01 2.228614e-01 2.228614e-01 2.228614e-01 2.228614e-01 2.228614e-01 2.228614e-01 2.228614e-01 2.228614e-01 2.228614e-01 2.228614e-01 2.228614e-01 2.228614e-01 2.228614e-01 2.228614e-01 2.228614e-01 2.228614e-01 2.228614e-01 2.228614e-01 2.228614e-01 2.228614e-01 2.228614e-01 2.228614e-01 2.228614e-01 2.228614e-01 2.228614e-01 2.228614e-01 2.228614e-01 2.228614e-01 2.228614e-01 2.228614e-01 2.228614e-01 2.228614e-01 2.228614e-01 2.228614e-01 2.228614e-01 2.228614e-01 2.228614e-01 2.228614e-01 2.228614e-01 2.228614e-01 2.228614e-01 2.228614e-01 2.228614e-01 2.228614e-01 2.228614e-01 2.228614e-01 2.228614e-01 2.228614e-01 2.228614e-01 2.228614e-01 2.228614e-01 2.228614e-01 2.228614e-01 2.228614e-01 2.228614e-01 2.228614e-01 2.228614e-01 2.228614e-01 2.228614e-01 2.228614e-01 2.228614e-01 2.228614e-01 2.228614e-01 2.228614e-01 2.228614e-01 2.228614e-01 2.228614e-01 2.228614e-01 2.228614e-01 2.228614e-01 2.228614e-01 2.228614e-01 2.228614e-01 2.228614e-01 2.228614e-01 2.228614e-01 2.228614e-01 2.228614e-01 2.228614e-01 2.228614e-01 2.228614e-01 2.228614e-01 2.228614e-01 2.228614e-01 2.228614e-01 2.228614e-01 2.228614e-01 2.228614e-01 2.228614e-01 2.228614e-01 2.228614e-01 2.228614e-01 2.228614e-01 2.228614e-01 2.228614e-01 2.228614e-01 2.228614e-01 2.228614e-01 2.228614e-01 2.228614e-01 2.228614e-01 2.228614e-01 2.228614e-01 2.228614e-01 2.228614e-01 2.228614e-01 2.228614e-01 2.228614e-01 2.228614e-01 2.228614e-01 2.228614e-01 2.228614e-01 2.228614e-01 2.228614e-01 2.228614e-01 2.228614e-01 2.228614e-01 2.228614e-01 2.228614e-01 2.228614e-01 2.228614e-01 2.228614e-01 2.228614e-01 2.228614e-01 2.228614e-01 2.228614e-01 2.228614e-01 2.228614e-01 2.228614e-01 2.228614e-01 2.228614e-01 2.228614e-01 2.228614e-01 2.228614e-01 2.228614e-01 2.228614e-01 2.228614e-01 2.228614e-01 2.228614e-01 2.228614e-01 2.228614e-01 2.228614e-01 2.228614e-01 2.228614e-01 2.228614e-01 2.228614e-01 2.228614e-01 2.228614e-01 2.228614e-01 2.228614e-01 2.228614e-01 2.228614e-01 2.228614e-01 2.228614e-01 2.228614e-01 2.228614e-01 2.228614e-01 2.228614e-01 2.228614e-01 2.228614e-01 2.228614e-01 2.228614e-01 2.228614e-01 2.228614e-01 2.228614e-01 2.228614e-01 2.228614e-01 2.228614e-01 2.228614e-01 2.228614e-01 2.228614e-01 2.228614e-01 2.228614e-01 2.228614e-01 2.228614e-01 2.228614e-01 2.228614e-01 2.228614e-01 2.228614e-01 2.228614e-01 2.228614e-01 2.228614e-01 2.228614e-01 2.228614e-01 2.228614e-01 2.228614e-01 2.228614e-01 2.228614e-01 2.228614e-01 2.228614e-01 2.228614e-01 2.228614e-01 2.228614e-01 2.228614e-01 2.228614e-01 2.228614e-01 2.228614e-01 2.228614e-01 2.228614e-01 2.228614e-01 2.228614e-01 2.228614e-01 2.228614e-01 2.228614e-01 2.228614e-01 2.228614e-01 2.228614e-01 2.228614e-01 2.228614e-01 2.228614e-01 2.228614e-01 2.228614e-01 2.228614e-01 2.228614e-01 2.228614e-01 2.228614e-01 2.228614e-01 2.228614e-01 2.228614e-01 2.228614e-01 2.228614e-01 2.228614e-01 2.228614e-01 2.228614e-01 2.228614e-01 2.228614e-01 2.228614e-01 2.228614e-01 2.228614e-01 2.228614e-01 2.228614e-01 2.228614e-01 2.228614e-01 2.228614e-01 2.228614e-01 2.228614e-01 2.228614e-01 2.228614e-01 2.228614e-01 2.228614e-01 2.228614e-01 2.228614e-01 2.228614e-01 2.228614e-01 2.228614e-01 2.228614e-01 2.228614e-01 2.228614e-01 2.228614e-01 2.228614e-01 2.228614e-01 2.228614e-01 2.228614e-01 2.228614e-01 2.228614e-01 2.228614e-01 2.228614e-01 2.228614e-01 2.228614e-01 2.228614e-01 2.228614e-01 2.228614e-01 2.228614e-01 2.228614e-01 2.228614e-01 2.228614e-01 2.228614e-01 2.228614e-01 2.228614e-01 2.228614e-01 2.228614e-01 2.228614e-01 2.228614e-01 2.228614e-01 2.228614e-01 2.228614e-01 2.228614e-01 2.228614e-01 2.228614e-01 2.228614e-01 2.228614e-01 2.228614e-01 2.228614e-01 2.228614e-01 2.228614e-01 2.228614e-01 2.228614e-01 2.228614e-01 2.228614e-01 2.228614e-01 2.228614e-01 2.228614e-01 2.228614e-01 2.228614e-01 2.228614e-01 2.228614e-01 2.228614e-01 2.228614e-01 2.228614e-01 2.228614e-01 2.228614e-01 2.228614e-01 2.228614e-01 2.228614e-01 2.228614e-01 2.228614e-01 2.228614e-01 2.228614e-01 2.228614e-01 2.228614e-01 2.228614e-01 2.228614e-01 2.228614e-01 2.228614e-01 2.228614e-01 2.228614e-01 2.228614e-01 2.228614e-01 2.228614e-01 2.228614e-01 2.228614e-01 2.228614e-01 2.228614e-01 2.228614e-01 2.228614e-01 2.228614e-01 2.228614e-01 2.228614e-01 2.228614e-01 2.228614e-01 2.228614e-01 2.228614e-01 2.228614e-01 2.228614e-01 2.228614e-01 2.228614e-01 2.228614e-01 2.228614e-01 2.228614e-01 2.228614e-01 2.228614e-01 2.228614e-01 2.228614e-01 2.228614e-01 2.228614e-01 2.228614e-01 2.228614e-01 2.228614e-01 2.228614e-01 2.228614e-01 2.228614e-01 2.228614e-01 2.228614e-01 2.228614e-01 2.228614e-01 2.228614e-01 2.228614e-01 2.228614e-01 2.228614e-01 2.228614e-01 2.228614e-01 2.228614e-01 2.228614e-01 2.228614e-01 2.228614e-01 2.228614e-01 2.228614e-01 2.228614e-01 2.228614e-01 2.228614e-01 2.228614e-01 2.228614e-01 2.228614e-01 2.228614e-01 2.228614e-01 2.228614e-01 2.228614e-01 2.228614e-01 2.228614e-01 2.228614e-01 2.228614e-01 2.228614e-01 2.228614e-01 2.228614e-01 2.228614e-01 2.228614e-01 2.228614e-01 2.228614e-01 2.228614e-01 2.228614e-01 2.228614e-01 2.228614e-01 2.228614e-01 2.228614e-01 2.228614e-01 2.228614e-01 2.228614e-01 2.228614e-01 2.228614e-01 2.228614e-01 2.228614e-01 2.228614e-01 2.228614e-01 2.228614e-01 2.228614e-01 2.228614e-01 2.228614e-01 2.228614e-01 2.228614e-01 2.228614e-01 2.228614e-01 2.228614e-01 2.228614e-01 2.228614e-01 2.228614e-01 2.228614e-01 2.228614e-01 2.228614e-01 2.228614e-01 2.228614e-01 2.228614e-01 2.228614e-01 2.228614e-01 2.228614e-01 2.228614e-01 2.228614e-01 2.228614e-01 2.228614e-01 2.228614e-01 2.228614e-01 2.228614e-01 2.228614e-01 2.228614e-01 2.228614e-01 2.228614e-01 2.228614e-01 2.228614e-01 2.228614e-01 2.228614e-01 2.228614e-01 2.228614e-01 2.228614e-01 2.228614e-01 2.228614e-01 2.228614e-01 2.228614e-01 2.228614e-01 2.228614e-01 2.228614e-01 2.228614e-01 2.228614e-01 2.228614e-01 2.228614e-01 2.228614e-01 2.228614e-01 2.228614e-01 2.228614e-01 2.228614e-01 2.228614e-01 2.228614e-01 2.228614e-01 2.228614e-01 2.228614e-01 2.228614e-01 2.228614e-01 2.228614e-01 2.228614e-01 2.228614e-01 2.228614e-01 2.228614e-01 2.228614e-01 2.228614e-01 2.228614e-01 2.228614e-01 2.228614e-01 2.228614e-01 2.228614e-01 2.228614e-01 2.228614e-01 2.228614e-01 2.228614e-01 2.228614e-01 2.228614e-01 2.228614e-01 2.228614e-01 2.228614e-01 2.228614e-01 2.228614e-01 2.228614e-01 2.228614e-01 2.228614e-01 2.228614e-01 2.228614e-01 2.228614e-01 2.228614e-01 2.228614e-01 2.228614e-01 2.228614e-01 2.228614e-01 2.228614e-01 2.228614e-01 2.228614e-01 2.228614e-01 2.228614e-01 2.228614e-01 2.228614e-01 2.228614e-01 2.228614e-01 2.228614e-01 2.228614e-01 2.228614e-01 2.228614e-01 2.228614e-01 2.228614e-01 2.228614e-01 2.228614e-01 2.228614e-01 2.228614e-01 2.228614e-01 2.228614e-01 2.228614e-01 2.228614e-01 2.228614e-01 2.228614e-01 2.228614e-01 2.228614e-01 2.228614e-01 2.228614e-01 2.228614e-01 2.228614e-01 2.228614e-01 2.228614e-01 2.228614e-01 2.228614e-01 2.228614e-01 2.228614e-01 2.228614e-01 2.228614e-01 2.228614e-01 2.228614e-01 2.228614e-01 2.228614e-01 2.228614e-01 2.228614e-01 2.228614e-01 2.228614e-01 2.228614e-01 2.228614e-01 2.228614e-01 2.228614e-01 2.228614e-01 2.228614e-01 2.228614e-01 2.228614e-01 2.228614e-01 2.228614e-01 2.228614e-01 2.228614e-01 2.228614e-01 2.228614e-01 2.228614e-01 2.228614e-01 2.228614e-01 2.228614e-01 2.228614e-01 2.228614e-01 2.228614e-01 2.228614e-01 2.228614e-01 2.228614e-01 2.228614e-01 2.228614e-01 2.228614e-01 2.228614e-01 2.228614e-01 2.228614e-01 2.228614e-01 2.228614e-01 2.228614e-01 2.228614e-01 2.228614e-01 2.228614e-01 2.228614e-01 2.228614e-01 2.228614e-01 2.228614e-01 2.228614e-01 2.228614e-01 2.228614e-01 2.228614e-01 2.228614e-01 2.228614e-01 2.228614e-01 2.228614e-01 2.228614e-01 2.228614e-01 2.228614e-01 2.228614e-01 2.228614e-01 2.228614e-01 2.228614e-01 2.228614e-01 2.228614e-01 2.228614e-01 2.228614e-01 2.228614e-01 2.228614e-01 2.228614e-01 2.228614e-01 2.228614e-01 2.228614e-01 2.228614e-01 2.228614e-01 2.228614e-01 2.228614e-01 2.228614e-01 2.228614e-01 2.228614e-01 2.228614e-01 2.228614e-01 2.228614e-01 2.228614e-01 2.228614e-01 2.228614e-01 2.228614e-01 2.228614e-01 2.228614e-01 2.228614e-01 2.228614e-01 2.228614e-01 2.228614e-01 2.228614e-01 2.228614e-01 2.228614e-01 2.228614e-01 2.228614e-01 2.228614e-01 2.228614e-01 2.228614e-01 2.228614e-01 2.228614e-01 2.228614e-01 2.228614e-01 2.228614e-01 2.228614e-01 2.228614e-01 2.228614e-01 2.228614e-01 2.228614e-01 2.228614e-01 2.228614e-01 2.228614e-01 2.228614e-01 2.228614e-01 2.228614e-01 2.228614e-01 2.228614e-01 2.228614e-01 2.228614e-01 2.228614e-01 2.228614e-01 2.228614e-01 2.228614e-01 2.228614e-01 2.228614e-01 2.228614e-01 2.228614e-01 2.228614e-01 2.228614e-01 2.228614e-01 2.228614e-01 2.228614e-01 2.228614e-01 2.228614e-01 2.228614e-01 2.228614e-01 2.228614e-01 2.228614e-01 2.228614e-01 2.228614e-01 2.228614e-01 2.228614e-01 2.228614e-01 2.228614e-01 2.228614e-01 2.228614e-01 2.228614e-01 2.228614e-01 2.228614e-01 2.228614e-01 2.228614e-01 2.228614e-01 2.228614e-01 2.228614e-01 2.228614e-01 2.228614e-01 2.228614e-01 2.228614e-01 2.228614e-01 2.228614e-01 2.228614e-01 2.228614e-01 2.228614e-01 2.228614e-01 2.228614e-01 2.228614e-01 2.228614e-01 2.228614e-01 2.228614e-01 2.228614e-01 2.228614e-01 2.228614e-01 2.228614e-01 2.228614e-01 2.228614e-01 2.228614e-01 2.228614e-01 2.228614e-01 2.228614e-01 2.228614e-01 2.228614e-01 2.228614e-01 2.228614e-01 2.228614e-01 2.228614e-01 2.228614e-01 2.228614e-01 2.228614e-01 2.228614e-01 2.228614e-01 2.228614e-01 2.228614e-01 2.228614e-01 2.228614e-01 2.228614e-01 2.228614e-01 2.228614e-01 2.228614e-01 2.228614e-01 2.228614e-01 2.228614e-01 2.228614e-01 2.228614e-01 2.228614e-01 2.228614e-01 2.228614e-01 2.228614e-01 2.228614e-01 2.228614e-01 2.228614e-01 2.228614e-01 2.228614e-01 2.228614e-01 2.228614e-01 2.228614e-01 2.228614e-01 2.228614e-01 2.228614e-01 2.228614e-01 2.228614e-01 2.228614e-01 2.228614e-01 2.228614e-01 2.228614e-01 2.228614e-01 2.228614e-01 2.228614e-01 2.228614e-01 2.228614e-01 2.228614e-01 2.228614e-01 2.228614e-01 2.228614e-01 2.228614e-01 2.228614e-01 2.228614e-01 2.228614e-01 2.228614e-01 2.228614e-01 2.228614e-01 2.228614e-01 2.228614e-01 2.228614e-01 2.228614e-01 2.228614e-01 2.228614e-01 2.228614e-01 2.228614e-01 2.228614e-01 2.228614e-01 2.228614e-01 2.228614e-01 2.228614e-01 2.228614e-01 2.228614e-01 2.228614e-01 2.228614e-01 2.228614e-01 2.228614e-01 2.228614e-01 2.228614e-01 2.228614e-01 2.228614e-01 2.228614e-01 2.228614e-01 2.228614e-01 2.228614e-01 2.228614e-01 2.228614e-01 2.228614e-01 2.228614e-01 2.228614e-01 2.228614e-01 2.228614e-01 2.228614e-01 2.228614e-01 2.228614e-01 2.228614e-01 2.228614e-01 2.228614e-01 2.228614e-01 2.228614e-01 2.228614e-01 2.228614e-01 2.228614e-01 2.228614e-01 2.228614e-01 2.228614e-01 2.228614e-01 2.228614e-01 2.228614e-01 2.228614e-01 2.228614e-01 2.228614e-01 2.228614e-01 2.228614e-01 2.228614e-01 2.228614e-01 2.228614e-01 2.228614e-01 2.228614e-01 2.228614e-01 2.228614e-01 2.228614e-01 2.228614e-01 2.228614e-01 2.228614e-01 2.228614e-01 2.228614e-01 2.228614e-01 2.228614e-01 2.228614e-01 2.228614e-01 2.228614e-01 2.228614e-01 2.228614e-01 2.228614e-01 2.228614e-01 2.228614e-01 2.228614e-01 2.228614e-01 2.228614e-01 2.228614e-01 2.228614e-01 2.228614e-01 2.228614e-01 2.228614e-01 2.228614e-01 2.228614e-01 2.228614e-01 2.228614e-01 2.228614e-01 2.228614e-01 2.228614e-01 2.228614e-01 2.228614e-01 2.228614e-01 2.228614e-01 2.228614e-01 2.228614e-01 2.228614e-01 2.228614e-01 2.228614e-01 2.228614e-01 2.228614e-01 2.228614e-01 2.228614e-01 2.228614e-01 2.228614e-01 2.228614e-01 2.228614e-01 2.228614e-01 2.228614e-01 2.228614e-01 2.228614e-01 2.228614e-01 2.228614e-01 2.228614e-01 2.228614e-01 2.228614e-01 2.228614e-01 2.228614e-01 2.228614e-01 2.228614e-01 2.228614e-01 2.228614e-01 2.228614e-01 2.228614e-01 2.228614e-01 2.228614e-01 2.228614e-01 
1.410467e+04 3.328415e-01 3.328415e-01 3.066163e-01 3.030201e-01 3.030201e-01 3.030201e-01 3.030201e-01 2.987755e-01 2.987755e-01 2.987755e-01 2.987755e-01 2.980017e-01 2.952730e-01 2.939218e-01 2.893811e-01 2.851244e-01 2.842010e-01 2.842010e-01 2.739470e-01 2.668726e-01 2.668726e-01 2.668726e-01 2.663007e-01 2.663007e-01 2.663007e-01 2.663007e-01 2.663007e-01 2.641154e-01 2.641154e-01 2.511593e-01 2.511593e-01 2.412776e-01 2.412776e-01 2.412776e-01 2.412776e-01 2.412776e-01 2.406730e-01 2.406730e-01 2.385670e-01 2.385670e-01 2.385670e-01 2.375535e-01 2.375535e-01 2.334877e-01 2.334877e-01 2.320261e-01 2.309095e-01 2.287499e-01 2.265090e-01 2.246121e-01 2.241035e-01 2.240453e-01 2.231924e-01 2.231924e-01 2.231924e-01 2.231924e-01 2.231235e-01 2.230507e-01 2.230507e-01 2.230015e-01 2.229627e-01 2.229627e-01 2.229627e-01 2.229041e-01 2.229041e-01 2.229041e-01 2.229041e-01 2.229041e-01 2.229041e-01 2.229041e-01 2.228687e-01 2.228687e-01 2.228687e-01 2.228687e-01 2.228628e-01 2.228628e-01 2.228628e-01 2.228628e-01 2.228628e-01 2.228627e-01 2.228627e-01 2.228625e-01 2.228623e-01 2.228620e-01 2.228620e-01 2.228617e-01 2.228616e-01 2.228616e-01 2.228616e-01 2.228616e-01 2.228616e-01 2.228616e-01 2.228616e-01 2.228616e-01 2.228615e-01 2.228615e-01 2.228615e-01 2.228615e-01 2.228615e-01 2.228615e-01 2.228615e-01 2.228615e-01 2.228614e-01 2.228614e-01 2.228614e-01 2.228614e-01 2.228614e-01 2.228614e-01 2.228614e-01 2.228614e-01 2.228614e-01 2.228614e-01 2.228614e-01 2.228614e-01 2.228614e-01 2.228614e-01 2.228614e-01 2.228614e-01 2.228614e-01 2.228614e-01 2.228614e-01 2.228614e-01 2.228614e-01 2.228614e-01 2.228614e-01 2.228614e-01 2.228614e-01 2.228614e-01 2.228614e-01 2.228614e-01 2.228614e-01 2.228614e-01 2.228614e-01 2.228614e-01 2.228614e-01 2.228614e-01 2.228614e-01 2.228614e-01 2.228614e-01 2.228614e-01 2.228614e-01 2.228614e-01 2.228614e-01 2.228614e-01 2.228614e-01 2.228614e-01 2.228614e-01 2.228614e-01 2.228614e-01 2.228614e-01 2.228614e-01 2.228614e-01 2.228614e-01 2.228614e-01 2.228614e-01 2.228614e-01 2.228614e-01 2.228614e-01 2.228614e-01 2.228614e-01 2.228614e-01 2.228614e-01 2.228614e-01 2.228614e-01 2.228614e-01 2.228614e-01 2.228614e-01 2.228614e-01 2.228614e-01 2.228614e-01 2.228614e-01 2.228614e-01 2.228614e-01 2.228614e-01 2.228614e-01 2.228614e-01 2.228614e-01 2.228614e-01 2.228614e-01 2.228614e-01 2.228614e-01 2.228614e-01 2.228614e-01 2.228614e-01 2.228614e-01 2.228614e-01 2.228614e-01 2.228614e-01 2.228614e-01 2.228614e-01 2.228614e-01 2.228614e-01 2.228614e-01 2.228614e-01 2.228614e-01 2.228614e-01 2.228614e-01 2.228614e-01 2.228614e-01 2.228614e-01 2.228614e-01 2.228614e-01 2.228614e-01 2.228614e-01 2.228614e-01 2.228614e-01 2.228614e-01 2.228614e-01 2.228614e-01 2.228614e-01 2.228614e-01 2.228614e-01 2.228614e-01 2.228614e-01 2.228614e-01 2.228614e-01 2.228614e-01 2.228614e-01 2.228614e-01 2.228614e-01 2.228614e-01 2.228614e-01 2.228614e-01 2.228614e-01 2.228614e-01 2.228614e-01 2.228614e-01 2.228614e-01 2.228614e-01 2.228614e-01 2.228614e-01 2.228614e-01 2.228614e-01 2.228614e-01 2.228614e-01 2.228614e-01 2.228614e-01 2.228614e-01 2.228614e-01 2.228614e-01 2.228614e-01 2.228614e-01 2.228614e-01 2.228614e-01 2.228614e-01 2.228614e-01 2.228614e-01 2.228614e-01 2.228614e-01 2.228614e-01 2.228614e-01 2.228614e-01 2.228614e-01 2.228614e-01 2.228614e-01 2.228614e-01 2.228614e-01 2.228614e-01 2.228614e-01 2.228614e-01 2.228614e-01 2.228614e-01 2.228614e-01 2.228614e-01 2.228614e-01 2.228614e-01 2.228614e-01 2.228614e-01 2.228614e-01 2.228614e-01 2.228614e-01 2.228614e-01 2.228614e-01 2.228614e-01 2.228614e-01 2.228614e-01 2.228614e-01 2.228614e-01 2.228614e-01 2.228614e-01 2.228614e-01 2.228614e-01 2.228614e-01 2.228614e-01 2.228614e-01 2.228614e-01 2.228614e-01 2.228614e-01 2.228614e-01 2.228614e-01 2.228614e-01 2.228614e-01 2.228614e-01 2.228614e-01 2.228614e-01 2.228614e-01 2.228614e-01 2.228614e-01 2.228614e-01 2.228614e-01 2.228614e-01 2.228614e-01 2.228614e-01 2.228614e-01 2.228614e-01 2.228614e-01 2.228614e-01 2.228614e-01 2.228614e-01 2.228614e-01 2.228614e-01 2.228614e-01 2.228614e-01 2.228614e-01 2.228614e-01 2.228614e-01 2.228614e-01 2.228614e-01 2.228614e-01 2.228614e-01 2.228614e-01 2.228614e-01 2.228614e-01 2.228614e-01 2.228614e-01 2.228614e-01 2.228614e-01 2.228614e-01 2.228614e-01 2.228614e-01 2.228614e-01 2.228614e-01 2.228614e-01 2.228614e-01 2.228614e-01 2.228614e-01 2.228614e-01 2.228614e-01 2.228614e-01 2.228614e-01 2.228614e-01 2.228614e-01 2.228614e-01 2.228614e-01 2.228614e-01 2.228614e-01 2.228614e-01 2.228614e-01 2.228614e-01 2.228614e-01 2.228614e-01 2.228614e-01 2.228614e-01 2.228614e-01 2.228614e-01 2.228614e-01 2.228614e-01 2.228614e-01 2.228614e-01 2.228614e-01 2.228614e-01 2.228614e-01 2.228614e-01 2.228614e-01 2.228614e-01 2.228614e-01 2.228614e-01 2.228614e-01 2.228614e-01 2.228614e-01 2.228614e-01 2.228614e-01 2.228614e-01 2.228614e-01 2.228614e-01 2.228614e-01 2.228614e-01 2.228614e-01 2.228614e-01 2.228614e-01 2.228614e-01 2.228614e-01 2.228614e-01 2.228614e-01 2.228614e-01 2.228614e-01 2.228614e-01 2.228614e-01 2.228614e-01 2.228614e-01 2.228614e-01 2.228614e-01 2.228614e-01 2.228614e-01 2.228614e-01 2.228614e-01 2.228614e-01 2.228614e-01 2.228614e-01 2.228614e-01 2.228614e-01 2.228614e-01 2.228614e-01 2.228614e-01 2.228614e-01 2.228614e-01 2.228614e-01 2.228614e-01 2.228614e-01 2.228614e-01 2.228614e-01 2.228614e-01 2.228614e-01 2.228614e-01 2.228614e-01 2.228614e-01 2.228614e-01 2.228614e-01 2.228614e-01 2.228614e-01 2.228614e-01 2.228614e-01 2.228614e-01 2.228614e-01 2.228614e-01 2.228614e-01 2.228614e-01 2.228614e-01 2.228614e-01 2.228614e-01 2.228614e-01 2.228614e-01 2.228614e-01 2.228614e-01 2.228614e-01 2.228614e-01 2.228614e-01 2.228614e-01 2.228614e-01 2.228614e-01 2.228614e-01 2.228614e-01 2.228614e-01 2.228614e-01 2.228614e-01 2.228614e-01 2.228614e-01 2.228614e-01 2.228614e-01 2.228614e-01 2.228614e-01 2.228614e-01 2.228614e-01 2.228614e-01 2.228614e-01 2.228614e-01 2.228614e-01 2.228614e-01 2.228614e-01 2.228614e-01 2.228614e-01 2.228614e-01 2.228614e-01 2.228614e-01 2.228614e-01 2.228614e-01 2.228614e-01 2.228614e-01 2.228614e-01 2.228614e-01 2.228614e-01 2.228614e-01 2.228614e-01 2.228614e-01 2.228614e-01 2.228614e-01 2.228614e-01 2.228614e-01 2.228614e-01 2.228614e-01 2.228614e-01 2.228614e-01 2.228614e-01 2.228614e-01 2.228614e-01 2.228614e-01 2.228614e-01 2.228614e-01 2.228614e-01 2.228614e-01 2.228614e-01 2.228614e-01 2.228614e-01 2.228614e-01 2.228614e-01 2.228614e-01 2.228614e-01 2.228614e-01 2.228614e-01 2.228614e-01 2.228614e-01 2.228614e-01 2.228614e-01 2.228614e-01 2.228614e-01 2.228614e-01 2.228614e-01 2.228614e-01 2.228614e-01 2.228614e-01 2.228614e-01 2.228614e-01 2.228614e-01 2.228614e-01 2.228614e-01 2.228614e-01 2.228614e-01 2.228614e-01 2.228614e-01 2.228614e-01 2.228614e-01 2.228614e-01 2.228614e-01 2.228614e-01 2.228614e-01 2.228614e-01 2.228614e-01 2.228614e-01 2.228614e-01 2.228614e-01 2.228614e-01 2.228614e-01 2.228614e-01 2.228614e-01 2.228614e-01 2.228614e-01 2.228614e-01 2.228614e-01 2.228614e-01 2.228614e-01 2.228614e-01 2.228614e-01 2.228614e-01 2.228614e-01 2.228614e-01 2.228614e-01 2.228614e-01 2.228614e-01 2.228614e-01 2.228614e-01 2.228614e-01 2.228614e-01 2.228614e-01 2.228614e-01 2.228614e-01 2.228614e-01 2.228614e-01 2.228614e-01 2.228614e-01 2.228614e-01 2.228614e-01 2.228614e-01 2.228614e-01 2.228614e-01 2.228614e-01 2.228614e-01 2.228614e-01 2.228614e-01 2.228614e-01 2.228614e-01 2.228614e-01 2.228614e-01 2.228614e-01 2.228614e-01 2.228614e-01 2.228614e-01 2.228614e-01 2.228614e-01 2.228614e-01 2.228614e-01 2.228614e-01 2.228614e-01 2.228614e-01 2.228614e-01 2.228614e-01 2.228614e-01 2.228614e-01 2.228614e-01 2.228614e-01 2.228614e-01 2.228614e-01 2.228614e-01 2.228614e-01 2.228614e-01 2.228614e-01 2.228614e-01 2.228614e-01 2.228614e-01 2.228614e-01 2.228614e-01 2.228614e-01 2.228614e-01 2.228614e-01 2.228614e-01 2.228614e-01 2.228614e-01 2.228614e-01 2.228614e-01 2.228614e-01 2.228614e-01 2.228614e-01 2.228614e-01 2.228614e-01 2.228614e-01 2.228614e-01 2.228614e-01 2.228614e-01 2.228614e-01 2.228614e-01 2.228614e-01 2.228614e-01 2.228614e-01 2.228614e-01 2.228614e-01 2.228614e-01 2.228614e-01 2.228614e-01 2.228614e-01 2.228614e-01 2.228614e-01 2.228614e-01 2.228614e-01 2.228614e-01 2.228614e-01 2.228614e-01 2.228614e-01 2.228614e-01 2.228614e-01 2.228614e-01 2.228614e-01 2.228614e-01 2.228614e-01 2.228614e-01 2.228614e-01 2.228614e-01 2.228614e-01 2.228614e-01 2.228614e-01 2.228614e-01 2.228614e-01 2.228614e-01 2.228614e-01 2.228614e-01 2.228614e-01 2.228614e-01 2.228614e-01 2.228614e-01 2.228614e-01 2.228614e-01 2.228614e-01 2.228614e-01 2.228614e-01 2.228614e-01 2.228614e-01 2.228614e-01 2.228614e-01 2.228614e-01 2.228614e-01 2.228614e-01 2.228614e-01 2.228614e-01 2.228614e-01 2.228614e-01 2.228614e-01 2.228614e-01 2.228614e-01 2.228614e-01 2.228614e-01 2.228614e-01 2.228614e-01 2.228614e-01 2.228614e-01 2.228614e-01 2.228614e-01 2.228614e-01 2.228614e-01 2.228614e-01 2.228614e-01 2.228614e-01 2.228614e-01 2.228614e-01 2.228614e-01 2.228614e-01 2.228614e-01 2.228614e-01 2.228614e-01 2.228614e-01 2.228614e-01 2.228614e-01 2.228614e-01 2.228614e-01 2.228614e-01 2.228614e-01 2.228614e-01 2.228614e-01 2.228614e-01 2.228614e-01 2.228614e-01 2.228614e-01 2.228614e-01 2.228614e-01 2.228614e-01 2.228614e-01 2.228614e-01 2.228614e-01 2.228614e-01 2.228614e-01 2.228614e-01 2.228614e-01 2.228614e-01 2.228614e-01 2.228614e-01 2.228614e-01 2.228614e-01 2.228614e-01 2.228614e-01 2.228614e-01 2.228614e-01 2.228614e-01 2.228614e-01 2.228614e-01 2.228614e-01 2.228614e-01 2.228614e-01 2.228614e-01 2.228614e-01 2.228614e-01 2.228614e-01 2.228614e-01 2.228614e-01 2.228614e-01 2.228614e-01 2.228614e-01 2.228614e-01 2.228614e-01 2.228614e-01 2.228614e-01 2.228614e-01 2.228614e-01 2.228614e-01 2.228614e-01 2.228614e-01 2.228614e-01 2.228614e-01 2.228614e-01 2.228614e-01 2.228614e-01 2.228614e-01 2.228614e-01 2.228614e-01 2.228614e-01 2.228614e-01 2.228614e-01 2.228614e-01 2.228614e-01 2.228614e-01 2.228614e-01 2.228614e-01 2.228614e-01 2.228614e-01 2.228614e-01 2.228614e-01 2.228614e-01 2.228614e-01 2.228614e-01 2.228614e-01 2.228614e-01 2.228614e-01 2.228614e-01 2.228614e-01 2.228614e-01 2.228614e-01 2.228614e-01 2.228614e-01 2.228614e-01 2.228614e-01 2.228614e-01 2.228614e-01 2.228614e-01 2.228614e-01 2.228614e-01 2.228614e-01 2.228614e-01 2.228614e-01 2.228614e-01 2.228614e-01 2.228614e-01 2.228614e-01 2.228614e-01 2.228614e-01 2.228614e-01 2.228614e-01 2.228614e-01 2.228614e-01 2.228614e-01 2.228614e-01 2.228614e-01 2.228614e-01 2.228614e-01 2.228614e-01 2.228614e-01 2.228614e-01 2.228614e-01 2.228614e-01 2.228614e-01 2.228614e-01 2.228614e-01 2.228614e-01 2.228614e-01 2.228614e-01 2.228614e-01 2.228614e-01 2.228614e-01 2.228614e-01 2.228614e-01 2.228614e-01 2.228614e-01 2.228614e-01 2.228614e-01 2.228614e-01 2.228614e-01 2.228614e-01 2.228614e-01 2.228614e-01 2.228614e-01 2.228614e-01 2.228614e-01 2.228614e-01 2.228614e-01 2.228614e-01 2.228614e-01 2.228614e-01 2.228614e-01 2.228614e-01 2.228614e-01 2.228614e-01 2.228614e-01 2.228614e-01 2.228614e-01 2.228614e-01 2.228614e-01 2.228614e-01 2.228614e-01 2.228614e-01 2.228614e-01 2.228614e-01 2.228614e-01 2.228614e-01 2.228614e-01 2.228614e-01 2.228614e-01 2.228614e-01 2.228614e-01 2.228614e-01 2.228614e-01 2.228614e-01 2.228614e-01 2.228614e-01 2.228614e-01 2.228614e-01 2.228614e-01 2.228614e-01 2.228614e-01 2.228614e-01 2.228614e-01 2.228614e-01 2.228614e-01 2.228614e-01 2.228614e-01 2.228614e-01 2.228614e-01 2.228614e-01 2.228614e-01 2.228614e-01 2.228614e-01 2.228614e-01 2.228614e-01 2.228614e-01 2.228614e-01 2.228614e-01 2.228614e-01 2.228614e-01 2.228614e-01 2.228614e-01 2.228614e-01 2.228614e-01 2.228614e-01 2.228614e-01 2.228614e-01 2.228614e-01 2.228614e-01 2.228614e-01 2.228614e-01 2.228614e-01 2.228614e-01 2.228614e-01 2.228614e-01 2.228614e-01 2.228614e-01 2.228614e-01 2.228614e-01 2.228614e-01 2.228614e-01 2.228614e-01 2.228614e-01 2.228614e-01 2.228614e-01 2.228614e-01 2.228614e-01 2.228614e-01 2.228614e-01 2.228614e-01 2.228614e-01 2.228614e-01 2.228614e-01 2.228614e-01 2.228614e-01 2.228614e-01 2.228614e-01 2.228614e-01 2.228614e-01 2.228614e-01 2.228614e-01 2.228614e-01 2.228614e-01 2.228614e-01 2.228614e-01 2.228614e-01 2.228614e-01 2.228614e-01 2.228614e-01 2.228614e-01 2.228614e-01 2.228614e-01 2.228614e-01 2.228614e-01 2.228614e-01 2.228614e-01 2.228614e-01 2.228614e-01 2.228614e-01 2.228614e-01 2.228614e-01 2.228614e-01 2.228614e-01 2.228614e-01 2.228614e-01 2.228614e-01 2.228614e-01 2.228614e-01 2.228614e-01 2.228614e-01 2.228614e-01 2.228614e-01 2.228614e-01 2.228614e-01 2.228614e-01 2.228614e-01 2.228614e-01 2.228614e-01 2.228614e-01 2.228614e-01 2.228614e-01 2.228614e-01 2.228614e-01 2.228614e-01 2.228614e-01 2.228614e-01 2.228614e-01 2.228614e-01 2.228614e-01 2.228614e-01 2.228614e-01 2.228614e-01 2.228614e-01 2.228614e-01 2.228614e-01 2.228614e-01 2.228614e-01 2.228614e-01 2.228614e-01 2.228614e-01 2.228614e-01 2.228614e-01 2.228614e-01 2.228614e-01 2.228614e-01 2.228614e-01 2.228614e-01 2.228614e-01 2.228614e-01 2.228614e-01 2.228614e-01 2.228614e-01 2.228614e-01 2.228614e-01 2.228614e-01 2.228614e-01 2.228614e-01 2.228614e-01 2.228614e-01 2.228614e-01 2.228614e-01 2.228614e-01 2.228614e-01 2.228614e-01 2.228614e-01 2.228614e-01 2.228614e-01 2.228614e-01 2.228614e-01 2.228614e-01 2.228614e-01 2.228614e-01 2.228614e-01 2.228614e-01 2.228614e-01 2.228614e-01 2.228614e-01 2.228614e-01 2.228614e-01 2.228614e-01 2.228614e-01 2.228614e-01 2.228614e-01 2.228614e-01 2.228614e-01 2.228614e-01 2.228614e-01 2.228614e-01 2.228614e-01 2.228614e-01 2.228614e-01 2.228614e-01 2.228614e-01 2.228614e-01 2.228614e-01 2.228614e-01 2.228614e-01 2.228614e-01 2.228614e-01 2.228614e-01 2.228614e-01 2.228614e-01 2.228614e-01 2.228614e-01 2.228614e-01 2.228614e-01 2.228614e-01 2.228614e-01 2.228614e-01 2.228614e-01 2.228614e-01 2.228614e-01 2.228614e-01 2.228614e-01 2.228614e-01 2.228614e-01 2.228614e-01 2.228614e-01 2.228614e-01 2.228614e-01 2.228614e-01 2.228614e-01 2.228614e-01 2.228614e-01 2.228614e-01 2.228614e-01 2.228614e-01 2.228614e-01 2.228614e-01 2.228614e-01 2.228614e-01 2.228614e-01 2.228614e-01 2.228614e-01 2.228614e-01 2.228614e-01 2.228614e-01 2.228614e-01 2.228614e-01 2.228614e-01 2.228614e-01 2.228614e-01 2.228614e-01 2.228614e-01 2.228614e-01 2.228614e-01 2.228614e-01 2.228614e-01 2.228614e-01 2.228614e-01 2.228614e-01 2.228614e-01 2.228614e-01 2.228614e-01 2.228614e-01 2.228614e-01 2.228614e-01 2.228614e-01 2.228614e-01 2.228614e-01 2.228614e-01 2.228614e-01 2.228614e-01 2.228614e-01 2.228614e-01 2.228614e-01 2.228614e-01 2.228614e-01 2.228614e-01 2.228614e-01 2.228614e-01 2.228614e-01 2.228614e-01 2.228614e-01 2.228614e-01 2.228614e-01 2.228614e-01 2.228614e-01 2.228614e-01 2.228614e-01 2.228614e-01 2.228614e-01 2.228614e-01 2.228614e-01 2.228614e-01 2.228614e-01 2.228614e-01 2.228614e-01 2.228614e-01 2.228614e-01 2.228614e-01 2.228614e-01 2.228614e-01 2.228614e-01 2.228614e-01 2.228614e-01 2.228614e-01 2.228614e-01 2.228614e-01 2.228614e-01 2.228614e-01 2.228614e-01 2.228614e-01 2.228614e-01 2.228614e-01 2.228614e-01 2.228614e-01 2.228614e-01 2.228614e-01 2.228614e-01 2.228614e-01 2.228614e-01 2.228614e-01 2.228614e-01 2.228614e-01 2.228614e-01 2.228614e-01 2.228614e-01 2.228614e-01 2.228614e-01 2.228614e-01 2.228614e-01 2.228614e-01 2.228614e-01 2.228614e-01 2.228614e-01 2.228614e-01 2.228614e-01 2.228614e-01 2.228614e-01 2.228614e-01 2.228614e-01 2.228614e-01 2.228614e-01 2.228614e-01 2.228614e-01 2.228614e-01 2.228614e-01 2.228614e-01 2.228614e-01 2.228614e-01 2.228614e-01 2.228614e-01 2.228614e-01 2.228614e-01 2.228614e-01 2.228614e-01 2.228614e-01 2.228614e-01 2.228614e-01 2.228614e-01 2.228614e-01 2.228614e-01 2.228614e-01 2.228614e-01 2.228614e-01 2.228614e-01 2.228614e-01 2.228614e-01 2.228614e-01 2.228614e-01 2.228614e-01 2.228614e-01 2.228614e-01 2.228614e-01 2.228614e-01 2.228614e-01 2.228614e-01 2.228614e-01 2.228614e-01 2.228614e-01 2.228614e-01 2.228614e-01 2.228614e-01 2.228614e-01 2.228614e-01 2.228614e-01 2.228614e-01 2.228614e-01 2.228614e-01 2.228614e-01 2.228614e-01 2.228614e-01 2.228614e-01 2.228614e-01 2.228614e-01 2.228614e-01 2.228614e-01 2.228614e-01 2.228614e-01 2.228614e-01 2.228614e-01 2.228614e-01 2.228614e-01 2.228614e-01 2.228614e-01 2.228614e-01 2.228614e-01 2.228614e-01 2.228614e-01 2.228614e-01 2.228614e-01 2.228614e-01 2.228614e-01 2.228614e-01 2.228614e-01 2.228614e-01 2.228614e-01 2.228614e-01 2.228614e-01 2.228614e-01 2.228614e-01 2.228614e-01 2.228614e-01 2.228614e-01 2.228614e-01 2.228614e-01 2.228614e-01 2.228614e-01 2.228614e-01 2.228614e-01 2.228614e-01 2.228614e-01 2.228614e-01 2.228614e-01 2.228614e-01 2.228614e-01 2.228614e-01 2.228614e-01 2.228614e-01 2.228614e-01 2.228614e-01 2.228614e-01 2.228614e-01 2.228614e-01 2.228614e-01 2.228614e-01 2.228614e-01 2.228614e-01 2.228614e-01 2.228614e-01 2.228614e-01 2.228614e-01 2.228614e-01 2.228614e-01 2.228614e-01 2.228614e-01 2.228614e-01 2.228614e-01 2.228614e-01 2.228614e-01 2.228614e-01 2.228614e-01 2.228614e-01 2.228614e-01 2.228614e-01 2.228614e-01 2.228614e-01 2.228614e-01 2.228614e-01 2.228614e-01 2.228614e-01 2.228614e-01 2.228614e-01 2.228614e-01 2.228614e-01 2.228614e-01 2.228614e-01 2.228614e-01 2.228614e-01 2.228614e-01 2.228614e-01 2.228614e-01 2.228614e-01 2.228614e-01 2.228614e-01 2.228614e-01 2.228614e-01 2.228614e-01 2.228614e-01 2.228614e-01 2.228614e-01 2.228614e-01 2.228614e-01 2.228614e-01 2.228614e-01 2.228614e-01 2.228614e-01 2.228614e-01 2.228614e-01 2.228614e-01 2.228614e-01 2.228614e-01 2.228614e-01 2.228614e-01 2.228614e-01 2.228614e-01 2.228614e-01 2.228614e-01 2.228614e-01 2.228614e-01 2.228614e-01 2.228614e-01 2.228614e-01 2.228614e-01 2.228614e-01 2.228614e-01 2.228614e-01 2.228614e-01 2.228614e-01 2.228614e-01 2.228614e-01 2.228614e-01 2.228614e-01 2.228614e-01 2.228614e-01 2.228614e-01 2.228614e-01 2.228614e-01 2.228614e-01 2.228614e-01 2.228614e-01 2.228614e-01 2.228614e-01 2.228614e-01 2.228614e-01 2.228614e-01 2.228614e-01 2.228614e-01 2.228614e-01 2.228614e-01 2.228614e-01 2.228614e-01 2.228614e-01 2.228614e-01 2.228614e-01 2.228614e-01 2.228614e-01 2.228614e-01 2.228614e-01 2.228614e-01 2.228614e-01 2.228614e-01 2.228614e-01 2.228614e-01 2.228614e-01 2.228614e-01 2.228614e-01 2.228614e-01 2.228614e-01 2.228614e-01 2.228614e-01 2.228614e-01 2.228614e-01 2.228614e-01 2.228614e-01 2.228614e-01 2.228614e-01 2.228614e-01 2.228614e-01 2.228614e-01 2.228614e-01 2.228614e-01 2.228614e-01 2.228614e-01 2.228614e-01 2.228614e-01 2.228614e-01 2.228614e-01 2.228614e-01 2.228614e-01 2.228614e-01 2.228614e-01 2.228614e-01 2.228614e-01 2.228614e-01 2.228614e-01 2.228614e-01 2.228614e-01 2.228614e-01 2.228614e-01 2.228614e-01 2.228614e-01 2.228614e-01 2.228614e-01 2.228614e-01 2.228614e-01 2.228614e-01 2.228614e-01 2.228614e-01 2.228614e-01 2.228614e-01 2.228614e-01 2.228614e-01 2.228614e-01 2.228614e-01 2.228614e-01 2.228614e-01 2.228614e-01 2.228614e-01 2.228614e-01 2.228614e-01 2.228614e-01 2.228614e-01 2.228614e-01 2.228614e-01 2.228614e-01 2.228614e-01 2.228614e-01 2.228614e-01 2.228614e-01 2.228614e-01 2.228614e-01 2.228614e-01 2.228614e-01 2.228614e-01 2.228614e-01 2.228614e-01 2.228614e-01 2.228614e-01 2.228614e-01 2.228614e-01 2.228614e-01 2.228614e-01 2.228614e-01 2.228614e-01 2.228614e-01 2.228614e-01 2.228614e-01 2.228614e-01 2.228614e-01 2.228614e-01 2.228614e-01 2.228614e-01 2.228614e-01 2.228614e-01 2.228614e-01 2.228614e-01 2.228614e-01 2.228614e-01 2.228614e-01 2.228614e-01 2.228614e-01 2.228614e-01 2.228614e-01 2.228614e-01 2.228614e-01 2.228614e-01 2.228614e-01 2.228614e-01 2.228614e-01 2.228614e-01 2.228614e-01 2.228614e-01 2.228614e-01 2.228614e-01 2.228614e-01 2.228614e-01 2.228614e-01 2.228614e-01 2.228614e-01 2.228614e-01 2.228614e-01 2.228614e-01 2.228614e-01 2.228614e-01 2.228614e-01 2.228614e-01 2.228614e-01 2.228614e-01 2.228614e-01 2.228614e-01 2.228614e-01 2.228614e-01 2.228614e-01 2.228614e-01 2.228614e-01 2.228614e-01 2.228614e-01 2.228614e-01 2.228614e-01 2.228614e-01 2.228614e-01 2.228614e-01 2.228614e-01 2.228614e-01 2.228614e-01 2.228614e-01 2.228614e-01 2.228614e-01 2.228614e-01 2.228614e-01 2.228614e-01 2.228614e-01 2.228614e-01 2.228614e-01 2.228614e-01 2.228614e-01 2.228614e-01 2.228614e-01 2.228614e-01 2.228614e-01 2.228614e-01 2.228614e-01 2.228614e-01 2.228614e-01 2.228614e-01 2.228614e-01 2.228614e-01 2.228614e-01 2.228614e-01 2.228614e-01 2.228614e-01 2.228614e-01 2.228614e-01 2.228614e-01 2.228614e-01 2.228614e-01 2.228614e-01 2.228614e-01 2.228614e-01 2.228614e-01 2.228614e-01 2.228614e-01 2.228614e-01 2.228614e-01 2.228614e-01 2.228614e-01 2.228614e-01 2.228614e-01 2.228614e-01 2.228614e-01 2.228614e-01 2.228614e-01 2.228614e-01 2.228614e-01 2.228614e-01 2.228614e-01 2.228614e-01 2.228614e-01 2.228614e-01 2.228614e-01 2.228614e-01 2.228614e-01 2.228614e-01 2.228614e-01 2.228614e-01 2.228614e-01 2.228614e-01 2.228614e-01 2.228614e-01 2.228614e-01 2.228614e-01 2.228614e-01 2.228614e-01 2.228614e-01 2.228614e-01 2.228614e-01 2.228614e-01 2.228614e-01 2.228614e-01 2.228614e-01 2.228614e-01 2.228614e-01 2.228614e-01 2.228614e-01 2.228614e-01 2.228614e-01 2.228614e-01 2.228614e-01 2.228614e-01 2.228614e-01 2.228614e-01 2.228614e-01 2.228614e-01 2.228614e-01 2.228614e-01 2.228614e-01 2.228614e-01 2.228614e-01 2.228614e-01 2.228614e-01 2.228614e-01 2.228614e-01 2.228614e-01 2.228614e-01 2.228614e-01 2.228614e-01 2.228614e-01 2.228614e-01 2.228614e-01 2.228614e-01 2.228614e-01 2.228614e-01 2.228614e-01 2.228614e-01 2.228614e-01 2.228614e-01 2.228614e-01 2.228614e-01 2.228614e-01 2.228614e-01 2.228614e-01 2.228614e-01 2.228614e-01 2.228614e-01 2.228614e-01 2.228614e-01 2.228614e-01 2.228614e-01 2.228614e-01 2.228614e-01 2.228614e-01 2.228614e-01 2.228614e-01 2.228614e-01 2.228614e-01 2.228614e-01 2.228614e-01 2.228614e-01 2.228614e-01 2.228614e-01 2.228614e-01 2.228614e-01 2.228614e-01 2.228614e-01 2.228614e-01 2.228614e-01 2.228614e-01 2.228614e-01 2.228614e-01 2.228614e-01 2.228614e-01 2.228614e-01 2.228614e-01 2.228614e-01 2.228614e-01 2.228614e-01 2.228614e-01 2.228614e-01 2.228614e-01 2.228614e-01 2.228614e-01 2.228614e-01 2.228614e-01 2.228614e-01 2.228614e-01 2.228614e-01 2.228614e-01 2.228614e-01 2.228614e-01 2.228614e-01 2.228614e-01 2.228614e-01 2.228614e-01 2.228614e-01 2.228614e-01 2.228614e-01 2.228614e-01 2.228614e-01 2.228614e-01 2.228614e-01 2.228614e-01 2.228614e-01 2.228614e-01 2.228614e-01 2.228614e-01 2.228614e-01 2.228614e-01 2.228614e-01 2.228614e-01 2.228614e-01 2.228614e-01 2.228614e-01 2.228614e-01 2.228614e-01 2.228614e-01 2.228614e-01 2.228614e-01 2.228614e-01 2.228614e-01 2.228614e-01 2.228614e-01 2.228614e-01 2.228614e-01 2.228614e-01 2.228614e-01 2.228614e-01 2.228614e-01 2.228614e-01 2.228614e-01 2.228614e-01 2.228614e-01 2.228614e-01 2.228614e-01 2.228614e-01 2.228614e-01 2.228614e-01 2.228614e-01 2.228614e-01 2.228614e-01 2.228614e-01 2.228614e-01 2.228614e-01 2.228614e-01 2.228614e-01 2.228614e-01 2.228614e-01 2.228614e-01 2.228614e-01 2.228614e-01 2.228614e-01 2.228614e-01 2.228614e-01 2.228614e-01 2.228614e-01 2.228614e-01 2.228614e-01 2.228614e-01 2.228614e-01 2.228614e-01 2.228614e-01 2.228614e-01 2.228614e-01 2.228614e-01 2.228614e-01 2.228614e-01 2.228614e-01 2.228614e-01 2.228614e-01 2.228614e-01 2.228614e-01 2.228614e-01 2.228614e-01 2.228614e-01 2.228614e-01 2.228614e-01 2.228614e-01 2.228614e-01 2.228614e-01 2.228614e-01 2.228614e-01 2.228614e-01 2.228614e-01 2.228614e-01 2.228614e-01 2.228614e-01 2.228614e-01 2.228614e-01 2.228614e-01 2.228614e-01 2.228614e-01 2.228614e-01 2.228614e-01 2.228614e-01 2.228614e-01 2.228614e-01 2.228614e-01 2.228614e-01 2.228614e-01 2.228614e-01 2.228614e-01 2.228614e-01 2.228614e-01 2.228614e-01 2.228614e-01 2.228614e-01 2.228614e-01 2.228614e-01 2.228614e-01 2.228614e-01 2.228614e-01 2.228614e-01 2.228614e-01 2.228614e-01 2.228614e-01 2.228614e-01 2.228614e-01 2.228614e-01 2.228614e-01 2.228614e-01 2.228614e-01 2.228614e-01 2.228614e-01 2.228614e-01 2.228614e-01 2.228614e-01 2.228614e-01 2.228614e-01 2.228614e-01 2.228614e-01 2.228614e-01 2.228614e-01 2.228614e-01 2.228614e-01 2.228614e-01 2.228614e-01 2.228614e-01 2.228614e-01 2.228614e-01 2.228614e-01 2.228614e-01 2.228614e-01 2.228614e-01 2.228614e-01 2.228614e-01 2.228614e-01 2.228614e-01 2.228614e-01 2.228614e-01 2.228614e-01 2.228614e-01 2.228614e-01 2.228614e-01 2.228614e-01 2.228614e-01 2.228614e-01 2.228614e-01 2.228614e-01 2.228614e-01 2.228614e-01 2.228614e-01 2.228614e-01 2.228614e-01 2.228614e-01 2.228614e-01 2.228614e-01 2.228614e-01 2.228614e-01 2.228614e-01 2.228614e-01 2.228614e-01 2.228614e-01 2.228614e-01 2.228614e-01 2.228614e-01 2.228614e-01 2.228614e-01 2.228614e-01 2.228614e-01 2.228614e-01 2.228614e-01 2.228614e-01 2.228614e-01 2.228614e-01 2.228614e-01 2.228614e-01 2.228614e-01 2.228614e-01 2.228614e-01 2.228614e-01 2.228614e-01 2.228614e-01 2.228614e-01 2.228614e-01 2.228614e-01 2.228614e-01 2.228614e-01 2.228614e-01 2.228614e-01 2.228614e-01 2.228614e-01 2.228614e-01 2.228614e-01 2.228614e-01 2.228614e-01 2.228614e-01 2.228614e-01 2.228614e-01 2.228614e-01 2.228614e-01 2.228614e-01 2.228614e-01 2.228614e-01 2.228614e-01 2.228614e-01 2.228614e-01 2.228614e-01 2.228614e-01 2.228614e-01 2.228614e-01 2.228614e-01 2.228614e-01 2.228614e-01 2.228614e-01 2.228614e-01 2.228614e-01 2.228614e-01 2.228614e-01 2.228614e-01 2.228614e-01 2.228614e-01 2.228614e-01 2.228614e-01 2.228614e-01 2.228614e-01 2.228614e-01 2.228614e-01 2.228614e-01 2.228614e-01 2.228614e-01 2.228614e-01 2.228614e-01 2.228614e-01 2.228614e-01 2.228614e-01 2.228614e-01 2.228614e-01 2.228614e-01 2.228614e-01 2.228614e-01 2.228614e-01 2.228614e-01 2.228614e-01 2.228614e-01 2.228614e-01 2.228614e-01 2.228614e-01 2.228614e-01 2.228614e-01 2.228614e-01 2.228614e-01 2.228614e-01 2.228614e-01 2.228614e-01 2.228614e-01 2.228614e-01 2.228614e-01 2.228614e-01 2.228614e-01 2.228614e-01 2.228614e-01 2.228614e-01 2.228614e-01 2.228614e-01 2.228614e-01 2.228614e-01 2.228614e-01 2.228614e-01 2.228614e-01 2.228614e-01 2.228614e-01 2.228614e-01 2.228614e-01 2.228614e-01 2.228614e-01 2.228614e-01 2.228614e-01 2.228614e-01 2.228614e-01 2.228614e-01 2.228614e-01 2.228614e-01 2.228614e-01 2.228614e-01 2.228614e-01 2.228614e-01 2.228614e-01 2.228614e-01 2.228614e-01 2.228614e-01 2.228614e-01 2.228614e-01 2.228614e-01 2.228614e-01 2.228614e-01 2.228614e-01 2.228614e-01 2.228614e-01 2.228614e-01 2.228614e-01 2.228614e-01 2.228614e-01 2.228614e-01 2.228614e-01 2.228614e-01 2.228614e-01 2.228614e-01 2.228614e-01 2.228614e-01 2.228614e-01 2.228614e-01 2.228614e-01 2.228614e-01 2.228614e-01 2.228614e-01 2.228614e-01 2.228614e-01 2.228614e-01 2.228614e-01 2.228614e-01 2.228614e-01 2.228614e-01 2.228614e-01 2.228614e-01 2.228614e-01 2.228614e-01 2.228614e-01 2.228614e-01 2.228614e-01 2.228614e-01 2.228614e-01 2.228614e-01 2.228614e-01 2.228614e-01 2.228614e-01 2.228614e-01 2.228614e-01 2.228614e-01 2.228614e-01 2.228614e-01 2.228614e-01 2.228614e-01 2.228614e-01 2.228614e-01 2.228614e-01 2.228614e-01 2.228614e-01 2.228614e-01 2.228614e-01 2.228614e-01 2.228614e-01 2.228614e-01 2.228614e-01 2.228614e-01 2.228614e-01 2.228614e-01 2.228614e-01 2.228614e-01 2.228614e-01 2.228614e-01 2.228614e-01 2.228614e-01 2.228614e-01 2.228614e-01 2.228614e-01 2.228614e-01 2.228614e-01 2.228614e-01 2.228614e-01 2.228614e-01 2.228614e-01 2.228614e-01 2.228614e-01 2.228614e-01 2.228614e-01 2.228614e-01 2.228614e-01 2.228614e-01 2.228614e-01 2.228614e-01 2.228614e-01 2.228614e-01 2.228614e-01 2.228614e-01 2.228614e-01 2.228614e-01 2.228614e-01 2.228614e-01 2.228614e-01 2.228614e-01 2.228614e-01 2.228614e-01 2.228614e-01 2.228614e-01 2.228614e-01 2.228614e-01 2.228614e-01 2.228614e-01 2.228614e-01 2.228614e-01 2.228614e-01 2.228614e-01 2.228614e-01 2.228614e-01 2.228614e-01 2.228614e-01 2.228614e-01 2.228614e-01 2.228614e-01 2.228614e-01 2.228614e-01 2.228614e-01 2.228614e-01 2.228614e-01 2.228614e-01 2.228614e-01 2.228614e-01 2.228614e-01 2.228614e-01 2.228614e-01 2.228614e-01 2.228614e-01 2.228614e-01 2.228614e-01 2.228614e-01 2.228614e-01 2.228614e-01 2.228614e-01 2.228614e-01 2.228614e-01 2.228614e-01 2.228614e-01 2.228614e-01 2.228614e-01 2.228614e-01 2.228614e-01 2.228614e-01 2.228614e-01 2.228614e-01 2.228614e-01 2.228614e-01 2.228614e-01 2.228614e-01 2.228614e-01 2.228614e-01 2.228614e-01 2.228614e-01 2.228614e-01 2.228614e-01 2.228614e-01 2.228614e-01 2.228614e-01 2.228614e-01 2.228614e-01 2.228614e-01 2.228614e-01 2.228614e-01 2.228614e-01 2.228614e-01 2.228614e-01 2.228614e-01 2.228614e-01 2.228614e-01 2.228614e-01 2.228614e-01 2.228614e-01 2.228614e-01 2.228614e-01 2.228614e-01 2.228614e-01 2.228614e-01 2.228614e-01 2.228614e-01 2.228614e-01 2.228614e-01 2.228614e-01 2.228614e-01 2.228614e-01 2.228614e-01 2.228614e-01 2.228614e-01 2.228614e-01 2.228614e-01 2.228614e-01 2.228614e-01 2.228614e-01 2.228614e-01 2.228614e-01 2.228614e-01 2.228614e-01 2.228614e-01 2.228614e-01 2.228614e-01 2.228614e-01 2.228614e-01 2.228614e-01 2.228614e-01 2.228614e-01 2.228614e-01 2.228614e-01 2.228614e-01 2.228614e-01 2.228614e-01 2.228614e-01 2.228614e-01 2.228614e-01 2.228614e-01 2.228614e-01 2.228614e-01 2.228614e-01 2.228614e-01 2.228614e-01 2.228614e-01 2.228614e-01 2.228614e-01 2.228614e-01 2.228614e-01 2.228614e-01 2.228614e-01 2.228614e-01 2.228614e-01 2.228614e-01 2.228614e-01 2.228614e-01 2.228614e-01 2.228614e-01 2.228614e-01 2.228614e-01 2.228614e-01 2.228614e-01 2.228614e-01 2.228614e-01 2.228614e-01 2.228614e-01 2.228614e-01 2.228614e-01 2.228614e-01 2.228614e-01 2.228614e-01 2.228614e-01 2.228614e-01 2.228614e-01 2.228614e-01 2.228614e-01 2.228614e-01 2.228614e-01 2.228614e-01 2.228614e-01 2.228614e-01 2.228614e-01 2.228614e-01 2.228614e-01 2.228614e-01 2.228614e-01 2.228614e-01 2.228614e-01 2.228614e-01 2.228614e-01 2.228614e-01 2.228614e-01 2.228614e-01 2.228614e-01 2.228614e-01 2.228614e-01 2.228614e-01 2.228614e-01 2.228614e-01 2.228614e-01 2.228614e-01 2.228614e-01 2.228614e-01 2.228614e-01 2.228614e-01 2.228614e-01 2.228614e-01 2.228614e-01 2.228614e-01 2.228614e-01 2.228614e-01 2.228614e-01 2.228614e-01 2.228614e-01 2.228614e-01 2.228614e-01 2.228614e-01 2.228614e-01 2.228614e-01 2.228614e-01 2.228614e-01 2.228614e-01 2.228614e-01 2.228614e-01 2.228614e-01 2.228614e-01 2.228614e-01 2.228614e-01 2.228614e-01 2.228614e-01 2.228614e-01 2.228614e-01 2.228614e-01 2.228614e-01 2.228614e-01 2.228614e-01 2.228614e-01 2.228614e-01 2.228614e-01 2.228614e-01 2.228614e-01 2.228614e-01 2.228614e-01 2.228614e-01 2.228614e-01 2.228614e-01 2.228614e-01 2.228614e-01 2.228614e-01 2.228614e-01 2.228614e-01 2.228614e-01 2.228614e-01 2.228614e-01 2.228614e-01 2.228614e-01 2.228614e-01 2.228614e-01 2.228614e-01 2.228614e-01 2.228614e-01 2.228614e-01 2.228614e-01 2.228614e-01 2.228614e-01 2.228614e-01 2.228614e-01 2.228614e-01 2.228614e-01 2.228614e-01 2.228614e-01 2.228614e-01 2.228614e-01 2.228614e-01 2.228614e-01 2.228614e-01 2.228614e-01 2.228614e-01 2.228614e-01 2.228614e-01 2.228614e-01 2.228614e-01 2.228614e-01 2.228614e-01 2.228614e-01 2.228614e-01 2.228614e-01 2.228614e-01 2.228614e-01 2.228614e-01 2.228614e-01 2.228614e-01 2.228614e-01 2.228614e-01 2.228614e-01 2.228614e-01 2.228614e-01 2.228614e-01 2.228614e-01 2.228614e-01 2.228614e-01 2.228614e-01 2.228614e-01 2.228614e-01 2.228614e-01 2.228614e-01 2.228614e-01 2.228614e-01 2.228614e-01 2.228614e-01 2.228614e-01 2.228614e-01 2.228614e-01 2.228614e-01 2.228614e-01 2.228614e-01 2.228614e-01 2.228614e-01 2.228614e-01 2.228614e-01 2.228614e-01 2.228614e-01 2.228614e-01 2.228614e-01 2.228614e-01 2.228614e-01 2.228614e-01 2.228614e-01 2.228614e-01 2.228614e-01 2.228614e-01 2.228614e-01 2.228614e-01 2.228614e-01 2.228614e-01 2.228614e-01 2.228614e-01 2.228614e-01 2.228614e-01 2.228614e-01 2.228614e-01 2.228614e-01 2.228614e-01 2.228614e-01 2.228614e-01 2.228614e-01 2.228614e-01 2.228614e-01 2.228614e-01 2.228614e-01 2.228614e-01 2.228614e-01 2.228614e-01 2.228614e-01 2.228614e-01 2.228614e-01 2.228614e-01 2.228614e-01 2.228614e-01 2.228614e-01 2.228614e-01 2.228614e-01 2.228614e-01 2.228614e-01 2.228614e-01 2.228614e-01 2.228614e-01 2.228614e-01 2.228614e-01 2.228614e-01 2.228614e-01 2.228614e-01 2.228614e-01 2.228614e-01 2.228614e-01 2.228614e-01 2.228614e-01 2.228614e-01 2.228614e-01 2.228614e-01 2.228614e-01 2.228614e-01 2.228614e-01 2.228614e-01 2.228614e-01 2.228614e-01 2.228614e-01 2.228614e-01 2.228614e-01 2.228614e-01 2.228614e-01 2.228614e-01 2.228614e-01 2.228614e-01 2.228614e-01 2.228614e-01 2.228614e-01 2.228614e-01 2.228614e-01 2.228614e-01 2.228614e-01 2.228614e-01 2.228614e-01 2.228614e-01 2.228614e-01 2.228614e-01 2.228614e-01 2.228614e-01 2.228614e-01 2.228614e-01 2.228614e-01 2.228614e-01 2.228614e-01 2.228614e-01 2.228614e-01 2.228614e-01 2.228614e-01 2.228614e-01 2.228614e-01 2.228614e-01 2.228614e-01 2.228614e-01 2.228614e-01 2.228614e-01 2.228614e-01 2.228614e-01 2.228614e-01 2.228614e-01 2.228614e-01 2.228614e-01 2.228614e-01 2.228614e-01 2.228614e-01 2.228614e-01 2.228614e-01 2.228614e-01 2.228614e-01 2.228614e-01 2.228614e-01 2.228614e-01 2.228614e-01 2.228614e-01 2.228614e-01 2.228614e-01 2.228614e-01 2.228614e-01 2.228614e-01 2.228614e-01 2.228614e-01 2.228614e-01 2.228614e-01 2.228614e-01 2.228614e-01 2.228614e-01 2.228614e-01 2.228614e-01 2.228614e-01 2.228614e-01 2.228614e-01 2.228614e-01 2.228614e-01 2.228614e-01 2.228614e-01 2.228614e-01 2.228614e-01 2.228614e-01 2.228614e-01 2.228614e-01 2.228614e-01 2.228614e-01 2.228614e-01 2.228614e-01 2.228614e-01 2.228614e-01 2.228614e-01 2.228614e-01 2.228614e-01 2.228614e-01 2.228614e-01 2.228614e-01 2.228614e-01 2.228614e-01 2.228614e-01 2.228614e-01 2.228614e-01 2.228614e-01 2.228614e-01 2.228614e-01 2.228614e-01 2.228614e-01 2.228614e-01 2.228614e-01 2.228614e-01 2.228614e-01 2.228614e-01 2.228614e-01 2.228614e-01 2.228614e-01 2.228614e-01 2.228614e-01 2.228614e-01 2.228614e-01 2.228614e-01 2.228614e-01 2.228614e-01 2.228614e-01 2.228614e-01 2.228614e-01 2.228614e-01 2.228614e-01 2.228614e-01 2.228614e-01 2.228614e-01 2.228614e-01 2.228614e-01 2.228614e-01 2.228614e-01 2.228614e-01 2.228614e-01 2.228614e-01 2.228614e-01 2.228614e-01 2.228614e-01 2.228614e-01 2.228614e-01 2.228614e-01 2.228614e-01 2.228614e-01 2.228614e-01 2.228614e-01 2.228614e-01 2.228614e-01 2.228614e-01 2.228614e-01 2.228614e-01 2.228614e-01 2.228614e-01 2.228614e-01 2.228614e-01 2.228614e-01 2.228614e-01 2.228614e-01 2.228614e-01 2.228614e-01 2.228614e-01 2.228614e-01 2.228614e-01 2.228614e-01 2.228614e-01 2.228614e-01 2.228614e-01 2.228614e-01 2.228614e-01 2.228614e-01 2.228614e-01 2.228614e-01 2.228614e-01 2.228614e-01 2.228614e-01 2.228614e-01 2.228614e-01 2.228614e-01 2.228614e-01 2.228614e-01 2.228614e-01 2.228614e-01 2.228614e-01 2.228614e-01 2.228614e-01 2.228614e-01 2.228614e-01 2.228614e-01 2.228614e-01 2.228614e-01 2.228614e-01 2.228614e-01 2.228614e-01 2.228614e-01 2.228614e-01 2.228614e-01 2.228614e-01 2.228614e-01 2.228614e-01 2.228614e-01 2.228614e-01 2.228614e-01 2.228614e-01 2.228614e-01 2.228614e-01 2.228614e-01 2.228614e-01 2.228614e-01 2.228614e-01 2.228614e-01 2.228614e-01 2.228614e-01 2.228614e-01 2.228614e-01 2.228614e-01 2.228614e-01 2.228614e-01 2.228614e-01 2.228614e-01 2.228614e-01 2.228614e-01 2.228614e-01 2.228614e-01 2.228614e-01 2.228614e-01 2.228614e-01 2.228614e-01 2.228614e-01 2.228614e-01 2.228614e-01 2.228614e-01 2.228614e-01 2.228614e-01 2.228614e-01 2.228614e-01 2.228614e-01 2.228614e-01 2.228614e-01 2.228614e-01 2.228614e-01 2.228614e-01 2.228614e-01 2.228614e-01 2.228614e-01 2.228614e-01 2.228614e-01 2.228614e-01 2.228614e-01 2.228614e-01 2.228614e-01 2.228614e-01 2.228614e-01 2.228614e-01 2.228614e-01 2.228614e-01 2.228614e-01 2.228614e-01 2.228614e-01 2.228614e-01 2.228614e-01 2.228614e-01 2.228614e-01 2.228614e-01 2.228614e-01 2.228614e-01 2.228614e-01 2.228614e-01 2.228614e-01 2.228614e-01 2.228614e-01 2.228614e-01 2.228614e-01 2.228614e-01 2.228614e-01 2.228614e-01 2.228614e-01 2.228614e-01 2.228614e-01 2.228614e-01 2.228614e-01 2.228614e-01 2.228614e-01 2.228614e-01 2.228614e-01 2.228614e-01 2.228614e-01 2.228614e-01 2.228614e-01 2.228614e-01 2.228614e-01 2.228614e-01 2.228614e-01 2.228614e-01 2.228614e-01 2.228614e-01 2.228614e-01 2.228614e-01 2.228614e-01 2.228614e-01 2.228614e-01 2.228614e-01 2.228614e-01 2.228614e-01 2.228614e-01 2.228614e-01 2.228614e-01 2.228614e-01 2.228614e-01 2.228614e-01 2.228614e-01 2.228614e-01 2.228614e-01 2.228614e-01 2.228614e-01 2.228614e-01 2.228614e-01 2.228614e-01 2.228614e-01 2.228614e-01 2.228614e-01 2.228614e-01 2.228614e-01 2.228614e-01 2.228614e-01 2.228614e-01 2.228614e-01 2.228614e-01 2.228614e-01 2.228614e-01 2.228614e-01 2.228614e-01 2.228614e-01 2.228614e-01 2.228614e-01 2.228614e-01 2.228614e-01 2.228614e-01 2.228614e-01 2.228614e-01 2.228614e-01 2.228614e-01 2.228614e-01 2.228614e-01 2.228614e-01 2.228614e-01 2.228614e-01 2.228614e-01 2.228614e-01 2.228614e-01 2.228614e-01 2.228614e-01 2.228614e-01 2.228614e-01 2.228614e-01 2.228614e-01 2.228614e-01 2.228614e-01 2.228614e-01 2.228614e-01 2.228614e-01 2.228614e-01 2.228614e-01 2.228614e-01 2.228614e-01 2.228614e-01 2.228614e-01 2.228614e-01 2.228614e-01 2.228614e-01 2.228614e-01 2.228614e-01 2.228614e-01 2.228614e-01 2.228614e-01 2.228614e-01 2.228614e-01 2.228614e-01 2.228614e-01 2.228614e-01 2.228614e-01 2.228614e-01 2.228614e-01 2.228614e-01 2.228614e-01 2.228614e-01 2.228614e-01 2.228614e-01 2.228614e-01 2.228614e-01 2.228614e-01 2.228614e-01 2.228614e-01 2.228614e-01 2.228614e-01 2.228614e-01 2.228614e-01 2.228614e-01 2.228614e-01 2.228614e-01 2.228614e-01 2.228614e-01 2.228614e-01 2.228614e-01 2.228614e-01 2.228614e-01 2.228614e-01 2.228614e-01 2.228614e-01 2.228614e-01 2.228614e-01 2.228614e-01 2.228614e-01 2.228614e-01 2.228614e-01 2.228614e-01 2.228614e-01 2.228614e-01 2.228614e-01 2.228614e-01 2.228614e-01 2.228614e-01 2.228614e-01 2.228614e-01 2.228614e-01 2.228614e-01 2.228614e-01 2.228614e-01 2.228614e-01 2.228614e-01 2.228614e-01 2.228614e-01 2.228614e-01 2.228614e-01 2.228614e-01 2.228614e-01 2.228614e-01 2.228614e-01 2.228614e-01 2.228614e-01 2.228614e-01 2.228614e-01 2.228614e-01 2.228614e-01 2.228614e-01 2.228614e-01 2.228614e-01 2.228614e-01 2.228614e-01 2.228614e-01 2.228614e-01 2.228614e-01 2.228614e-01 2.228614e-01 2.228614e-01 2.228614e-01 2.228614e-01 2.228614e-01 2.228614e-01 2.228614e-01 2.228614e-01 2.228614e-01 2.228614e-01 2.228614e-01 2.228614e-01 2.228614e-01 2.228614e-01 2.228614e-01 2.228614e-01 2.228614e-01 2.228614e-01 2.228614e-01 2.228614e-01 2.228614e-01 2.228614e-01 2.228614e-01 2.228614e-01 2.228614e-01 2.228614e-01 2.228614e-01 2.228614e-01 2.228614e-01 2.228614e-01 2.228614e-01 2.228614e-01 2.228614e-01 2.228614e-01 2.228614e-01 2.228614e-01 2.228614e-01 2.228614e-01 2.228614e-01 2.228614e-01 2.228614e-01 2.228614e-01 2.228614e-01 2.228614e-01 2.228614e-01 2.228614e-01 2.228614e-01 2.228614e-01 2.228614e-01 2.228614e-01 2.228614e-01 2.228614e-01 2.228614e-01 2.228614e-01 2.228614e-01 2.228614e-01 2.228614e-01 2.228614e-01 2.228614e-01 2.228614e-01 2.228614e-01 2.228614e-01 2.228614e-01 2.228614e-01 2.228614e-01 2.228614e-01 2.228614e-01 2.228614e-01 2.228614e-01 2.228614e-01 2.228614e-01 2.228614e-01 2.228614e-01 2.228614e-01 2.228614e-01 2.228614e-01 2.228614e-01 2.228614e-01 2.228614e-01 2.228614e-01 2.228614e-01 2.228614e-01 2.228614e-01 2.228614e-01 2.228614e-01 2.228614e-01 2.228614e-01 2.228614e-01 2.228614e-01 2.228614e-01 2.228614e-01 2.228614e-01 2.228614e-01 2.228614e-01 2.228614e-01 2.228614e-01 2.228614e-01 2.228614e-01 2.228614e-01 2.228614e-01 2.228614e-01 2.228614e-01 2.228614e-01 2.228614e-01 2.228614e-01 2.228614e-01 2.228614e-01 2.228614e-01 2.228614e-01 2.228614e-01 2.228614e-01 2.228614e-01 2.228614e-01 2.228614e-01 2.228614e-01 2.228614e-01 2.228614e-01 2.228614e-01 2.228614e-01 2.228614e-01 2.228614e-01 2.228614e-01 2.228614e-01 2.228614e-01 2.228614e-01 2.228614e-01 2.228614e-01 2.228614e-01 2.228614e-01 2.228614e-01 2.228614e-01 2.228614e-01 2.228614e-01 2.228614e-01 2.228614e-01 2.228614e-01 2.228614e-01 2.228614e-01 2.228614e-01 2.228614e-01 2.228614e-01 2.228614e-01 2.228614e-01 2.228614e-01 2.228614e-01 2.228614e-01 2.228614e-01 2.228614e-01 2.228614e-01 2.228614e-01 2.228614e-01 2.228614e-01 2.228614e-01 2.228614e-01 2.228614e-01 2.228614e-01 2.228614e-01 2.228614e-01 2.228614e-01 2.228614e-01 2.228614e-01 2.228614e-01 2.228614e-01 2.228614e-01 2.228614e-01 2.228614e-01 2.228614e-01 2.228614e-01 2.228614e-01 2.228614e-01 2.228614e-01 2.228614e-01 2.228614e-01 2.228614e-01 2.228614e-01 2.228614e-01 2.228614e-01 2.228614e-01 2.228614e-01 2.228614e-01 2.228614e-01 2.228614e-01 2.228614e-01 2.228614e-01 2.228614e-01 2.228614e-01 2.228614e-01 2.228614e-01 2.228614e-01 2.228614e-01 2.228614e-01 2.228614e-01 2.228614e-01 2.228614e-01 2.228614e-01 2.228614e-01 2.228614e-01 2.228614e-01 2.228614e-01 2.228614e-01 2.228614e-01 2.228614e-01 2.228614e-01 2.228614e-01 2.228614e-01 2.228614e-01 2.228614e-01 2.228614e-01 2.228614e-01 2.228614e-01 2.228614e-01 2.228614e-01 2.228614e-01 2.228614e-01 2.228614e-01 2.228614e-01 2.228614e-01 2.228614e-01 2.228614e-01 2.228614e-01 2.228614e-01 2.228614e-01 2.228614e-01 2.228614e-01 2.228614e-01 2.228614e-01 2.228614e-01 2.228614e-01 2.228614e-01 2.228614e-01 2.228614e-01 2.228614e-01 2.228614e-01 2.228614e-01 2.228614e-01 2.228614e-01 2.228614e-01 2.228614e-01 2.228614e-01 2.228614e-01 2.228614e-01 2.228614e-01 2.228614e-01 2.228614e-01 2.228614e-01 2.228614e-01 2.228614e-01 2.228614e-01 2.228614e-01 2.228614e-01 2.228614e-01 2.228614e-01 2.228614e-01 2.228614e-01 2.228614e-01 2.228614e-01 2.228614e-01 2.228614e-01 2.228614e-01 2.228614e-01 2.228614e-01 2.228614e-01 2.228614e-01 2.228614e-01 2.228614e-01 2.228614e-01 2.228614e-01 2.228614e-01 2.228614e-01 2.228614e-01 2.228614e-01 2.228614e-01 2.228614e-01 2.228614e-01 2.228614e-01 2.228614e-01 2.228614e-01 2.228614e-01 2.228614e-01 2.228614e-01 2.228614e-01 2.228614e-01 2.228614e-01 2.228614e-01 2.228614e-01 2.228614e-01 2.228614e-01 2.228614e-01 2.228614e-01 2.228614e-01 2.228614e-01 2.228614e-01 2.228614e-01 2.228614e-01 2.228614e-01 2.228614e-01 2.228614e-01 2.228614e-01 2.228614e-01 2.228614e-01 2.228614e-01 2.228614e-01 2.228614e-01 2.228614e-01 2.228614e-01 2.228614e-01 2.228614e-01 2.228614e-01 2.228614e-01 2.228614e-01 2.228614e-01 2.228614e-01 2.228614e-01 2.228614e-01 2.228614e-01 2.228614e-01 2.228614e-01 2.228614e-01 2.228614e-01 2.228614e-01 2.228614e-01 2.228614e-01 2.228614e-01 2.228614e-01 2.228614e-01 2.228614e-01 2.228614e-01 2.228614e-01 2.228614e-01 2.228614e-01 2.228614e-01 2.228614e-01 2.228614e-01 2.228614e-01 2.228614e-01 2.228614e-01 2.228614e-01 2.228614e-01 2.228614e-01 2.228614e-01 2.228614e-01 2.228614e-01 2.228614e-01 2.228614e-01 2.228614e-01 2.228614e-01 2.228614e-01 2.228614e-01 2.228614e-01 2.228614e-01 2.228614e-01 2.228614e-01 2.228614e-01 2.228614e-01 2.228614e-01 2.228614e-01 2.228614e-01 2.228614e-01 2.228614e-01 2.228614e-01 2.228614e-01 2.228614e-01 2.228614e-01 2.228614e-01 2.228614e-01 2.228614e-01 2.228614e-01 2.228614e-01 2.228614e-01 2.228614e-01 2.228614e-01 2.228614e-01 2.228614e-01 2.228614e-01 2.228614e-01 2.228614e-01 2.228614e-01 2.228614e-01 2.228614e-01 2.228614e-01 2.228614e-01 2.228614e-01 2.228614e-01 2.228614e-01 2.228614e-01 2.228614e-01 2.228614e-01 2.228614e-01 2.228614e-01 2.228614e-01 2.228614e-01 2.228614e-01 2.228614e-01 2.228614e-01 2.228614e-01 2.228614e-01 2.228614e-01 2.228614e-01 2.228614e-01 2.228614e-01 2.228614e-01 2.228614e-01 2.228614e-01 2.228614e-01 2.228614e-01 2.228614e-01 2.228614e-01 2.228614e-01 2.228614e-01 2.228614e-01 2.228614e-01 2.228614e-01 2.228614e-01 2.228614e-01 2.228614e-01 2.228614e-01 2.228614e-01 2.228614e-01 2.228614e-01 2.228614e-01 2.228614e-01 2.228614e-01 2.228614e-01 2.228614e-01 2.228614e-01 2.228614e-01 2.228614e-01 2.228614e-01 2.228614e-01 2.228614e-01 2.228614e-01 2.228614e-01 2.228614e-01 2.228614e-01 2.228614e-01 2.228614e-01 2.228614e-01 2.228614e-01 2.228614e-01 2.228614e-01 2.228614e-01 2.228614e-01 2.228614e-01 2.228614e-01 2.228614e-01 2.228614e-01 2.228614e-01 2.228614e-01 2.228614e-01 2.228614e-01 2.228614e-01 2.228614e-01 2.228614e-01 2.228614e-01 2.228614e-01 2.228614e-01 2.228614e-01 2.228614e-01 2.228614e-01 2.228614e-01 2.228614e-01 2.228614e-01 2.228614e-01 2.228614e-01 2.228614e-01 2.228614e-01 2.228614e-01 2.228614e-01 2.228614e-01 2.228614e-01 2.228614e-01 2.228614e-01 2.228614e-01 2.228614e-01 2.228614e-01 2.228614e-01 2.228614e-01 2.228614e-01 2.228614e-01 2.228614e-01 2.228614e-01 2.228614e-01 2.228614e-01 2.228614e-01 2.228614e-01 2.228614e-01 2.228614e-01 2.228614e-01 2.228614e-01 2.228614e-01 2.228614e-01 2.228614e-01 2.228614e-01 2.228614e-01 2.228614e-01 2.228614e-01 2.228614e-01 2.228614e-01 2.228614e-01 2.228614e-01 2.228614e-01 2.228614e-01 2.228614e-01 2.228614e-01 2.228614e-01 2.228614e-01 2.228614e-01 2.228614e-01 2.228614e-01 2.228614e-01 2.228614e-01 2.228614e-01 2.228614e-01 2.228614e-01 2.228614e-01 2.228614e-01 2.228614e-01 2.228614e-01 2.228614e-01 2.228614e-01 2.228614e-01 2.228614e-01 2.228614e-01 2.228614e-01 2.228614e-01 2.228614e-01 2.228614e-01 2.228614e-01 2.228614e-01 2.228614e-01 2.228614e-01 2.228614e-01 2.228614e-01 2.228614e-01 2.228614e-01 2.228614e-01 2.228614e-01 2.228614e-01 2.228614e-01 2.228614e-01 2.228614e-01 2.228614e-01 2.228614e-01 2.228614e-01 2.228614e-01 2.228614e-01 2.228614e-01 2.228614e-01 2.228614e-01 2.228614e-01 2.228614e-01 2.228614e-01 2.228614e-01 2.228614e-01 2.228614e-01 2.228614e-01 2.228614e-01 2.228614e-01 2.228614e-01 2.228614e-01 2.228614e-01 2.228614e-01 2.228614e-01 2.228614e-01 2.228614e-01 2.228614e-01 2.228614e-01 2.228614e-01 2.228614e-01 2.228614e-01 2.228614e-01 2.228614e-01 2.228614e-01 2.228614e-01 2.228614e-01 2.228614e-01 2.228614e-01 2.228614e-01 2.228614e-01 2.228614e-01 2.228614e-01 2.228614e-01 2.228614e-01 2.228614e-01 2.228614e-01 2.228614e-01 2.228614e-01 2.228614e-01 2.228614e-01 2.228614e-01 2.228614e-01 2.228614e-01 2.228614e-01 2.228614e-01 2.228614e-01 2.228614e-01 2.228614e-01 2.228614e-01 2.228614e-01 2.228614e-01 2.228614e-01 2.228614e-01 2.228614e-01 2.228614e-01 2.228614e-01 2.228614e-01 2.228614e-01 2.228614e-01 2.228614e-01 2.228614e-01 2.228614e-01 2.228614e-01 2.228614e-01 2.228614e-01 2.228614e-01 2.228614e-01 2.228614e-01 2.228614e-01 2.228614e-01 2.228614e-01 2.228614e-01 2.228614e-01 2.228614e-01 2.228614e-01 2.228614e-01 2.228614e-01 2.228614e-01 2.228614e-01 2.228614e-01 2.228614e-01 2.228614e-01 2.228614e-01 2.228614e-01 2.228614e-01 2.228614e-01 2.228614e-01 2.228614e-01 2.228614e-01 2.228614e-01 2.228614e-01 2.228614e-01 2.228614e-01 2.228614e-01 2.228614e-01 2.228614e-01 2.228614e-01 2.228614e-01 2.228614e-01 2.228614e-01 2.228614e-01 2.228614e-01 2.228614e-01 2.228614e-01 2.228614e-01 2.228614e-01 2.228614e-01 2.228614e-01 2.228614e-01 2.228614e-01 2.228614e-01 2.228614e-01 2.228614e-01 2.228614e-01 2.228614e-01 2.228614e-01 2.228614e-01 2.228614e-01 2.228614e-01 2.228614e-01 2.228614e-01 2.228614e-01 2.228614e-01 2.228614e-01 2.228614e-01 2.228614e-01 2.228614e-01 2.228614e-01 2.228614e-01 2.228614e-01 2.228614e-01 2.228614e-01 2.228614e-01 2.228614e-01 2.228614e-01 2.228614e-01 2.228614e-01 2.228614e-01 2.228614e-01 2.228614e-01 2.228614e-01 2.228614e-01 2.228614e-01 2.228614e-01 2.228614e-01 2.228614e-01 2.228614e-01 2.228614e-01 2.228614e-01 2.228614e-01 2.228614e-01 2.228614e-01 2.228614e-01 2.228614e-01 2.228614e-01 2.228614e-01 2.228614e-01 2.228614e-01 2.228614e-01 2.228614e-01 2.228614e-01 2.228614e-01 2.228614e-01 2.228614e-01 2.228614e-01 2.228614e-01 2.228614e-01 2.228614e-01 2.228614e-01 2.228614e-01 2.228614e-01 2.228614e-01 2.228614e-01 2.228614e-01 2.228614e-01 2.228614e-01 2.228614e-01 2.228614e-01 2.228614e-01 2.228614e-01 2.228614e-01 2.228614e-01 2.228614e-01 2.228614e-01 2.228614e-01 2.228614e-01 2.228614e-01 2.228614e-01 2.228614e-01 2.228614e-01 2.228614e-01 2.228614e-01 2.228614e-01 2.228614e-01 2.228614e-01 2.228614e-01 2.228614e-01 2.228614e-01 2.228614e-01 2.228614e-01 2.228614e-01 2.228614e-01 2.228614e-01 2.228614e-01 2.228614e-01 2.228614e-01 2.228614e-01 2.228614e-01 2.228614e-01 2.228614e-01 2.228614e-01 2.228614e-01 2.228614e-01 2.228614e-01 2.228614e-01 2.228614e-01 2.228614e-01 2.228614e-01 2.228614e-01 2.228614e-01 2.228614e-01 2.228614e-01 2.228614e-01 2.228614e-01 2.228614e-01 2.228614e-01 2.228614e-01 2.228614e-01 2.228614e-01 2.228614e-01 2.228614e-01 2.228614e-01 2.228614e-01 2.228614e-01 2.228614e-01 2.228614e-01 2.228614e-01 2.228614e-01 2.228614e-01 2.228614e-01 2.228614e-01 2.228614e-01 2.228614e-01 2.228614e-01 2.228614e-01 2.228614e-01 2.228614e-01 2.228614e-01 2.228614e-01 2.228614e-01 2.228614e-01 2.228614e-01 2.228614e-01 2.228614e-01 2.228614e-01 2.228614e-01 2.228614e-01 2.228614e-01 2.228614e-01 2.228614e-01 2.228614e-01 2.228614e-01 2.228614e-01 2.228614e-01 2.228614e-01 2.228614e-01 2.228614e-01 2.228614e-01 2.228614e-01 2.228614e-01 2.228614e-01 2.228614e-01 2.228614e-01 2.228614e-01 2.228614e-01 2.228614e-01 2.228614e-01 2.228614e-01 2.228614e-01 2.228614e-01 2.228614e-01 2.228614e-01 2.228614e-01 2.228614e-01 2.228614e-01 2.228614e-01 2.228614e-01 2.228614e-01 2.228614e-01 2.228614e-01 2.228614e-01 2.228614e-01 2.228614e-01 2.228614e-01 2.228614e-01 2.228614e-01 2.228614e-01 2.228614e-01 2.228614e-01 2.228614e-01 2.228614e-01 2.228614e-01 2.228614e-01 2.228614e-01 2.228614e-01 2.228614e-01 2.228614e-01 2.228614e-01 2.228614e-01 2.228614e-01 2.228614e-01 2.228614e-01 2.228614e-01 2.228614e-01 2.228614e-01 2.228614e-01 2.228614e-01 2.228614e-01 2.228614e-01 2.228614e-01 2.228614e-01 2.228614e-01 2.228614e-01 2.228614e-01 2.228614e-01 2.228614e-01 2.228614e-01 2.228614e-01 2.228614e-01 2.228614e-01 2.228614e-01 2.228614e-01 2.228614e-01 2.228614e-01 2.228614e-01 2.228614e-01 2.228614e-01 2.228614e-01 2.228614e-01 2.228614e-01 2.228614e-01 2.228614e-01 2.228614e-01 2.228614e-01 2.228614e-01 2.228614e-01 2.228614e-01 2.228614e-01 2.228614e-01 2.228614e-01 2.228614e-01 2.228614e-01 2.228614e-01 2.228614e-01 2.228614e-01 2.228614e-01 2.228614e-01 2.228614e-01 2.228614e-01 2.228614e-01 2.228614e-01 2.228614e-01 2.228614e-01 2.228614e-01 2.228614e-01 2.228614e-01 2.228614e-01 2.228614e-01 2.228614e-01 2.228614e-01 2.228614e-01 2.228614e-01 2.228614e-01 2.228614e-01 2.228614e-01 2.228614e-01 2.228614e-01 2.228614e-01 2.228614e-01 2.228614e-01 2.228614e-01 2.228614e-01 2.228614e-01 2.228614e-01 2.228614e-01 2.228614e-01 2.228614e-01 2.228614e-01 2.228614e-01 2.228614e-01 2.228614e-01 2.228614e-01 2.228614e-01 2.228614e-01 2.228614e-01 2.228614e-01 2.228614e-01 2.228614e-01 2.228614e-01 2.228614e-01 2.228614e-01 2.228614e-01 2.228614e-01 2.228614e-01 2.228614e-01 2.228614e-01 2.228614e-01 2.228614e-01 2.228614e-01 2.228614e-01 2.228614e-01 2.228614e-01 2.228614e-01 2.228614e-01 2.228614e-01 2.228614e-01 2.228614e-01 2.228614e-01 2.228614e-01 2.228614e-01 2.228614e-01 2.228614e-01 2.228614e-01 2.228614e-01 2.228614e-01 2.228614e-01 2.228614e-01 2.228614e-01 2.228614e-01 2.228614e-01 2.228614e-01 2.228614e-01 2.228614e-01 2.228614e-01 2.228614e-01 2.228614e-01 2.228614e-01 2.228614e-01 2.228614e-01 2.228614e-01 2.228614e-01 2.228614e-01 2.228614e-01 2.228614e-01 2.228614e-01 2.228614e-01 2.228614e-01 2.228614e-01 2.228614e-01 2.228614e-01 2.228614e-01 2.228614e-01 2.228614e-01 2.228614e-01 2.228614e-01 2.228614e-01 2.228614e-01 2.228614e-01 2.228614e-01 2.228614e-01 2.228614e-01 2.228614e-01 2.228614e-01 2.228614e-01 2.228614e-01 2.228614e-01 2.228614e-01 2.228614e-01 2.228614e-01 2.228614e-01 2.228614e-01 2.228614e-01 2.228614e-01 2.228614e-01 2.228614e-01 2.228614e-01 2.228614e-01 2.228614e-01 2.228614e-01 2.228614e-01 2.228614e-01 2.228614e-01 2.228614e-01 2.228614e-01 2.228614e-01 2.228614e-01 2.228614e-01 2.228614e-01 2.228614e-01 2.228614e-01 2.228614e-01 2.228614e-01 2.228614e-01 2.228614e-01 2.228614e-01 2.228614e-01 2.228614e-01 2.228614e-01 2.228614e-01 2.228614e-01 2.228614e-01 2.228614e-01 2.228614e-01 2.228614e-01 2.228614e-01 2.228614e-01 2.228614e-01 2.228614e-01 2.228614e-01 2.228614e-01 2.228614e-01 2.228614e-01 2.228614e-01 2.228614e-01 2.228614e-01 2.228614e-01 2.228614e-01 2.228614e-01 2.228614e-01 2.228614e-01 2.228614e-01 2.228614e-01 2.228614e-01 2.228614e-01 2.228614e-01 2.228614e-01 2.228614e-01 2.228614e-01 2.228614e-01 2.228614e-01 2.228614e-01 2.228614e-01 2.228614e-01 2.228614e-01 2.228614e-01 2.228614e-01 2.228614e-01 2.228614e-01 2.228614e-01 2.228614e-01 2.228614e-01 2.228614e-01 2.228614e-01 2.228614e-01 2.228614e-01 2.228614e-01 2.228614e-01 2.228614e-01 2.228614e-01 2.228614e-01 2.228614e-01 2.228614e-01 2.228614e-01 2.228614e-01 2.228614e-01 2.228614e-01 2.228614e-01 2.228614e-01 2.228614e-01 2.228614e-01 2.228614e-01 2.228614e-01 2.228614e-01 2.228614e-01 2.228614e-01 2.228614e-01 2.228614e-01 2.228614e-01 2.228614e-01 2.228614e-01 2.228614e-01 2.228614e-01 2.228614e-01 2.228614e-01 2.228614e-01 2.228614e-01 2.228614e-01 2.228614e-01 2.228614e-01 2.228614e-01 2.228614e-01 2.228614e-01 2.228614e-01 2.228614e-01 2.228614e-01 2.228614e-01 2.228614e-01 2.228614e-01 2.228614e-01 2.228614e-01 2.228614e-01 2.228614e-01 2.228614e-01 2.228614e-01 2.228614e-01 2.228614e-01 2.228614e-01 2.228614e-01 2.228614e-01 2.228614e-01 2.228614e-01 2.228614e-01 2.228614e-01 2.228614e-01 2.228614e-01 2.228614e-01 2.228614e-01 2.228614e-01 2.228614e-01 2.228614e-01 2.228614e-01 2.228614e-01 2.228614e-01 2.228614e-01 2.228614e-01 2.228614e-01 2.228614e-01 2.228614e-01 2.228614e-01 2.228614e-01 2.228614e-01 2.228614e-01 2.228614e-01 2.228614e-01 2.228614e-01 2.228614e-01 2.228614e-01 2.228614e-01 2.228614e-01 2.228614e-01 2.228614e-01 2.228614e-01 2.228614e-01 2.228614e-01 2.228614e-01 2.228614e-01 2.228614e-01 2.228614e-01 2.228614e-01 2.228614e-01 2.228614e-01 2.228614e-01 2.228614e-01 2.228614e-01 2.228614e-01 2.228614e-01 2.228614e-01 2.228614e-01 2.228614e-01 2.228614e-01 2.228614e-01 2.228614e-01 2.228614e-01 2.228614e-01 2.228614e-01 2.228614e-01 2.228614e-01 2.228614e-01 2.228614e-01 2.228614e-01 2.228614e-01 2.228614e-01 2.228614e-01 2.228614e-01 2.228614e-01 2.228614e-01 2.228614e-01 2.228614e-01 2.228614e-01 2.228614e-01 2.228614e-01 2.228614e-01 2.228614e-01 2.228614e-01 2.228614e-01 2.228614e-01 2.228614e-01 2.228614e-01 2.228614e-01 2.228614e-01 2.228614e-01 2.228614e-01 2.228614e-01 2.228614e-01 2.228614e-01 2.228614e-01 2.228614e-01 2.228614e-01 2.228614e-01 2.228614e-01 2.228614e-01 2.228614e-01 2.228614e-01 2.228614e-01 2.228614e-01 2.228614e-01 2.228614e-01 2.228614e-01 2.228614e-01 2.228614e-01 2.228614e-01 2.228614e-01 2.228614e-01 2.228614e-01 2.228614e-01 2.228614e-01 2.228614e-01 2.228614e-01 2.228614e-01 2.228614e-01 2.228614e-01 2.228614e-01 2.228614e-01 2.228614e-01 2.228614e-01 2.228614e-01 2.228614e-01 2.228614e-01 2.228614e-01 2.228614e-01 2.228614e-01 2.228614e-01 2.228614e-01 2.228614e-01 2.228614e-01 2.228614e-01 2.228614e-01 2.228614e-01 2.228614e-01 2.228614e-01 2.228614e-01 2.228614e-01 2.228614e-01 2.228614e-01 2.228614e-01 2.228614e-01 2.228614e-01 2.228614e-01 2.228614e-01 2.228614e-01 2.228614e-01 2.228614e-01 2.228614e-01 2.228614e-01 2.228614e-01 2.228614e-01 2.228614e-01 2.228614e-01 2.228614e-01 2.228614e-01 2.228614e-01 2.228614e-01 2.228614e-01 2.228614e-01 2.228614e-01 2.228614e-01 2.228614e-01 2.228614e-01 2.228614e-01 2.228614e-01 2.228614e-01 2.228614e-01 2.228614e-01 2.228614e-01 2.228614e-01 2.228614e-01 2.228614e-01 2.228614e-01 2.228614e-01 2.228614e-01 2.228614e-01 2.228614e-01 2.228614e-01 2.228614e-01 2.228614e-01 2.228614e-01 2.228614e-01 2.228614e-01 2.228614e-01 2.228614e-01 2.228614e-01 2.228614e-01 2.228614e-01 2.228614e-01 2.228614e-01 2.228614e-01 2.228614e-01 2.228614e-01 2.228614e-01 2.228614e-01 2.228614e-01 2.228614e-01 2.228614e-01 2.228614e-01 2.228614e-01 2.228614e-01 2.228614e-01 2.228614e-01 2.228614e-01 2.228614e-01 2.228614e-01 2.228614e-01 2.228614e-01 2.228614e-01 2.228614e-01 2.228614e-01 2.228614e-01 2.228614e-01 2.228614e-01 2.228614e-01 2.228614e-01 2.228614e-01 2.228614e-01 2.228614e-01 2.228614e-01 2.228614e-01 2.228614e-01 2.228614e-01 2.228614e-01 2.228614e-01 2.228614e-01 2.228614e-01 2.228614e-01 2.228614e-01 2.228614e-01 2.228614e-01 2.228614e-01 2.228614e-01 2.228614e-01 2.228614e-01 2.228614e-01 2.228614e-01 2.228614e-01 2.228614e-01 2.228614e-01 2.228614e-01 2.228614e-01 2.228614e-01 2.228614e-01 2.228614e-01 2.228614e-01 2.228614e-01 2.228614e-01 2.228614e-01 2.228614e-01 2.228614e-01 2.228614e-01 2.228614e-01 2.228614e-01 2.228614e-01 2.228614e-01 2.228614e-01 2.228614e-01 2.228614e-01 2.228614e-01 2.228614e-01 2.228614e-01 2.228614e-01 2.228614e-01 2.228614e-01 2.228614e-01 2.228614e-01 2.228614e-01 2.228614e-01 2.228614e-01 2.228614e-01 2.228614e-01 2.228614e-01 2.228614e-01 2.228614e-01 2.228614e-01 2.228614e-01 2.228614e-01 2.228614e-01 2.228614e-01 2.228614e-01 2.228614e-01 2.228614e-01 2.228614e-01 2.228614e-01 2.228614e-01 2.228614e-01 2.228614e-01 2.228614e-01 2.228614e-01 2.228614e-01 2.228614e-01 2.228614e-01 2.228614e-01 2.228614e-01 2.228614e-01 2.228614e-01 2.228614e-01 2.228614e-01 2.228614e-01 2.228614e-01 2.228614e-01 2.228614e-01 2.228614e-01 2.228614e-01 2.228614e-01 2.228614e-01 2.228614e-01 2.228614e-01 2.228614e-01 2.228614e-01 2.228614e-01 2.228614e-01 2.228614e-01 2.228614e-01 2.228614e-01 2.228614e-01 2.228614e-01 2.228614e-01 2.228614e-01 2.228614e-01 2.228614e-01 2.228614e-01 2.228614e-01 2.228614e-01 2.228614e-01 2.228614e-01 2.228614e-01 2.228614e-01 2.228614e-01 2.228614e-01 2.228614e-01 2.228614e-01 2.228614e-01 2.228614e-01 2.228614e-01 2.228614e-01 2.228614e-01 2.228614e-01 2.228614e-01 2.228614e-01 2.228614e-01 2.228614e-01 2.228614e-01 2.228614e-01 2.228614e-01 2.228614e-01 2.228614e-01 2.228614e-01 2.228614e-01 2.228614e-01 2.228614e-01 2.228614e-01 2.228614e-01 2.228614e-01 2.228614e-01 2.228614e-01 2.228614e-01 2.228614e-01 2.228614e-01 2.228614e-01 2.228614e-01 2.228614e-01 2.228614e-01 2.228614e-01 2.228614e-01 2.228614e-01 2.228614e-01 2.228614e-01 2.228614e-01 2.228614e-01 2.228614e-01 2.228614e-01 2.228614e-01 2.228614e-01 2.228614e-01 2.228614e-01 2.228614e-01 2.228614e-01 2.228614e-01 2.228614e-01 2.228614e-01 2.228614e-01 2.228614e-01 2.228614e-01 2.228614e-01 2.228614e-01 2.228614e-01 2.228614e-01 2.228614e-01 2.228614e-01 2.228614e-01 2.228614e-01 2.228614e-01 2.228614e-01 2.228614e-01 2.228614e-01 2.228614e-01 2.228614e-01 2.228614e-01 2.228614e-01 2.228614e-01 2.228614e-01 2.228614e-01 2.228614e-01 2.228614e-01 2.228614e-01 2.228614e-01 2.228614e-01 2.228614e-01 2.228614e-01 2.228614e-01 2.228614e-01 2.228614e-01 2.228614e-01 2.228614e-01 2.228614e-01 2.228614e-01 2.228614e-01 2.228614e-01 2.228614e-01 2.228614e-01 2.228614e-01 2.228614e-01 2.228614e-01 2.228614e-01 2.228614e-01 2.228614e-01 2.228614e-01 2.228614e-01 2.228614e-01 2.228614e-01 2.228614e-01 2.228614e-01 2.228614e-01 2.228614e-01 2.228614e-01 2.228614e-01 2.228614e-01 2.228614e-01 2.228614e-01 2.228614e-01 2.228614e-01 2.228614e-01 2.228614e-01 2.228614e-01 2.228614e-01 2.228614e-01 2.228614e-01 2.228614e-01 2.228614e-01 2.228614e-01 2.228614e-01 2.228614e-01 2.228614e-01 2.228614e-01 2.228614e-01 2.228614e-01 2.228614e-01 2.228614e-01 2.228614e-01 2.228614e-01 2.228614e-01 2.228614e-01 2.228614e-01 2.228614e-01 2.228614e-01 2.228614e-01 2.228614e-01 2.228614e-01 2.228614e-01 2.228614e-01 2.228614e-01 2.228614e-01 2.228614e-01 2.228614e-01 2.228614e-01 2.228614e-01 2.228614e-01 2.228614e-01 2.228614e-01 2.228614e-01 2.228614e-01 2.228614e-01 2.228614e-01 2.228614e-01 2.228614e-01 2.228614e-01 2.228614e-01 2.228614e-01 2.228614e-01 2.228614e-01 2.228614e-01 2.228614e-01 2.228614e-01 2.228614e-01 2.228614e-01 2.228614e-01 2.228614e-01 2.228614e-01 2.228614e-01 2.228614e-01 2.228614e-01 2.228614e-01 2.228614e-01 2.228614e-01 2.228614e-01 2.228614e-01 2.228614e-01 2.228614e-01 2.228614e-01 2.228614e-01 2.228614e-01 2.228614e-01 2.228614e-01 2.228614e-01 2.228614e-01 2.228614e-01 2.228614e-01 2.228614e-01 2.228614e-01 2.228614e-01 2.228614e-01 2.228614e-01 2.228614e-01 2.228614e-01 2.228614e-01 2.228614e-01 2.228614e-01 2.228614e-01 2.228614e-01 2.228614e-01 2.228614e-01 2.228614e-01 2.228614e-01 2.228614e-01 2.228614e-01 2.228614e-01 2.228614e-01 2.228614e-01 2.228614e-01 2.228614e-01 2.228614e-01 2.228614e-01 2.228614e-01 2.228614e-01 2.228614e-01 2.228614e-01 2.228614e-01 2.228614e-01 2.228614e-01 2.228614e-01 2.228614e-01 2.228614e-01 2.228614e-01 2.228614e-01 2.228614e-01 2.228614e-01 2.228614e-01 2.228614e-01 2.228614e-01 2.228614e-01 2.228614e-01 2.228614e-01 2.228614e-01 2.228614e-01 2.228614e-01 2.228614e-01 2.228614e-01 2.228614e-01 2.228614e-01 2.228614e-01 2.228614e-01 2.228614e-01 2.228614e-01 2.228614e-01 2.228614e-01 2.228614e-01 2.228614e-01 2.228614e-01 2.228614e-01 2.228614e-01 2.228614e-01 2.228614e-01 2.228614e-01 2.228614e-01 2.228614e-01 2.228614e-01 2.228614e-01 2.228614e-01 2.228614e-01 2.228614e-01 2.228614e-01 2.228614e-01 2.228614e-01 2.228614e-01 2.228614e-01 2.228614e-01 2.228614e-01 2.228614e-01 2.228614e-01 2.228614e-01 2.228614e-01 2.228614e-01 2.228614e-01 2.228614e-01 2.228614e-01 2.228614e-01 2.228614e-01 2.228614e-01 2.228614e-01 2.228614e-01 2.228614e-01 2.228614e-01 2.228614e-01 2.228614e-01 2.228614e-01 2.228614e-01 2.228614e-01 2.228614e-01 2.228614e-01 2.228614e-01 2.228614e-01 2.228614e-01 2.228614e-01 2.228614e-01 2.228614e-01 2.228614e-01 2.228614e-01 2.228614e-01 2.228614e-01 2.228614e-01 2.228614e-01 2.228614e-01 2.228614e-01 2.228614e-01 2.228614e-01 2.228614e-01 2.228614e-01 2.228614e-01 2.228614e-01 2.228614e-01 2.228614e-01 2.228614e-01 2.228614e-01 2.228614e-01 2.228614e-01 2.228614e-01 2.228614e-01 2.228614e-01 2.228614e-01 2.228614e-01 2.228614e-01 2.228614e-01 2.228614e-01 2.228614e-01 2.228614e-01 2.228614e-01 2.228614e-01 2.228614e-01 2.228614e-01 2.228614e-01 2.228614e-01 2.228614e-01 2.228614e-01 2.228614e-01 2.228614e-01 2.228614e-01 2.228614e-01 2.228614e-01 2.228614e-01 2.228614e-01 2.228614e-01 2.228614e-01 2.228614e-01 2.228614e-01 2.228614e-01 2.228614e-01 2.228614e-01 2.228614e-01 2.228614e-01 2.228614e-01 2.228614e-01 2.228614e-01 2.228614e-01 2.228614e-01 2.228614e-01 2.228614e-01 2.228614e-01 2.228614e-01 2.228614e-01 2.228614e-01 2.228614e-01 2.228614e-01 2.228614e-01 2.228614e-01 2.228614e-01 2.228614e-01 2.228614e-01 2.228614e-01 2.228614e-01 2.228614e-01 2.228614e-01 2.228614e-01 2.228614e-01 2.228614e-01 2.228614e-01 2.228614e-01 2.228614e-01 2.228614e-01 2.228614e-01 2.228614e-01 2.228614e-01 2.228614e-01 2.228614e-01 2.228614e-01 2.228614e-01 2.228614e-01 2.228614e-01 2.228614e-01 2.228614e-01 2.228614e-01 2.228614e-01 2.228614e-01 2.228614e-01 2.228614e-01 2.228614e-01 2.228614e-01 2.228614e-01 2.228614e-01 2.228614e-01 2.228614e-01 2.228614e-01 2.228614e-01 2.228614e-01 2.228614e-01 2.228614e-01 2.228614e-01 2.228614e-01 2.228614e-01 2.228614e-01 2.228614e-01 2.228614e-01 2.228614e-01 2.228614e-01 2.228614e-01 2.228614e-01 2.228614e-01 2.228614e-01 2.228614e-01 2.228614e-01 2.228614e-01 2.228614e-01 2.228614e-01 2.228614e-01 2.228614e-01 2.228614e-01 2.228614e-01 2.228614e-01 2.228614e-01 2.228614e-01 2.228614e-01 2.228614e-01 2.228614e-01 2.228614e-01 2.228614e-01 2.228614e-01 2.228614e-01 2.228614e-01 2.228614e-01 2.228614e-01 2.228614e-01 2.228614e-01 2.228614e-01 2.228614e-01 2.228614e-01 2.228614e-01 2.228614e-01 2.228614e-01 2.228614e-01 2.228614e-01 2.228614e-01 2.228614e-01 2.228614e-01 2.228614e-01 2.228614e-01 2.228614e-01 2.228614e-01 2.228614e-01 2.228614e-01 2.228614e-01 2.228614e-01 2.228614e-01 2.228614e-01 2.228614e-01 2.228614e-01 2.228614e-01 2.228614e-01 2.228614e-01 2.228614e-01 2.228614e-01 2.228614e-01 2.228614e-01 2.228614e-01 2.228614e-01 2.228614e-01 2.228614e-01 2.228614e-01 2.228614e-01 2.228614e-01 2.228614e-01 2.228614e-01 2.228614e-01 2.228614e-01 2.228614e-01 2.228614e-01 2.228614e-01 2.228614e-01 2.228614e-01 2.228614e-01 2.228614e-01 2.228614e-01 2.228614e-01 2.228614e-01 2.228614e-01 2.228614e-01 2.228614e-01 2.228614e-01 2.228614e-01 2.228614e-01 2.228614e-01 2.228614e-01 2.228614e-01 2.228614e-01 2.228614e-01 2.228614e-01 2.228614e-01 2.228614e-01 2.228614e-01 2.228614e-01 2.228614e-01 2.228614e-01 2.228614e-01 2.228614e-01 2.228614e-01 2.228614e-01 2.228614e-01 2.228614e-01 2.228614e-01 2.228614e-01 2.228614e-01 2.228614e-01 2.228614e-01 2.228614e-01 2.228614e-01 2.228614e-01 2.228614e-01 2.228614e-01 2.228614e-01 2.228614e-01 2.228614e-01 2.228614e-01 2.228614e-01 2.228614e-01 2.228614e-01 2.228614e-01 2.228614e-01 2.228614e-01 2.228614e-01 2.228614e-01 2.228614e-01 2.228614e-01 2.228614e-01 2.228614e-01 2.228614e-01 2.228614e-01 2.228614e-01 2.228614e-01 2.228614e-01 2.228614e-01 2.228614e-01 2.228614e-01 2.228614e-01 2.228614e-01 2.228614e-01 2.228614e-01 2.228614e-01 2.228614e-01 2.228614e-01 2.228614e-01 2.228614e-01 2.228614e-01 2.228614e-01 2.228614e-01 2.228614e-01 2.228614e-01 2.228614e-01 2.228614e-01 2.228614e-01 2.228614e-01 2.228614e-01 2.228614e-01 2.228614e-01 2.228614e-01 2.228614e-01 2.228614e-01 2.228614e-01 2.228614e-01 2.228614e-01 2.228614e-01 2.228614e-01 2.228614e-01 2.228614e-01 2.228614e-01 2.228614e-01 2.228614e-01 2.228614e-01 2.228614e-01 2.228614e-01 2.228614e-01 2.228614e-01 2.228614e-01 2.228614e-01 2.228614e-01 2.228614e-01 2.228614e-01 2.228614e-01 2.228614e-01 
7.399919e+03 3.283664e-01 3.079329e-01 3.006783e-01 2.989955e-01 2.975354e-01 2.738645e-01 2.738645e-01 2.738645e-01 2.733532e-01 2.733532e-01 2.733532e-01 2.727580e-01 2.705876e-01 2.705876e-01 2.699798e-01 2.691951e-01 2.567058e-01 2.566418e-01 2.566418e-01 2.566418e-01 2.484199e-01 2.477404e-01 2.400492e-01 2.323362e-01 2.323362e-01 2.301901e-01 2.301901e-01 2.299610e-01 2.299610e-01 2.268883e-01 2.267436e-01 2.255147e-01 2.248330e-01 2.248330e-01 2.248330e-01 2.245210e-01 2.245172e-01 2.242340e-01 2.242340e-01 2.242340e-01 2.242340e-01 2.242340e-01 2.242294e-01 2.231659e-01 2.231659e-01 2.231659e-01 2.231592e-01 2.228817e-01 2.228817e-01 2.228817e-01 2.228627e-01 2.228625e-01 2.228625e-01 2.228625e-01 2.228625e-01 2.228625e-01 2.228625e-01 2.228625e-01 2.228625e-01 2.228625e-01 2.228625e-01 2.228625e-01 2.228625e-01 2.228625e-01 2.228616e-01 2.228615e-01 2.228615e-01 2.228615e-01 2.228615e-01 2.228615e-01 2.228615e-01 2.228615e-01 2.228615e-01 2.228615e-01 2.228615e-01 2.228615e-01 2.228615e-01 2.228615e-01 2.228614e-01 2.228614e-01 2.228614e-01 2.228614e-01 2.228614e-01 2.228614e-01 2.228614e-01 2.228614e-01 2.228614e-01 2.228614e-01 2.228614e-01 2.228614e-01 2.228614e-01 2.228614e-01 2.228614e-01 2.228614e-01 2.228614e-01 2.228614e-01 2.228614e-01 2.228614e-01 2.228614e-01 2.228614e-01 2.228614e-01 2.228614e-01 2.228614e-01 2.228614e-01 2.228614e-01 2.228614e-01 2.228614e-01 2.228614e-01 2.228614e-01 2.228614e-01 2.228614e-01 2.228614e-01 2.228614e-01 2.228614e-01 2.228614e-01 2.228614e-01 2.228614e-01 2.228614e-01 2.228614e-01 2.228614e-01 2.228614e-01 2.228614e-01 2.228614e-01 2.228614e-01 2.228614e-01 2.228614e-01 2.228614e-01 2.228614e-01 2.228614e-01 2.228614e-01 2.228614e-01 2.228614e-01 2.228614e-01 2.228614e-01 2.228614e-01 2.228614e-01 2.228614e-01 2.228614e-01 2.228614e-01 2.228614e-01 2.228614e-01 2.228614e-01 2.228614e-01 2.228614e-01 2.228614e-01 2.228614e-01 2.228614e-01 2.228614e-01 2.228614e-01 2.228614e-01 2.228614e-01 2.228614e-01 2.228614e-01 2.228614e-01 2.228614e-01 2.228614e-01 2.228614e-01 2.228614e-01 2.228614e-01 2.228614e-01 2.228614e-01 2.228614e-01 2.228614e-01 2.228614e-01 2.228614e-01 2.228614e-01 2.228614e-01 2.228614e-01 2.228614e-01 2.228614e-01 2.228614e-01 2.228614e-01 2.228614e-01 2.228614e-01 2.228614e-01 2.228614e-01 2.228614e-01 2.228614e-01 2.228614e-01 2.228614e-01 2.228614e-01 2.228614e-01 2.228614e-01 2.228614e-01 2.228614e-01 2.228614e-01 2.228614e-01 2.228614e-01 2.228614e-01 2.228614e-01 2.228614e-01 2.228614e-01 2.228614e-01 2.228614e-01 2.228614e-01 2.228614e-01 2.228614e-01 2.228614e-01 2.228614e-01 2.228614e-01 2.228614e-01 2.228614e-01 2.228614e-01 2.228614e-01 2.228614e-01 2.228614e-01 2.228614e-01 2.228614e-01 2.228614e-01 2.228614e-01 2.228614e-01 2.228614e-01 2.228614e-01 2.228614e-01 2.228614e-01 2.228614e-01 2.228614e-01 2.228614e-01 2.228614e-01 2.228614e-01 2.228614e-01 2.228614e-01 2.228614e-01 2.228614e-01 2.228614e-01 2.228614e-01 2.228614e-01 2.228614e-01 2.228614e-01 2.228614e-01 2.228614e-01 2.228614e-01 2.228614e-01 2.228614e-01 2.228614e-01 2.228614e-01 2.228614e-01 2.228614e-01 2.228614e-01 2.228614e-01 2.228614e-01 2.228614e-01 2.228614e-01 2.228614e-01 2.228614e-01 2.228614e-01 2.228614e-01 2.228614e-01 2.228614e-01 2.228614e-01 2.228614e-01 2.228614e-01 2.228614e-01 2.228614e-01 2.228614e-01 2.228614e-01 2.228614e-01 2.228614e-01 2.228614e-01 2.228614e-01 2.228614e-01 2.228614e-01 2.228614e-01 2.228614e-01 2.228614e-01 2.228614e-01 2.228614e-01 2.228614e-01 2.228614e-01 2.228614e-01 2.228614e-01 2.228614e-01 2.228614e-01 2.228614e-01 2.228614e-01 2.228614e-01 2.228614e-01 2.228614e-01 2.228614e-01 2.228614e-01 2.228614e-01 2.228614e-01 2.228614e-01 2.228614e-01 2.228614e-01 2.228614e-01 2.228614e-01 2.228614e-01 2.228614e-01 2.228614e-01 2.228614e-01 2.228614e-01 2.228614e-01 2.228614e-01 2.228614e-01 2.228614e-01 2.228614e-01 2.228614e-01 2.228614e-01 2.228614e-01 2.228614e-01 2.228614e-01 2.228614e-01 2.228614e-01 2.228614e-01 2.228614e-01 2.228614e-01 2.228614e-01 2.228614e-01 2.228614e-01 2.228614e-01 2.228614e-01 2.228614e-01 2.228614e-01 2.228614e-01 2.228614e-01 2.228614e-01 2.228614e-01 2.228614e-01 2.228614e-01 2.228614e-01 2.228614e-01 2.228614e-01 2.228614e-01 2.228614e-01 2.228614e-01 2.228614e-01 2.228614e-01 2.228614e-01 2.228614e-01 2.228614e-01 2.228614e-01 2.228614e-01 2.228614e-01 2.228614e-01 2.228614e-01 2.228614e-01 2.228614e-01 2.228614e-01 2.228614e-01 2.228614e-01 2.228614e-01 2.228614e-01 2.228614e-01 2.228614e-01 2.228614e-01 2.228614e-01 2.228614e-01 2.228614e-01 2.228614e-01 2.228614e-01 2.228614e-01 2.228614e-01 2.228614e-01 2.228614e-01 2.228614e-01 2.228614e-01 2.228614e-01 2.228614e-01 2.228614e-01 2.228614e-01 2.228614e-01 2.228614e-01 2.228614e-01 2.228614e-01 2.228614e-01 2.228614e-01 2.228614e-01 2.228614e-01 2.228614e-01 2.228614e-01 2.228614e-01 2.228614e-01 2.228614e-01 2.228614e-01 2.228614e-01 2.228614e-01 2.228614e-01 2.228614e-01 2.228614e-01 2.228614e-01 2.228614e-01 2.228614e-01 2.228614e-01 2.228614e-01 2.228614e-01 2.228614e-01 2.228614e-01 2.228614e-01 2.228614e-01 2.228614e-01 2.228614e-01 2.228614e-01 2.228614e-01 2.228614e-01 2.228614e-01 2.228614e-01 2.228614e-01 2.228614e-01 2.228614e-01 2.228614e-01 2.228614e-01 2.228614e-01 2.228614e-01 2.228614e-01 2.228614e-01 2.228614e-01 2.228614e-01 2.228614e-01 2.228614e-01 2.228614e-01 2.228614e-01 2.228614e-01 2.228614e-01 2.228614e-01 2.228614e-01 2.228614e-01 2.228614e-01 2.228614e-01 2.228614e-01 2.228614e-01 2.228614e-01 2.228614e-01 2.228614e-01 2.228614e-01 2.228614e-01 2.228614e-01 2.228614e-01 2.228614e-01 2.228614e-01 2.228614e-01 2.228614e-01 2.228614e-01 2.228614e-01 2.228614e-01 2.228614e-01 2.228614e-01 2.228614e-01 2.228614e-01 2.228614e-01 2.228614e-01 2.228614e-01 2.228614e-01 2.228614e-01 2.228614e-01 2.228614e-01 2.228614e-01 2.228614e-01 2.228614e-01 2.228614e-01 2.228614e-01 2.228614e-01 2.228614e-01 2.228614e-01 2.228614e-01 2.228614e-01 2.228614e-01 2.228614e-01 2.228614e-01 2.228614e-01 2.228614e-01 2.228614e-01 2.228614e-01 2.228614e-01 2.228614e-01 2.228614e-01 2.228614e-01 2.228614e-01 2.228614e-01 2.228614e-01 2.228614e-01 2.228614e-01 2.228614e-01 2.228614e-01 2.228614e-01 2.228614e-01 2.228614e-01 2.228614e-01 2.228614e-01 2.228614e-01 2.228614e-01 2.228614e-01 2.228614e-01 2.228614e-01 2.228614e-01 2.228614e-01 2.228614e-01 2.228614e-01 2.228614e-01 2.228614e-01 2.228614e-01 2.228614e-01 2.228614e-01 2.228614e-01 2.228614e-01 2.228614e-01 2.228614e-01 2.228614e-01 2.228614e-01 2.228614e-01 2.228614e-01 2.228614e-01 2.228614e-01 2.228614e-01 2.228614e-01 2.228614e-01 2.228614e-01 2.228614e-01 2.228614e-01 2.228614e-01 2.228614e-01 2.228614e-01 2.228614e-01 2.228614e-01 2.228614e-01 2.228614e-01 2.228614e-01 2.228614e-01 2.228614e-01 2.228614e-01 2.228614e-01 2.228614e-01 2.228614e-01 2.228614e-01 2.228614e-01 2.228614e-01 2.228614e-01 2.228614e-01 2.228614e-01 2.228614e-01 2.228614e-01 2.228614e-01 2.228614e-01 2.228614e-01 2.228614e-01 2.228614e-01 2.228614e-01 2.228614e-01 2.228614e-01 2.228614e-01 2.228614e-01 2.228614e-01 2.228614e-01 2.228614e-01 2.228614e-01 2.228614e-01 2.228614e-01 2.228614e-01 2.228614e-01 2.228614e-01 2.228614e-01 2.228614e-01 2.228614e-01 2.228614e-01 2.228614e-01 2.228614e-01 2.228614e-01 2.228614e-01 2.228614e-01 2.228614e-01 2.228614e-01 2.228614e-01 2.228614e-01 2.228614e-01 2.228614e-01 2.228614e-01 2.228614e-01 2.228614e-01 2.228614e-01 2.228614e-01 2.228614e-01 2.228614e-01 2.228614e-01 2.228614e-01 2.228614e-01 2.228614e-01 2.228614e-01 2.228614e-01 2.228614e-01 2.228614e-01 2.228614e-01 2.228614e-01 2.228614e-01 2.228614e-01 2.228614e-01 2.228614e-01 2.228614e-01 2.228614e-01 2.228614e-01 2.228614e-01 2.228614e-01 2.228614e-01 2.228614e-01 2.228614e-01 2.228614e-01 2.228614e-01 2.228614e-01 2.228614e-01 2.228614e-01 2.228614e-01 2.228614e-01 2.228614e-01 2.228614e-01 2.228614e-01 2.228614e-01 2.228614e-01 2.228614e-01 2.228614e-01 2.228614e-01 2.228614e-01 2.228614e-01 2.228614e-01 2.228614e-01 2.228614e-01 2.228614e-01 2.228614e-01 2.228614e-01 2.228614e-01 2.228614e-01 2.228614e-01 2.228614e-01 2.228614e-01 2.228614e-01 2.228614e-01 2.228614e-01 2.228614e-01 2.228614e-01 2.228614e-01 2.228614e-01 2.228614e-01 2.228614e-01 2.228614e-01 2.228614e-01 2.228614e-01 2.228614e-01 2.228614e-01 2.228614e-01 2.228614e-01 2.228614e-01 2.228614e-01 2.228614e-01 2.228614e-01 2.228614e-01 2.228614e-01 2.228614e-01 2.228614e-01 2.228614e-01 2.228614e-01 2.228614e-01 2.228614e-01 2.228614e-01 2.228614e-01 2.228614e-01 2.228614e-01 2.228614e-01 2.228614e-01 2.228614e-01 2.228614e-01 2.228614e-01 2.228614e-01 2.228614e-01 2.228614e-01 2.228614e-01 2.228614e-01 2.228614e-01 2.228614e-01 2.228614e-01 2.228614e-01 2.228614e-01 2.228614e-01 2.228614e-01 2.228614e-01 2.228614e-01 2.228614e-01 2.228614e-01 2.228614e-01 2.228614e-01 2.228614e-01 2.228614e-01 2.228614e-01 2.228614e-01 2.228614e-01 2.228614e-01 2.228614e-01 2.228614e-01 2.228614e-01 2.228614e-01 2.228614e-01 2.228614e-01 2.228614e-01 2.228614e-01 2.228614e-01 2.228614e-01 2.228614e-01 2.228614e-01 2.228614e-01 2.228614e-01 2.228614e-01 2.228614e-01 2.228614e-01 2.228614e-01 2.228614e-01 2.228614e-01 2.228614e-01 2.228614e-01 2.228614e-01 2.228614e-01 2.228614e-01 2.228614e-01 2.228614e-01 2.228614e-01 2.228614e-01 2.228614e-01 2.228614e-01 2.228614e-01 2.228614e-01 2.228614e-01 2.228614e-01 2.228614e-01 2.228614e-01 2.228614e-01 2.228614e-01 2.228614e-01 2.228614e-01 2.228614e-01 2.228614e-01 2.228614e-01 2.228614e-01 2.228614e-01 2.228614e-01 2.228614e-01 2.228614e-01 2.228614e-01 2.228614e-01 2.228614e-01 2.228614e-01 2.228614e-01 2.228614e-01 2.228614e-01 2.228614e-01 2.228614e-01 2.228614e-01 2.228614e-01 2.228614e-01 2.228614e-01 2.228614e-01 2.228614e-01 2.228614e-01 2.228614e-01 2.228614e-01 2.228614e-01 2.228614e-01 2.228614e-01 2.228614e-01 2.228614e-01 2.228614e-01 2.228614e-01 2.228614e-01 2.228614e-01 2.228614e-01 2.228614e-01 2.228614e-01 2.228614e-01 2.228614e-01 2.228614e-01 2.228614e-01 2.228614e-01 2.228614e-01 2.228614e-01 2.228614e-01 2.228614e-01 2.228614e-01 2.228614e-01 2.228614e-01 2.228614e-01 2.228614e-01 2.228614e-01 2.228614e-01 2.228614e-01 2.228614e-01 2.228614e-01 2.228614e-01 2.228614e-01 2.228614e-01 2.228614e-01 2.228614e-01 2.228614e-01 2.228614e-01 2.228614e-01 2.228614e-01 2.228614e-01 2.228614e-01 2.228614e-01 2.228614e-01 2.228614e-01 2.228614e-01 2.228614e-01 2.228614e-01 2.228614e-01 2.228614e-01 2.228614e-01 2.228614e-01 2.228614e-01 2.228614e-01 2.228614e-01 2.228614e-01 2.228614e-01 2.228614e-01 2.228614e-01 2.228614e-01 2.228614e-01 2.228614e-01 2.228614e-01 2.228614e-01 2.228614e-01 2.228614e-01 2.228614e-01 2.228614e-01 2.228614e-01 2.228614e-01 2.228614e-01 2.228614e-01 2.228614e-01 2.228614e-01 2.228614e-01 2.228614e-01 2.228614e-01 2.228614e-01 2.228614e-01 2.228614e-01 2.228614e-01 2.228614e-01 2.228614e-01 2.228614e-01 2.228614e-01 2.228614e-01 2.228614e-01 2.228614e-01 2.228614e-01 2.228614e-01 2.228614e-01 2.228614e-01 2.228614e-01 2.228614e-01 2.228614e-01 2.228614e-01 2.228614e-01 2.228614e-01 2.228614e-01 2.228614e-01 2.228614e-01 2.228614e-01 2.228614e-01 2.228614e-01 2.228614e-01 2.228614e-01 2.228614e-01 2.228614e-01 2.228614e-01 2.228614e-01 2.228614e-01 2.228614e-01 2.228614e-01 2.228614e-01 2.228614e-01 2.228614e-01 2.228614e-01 2.228614e-01 2.228614e-01 2.228614e-01 2.228614e-01 2.228614e-01 2.228614e-01 2.228614e-01 2.228614e-01 2.228614e-01 2.228614e-01 2.228614e-01 2.228614e-01 2.228614e-01 2.228614e-01 2.228614e-01 2.228614e-01 2.228614e-01 2.228614e-01 2.228614e-01 2.228614e-01 2.228614e-01 2.228614e-01 2.228614e-01 2.228614e-01 2.228614e-01 2.228614e-01 2.228614e-01 2.228614e-01 2.228614e-01 2.228614e-01 2.228614e-01 2.228614e-01 2.228614e-01 2.228614e-01 2.228614e-01 2.228614e-01 2.228614e-01 2.228614e-01 2.228614e-01 2.228614e-01 2.228614e-01 2.228614e-01 2.228614e-01 2.228614e-01 2.228614e-01 2.228614e-01 2.228614e-01 2.228614e-01 2.228614e-01 2.228614e-01 2.228614e-01 2.228614e-01 2.228614e-01 2.228614e-01 2.228614e-01 2.228614e-01 2.228614e-01 2.228614e-01 2.228614e-01 2.228614e-01 2.228614e-01 2.228614e-01 2.228614e-01 2.228614e-01 2.228614e-01 2.228614e-01 2.228614e-01 2.228614e-01 2.228614e-01 2.228614e-01 2.228614e-01 2.228614e-01 2.228614e-01 2.228614e-01 2.228614e-01 2.228614e-01 2.228614e-01 2.228614e-01 2.228614e-01 2.228614e-01 2.228614e-01 2.228614e-01 2.228614e-01 2.228614e-01 2.228614e-01 2.228614e-01 2.228614e-01 2.228614e-01 2.228614e-01 2.228614e-01 2.228614e-01 2.228614e-01 2.228614e-01 2.228614e-01 2.228614e-01 2.228614e-01 2.228614e-01 2.228614e-01 2.228614e-01 2.228614e-01 2.228614e-01 2.228614e-01 2.228614e-01 2.228614e-01 2.228614e-01 2.228614e-01 2.228614e-01 2.228614e-01 2.228614e-01 2.228614e-01 2.228614e-01 2.228614e-01 2.228614e-01 2.228614e-01 2.228614e-01 2.228614e-01 2.228614e-01 2.228614e-01 2.228614e-01 2.228614e-01 2.228614e-01 2.228614e-01 2.228614e-01 2.228614e-01 2.228614e-01 2.228614e-01 2.228614e-01 2.228614e-01 2.228614e-01 2.228614e-01 2.228614e-01 2.228614e-01 2.228614e-01 2.228614e-01 2.228614e-01 2.228614e-01 2.228614e-01 2.228614e-01 2.228614e-01 2.228614e-01 2.228614e-01 2.228614e-01 2.228614e-01 2.228614e-01 2.228614e-01 2.228614e-01 2.228614e-01 2.228614e-01 2.228614e-01 2.228614e-01 2.228614e-01 2.228614e-01 2.228614e-01 2.228614e-01 2.228614e-01 2.228614e-01 2.228614e-01 2.228614e-01 2.228614e-01 2.228614e-01 2.228614e-01 2.228614e-01 2.228614e-01 2.228614e-01 2.228614e-01 2.228614e-01 2.228614e-01 2.228614e-01 2.228614e-01 2.228614e-01 2.228614e-01 2.228614e-01 2.228614e-01 2.228614e-01 2.228614e-01 2.228614e-01 2.228614e-01 2.228614e-01 2.228614e-01 2.228614e-01 2.228614e-01 2.228614e-01 2.228614e-01 2.228614e-01 2.228614e-01 2.228614e-01 2.228614e-01 2.228614e-01 2.228614e-01 2.228614e-01 2.228614e-01 2.228614e-01 2.228614e-01 2.228614e-01 2.228614e-01 2.228614e-01 2.228614e-01 2.228614e-01 2.228614e-01 2.228614e-01 2.228614e-01 2.228614e-01 2.228614e-01 2.228614e-01 2.228614e-01 2.228614e-01 2.228614e-01 2.228614e-01 2.228614e-01 2.228614e-01 2.228614e-01 2.228614e-01 2.228614e-01 2.228614e-01 2.228614e-01 2.228614e-01 2.228614e-01 2.228614e-01 2.228614e-01 2.228614e-01 2.228614e-01 2.228614e-01 2.228614e-01 2.228614e-01 2.228614e-01 2.228614e-01 2.228614e-01 2.228614e-01 2.228614e-01 2.228614e-01 2.228614e-01 2.228614e-01 2.228614e-01 2.228614e-01 2.228614e-01 2.228614e-01 2.228614e-01 2.228614e-01 2.228614e-01 2.228614e-01 2.228614e-01 2.228614e-01 2.228614e-01 2.228614e-01 2.228614e-01 2.228614e-01 2.228614e-01 2.228614e-01 2.228614e-01 2.228614e-01 2.228614e-01 2.228614e-01 2.228614e-01 2.228614e-01 2.228614e-01 2.228614e-01 2.228614e-01 2.228614e-01 2.228614e-01 2.228614e-01 2.228614e-01 2.228614e-01 2.228614e-01 2.228614e-01 2.228614e-01 2.228614e-01 2.228614e-01 2.228614e-01 2.228614e-01 2.228614e-01 2.228614e-01 2.228614e-01 2.228614e-01 2.228614e-01 2.228614e-01 2.228614e-01 2.228614e-01 2.228614e-01 2.228614e-01 2.228614e-01 2.228614e-01 2.228614e-01 2.228614e-01 2.228614e-01 2.228614e-01 2.228614e-01 2.228614e-01 2.228614e-01 2.228614e-01 2.228614e-01 2.228614e-01 2.228614e-01 2.228614e-01 2.228614e-01 2.228614e-01 2.228614e-01 2.228614e-01 2.228614e-01 2.228614e-01 2.228614e-01 2.228614e-01 2.228614e-01 2.228614e-01 2.228614e-01 2.228614e-01 2.228614e-01 2.228614e-01 2.228614e-01 2.228614e-01 2.228614e-01 2.228614e-01 2.228614e-01 2.228614e-01 2.228614e-01 2.228614e-01 2.228614e-01 2.228614e-01 2.228614e-01 2.228614e-01 2.228614e-01 2.228614e-01 2.228614e-01 2.228614e-01 2.228614e-01 2.228614e-01 2.228614e-01 2.228614e-01 2.228614e-01 2.228614e-01 2.228614e-01 2.228614e-01 2.228614e-01 2.228614e-01 2.228614e-01 2.228614e-01 2.228614e-01 2.228614e-01 2.228614e-01 2.228614e-01 2.228614e-01 2.228614e-01 2.228614e-01 2.228614e-01 2.228614e-01 2.228614e-01 2.228614e-01 2.228614e-01 2.228614e-01 2.228614e-01 2.228614e-01 2.228614e-01 2.228614e-01 2.228614e-01 2.228614e-01 2.228614e-01 2.228614e-01 2.228614e-01 2.228614e-01 2.228614e-01 2.228614e-01 2.228614e-01 2.228614e-01 2.228614e-01 2.228614e-01 2.228614e-01 2.228614e-01 2.228614e-01 2.228614e-01 2.228614e-01 2.228614e-01 2.228614e-01 2.228614e-01 2.228614e-01 2.228614e-01 2.228614e-01 2.228614e-01 2.228614e-01 2.228614e-01 2.228614e-01 2.228614e-01 2.228614e-01 2.228614e-01 2.228614e-01 2.228614e-01 2.228614e-01 2.228614e-01 2.228614e-01 2.228614e-01 2.228614e-01 2.228614e-01 2.228614e-01 2.228614e-01 2.228614e-01 2.228614e-01 2.228614e-01 2.228614e-01 2.228614e-01 2.228614e-01 2.228614e-01 2.228614e-01 2.228614e-01 2.228614e-01 2.228614e-01 2.228614e-01 2.228614e-01 2.228614e-01 2.228614e-01 2.228614e-01 2.228614e-01 2.228614e-01 2.228614e-01 2.228614e-01 2.228614e-01 2.228614e-01 2.228614e-01 2.228614e-01 2.228614e-01 2.228614e-01 2.228614e-01 2.228614e-01 2.228614e-01 2.228614e-01 2.228614e-01 2.228614e-01 2.228614e-01 2.228614e-01 2.228614e-01 2.228614e-01 2.228614e-01 2.228614e-01 2.228614e-01 2.228614e-01 2.228614e-01 2.228614e-01 2.228614e-01 2.228614e-01 2.228614e-01 2.228614e-01 2.228614e-01 2.228614e-01 2.228614e-01 2.228614e-01 2.228614e-01 2.228614e-01 2.228614e-01 2.228614e-01 2.228614e-01 2.228614e-01 2.228614e-01 2.228614e-01 2.228614e-01 2.228614e-01 2.228614e-01 2.228614e-01 2.228614e-01 2.228614e-01 2.228614e-01 2.228614e-01 2.228614e-01 2.228614e-01 2.228614e-01 2.228614e-01 2.228614e-01 2.228614e-01 2.228614e-01 2.228614e-01 2.228614e-01 2.228614e-01 2.228614e-01 2.228614e-01 2.228614e-01 2.228614e-01 2.228614e-01 2.228614e-01 2.228614e-01 2.228614e-01 2.228614e-01 2.228614e-01 2.228614e-01 2.228614e-01 2.228614e-01 2.228614e-01 2.228614e-01 2.228614e-01 2.228614e-01 2.228614e-01 2.228614e-01 2.228614e-01 2.228614e-01 2.228614e-01 2.228614e-01 2.228614e-01 2.228614e-01 2.228614e-01 2.228614e-01 2.228614e-01 2.228614e-01 2.228614e-01 2.228614e-01 2.228614e-01 2.228614e-01 2.228614e-01 2.228614e-01 2.228614e-01 2.228614e-01 2.228614e-01 2.228614e-01 2.228614e-01 2.228614e-01 2.228614e-01 2.228614e-01 2.228614e-01 2.228614e-01 2.228614e-01 2.228614e-01 2.228614e-01 2.228614e-01 2.228614e-01 2.228614e-01 2.228614e-01 2.228614e-01 2.228614e-01 2.228614e-01 2.228614e-01 2.228614e-01 2.228614e-01 2.228614e-01 2.228614e-01 2.228614e-01 2.228614e-01 2.228614e-01 2.228614e-01 2.228614e-01 2.228614e-01 2.228614e-01 2.228614e-01 2.228614e-01 2.228614e-01 2.228614e-01 2.228614e-01 2.228614e-01 2.228614e-01 2.228614e-01 2.228614e-01 2.228614e-01 2.228614e-01 2.228614e-01 2.228614e-01 2.228614e-01 2.228614e-01 2.228614e-01 2.228614e-01 2.228614e-01 2.228614e-01 2.228614e-01 2.228614e-01 2.228614e-01 2.228614e-01 2.228614e-01 2.228614e-01 2.228614e-01 2.228614e-01 2.228614e-01 2.228614e-01 2.228614e-01 2.228614e-01 2.228614e-01 2.228614e-01 2.228614e-01 2.228614e-01 2.228614e-01 2.228614e-01 2.228614e-01 2.228614e-01 2.228614e-01 2.228614e-01 2.228614e-01 2.228614e-01 2.228614e-01 2.228614e-01 2.228614e-01 2.228614e-01 2.228614e-01 2.228614e-01 2.228614e-01 2.228614e-01 2.228614e-01 2.228614e-01 2.228614e-01 2.228614e-01 2.228614e-01 2.228614e-01 2.228614e-01 2.228614e-01 2.228614e-01 2.228614e-01 2.228614e-01 2.228614e-01 2.228614e-01 2.228614e-01 2.228614e-01 2.228614e-01 2.228614e-01 2.228614e-01 2.228614e-01 2.228614e-01 2.228614e-01 2.228614e-01 2.228614e-01 2.228614e-01 2.228614e-01 2.228614e-01 2.228614e-01 2.228614e-01 2.228614e-01 2.228614e-01 2.228614e-01 2.228614e-01 2.228614e-01 2.228614e-01 2.228614e-01 2.228614e-01 2.228614e-01 2.228614e-01 2.228614e-01 2.228614e-01 2.228614e-01 2.228614e-01 2.228614e-01 2.228614e-01 2.228614e-01 2.228614e-01 2.228614e-01 2.228614e-01 2.228614e-01 2.228614e-01 2.228614e-01 2.228614e-01 2.228614e-01 2.228614e-01 2.228614e-01 2.228614e-01 2.228614e-01 2.228614e-01 2.228614e-01 2.228614e-01 2.228614e-01 2.228614e-01 2.228614e-01 2.228614e-01 2.228614e-01 2.228614e-01 2.228614e-01 2.228614e-01 2.228614e-01 2.228614e-01 2.228614e-01 2.228614e-01 2.228614e-01 2.228614e-01 2.228614e-01 2.228614e-01 2.228614e-01 2.228614e-01 2.228614e-01 2.228614e-01 2.228614e-01 2.228614e-01 2.228614e-01 2.228614e-01 2.228614e-01 2.228614e-01 2.228614e-01 2.228614e-01 2.228614e-01 2.228614e-01 2.228614e-01 2.228614e-01 2.228614e-01 2.228614e-01 2.228614e-01 2.228614e-01 2.228614e-01 2.228614e-01 2.228614e-01 2.228614e-01 2.228614e-01 2.228614e-01 2.228614e-01 2.228614e-01 2.228614e-01 2.228614e-01 2.228614e-01 2.228614e-01 2.228614e-01 2.228614e-01 2.228614e-01 2.228614e-01 2.228614e-01 2.228614e-01 2.228614e-01 2.228614e-01 2.228614e-01 2.228614e-01 2.228614e-01 2.228614e-01 2.228614e-01 2.228614e-01 2.228614e-01 2.228614e-01 2.228614e-01 2.228614e-01 2.228614e-01 2.228614e-01 2.228614e-01 2.228614e-01 2.228614e-01 2.228614e-01 2.228614e-01 2.228614e-01 2.228614e-01 2.228614e-01 2.228614e-01 2.228614e-01 2.228614e-01 2.228614e-01 2.228614e-01 2.228614e-01 2.228614e-01 2.228614e-01 2.228614e-01 2.228614e-01 2.228614e-01 2.228614e-01 2.228614e-01 2.228614e-01 2.228614e-01 2.228614e-01 2.228614e-01 2.228614e-01 2.228614e-01 2.228614e-01 2.228614e-01 2.228614e-01 2.228614e-01 2.228614e-01 2.228614e-01 2.228614e-01 2.228614e-01 2.228614e-01 2.228614e-01 2.228614e-01 2.228614e-01 2.228614e-01 2.228614e-01 2.228614e-01 2.228614e-01 2.228614e-01 2.228614e-01 2.228614e-01 2.228614e-01 2.228614e-01 2.228614e-01 2.228614e-01 2.228614e-01 2.228614e-01 2.228614e-01 2.228614e-01 2.228614e-01 2.228614e-01 2.228614e-01 2.228614e-01 2.228614e-01 2.228614e-01 2.228614e-01 2.228614e-01 2.228614e-01 2.228614e-01 2.228614e-01 2.228614e-01 2.228614e-01 2.228614e-01 2.228614e-01 2.228614e-01 2.228614e-01 2.228614e-01 2.228614e-01 2.228614e-01 2.228614e-01 2.228614e-01 2.228614e-01 2.228614e-01 2.228614e-01 2.228614e-01 2.228614e-01 2.228614e-01 2.228614e-01 2.228614e-01 2.228614e-01 2.228614e-01 2.228614e-01 2.228614e-01 2.228614e-01 2.228614e-01 2.228614e-01 2.228614e-01 2.228614e-01 2.228614e-01 2.228614e-01 2.228614e-01 2.228614e-01 2.228614e-01 2.228614e-01 2.228614e-01 2.228614e-01 2.228614e-01 2.228614e-01 2.228614e-01 2.228614e-01 2.228614e-01 2.228614e-01 2.228614e-01 2.228614e-01 2.228614e-01 2.228614e-01 2.228614e-01 2.228614e-01 2.228614e-01 2.228614e-01 2.228614e-01 2.228614e-01 2.228614e-01 2.228614e-01 2.228614e-01 2.228614e-01 2.228614e-01 2.228614e-01 2.228614e-01 2.228614e-01 2.228614e-01 2.228614e-01 2.228614e-01 2.228614e-01 2.228614e-01 2.228614e-01 2.228614e-01 2.228614e-01 2.228614e-01 2.228614e-01 2.228614e-01 2.228614e-01 2.228614e-01 2.228614e-01 2.228614e-01 2.228614e-01 2.228614e-01 2.228614e-01 2.228614e-01 2.228614e-01 2.228614e-01 2.228614e-01 2.228614e-01 2.228614e-01 2.228614e-01 2.228614e-01 2.228614e-01 2.228614e-01 2.228614e-01 2.228614e-01 2.228614e-01 2.228614e-01 2.228614e-01 2.228614e-01 2.228614e-01 2.228614e-01 2.228614e-01 2.228614e-01 2.228614e-01 2.228614e-01 2.228614e-01 2.228614e-01 2.228614e-01 2.228614e-01 2.228614e-01 2.228614e-01 2.228614e-01 2.228614e-01 2.228614e-01 2.228614e-01 2.228614e-01 2.228614e-01 2.228614e-01 2.228614e-01 2.228614e-01 2.228614e-01 2.228614e-01 2.228614e-01 2.228614e-01 2.228614e-01 2.228614e-01 2.228614e-01 2.228614e-01 2.228614e-01 2.228614e-01 2.228614e-01 2.228614e-01 2.228614e-01 2.228614e-01 2.228614e-01 2.228614e-01 2.228614e-01 2.228614e-01 2.228614e-01 2.228614e-01 2.228614e-01 2.228614e-01 2.228614e-01 2.228614e-01 2.228614e-01 2.228614e-01 2.228614e-01 2.228614e-01 2.228614e-01 2.228614e-01 2.228614e-01 2.228614e-01 2.228614e-01 2.228614e-01 2.228614e-01 2.228614e-01 2.228614e-01 2.228614e-01 2.228614e-01 2.228614e-01 2.228614e-01 2.228614e-01 2.228614e-01 2.228614e-01 2.228614e-01 2.228614e-01 2.228614e-01 2.228614e-01 2.228614e-01 2.228614e-01 2.228614e-01 2.228614e-01 2.228614e-01 2.228614e-01 2.228614e-01 2.228614e-01 2.228614e-01 2.228614e-01 2.228614e-01 2.228614e-01 2.228614e-01 2.228614e-01 2.228614e-01 2.228614e-01 2.228614e-01 2.228614e-01 2.228614e-01 2.228614e-01 2.228614e-01 2.228614e-01 2.228614e-01 2.228614e-01 2.228614e-01 2.228614e-01 2.228614e-01 2.228614e-01 2.228614e-01 2.228614e-01 2.228614e-01 2.228614e-01 2.228614e-01 2.228614e-01 2.228614e-01 2.228614e-01 2.228614e-01 2.228614e-01 2.228614e-01 2.228614e-01 2.228614e-01 2.228614e-01 2.228614e-01 2.228614e-01 2.228614e-01 2.228614e-01 2.228614e-01 2.228614e-01 2.228614e-01 2.228614e-01 2.228614e-01 2.228614e-01 2.228614e-01 2.228614e-01 2.228614e-01 2.228614e-01 2.228614e-01 2.228614e-01 2.228614e-01 2.228614e-01 2.228614e-01 2.228614e-01 2.228614e-01 2.228614e-01 2.228614e-01 2.228614e-01 2.228614e-01 2.228614e-01 2.228614e-01 2.228614e-01 2.228614e-01 2.228614e-01 2.228614e-01 2.228614e-01 2.228614e-01 2.228614e-01 2.228614e-01 2.228614e-01 2.228614e-01 2.228614e-01 2.228614e-01 2.228614e-01 2.228614e-01 2.228614e-01 2.228614e-01 2.228614e-01 2.228614e-01 2.228614e-01 2.228614e-01 2.228614e-01 2.228614e-01 2.228614e-01 2.228614e-01 2.228614e-01 2.228614e-01 2.228614e-01 2.228614e-01 2.228614e-01 2.228614e-01 2.228614e-01 2.228614e-01 2.228614e-01 2.228614e-01 2.228614e-01 2.228614e-01 2.228614e-01 2.228614e-01 2.228614e-01 2.228614e-01 2.228614e-01 2.228614e-01 2.228614e-01 2.228614e-01 2.228614e-01 2.228614e-01 2.228614e-01 2.228614e-01 2.228614e-01 2.228614e-01 2.228614e-01 2.228614e-01 2.228614e-01 2.228614e-01 2.228614e-01 2.228614e-01 2.228614e-01 2.228614e-01 2.228614e-01 2.228614e-01 2.228614e-01 2.228614e-01 2.228614e-01 2.228614e-01 2.228614e-01 2.228614e-01 2.228614e-01 2.228614e-01 2.228614e-01 2.228614e-01 2.228614e-01 2.228614e-01 2.228614e-01 2.228614e-01 2.228614e-01 2.228614e-01 2.228614e-01 2.228614e-01 2.228614e-01 2.228614e-01 2.228614e-01 2.228614e-01 2.228614e-01 2.228614e-01 2.228614e-01 2.228614e-01 2.228614e-01 2.228614e-01 2.228614e-01 2.228614e-01 2.228614e-01 2.228614e-01 2.228614e-01 2.228614e-01 2.228614e-01 2.228614e-01 2.228614e-01 2.228614e-01 2.228614e-01 2.228614e-01 2.228614e-01 2.228614e-01 2.228614e-01 2.228614e-01 2.228614e-01 2.228614e-01 2.228614e-01 2.228614e-01 2.228614e-01 2.228614e-01 2.228614e-01 2.228614e-01 2.228614e-01 2.228614e-01 2.228614e-01 2.228614e-01 2.228614e-01 2.228614e-01 2.228614e-01 2.228614e-01 2.228614e-01 2.228614e-01 2.228614e-01 2.228614e-01 2.228614e-01 2.228614e-01 2.228614e-01 2.228614e-01 2.228614e-01 2.228614e-01 2.228614e-01 2.228614e-01 2.228614e-01 2.228614e-01 2.228614e-01 2.228614e-01 2.228614e-01 2.228614e-01 2.228614e-01 2.228614e-01 2.228614e-01 2.228614e-01 2.228614e-01 2.228614e-01 2.228614e-01 2.228614e-01 2.228614e-01 2.228614e-01 2.228614e-01 2.228614e-01 2.228614e-01 2.228614e-01 2.228614e-01 2.228614e-01 2.228614e-01 2.228614e-01 2.228614e-01 2.228614e-01 2.228614e-01 2.228614e-01 2.228614e-01 2.228614e-01 2.228614e-01 2.228614e-01 2.228614e-01 2.228614e-01 2.228614e-01 2.228614e-01 2.228614e-01 2.228614e-01 2.228614e-01 2.228614e-01 2.228614e-01 2.228614e-01 2.228614e-01 2.228614e-01 2.228614e-01 2.228614e-01 2.228614e-01 2.228614e-01 2.228614e-01 2.228614e-01 2.228614e-01 2.228614e-01 2.228614e-01 2.228614e-01 2.228614e-01 2.228614e-01 2.228614e-01 2.228614e-01 2.228614e-01 2.228614e-01 2.228614e-01 2.228614e-01 2.228614e-01 2.228614e-01 2.228614e-01 2.228614e-01 2.228614e-01 2.228614e-01 2.228614e-01 2.228614e-01 2.228614e-01 2.228614e-01 2.228614e-01 2.228614e-01 2.228614e-01 2.228614e-01 2.228614e-01 2.228614e-01 2.228614e-01 2.228614e-01 2.228614e-01 2.228614e-01 2.228614e-01 2.228614e-01 2.228614e-01 2.228614e-01 2.228614e-01 2.228614e-01 2.228614e-01 2.228614e-01 2.228614e-01 2.228614e-01 2.228614e-01 2.228614e-01 2.228614e-01 2.228614e-01 2.228614e-01 2.228614e-01 2.228614e-01 2.228614e-01 2.228614e-01 2.228614e-01 2.228614e-01 2.228614e-01 2.228614e-01 2.228614e-01 2.228614e-01 2.228614e-01 2.228614e-01 2.228614e-01 2.228614e-01 2.228614e-01 2.228614e-01 2.228614e-01 2.228614e-01 2.228614e-01 2.228614e-01 2.228614e-01 2.228614e-01 2.228614e-01 2.228614e-01 2.228614e-01 2.228614e-01 2.228614e-01 2.228614e-01 2.228614e-01 2.228614e-01 2.228614e-01 2.228614e-01 2.228614e-01 2.228614e-01 2.228614e-01 2.228614e-01 2.228614e-01 2.228614e-01 2.228614e-01 2.228614e-01 2.228614e-01 2.228614e-01 2.228614e-01 2.228614e-01 2.228614e-01 2.228614e-01 2.228614e-01 2.228614e-01 2.228614e-01 2.228614e-01 2.228614e-01 2.228614e-01 2.228614e-01 2.228614e-01 2.228614e-01 2.228614e-01 2.228614e-01 2.228614e-01 2.228614e-01 2.228614e-01 2.228614e-01 2.228614e-01 2.228614e-01 2.228614e-01 2.228614e-01 2.228614e-01 2.228614e-01 2.228614e-01 2.228614e-01 2.228614e-01 2.228614e-01 2.228614e-01 2.228614e-01 2.228614e-01 2.228614e-01 2.228614e-01 2.228614e-01 2.228614e-01 2.228614e-01 2.228614e-01 2.228614e-01 2.228614e-01 2.228614e-01 2.228614e-01 2.228614e-01 2.228614e-01 2.228614e-01 2.228614e-01 2.228614e-01 2.228614e-01 2.228614e-01 2.228614e-01 2.228614e-01 2.228614e-01 2.228614e-01 2.228614e-01 2.228614e-01 2.228614e-01 2.228614e-01 2.228614e-01 2.228614e-01 2.228614e-01 2.228614e-01 2.228614e-01 2.228614e-01 2.228614e-01 2.228614e-01 2.228614e-01 2.228614e-01 2.228614e-01 2.228614e-01 2.228614e-01 2.228614e-01 2.228614e-01 2.228614e-01 2.228614e-01 2.228614e-01 2.228614e-01 2.228614e-01 2.228614e-01 2.228614e-01 2.228614e-01 2.228614e-01 2.228614e-01 2.228614e-01 2.228614e-01 2.228614e-01 2.228614e-01 2.228614e-01 2.228614e-01 2.228614e-01 2.228614e-01 2.228614e-01 2.228614e-01 2.228614e-01 2.228614e-01 2.228614e-01 2.228614e-01 2.228614e-01 2.228614e-01 2.228614e-01 2.228614e-01 2.228614e-01 2.228614e-01 2.228614e-01 2.228614e-01 2.228614e-01 2.228614e-01 2.228614e-01 2.228614e-01 2.228614e-01 2.228614e-01 2.228614e-01 2.228614e-01 2.228614e-01 2.228614e-01 2.228614e-01 2.228614e-01 2.228614e-01 2.228614e-01 2.228614e-01 2.228614e-01 2.228614e-01 2.228614e-01 2.228614e-01 2.228614e-01 2.228614e-01 2.228614e-01 2.228614e-01 2.228614e-01 2.228614e-01 2.228614e-01 2.228614e-01 2.228614e-01 2.228614e-01 2.228614e-01 2.228614e-01 2.228614e-01 2.228614e-01 2.228614e-01 2.228614e-01 2.228614e-01 2.228614e-01 2.228614e-01 2.228614e-01 2.228614e-01 2.228614e-01 2.228614e-01 2.228614e-01 2.228614e-01 2.228614e-01 2.228614e-01 2.228614e-01 2.228614e-01 2.228614e-01 2.228614e-01 2.228614e-01 2.228614e-01 2.228614e-01 2.228614e-01 2.228614e-01 2.228614e-01 2.228614e-01 2.228614e-01 2.228614e-01 2.228614e-01 2.228614e-01 2.228614e-01 2.228614e-01 2.228614e-01 2.228614e-01 2.228614e-01 2.228614e-01 2.228614e-01 2.228614e-01 2.228614e-01 2.228614e-01 2.228614e-01 2.228614e-01 2.228614e-01 2.228614e-01 2.228614e-01 2.228614e-01 2.228614e-01 2.228614e-01 2.228614e-01 2.228614e-01 2.228614e-01 2.228614e-01 2.228614e-01 2.228614e-01 2.228614e-01 2.228614e-01 2.228614e-01 2.228614e-01 2.228614e-01 2.228614e-01 2.228614e-01 2.228614e-01 2.228614e-01 2.228614e-01 2.228614e-01 2.228614e-01 2.228614e-01 2.228614e-01 2.228614e-01 2.228614e-01 2.228614e-01 2.228614e-01 2.228614e-01 2.228614e-01 2.228614e-01 2.228614e-01 2.228614e-01 2.228614e-01 2.228614e-01 2.228614e-01 2.228614e-01 2.228614e-01 2.228614e-01 2.228614e-01 2.228614e-01 2.228614e-01 2.228614e-01 2.228614e-01 2.228614e-01 2.228614e-01 2.228614e-01 2.228614e-01 2.228614e-01 2.228614e-01 2.228614e-01 2.228614e-01 2.228614e-01 2.228614e-01 2.228614e-01 2.228614e-01 2.228614e-01 2.228614e-01 2.228614e-01 2.228614e-01 2.228614e-01 2.228614e-01 2.228614e-01 2.228614e-01 2.228614e-01 2.228614e-01 2.228614e-01 2.228614e-01 2.228614e-01 2.228614e-01 2.228614e-01 2.228614e-01 2.228614e-01 2.228614e-01 2.228614e-01 2.228614e-01 2.228614e-01 2.228614e-01 2.228614e-01 2.228614e-01 2.228614e-01 2.228614e-01 2.228614e-01 2.228614e-01 2.228614e-01 2.228614e-01 2.228614e-01 2.228614e-01 2.228614e-01 2.228614e-01 2.228614e-01 2.228614e-01 2.228614e-01 2.228614e-01 2.228614e-01 2.228614e-01 2.228614e-01 2.228614e-01 2.228614e-01 2.228614e-01 2.228614e-01 2.228614e-01 2.228614e-01 2.228614e-01 2.228614e-01 2.228614e-01 2.228614e-01 2.228614e-01 2.228614e-01 2.228614e-01 2.228614e-01 2.228614e-01 2.228614e-01 2.228614e-01 2.228614e-01 2.228614e-01 2.228614e-01 2.228614e-01 2.228614e-01 2.228614e-01 2.228614e-01 2.228614e-01 2.228614e-01 2.228614e-01 2.228614e-01 2.228614e-01 2.228614e-01 2.228614e-01 2.228614e-01 2.228614e-01 2.228614e-01 2.228614e-01 2.228614e-01 2.228614e-01 2.228614e-01 2.228614e-01 2.228614e-01 2.228614e-01 2.228614e-01 2.228614e-01 2.228614e-01 2.228614e-01 2.228614e-01 2.228614e-01 2.228614e-01 2.228614e-01 2.228614e-01 2.228614e-01 2.228614e-01 2.228614e-01 2.228614e-01 2.228614e-01 2.228614e-01 2.228614e-01 2.228614e-01 2.228614e-01 2.228614e-01 2.228614e-01 2.228614e-01 2.228614e-01 2.228614e-01 2.228614e-01 2.228614e-01 2.228614e-01 2.228614e-01 2.228614e-01 2.228614e-01 2.228614e-01 2.228614e-01 2.228614e-01 2.228614e-01 2.228614e-01 2.228614e-01 2.228614e-01 2.228614e-01 2.228614e-01 2.228614e-01 2.228614e-01 2.228614e-01 2.228614e-01 2.228614e-01 2.228614e-01 2.228614e-01 2.228614e-01 2.228614e-01 2.228614e-01 2.228614e-01 2.228614e-01 2.228614e-01 2.228614e-01 2.228614e-01 2.228614e-01 2.228614e-01 2.228614e-01 2.228614e-01 2.228614e-01 2.228614e-01 2.228614e-01 2.228614e-01 2.228614e-01 2.228614e-01 2.228614e-01 2.228614e-01 2.228614e-01 2.228614e-01 2.228614e-01 2.228614e-01 2.228614e-01 2.228614e-01 2.228614e-01 2.228614e-01 2.228614e-01 2.228614e-01 2.228614e-01 2.228614e-01 2.228614e-01 2.228614e-01 2.228614e-01 2.228614e-01 2.228614e-01 2.228614e-01 2.228614e-01 2.228614e-01 2.228614e-01 2.228614e-01 2.228614e-01 2.228614e-01 2.228614e-01 2.228614e-01 2.228614e-01 2.228614e-01 2.228614e-01 2.228614e-01 2.228614e-01 2.228614e-01 2.228614e-01 2.228614e-01 2.228614e-01 2.228614e-01 2.228614e-01 2.228614e-01 2.228614e-01 2.228614e-01 2.228614e-01 2.228614e-01 2.228614e-01 2.228614e-01 2.228614e-01 2.228614e-01 2.228614e-01 2.228614e-01 2.228614e-01 2.228614e-01 2.228614e-01 2.228614e-01 2.228614e-01 2.228614e-01 2.228614e-01 2.228614e-01 2.228614e-01 2.228614e-01 2.228614e-01 2.228614e-01 2.228614e-01 2.228614e-01 2.228614e-01 2.228614e-01 2.228614e-01 2.228614e-01 2.228614e-01 2.228614e-01 2.228614e-01 2.228614e-01 2.228614e-01 2.228614e-01 2.228614e-01 2.228614e-01 2.228614e-01 2.228614e-01 2.228614e-01 2.228614e-01 2.228614e-01 2.228614e-01 2.228614e-01 2.228614e-01 2.228614e-01 2.228614e-01 2.228614e-01 2.228614e-01 2.228614e-01 2.228614e-01 2.228614e-01 2.228614e-01 2.228614e-01 2.228614e-01 2.228614e-01 2.228614e-01 2.228614e-01 2.228614e-01 2.228614e-01 2.228614e-01 2.228614e-01 2.228614e-01 2.228614e-01 2.228614e-01 2.228614e-01 2.228614e-01 2.228614e-01 2.228614e-01 2.228614e-01 2.228614e-01 2.228614e-01 2.228614e-01 2.228614e-01 2.228614e-01 2.228614e-01 2.228614e-01 2.228614e-01 2.228614e-01 2.228614e-01 2.228614e-01 2.228614e-01 2.228614e-01 2.228614e-01 2.228614e-01 2.228614e-01 2.228614e-01 2.228614e-01 2.228614e-01 2.228614e-01 2.228614e-01 2.228614e-01 2.228614e-01 2.228614e-01 2.228614e-01 2.228614e-01 2.228614e-01 2.228614e-01 2.228614e-01 2.228614e-01 2.228614e-01 2.228614e-01 2.228614e-01 2.228614e-01 2.228614e-01 2.228614e-01 2.228614e-01 2.228614e-01 2.228614e-01 2.228614e-01 2.228614e-01 2.228614e-01 2.228614e-01 2.228614e-01 2.228614e-01 2.228614e-01 2.228614e-01 2.228614e-01 2.228614e-01 2.228614e-01 2.228614e-01 2.228614e-01 2.228614e-01 2.228614e-01 2.228614e-01 2.228614e-01 2.228614e-01 2.228614e-01 2.228614e-01 2.228614e-01 2.228614e-01 2.228614e-01 2.228614e-01 2.228614e-01 2.228614e-01 2.228614e-01 2.228614e-01 2.228614e-01 2.228614e-01 2.228614e-01 2.228614e-01 2.228614e-01 2.228614e-01 2.228614e-01 2.228614e-01 2.228614e-01 2.228614e-01 2.228614e-01 2.228614e-01 2.228614e-01 2.228614e-01 2.228614e-01 2.228614e-01 2.228614e-01 2.228614e-01 2.228614e-01 2.228614e-01 2.228614e-01 2.228614e-01 2.228614e-01 2.228614e-01 2.228614e-01 2.228614e-01 2.228614e-01 2.228614e-01 2.228614e-01 2.228614e-01 2.228614e-01 2.228614e-01 2.228614e-01 2.228614e-01 2.228614e-01 2.228614e-01 2.228614e-01 2.228614e-01 2.228614e-01 2.228614e-01 2.228614e-01 2.228614e-01 2.228614e-01 2.228614e-01 2.228614e-01 2.228614e-01 2.228614e-01 2.228614e-01 2.228614e-01 2.228614e-01 2.228614e-01 2.228614e-01 2.228614e-01 2.228614e-01 2.228614e-01 2.228614e-01 2.228614e-01 2.228614e-01 2.228614e-01 2.228614e-01 2.228614e-01 2.228614e-01 2.228614e-01 2.228614e-01 2.228614e-01 2.228614e-01 2.228614e-01 2.228614e-01 2.228614e-01 2.228614e-01 2.228614e-01 2.228614e-01 2.228614e-01 2.228614e-01 2.228614e-01 2.228614e-01 2.228614e-01 2.228614e-01 2.228614e-01 2.228614e-01 2.228614e-01 2.228614e-01 2.228614e-01 2.228614e-01 2.228614e-01 2.228614e-01 2.228614e-01 2.228614e-01 2.228614e-01 2.228614e-01 2.228614e-01 2.228614e-01 2.228614e-01 2.228614e-01 2.228614e-01 2.228614e-01 2.228614e-01 2.228614e-01 2.228614e-01 2.228614e-01 2.228614e-01 2.228614e-01 2.228614e-01 2.228614e-01 2.228614e-01 2.228614e-01 2.228614e-01 2.228614e-01 2.228614e-01 2.228614e-01 2.228614e-01 2.228614e-01 2.228614e-01 2.228614e-01 2.228614e-01 2.228614e-01 2.228614e-01 2.228614e-01 2.228614e-01 2.228614e-01 2.228614e-01 2.228614e-01 2.228614e-01 2.228614e-01 2.228614e-01 2.228614e-01 2.228614e-01 2.228614e-01 2.228614e-01 2.228614e-01 2.228614e-01 2.228614e-01 2.228614e-01 2.228614e-01 2.228614e-01 2.228614e-01 2.228614e-01 2.228614e-01 2.228614e-01 2.228614e-01 2.228614e-01 2.228614e-01 2.228614e-01 2.228614e-01 2.228614e-01 2.228614e-01 2.228614e-01 2.228614e-01 2.228614e-01 2.228614e-01 2.228614e-01 2.228614e-01 2.228614e-01 2.228614e-01 2.228614e-01 2.228614e-01 2.228614e-01 2.228614e-01 2.228614e-01 2.228614e-01 2.228614e-01 2.228614e-01 2.228614e-01 2.228614e-01 2.228614e-01 2.228614e-01 2.228614e-01 2.228614e-01 2.228614e-01 2.228614e-01 2.228614e-01 2.228614e-01 2.228614e-01 2.228614e-01 2.228614e-01 2.228614e-01 2.228614e-01 2.228614e-01 2.228614e-01 2.228614e-01 2.228614e-01 2.228614e-01 2.228614e-01 2.228614e-01 2.228614e-01 2.228614e-01 2.228614e-01 2.228614e-01 2.228614e-01 2.228614e-01 2.228614e-01 2.228614e-01 2.228614e-01 2.228614e-01 2.228614e-01 2.228614e-01 2.228614e-01 2.228614e-01 2.228614e-01 2.228614e-01 2.228614e-01 2.228614e-01 2.228614e-01 2.228614e-01 2.228614e-01 2.228614e-01 2.228614e-01 2.228614e-01 2.228614e-01 2.228614e-01 2.228614e-01 2.228614e-01 2.228614e-01 2.228614e-01 2.228614e-01 2.228614e-01 2.228614e-01 2.228614e-01 2.228614e-01 2.228614e-01 2.228614e-01 2.228614e-01 2.228614e-01 2.228614e-01 2.228614e-01 2.228614e-01 2.228614e-01 2.228614e-01 2.228614e-01 2.228614e-01 2.228614e-01 2.228614e-01 2.228614e-01 2.228614e-01 2.228614e-01 2.228614e-01 2.228614e-01 2.228614e-01 2.228614e-01 2.228614e-01 2.228614e-01 2.228614e-01 2.228614e-01 2.228614e-01 2.228614e-01 2.228614e-01 2.228614e-01 2.228614e-01 2.228614e-01 2.228614e-01 2.228614e-01 2.228614e-01 2.228614e-01 2.228614e-01 2.228614e-01 2.228614e-01 2.228614e-01 2.228614e-01 2.228614e-01 2.228614e-01 2.228614e-01 2.228614e-01 2.228614e-01 2.228614e-01 2.228614e-01 2.228614e-01 2.228614e-01 2.228614e-01 2.228614e-01 2.228614e-01 2.228614e-01 2.228614e-01 2.228614e-01 2.228614e-01 2.228614e-01 2.228614e-01 2.228614e-01 2.228614e-01 2.228614e-01 2.228614e-01 2.228614e-01 2.228614e-01 2.228614e-01 2.228614e-01 2.228614e-01 2.228614e-01 2.228614e-01 2.228614e-01 2.228614e-01 2.228614e-01 2.228614e-01 2.228614e-01 2.228614e-01 2.228614e-01 2.228614e-01 2.228614e-01 2.228614e-01 2.228614e-01 2.228614e-01 2.228614e-01 2.228614e-01 2.228614e-01 2.228614e-01 2.228614e-01 2.228614e-01 2.228614e-01 2.228614e-01 2.228614e-01 2.228614e-01 2.228614e-01 2.228614e-01 2.228614e-01 2.228614e-01 2.228614e-01 2.228614e-01 2.228614e-01 2.228614e-01 2.228614e-01 2.228614e-01 2.228614e-01 2.228614e-01 2.228614e-01 2.228614e-01 2.228614e-01 2.228614e-01 2.228614e-01 2.228614e-01 2.228614e-01 2.228614e-01 2.228614e-01 2.228614e-01 2.228614e-01 2.228614e-01 2.228614e-01 2.228614e-01 2.228614e-01 2.228614e-01 2.228614e-01 2.228614e-01 2.228614e-01 2.228614e-01 2.228614e-01 2.228614e-01 2.228614e-01 2.228614e-01 2.228614e-01 2.228614e-01 2.228614e-01 2.228614e-01 2.228614e-01 2.228614e-01 2.228614e-01 2.228614e-01 2.228614e-01 2.228614e-01 2.228614e-01 2.228614e-01 2.228614e-01 2.228614e-01 2.228614e-01 2.228614e-01 2.228614e-01 2.228614e-01 2.228614e-01 2.228614e-01 2.228614e-01 2.228614e-01 2.228614e-01 2.228614e-01 2.228614e-01 2.228614e-01 2.228614e-01 2.228614e-01 2.228614e-01 2.228614e-01 2.228614e-01 2.228614e-01 2.228614e-01 2.228614e-01 2.228614e-01 2.228614e-01 2.228614e-01 2.228614e-01 2.228614e-01 2.228614e-01 2.228614e-01 2.228614e-01 2.228614e-01 2.228614e-01 2.228614e-01 2.228614e-01 2.228614e-01 2.228614e-01 2.228614e-01 2.228614e-01 2.228614e-01 2.228614e-01 2.228614e-01 2.228614e-01 2.228614e-01 2.228614e-01 2.228614e-01 2.228614e-01 2.228614e-01 2.228614e-01 2.228614e-01 2.228614e-01 2.228614e-01 2.228614e-01 2.228614e-01 2.228614e-01 2.228614e-01 2.228614e-01 2.228614e-01 2.228614e-01 2.228614e-01 2.228614e-01 2.228614e-01 2.228614e-01 2.228614e-01 2.228614e-01 2.228614e-01 2.228614e-01 2.228614e-01 2.228614e-01 2.228614e-01 2.228614e-01 2.228614e-01 2.228614e-01 2.228614e-01 2.228614e-01 2.228614e-01 2.228614e-01 2.228614e-01 2.228614e-01 2.228614e-01 2.228614e-01 2.228614e-01 2.228614e-01 2.228614e-01 2.228614e-01 2.228614e-01 2.228614e-01 2.228614e-01 2.228614e-01 2.228614e-01 2.228614e-01 2.228614e-01 2.228614e-01 2.228614e-01 2.228614e-01 2.228614e-01 2.228614e-01 2.228614e-01 2.228614e-01 2.228614e-01 2.228614e-01 2.228614e-01 2.228614e-01 2.228614e-01 2.228614e-01 2.228614e-01 2.228614e-01 2.228614e-01 2.228614e-01 2.228614e-01 2.228614e-01 2.228614e-01 2.228614e-01 2.228614e-01 2.228614e-01 2.228614e-01 2.228614e-01 2.228614e-01 2.228614e-01 2.228614e-01 2.228614e-01 2.228614e-01 2.228614e-01 2.228614e-01 2.228614e-01 2.228614e-01 2.228614e-01 2.228614e-01 2.228614e-01 2.228614e-01 2.228614e-01 2.228614e-01 2.228614e-01 2.228614e-01 2.228614e-01 2.228614e-01 2.228614e-01 2.228614e-01 2.228614e-01 2.228614e-01 2.228614e-01 2.228614e-01 2.228614e-01 2.228614e-01 2.228614e-01 2.228614e-01 2.228614e-01 2.228614e-01 2.228614e-01 2.228614e-01 2.228614e-01 2.228614e-01 2.228614e-01 2.228614e-01 2.228614e-01 2.228614e-01 2.228614e-01 2.228614e-01 2.228614e-01 2.228614e-01 2.228614e-01 2.228614e-01 2.228614e-01 2.228614e-01 2.228614e-01 2.228614e-01 2.228614e-01 2.228614e-01 2.228614e-01 2.228614e-01 2.228614e-01 2.228614e-01 2.228614e-01 2.228614e-01 2.228614e-01 2.228614e-01 2.228614e-01 2.228614e-01 2.228614e-01 2.228614e-01 2.228614e-01 2.228614e-01 2.228614e-01 2.228614e-01 2.228614e-01 2.228614e-01 2.228614e-01 2.228614e-01 2.228614e-01 2.228614e-01 2.228614e-01 2.228614e-01 2.228614e-01 2.228614e-01 2.228614e-01 2.228614e-01 2.228614e-01 2.228614e-01 2.228614e-01 2.228614e-01 2.228614e-01 2.228614e-01 2.228614e-01 2.228614e-01 2.228614e-01 2.228614e-01 2.228614e-01 2.228614e-01 2.228614e-01 2.228614e-01 2.228614e-01 2.228614e-01 2.228614e-01 2.228614e-01 2.228614e-01 2.228614e-01 2.228614e-01 2.228614e-01 2.228614e-01 2.228614e-01 2.228614e-01 2.228614e-01 2.228614e-01 2.228614e-01 2.228614e-01 2.228614e-01 2.228614e-01 2.228614e-01 2.228614e-01 2.228614e-01 2.228614e-01 2.228614e-01 2.228614e-01 2.228614e-01 2.228614e-01 2.228614e-01 2.228614e-01 2.228614e-01 2.228614e-01 2.228614e-01 2.228614e-01 2.228614e-01 2.228614e-01 2.228614e-01 2.228614e-01 2.228614e-01 2.228614e-01 2.228614e-01 2.228614e-01 2.228614e-01 2.228614e-01 2.228614e-01 2.228614e-01 2.228614e-01 2.228614e-01 2.228614e-01 2.228614e-01 2.228614e-01 2.228614e-01 2.228614e-01 2.228614e-01 2.228614e-01 2.228614e-01 2.228614e-01 2.228614e-01 2.228614e-01 2.228614e-01 2.228614e-01 2.228614e-01 2.228614e-01 2.228614e-01 2.228614e-01 2.228614e-01 2.228614e-01 2.228614e-01 2.228614e-01 2.228614e-01 2.228614e-01 2.228614e-01 2.228614e-01 2.228614e-01 2.228614e-01 2.228614e-01 2.228614e-01 2.228614e-01 2.228614e-01 2.228614e-01 2.228614e-01 2.228614e-01 2.228614e-01 2.228614e-01 2.228614e-01 2.228614e-01 2.228614e-01 2.228614e-01 2.228614e-01 2.228614e-01 2.228614e-01 2.228614e-01 2.228614e-01 2.228614e-01 2.228614e-01 2.228614e-01 2.228614e-01 2.228614e-01 2.228614e-01 2.228614e-01 2.228614e-01 2.228614e-01 2.228614e-01 2.228614e-01 2.228614e-01 2.228614e-01 2.228614e-01 2.228614e-01 2.228614e-01 2.228614e-01 2.228614e-01 2.228614e-01 2.228614e-01 2.228614e-01 2.228614e-01 2.228614e-01 2.228614e-01 2.228614e-01 2.228614e-01 2.228614e-01 2.228614e-01 2.228614e-01 2.228614e-01 2.228614e-01 2.228614e-01 2.228614e-01 2.228614e-01 2.228614e-01 2.228614e-01 2.228614e-01 2.228614e-01 2.228614e-01 2.228614e-01 2.228614e-01 2.228614e-01 2.228614e-01 2.228614e-01 2.228614e-01 2.228614e-01 2.228614e-01 2.228614e-01 2.228614e-01 2.228614e-01 2.228614e-01 2.228614e-01 2.228614e-01 2.228614e-01 2.228614e-01 2.228614e-01 2.228614e-01 2.228614e-01 2.228614e-01 2.228614e-01 2.228614e-01 2.228614e-01 2.228614e-01 2.228614e-01 2.228614e-01 2.228614e-01 2.228614e-01 2.228614e-01 2.228614e-01 2.228614e-01 2.228614e-01 2.228614e-01 2.228614e-01 2.228614e-01 2.228614e-01 2.228614e-01 2.228614e-01 2.228614e-01 2.228614e-01 2.228614e-01 2.228614e-01 2.228614e-01 2.228614e-01 2.228614e-01 2.228614e-01 2.228614e-01 2.228614e-01 2.228614e-01 2.228614e-01 2.228614e-01 2.228614e-01 2.228614e-01 2.228614e-01 2.228614e-01 2.228614e-01 2.228614e-01 2.228614e-01 2.228614e-01 2.228614e-01 2.228614e-01 2.228614e-01 2.228614e-01 2.228614e-01 2.228614e-01 2.228614e-01 2.228614e-01 2.228614e-01 2.228614e-01 2.228614e-01 2.228614e-01 2.228614e-01 2.228614e-01 2.228614e-01 2.228614e-01 2.228614e-01 2.228614e-01 2.228614e-01 2.228614e-01 2.228614e-01 2.228614e-01 2.228614e-01 2.228614e-01 2.228614e-01 2.228614e-01 2.228614e-01 2.228614e-01 2.228614e-01 2.228614e-01 2.228614e-01 2.228614e-01 2.228614e-01 2.228614e-01 2.228614e-01 2.228614e-01 2.228614e-01 2.228614e-01 2.228614e-01 2.228614e-01 2.228614e-01 2.228614e-01 2.228614e-01 2.228614e-01 2.228614e-01 2.228614e-01 2.228614e-01 2.228614e-01 2.228614e-01 2.228614e-01 2.228614e-01 2.228614e-01 2.228614e-01 2.228614e-01 2.228614e-01 2.228614e-01 2.228614e-01 2.228614e-01 2.228614e-01 2.228614e-01 2.228614e-01 2.228614e-01 2.228614e-01 2.228614e-01 2.228614e-01 2.228614e-01 2.228614e-01 2.228614e-01 2.228614e-01 2.228614e-01 2.228614e-01 2.228614e-01 2.228614e-01 2.228614e-01 2.228614e-01 2.228614e-01 2.228614e-01 2.228614e-01 2.228614e-01 2.228614e-01 2.228614e-01 2.228614e-01 2.228614e-01 2.228614e-01 2.228614e-01 2.228614e-01 2.228614e-01 2.228614e-01 2.228614e-01 2.228614e-01 2.228614e-01 2.228614e-01 2.228614e-01 2.228614e-01 2.228614e-01 2.228614e-01 2.228614e-01 2.228614e-01 2.228614e-01 2.228614e-01 2.228614e-01 2.228614e-01 2.228614e-01 2.228614e-01 2.228614e-01 2.228614e-01 2.228614e-01 2.228614e-01 2.228614e-01 2.228614e-01 2.228614e-01 2.228614e-01 2.228614e-01 2.228614e-01 2.228614e-01 2.228614e-01 2.228614e-01 2.228614e-01 2.228614e-01 2.228614e-01 2.228614e-01 2.228614e-01 2.228614e-01 2.228614e-01 2.228614e-01 2.228614e-01 2.228614e-01 2.228614e-01 2.228614e-01 2.228614e-01 2.228614e-01 2.228614e-01 2.228614e-01 2.228614e-01 2.228614e-01 2.228614e-01 2.228614e-01 2.228614e-01 2.228614e-01 2.228614e-01 2.228614e-01 2.228614e-01 2.228614e-01 2.228614e-01 2.228614e-01 2.228614e-01 2.228614e-01 2.228614e-01 2.228614e-01 2.228614e-01 2.228614e-01 2.228614e-01 2.228614e-01 2.228614e-01 2.228614e-01 2.228614e-01 2.228614e-01 2.228614e-01 2.228614e-01 2.228614e-01 2.228614e-01 2.228614e-01 2.228614e-01 2.228614e-01 2.228614e-01 2.228614e-01 2.228614e-01 2.228614e-01 2.228614e-01 2.228614e-01 2.228614e-01 2.228614e-01 2.228614e-01 2.228614e-01 2.228614e-01 2.228614e-01 2.228614e-01 2.228614e-01 2.228614e-01 2.228614e-01 2.228614e-01 2.228614e-01 2.228614e-01 2.228614e-01 2.228614e-01 2.228614e-01 2.228614e-01 2.228614e-01 2.228614e-01 2.228614e-01 2.228614e-01 2.228614e-01 2.228614e-01 2.228614e-01 2.228614e-01 2.228614e-01 2.228614e-01 2.228614e-01 2.228614e-01 2.228614e-01 2.228614e-01 2.228614e-01 2.228614e-01 2.228614e-01 2.228614e-01 2.228614e-01 2.228614e-01 2.228614e-01 2.228614e-01 2.228614e-01 2.228614e-01 2.228614e-01 2.228614e-01 2.228614e-01 2.228614e-01 2.228614e-01 2.228614e-01 2.228614e-01 2.228614e-01 2.228614e-01 2.228614e-01 2.228614e-01 2.228614e-01 2.228614e-01 2.228614e-01 2.228614e-01 2.228614e-01 2.228614e-01 2.228614e-01 2.228614e-01 2.228614e-01 2.228614e-01 2.228614e-01 2.228614e-01 2.228614e-01 2.228614e-01 2.228614e-01 2.228614e-01 2.228614e-01 2.228614e-01 2.228614e-01 2.228614e-01 2.228614e-01 2.228614e-01 2.228614e-01 2.228614e-01 2.228614e-01 2.228614e-01 2.228614e-01 2.228614e-01 2.228614e-01 2.228614e-01 2.228614e-01 2.228614e-01 2.228614e-01 2.228614e-01 2.228614e-01 2.228614e-01 2.228614e-01 2.228614e-01 2.228614e-01 2.228614e-01 2.228614e-01 2.228614e-01 2.228614e-01 2.228614e-01 2.228614e-01 2.228614e-01 2.228614e-01 2.228614e-01 2.228614e-01 2.228614e-01 2.228614e-01 2.228614e-01 2.228614e-01 2.228614e-01 2.228614e-01 2.228614e-01 2.228614e-01 2.228614e-01 2.228614e-01 2.228614e-01 2.228614e-01 2.228614e-01 2.228614e-01 2.228614e-01 2.228614e-01 2.228614e-01 2.228614e-01 2.228614e-01 2.228614e-01 2.228614e-01 2.228614e-01 2.228614e-01 2.228614e-01 2.228614e-01 2.228614e-01 2.228614e-01 2.228614e-01 2.228614e-01 2.228614e-01 2.228614e-01 2.228614e-01 2.228614e-01 2.228614e-01 2.228614e-01 2.228614e-01 2.228614e-01 2.228614e-01 2.228614e-01 2.228614e-01 2.228614e-01 2.228614e-01 2.228614e-01 2.228614e-01 2.228614e-01 2.228614e-01 2.228614e-01 2.228614e-01 2.228614e-01 2.228614e-01 2.228614e-01 2.228614e-01 2.228614e-01 2.228614e-01 2.228614e-01 2.228614e-01 2.228614e-01 2.228614e-01 2.228614e-01 2.228614e-01 2.228614e-01 2.228614e-01 2.228614e-01 2.228614e-01 2.228614e-01 2.228614e-01 2.228614e-01 2.228614e-01 2.228614e-01 2.228614e-01 2.228614e-01 2.228614e-01 2.228614e-01 2.228614e-01 2.228614e-01 2.228614e-01 2.228614e-01 2.228614e-01 2.228614e-01 2.228614e-01 2.228614e-01 2.228614e-01 2.228614e-01 2.228614e-01 2.228614e-01 2.228614e-01 2.228614e-01 2.228614e-01 2.228614e-01 2.228614e-01 2.228614e-01 2.228614e-01 2.228614e-01 2.228614e-01 2.228614e-01 2.228614e-01 2.228614e-01 2.228614e-01 2.228614e-01 2.228614e-01 2.228614e-01 2.228614e-01 2.228614e-01 2.228614e-01 2.228614e-01 2.228614e-01 2.228614e-01 2.228614e-01 2.228614e-01 2.228614e-01 2.228614e-01 2.228614e-01 2.228614e-01 2.228614e-01 2.228614e-01 2.228614e-01 2.228614e-01 2.228614e-01 2.228614e-01 2.228614e-01 2.228614e-01 2.228614e-01 2.228614e-01 2.228614e-01 2.228614e-01 2.228614e-01 2.228614e-01 2.228614e-01 2.228614e-01 2.228614e-01 2.228614e-01 2.228614e-01 2.228614e-01 2.228614e-01 2.228614e-01 2.228614e-01 2.228614e-01 2.228614e-01 2.228614e-01 2.228614e-01 2.228614e-01 2.228614e-01 2.228614e-01 2.228614e-01 2.228614e-01 2.228614e-01 2.228614e-01 2.228614e-01 2.228614e-01 2.228614e-01 2.228614e-01 2.228614e-01 2.228614e-01 2.228614e-01 2.228614e-01 2.228614e-01 2.228614e-01 2.228614e-01 2.228614e-01 2.228614e-01 2.228614e-01 2.228614e-01 2.228614e-01 2.228614e-01 2.228614e-01 2.228614e-01 2.228614e-01 2.228614e-01 2.228614e-01 2.228614e-01 2.228614e-01 2.228614e-01 2.228614e-01 2.228614e-01 2.228614e-01 2.228614e-01 2.228614e-01 2.228614e-01 2.228614e-01 2.228614e-01 2.228614e-01 2.228614e-01 2.228614e-01 2.228614e-01 2.228614e-01 2.228614e-01 2.228614e-01 2.228614e-01 2.228614e-01 2.228614e-01 2.228614e-01 2.228614e-01 2.228614e-01 2.228614e-01 2.228614e-01 2.228614e-01 2.228614e-01 2.228614e-01 2.228614e-01 2.228614e-01 2.228614e-01 2.228614e-01 2.228614e-01 2.228614e-01 2.228614e-01 2.228614e-01 2.228614e-01 2.228614e-01 2.228614e-01 2.228614e-01 2.228614e-01 2.228614e-01 2.228614e-01 2.228614e-01 2.228614e-01 2.228614e-01 2.228614e-01 2.228614e-01 2.228614e-01 2.228614e-01 2.228614e-01 2.228614e-01 2.228614e-01 2.228614e-01 2.228614e-01 2.228614e-01 2.228614e-01 2.228614e-01 2.228614e-01 2.228614e-01 2.228614e-01 2.228614e-01 2.228614e-01 2.228614e-01 2.228614e-01 2.228614e-01 2.228614e-01 2.228614e-01 2.228614e-01 2.228614e-01 2.228614e-01 2.228614e-01 2.228614e-01 2.228614e-01 2.228614e-01 2.228614e-01 2.228614e-01 2.228614e-01 2.228614e-01 2.228614e-01 2.228614e-01 2.228614e-01 2.228614e-01 2.228614e-01 2.228614e-01 2.228614e-01 2.228614e-01 2.228614e-01 2.228614e-01 2.228614e-01 2.228614e-01 2.228614e-01 2.228614e-01 2.228614e-01 2.228614e-01 2.228614e-01 2.228614e-01 2.228614e-01 2.228614e-01 2.228614e-01 2.228614e-01 2.228614e-01 2.228614e-01 2.228614e-01 2.228614e-01 2.228614e-01 2.228614e-01 2.228614e-01 2.228614e-01 2.228614e-01 2.228614e-01 2.228614e-01 2.228614e-01 2.228614e-01 2.228614e-01 2.228614e-01 2.228614e-01 2.228614e-01 2.228614e-01 2.228614e-01 2.228614e-01 2.228614e-01 2.228614e-01 2.228614e-01 2.228614e-01 2.228614e-01 2.228614e-01 2.228614e-01 2.228614e-01 2.228614e-01 2.228614e-01 2.228614e-01 2.228614e-01 2.228614e-01 2.228614e-01 2.228614e-01 2.228614e-01 2.228614e-01 2.228614e-01 2.228614e-01 2.228614e-01 2.228614e-01 2.228614e-01 2.228614e-01 2.228614e-01 2.228614e-01 2.228614e-01 2.228614e-01 2.228614e-01 2.228614e-01 2.228614e-01 2.228614e-01 2.228614e-01 2.228614e-01 2.228614e-01 2.228614e-01 2.228614e-01 2.228614e-01 2.228614e-01 2.228614e-01 2.228614e-01 2.228614e-01 2.228614e-01 2.228614e-01 2.228614e-01 2.228614e-01 2.228614e-01 2.228614e-01 2.228614e-01 2.228614e-01 2.228614e-01 2.228614e-01 2.228614e-01 2.228614e-01 2.228614e-01 2.228614e-01 2.228614e-01 2.228614e-01 2.228614e-01 2.228614e-01 2.228614e-01 2.228614e-01 2.228614e-01 2.228614e-01 2.228614e-01 2.228614e-01 2.228614e-01 2.228614e-01 2.228614e-01 2.228614e-01 2.228614e-01 2.228614e-01 2.228614e-01 2.228614e-01 2.228614e-01 2.228614e-01 2.228614e-01 2.228614e-01 2.228614e-01 2.228614e-01 2.228614e-01 2.228614e-01 2.228614e-01 2.228614e-01 2.228614e-01 2.228614e-01 2.228614e-01 2.228614e-01 2.228614e-01 2.228614e-01 2.228614e-01 2.228614e-01 2.228614e-01 2.228614e-01 2.228614e-01 2.228614e-01 2.228614e-01 2.228614e-01 2.228614e-01 2.228614e-01 2.228614e-01 2.228614e-01 2.228614e-01 2.228614e-01 2.228614e-01 2.228614e-01 2.228614e-01 2.228614e-01 2.228614e-01 2.228614e-01 2.228614e-01 2.228614e-01 2.228614e-01 2.228614e-01 2.228614e-01 2.228614e-01 2.228614e-01 2.228614e-01 2.228614e-01 2.228614e-01 2.228614e-01 2.228614e-01 2.228614e-01 2.228614e-01 2.228614e-01 2.228614e-01 2.228614e-01 2.228614e-01 2.228614e-01 2.228614e-01 2.228614e-01 2.228614e-01 2.228614e-01 2.228614e-01 2.228614e-01 2.228614e-01 2.228614e-01 2.228614e-01 2.228614e-01 2.228614e-01 2.228614e-01 2.228614e-01 2.228614e-01 2.228614e-01 2.228614e-01 2.228614e-01 2.228614e-01 2.228614e-01 2.228614e-01 2.228614e-01 2.228614e-01 2.228614e-01 2.228614e-01 2.228614e-01 2.228614e-01 2.228614e-01 2.228614e-01 2.228614e-01 2.228614e-01 2.228614e-01 2.228614e-01 2.228614e-01 2.228614e-01 2.228614e-01 2.228614e-01 2.228614e-01 2.228614e-01 2.228614e-01 2.228614e-01 2.228614e-01 2.228614e-01 2.228614e-01 2.228614e-01 2.228614e-01 2.228614e-01 2.228614e-01 2.228614e-01 2.228614e-01 2.228614e-01 2.228614e-01 2.228614e-01 2.228614e-01 2.228614e-01 2.228614e-01 2.228614e-01 2.228614e-01 2.228614e-01 2.228614e-01 2.228614e-01 2.228614e-01 2.228614e-01 2.228614e-01 2.228614e-01 2.228614e-01 2.228614e-01 2.228614e-01 2.228614e-01 2.228614e-01 2.228614e-01 2.228614e-01 2.228614e-01 2.228614e-01 2.228614e-01 2.228614e-01 2.228614e-01 2.228614e-01 2.228614e-01 2.228614e-01 2.228614e-01 2.228614e-01 2.228614e-01 2.228614e-01 2.228614e-01 2.228614e-01 2.228614e-01 2.228614e-01 2.228614e-01 2.228614e-01 2.228614e-01 2.228614e-01 2.228614e-01 2.228614e-01 2.228614e-01 2.228614e-01 2.228614e-01 2.228614e-01 2.228614e-01 2.228614e-01 2.228614e-01 2.228614e-01 2.228614e-01 2.228614e-01 2.228614e-01 2.228614e-01 2.228614e-01 2.228614e-01 2.228614e-01 2.228614e-01 2.228614e-01 2.228614e-01 2.228614e-01 2.228614e-01 2.228614e-01 2.228614e-01 2.228614e-01 2.228614e-01 2.228614e-01 2.228614e-01 2.228614e-01 2.228614e-01 2.228614e-01 2.228614e-01 2.228614e-01 2.228614e-01 2.228614e-01 2.228614e-01 2.228614e-01 2.228614e-01 2.228614e-01 2.228614e-01 2.228614e-01 2.228614e-01 2.228614e-01 2.228614e-01 2.228614e-01 2.228614e-01 2.228614e-01 2.228614e-01 2.228614e-01 2.228614e-01 2.228614e-01 2.228614e-01 2.228614e-01 2.228614e-01 2.228614e-01 2.228614e-01 2.228614e-01 2.228614e-01 2.228614e-01 2.228614e-01 2.228614e-01 2.228614e-01 2.228614e-01 2.228614e-01 2.228614e-01 2.228614e-01 2.228614e-01 2.228614e-01 2.228614e-01 2.228614e-01 2.228614e-01 2.228614e-01 2.228614e-01 2.228614e-01 2.228614e-01 2.228614e-01 2.228614e-01 2.228614e-01 2.228614e-01 2.228614e-01 2.228614e-01 2.228614e-01 2.228614e-01 2.228614e-01 2.228614e-01 2.228614e-01 2.228614e-01 2.228614e-01 2.228614e-01 2.228614e-01 2.228614e-01 2.228614e-01 2.228614e-01 2.228614e-01 2.228614e-01 2.228614e-01 2.228614e-01 2.228614e-01 2.228614e-01 2.228614e-01 2.228614e-01 2.228614e-01 2.228614e-01 2.228614e-01 2.228614e-01 2.228614e-01 2.228614e-01 2.228614e-01 2.228614e-01 2.228614e-01 2.228614e-01 2.228614e-01 2.228614e-01 2.228614e-01 2.228614e-01 2.228614e-01 2.228614e-01 2.228614e-01 2.228614e-01 2.228614e-01 2.228614e-01 2.228614e-01 2.228614e-01 2.228614e-01 2.228614e-01 2.228614e-01 2.228614e-01 2.228614e-01 2.228614e-01 2.228614e-01 2.228614e-01 2.228614e-01 2.228614e-01 2.228614e-01 2.228614e-01 2.228614e-01 2.228614e-01 2.228614e-01 2.228614e-01 2.228614e-01 2.228614e-01 2.228614e-01 2.228614e-01 2.228614e-01 2.228614e-01 2.228614e-01 2.228614e-01 2.228614e-01 2.228614e-01 2.228614e-01 2.228614e-01 2.228614e-01 2.228614e-01 2.228614e-01 2.228614e-01 2.228614e-01 2.228614e-01 2.228614e-01 2.228614e-01 2.228614e-01 2.228614e-01 2.228614e-01 2.228614e-01 2.228614e-01 2.228614e-01 2.228614e-01 2.228614e-01 2.228614e-01 2.228614e-01 2.228614e-01 2.228614e-01 2.228614e-01 2.228614e-01 2.228614e-01 2.228614e-01 2.228614e-01 2.228614e-01 2.228614e-01 2.228614e-01 2.228614e-01 2.228614e-01 2.228614e-01 2.228614e-01 2.228614e-01 2.228614e-01 2.228614e-01 2.228614e-01 2.228614e-01 2.228614e-01 2.228614e-01 2.228614e-01 2.228614e-01 2.228614e-01 2.228614e-01 2.228614e-01 2.228614e-01 2.228614e-01 2.228614e-01 2.228614e-01 2.228614e-01 2.228614e-01 2.228614e-01 2.228614e-01 2.228614e-01 2.228614e-01 2.228614e-01 2.228614e-01 2.228614e-01 2.228614e-01 2.228614e-01 2.228614e-01 2.228614e-01 2.228614e-01 2.228614e-01 2.228614e-01 2.228614e-01 2.228614e-01 2.228614e-01 2.228614e-01 2.228614e-01 2.228614e-01 2.228614e-01 2.228614e-01 2.228614e-01 2.228614e-01 2.228614e-01 2.228614e-01 2.228614e-01 2.228614e-01 2.228614e-01 2.228614e-01 2.228614e-01 2.228614e-01 2.228614e-01 2.228614e-01 2.228614e-01 2.228614e-01 2.228614e-01 2.228614e-01 2.228614e-01 2.228614e-01 2.228614e-01 2.228614e-01 2.228614e-01 2.228614e-01 2.228614e-01 2.228614e-01 2.228614e-01 2.228614e-01 2.228614e-01 2.228614e-01 2.228614e-01 2.228614e-01 2.228614e-01 2.228614e-01 2.228614e-01 2.228614e-01 2.228614e-01 2.228614e-01 2.228614e-01 2.228614e-01 2.228614e-01 2.228614e-01 2.228614e-01 2.228614e-01 2.228614e-01 2.228614e-01 2.228614e-01 2.228614e-01 2.228614e-01 2.228614e-01 2.228614e-01 2.228614e-01 2.228614e-01 2.228614e-01 2.228614e-01 2.228614e-01 2.228614e-01 2.228614e-01 2.228614e-01 2.228614e-01 2.228614e-01 2.228614e-01 2.228614e-01 2.228614e-01 2.228614e-01 2.228614e-01 2.228614e-01 2.228614e-01 2.228614e-01 2.228614e-01 2.228614e-01 2.228614e-01 2.228614e-01 2.228614e-01 2.228614e-01 2.228614e-01 2.228614e-01 2.228614e-01 2.228614e-01 2.228614e-01 2.228614e-01 2.228614e-01 2.228614e-01 2.228614e-01 2.228614e-01 2.228614e-01 2.228614e-01 2.228614e-01 2.228614e-01 2.228614e-01 2.228614e-01 2.228614e-01 2.228614e-01 2.228614e-01 2.228614e-01 2.228614e-01 2.228614e-01 2.228614e-01 2.228614e-01 2.228614e-01 2.228614e-01 2.228614e-01 2.228614e-01 2.228614e-01 2.228614e-01 2.228614e-01 2.228614e-01 2.228614e-01 2.228614e-01 2.228614e-01 2.228614e-01 2.228614e-01 2.228614e-01 2.228614e-01 2.228614e-01 2.228614e-01 2.228614e-01 2.228614e-01 2.228614e-01 2.228614e-01 2.228614e-01 2.228614e-01 2.228614e-01 2.228614e-01 2.228614e-01 2.228614e-01 2.228614e-01 2.228614e-01 2.228614e-01 2.228614e-01 2.228614e-01 2.228614e-01 2.228614e-01 2.228614e-01 2.228614e-01 2.228614e-01 2.228614e-01 2.228614e-01 2.228614e-01 2.228614e-01 2.228614e-01 2.228614e-01 2.228614e-01 2.228614e-01 2.228614e-01 2.228614e-01 2.228614e-01 2.228614e-01 2.228614e-01 2.228614e-01 2.228614e-01 2.228614e-01 2.228614e-01 2.228614e-01 2.228614e-01 2.228614e-01 2.228614e-01 2.228614e-01 2.228614e-01 2.228614e-01 2.228614e-01 2.228614e-01 2.228614e-01 2.228614e-01 2.228614e-01 2.228614e-01 2.228614e-01 2.228614e-01 2.228614e-01 2.228614e-01 2.228614e-01 2.228614e-01 2.228614e-01 2.228614e-01 2.228614e-01 2.228614e-01 2.228614e-01 2.228614e-01 2.228614e-01 2.228614e-01 2.228614e-01 2.228614e-01 2.228614e-01 2.228614e-01 2.228614e-01 2.228614e-01 2.228614e-01 2.228614e-01 2.228614e-01 2.228614e-01 2.228614e-01 2.228614e-01 2.228614e-01 2.228614e-01 2.228614e-01 2.228614e-01 2.228614e-01 2.228614e-01 2.228614e-01 2.228614e-01 2.228614e-01 2.228614e-01 2.228614e-01 2.228614e-01 2.228614e-01 2.228614e-01 2.228614e-01 2.228614e-01 2.228614e-01 2.228614e-01 2.228614e-01 2.228614e-01 2.228614e-01 2.228614e-01 2.228614e-01 2.228614e-01 2.228614e-01 2.228614e-01 2.228614e-01 2.228614e-01 2.228614e-01 2.228614e-01 2.228614e-01 2.228614e-01 2.228614e-01 2.228614e-01 2.228614e-01 2.228614e-01 2.228614e-01 2.228614e-01 2.228614e-01 2.228614e-01 2.228614e-01 2.228614e-01 2.228614e-01 2.228614e-01 2.228614e-01 2.228614e-01 2.228614e-01 2.228614e-01 2.228614e-01 2.228614e-01 2.228614e-01 2.228614e-01 2.228614e-01 2.228614e-01 2.228614e-01 2.228614e-01 2.228614e-01 2.228614e-01 2.228614e-01 2.228614e-01 2.228614e-01 2.228614e-01 2.228614e-01 2.228614e-01 2.228614e-01 2.228614e-01 2.228614e-01 2.228614e-01 2.228614e-01 2.228614e-01 2.228614e-01 2.228614e-01 2.228614e-01 2.228614e-01 2.228614e-01 2.228614e-01 2.228614e-01 2.228614e-01 2.228614e-01 2.228614e-01 2.228614e-01 2.228614e-01 2.228614e-01 2.228614e-01 2.228614e-01 2.228614e-01 2.228614e-01 2.228614e-01 2.228614e-01 2.228614e-01 2.228614e-01 2.228614e-01 2.228614e-01 2.228614e-01 2.228614e-01 2.228614e-01 2.228614e-01 2.228614e-01 2.228614e-01 2.228614e-01 2.228614e-01 2.228614e-01 2.228614e-01 2.228614e-01 2.228614e-01 2.228614e-01 2.228614e-01 2.228614e-01 2.228614e-01 2.228614e-01 2.228614e-01 2.228614e-01 2.228614e-01 2.228614e-01 2.228614e-01 2.228614e-01 2.228614e-01 2.228614e-01 2.228614e-01 2.228614e-01 2.228614e-01 2.228614e-01 2.228614e-01 2.228614e-01 2.228614e-01 2.228614e-01 2.228614e-01 2.228614e-01 2.228614e-01 2.228614e-01 2.228614e-01 2.228614e-01 2.228614e-01 2.228614e-01 2.228614e-01 2.228614e-01 2.228614e-01 2.228614e-01 2.228614e-01 2.228614e-01 2.228614e-01 2.228614e-01 2.228614e-01 2.228614e-01 2.228614e-01 2.228614e-01 2.228614e-01 2.228614e-01 2.228614e-01 2.228614e-01 2.228614e-01 2.228614e-01 2.228614e-01 2.228614e-01 2.228614e-01 2.228614e-01 2.228614e-01 2.228614e-01 2.228614e-01 2.228614e-01 2.228614e-01 2.228614e-01 2.228614e-01 2.228614e-01 2.228614e-01 2.228614e-01 2.228614e-01 2.228614e-01 2.228614e-01 2.228614e-01 2.228614e-01 2.228614e-01 2.228614e-01 2.228614e-01 2.228614e-01 2.228614e-01 2.228614e-01 2.228614e-01 2.228614e-01 2.228614e-01 2.228614e-01 2.228614e-01 2.228614e-01 2.228614e-01 2.228614e-01 2.228614e-01 2.228614e-01 2.228614e-01 2.228614e-01 2.228614e-01 2.228614e-01 2.228614e-01 2.228614e-01 2.228614e-01 2.228614e-01 2.228614e-01 2.228614e-01 2.228614e-01 2.228614e-01 2.228614e-01 2.228614e-01 2.228614e-01 2.228614e-01 2.228614e-01 2.228614e-01 2.228614e-01 2.228614e-01 2.228614e-01 2.228614e-01 2.228614e-01 2.228614e-01 2.228614e-01 2.228614e-01 2.228614e-01 2.228614e-01 2.228614e-01 2.228614e-01 2.228614e-01 2.228614e-01 2.228614e-01 2.228614e-01 2.228614e-01 2.228614e-01 2.228614e-01 2.228614e-01 2.228614e-01 2.228614e-01 2.228614e-01 2.228614e-01 2.228614e-01 2.228614e-01 2.228614e-01 2.228614e-01 2.228614e-01 2.228614e-01 2.228614e-01 2.228614e-01 2.228614e-01 2.228614e-01 2.228614e-01 2.228614e-01 2.228614e-01 2.228614e-01 2.228614e-01 2.228614e-01 2.228614e-01 2.228614e-01 2.228614e-01 2.228614e-01 2.228614e-01 2.228614e-01 2.228614e-01 2.228614e-01 2.228614e-01 2.228614e-01 2.228614e-01 2.228614e-01 2.228614e-01 2.228614e-01 2.228614e-01 2.228614e-01 2.228614e-01 2.228614e-01 2.228614e-01 2.228614e-01 2.228614e-01 2.228614e-01 2.228614e-01 2.228614e-01 2.228614e-01 2.228614e-01 2.228614e-01 2.228614e-01 2.228614e-01 2.228614e-01 2.228614e-01 2.228614e-01 2.228614e-01 2.228614e-01 2.228614e-01 2.228614e-01 2.228614e-01 2.228614e-01 2.228614e-01 2.228614e-01 2.228614e-01 2.228614e-01 2.228614e-01 2.228614e-01 2.228614e-01 2.228614e-01 2.228614e-01 2.228614e-01 2.228614e-01 2.228614e-01 2.228614e-01 2.228614e-01 2.228614e-01 2.228614e-01 2.228614e-01 2.228614e-01 2.228614e-01 2.228614e-01 2.228614e-01 2.228614e-01 2.228614e-01 2.228614e-01 2.228614e-01 2.228614e-01 2.228614e-01 2.228614e-01 2.228614e-01 2.228614e-01 2.228614e-01 2.228614e-01 2.228614e-01 2.228614e-01 2.228614e-01 2.228614e-01 2.228614e-01 2.228614e-01 2.228614e-01 2.228614e-01 2.228614e-01 2.228614e-01 2.228614e-01 2.228614e-01 2.228614e-01 2.228614e-01 2.228614e-01 2.228614e-01 2.228614e-01 2.228614e-01 2.228614e-01 2.228614e-01 2.228614e-01 2.228614e-01 2.228614e-01 2.228614e-01 2.228614e-01 2.228614e-01 2.228614e-01 2.228614e-01 2.228614e-01 2.228614e-01 2.228614e-01
[truncated: 1,560,025 more chars]
