# Supplementary material for: A comparative study of the performance of ten metaheuristic algorithms for parameter estimation of solar photovoltaic models
Source: PeerJ Comput Sci. 2025 Jan 27;11:e2646. doi: 10.7717/peerj-cs.2646 (PMC11784897; doi:10.7717/peerj-cs.2646)
Supplement: Supplemental Information 2 — The code includes the third-party data used during the experiments. [file peerj-cs-11-2646-s002.zip › Matlab Code/A1/1_5000_30_record_FEs.data]

5602973
5603871
5603703
5603879
5604033
5603437
5604369
5603479
5604423
5603737
5603689
5603519
5604283
5604245
5603997
5603755
5604355
5603561
5604019
5604079
5604287
5603515
5604323
5604017
5604179
5604555
5603845
5603975
5603861
5603841
