# Supplementary material for: A comparative study of the performance of ten metaheuristic algorithms for parameter estimation of solar photovoltaic models
Source: PeerJ Comput Sci. 2025 Jan 27;11:e2646. doi: 10.7717/peerj-cs.2646 (PMC11784897; doi:10.7717/peerj-cs.2646)
Supplement: Supplemental Information 2 — The code includes the third-party data used during the experiments. [file peerj-cs-11-2646-s002.zip › Matlab Code/A1/1_5000_30_times.data]

2.349169e+01
2.354520e+01
2.351934e+01
2.355815e+01
2.354198e+01
2.350925e+01
2.350955e+01
2.352385e+01
2.359558e+01
2.350501e+01
2.348739e+01
2.346661e+01
2.346594e+01
2.343908e+01
2.350276e+01
2.348429e+01
2.395373e+01
2.398994e+01
2.399088e+01
2.401726e+01
2.445335e+01
2.399496e+01
2.394107e+01
2.399945e+01
2.393229e+01
2.392484e+01
2.654506e+01
2.405834e+01
2.407041e+01
2.400910e+01
