# Supplementary material for: A comparative study of the performance of ten metaheuristic algorithms for parameter estimation of solar photovoltaic models
Source: PeerJ Comput Sci. 2025 Jan 27;11:e2646. doi: 10.7717/peerj-cs.2646 (PMC11784897; doi:10.7717/peerj-cs.2646)
Supplement: Supplemental Information 2 — The code includes the third-party data used during the experiments. [file peerj-cs-11-2646-s002.zip › Matlab Code/A1/1_5000_50_record_FEs.data]

14336207
14336383
14335169
14335067
14335945
14335185
14335833
14336223
14335771
14335249
14335517
14335293
14335581
14336763
14335461
14335745
14335633
14335329
14335735
14335863
14335409
14334957
14335551
14335673
14336633
14336183
14336231
14334955
14335111
14336315
