# Supplementary material for: A comparative study of the performance of ten metaheuristic algorithms for parameter estimation of solar photovoltaic models
Source: PeerJ Comput Sci. 2025 Jan 27;11:e2646. doi: 10.7717/peerj-cs.2646 (PMC11784897; doi:10.7717/peerj-cs.2646)
Supplement: Supplemental Information 2 — The code includes the third-party data used during the experiments. [file peerj-cs-11-2646-s002.zip › Matlab Code/A1/1_5000_50_times.data]

6.105513e+01
6.091255e+01
6.076417e+01
6.086810e+01
6.080708e+01
6.060792e+01
6.328925e+01
6.106168e+01
6.136783e+01
6.730493e+01
5.956545e+01
5.979005e+01
5.965960e+01
5.967071e+01
5.949023e+01
5.967660e+01
5.968676e+01
5.963081e+01
5.952667e+01
5.969592e+01
5.964249e+01
5.975555e+01
5.962909e+01
5.974702e+01
6.016027e+01
5.971292e+01
5.961405e+01
5.989169e+01
5.981193e+01
5.963155e+01
