# Supplementary material for: A comparative study of the performance of ten metaheuristic algorithms for parameter estimation of solar photovoltaic models
Source: PeerJ Comput Sci. 2025 Jan 27;11:e2646. doi: 10.7717/peerj-cs.2646 (PMC11784897; doi:10.7717/peerj-cs.2646)
Supplement: Supplemental Information 2 — The code includes the third-party data used during the experiments. [file peerj-cs-11-2646-s002.zip › Matlab Code/A1/2_1000_100_record_FEs.data]

10723833
10723925
10724181
10723323
10723957
10723875
10724187
10723393
10723907
10723205
10724069
10724025
10723677
10724095
10724045
10723731
10723811
10723871
10723577
10723809
10724117
10723493
10723779
10723867
10723353
10723629
10723751
10723173
10723955
10723677
