# Supplementary material for: A comparative study of the performance of ten metaheuristic algorithms for parameter estimation of solar photovoltaic models
Source: PeerJ Comput Sci. 2025 Jan 27;11:e2646. doi: 10.7717/peerj-cs.2646 (PMC11784897; doi:10.7717/peerj-cs.2646)
Supplement: Supplemental Information 2 — The code includes the third-party data used during the experiments. [file peerj-cs-11-2646-s002.zip › Matlab Code/A1/2_1000_100_times.data]

6.957440e+01
6.661111e+01
6.482013e+01
6.510196e+01
6.536594e+01
6.490218e+01
6.472216e+01
6.438475e+01
6.510146e+01
6.479777e+01
6.462432e+01
6.448372e+01
6.509340e+01
6.575363e+01
6.501247e+01
6.480948e+01
6.477117e+01
6.473817e+01
6.476985e+01
6.455740e+01
6.471571e+01
6.436170e+01
6.455776e+01
6.489903e+01
6.463306e+01
6.472753e+01
6.462127e+01
6.446739e+01
6.440684e+01
6.442373e+01
