# Supplementary material for: A comparative study of the performance of ten metaheuristic algorithms for parameter estimation of solar photovoltaic models
Source: PeerJ Comput Sci. 2025 Jan 27;11:e2646. doi: 10.7717/peerj-cs.2646 (PMC11784897; doi:10.7717/peerj-cs.2646)
Supplement: Supplemental Information 2 — The code includes the third-party data used during the experiments. [file peerj-cs-11-2646-s002.zip › Matlab Code/A1/2_1000_30_best_solutions.data]

0.8368199541 0.0000000000 0.0000000000 0.0000000000 1.1489123144 1.0841926913 1.0699254655 
0.8368199528 0.0000000000 0.0000000000 0.0000000000 1.1489123119 1.0365638854 1.9491437727 
0.8368199538 0.0000000000 0.0000000000 0.0000000000 1.1489123197 1.0000000000 1.4003693274 
0.8368199506 0.0000000000 0.0000000000 0.0000000000 1.1489123276 1.9415090178 1.6910091873 
0.8368199517 0.0000000000 0.0000000000 0.0000000000 1.1489123225 1.0608374980 2.0000000000 
0.8368199530 0.0000000000 0.0000000000 0.0000000000 1.1489123129 1.3520569109 1.9551316917 
0.8368199537 0.0000000000 0.0000000000 0.0000000000 1.1489123163 1.0003670142 1.8632786416 
0.8368199525 0.0000000000 0.0000000000 0.0000000000 1.1489123238 1.6717470536 1.9200239565 
0.8368199507 0.0000000000 0.0000000000 0.0000000000 1.1489123231 1.2794797350 1.8193324835 
0.8368199541 0.0000000000 0.0000000000 0.0000000000 1.1489123192 1.8017449364 1.9986321454 
0.8368199558 0.0000000000 0.0000000000 0.0000000000 1.1489123076 1.8999942772 1.9984556094 
0.8368199533 0.0000000000 0.0000000000 0.0000000000 1.1489123149 1.2025955503 1.1125816232 
0.8368199514 0.0000000000 0.0000000000 0.0000000000 1.1489123160 2.0000000000 1.9623509703 
0.8368199523 0.0000000000 0.0000000000 0.0000000000 1.1489123203 1.0334693212 1.3646717633 
0.8368199469 0.0000000000 0.0000000000 0.0000000000 1.1489123264 1.0100688349 1.0017838885 
0.8368199522 0.0000000000 0.0000000000 0.0000000000 1.1489123235 1.0161684808 1.0030536158 
0.8368199548 0.0000000000 0.0000000000 0.0000000000 1.1489123106 1.7361052412 1.0000000000 
0.8368199497 0.0000000000 0.0000000000 0.0000000000 1.1489123300 1.8993268623 1.2890418852 
0.8368199526 0.0000000000 0.0000000000 0.0000000000 1.1489123165 1.9416461603 1.9782941855 
0.8368199537 0.0000000000 0.0000000000 0.0000000000 1.1489123207 1.7260069087 1.0350195861 
0.8368199497 0.0000000000 0.0000000000 0.0000000000 1.1489123290 1.0009208069 1.1134288551 
0.8368199553 0.0000000000 0.0000000000 0.0000000000 1.1489123091 1.8503413009 1.9952154019 
0.8368199549 0.0000000000 0.0000000000 0.0000000000 1.1489123178 1.9949991422 2.0000000000 
0.8368199547 0.0000000000 0.0000000000 0.0000000000 1.1489123160 1.2316706420 1.8449642528 
0.8368199532 0.0000000000 0.0000000000 0.0000000000 1.1489123193 1.9274229604 1.1514111697 
0.8368199532 0.0000000000 0.0000000000 0.0000000000 1.1489123178 1.2635799598 1.7413162332 
0.8368199526 0.0000000000 0.0000000000 0.0000000000 1.1489123217 1.0000187803 1.8903230477 
0.8368199518 0.0000000000 0.0000000000 0.0000000000 1.1489123220 1.7117372793 1.6755702492 
0.7602862753 0.0000006496 0.0000000000 0.0334789980 99.0604854205 1.5548845953 1.0000000010 
0.8368199519 0.0000000000 0.0000000000 0.0000000000 1.1489123217 1.9298923554 1.8310118340 
