# Supplementary material for: A comparative study of the performance of ten metaheuristic algorithms for parameter estimation of solar photovoltaic models
Source: PeerJ Comput Sci. 2025 Jan 27;11:e2646. doi: 10.7717/peerj-cs.2646 (PMC11784897; doi:10.7717/peerj-cs.2646)
Supplement: Supplemental Information 2 — The code includes the third-party data used during the experiments. [file peerj-cs-11-2646-s002.zip › Matlab Code/A1/2_1000_30_record_FEs.data]

1119941
1119839
1119931
1119687
1119791
1119911
1119745
1119761
1119955
1119951
1119595
1119683
1119919
1119555
1119703
1120121
1119953
1119955
1119799
1119853
1119761
1120179
1120199
1119915
1120039
1119857
1119795
1119905
1119831
1119933
