# Supplementary material for: A comparative study of the performance of ten metaheuristic algorithms for parameter estimation of solar photovoltaic models
Source: PeerJ Comput Sci. 2025 Jan 27;11:e2646. doi: 10.7717/peerj-cs.2646 (PMC11784897; doi:10.7717/peerj-cs.2646)
Supplement: Supplemental Information 2 — The code includes the third-party data used during the experiments. [file peerj-cs-11-2646-s002.zip › Matlab Code/A1/2_1000_30_times.data]

1.198441e+01
1.170096e+01
1.165793e+01
1.221835e+01
1.208203e+01
1.157518e+01
1.174954e+01
1.159599e+01
1.183018e+01
1.173064e+01
1.197218e+01
1.201365e+01
1.182913e+01
1.200673e+01
1.175415e+01
1.173740e+01
1.180345e+01
1.168257e+01
1.171297e+01
1.201411e+01
8.136354e+00
7.517896e+00
8.454777e+00
7.373502e+00
7.066615e+00
6.921393e+00
6.967376e+00
6.912510e+00
7.019545e+00
6.966350e+00
