# Supplementary material for: A comparative study of the performance of ten metaheuristic algorithms for parameter estimation of solar photovoltaic models
Source: PeerJ Comput Sci. 2025 Jan 27;11:e2646. doi: 10.7717/peerj-cs.2646 (PMC11784897; doi:10.7717/peerj-cs.2646)
Supplement: Supplemental Information 2 — The code includes the third-party data used during the experiments. [file peerj-cs-11-2646-s002.zip › Matlab Code/A1/2_1000_50_best_solutions.data]

0.8368199530 0.0000000000 0.0000000000 0.0000000000 1.1489123170 1.9926773681 1.9573126795 
0.8368199580 0.0000000000 0.0000000000 0.0000000000 1.1489123010 1.9874214025 1.2887886013 
0.8368199527 0.0000000000 0.0000000000 0.0000000000 1.1489123239 1.8972890203 1.9919139520 
0.8368199524 0.0000000000 0.0000000000 0.0000000000 1.1489123173 1.9417831670 1.0119187955 
0.8368199540 0.0000000000 0.0000000000 0.0000000000 1.1489123171 1.6870987262 1.7417559268 
0.8368199571 0.0000000000 0.0000000000 0.0000000000 1.1489123059 2.0000000000 1.1569670516 
0.7604235379 0.0000006646 0.0000000000 0.0335298402 99.7427542888 1.5574409631 1.5536288895 
0.8368199544 0.0000000000 0.0000000000 0.0000000000 1.1489123174 1.5449063964 1.8095840357 
0.7595928120 0.0000005068 0.0000000000 0.0347453776 99.6129179488 1.5277401021 1.9959578335 
0.8368199532 0.0000000000 0.0000000000 0.0000000000 1.1489123198 1.0000000000 1.9489889528 
0.8368199508 0.0000000000 0.0000000000 0.0000000000 1.1489123189 1.9980964016 1.6077018487 
0.7600799243 0.0000005836 0.0000000000 0.0340155821 98.0884724666 1.5430245904 1.0000000000 
0.8368199531 0.0000000000 0.0000000000 0.0000000000 1.1489123176 2.0000000000 1.0226512859 
0.8368199526 0.0000000000 0.0000000000 0.0000000000 1.1489123260 1.9993467367 2.0000000000 
0.8368199504 0.0000000000 0.0000000000 0.0000000000 1.1489123281 1.3555520267 1.5728626360 
0.8368199548 0.0000000000 0.0000000000 0.0000000000 1.1489123126 1.9610966698 1.9308995447 
0.8368199572 0.0000000000 0.0000000000 0.0000000000 1.1489123097 1.4212336268 1.7058257409 
0.8368199523 0.0000000000 0.0000000000 0.0000000000 1.1489123219 1.5641044364 1.0102678875 
0.8368199562 0.0000000000 0.0000000000 0.0000000000 1.1489123126 1.8554819940 1.6737573364 
0.8368199515 0.0000000000 0.0000000000 0.0000000000 1.1489123211 1.7366059041 1.9284180896 
0.8368199538 0.0000000000 0.0000000000 0.0000000000 1.1489123169 1.9315450368 1.0308725785 
0.8368199513 0.0000000000 0.0000000000 0.0000000000 1.1489123229 1.3166344461 1.4744753977 
0.8368199502 0.0000000000 0.0000000000 0.0000000000 1.1489123246 1.5318210323 2.0000000000 
0.7597575815 0.0000000000 0.0000005127 0.0347535047 100.0000000000 1.9890192752 1.5289197090 
0.8368199519 0.0000000000 0.0000000000 0.0000000000 1.1489123172 1.0481004162 1.5347623365 
0.8368199523 0.0000000000 0.0000000000 0.0000000000 1.1489123186 1.8012882348 1.2430604293 
0.8368199514 0.0000000000 0.0000000000 0.0000000000 1.1489123214 1.9999997441 1.5145588817 
0.8368199528 0.0000000000 0.0000000000 0.0000000000 1.1489123186 1.8773036034 1.6423348096 
0.8368199549 0.0000000000 0.0000000000 0.0000000000 1.1489123146 1.0012737426 1.7014692483 
0.8368199515 0.0000000000 0.0000000000 0.0000000000 1.1489123189 1.0200288634 1.9984497670 
