# Supplementary material for: A comparative study of the performance of ten metaheuristic algorithms for parameter estimation of solar photovoltaic models
Source: PeerJ Comput Sci. 2025 Jan 27;11:e2646. doi: 10.7717/peerj-cs.2646 (PMC11784897; doi:10.7717/peerj-cs.2646)
Supplement: Supplemental Information 2 — The code includes the third-party data used during the experiments. [file peerj-cs-11-2646-s002.zip › Matlab Code/A1/2_1000_50_record_FEs.data]

2865125
2864697
2864973
2864827
2864909
2864805
2865273
2865119
2864765
2864669
2864677
2864149
2864755
2864597
2865171
2865071
2864857
2865035
2864779
2864889
2864637
2865061
2864395
2864969
2864661
2864969
2865019
2864757
2865239
2864793
