# Supplementary material for: A comparative study of the performance of ten metaheuristic algorithms for parameter estimation of solar photovoltaic models
Source: PeerJ Comput Sci. 2025 Jan 27;11:e2646. doi: 10.7717/peerj-cs.2646 (PMC11784897; doi:10.7717/peerj-cs.2646)
Supplement: Supplemental Information 2 — The code includes the third-party data used during the experiments. [file peerj-cs-11-2646-s002.zip › Matlab Code/A1/2_1000_50_times.data]

1.767015e+01
1.743596e+01
1.741568e+01
1.740751e+01
1.743926e+01
1.748856e+01
1.912767e+01
1.846929e+01
1.750660e+01
1.801350e+01
1.797990e+01
1.773718e+01
1.827482e+01
1.788894e+01
1.802524e+01
1.772305e+01
1.756279e+01
1.747987e+01
1.823373e+01
1.763789e+01
1.752736e+01
1.748221e+01
1.763010e+01
1.753617e+01
1.745170e+01
1.753519e+01
1.787917e+01
1.778760e+01
1.815800e+01
1.888497e+01
