# Supplementary material for: A comparative study of the performance of ten metaheuristic algorithms for parameter estimation of solar photovoltaic models
Source: PeerJ Comput Sci. 2025 Jan 27;11:e2646. doi: 10.7717/peerj-cs.2646 (PMC11784897; doi:10.7717/peerj-cs.2646)
Supplement: Supplemental Information 2 — The code includes the third-party data used during the experiments. [file peerj-cs-11-2646-s002.zip › Matlab Code/A1/2_2000_100_record_FEs.data]

21458493
21458719
21458459
21458465
21458071
21458777
21458225
21457913
21458691
21457911
21457855
21457573
21458593
21458159
21457997
21458207
21458889
21457909
21457959
21458307
21457575
21457747
21458063
21458625
21458731
21458453
21457709
21457673
21457423
21457819
