# Supplementary material for: A comparative study of the performance of ten metaheuristic algorithms for parameter estimation of solar photovoltaic models
Source: PeerJ Comput Sci. 2025 Jan 27;11:e2646. doi: 10.7717/peerj-cs.2646 (PMC11784897; doi:10.7717/peerj-cs.2646)
Supplement: Supplemental Information 2 — The code includes the third-party data used during the experiments. [file peerj-cs-11-2646-s002.zip › Matlab Code/A1/2_2000_100_times.data]

1.290965e+02
1.292959e+02
1.290363e+02
1.290710e+02
1.289181e+02
1.295428e+02
1.296468e+02
1.291959e+02
1.295331e+02
1.292583e+02
1.294132e+02
1.290950e+02
1.298211e+02
1.291079e+02
1.291288e+02
1.295424e+02
1.290508e+02
1.291537e+02
1.288681e+02
1.292255e+02
1.291065e+02
1.281290e+02
1.306258e+02
1.296792e+02
1.299789e+02
1.295664e+02
1.297882e+02
1.293720e+02
1.293960e+02
1.303758e+02
