# Supplementary material for: A comparative study of the performance of ten metaheuristic algorithms for parameter estimation of solar photovoltaic models
Source: PeerJ Comput Sci. 2025 Jan 27;11:e2646. doi: 10.7717/peerj-cs.2646 (PMC11784897; doi:10.7717/peerj-cs.2646)
Supplement: Supplemental Information 2 — The code includes the third-party data used during the experiments. [file peerj-cs-11-2646-s002.zip › Matlab Code/A1/2_2000_30_best_solutions.data]

0.8368199565 0.0000000000 0.0000000000 0.0000000000 1.1489123100 1.3744651336 1.6954919738 
0.8368199531 0.0000000000 0.0000000000 0.0000000000 1.1489123122 1.9868534771 2.0000000000 
0.8368199546 0.0000000000 0.0000000000 0.0000000000 1.1489123103 1.7468521289 1.9581192705 
0.8368199564 0.0000000000 0.0000000000 0.0000000000 1.1489123078 1.9132222592 1.0000000000 
0.8368199528 0.0000000000 0.0000000000 0.0000000000 1.1489123203 1.0549677409 1.0005945528 
0.8368199532 0.0000000000 0.0000000000 0.0000000000 1.1489123156 1.6579251667 1.9437844606 
0.8368199536 0.0000000000 0.0000000000 0.0000000000 1.1489123182 1.0000000000 2.0000000000 
0.8368199510 0.0000000000 0.0000000000 0.0000000000 1.1489123263 2.0000000000 2.0000000000 
0.8368199522 0.0000000000 0.0000000000 0.0000000000 1.1489123232 1.9611949744 1.0522912240 
0.8368199524 0.0000000000 0.0000000000 0.0000000000 1.1489123167 1.6913535951 1.0040548017 
0.8368199533 0.0000000000 0.0000000000 0.0000000000 1.1489123174 1.3623117794 1.9720914099 
0.8368199552 0.0000000000 0.0000000000 0.0000000000 1.1489123133 1.9714489329 1.0125599233 
0.8368199496 0.0000000000 0.0000000000 0.0000000000 1.1489123268 1.9999327275 2.0000000000 
0.8368199516 0.0000000000 0.0000000000 0.0000000000 1.1489123211 1.9908744940 1.9803700429 
0.8368199507 0.0000000000 0.0000000000 0.0000000000 1.1489123202 2.0000000000 1.0000000000 
0.8368199558 0.0000000000 0.0000000000 0.0000000000 1.1489123070 1.0086024193 1.1663513885 
0.8368199502 0.0000000000 0.0000000000 0.0000000000 1.1489123301 1.0000000000 2.0000000000 
0.8368199522 0.0000000000 0.0000000000 0.0000000000 1.1489123172 1.7364828893 1.0003165733 
0.8368199526 0.0000000000 0.0000000000 0.0000000000 1.1489123197 1.7797647679 1.8887015460 
0.8368199557 0.0000000000 0.0000000000 0.0000000000 1.1489123066 1.4923327593 1.9140901946 
0.8368199521 0.0000000000 0.0000000000 0.0000000000 1.1489123178 2.0000000000 2.0000000000 
0.8368199566 0.0000000000 0.0000000000 0.0000000000 1.1489123060 2.0000000000 1.0831173428 
0.8368199543 0.0000000000 0.0000000000 0.0000000000 1.1489123175 1.3580604161 1.9429741751 
0.8368199520 0.0000000000 0.0000000000 0.0000000000 1.1489123215 1.9967573566 1.0217244468 
0.8368199543 0.0000000000 0.0000000000 0.0000000000 1.1489123143 2.0000000000 2.0000000000 
0.8368199524 0.0000000000 0.0000000000 0.0000000000 1.1489123207 1.9411844247 1.8760414706 
0.8368199523 0.0000000000 0.0000000000 0.0000000000 1.1489123201 1.8661507108 1.8687054608 
0.8368199517 0.0000000000 0.0000000000 0.0000000000 1.1489123246 1.1384765472 1.9436524793 
0.8368199498 0.0000000000 0.0000000000 0.0000000000 1.1489123242 2.0000000000 2.0000000000 
0.8368199534 0.0000000000 0.0000000000 0.0000000000 1.1489123143 1.8833379554 1.1680528582 
