# Supplementary material for: A comparative study of the performance of ten metaheuristic algorithms for parameter estimation of solar photovoltaic models
Source: PeerJ Comput Sci. 2025 Jan 27;11:e2646. doi: 10.7717/peerj-cs.2646 (PMC11784897; doi:10.7717/peerj-cs.2646)
Supplement: Supplemental Information 2 — The code includes the third-party data used during the experiments. [file peerj-cs-11-2646-s002.zip › Matlab Code/A1/2_2000_30_record_FEs.data]

2240891
2241127
2240815
2241257
2241173
2240831
2240717
2240905
2241203
2240935
2241065
2240829
2240541
2240689
2240513
2241349
2241047
2240917
2240439
2241255
2240867
2240847
2241189
2240955
2241137
2241177
2240611
2241001
2240427
2240963
