# Supplementary material for: A comparative study of the performance of ten metaheuristic algorithms for parameter estimation of solar photovoltaic models
Source: PeerJ Comput Sci. 2025 Jan 27;11:e2646. doi: 10.7717/peerj-cs.2646 (PMC11784897; doi:10.7717/peerj-cs.2646)
Supplement: Supplemental Information 2 — The code includes the third-party data used during the experiments. [file peerj-cs-11-2646-s002.zip › Matlab Code/A1/2_2000_30_times.data]

1.372585e+01
1.377296e+01
1.376136e+01
1.377260e+01
1.378851e+01
1.386781e+01
1.373084e+01
1.372340e+01
1.380836e+01
1.384835e+01
1.381011e+01
1.379633e+01
1.385588e+01
1.377901e+01
1.383058e+01
1.378703e+01
1.381431e+01
1.374561e+01
1.384663e+01
1.383274e+01
1.383297e+01
1.375942e+01
1.380507e+01
1.381678e+01
1.379619e+01
1.375620e+01
1.373800e+01
1.378806e+01
1.376552e+01
1.379219e+01
