# Supplementary material for: A comparative study of the performance of ten metaheuristic algorithms for parameter estimation of solar photovoltaic models
Source: PeerJ Comput Sci. 2025 Jan 27;11:e2646. doi: 10.7717/peerj-cs.2646 (PMC11784897; doi:10.7717/peerj-cs.2646)
Supplement: Supplemental Information 2 — The code includes the third-party data used during the experiments. [file peerj-cs-11-2646-s002.zip › Matlab Code/A1/2_2000_50_best_solutions.data]

0.8368199489 0.0000000000 0.0000000000 0.0000000000 1.1489123409 1.2502728883 1.0479037679 
0.7607773648 0.0000003230 0.0000000000 0.0363771258 53.6908627312 1.4811648200 1.9313850974 
0.8368199503 0.0000000000 0.0000000000 0.0000000000 1.1489123219 1.0000000000 1.0000000000 
0.7607730099 0.0000003244 0.0000000000 0.0363607510 53.8435383930 1.4816080255 2.0000000000 
0.8368199538 0.0000000000 0.0000000000 0.0000000000 1.1489123139 1.5893837378 1.1007482311 
0.8368199529 0.0000000000 0.0000000000 0.0000000000 1.1489123200 1.0063500474 1.1949309206 
0.8368199520 0.0000000000 0.0000000000 0.0000000000 1.1489123237 1.0000000000 1.0000000000 
0.8368199513 0.0000000000 0.0000000000 0.0000000000 1.1489123309 2.0000000000 2.0000000000 
0.8368199517 0.0000000000 0.0000000000 0.0000000000 1.1489123233 2.0000000000 2.0000000000 
0.8368199549 0.0000000000 0.0000000000 0.0000000000 1.1489123140 1.8784147168 1.1550002322 
0.8368199502 0.0000000000 0.0000000000 0.0000000000 1.1489123310 2.0000000000 2.0000000000 
0.7631127622 0.0000000000 0.0000139277 0.0000000000 23.0036849561 1.0000234222 2.0000000000 
0.8368199536 0.0000000000 0.0000000000 0.0000000000 1.1489123180 1.9896308397 1.4773331964 
0.8368199540 0.0000000000 0.0000000000 0.0000000000 1.1489123104 1.0000000000 2.0000000000 
0.8368199539 0.0000000000 0.0000000000 0.0000000000 1.1489123118 1.9835664050 1.1170032570 
0.8368199503 0.0000000000 0.0000000000 0.0000000000 1.1489123237 2.0000000000 1.0000000000 
0.8368199511 0.0000000000 0.0000000000 0.0000000000 1.1489123375 1.9303245915 1.0082228533 
0.8368199552 0.0000000000 0.0000000000 0.0000000000 1.1489123111 1.5614903670 2.0000000000 
0.8368199568 0.0000000000 0.0000000000 0.0000000000 1.1489123088 2.0000000000 2.0000000000 
0.8368199537 0.0000000000 0.0000000000 0.0000000000 1.1489123130 1.8430270101 1.4169649283 
0.8368199521 0.0000000000 0.0000000000 0.0000000000 1.1489123209 1.9461345912 1.4571730103 
0.8368199546 0.0000000000 0.0000000000 0.0000000000 1.1489123145 1.9854033479 1.9959710033 
0.7607754841 0.0000003230 0.0000000000 0.0363770782 53.7189457646 1.4811855034 2.0000000000 
0.7607756407 0.0000003230 0.0000000000 0.0363771214 53.7176507523 1.4811843261 2.0000000000 
0.8368199511 0.0000000000 0.0000000000 0.0000000000 1.1489123230 2.0000000000 1.0000000000 
0.8368199527 0.0000000000 0.0000000000 0.0000000000 1.1489123133 2.0000000000 2.0000000000 
0.7631127631 0.0000000000 0.0000139277 0.0000000000 23.0036838393 1.9813598071 2.0000000000 
0.8368199549 0.0000000000 0.0000000000 0.0000000000 1.1489123154 1.9506409389 1.4567446383 
0.8368199567 0.0000000000 0.0000000000 0.0000000000 1.1489123044 2.0000000000 2.0000000000 
0.8368199518 0.0000000000 0.0000000000 0.0000000000 1.1489123234 2.0000000000 1.0000000000 
