# Supplementary material for: A comparative study of the performance of ten metaheuristic algorithms for parameter estimation of solar photovoltaic models
Source: PeerJ Comput Sci. 2025 Jan 27;11:e2646. doi: 10.7717/peerj-cs.2646 (PMC11784897; doi:10.7717/peerj-cs.2646)
Supplement: Supplemental Information 2 — The code includes the third-party data used during the experiments. [file peerj-cs-11-2646-s002.zip › Matlab Code/A1/2_2000_50_record_FEs.data]

5732591
5732447
5732607
5732693
5732467
5732873
5732693
5732785
5732251
5732999
5733069
5732499
5732407
5732611
5732495
5732691
5732457
5732661
5732343
5732793
5732249
5732685
5732981
5732639
5732345
5732927
5732355
5733097
5733265
5732603
