# Supplementary material for: A comparative study of the performance of ten metaheuristic algorithms for parameter estimation of solar photovoltaic models
Source: PeerJ Comput Sci. 2025 Jan 27;11:e2646. doi: 10.7717/peerj-cs.2646 (PMC11784897; doi:10.7717/peerj-cs.2646)
Supplement: Supplemental Information 2 — The code includes the third-party data used during the experiments. [file peerj-cs-11-2646-s002.zip › Matlab Code/A1/2_2000_50_times.data]

3.496160e+01
3.498860e+01
3.496344e+01
3.488466e+01
3.480614e+01
3.486094e+01
3.497424e+01
3.496112e+01
3.498582e+01
3.510346e+01
3.515545e+01
3.484107e+01
3.477979e+01
3.472248e+01
3.494639e+01
3.473288e+01
3.477872e+01
3.510267e+01
3.505440e+01
3.500117e+01
3.486361e+01
3.491720e+01
3.497441e+01
3.496927e+01
3.478747e+01
3.483791e+01
3.491959e+01
3.480069e+01
3.504080e+01
3.486125e+01
