# Supplementary material for: A comparative study of the performance of ten metaheuristic algorithms for parameter estimation of solar photovoltaic models
Source: PeerJ Comput Sci. 2025 Jan 27;11:e2646. doi: 10.7717/peerj-cs.2646 (PMC11784897; doi:10.7717/peerj-cs.2646)
Supplement: Supplemental Information 2 — The code includes the third-party data used during the experiments. [file peerj-cs-11-2646-s002.zip › Matlab Code/A1/2_3000_100_record_FEs.data]

32192737
32192755
32191699
32192287
32192643
32192929
32192629
32192567
32191851
32192459
32192703
32193111
32192729
32192643
32192629
32192543
32192349
32192501
32191915
32191625
32192467
32192311
32191771
32192761
32192059
32192879
32192349
32192849
32192133
32192453
