# Supplementary material for: A comparative study of the performance of ten metaheuristic algorithms for parameter estimation of solar photovoltaic models
Source: PeerJ Comput Sci. 2025 Jan 27;11:e2646. doi: 10.7717/peerj-cs.2646 (PMC11784897; doi:10.7717/peerj-cs.2646)
Supplement: Supplemental Information 2 — The code includes the third-party data used during the experiments. [file peerj-cs-11-2646-s002.zip › Matlab Code/A1/2_3000_100_times.data]

1.937795e+02
1.942220e+02
1.944146e+02
1.940861e+02
1.945445e+02
1.939911e+02
1.928093e+02
1.940817e+02
1.935744e+02
1.943090e+02
1.937348e+02
1.936479e+02
1.941098e+02
1.945760e+02
1.945310e+02
1.954267e+02
1.944586e+02
1.954593e+02
1.941524e+02
1.940886e+02
1.944694e+02
1.940330e+02
1.959662e+02
1.954625e+02
1.941378e+02
1.943183e+02
1.937977e+02
1.946005e+02
1.943998e+02
1.938572e+02
