# Supplementary material for: A comparative study of the performance of ten metaheuristic algorithms for parameter estimation of solar photovoltaic models
Source: PeerJ Comput Sci. 2025 Jan 27;11:e2646. doi: 10.7717/peerj-cs.2646 (PMC11784897; doi:10.7717/peerj-cs.2646)
Supplement: Supplemental Information 2 — The code includes the third-party data used during the experiments. [file peerj-cs-11-2646-s002.zip › Matlab Code/A1/2_3000_30_conv_curves.data]

5.632387e+04 2.115058e+04 5.253054e-01 2.953807e-01 2.953807e-01 2.953807e-01 2.953807e-01 2.953807e-01 2.953807e-01 2.953807e-01 2.943762e-01 2.943762e-01 2.937159e-01 2.903185e-01 2.799763e-01 2.799763e-01 2.758802e-01 2.620233e-01 2.620233e-01 2.620233e-01 2.620233e-01 2.620233e-01 2.615210e-01 2.615210e-01 2.609199e-01 2.585789e-01 2.566207e-01 2.566207e-01 2.459047e-01 2.433146e-01 2.389930e-01 2.389930e-01 2.389930e-01 2.389930e-01 2.315721e-01 2.315721e-01 2.315721e-01 2.315721e-01 2.274475e-01 2.274475e-01 2.274475e-01 2.268340e-01 2.258517e-01 2.255056e-01 2.237424e-01 2.236069e-01 2.236069e-01 2.229782e-01 2.229782e-01 2.229782e-01 2.229782e-01 2.229782e-01 2.229782e-01 2.229149e-01 2.229149e-01 2.229149e-01 2.229149e-01 2.228888e-01 2.228888e-01 2.228669e-01 2.228669e-01 2.228669e-01 2.228669e-01 2.228656e-01 2.228656e-01 2.228634e-01 2.228624e-01 2.228624e-01 2.228624e-01 2.228624e-01 2.228624e-01 2.228624e-01 2.228621e-01 2.228615e-01 2.228615e-01 2.228615e-01 2.228615e-01 2.228614e-01 2.228614e-01 2.228614e-01 2.228614e-01 2.228614e-01 2.228614e-01 2.228614e-01 2.228614e-01 2.228614e-01 2.228614e-01 2.228614e-01 2.228614e-01 2.228614e-01 2.228614e-01 2.228614e-01 2.228614e-01 2.228614e-01 2.228614e-01 2.228614e-01 2.228614e-01 2.228614e-01 2.228614e-01 2.228614e-01 2.228614e-01 2.228614e-01 2.228614e-01 2.228614e-01 2.228614e-01 2.228614e-01 2.228614e-01 2.228614e-01 2.228614e-01 2.228614e-01 2.228614e-01 2.228614e-01 2.228614e-01 2.228614e-01 2.228614e-01 2.228614e-01 2.228614e-01 2.228614e-01 2.228614e-01 2.228614e-01 2.228614e-01 2.228614e-01 2.228614e-01 2.228614e-01 2.228614e-01 2.228614e-01 2.228614e-01 2.228614e-01 2.228614e-01 2.228614e-01 2.228614e-01 2.228614e-01 2.228614e-01 2.228614e-01 2.228614e-01 2.228614e-01 2.228614e-01 2.228614e-01 2.228614e-01 2.228614e-01 2.228614e-01 2.228614e-01 2.228614e-01 2.228614e-01 2.228614e-01 2.228614e-01 2.228614e-01 2.228614e-01 2.228614e-01 2.228614e-01 2.228614e-01 2.228614e-01 2.228614e-01 2.228614e-01 2.228614e-01 2.228614e-01 2.228614e-01 2.228614e-01 2.228614e-01 2.228614e-01 2.228614e-01 2.228614e-01 2.228614e-01 2.228614e-01 2.228614e-01 2.228614e-01 2.228614e-01 2.228614e-01 2.228614e-01 2.228614e-01 2.228614e-01 2.228614e-01 2.228614e-01 2.228614e-01 2.228614e-01 2.228614e-01 2.228614e-01 2.228614e-01 2.228614e-01 2.228614e-01 2.228614e-01 2.228614e-01 2.228614e-01 2.228614e-01 2.228614e-01 2.228614e-01 2.228614e-01 2.228614e-01 2.228614e-01 2.228614e-01 2.228614e-01 2.228614e-01 2.228614e-01 2.228614e-01 2.228614e-01 2.228614e-01 2.228614e-01 2.228614e-01 2.228614e-01 2.228614e-01 2.228614e-01 2.228614e-01 2.228614e-01 2.228614e-01 2.228614e-01 2.228614e-01 2.228614e-01 2.228614e-01 2.228614e-01 2.228614e-01 2.228614e-01 2.228614e-01 2.228614e-01 2.228614e-01 2.228614e-01 2.228614e-01 2.228614e-01 2.228614e-01 2.228614e-01 2.228614e-01 2.228614e-01 2.228614e-01 2.228614e-01 2.228614e-01 2.228614e-01 2.228614e-01 2.228614e-01 2.228614e-01 2.228614e-01 2.228614e-01 2.228614e-01 2.228614e-01 2.228614e-01 2.228614e-01 2.228614e-01 2.228614e-01 2.228614e-01 2.228614e-01 2.228614e-01 2.228614e-01 2.228614e-01 2.228614e-01 2.228614e-01 2.228614e-01 2.228614e-01 2.228614e-01 2.228614e-01 2.228614e-01 2.228614e-01 2.228614e-01 2.228614e-01 2.228614e-01 2.228614e-01 2.228614e-01 2.228614e-01 2.228614e-01 2.228614e-01 2.228614e-01 2.228614e-01 2.228614e-01 2.228614e-01 2.228614e-01 2.228614e-01 2.228614e-01 2.228614e-01 2.228614e-01 2.228614e-01 2.228614e-01 2.228614e-01 2.228614e-01 2.228614e-01 2.228614e-01 2.228614e-01 2.228614e-01 2.228614e-01 2.228614e-01 2.228614e-01 2.228614e-01 2.228614e-01 2.228614e-01 2.228614e-01 2.228614e-01 2.228614e-01 2.228614e-01 2.228614e-01 2.228614e-01 2.228614e-01 2.228614e-01 2.228614e-01 2.228614e-01 2.228614e-01 2.228614e-01 2.228614e-01 2.228614e-01 2.228614e-01 2.228614e-01 2.228614e-01 2.228614e-01 2.228614e-01 2.228614e-01 2.228614e-01 2.228614e-01 2.228614e-01 2.228614e-01 2.228614e-01 2.228614e-01 2.228614e-01 2.228614e-01 2.228614e-01 2.228614e-01 2.228614e-01 2.228614e-01 2.228614e-01 2.228614e-01 2.228614e-01 2.228614e-01 2.228614e-01 2.228614e-01 2.228614e-01 2.228614e-01 2.228614e-01 2.228614e-01 2.228614e-01 2.228614e-01 2.228614e-01 2.228614e-01 2.228614e-01 2.228614e-01 2.228614e-01 2.228614e-01 2.228614e-01 2.228614e-01 2.228614e-01 2.228614e-01 2.228614e-01 2.228614e-01 2.228614e-01 2.228614e-01 2.228614e-01 2.228614e-01 2.228614e-01 2.228614e-01 2.228614e-01 2.228614e-01 2.228614e-01 2.228614e-01 2.228614e-01 2.228614e-01 2.228614e-01 2.228614e-01 2.228614e-01 2.228614e-01 2.228614e-01 2.228614e-01 2.228614e-01 2.228614e-01 2.228614e-01 2.228614e-01 2.228614e-01 2.228614e-01 2.228614e-01 2.228614e-01 2.228614e-01 2.228614e-01 2.228614e-01 2.228614e-01 2.228614e-01 2.228614e-01 2.228614e-01 2.228614e-01 2.228614e-01 2.228614e-01 2.228614e-01 2.228614e-01 2.228614e-01 2.228614e-01 2.228614e-01 2.228614e-01 2.228614e-01 2.228614e-01 2.228614e-01 2.228614e-01 2.228614e-01 2.228614e-01 2.228614e-01 2.228614e-01 2.228614e-01 2.228614e-01 2.228614e-01 2.228614e-01 2.228614e-01 2.228614e-01 2.228614e-01 2.228614e-01 2.228614e-01 2.228614e-01 2.228614e-01 2.228614e-01 2.228614e-01 2.228614e-01 2.228614e-01 2.228614e-01 2.228614e-01 2.228614e-01 2.228614e-01 2.228614e-01 2.228614e-01 2.228614e-01 2.228614e-01 2.228614e-01 2.228614e-01 2.228614e-01 2.228614e-01 2.228614e-01 2.228614e-01 2.228614e-01 2.228614e-01 2.228614e-01 2.228614e-01 2.228614e-01 2.228614e-01 2.228614e-01 2.228614e-01 2.228614e-01 2.228614e-01 2.228614e-01 2.228614e-01 2.228614e-01 2.228614e-01 2.228614e-01 2.228614e-01 2.228614e-01 2.228614e-01 2.228614e-01 2.228614e-01 2.228614e-01 2.228614e-01 2.228614e-01 2.228614e-01 2.228614e-01 2.228614e-01 2.228614e-01 2.228614e-01 2.228614e-01 2.228614e-01 2.228614e-01 2.228614e-01 2.228614e-01 2.228614e-01 2.228614e-01 2.228614e-01 2.228614e-01 2.228614e-01 2.228614e-01 2.228614e-01 2.228614e-01 2.228614e-01 2.228614e-01 2.228614e-01 2.228614e-01 2.228614e-01 2.228614e-01 2.228614e-01 2.228614e-01 2.228614e-01 2.228614e-01 2.228614e-01 2.228614e-01 2.228614e-01 2.228614e-01 2.228614e-01 2.228614e-01 2.228614e-01 2.228614e-01 2.228614e-01 2.228614e-01 2.228614e-01 2.228614e-01 2.228614e-01 2.228614e-01 2.228614e-01 2.228614e-01 2.228614e-01 2.228614e-01 2.228614e-01 2.228614e-01 2.228614e-01 2.228614e-01 2.228614e-01 2.228614e-01 2.228614e-01 2.228614e-01 2.228614e-01 2.228614e-01 2.228614e-01 2.228614e-01 2.228614e-01 2.228614e-01 2.228614e-01 2.228614e-01 2.228614e-01 2.228614e-01 2.228614e-01 2.228614e-01 2.228614e-01 2.228614e-01 2.228614e-01 2.228614e-01 2.228614e-01 2.228614e-01 2.228614e-01 2.228614e-01 2.228614e-01 2.228614e-01 2.228614e-01 2.228614e-01 2.228614e-01 2.228614e-01 2.228614e-01 2.228614e-01 2.228614e-01 2.228614e-01 2.228614e-01 2.228614e-01 2.228614e-01 2.228614e-01 2.228614e-01 2.228614e-01 2.228614e-01 2.228614e-01 2.228614e-01 2.228614e-01 2.228614e-01 2.228614e-01 2.228614e-01 2.228614e-01 2.228614e-01 2.228614e-01 2.228614e-01 2.228614e-01 2.228614e-01 2.228614e-01 2.228614e-01 2.228614e-01 2.228614e-01 2.228614e-01 2.228614e-01 2.228614e-01 2.228614e-01 2.228614e-01 2.228614e-01 2.228614e-01 2.228614e-01 2.228614e-01 2.228614e-01 2.228614e-01 2.228614e-01 2.228614e-01 2.228614e-01 2.228614e-01 2.228614e-01 2.228614e-01 2.228614e-01 2.228614e-01 2.228614e-01 2.228614e-01 2.228614e-01 2.228614e-01 2.228614e-01 2.228614e-01 2.228614e-01 2.228614e-01 2.228614e-01 2.228614e-01 2.228614e-01 2.228614e-01 2.228614e-01 2.228614e-01 2.228614e-01 2.228614e-01 2.228614e-01 2.228614e-01 2.228614e-01 2.228614e-01 2.228614e-01 2.228614e-01 2.228614e-01 2.228614e-01 2.228614e-01 2.228614e-01 2.228614e-01 2.228614e-01 2.228614e-01 2.228614e-01 2.228614e-01 2.228614e-01 2.228614e-01 2.228614e-01 2.228614e-01 2.228614e-01 2.228614e-01 2.228614e-01 2.228614e-01 2.228614e-01 2.228614e-01 2.228614e-01 2.228614e-01 2.228614e-01 2.228614e-01 2.228614e-01 2.228614e-01 2.228614e-01 2.228614e-01 2.228614e-01 2.228614e-01 2.228614e-01 2.228614e-01 2.228614e-01 2.228614e-01 2.228614e-01 2.228614e-01 2.228614e-01 2.228614e-01 2.228614e-01 2.228614e-01 2.228614e-01 2.228614e-01 2.228614e-01 2.228614e-01 2.228614e-01 2.228614e-01 2.228614e-01 2.228614e-01 2.228614e-01 2.228614e-01 2.228614e-01 2.228614e-01 2.228614e-01 2.228614e-01 2.228614e-01 2.228614e-01 2.228614e-01 2.228614e-01 2.228614e-01 2.228614e-01 2.228614e-01 2.228614e-01 2.228614e-01 2.228614e-01 2.228614e-01 2.228614e-01 2.228614e-01 2.228614e-01 2.228614e-01 2.228614e-01 2.228614e-01 2.228614e-01 2.228614e-01 2.228614e-01 2.228614e-01 2.228614e-01 2.228614e-01 2.228614e-01 2.228614e-01 2.228614e-01 2.228614e-01 2.228614e-01 2.228614e-01 2.228614e-01 2.228614e-01 2.228614e-01 2.228614e-01 2.228614e-01 2.228614e-01 2.228614e-01 2.228614e-01 2.228614e-01 2.228614e-01 2.228614e-01 2.228614e-01 2.228614e-01 2.228614e-01 2.228614e-01 2.228614e-01 2.228614e-01 2.228614e-01 2.228614e-01 2.228614e-01 2.228614e-01 2.228614e-01 2.228614e-01 2.228614e-01 2.228614e-01 2.228614e-01 2.228614e-01 2.228614e-01 2.228614e-01 2.228614e-01 2.228614e-01 2.228614e-01 2.228614e-01 2.228614e-01 2.228614e-01 2.228614e-01 2.228614e-01 2.228614e-01 2.228614e-01 2.228614e-01 2.228614e-01 2.228614e-01 2.228614e-01 2.228614e-01 2.228614e-01 2.228614e-01 2.228614e-01 2.228614e-01 2.228614e-01 2.228614e-01 2.228614e-01 2.228614e-01 2.228614e-01 2.228614e-01 2.228614e-01 2.228614e-01 2.228614e-01 2.228614e-01 2.228614e-01 2.228614e-01 2.228614e-01 2.228614e-01 2.228614e-01 2.228614e-01 2.228614e-01 2.228614e-01 2.228614e-01 2.228614e-01 2.228614e-01 2.228614e-01 2.228614e-01 2.228614e-01 2.228614e-01 2.228614e-01 2.228614e-01 2.228614e-01 2.228614e-01 2.228614e-01 2.228614e-01 2.228614e-01 2.228614e-01 2.228614e-01 2.228614e-01 2.228614e-01 2.228614e-01 2.228614e-01 2.228614e-01 2.228614e-01 2.228614e-01 2.228614e-01 2.228614e-01 2.228614e-01 2.228614e-01 2.228614e-01 2.228614e-01 2.228614e-01 2.228614e-01 2.228614e-01 2.228614e-01 2.228614e-01 2.228614e-01 2.228614e-01 2.228614e-01 2.228614e-01 2.228614e-01 2.228614e-01 2.228614e-01 2.228614e-01 2.228614e-01 2.228614e-01 2.228614e-01 2.228614e-01 2.228614e-01 2.228614e-01 2.228614e-01 2.228614e-01 2.228614e-01 2.228614e-01 2.228614e-01 2.228614e-01 2.228614e-01 2.228614e-01 2.228614e-01 2.228614e-01 2.228614e-01 2.228614e-01 2.228614e-01 2.228614e-01 2.228614e-01 2.228614e-01 2.228614e-01 2.228614e-01 2.228614e-01 2.228614e-01 2.228614e-01 2.228614e-01 2.228614e-01 2.228614e-01 2.228614e-01 2.228614e-01 2.228614e-01 2.228614e-01 2.228614e-01 2.228614e-01 2.228614e-01 2.228614e-01 2.228614e-01 2.228614e-01 2.228614e-01 2.228614e-01 2.228614e-01 2.228614e-01 2.228614e-01 2.228614e-01 2.228614e-01 2.228614e-01 2.228614e-01 2.228614e-01 2.228614e-01 2.228614e-01 2.228614e-01 2.228614e-01 2.228614e-01 2.228614e-01 2.228614e-01 2.228614e-01 2.228614e-01 2.228614e-01 2.228614e-01 2.228614e-01 2.228614e-01 2.228614e-01 2.228614e-01 2.228614e-01 2.228614e-01 2.228614e-01 2.228614e-01 2.228614e-01 2.228614e-01 2.228614e-01 2.228614e-01 2.228614e-01 2.228614e-01 2.228614e-01 2.228614e-01 2.228614e-01 2.228614e-01 2.228614e-01 2.228614e-01 2.228614e-01 2.228614e-01 2.228614e-01 2.228614e-01 2.228614e-01 2.228614e-01 2.228614e-01 2.228614e-01 2.228614e-01 2.228614e-01 2.228614e-01 2.228614e-01 2.228614e-01 2.228614e-01 2.228614e-01 2.228614e-01 2.228614e-01 2.228614e-01 2.228614e-01 2.228614e-01 2.228614e-01 2.228614e-01 2.228614e-01 2.228614e-01 2.228614e-01 2.228614e-01 2.228614e-01 2.228614e-01 2.228614e-01 2.228614e-01 2.228614e-01 2.228614e-01 2.228614e-01 2.228614e-01 2.228614e-01 2.228614e-01 2.228614e-01 2.228614e-01 2.228614e-01 2.228614e-01 2.228614e-01 2.228614e-01 2.228614e-01 2.228614e-01 2.228614e-01 2.228614e-01 2.228614e-01 2.228614e-01 2.228614e-01 2.228614e-01 2.228614e-01 2.228614e-01 2.228614e-01 2.228614e-01 2.228614e-01 2.228614e-01 2.228614e-01 2.228614e-01 2.228614e-01 2.228614e-01 2.228614e-01 2.228614e-01 2.228614e-01 2.228614e-01 2.228614e-01 2.228614e-01 2.228614e-01 2.228614e-01 2.228614e-01 2.228614e-01 2.228614e-01 2.228614e-01 2.228614e-01 2.228614e-01 2.228614e-01 2.228614e-01 2.228614e-01 2.228614e-01 2.228614e-01 2.228614e-01 2.228614e-01 2.228614e-01 2.228614e-01 2.228614e-01 2.228614e-01 2.228614e-01 2.228614e-01 2.228614e-01 2.228614e-01 2.228614e-01 2.228614e-01 2.228614e-01 2.228614e-01 2.228614e-01 2.228614e-01 2.228614e-01 2.228614e-01 2.228614e-01 2.228614e-01 2.228614e-01 2.228614e-01 2.228614e-01 2.228614e-01 2.228614e-01 2.228614e-01 2.228614e-01 2.228614e-01 2.228614e-01 2.228614e-01 2.228614e-01 2.228614e-01 2.228614e-01 2.228614e-01 2.228614e-01 2.228614e-01 2.228614e-01 2.228614e-01 2.228614e-01 2.228614e-01 2.228614e-01 2.228614e-01 2.228614e-01 2.228614e-01 2.228614e-01 2.228614e-01 2.228614e-01 2.228614e-01 2.228614e-01 2.228614e-01 2.228614e-01 2.228614e-01 2.228614e-01 2.228614e-01 2.228614e-01 2.228614e-01 2.228614e-01 2.228614e-01 2.228614e-01 2.228614e-01 2.228614e-01 2.228614e-01 2.228614e-01 2.228614e-01 2.228614e-01 2.228614e-01 2.228614e-01 2.228614e-01 2.228614e-01 2.228614e-01 2.228614e-01 2.228614e-01 2.228614e-01 2.228614e-01 2.228614e-01 2.228614e-01 2.228614e-01 2.228614e-01 2.228614e-01 2.228614e-01 2.228614e-01 2.228614e-01 2.228614e-01 2.228614e-01 2.228614e-01 2.228614e-01 2.228614e-01 2.228614e-01 2.228614e-01 2.228614e-01 2.228614e-01 2.228614e-01 2.228614e-01 2.228614e-01 2.228614e-01 2.228614e-01 2.228614e-01 2.228614e-01 2.228614e-01 2.228614e-01 2.228614e-01 2.228614e-01 2.228614e-01 2.228614e-01 2.228614e-01 2.228614e-01 2.228614e-01 2.228614e-01 2.228614e-01 2.228614e-01 2.228614e-01 2.228614e-01 2.228614e-01 2.228614e-01 2.228614e-01 2.228614e-01 2.228614e-01 2.228614e-01 2.228614e-01 2.228614e-01 2.228614e-01 2.228614e-01 2.228614e-01 2.228614e-01 2.228614e-01 2.228614e-01 2.228614e-01 2.228614e-01 2.228614e-01 2.228614e-01 2.228614e-01 2.228614e-01 2.228614e-01 2.228614e-01 2.228614e-01 2.228614e-01 2.228614e-01 2.228614e-01 2.228614e-01 2.228614e-01 2.228614e-01 2.228614e-01 2.228614e-01 2.228614e-01 2.228614e-01 2.228614e-01 2.228614e-01 2.228614e-01 2.228614e-01 2.228614e-01 2.228614e-01 2.228614e-01 2.228614e-01 2.228614e-01 2.228614e-01 2.228614e-01 2.228614e-01 2.228614e-01 2.228614e-01 2.228614e-01 2.228614e-01 2.228614e-01 2.228614e-01 2.228614e-01 2.228614e-01 2.228614e-01 2.228614e-01 2.228614e-01 2.228614e-01 2.228614e-01 2.228614e-01 2.228614e-01 2.228614e-01 2.228614e-01 2.228614e-01 2.228614e-01 2.228614e-01 2.228614e-01 2.228614e-01 2.228614e-01 2.228614e-01 2.228614e-01 2.228614e-01 2.228614e-01 2.228614e-01 2.228614e-01 2.228614e-01 2.228614e-01 2.228614e-01 2.228614e-01 2.228614e-01 2.228614e-01 2.228614e-01 2.228614e-01 2.228614e-01 2.228614e-01 2.228614e-01 2.228614e-01 2.228614e-01 2.228614e-01 2.228614e-01 2.228614e-01 2.228614e-01 2.228614e-01 2.228614e-01 2.228614e-01 2.228614e-01 2.228614e-01 2.228614e-01 2.228614e-01 2.228614e-01 2.228614e-01 2.228614e-01 2.228614e-01 2.228614e-01 2.228614e-01 2.228614e-01 2.228614e-01 2.228614e-01 2.228614e-01 2.228614e-01 2.228614e-01 2.228614e-01 2.228614e-01 2.228614e-01 2.228614e-01 2.228614e-01 2.228614e-01 2.228614e-01 2.228614e-01 2.228614e-01 2.228614e-01 2.228614e-01 2.228614e-01 2.228614e-01 2.228614e-01 2.228614e-01 2.228614e-01 2.228614e-01 2.228614e-01 2.228614e-01 2.228614e-01 2.228614e-01 2.228614e-01 2.228614e-01 2.228614e-01 2.228614e-01 2.228614e-01 2.228614e-01 2.228614e-01 2.228614e-01 2.228614e-01 2.228614e-01 2.228614e-01 2.228614e-01 2.228614e-01 2.228614e-01 2.228614e-01 2.228614e-01 2.228614e-01 2.228614e-01 2.228614e-01 2.228614e-01 2.228614e-01 2.228614e-01 2.228614e-01 2.228614e-01 2.228614e-01 2.228614e-01 2.228614e-01 2.228614e-01 2.228614e-01 2.228614e-01 2.228614e-01 2.228614e-01 2.228614e-01 2.228614e-01 2.228614e-01 2.228614e-01 2.228614e-01 2.228614e-01 2.228614e-01 2.228614e-01 2.228614e-01 2.228614e-01 2.228614e-01 2.228614e-01 2.228614e-01 2.228614e-01 2.228614e-01 2.228614e-01 2.228614e-01 2.228614e-01 2.228614e-01 2.228614e-01 2.228614e-01 2.228614e-01 2.228614e-01 2.228614e-01 2.228614e-01 2.228614e-01 2.228614e-01 2.228614e-01 2.228614e-01 2.228614e-01 2.228614e-01 2.228614e-01 2.228614e-01 2.228614e-01 2.228614e-01 2.228614e-01 2.228614e-01 2.228614e-01 2.228614e-01 2.228614e-01 2.228614e-01 2.228614e-01 2.228614e-01 2.228614e-01 2.228614e-01 2.228614e-01 2.228614e-01 2.228614e-01 2.228614e-01 2.228614e-01 2.228614e-01 2.228614e-01 2.228614e-01 2.228614e-01 2.228614e-01 2.228614e-01 2.228614e-01 2.228614e-01 2.228614e-01 2.228614e-01 2.228614e-01 2.228614e-01 2.228614e-01 2.228614e-01 2.228614e-01 2.228614e-01 2.228614e-01 2.228614e-01 2.228614e-01 2.228614e-01 2.228614e-01 2.228614e-01 2.228614e-01 2.228614e-01 2.228614e-01 2.228614e-01 2.228614e-01 2.228614e-01 2.228614e-01 2.228614e-01 2.228614e-01 2.228614e-01 2.228614e-01 2.228614e-01 2.228614e-01 2.228614e-01 2.228614e-01 2.228614e-01 2.228614e-01 2.228614e-01 2.228614e-01 2.228614e-01 2.228614e-01 2.228614e-01 2.228614e-01 2.228614e-01 2.228614e-01 2.228614e-01 2.228614e-01 2.228614e-01 2.228614e-01 2.228614e-01 2.228614e-01 2.228614e-01 2.228614e-01 2.228614e-01 2.228614e-01 2.228614e-01 2.228614e-01 2.228614e-01 2.228614e-01 2.228614e-01 2.228614e-01 2.228614e-01 2.228614e-01 2.228614e-01 2.228614e-01 2.228614e-01 2.228614e-01 2.228614e-01 2.228614e-01 2.228614e-01 2.228614e-01 2.228614e-01 2.228614e-01 2.228614e-01 2.228614e-01 2.228614e-01 2.228614e-01 2.228614e-01 2.228614e-01 2.228614e-01 2.228614e-01 2.228614e-01 2.228614e-01 2.228614e-01 2.228614e-01 2.228614e-01 2.228614e-01 2.228614e-01 2.228614e-01 2.228614e-01 2.228614e-01 2.228614e-01 2.228614e-01 2.228614e-01 2.228614e-01 2.228614e-01 2.228614e-01 2.228614e-01 2.228614e-01 2.228614e-01 2.228614e-01 2.228614e-01 2.228614e-01 2.228614e-01 2.228614e-01 2.228614e-01 2.228614e-01 2.228614e-01 2.228614e-01 2.228614e-01 2.228614e-01 2.228614e-01 2.228614e-01 2.228614e-01 2.228614e-01 2.228614e-01 2.228614e-01 2.228614e-01 2.228614e-01 2.228614e-01 2.228614e-01 2.228614e-01 2.228614e-01 2.228614e-01 2.228614e-01 2.228614e-01 2.228614e-01 2.228614e-01 2.228614e-01 2.228614e-01 2.228614e-01 2.228614e-01 2.228614e-01 2.228614e-01 2.228614e-01 2.228614e-01 2.228614e-01 2.228614e-01 2.228614e-01 2.228614e-01 2.228614e-01 2.228614e-01 2.228614e-01 2.228614e-01 2.228614e-01 2.228614e-01 2.228614e-01 2.228614e-01 2.228614e-01 2.228614e-01 2.228614e-01 2.228614e-01 2.228614e-01 2.228614e-01 2.228614e-01 2.228614e-01 2.228614e-01 2.228614e-01 2.228614e-01 2.228614e-01 2.228614e-01 2.228614e-01 2.228614e-01 2.228614e-01 2.228614e-01 2.228614e-01 2.228614e-01 2.228614e-01 2.228614e-01 2.228614e-01 2.228614e-01 2.228614e-01 2.228614e-01 2.228614e-01 2.228614e-01 2.228614e-01 2.228614e-01 2.228614e-01 2.228614e-01 2.228614e-01 2.228614e-01 2.228614e-01 2.228614e-01 2.228614e-01 2.228614e-01 2.228614e-01 2.228614e-01 2.228614e-01 2.228614e-01 2.228614e-01 2.228614e-01 2.228614e-01 2.228614e-01 2.228614e-01 2.228614e-01 2.228614e-01 2.228614e-01 2.228614e-01 2.228614e-01 2.228614e-01 2.228614e-01 2.228614e-01 2.228614e-01 2.228614e-01 2.228614e-01 2.228614e-01 2.228614e-01 2.228614e-01 2.228614e-01 2.228614e-01 2.228614e-01 2.228614e-01 2.228614e-01 2.228614e-01 2.228614e-01 2.228614e-01 2.228614e-01 2.228614e-01 2.228614e-01 2.228614e-01 2.228614e-01 2.228614e-01 2.228614e-01 2.228614e-01 2.228614e-01 2.228614e-01 2.228614e-01 2.228614e-01 2.228614e-01 2.228614e-01 2.228614e-01 2.228614e-01 2.228614e-01 2.228614e-01 2.228614e-01 2.228614e-01 2.228614e-01 2.228614e-01 2.228614e-01 2.228614e-01 2.228614e-01 2.228614e-01 2.228614e-01 2.228614e-01 2.228614e-01 2.228614e-01 2.228614e-01 2.228614e-01 2.228614e-01 2.228614e-01 2.228614e-01 2.228614e-01 2.228614e-01 2.228614e-01 2.228614e-01 2.228614e-01 2.228614e-01 2.228614e-01 2.228614e-01 2.228614e-01 2.228614e-01 2.228614e-01 2.228614e-01 2.228614e-01 2.228614e-01 2.228614e-01 2.228614e-01 2.228614e-01 2.228614e-01 2.228614e-01 2.228614e-01 2.228614e-01 2.228614e-01 2.228614e-01 2.228614e-01 2.228614e-01 2.228614e-01 2.228614e-01 2.228614e-01 2.228614e-01 2.228614e-01 2.228614e-01 2.228614e-01 2.228614e-01 2.228614e-01 2.228614e-01 2.228614e-01 2.228614e-01 2.228614e-01 2.228614e-01 2.228614e-01 2.228614e-01 2.228614e-01 2.228614e-01 2.228614e-01 2.228614e-01 2.228614e-01 2.228614e-01 2.228614e-01 2.228614e-01 2.228614e-01 2.228614e-01 2.228614e-01 2.228614e-01 2.228614e-01 2.228614e-01 2.228614e-01 2.228614e-01 2.228614e-01 2.228614e-01 2.228614e-01 2.228614e-01 2.228614e-01 2.228614e-01 2.228614e-01 2.228614e-01 2.228614e-01 2.228614e-01 2.228614e-01 2.228614e-01 2.228614e-01 2.228614e-01 2.228614e-01 2.228614e-01 2.228614e-01 2.228614e-01 2.228614e-01 2.228614e-01 2.228614e-01 2.228614e-01 2.228614e-01 2.228614e-01 2.228614e-01 2.228614e-01 2.228614e-01 2.228614e-01 2.228614e-01 2.228614e-01 2.228614e-01 2.228614e-01 2.228614e-01 2.228614e-01 2.228614e-01 2.228614e-01 2.228614e-01 2.228614e-01 2.228614e-01 2.228614e-01 2.228614e-01 2.228614e-01 2.228614e-01 2.228614e-01 2.228614e-01 2.228614e-01 2.228614e-01 2.228614e-01 2.228614e-01 2.228614e-01 2.228614e-01 2.228614e-01 2.228614e-01 2.228614e-01 2.228614e-01 2.228614e-01 2.228614e-01 2.228614e-01 2.228614e-01 2.228614e-01 2.228614e-01 2.228614e-01 2.228614e-01 2.228614e-01 2.228614e-01 2.228614e-01 2.228614e-01 2.228614e-01 2.228614e-01 2.228614e-01 2.228614e-01 2.228614e-01 2.228614e-01 2.228614e-01 2.228614e-01 2.228614e-01 2.228614e-01 2.228614e-01 2.228614e-01 2.228614e-01 2.228614e-01 2.228614e-01 2.228614e-01 2.228614e-01 2.228614e-01 2.228614e-01 2.228614e-01 2.228614e-01 2.228614e-01 2.228614e-01 2.228614e-01 2.228614e-01 2.228614e-01 2.228614e-01 2.228614e-01 2.228614e-01 2.228614e-01 2.228614e-01 2.228614e-01 2.228614e-01 2.228614e-01 2.228614e-01 2.228614e-01 2.228614e-01 2.228614e-01 2.228614e-01 2.228614e-01 2.228614e-01 2.228614e-01 2.228614e-01 2.228614e-01 2.228614e-01 2.228614e-01 2.228614e-01 2.228614e-01 2.228614e-01 2.228614e-01 2.228614e-01 2.228614e-01 2.228614e-01 2.228614e-01 2.228614e-01 2.228614e-01 2.228614e-01 2.228614e-01 2.228614e-01 2.228614e-01 2.228614e-01 2.228614e-01 2.228614e-01 2.228614e-01 2.228614e-01 2.228614e-01 2.228614e-01 2.228614e-01 2.228614e-01 2.228614e-01 2.228614e-01 2.228614e-01 2.228614e-01 2.228614e-01 2.228614e-01 2.228614e-01 2.228614e-01 2.228614e-01 2.228614e-01 2.228614e-01 2.228614e-01 2.228614e-01 2.228614e-01 2.228614e-01 2.228614e-01 2.228614e-01 2.228614e-01 2.228614e-01 2.228614e-01 2.228614e-01 2.228614e-01 2.228614e-01 2.228614e-01 2.228614e-01 2.228614e-01 2.228614e-01 2.228614e-01 2.228614e-01 2.228614e-01 2.228614e-01 2.228614e-01 2.228614e-01 2.228614e-01 2.228614e-01 2.228614e-01 2.228614e-01 2.228614e-01 2.228614e-01 2.228614e-01 2.228614e-01 2.228614e-01 2.228614e-01 2.228614e-01 2.228614e-01 2.228614e-01 2.228614e-01 2.228614e-01 2.228614e-01 2.228614e-01 2.228614e-01 2.228614e-01 2.228614e-01 2.228614e-01 2.228614e-01 2.228614e-01 2.228614e-01 2.228614e-01 2.228614e-01 2.228614e-01 2.228614e-01 2.228614e-01 2.228614e-01 2.228614e-01 2.228614e-01 2.228614e-01 2.228614e-01 2.228614e-01 2.228614e-01 2.228614e-01 2.228614e-01 2.228614e-01 2.228614e-01 2.228614e-01 2.228614e-01 2.228614e-01 2.228614e-01 2.228614e-01 2.228614e-01 2.228614e-01 2.228614e-01 2.228614e-01 2.228614e-01 2.228614e-01 2.228614e-01 2.228614e-01 2.228614e-01 2.228614e-01 2.228614e-01 2.228614e-01 2.228614e-01 2.228614e-01 2.228614e-01 2.228614e-01 2.228614e-01 2.228614e-01 2.228614e-01 2.228614e-01 2.228614e-01 2.228614e-01 2.228614e-01 2.228614e-01 2.228614e-01 2.228614e-01 2.228614e-01 2.228614e-01 2.228614e-01 2.228614e-01 2.228614e-01 2.228614e-01 2.228614e-01 2.228614e-01 2.228614e-01 2.228614e-01 2.228614e-01 2.228614e-01 2.228614e-01 2.228614e-01 2.228614e-01 2.228614e-01 2.228614e-01 2.228614e-01 2.228614e-01 2.228614e-01 2.228614e-01 2.228614e-01 2.228614e-01 2.228614e-01 2.228614e-01 2.228614e-01 2.228614e-01 2.228614e-01 2.228614e-01 2.228614e-01 2.228614e-01 2.228614e-01 2.228614e-01 2.228614e-01 2.228614e-01 2.228614e-01 2.228614e-01 2.228614e-01 2.228614e-01 2.228614e-01 2.228614e-01 2.228614e-01 2.228614e-01 2.228614e-01 2.228614e-01 2.228614e-01 2.228614e-01 2.228614e-01 2.228614e-01 2.228614e-01 2.228614e-01 2.228614e-01 2.228614e-01 2.228614e-01 2.228614e-01 2.228614e-01 2.228614e-01 2.228614e-01 2.228614e-01 2.228614e-01 2.228614e-01 2.228614e-01 2.228614e-01 2.228614e-01 2.228614e-01 2.228614e-01 2.228614e-01 2.228614e-01 2.228614e-01 2.228614e-01 2.228614e-01 2.228614e-01 2.228614e-01 2.228614e-01 2.228614e-01 2.228614e-01 2.228614e-01 2.228614e-01 2.228614e-01 2.228614e-01 2.228614e-01 2.228614e-01 2.228614e-01 2.228614e-01 2.228614e-01 2.228614e-01 2.228614e-01 2.228614e-01 2.228614e-01 2.228614e-01 2.228614e-01 2.228614e-01 2.228614e-01 2.228614e-01 2.228614e-01 2.228614e-01 2.228614e-01 2.228614e-01 2.228614e-01 2.228614e-01 2.228614e-01 2.228614e-01 2.228614e-01 2.228614e-01 2.228614e-01 2.228614e-01 2.228614e-01 2.228614e-01 2.228614e-01 2.228614e-01 2.228614e-01 2.228614e-01 2.228614e-01 2.228614e-01 2.228614e-01 2.228614e-01 2.228614e-01 2.228614e-01 2.228614e-01 2.228614e-01 2.228614e-01 2.228614e-01 2.228614e-01 2.228614e-01 2.228614e-01 2.228614e-01 2.228614e-01 2.228614e-01 2.228614e-01 2.228614e-01 2.228614e-01 2.228614e-01 2.228614e-01 2.228614e-01 2.228614e-01 2.228614e-01 2.228614e-01 2.228614e-01 2.228614e-01 2.228614e-01 2.228614e-01 2.228614e-01 2.228614e-01 2.228614e-01 2.228614e-01 2.228614e-01 2.228614e-01 2.228614e-01 2.228614e-01 2.228614e-01 2.228614e-01 2.228614e-01 2.228614e-01 2.228614e-01 2.228614e-01 2.228614e-01 2.228614e-01 2.228614e-01 2.228614e-01 2.228614e-01 2.228614e-01 2.228614e-01 2.228614e-01 2.228614e-01 2.228614e-01 2.228614e-01 2.228614e-01 2.228614e-01 2.228614e-01 2.228614e-01 2.228614e-01 2.228614e-01 2.228614e-01 2.228614e-01 2.228614e-01 2.228614e-01 2.228614e-01 2.228614e-01 2.228614e-01 2.228614e-01 2.228614e-01 2.228614e-01 2.228614e-01 2.228614e-01 2.228614e-01 2.228614e-01 2.228614e-01 2.228614e-01 2.228614e-01 2.228614e-01 2.228614e-01 2.228614e-01 2.228614e-01 2.228614e-01 2.228614e-01 2.228614e-01 2.228614e-01 2.228614e-01 2.228614e-01 2.228614e-01 2.228614e-01 2.228614e-01 2.228614e-01 2.228614e-01 2.228614e-01 2.228614e-01 2.228614e-01 2.228614e-01 2.228614e-01 2.228614e-01 2.228614e-01 2.228614e-01 2.228614e-01 2.228614e-01 2.228614e-01 2.228614e-01 2.228614e-01 2.228614e-01 2.228614e-01 2.228614e-01 2.228614e-01 2.228614e-01 2.228614e-01 2.228614e-01 2.228614e-01 2.228614e-01 2.228614e-01 2.228614e-01 2.228614e-01 2.228614e-01 2.228614e-01 2.228614e-01 2.228614e-01 2.228614e-01 2.228614e-01 2.228614e-01 2.228614e-01 2.228614e-01 2.228614e-01 2.228614e-01 2.228614e-01 2.228614e-01 2.228614e-01 2.228614e-01 2.228614e-01 2.228614e-01 2.228614e-01 2.228614e-01 2.228614e-01 2.228614e-01 2.228614e-01 2.228614e-01 2.228614e-01 2.228614e-01 2.228614e-01 2.228614e-01 2.228614e-01 2.228614e-01 2.228614e-01 2.228614e-01 2.228614e-01 2.228614e-01 2.228614e-01 2.228614e-01 2.228614e-01 2.228614e-01 2.228614e-01 2.228614e-01 2.228614e-01 2.228614e-01 2.228614e-01 2.228614e-01 2.228614e-01 2.228614e-01 2.228614e-01 2.228614e-01 2.228614e-01 2.228614e-01 2.228614e-01 2.228614e-01 2.228614e-01 2.228614e-01 2.228614e-01 2.228614e-01 2.228614e-01 2.228614e-01 2.228614e-01 2.228614e-01 2.228614e-01 2.228614e-01 2.228614e-01 2.228614e-01 2.228614e-01 2.228614e-01 2.228614e-01 2.228614e-01 2.228614e-01 2.228614e-01 2.228614e-01 2.228614e-01 2.228614e-01 2.228614e-01 2.228614e-01 2.228614e-01 2.228614e-01 2.228614e-01 2.228614e-01 2.228614e-01 2.228614e-01 2.228614e-01 2.228614e-01 2.228614e-01 2.228614e-01 2.228614e-01 2.228614e-01 2.228614e-01 2.228614e-01 2.228614e-01 2.228614e-01 2.228614e-01 2.228614e-01 2.228614e-01 2.228614e-01 2.228614e-01 2.228614e-01 2.228614e-01 2.228614e-01 2.228614e-01 2.228614e-01 2.228614e-01 2.228614e-01 2.228614e-01 2.228614e-01 2.228614e-01 2.228614e-01 2.228614e-01 2.228614e-01 2.228614e-01 2.228614e-01 2.228614e-01 2.228614e-01 2.228614e-01 2.228614e-01 2.228614e-01 2.228614e-01 2.228614e-01 2.228614e-01 2.228614e-01 2.228614e-01 2.228614e-01 2.228614e-01 2.228614e-01 2.228614e-01 2.228614e-01 2.228614e-01 2.228614e-01 2.228614e-01 2.228614e-01 2.228614e-01 2.228614e-01 2.228614e-01 2.228614e-01 2.228614e-01 2.228614e-01 2.228614e-01 2.228614e-01 2.228614e-01 2.228614e-01 2.228614e-01 2.228614e-01 2.228614e-01 2.228614e-01 2.228614e-01 2.228614e-01 2.228614e-01 2.228614e-01 2.228614e-01 2.228614e-01 2.228614e-01 2.228614e-01 2.228614e-01 2.228614e-01 2.228614e-01 2.228614e-01 2.228614e-01 2.228614e-01 2.228614e-01 2.228614e-01 2.228614e-01 2.228614e-01 2.228614e-01 2.228614e-01 2.228614e-01 2.228614e-01 2.228614e-01 2.228614e-01 2.228614e-01 2.228614e-01 2.228614e-01 2.228614e-01 2.228614e-01 2.228614e-01 2.228614e-01 2.228614e-01 2.228614e-01 2.228614e-01 2.228614e-01 2.228614e-01 2.228614e-01 2.228614e-01 2.228614e-01 2.228614e-01 2.228614e-01 2.228614e-01 2.228614e-01 2.228614e-01 2.228614e-01 2.228614e-01 2.228614e-01 2.228614e-01 2.228614e-01 2.228614e-01 2.228614e-01 2.228614e-01 2.228614e-01 2.228614e-01 2.228614e-01 2.228614e-01 2.228614e-01 2.228614e-01 2.228614e-01 2.228614e-01 2.228614e-01 2.228614e-01 2.228614e-01 2.228614e-01 2.228614e-01 2.228614e-01 2.228614e-01 2.228614e-01 2.228614e-01 2.228614e-01 2.228614e-01 2.228614e-01 2.228614e-01 2.228614e-01 2.228614e-01 2.228614e-01 2.228614e-01 2.228614e-01 2.228614e-01 2.228614e-01 2.228614e-01 2.228614e-01 2.228614e-01 2.228614e-01 2.228614e-01 2.228614e-01 2.228614e-01 2.228614e-01 2.228614e-01 2.228614e-01 2.228614e-01 2.228614e-01 2.228614e-01 2.228614e-01 2.228614e-01 2.228614e-01 2.228614e-01 2.228614e-01 2.228614e-01 2.228614e-01 2.228614e-01 2.228614e-01 2.228614e-01 2.228614e-01 2.228614e-01 2.228614e-01 2.228614e-01 2.228614e-01 2.228614e-01 2.228614e-01 2.228614e-01 2.228614e-01 2.228614e-01 2.228614e-01 2.228614e-01 2.228614e-01 2.228614e-01 2.228614e-01 2.228614e-01 2.228614e-01 2.228614e-01 2.228614e-01 2.228614e-01 2.228614e-01 2.228614e-01 2.228614e-01 2.228614e-01 2.228614e-01 2.228614e-01 2.228614e-01 2.228614e-01 2.228614e-01 2.228614e-01 2.228614e-01 2.228614e-01 2.228614e-01 2.228614e-01 2.228614e-01 2.228614e-01 2.228614e-01 2.228614e-01 2.228614e-01 2.228614e-01 2.228614e-01 2.228614e-01 2.228614e-01 2.228614e-01 2.228614e-01 2.228614e-01 2.228614e-01 2.228614e-01 2.228614e-01 2.228614e-01 2.228614e-01 2.228614e-01 2.228614e-01 2.228614e-01 2.228614e-01 2.228614e-01 2.228614e-01 2.228614e-01 2.228614e-01 2.228614e-01 2.228614e-01 2.228614e-01 2.228614e-01 2.228614e-01 2.228614e-01 2.228614e-01 2.228614e-01 2.228614e-01 2.228614e-01 2.228614e-01 2.228614e-01 2.228614e-01 2.228614e-01 2.228614e-01 2.228614e-01 2.228614e-01 2.228614e-01 2.228614e-01 2.228614e-01 2.228614e-01 2.228614e-01 2.228614e-01 2.228614e-01 2.228614e-01 2.228614e-01 2.228614e-01 2.228614e-01 2.228614e-01 2.228614e-01 2.228614e-01 2.228614e-01 2.228614e-01 2.228614e-01 2.228614e-01 2.228614e-01 2.228614e-01 2.228614e-01 2.228614e-01 2.228614e-01 2.228614e-01 2.228614e-01 2.228614e-01 2.228614e-01 2.228614e-01 2.228614e-01 2.228614e-01 2.228614e-01 2.228614e-01 2.228614e-01 2.228614e-01 2.228614e-01 2.228614e-01 2.228614e-01 2.228614e-01 2.228614e-01 2.228614e-01 2.228614e-01 2.228614e-01 2.228614e-01 2.228614e-01 2.228614e-01 2.228614e-01 2.228614e-01 2.228614e-01 2.228614e-01 2.228614e-01 2.228614e-01 2.228614e-01 2.228614e-01 2.228614e-01 2.228614e-01 2.228614e-01 2.228614e-01 2.228614e-01 2.228614e-01 2.228614e-01 2.228614e-01 2.228614e-01 2.228614e-01 2.228614e-01 2.228614e-01 2.228614e-01 2.228614e-01 2.228614e-01 2.228614e-01 2.228614e-01 2.228614e-01 2.228614e-01 2.228614e-01 2.228614e-01 2.228614e-01 2.228614e-01 2.228614e-01 2.228614e-01 2.228614e-01 2.228614e-01 2.228614e-01 2.228614e-01 2.228614e-01 2.228614e-01 2.228614e-01 2.228614e-01 2.228614e-01 2.228614e-01 2.228614e-01 2.228614e-01 2.228614e-01 2.228614e-01 2.228614e-01 2.228614e-01 2.228614e-01 2.228614e-01 2.228614e-01 2.228614e-01 2.228614e-01 2.228614e-01 2.228614e-01 2.228614e-01 2.228614e-01 2.228614e-01 2.228614e-01 2.228614e-01 2.228614e-01 2.228614e-01 2.228614e-01 2.228614e-01 2.228614e-01 2.228614e-01 2.228614e-01 2.228614e-01 2.228614e-01 2.228614e-01 2.228614e-01 2.228614e-01 2.228614e-01 2.228614e-01 2.228614e-01 2.228614e-01 2.228614e-01 2.228614e-01 2.228614e-01 2.228614e-01 2.228614e-01 2.228614e-01 2.228614e-01 2.228614e-01 2.228614e-01 2.228614e-01 2.228614e-01 2.228614e-01 2.228614e-01 2.228614e-01 2.228614e-01 2.228614e-01 2.228614e-01 2.228614e-01 2.228614e-01 2.228614e-01 2.228614e-01 2.228614e-01 2.228614e-01 2.228614e-01 2.228614e-01 2.228614e-01 2.228614e-01 2.228614e-01 2.228614e-01 2.228614e-01 2.228614e-01 2.228614e-01 2.228614e-01 2.228614e-01 2.228614e-01 2.228614e-01 2.228614e-01 2.228614e-01 2.228614e-01 2.228614e-01 2.228614e-01 2.228614e-01 2.228614e-01 2.228614e-01 2.228614e-01 2.228614e-01 2.228614e-01 2.228614e-01 2.228614e-01 2.228614e-01 2.228614e-01 2.228614e-01 2.228614e-01 2.228614e-01 2.228614e-01 2.228614e-01 2.228614e-01 2.228614e-01 2.228614e-01 2.228614e-01 2.228614e-01 2.228614e-01 2.228614e-01 2.228614e-01 2.228614e-01 2.228614e-01 2.228614e-01 2.228614e-01 2.228614e-01 2.228614e-01 2.228614e-01 2.228614e-01 2.228614e-01 2.228614e-01 2.228614e-01 2.228614e-01 2.228614e-01 2.228614e-01 2.228614e-01 2.228614e-01 2.228614e-01 2.228614e-01 2.228614e-01 2.228614e-01 2.228614e-01 2.228614e-01 2.228614e-01 2.228614e-01 2.228614e-01 2.228614e-01 2.228614e-01 2.228614e-01 2.228614e-01 2.228614e-01 2.228614e-01 2.228614e-01 2.228614e-01 2.228614e-01 2.228614e-01 2.228614e-01 2.228614e-01 2.228614e-01 2.228614e-01 2.228614e-01 2.228614e-01 2.228614e-01 2.228614e-01 2.228614e-01 2.228614e-01 2.228614e-01 2.228614e-01 2.228614e-01 2.228614e-01 2.228614e-01 2.228614e-01 2.228614e-01 2.228614e-01 2.228614e-01 2.228614e-01 2.228614e-01 2.228614e-01 2.228614e-01 2.228614e-01 2.228614e-01 2.228614e-01 2.228614e-01 2.228614e-01 2.228614e-01 2.228614e-01 2.228614e-01 2.228614e-01 2.228614e-01 2.228614e-01 2.228614e-01 2.228614e-01 2.228614e-01 2.228614e-01 2.228614e-01 2.228614e-01 2.228614e-01 2.228614e-01 2.228614e-01 2.228614e-01 2.228614e-01 2.228614e-01 2.228614e-01 2.228614e-01 2.228614e-01 2.228614e-01 2.228614e-01 2.228614e-01 2.228614e-01 2.228614e-01 2.228614e-01 2.228614e-01 2.228614e-01 2.228614e-01 2.228614e-01 2.228614e-01 2.228614e-01 2.228614e-01 2.228614e-01 2.228614e-01 2.228614e-01 2.228614e-01 2.228614e-01 2.228614e-01 2.228614e-01 2.228614e-01 2.228614e-01 2.228614e-01 2.228614e-01 2.228614e-01 2.228614e-01 2.228614e-01 2.228614e-01 2.228614e-01 2.228614e-01 2.228614e-01 2.228614e-01 2.228614e-01 2.228614e-01 2.228614e-01 2.228614e-01 2.228614e-01 2.228614e-01 2.228614e-01 2.228614e-01 2.228614e-01 2.228614e-01 2.228614e-01 2.228614e-01 2.228614e-01 2.228614e-01 2.228614e-01 2.228614e-01 2.228614e-01 2.228614e-01 2.228614e-01 2.228614e-01 2.228614e-01 2.228614e-01 2.228614e-01 2.228614e-01 2.228614e-01 2.228614e-01 2.228614e-01 2.228614e-01 2.228614e-01 2.228614e-01 2.228614e-01 2.228614e-01 2.228614e-01 2.228614e-01 2.228614e-01 2.228614e-01 2.228614e-01 2.228614e-01 2.228614e-01 2.228614e-01 2.228614e-01 2.228614e-01 2.228614e-01 2.228614e-01 2.228614e-01 2.228614e-01 2.228614e-01 2.228614e-01 2.228614e-01 2.228614e-01 2.228614e-01 2.228614e-01 2.228614e-01 2.228614e-01 2.228614e-01 2.228614e-01 2.228614e-01 2.228614e-01 2.228614e-01 2.228614e-01 2.228614e-01 2.228614e-01 2.228614e-01 2.228614e-01 2.228614e-01 2.228614e-01 2.228614e-01 2.228614e-01 2.228614e-01 2.228614e-01 2.228614e-01 2.228614e-01 2.228614e-01 2.228614e-01 2.228614e-01 2.228614e-01 2.228614e-01 2.228614e-01 2.228614e-01 2.228614e-01 2.228614e-01 2.228614e-01 2.228614e-01 2.228614e-01 2.228614e-01 2.228614e-01 2.228614e-01 2.228614e-01 2.228614e-01 2.228614e-01 2.228614e-01 2.228614e-01 2.228614e-01 2.228614e-01 2.228614e-01 2.228614e-01 2.228614e-01 2.228614e-01 2.228614e-01 2.228614e-01 2.228614e-01 2.228614e-01 2.228614e-01 2.228614e-01 2.228614e-01 2.228614e-01 2.228614e-01 2.228614e-01 2.228614e-01 2.228614e-01 2.228614e-01 2.228614e-01 2.228614e-01 2.228614e-01 2.228614e-01 2.228614e-01 2.228614e-01 2.228614e-01 2.228614e-01 2.228614e-01 2.228614e-01 2.228614e-01 2.228614e-01 2.228614e-01 2.228614e-01 2.228614e-01 2.228614e-01 2.228614e-01 2.228614e-01 2.228614e-01 2.228614e-01 2.228614e-01 2.228614e-01 2.228614e-01 2.228614e-01 2.228614e-01 2.228614e-01 2.228614e-01 2.228614e-01 2.228614e-01 2.228614e-01 2.228614e-01 2.228614e-01 2.228614e-01 2.228614e-01 2.228614e-01 2.228614e-01 2.228614e-01 2.228614e-01 2.228614e-01 2.228614e-01 2.228614e-01 2.228614e-01 2.228614e-01 2.228614e-01 2.228614e-01 2.228614e-01 2.228614e-01 2.228614e-01 2.228614e-01 2.228614e-01 2.228614e-01 2.228614e-01 2.228614e-01 2.228614e-01 2.228614e-01 2.228614e-01 2.228614e-01 2.228614e-01 2.228614e-01 2.228614e-01 2.228614e-01 2.228614e-01 2.228614e-01 2.228614e-01 2.228614e-01 2.228614e-01 2.228614e-01 2.228614e-01 2.228614e-01 2.228614e-01 2.228614e-01 2.228614e-01 2.228614e-01 2.228614e-01 2.228614e-01 2.228614e-01 2.228614e-01 2.228614e-01 2.228614e-01 2.228614e-01 2.228614e-01 2.228614e-01 2.228614e-01 2.228614e-01 2.228614e-01 2.228614e-01 2.228614e-01 2.228614e-01 2.228614e-01 2.228614e-01 2.228614e-01 2.228614e-01 2.228614e-01 2.228614e-01 2.228614e-01 2.228614e-01 2.228614e-01 2.228614e-01 2.228614e-01 2.228614e-01 2.228614e-01 2.228614e-01 2.228614e-01 2.228614e-01 2.228614e-01 2.228614e-01 2.228614e-01 2.228614e-01 2.228614e-01 2.228614e-01 2.228614e-01 2.228614e-01 2.228614e-01 2.228614e-01 2.228614e-01 2.228614e-01 2.228614e-01 2.228614e-01 2.228614e-01 2.228614e-01 2.228614e-01 2.228614e-01 2.228614e-01 2.228614e-01 2.228614e-01 2.228614e-01 2.228614e-01 2.228614e-01 2.228614e-01 2.228614e-01 2.228614e-01 2.228614e-01 2.228614e-01 2.228614e-01 2.228614e-01 2.228614e-01 2.228614e-01 2.228614e-01 2.228614e-01 2.228614e-01 2.228614e-01 2.228614e-01 2.228614e-01 2.228614e-01 2.228614e-01 2.228614e-01 2.228614e-01 2.228614e-01 2.228614e-01 2.228614e-01 2.228614e-01 2.228614e-01 2.228614e-01 2.228614e-01 2.228614e-01 2.228614e-01 2.228614e-01 2.228614e-01 2.228614e-01 2.228614e-01 2.228614e-01 2.228614e-01 2.228614e-01 2.228614e-01 2.228614e-01 2.228614e-01 2.228614e-01 2.228614e-01 2.228614e-01 2.228614e-01 2.228614e-01 2.228614e-01 2.228614e-01 2.228614e-01 2.228614e-01 2.228614e-01 2.228614e-01 2.228614e-01 2.228614e-01 2.228614e-01 2.228614e-01 2.228614e-01 2.228614e-01 2.228614e-01 2.228614e-01 2.228614e-01 2.228614e-01 2.228614e-01 2.228614e-01 2.228614e-01 2.228614e-01 2.228614e-01 2.228614e-01 2.228614e-01 2.228614e-01 2.228614e-01 2.228614e-01 2.228614e-01 2.228614e-01 2.228614e-01 2.228614e-01 2.228614e-01 2.228614e-01 2.228614e-01 2.228614e-01 2.228614e-01 2.228614e-01 2.228614e-01 2.228614e-01 2.228614e-01 2.228614e-01 2.228614e-01 2.228614e-01 2.228614e-01 2.228614e-01 2.228614e-01 2.228614e-01 2.228614e-01 2.228614e-01 2.228614e-01 2.228614e-01 2.228614e-01 2.228614e-01 2.228614e-01 2.228614e-01 
4.495308e+04 2.022432e+04 2.001404e+04 1.850314e+04 1.850314e+04 7.558164e+03 1.258888e+03 5.359332e-01 5.340555e-01 5.301241e-01 5.109184e-01 5.109184e-01 5.090276e-01 2.997569e-01 2.939061e-01 2.939061e-01 2.939061e-01 2.939061e-01 2.901202e-01 2.901202e-01 2.793313e-01 2.793313e-01 2.793313e-01 2.793313e-01 2.793313e-01 2.793313e-01 2.793313e-01 2.633329e-01 2.633329e-01 2.633329e-01 2.633329e-01 2.633329e-01 2.632999e-01 2.521237e-01 2.438621e-01 2.438621e-01 2.375794e-01 2.373857e-01 2.310466e-01 2.304700e-01 2.233968e-01 2.233968e-01 2.233968e-01 2.233968e-01 2.230885e-01 2.230690e-01 2.230690e-01 2.230690e-01 2.230690e-01 2.230116e-01 2.230116e-01 2.230116e-01 2.230116e-01 2.230116e-01 2.230116e-01 2.230116e-01 2.230116e-01 2.230116e-01 2.229382e-01 2.229382e-01 2.229382e-01 2.229382e-01 2.228783e-01 2.228783e-01 2.228783e-01 2.228783e-01 2.228783e-01 2.228690e-01 2.228655e-01 2.228655e-01 2.228655e-01 2.228636e-01 2.228636e-01 2.228628e-01 2.228628e-01 2.228626e-01 2.228625e-01 2.228625e-01 2.228623e-01 2.228623e-01 2.228623e-01 2.228623e-01 2.228623e-01 2.228623e-01 2.228623e-01 2.228618e-01 2.228618e-01 2.228618e-01 2.228618e-01 2.228618e-01 2.228616e-01 2.228614e-01 2.228614e-01 2.228614e-01 2.228614e-01 2.228614e-01 2.228614e-01 2.228614e-01 2.228614e-01 2.228614e-01 2.228614e-01 2.228614e-01 2.228614e-01 2.228614e-01 2.228614e-01 2.228614e-01 2.228614e-01 2.228614e-01 2.228614e-01 2.228614e-01 2.228614e-01 2.228614e-01 2.228614e-01 2.228614e-01 2.228614e-01 2.228614e-01 2.228614e-01 2.228614e-01 2.228614e-01 2.228614e-01 2.228614e-01 2.228614e-01 2.228614e-01 2.228614e-01 2.228614e-01 2.228614e-01 2.228614e-01 2.228614e-01 2.228614e-01 2.228614e-01 2.228614e-01 2.228614e-01 2.228614e-01 2.228614e-01 2.228614e-01 2.228614e-01 2.228614e-01 2.228614e-01 2.228614e-01 2.228614e-01 2.228614e-01 2.228614e-01 2.228614e-01 2.228614e-01 2.228614e-01 2.228614e-01 2.228614e-01 2.228614e-01 2.228614e-01 2.228614e-01 2.228614e-01 2.228614e-01 2.228614e-01 2.228614e-01 2.228614e-01 2.228614e-01 2.228614e-01 2.228614e-01 2.228614e-01 2.228614e-01 2.228614e-01 2.228614e-01 2.228614e-01 2.228614e-01 2.228614e-01 2.228614e-01 2.228614e-01 2.228614e-01 2.228614e-01 2.228614e-01 2.228614e-01 2.228614e-01 2.228614e-01 2.228614e-01 2.228614e-01 2.228614e-01 2.228614e-01 2.228614e-01 2.228614e-01 2.228614e-01 2.228614e-01 2.228614e-01 2.228614e-01 2.228614e-01 2.228614e-01 2.228614e-01 2.228614e-01 2.228614e-01 2.228614e-01 2.228614e-01 2.228614e-01 2.228614e-01 2.228614e-01 2.228614e-01 2.228614e-01 2.228614e-01 2.228614e-01 2.228614e-01 2.228614e-01 2.228614e-01 2.228614e-01 2.228614e-01 2.228614e-01 2.228614e-01 2.228614e-01 2.228614e-01 2.228614e-01 2.228614e-01 2.228614e-01 2.228614e-01 2.228614e-01 2.228614e-01 2.228614e-01 2.228614e-01 2.228614e-01 2.228614e-01 2.228614e-01 2.228614e-01 2.228614e-01 2.228614e-01 2.228614e-01 2.228614e-01 2.228614e-01 2.228614e-01 2.228614e-01 2.228614e-01 2.228614e-01 2.228614e-01 2.228614e-01 2.228614e-01 2.228614e-01 2.228614e-01 2.228614e-01 2.228614e-01 2.228614e-01 2.228614e-01 2.228614e-01 2.228614e-01 2.228614e-01 2.228614e-01 2.228614e-01 2.228614e-01 2.228614e-01 2.228614e-01 2.228614e-01 2.228614e-01 2.228614e-01 2.228614e-01 2.228614e-01 2.228614e-01 2.228614e-01 2.228614e-01 2.228614e-01 2.228614e-01 2.228614e-01 2.228614e-01 2.228614e-01 2.228614e-01 2.228614e-01 2.228614e-01 2.228614e-01 2.228614e-01 2.228614e-01 2.228614e-01 2.228614e-01 2.228614e-01 2.228614e-01 2.228614e-01 2.228614e-01 2.228614e-01 2.228614e-01 2.228614e-01 2.228614e-01 2.228614e-01 2.228614e-01 2.228614e-01 2.228614e-01 2.228614e-01 2.228614e-01 2.228614e-01 2.228614e-01 2.228614e-01 2.228614e-01 2.228614e-01 2.228614e-01 2.228614e-01 2.228614e-01 2.228614e-01 2.228614e-01 2.228614e-01 2.228614e-01 2.228614e-01 2.228614e-01 2.228614e-01 2.228614e-01 2.228614e-01 2.228614e-01 2.228614e-01 2.228614e-01 2.228614e-01 2.228614e-01 2.228614e-01 2.228614e-01 2.228614e-01 2.228614e-01 2.228614e-01 2.228614e-01 2.228614e-01 2.228614e-01 2.228614e-01 2.228614e-01 2.228614e-01 2.228614e-01 2.228614e-01 2.228614e-01 2.228614e-01 2.228614e-01 2.228614e-01 2.228614e-01 2.228614e-01 2.228614e-01 2.228614e-01 2.228614e-01 2.228614e-01 2.228614e-01 2.228614e-01 2.228614e-01 2.228614e-01 2.228614e-01 2.228614e-01 2.228614e-01 2.228614e-01 2.228614e-01 2.228614e-01 2.228614e-01 2.228614e-01 2.228614e-01 2.228614e-01 2.228614e-01 2.228614e-01 2.228614e-01 2.228614e-01 2.228614e-01 2.228614e-01 2.228614e-01 2.228614e-01 2.228614e-01 2.228614e-01 2.228614e-01 2.228614e-01 2.228614e-01 2.228614e-01 2.228614e-01 2.228614e-01 2.228614e-01 2.228614e-01 2.228614e-01 2.228614e-01 2.228614e-01 2.228614e-01 2.228614e-01 2.228614e-01 2.228614e-01 2.228614e-01 2.228614e-01 2.228614e-01 2.228614e-01 2.228614e-01 2.228614e-01 2.228614e-01 2.228614e-01 2.228614e-01 2.228614e-01 2.228614e-01 2.228614e-01 2.228614e-01 2.228614e-01 2.228614e-01 2.228614e-01 2.228614e-01 2.228614e-01 2.228614e-01 2.228614e-01 2.228614e-01 2.228614e-01 2.228614e-01 2.228614e-01 2.228614e-01 2.228614e-01 2.228614e-01 2.228614e-01 2.228614e-01 2.228614e-01 2.228614e-01 2.228614e-01 2.228614e-01 2.228614e-01 2.228614e-01 2.228614e-01 2.228614e-01 2.228614e-01 2.228614e-01 2.228614e-01 2.228614e-01 2.228614e-01 2.228614e-01 2.228614e-01 2.228614e-01 2.228614e-01 2.228614e-01 2.228614e-01 2.228614e-01 2.228614e-01 2.228614e-01 2.228614e-01 2.228614e-01 2.228614e-01 2.228614e-01 2.228614e-01 2.228614e-01 2.228614e-01 2.228614e-01 2.228614e-01 2.228614e-01 2.228614e-01 2.228614e-01 2.228614e-01 2.228614e-01 2.228614e-01 2.228614e-01 2.228614e-01 2.228614e-01 2.228614e-01 2.228614e-01 2.228614e-01 2.228614e-01 2.228614e-01 2.228614e-01 2.228614e-01 2.228614e-01 2.228614e-01 2.228614e-01 2.228614e-01 2.228614e-01 2.228614e-01 2.228614e-01 2.228614e-01 2.228614e-01 2.228614e-01 2.228614e-01 2.228614e-01 2.228614e-01 2.228614e-01 2.228614e-01 2.228614e-01 2.228614e-01 2.228614e-01 2.228614e-01 2.228614e-01 2.228614e-01 2.228614e-01 2.228614e-01 2.228614e-01 2.228614e-01 2.228614e-01 2.228614e-01 2.228614e-01 2.228614e-01 2.228614e-01 2.228614e-01 2.228614e-01 2.228614e-01 2.228614e-01 2.228614e-01 2.228614e-01 2.228614e-01 2.228614e-01 2.228614e-01 2.228614e-01 2.228614e-01 2.228614e-01 2.228614e-01 2.228614e-01 2.228614e-01 2.228614e-01 2.228614e-01 2.228614e-01 2.228614e-01 2.228614e-01 2.228614e-01 2.228614e-01 2.228614e-01 2.228614e-01 2.228614e-01 2.228614e-01 2.228614e-01 2.228614e-01 2.228614e-01 2.228614e-01 2.228614e-01 2.228614e-01 2.228614e-01 2.228614e-01 2.228614e-01 2.228614e-01 2.228614e-01 2.228614e-01 2.228614e-01 2.228614e-01 2.228614e-01 2.228614e-01 2.228614e-01 2.228614e-01 2.228614e-01 2.228614e-01 2.228614e-01 2.228614e-01 2.228614e-01 2.228614e-01 2.228614e-01 2.228614e-01 2.228614e-01 2.228614e-01 2.228614e-01 2.228614e-01 2.228614e-01 2.228614e-01 2.228614e-01 2.228614e-01 2.228614e-01 2.228614e-01 2.228614e-01 2.228614e-01 2.228614e-01 2.228614e-01 2.228614e-01 2.228614e-01 2.228614e-01 2.228614e-01 2.228614e-01 2.228614e-01 2.228614e-01 2.228614e-01 2.228614e-01 2.228614e-01 2.228614e-01 2.228614e-01 2.228614e-01 2.228614e-01 2.228614e-01 2.228614e-01 2.228614e-01 2.228614e-01 2.228614e-01 2.228614e-01 2.228614e-01 2.228614e-01 2.228614e-01 2.228614e-01 2.228614e-01 2.228614e-01 2.228614e-01 2.228614e-01 2.228614e-01 2.228614e-01 2.228614e-01 2.228614e-01 2.228614e-01 2.228614e-01 2.228614e-01 2.228614e-01 2.228614e-01 2.228614e-01 2.228614e-01 2.228614e-01 2.228614e-01 2.228614e-01 2.228614e-01 2.228614e-01 2.228614e-01 2.228614e-01 2.228614e-01 2.228614e-01 2.228614e-01 2.228614e-01 2.228614e-01 2.228614e-01 2.228614e-01 2.228614e-01 2.228614e-01 2.228614e-01 2.228614e-01 2.228614e-01 2.228614e-01 2.228614e-01 2.228614e-01 2.228614e-01 2.228614e-01 2.228614e-01 2.228614e-01 2.228614e-01 2.228614e-01 2.228614e-01 2.228614e-01 2.228614e-01 2.228614e-01 2.228614e-01 2.228614e-01 2.228614e-01 2.228614e-01 2.228614e-01 2.228614e-01 2.228614e-01 2.228614e-01 2.228614e-01 2.228614e-01 2.228614e-01 2.228614e-01 2.228614e-01 2.228614e-01 2.228614e-01 2.228614e-01 2.228614e-01 2.228614e-01 2.228614e-01 2.228614e-01 2.228614e-01 2.228614e-01 2.228614e-01 2.228614e-01 2.228614e-01 2.228614e-01 2.228614e-01 2.228614e-01 2.228614e-01 2.228614e-01 2.228614e-01 2.228614e-01 2.228614e-01 2.228614e-01 2.228614e-01 2.228614e-01 2.228614e-01 2.228614e-01 2.228614e-01 2.228614e-01 2.228614e-01 2.228614e-01 2.228614e-01 2.228614e-01 2.228614e-01 2.228614e-01 2.228614e-01 2.228614e-01 2.228614e-01 2.228614e-01 2.228614e-01 2.228614e-01 2.228614e-01 2.228614e-01 2.228614e-01 2.228614e-01 2.228614e-01 2.228614e-01 2.228614e-01 2.228614e-01 2.228614e-01 2.228614e-01 2.228614e-01 2.228614e-01 2.228614e-01 2.228614e-01 2.228614e-01 2.228614e-01 2.228614e-01 2.228614e-01 2.228614e-01 2.228614e-01 2.228614e-01 2.228614e-01 2.228614e-01 2.228614e-01 2.228614e-01 2.228614e-01 2.228614e-01 2.228614e-01 2.228614e-01 2.228614e-01 2.228614e-01 2.228614e-01 2.228614e-01 2.228614e-01 2.228614e-01 2.228614e-01 2.228614e-01 2.228614e-01 2.228614e-01 2.228614e-01 2.228614e-01 2.228614e-01 2.228614e-01 2.228614e-01 2.228614e-01 2.228614e-01 2.228614e-01 2.228614e-01 2.228614e-01 2.228614e-01 2.228614e-01 2.228614e-01 2.228614e-01 2.228614e-01 2.228614e-01 2.228614e-01 2.228614e-01 2.228614e-01 2.228614e-01 2.228614e-01 2.228614e-01 2.228614e-01 2.228614e-01 2.228614e-01 2.228614e-01 2.228614e-01 2.228614e-01 2.228614e-01 2.228614e-01 2.228614e-01 2.228614e-01 2.228614e-01 2.228614e-01 2.228614e-01 2.228614e-01 2.228614e-01 2.228614e-01 2.228614e-01 2.228614e-01 2.228614e-01 2.228614e-01 2.228614e-01 2.228614e-01 2.228614e-01 2.228614e-01 2.228614e-01 2.228614e-01 2.228614e-01 2.228614e-01 2.228614e-01 2.228614e-01 2.228614e-01 2.228614e-01 2.228614e-01 2.228614e-01 2.228614e-01 2.228614e-01 2.228614e-01 2.228614e-01 2.228614e-01 2.228614e-01 2.228614e-01 2.228614e-01 2.228614e-01 2.228614e-01 2.228614e-01 2.228614e-01 2.228614e-01 2.228614e-01 2.228614e-01 2.228614e-01 2.228614e-01 2.228614e-01 2.228614e-01 2.228614e-01 2.228614e-01 2.228614e-01 2.228614e-01 2.228614e-01 2.228614e-01 2.228614e-01 2.228614e-01 2.228614e-01 2.228614e-01 2.228614e-01 2.228614e-01 2.228614e-01 2.228614e-01 2.228614e-01 2.228614e-01 2.228614e-01 2.228614e-01 2.228614e-01 2.228614e-01 2.228614e-01 2.228614e-01 2.228614e-01 2.228614e-01 2.228614e-01 2.228614e-01 2.228614e-01 2.228614e-01 2.228614e-01 2.228614e-01 2.228614e-01 2.228614e-01 2.228614e-01 2.228614e-01 2.228614e-01 2.228614e-01 2.228614e-01 2.228614e-01 2.228614e-01 2.228614e-01 2.228614e-01 2.228614e-01 2.228614e-01 2.228614e-01 2.228614e-01 2.228614e-01 2.228614e-01 2.228614e-01 2.228614e-01 2.228614e-01 2.228614e-01 2.228614e-01 2.228614e-01 2.228614e-01 2.228614e-01 2.228614e-01 2.228614e-01 2.228614e-01 2.228614e-01 2.228614e-01 2.228614e-01 2.228614e-01 2.228614e-01 2.228614e-01 2.228614e-01 2.228614e-01 2.228614e-01 2.228614e-01 2.228614e-01 2.228614e-01 2.228614e-01 2.228614e-01 2.228614e-01 2.228614e-01 2.228614e-01 2.228614e-01 2.228614e-01 2.228614e-01 2.228614e-01 2.228614e-01 2.228614e-01 2.228614e-01 2.228614e-01 2.228614e-01 2.228614e-01 2.228614e-01 2.228614e-01 2.228614e-01 2.228614e-01 2.228614e-01 2.228614e-01 2.228614e-01 2.228614e-01 2.228614e-01 2.228614e-01 2.228614e-01 2.228614e-01 2.228614e-01 2.228614e-01 2.228614e-01 2.228614e-01 2.228614e-01 2.228614e-01 2.228614e-01 2.228614e-01 2.228614e-01 2.228614e-01 2.228614e-01 2.228614e-01 2.228614e-01 2.228614e-01 2.228614e-01 2.228614e-01 2.228614e-01 2.228614e-01 2.228614e-01 2.228614e-01 2.228614e-01 2.228614e-01 2.228614e-01 2.228614e-01 2.228614e-01 2.228614e-01 2.228614e-01 2.228614e-01 2.228614e-01 2.228614e-01 2.228614e-01 2.228614e-01 2.228614e-01 2.228614e-01 2.228614e-01 2.228614e-01 2.228614e-01 2.228614e-01 2.228614e-01 2.228614e-01 2.228614e-01 2.228614e-01 2.228614e-01 2.228614e-01 2.228614e-01 2.228614e-01 2.228614e-01 2.228614e-01 2.228614e-01 2.228614e-01 2.228614e-01 2.228614e-01 2.228614e-01 2.228614e-01 2.228614e-01 2.228614e-01 2.228614e-01 2.228614e-01 2.228614e-01 2.228614e-01 2.228614e-01 2.228614e-01 2.228614e-01 2.228614e-01 2.228614e-01 2.228614e-01 2.228614e-01 2.228614e-01 2.228614e-01 2.228614e-01 2.228614e-01 2.228614e-01 2.228614e-01 2.228614e-01 2.228614e-01 2.228614e-01 2.228614e-01 2.228614e-01 2.228614e-01 2.228614e-01 2.228614e-01 2.228614e-01 2.228614e-01 2.228614e-01 2.228614e-01 2.228614e-01 2.228614e-01 2.228614e-01 2.228614e-01 2.228614e-01 2.228614e-01 2.228614e-01 2.228614e-01 2.228614e-01 2.228614e-01 2.228614e-01 2.228614e-01 2.228614e-01 2.228614e-01 2.228614e-01 2.228614e-01 2.228614e-01 2.228614e-01 2.228614e-01 2.228614e-01 2.228614e-01 2.228614e-01 2.228614e-01 2.228614e-01 2.228614e-01 2.228614e-01 2.228614e-01 2.228614e-01 2.228614e-01 2.228614e-01 2.228614e-01 2.228614e-01 2.228614e-01 2.228614e-01 2.228614e-01 2.228614e-01 2.228614e-01 2.228614e-01 2.228614e-01 2.228614e-01 2.228614e-01 2.228614e-01 2.228614e-01 2.228614e-01 2.228614e-01 2.228614e-01 2.228614e-01 2.228614e-01 2.228614e-01 2.228614e-01 2.228614e-01 2.228614e-01 2.228614e-01 2.228614e-01 2.228614e-01 2.228614e-01 2.228614e-01 2.228614e-01 2.228614e-01 2.228614e-01 2.228614e-01 2.228614e-01 2.228614e-01 2.228614e-01 2.228614e-01 2.228614e-01 2.228614e-01 2.228614e-01 2.228614e-01 2.228614e-01 2.228614e-01 2.228614e-01 2.228614e-01 2.228614e-01 2.228614e-01 2.228614e-01 2.228614e-01 2.228614e-01 2.228614e-01 2.228614e-01 2.228614e-01 2.228614e-01 2.228614e-01 2.228614e-01 2.228614e-01 2.228614e-01 2.228614e-01 2.228614e-01 2.228614e-01 2.228614e-01 2.228614e-01 2.228614e-01 2.228614e-01 2.228614e-01 2.228614e-01 2.228614e-01 2.228614e-01 2.228614e-01 2.228614e-01 2.228614e-01 2.228614e-01 2.228614e-01 2.228614e-01 2.228614e-01 2.228614e-01 2.228614e-01 2.228614e-01 2.228614e-01 2.228614e-01 2.228614e-01 2.228614e-01 2.228614e-01 2.228614e-01 2.228614e-01 2.228614e-01 2.228614e-01 2.228614e-01 2.228614e-01 2.228614e-01 2.228614e-01 2.228614e-01 2.228614e-01 2.228614e-01 2.228614e-01 2.228614e-01 2.228614e-01 2.228614e-01 2.228614e-01 2.228614e-01 2.228614e-01 2.228614e-01 2.228614e-01 2.228614e-01 2.228614e-01 2.228614e-01 2.228614e-01 2.228614e-01 2.228614e-01 2.228614e-01 2.228614e-01 2.228614e-01 2.228614e-01 2.228614e-01 2.228614e-01 2.228614e-01 2.228614e-01 2.228614e-01 2.228614e-01 2.228614e-01 2.228614e-01 2.228614e-01 2.228614e-01 2.228614e-01 2.228614e-01 2.228614e-01 2.228614e-01 2.228614e-01 2.228614e-01 2.228614e-01 2.228614e-01 2.228614e-01 2.228614e-01 2.228614e-01 2.228614e-01 2.228614e-01 2.228614e-01 2.228614e-01 2.228614e-01 2.228614e-01 2.228614e-01 2.228614e-01 2.228614e-01 2.228614e-01 2.228614e-01 2.228614e-01 2.228614e-01 2.228614e-01 2.228614e-01 2.228614e-01 2.228614e-01 2.228614e-01 2.228614e-01 2.228614e-01 2.228614e-01 2.228614e-01 2.228614e-01 2.228614e-01 2.228614e-01 2.228614e-01 2.228614e-01 2.228614e-01 2.228614e-01 2.228614e-01 2.228614e-01 2.228614e-01 2.228614e-01 2.228614e-01 2.228614e-01 2.228614e-01 2.228614e-01 2.228614e-01 2.228614e-01 2.228614e-01 2.228614e-01 2.228614e-01 2.228614e-01 2.228614e-01 2.228614e-01 2.228614e-01 2.228614e-01 2.228614e-01 2.228614e-01 2.228614e-01 2.228614e-01 2.228614e-01 2.228614e-01 2.228614e-01 2.228614e-01 2.228614e-01 2.228614e-01 2.228614e-01 2.228614e-01 2.228614e-01 2.228614e-01 2.228614e-01 2.228614e-01 2.228614e-01 2.228614e-01 2.228614e-01 2.228614e-01 2.228614e-01 2.228614e-01 2.228614e-01 2.228614e-01 2.228614e-01 2.228614e-01 2.228614e-01 2.228614e-01 2.228614e-01 2.228614e-01 2.228614e-01 2.228614e-01 2.228614e-01 2.228614e-01 2.228614e-01 2.228614e-01 2.228614e-01 2.228614e-01 2.228614e-01 2.228614e-01 2.228614e-01 2.228614e-01 2.228614e-01 2.228614e-01 2.228614e-01 2.228614e-01 2.228614e-01 2.228614e-01 2.228614e-01 2.228614e-01 2.228614e-01 2.228614e-01 2.228614e-01 2.228614e-01 2.228614e-01 2.228614e-01 2.228614e-01 2.228614e-01 2.228614e-01 2.228614e-01 2.228614e-01 2.228614e-01 2.228614e-01 2.228614e-01 2.228614e-01 2.228614e-01 2.228614e-01 2.228614e-01 2.228614e-01 2.228614e-01 2.228614e-01 2.228614e-01 2.228614e-01 2.228614e-01 2.228614e-01 2.228614e-01 2.228614e-01 2.228614e-01 2.228614e-01 2.228614e-01 2.228614e-01 2.228614e-01 2.228614e-01 2.228614e-01 2.228614e-01 2.228614e-01 2.228614e-01 2.228614e-01 2.228614e-01 2.228614e-01 2.228614e-01 2.228614e-01 2.228614e-01 2.228614e-01 2.228614e-01 2.228614e-01 2.228614e-01 2.228614e-01 2.228614e-01 2.228614e-01 2.228614e-01 2.228614e-01 2.228614e-01 2.228614e-01 2.228614e-01 2.228614e-01 2.228614e-01 2.228614e-01 2.228614e-01 2.228614e-01 2.228614e-01 2.228614e-01 2.228614e-01 2.228614e-01 2.228614e-01 2.228614e-01 2.228614e-01 2.228614e-01 2.228614e-01 2.228614e-01 2.228614e-01 2.228614e-01 2.228614e-01 2.228614e-01 2.228614e-01 2.228614e-01 2.228614e-01 2.228614e-01 2.228614e-01 2.228614e-01 2.228614e-01 2.228614e-01 2.228614e-01 2.228614e-01 2.228614e-01 2.228614e-01 2.228614e-01 2.228614e-01 2.228614e-01 2.228614e-01 2.228614e-01 2.228614e-01 2.228614e-01 2.228614e-01 2.228614e-01 2.228614e-01 2.228614e-01 2.228614e-01 2.228614e-01 2.228614e-01 2.228614e-01 2.228614e-01 2.228614e-01 2.228614e-01 2.228614e-01 2.228614e-01 2.228614e-01 2.228614e-01 2.228614e-01 2.228614e-01 2.228614e-01 2.228614e-01 2.228614e-01 2.228614e-01 2.228614e-01 2.228614e-01 2.228614e-01 2.228614e-01 2.228614e-01 2.228614e-01 2.228614e-01 2.228614e-01 2.228614e-01 2.228614e-01 2.228614e-01 2.228614e-01 2.228614e-01 2.228614e-01 2.228614e-01 2.228614e-01 2.228614e-01 2.228614e-01 2.228614e-01 2.228614e-01 2.228614e-01 2.228614e-01 2.228614e-01 2.228614e-01 2.228614e-01 2.228614e-01 2.228614e-01 2.228614e-01 2.228614e-01 2.228614e-01 2.228614e-01 2.228614e-01 2.228614e-01 2.228614e-01 2.228614e-01 2.228614e-01 2.228614e-01 2.228614e-01 2.228614e-01 2.228614e-01 2.228614e-01 2.228614e-01 2.228614e-01 2.228614e-01 2.228614e-01 2.228614e-01 2.228614e-01 2.228614e-01 2.228614e-01 2.228614e-01 2.228614e-01 2.228614e-01 2.228614e-01 2.228614e-01 2.228614e-01 2.228614e-01 2.228614e-01 2.228614e-01 2.228614e-01 2.228614e-01 2.228614e-01 2.228614e-01 2.228614e-01 2.228614e-01 2.228614e-01 2.228614e-01 2.228614e-01 2.228614e-01 2.228614e-01 2.228614e-01 2.228614e-01 2.228614e-01 2.228614e-01 2.228614e-01 2.228614e-01 2.228614e-01 2.228614e-01 2.228614e-01 2.228614e-01 2.228614e-01 2.228614e-01 2.228614e-01 2.228614e-01 2.228614e-01 2.228614e-01 2.228614e-01 2.228614e-01 2.228614e-01 2.228614e-01 2.228614e-01 2.228614e-01 2.228614e-01 2.228614e-01 2.228614e-01 2.228614e-01 2.228614e-01 2.228614e-01 2.228614e-01 2.228614e-01 2.228614e-01 2.228614e-01 2.228614e-01 2.228614e-01 2.228614e-01 2.228614e-01 2.228614e-01 2.228614e-01 2.228614e-01 2.228614e-01 2.228614e-01 2.228614e-01 2.228614e-01 2.228614e-01 2.228614e-01 2.228614e-01 2.228614e-01 2.228614e-01 2.228614e-01 2.228614e-01 2.228614e-01 2.228614e-01 2.228614e-01 2.228614e-01 2.228614e-01 2.228614e-01 2.228614e-01 2.228614e-01 2.228614e-01 2.228614e-01 2.228614e-01 2.228614e-01 2.228614e-01 2.228614e-01 2.228614e-01 2.228614e-01 2.228614e-01 2.228614e-01 2.228614e-01 2.228614e-01 2.228614e-01 2.228614e-01 2.228614e-01 2.228614e-01 2.228614e-01 2.228614e-01 2.228614e-01 2.228614e-01 2.228614e-01 2.228614e-01 2.228614e-01 2.228614e-01 2.228614e-01 2.228614e-01 2.228614e-01 2.228614e-01 2.228614e-01 2.228614e-01 2.228614e-01 2.228614e-01 2.228614e-01 2.228614e-01 2.228614e-01 2.228614e-01 2.228614e-01 2.228614e-01 2.228614e-01 2.228614e-01 2.228614e-01 2.228614e-01 2.228614e-01 2.228614e-01 2.228614e-01 2.228614e-01 2.228614e-01 2.228614e-01 2.228614e-01 2.228614e-01 2.228614e-01 2.228614e-01 2.228614e-01 2.228614e-01 2.228614e-01 2.228614e-01 2.228614e-01 2.228614e-01 2.228614e-01 2.228614e-01 2.228614e-01 2.228614e-01 2.228614e-01 2.228614e-01 2.228614e-01 2.228614e-01 2.228614e-01 2.228614e-01 2.228614e-01 2.228614e-01 2.228614e-01 2.228614e-01 2.228614e-01 2.228614e-01 2.228614e-01 2.228614e-01 2.228614e-01 2.228614e-01 2.228614e-01 2.228614e-01 2.228614e-01 2.228614e-01 2.228614e-01 2.228614e-01 2.228614e-01 2.228614e-01 2.228614e-01 2.228614e-01 2.228614e-01 2.228614e-01 2.228614e-01 2.228614e-01 2.228614e-01 2.228614e-01 2.228614e-01 2.228614e-01 2.228614e-01 2.228614e-01 2.228614e-01 2.228614e-01 2.228614e-01 2.228614e-01 2.228614e-01 2.228614e-01 2.228614e-01 2.228614e-01 2.228614e-01 2.228614e-01 2.228614e-01 2.228614e-01 2.228614e-01 2.228614e-01 2.228614e-01 2.228614e-01 2.228614e-01 2.228614e-01 2.228614e-01 2.228614e-01 2.228614e-01 2.228614e-01 2.228614e-01 2.228614e-01 2.228614e-01 2.228614e-01 2.228614e-01 2.228614e-01 2.228614e-01 2.228614e-01 2.228614e-01 2.228614e-01 2.228614e-01 2.228614e-01 2.228614e-01 2.228614e-01 2.228614e-01 2.228614e-01 2.228614e-01 2.228614e-01 2.228614e-01 2.228614e-01 2.228614e-01 2.228614e-01 2.228614e-01 2.228614e-01 2.228614e-01 2.228614e-01 2.228614e-01 2.228614e-01 2.228614e-01 2.228614e-01 2.228614e-01 2.228614e-01 2.228614e-01 2.228614e-01 2.228614e-01 2.228614e-01 2.228614e-01 2.228614e-01 2.228614e-01 2.228614e-01 2.228614e-01 2.228614e-01 2.228614e-01 2.228614e-01 2.228614e-01 2.228614e-01 2.228614e-01 2.228614e-01 2.228614e-01 2.228614e-01 2.228614e-01 2.228614e-01 2.228614e-01 2.228614e-01 2.228614e-01 2.228614e-01 2.228614e-01 2.228614e-01 2.228614e-01 2.228614e-01 2.228614e-01 2.228614e-01 2.228614e-01 2.228614e-01 2.228614e-01 2.228614e-01 2.228614e-01 2.228614e-01 2.228614e-01 2.228614e-01 2.228614e-01 2.228614e-01 2.228614e-01 2.228614e-01 2.228614e-01 2.228614e-01 2.228614e-01 2.228614e-01 2.228614e-01 2.228614e-01 2.228614e-01 2.228614e-01 2.228614e-01 2.228614e-01 2.228614e-01 2.228614e-01 2.228614e-01 2.228614e-01 2.228614e-01 2.228614e-01 2.228614e-01 2.228614e-01 2.228614e-01 2.228614e-01 2.228614e-01 2.228614e-01 2.228614e-01 2.228614e-01 2.228614e-01 2.228614e-01 2.228614e-01 2.228614e-01 2.228614e-01 2.228614e-01 2.228614e-01 2.228614e-01 2.228614e-01 2.228614e-01 2.228614e-01 2.228614e-01 2.228614e-01 2.228614e-01 2.228614e-01 2.228614e-01 2.228614e-01 2.228614e-01 2.228614e-01 2.228614e-01 2.228614e-01 2.228614e-01 2.228614e-01 2.228614e-01 2.228614e-01 2.228614e-01 2.228614e-01 2.228614e-01 2.228614e-01 2.228614e-01 2.228614e-01 2.228614e-01 2.228614e-01 2.228614e-01 2.228614e-01 2.228614e-01 2.228614e-01 2.228614e-01 2.228614e-01 2.228614e-01 2.228614e-01 2.228614e-01 2.228614e-01 2.228614e-01 2.228614e-01 2.228614e-01 2.228614e-01 2.228614e-01 2.228614e-01 2.228614e-01 2.228614e-01 2.228614e-01 2.228614e-01 2.228614e-01 2.228614e-01 2.228614e-01 2.228614e-01 2.228614e-01 2.228614e-01 2.228614e-01 2.228614e-01 2.228614e-01 2.228614e-01 2.228614e-01 2.228614e-01 2.228614e-01 2.228614e-01 2.228614e-01 2.228614e-01 2.228614e-01 2.228614e-01 2.228614e-01 2.228614e-01 2.228614e-01 2.228614e-01 2.228614e-01 2.228614e-01 2.228614e-01 2.228614e-01 2.228614e-01 2.228614e-01 2.228614e-01 2.228614e-01 2.228614e-01 2.228614e-01 2.228614e-01 2.228614e-01 2.228614e-01 2.228614e-01 2.228614e-01 2.228614e-01 2.228614e-01 2.228614e-01 2.228614e-01 2.228614e-01 2.228614e-01 2.228614e-01 2.228614e-01 2.228614e-01 2.228614e-01 2.228614e-01 2.228614e-01 2.228614e-01 2.228614e-01 2.228614e-01 2.228614e-01 2.228614e-01 2.228614e-01 2.228614e-01 2.228614e-01 2.228614e-01 2.228614e-01 2.228614e-01 2.228614e-01 2.228614e-01 2.228614e-01 2.228614e-01 2.228614e-01 2.228614e-01 2.228614e-01 2.228614e-01 2.228614e-01 2.228614e-01 2.228614e-01 2.228614e-01 2.228614e-01 2.228614e-01 2.228614e-01 2.228614e-01 2.228614e-01 2.228614e-01 2.228614e-01 2.228614e-01 2.228614e-01 2.228614e-01 2.228614e-01 2.228614e-01 2.228614e-01 2.228614e-01 2.228614e-01 2.228614e-01 2.228614e-01 2.228614e-01 2.228614e-01 2.228614e-01 2.228614e-01 2.228614e-01 2.228614e-01 2.228614e-01 2.228614e-01 2.228614e-01 2.228614e-01 2.228614e-01 2.228614e-01 2.228614e-01 2.228614e-01 2.228614e-01 2.228614e-01 2.228614e-01 2.228614e-01 2.228614e-01 2.228614e-01 2.228614e-01 2.228614e-01 2.228614e-01 2.228614e-01 2.228614e-01 2.228614e-01 2.228614e-01 2.228614e-01 2.228614e-01 2.228614e-01 2.228614e-01 2.228614e-01 2.228614e-01 2.228614e-01 2.228614e-01 2.228614e-01 2.228614e-01 2.228614e-01 2.228614e-01 2.228614e-01 2.228614e-01 2.228614e-01 2.228614e-01 2.228614e-01 2.228614e-01 2.228614e-01 2.228614e-01 2.228614e-01 2.228614e-01 2.228614e-01 2.228614e-01 2.228614e-01 2.228614e-01 2.228614e-01 2.228614e-01 2.228614e-01 2.228614e-01 2.228614e-01 2.228614e-01 2.228614e-01 2.228614e-01 2.228614e-01 2.228614e-01 2.228614e-01 2.228614e-01 2.228614e-01 2.228614e-01 2.228614e-01 2.228614e-01 2.228614e-01 2.228614e-01 2.228614e-01 2.228614e-01 2.228614e-01 2.228614e-01 2.228614e-01 2.228614e-01 2.228614e-01 2.228614e-01 2.228614e-01 2.228614e-01 2.228614e-01 2.228614e-01 2.228614e-01 2.228614e-01 2.228614e-01 2.228614e-01 2.228614e-01 2.228614e-01 2.228614e-01 2.228614e-01 2.228614e-01 2.228614e-01 2.228614e-01 2.228614e-01 2.228614e-01 2.228614e-01 2.228614e-01 2.228614e-01 2.228614e-01 2.228614e-01 2.228614e-01 2.228614e-01 2.228614e-01 2.228614e-01 2.228614e-01 2.228614e-01 2.228614e-01 2.228614e-01 2.228614e-01 2.228614e-01 2.228614e-01 2.228614e-01 2.228614e-01 2.228614e-01 2.228614e-01 2.228614e-01 2.228614e-01 2.228614e-01 2.228614e-01 2.228614e-01 2.228614e-01 2.228614e-01 2.228614e-01 2.228614e-01 2.228614e-01 2.228614e-01 2.228614e-01 2.228614e-01 2.228614e-01 2.228614e-01 2.228614e-01 2.228614e-01 2.228614e-01 2.228614e-01 2.228614e-01 2.228614e-01 2.228614e-01 2.228614e-01 2.228614e-01 2.228614e-01 2.228614e-01 2.228614e-01 2.228614e-01 2.228614e-01 2.228614e-01 2.228614e-01 2.228614e-01 2.228614e-01 2.228614e-01 2.228614e-01 2.228614e-01 2.228614e-01 2.228614e-01 2.228614e-01 2.228614e-01 2.228614e-01 2.228614e-01 2.228614e-01 2.228614e-01 2.228614e-01 2.228614e-01 2.228614e-01 2.228614e-01 2.228614e-01 2.228614e-01 2.228614e-01 2.228614e-01 2.228614e-01 2.228614e-01 2.228614e-01 2.228614e-01 2.228614e-01 2.228614e-01 2.228614e-01 2.228614e-01 2.228614e-01 2.228614e-01 2.228614e-01 2.228614e-01 2.228614e-01 2.228614e-01 2.228614e-01 2.228614e-01 2.228614e-01 2.228614e-01 2.228614e-01 2.228614e-01 2.228614e-01 2.228614e-01 2.228614e-01 2.228614e-01 2.228614e-01 2.228614e-01 2.228614e-01 2.228614e-01 2.228614e-01 2.228614e-01 2.228614e-01 2.228614e-01 2.228614e-01 2.228614e-01 2.228614e-01 2.228614e-01 2.228614e-01 2.228614e-01 2.228614e-01 2.228614e-01 2.228614e-01 2.228614e-01 2.228614e-01 2.228614e-01 2.228614e-01 2.228614e-01 2.228614e-01 2.228614e-01 2.228614e-01 2.228614e-01 2.228614e-01 2.228614e-01 2.228614e-01 2.228614e-01 2.228614e-01 2.228614e-01 2.228614e-01 2.228614e-01 2.228614e-01 2.228614e-01 2.228614e-01 2.228614e-01 2.228614e-01 2.228614e-01 2.228614e-01 2.228614e-01 2.228614e-01 2.228614e-01 2.228614e-01 2.228614e-01 2.228614e-01 2.228614e-01 2.228614e-01 2.228614e-01 2.228614e-01 2.228614e-01 2.228614e-01 2.228614e-01 2.228614e-01 2.228614e-01 2.228614e-01 2.228614e-01 2.228614e-01 2.228614e-01 2.228614e-01 2.228614e-01 2.228614e-01 2.228614e-01 2.228614e-01 2.228614e-01 2.228614e-01 2.228614e-01 2.228614e-01 2.228614e-01 2.228614e-01 2.228614e-01 2.228614e-01 2.228614e-01 2.228614e-01 2.228614e-01 2.228614e-01 2.228614e-01 2.228614e-01 2.228614e-01 2.228614e-01 2.228614e-01 2.228614e-01 2.228614e-01 2.228614e-01 2.228614e-01 2.228614e-01 2.228614e-01 2.228614e-01 2.228614e-01 2.228614e-01 2.228614e-01 2.228614e-01 2.228614e-01 2.228614e-01 2.228614e-01 2.228614e-01 2.228614e-01 2.228614e-01 2.228614e-01 2.228614e-01 2.228614e-01 2.228614e-01 2.228614e-01 2.228614e-01 2.228614e-01 2.228614e-01 2.228614e-01 2.228614e-01 2.228614e-01 2.228614e-01 2.228614e-01 2.228614e-01 2.228614e-01 2.228614e-01 2.228614e-01 2.228614e-01 2.228614e-01 2.228614e-01 2.228614e-01 2.228614e-01 2.228614e-01 2.228614e-01 2.228614e-01 2.228614e-01 2.228614e-01 2.228614e-01 2.228614e-01 2.228614e-01 2.228614e-01 2.228614e-01 2.228614e-01 2.228614e-01 2.228614e-01 2.228614e-01 2.228614e-01 2.228614e-01 2.228614e-01 2.228614e-01 2.228614e-01 2.228614e-01 2.228614e-01 2.228614e-01 2.228614e-01 2.228614e-01 2.228614e-01 2.228614e-01 2.228614e-01 2.228614e-01 2.228614e-01 2.228614e-01 2.228614e-01 2.228614e-01 2.228614e-01 2.228614e-01 2.228614e-01 2.228614e-01 2.228614e-01 2.228614e-01 2.228614e-01 2.228614e-01 2.228614e-01 2.228614e-01 2.228614e-01 2.228614e-01 2.228614e-01 2.228614e-01 2.228614e-01 2.228614e-01 2.228614e-01 2.228614e-01 2.228614e-01 2.228614e-01 2.228614e-01 2.228614e-01 2.228614e-01 2.228614e-01 2.228614e-01 2.228614e-01 2.228614e-01 2.228614e-01 2.228614e-01 2.228614e-01 2.228614e-01 2.228614e-01 2.228614e-01 2.228614e-01 2.228614e-01 2.228614e-01 2.228614e-01 2.228614e-01 2.228614e-01 2.228614e-01 2.228614e-01 2.228614e-01 2.228614e-01 2.228614e-01 2.228614e-01 2.228614e-01 2.228614e-01 2.228614e-01 2.228614e-01 2.228614e-01 2.228614e-01 2.228614e-01 2.228614e-01 2.228614e-01 2.228614e-01 2.228614e-01 2.228614e-01 2.228614e-01 2.228614e-01 2.228614e-01 2.228614e-01 2.228614e-01 2.228614e-01 2.228614e-01 2.228614e-01 2.228614e-01 2.228614e-01 2.228614e-01 2.228614e-01 2.228614e-01 2.228614e-01 2.228614e-01 2.228614e-01 2.228614e-01 2.228614e-01 2.228614e-01 2.228614e-01 2.228614e-01 2.228614e-01 2.228614e-01 2.228614e-01 2.228614e-01 2.228614e-01 2.228614e-01 2.228614e-01 2.228614e-01 2.228614e-01 2.228614e-01 2.228614e-01 2.228614e-01 2.228614e-01 2.228614e-01 2.228614e-01 2.228614e-01 2.228614e-01 2.228614e-01 2.228614e-01 2.228614e-01 2.228614e-01 2.228614e-01 2.228614e-01 2.228614e-01 2.228614e-01 2.228614e-01 2.228614e-01 2.228614e-01 2.228614e-01 2.228614e-01 2.228614e-01 2.228614e-01 2.228614e-01 2.228614e-01 2.228614e-01 2.228614e-01 2.228614e-01 2.228614e-01 2.228614e-01 2.228614e-01 2.228614e-01 2.228614e-01 2.228614e-01 2.228614e-01 2.228614e-01 2.228614e-01 2.228614e-01 2.228614e-01 2.228614e-01 2.228614e-01 2.228614e-01 2.228614e-01 2.228614e-01 2.228614e-01 2.228614e-01 2.228614e-01 2.228614e-01 2.228614e-01 2.228614e-01 2.228614e-01 2.228614e-01 2.228614e-01 2.228614e-01 2.228614e-01 2.228614e-01 2.228614e-01 2.228614e-01 2.228614e-01 2.228614e-01 2.228614e-01 2.228614e-01 2.228614e-01 2.228614e-01 2.228614e-01 2.228614e-01 2.228614e-01 2.228614e-01 2.228614e-01 2.228614e-01 2.228614e-01 2.228614e-01 2.228614e-01 2.228614e-01 2.228614e-01 2.228614e-01 2.228614e-01 2.228614e-01 2.228614e-01 2.228614e-01 2.228614e-01 2.228614e-01 2.228614e-01 2.228614e-01 2.228614e-01 2.228614e-01 2.228614e-01 2.228614e-01 2.228614e-01 2.228614e-01 2.228614e-01 2.228614e-01 2.228614e-01 2.228614e-01 2.228614e-01 2.228614e-01 2.228614e-01 2.228614e-01 2.228614e-01 2.228614e-01 2.228614e-01 2.228614e-01 2.228614e-01 2.228614e-01 2.228614e-01 2.228614e-01 2.228614e-01 2.228614e-01 2.228614e-01 2.228614e-01 2.228614e-01 2.228614e-01 2.228614e-01 2.228614e-01 2.228614e-01 2.228614e-01 2.228614e-01 2.228614e-01 2.228614e-01 2.228614e-01 2.228614e-01 2.228614e-01 2.228614e-01 2.228614e-01 2.228614e-01 2.228614e-01 2.228614e-01 2.228614e-01 2.228614e-01 2.228614e-01 2.228614e-01 2.228614e-01 2.228614e-01 2.228614e-01 2.228614e-01 2.228614e-01 2.228614e-01 2.228614e-01 2.228614e-01 2.228614e-01 2.228614e-01 2.228614e-01 2.228614e-01 2.228614e-01 2.228614e-01 2.228614e-01 2.228614e-01 2.228614e-01 2.228614e-01 2.228614e-01 2.228614e-01 2.228614e-01 2.228614e-01 2.228614e-01 2.228614e-01 2.228614e-01 2.228614e-01 2.228614e-01 2.228614e-01 2.228614e-01 2.228614e-01 2.228614e-01 2.228614e-01 2.228614e-01 2.228614e-01 2.228614e-01 2.228614e-01 2.228614e-01 2.228614e-01 2.228614e-01 2.228614e-01 2.228614e-01 2.228614e-01 2.228614e-01 2.228614e-01 2.228614e-01 2.228614e-01 2.228614e-01 2.228614e-01 2.228614e-01 2.228614e-01 2.228614e-01 2.228614e-01 2.228614e-01 2.228614e-01 2.228614e-01 2.228614e-01 2.228614e-01 2.228614e-01 2.228614e-01 2.228614e-01 2.228614e-01 2.228614e-01 2.228614e-01 2.228614e-01 2.228614e-01 2.228614e-01 2.228614e-01 2.228614e-01 2.228614e-01 2.228614e-01 2.228614e-01 2.228614e-01 2.228614e-01 2.228614e-01 2.228614e-01 2.228614e-01 2.228614e-01 2.228614e-01 2.228614e-01 2.228614e-01 2.228614e-01 2.228614e-01 2.228614e-01 2.228614e-01 2.228614e-01 2.228614e-01 2.228614e-01 2.228614e-01 2.228614e-01 2.228614e-01 2.228614e-01 2.228614e-01 2.228614e-01 2.228614e-01 2.228614e-01 2.228614e-01 2.228614e-01 2.228614e-01 2.228614e-01 2.228614e-01 2.228614e-01 2.228614e-01 2.228614e-01 2.228614e-01 2.228614e-01 2.228614e-01 2.228614e-01 2.228614e-01 2.228614e-01 2.228614e-01 2.228614e-01 2.228614e-01 2.228614e-01 2.228614e-01 2.228614e-01 2.228614e-01 2.228614e-01 2.228614e-01 2.228614e-01 2.228614e-01 2.228614e-01 2.228614e-01 2.228614e-01 2.228614e-01 2.228614e-01 2.228614e-01 2.228614e-01 2.228614e-01 2.228614e-01 2.228614e-01 2.228614e-01 2.228614e-01 2.228614e-01 2.228614e-01 2.228614e-01 2.228614e-01 2.228614e-01 2.228614e-01 2.228614e-01 2.228614e-01 2.228614e-01 2.228614e-01 2.228614e-01 2.228614e-01 2.228614e-01 2.228614e-01 2.228614e-01 2.228614e-01 2.228614e-01 2.228614e-01 2.228614e-01 2.228614e-01 2.228614e-01 2.228614e-01 2.228614e-01 2.228614e-01 2.228614e-01 2.228614e-01 2.228614e-01 2.228614e-01 2.228614e-01 2.228614e-01 2.228614e-01 2.228614e-01 2.228614e-01 2.228614e-01 2.228614e-01 2.228614e-01 2.228614e-01 2.228614e-01 2.228614e-01 2.228614e-01 2.228614e-01 2.228614e-01 2.228614e-01 2.228614e-01 2.228614e-01 2.228614e-01 2.228614e-01 2.228614e-01 2.228614e-01 2.228614e-01 2.228614e-01 2.228614e-01 2.228614e-01 2.228614e-01 2.228614e-01 2.228614e-01 2.228614e-01 2.228614e-01 2.228614e-01 2.228614e-01 2.228614e-01 2.228614e-01 2.228614e-01 2.228614e-01 2.228614e-01 2.228614e-01 2.228614e-01 2.228614e-01 2.228614e-01 2.228614e-01 2.228614e-01 2.228614e-01 2.228614e-01 2.228614e-01 2.228614e-01 2.228614e-01 2.228614e-01 2.228614e-01 2.228614e-01 2.228614e-01 2.228614e-01 2.228614e-01 2.228614e-01 2.228614e-01 2.228614e-01 2.228614e-01 2.228614e-01 2.228614e-01 2.228614e-01 2.228614e-01 2.228614e-01 2.228614e-01 2.228614e-01 2.228614e-01 2.228614e-01 2.228614e-01 2.228614e-01 2.228614e-01 2.228614e-01 2.228614e-01 2.228614e-01 2.228614e-01 2.228614e-01 2.228614e-01 2.228614e-01 2.228614e-01 2.228614e-01 2.228614e-01 2.228614e-01 2.228614e-01 2.228614e-01 2.228614e-01 2.228614e-01 2.228614e-01 2.228614e-01 2.228614e-01 2.228614e-01 2.228614e-01 2.228614e-01 2.228614e-01 2.228614e-01 2.228614e-01 2.228614e-01 2.228614e-01 2.228614e-01 2.228614e-01 2.228614e-01 2.228614e-01 2.228614e-01 2.228614e-01 2.228614e-01 2.228614e-01 2.228614e-01 2.228614e-01 2.228614e-01 2.228614e-01 2.228614e-01 2.228614e-01 2.228614e-01 2.228614e-01 2.228614e-01 2.228614e-01 2.228614e-01 2.228614e-01 2.228614e-01 2.228614e-01 2.228614e-01 2.228614e-01 2.228614e-01 2.228614e-01 2.228614e-01 2.228614e-01 2.228614e-01 2.228614e-01 2.228614e-01 2.228614e-01 2.228614e-01 2.228614e-01 2.228614e-01 2.228614e-01 2.228614e-01 2.228614e-01 2.228614e-01 2.228614e-01 2.228614e-01 2.228614e-01 2.228614e-01 2.228614e-01 2.228614e-01 2.228614e-01 2.228614e-01 2.228614e-01 2.228614e-01 2.228614e-01 2.228614e-01 2.228614e-01 2.228614e-01 2.228614e-01 2.228614e-01 2.228614e-01 2.228614e-01 2.228614e-01 2.228614e-01 2.228614e-01 2.228614e-01 2.228614e-01 2.228614e-01 2.228614e-01 2.228614e-01 2.228614e-01 2.228614e-01 2.228614e-01 2.228614e-01 2.228614e-01 2.228614e-01 2.228614e-01 2.228614e-01 2.228614e-01 2.228614e-01 2.228614e-01 2.228614e-01 2.228614e-01 2.228614e-01 2.228614e-01 2.228614e-01 2.228614e-01 2.228614e-01 2.228614e-01 2.228614e-01 2.228614e-01 2.228614e-01 2.228614e-01 2.228614e-01 2.228614e-01 2.228614e-01 2.228614e-01 2.228614e-01 2.228614e-01 2.228614e-01 2.228614e-01 2.228614e-01 2.228614e-01 2.228614e-01 2.228614e-01 2.228614e-01 2.228614e-01 2.228614e-01 2.228614e-01 2.228614e-01 2.228614e-01 2.228614e-01 2.228614e-01 2.228614e-01 2.228614e-01 2.228614e-01 2.228614e-01 2.228614e-01 2.228614e-01 2.228614e-01 2.228614e-01 2.228614e-01 2.228614e-01 2.228614e-01 2.228614e-01 2.228614e-01 2.228614e-01 2.228614e-01 2.228614e-01 2.228614e-01 2.228614e-01 2.228614e-01 2.228614e-01 2.228614e-01 2.228614e-01 2.228614e-01 2.228614e-01 2.228614e-01 2.228614e-01 2.228614e-01 2.228614e-01 2.228614e-01 2.228614e-01 2.228614e-01 2.228614e-01 2.228614e-01 2.228614e-01 2.228614e-01 2.228614e-01 2.228614e-01 2.228614e-01 2.228614e-01 2.228614e-01 2.228614e-01 2.228614e-01 2.228614e-01 2.228614e-01 2.228614e-01 2.228614e-01 2.228614e-01 2.228614e-01 2.228614e-01 2.228614e-01 2.228614e-01 2.228614e-01 2.228614e-01 2.228614e-01 2.228614e-01 2.228614e-01 2.228614e-01 2.228614e-01 2.228614e-01 2.228614e-01 2.228614e-01 2.228614e-01 2.228614e-01 2.228614e-01 2.228614e-01 2.228614e-01 2.228614e-01 2.228614e-01 2.228614e-01 2.228614e-01 2.228614e-01 2.228614e-01 2.228614e-01 2.228614e-01 2.228614e-01 2.228614e-01 2.228614e-01 2.228614e-01 2.228614e-01 2.228614e-01 2.228614e-01 2.228614e-01 2.228614e-01 2.228614e-01 2.228614e-01 2.228614e-01 2.228614e-01 2.228614e-01 2.228614e-01 2.228614e-01 2.228614e-01 2.228614e-01 2.228614e-01 2.228614e-01 2.228614e-01 2.228614e-01 2.228614e-01 2.228614e-01 2.228614e-01 2.228614e-01 2.228614e-01 2.228614e-01 2.228614e-01 2.228614e-01 2.228614e-01 2.228614e-01 2.228614e-01 2.228614e-01 2.228614e-01 2.228614e-01 2.228614e-01 2.228614e-01 2.228614e-01 2.228614e-01 2.228614e-01 2.228614e-01 2.228614e-01 2.228614e-01 2.228614e-01 2.228614e-01 2.228614e-01 2.228614e-01 2.228614e-01 2.228614e-01 2.228614e-01 2.228614e-01 2.228614e-01 2.228614e-01 2.228614e-01 2.228614e-01 2.228614e-01 2.228614e-01 2.228614e-01 2.228614e-01 2.228614e-01 2.228614e-01 2.228614e-01 2.228614e-01 2.228614e-01 2.228614e-01 2.228614e-01 2.228614e-01 2.228614e-01 2.228614e-01 2.228614e-01 2.228614e-01 2.228614e-01 2.228614e-01 2.228614e-01 2.228614e-01 2.228614e-01 2.228614e-01 2.228614e-01 2.228614e-01 2.228614e-01 2.228614e-01 2.228614e-01 2.228614e-01 2.228614e-01 2.228614e-01 2.228614e-01 2.228614e-01 2.228614e-01 2.228614e-01 2.228614e-01 2.228614e-01 2.228614e-01 2.228614e-01 2.228614e-01 2.228614e-01 2.228614e-01 2.228614e-01 2.228614e-01 2.228614e-01 2.228614e-01 2.228614e-01 2.228614e-01 2.228614e-01 2.228614e-01 2.228614e-01 2.228614e-01 2.228614e-01 2.228614e-01 2.228614e-01 2.228614e-01 2.228614e-01 2.228614e-01 2.228614e-01 2.228614e-01 2.228614e-01 2.228614e-01 2.228614e-01 2.228614e-01 2.228614e-01 2.228614e-01 2.228614e-01 2.228614e-01 2.228614e-01 2.228614e-01 2.228614e-01 2.228614e-01 2.228614e-01 2.228614e-01 2.228614e-01 2.228614e-01 2.228614e-01 2.228614e-01 2.228614e-01 2.228614e-01 2.228614e-01 2.228614e-01 2.228614e-01 2.228614e-01 2.228614e-01 2.228614e-01 2.228614e-01 2.228614e-01 2.228614e-01 2.228614e-01 2.228614e-01 2.228614e-01 2.228614e-01 2.228614e-01 2.228614e-01 2.228614e-01 2.228614e-01 2.228614e-01 2.228614e-01 2.228614e-01 2.228614e-01 2.228614e-01 2.228614e-01 2.228614e-01 2.228614e-01 2.228614e-01 2.228614e-01 2.228614e-01 2.228614e-01 2.228614e-01 2.228614e-01 2.228614e-01 2.228614e-01 2.228614e-01 2.228614e-01 2.228614e-01 2.228614e-01 2.228614e-01 2.228614e-01 2.228614e-01 2.228614e-01 2.228614e-01 2.228614e-01 2.228614e-01 2.228614e-01 2.228614e-01 2.228614e-01 2.228614e-01 2.228614e-01 
4.645563e+05 1.712029e+05 2.961898e+04 2.031656e+04 1.779145e+04 5.629088e+03 2.986703e-01 2.986703e-01 2.986703e-01 2.986703e-01 2.986652e-01 2.986628e-01 2.986614e-01 2.986338e-01 2.985822e-01 2.985822e-01 2.985822e-01 2.808841e-01 2.680483e-01 2.474792e-01 1.086487e-01 1.086487e-01 1.086487e-01 1.086487e-01 6.319046e-02 4.039284e-02 4.039284e-02 4.039284e-02 3.833043e-02 3.833043e-02 3.833043e-02 3.653829e-02 3.653829e-02 3.595924e-02 3.595924e-02 3.144765e-02 2.611296e-02 2.611296e-02 2.611296e-02 2.611296e-02 2.611296e-02 2.601201e-02 2.541350e-02 2.541350e-02 2.541350e-02 2.541350e-02 2.541350e-02 2.541350e-02 2.515047e-02 2.515047e-02 2.515047e-02 2.515047e-02 2.515047e-02 2.195983e-02 2.008086e-02 2.008086e-02 2.008086e-02 2.008086e-02 2.008086e-02 2.008086e-02 2.008086e-02 2.008086e-02 2.008086e-02 2.001127e-02 2.001127e-02 2.001127e-02 2.001127e-02 1.999157e-02 1.998176e-02 1.998176e-02 1.998176e-02 1.998176e-02 1.998176e-02 1.998176e-02 1.998176e-02 1.995485e-02 1.995023e-02 1.995023e-02 1.988626e-02 1.988626e-02 1.985296e-02 1.979650e-02 1.979650e-02 1.979650e-02 1.979650e-02 1.976984e-02 1.971160e-02 1.971160e-02 1.967353e-02 1.967353e-02 1.967353e-02 1.965449e-02 1.965449e-02 1.960493e-02 1.960493e-02 1.960088e-02 1.960088e-02 1.959328e-02 1.956672e-02 1.956356e-02 1.956248e-02 1.955657e-02 1.954777e-02 1.954777e-02 1.954777e-02 1.954777e-02 1.954777e-02 1.954718e-02 1.954510e-02 1.954510e-02 1.954448e-02 1.954431e-02 1.954431e-02 1.954431e-02 1.954139e-02 1.954139e-02 1.954139e-02 1.954118e-02 1.954118e-02 1.954118e-02 1.954095e-02 1.954095e-02 1.954022e-02 1.954022e-02 1.954022e-02 1.954022e-02 1.953689e-02 1.953689e-02 1.953689e-02 1.953689e-02 1.953561e-02 1.953561e-02 1.953536e-02 1.953535e-02 1.953535e-02 1.953535e-02 1.953509e-02 1.953507e-02 1.953507e-02 1.953488e-02 1.953488e-02 1.953488e-02 1.953488e-02 1.953454e-02 1.953454e-02 1.953412e-02 1.953358e-02 1.953358e-02 1.953187e-02 1.953187e-02 1.953165e-02 1.952617e-02 1.952333e-02 1.951719e-02 1.950362e-02 1.950072e-02 1.948137e-02 1.945730e-02 1.936116e-02 1.909042e-02 1.908531e-02 1.880602e-02 1.810036e-02 1.708813e-02 1.533047e-02 1.504440e-02 1.410582e-02 1.321393e-02 1.285651e-02 1.285651e-02 1.285651e-02 1.285651e-02 1.250204e-02 1.249218e-02 1.238991e-02 1.232597e-02 1.232597e-02 1.158754e-02 1.148649e-02 1.148649e-02 1.111688e-02 1.073650e-02 1.073650e-02 1.072469e-02 1.072469e-02 1.063883e-02 1.063883e-02 1.063883e-02 1.031887e-02 9.871853e-03 9.574519e-03 9.574519e-03 9.477663e-03 9.477663e-03 9.453188e-03 9.453188e-03 9.442146e-03 9.439624e-03 9.439624e-03 9.439624e-03 9.421237e-03 9.419675e-03 9.419675e-03 9.419675e-03 9.418148e-03 9.418148e-03 9.418148e-03 9.418148e-03 9.417698e-03 9.417571e-03 9.417571e-03 9.417053e-03 9.417053e-03 9.417053e-03 9.417053e-03 9.417053e-03 9.417053e-03 9.417053e-03 9.417053e-03 9.417039e-03 9.417038e-03 9.417038e-03 9.417038e-03 9.417017e-03 9.417013e-03 9.417013e-03 9.417012e-03 9.417007e-03 9.417007e-03 9.416970e-03 9.416970e-03 9.416925e-03 9.416893e-03 9.416758e-03 9.416596e-03 9.416547e-03 9.416325e-03 9.416267e-03 9.416023e-03 9.416000e-03 9.415836e-03 9.415836e-03 9.415700e-03 9.415050e-03 9.414590e-03 9.414274e-03 9.413017e-03 9.409402e-03 9.400155e-03 9.396909e-03 9.392490e-03 9.388347e-03 9.388284e-03 9.382132e-03 9.359132e-03 9.352411e-03 9.342806e-03 9.291484e-03 9.188623e-03 9.161348e-03 9.134698e-03 9.134698e-03 9.129005e-03 9.129005e-03 9.129005e-03 9.066676e-03 9.049152e-03 8.974709e-03 8.974709e-03 8.974709e-03 8.914661e-03 8.914661e-03 8.914661e-03 8.914661e-03 8.728086e-03 8.728086e-03 8.688933e-03 8.688933e-03 8.607850e-03 8.607850e-03 8.607850e-03 8.607850e-03 8.607850e-03 8.607850e-03 8.607850e-03 8.607850e-03 8.607850e-03 8.607850e-03 8.607850e-03 8.393658e-03 8.393658e-03 8.264698e-03 8.136711e-03 8.136711e-03 8.136711e-03 8.136711e-03 8.136711e-03 8.010010e-03 8.010010e-03 8.010010e-03 8.010010e-03 8.010010e-03 8.010010e-03 8.010010e-03 8.010010e-03 7.921352e-03 7.887907e-03 7.887907e-03 7.852391e-03 7.852391e-03 7.852391e-03 7.852391e-03 7.838703e-03 7.838703e-03 7.838703e-03 7.838703e-03 7.838703e-03 7.838703e-03 7.838703e-03 7.838703e-03 7.838703e-03 7.838703e-03 7.838703e-03 7.838703e-03 7.838703e-03 7.838703e-03 7.838703e-03 7.838703e-03 7.838703e-03 7.838703e-03 7.838703e-03 7.812363e-03 7.774874e-03 7.767490e-03 7.767103e-03 7.767103e-03 7.762766e-03 7.762766e-03 7.717527e-03 7.712646e-03 7.712646e-03 7.712646e-03 7.712646e-03 7.712646e-03 7.712646e-03 7.712646e-03 7.712646e-03 7.712646e-03 7.712646e-03 7.704974e-03 7.704974e-03 7.704974e-03 7.704974e-03 7.704974e-03 7.701623e-03 7.697407e-03 7.696893e-03 7.690695e-03 7.684085e-03 7.645383e-03 7.645383e-03 7.634017e-03 7.589590e-03 7.589590e-03 7.522949e-03 7.522949e-03 7.522949e-03 7.401517e-03 7.364583e-03 7.351447e-03 7.293095e-03 7.293095e-03 7.293095e-03 7.194330e-03 7.087139e-03 7.087139e-03 7.087139e-03 7.087139e-03 7.087139e-03 7.087139e-03 6.833313e-03 6.833313e-03 6.833313e-03 6.762887e-03 6.762887e-03 6.762887e-03 6.762887e-03 6.762887e-03 6.762887e-03 6.762887e-03 6.762887e-03 6.762887e-03 6.762887e-03 6.391911e-03 6.391911e-03 6.391911e-03 6.391911e-03 6.391911e-03 6.391911e-03 6.391911e-03 6.391911e-03 6.391911e-03 6.391911e-03 6.282561e-03 6.096225e-03 6.082114e-03 6.047662e-03 6.047662e-03 6.047662e-03 6.032576e-03 6.032576e-03 6.032576e-03 6.031049e-03 6.031049e-03 6.030990e-03 6.030990e-03 6.030990e-03 6.030990e-03 6.030990e-03 6.030990e-03 6.030990e-03 6.030990e-03 6.030990e-03 6.030990e-03 6.030990e-03 6.030859e-03 6.030859e-03 6.030698e-03 6.030191e-03 6.029491e-03 6.029345e-03 6.029345e-03 6.029345e-03 6.029345e-03 6.025679e-03 6.025289e-03 6.024695e-03 6.023505e-03 5.361593e-03 5.361593e-03 5.361593e-03 5.360248e-03 5.360248e-03 5.360248e-03 5.360248e-03 5.360248e-03 5.358750e-03 5.358750e-03 5.358750e-03 5.358750e-03 5.358550e-03 5.358550e-03 5.358211e-03 5.358211e-03 5.358211e-03 5.358211e-03 5.358211e-03 5.358211e-03 5.358211e-03 5.358211e-03 5.358211e-03 5.357802e-03 5.357802e-03 5.357802e-03 5.357565e-03 5.357565e-03 5.357565e-03 5.357565e-03 5.357565e-03 5.355386e-03 5.353122e-03 5.352889e-03 5.352078e-03 5.349313e-03 5.349313e-03 5.349313e-03 5.347831e-03 5.347831e-03 5.347831e-03 5.346392e-03 5.342006e-03 5.342006e-03 5.342006e-03 5.341354e-03 5.339693e-03 5.339693e-03 5.339693e-03 5.338474e-03 5.336723e-03 5.336178e-03 5.334560e-03 5.334560e-03 5.334560e-03 5.334560e-03 5.334092e-03 5.333526e-03 5.331444e-03 5.331444e-03 5.331444e-03 5.330364e-03 5.329573e-03 5.329218e-03 5.329218e-03 5.327267e-03 5.327267e-03 5.327267e-03 5.327219e-03 5.327216e-03 5.327216e-03 5.327216e-03 5.327105e-03 5.327105e-03 5.327105e-03 5.327105e-03 5.327105e-03 5.327105e-03 5.327105e-03 5.327105e-03 5.326175e-03 5.326175e-03 5.326175e-03 5.326175e-03 5.326098e-03 5.326098e-03 5.326098e-03 5.326014e-03 5.325926e-03 5.325926e-03 5.325896e-03 5.325709e-03 5.323039e-03 5.321833e-03 5.321833e-03 5.317434e-03 5.317434e-03 5.317434e-03 5.312942e-03 5.306593e-03 5.305922e-03 5.292146e-03 5.279674e-03 5.272628e-03 5.272628e-03 5.242416e-03 5.236566e-03 5.236566e-03 5.236566e-03 5.236566e-03 5.236566e-03 5.215818e-03 5.215818e-03 5.215818e-03 5.213504e-03 5.195110e-03 5.146768e-03 5.146768e-03 5.144410e-03 5.144410e-03 5.144410e-03 5.144410e-03 5.112852e-03 5.007788e-03 4.922335e-03 4.922335e-03 4.861779e-03 4.787169e-03 4.787169e-03 4.725500e-03 4.725500e-03 4.725500e-03 4.725500e-03 4.725500e-03 4.725500e-03 4.646453e-03 4.646453e-03 4.570696e-03 4.570696e-03 4.570696e-03 4.570696e-03 4.570696e-03 4.570696e-03 4.570696e-03 4.570696e-03 4.570696e-03 4.570696e-03 4.570696e-03 4.570696e-03 4.570696e-03 4.570696e-03 4.570696e-03 4.565328e-03 4.565328e-03 4.565328e-03 4.565328e-03 4.495635e-03 4.495635e-03 4.495635e-03 4.469532e-03 4.469532e-03 4.469532e-03 4.469532e-03 4.383569e-03 4.383569e-03 4.383569e-03 4.383569e-03 4.383569e-03 4.383569e-03 4.383569e-03 4.383569e-03 4.383569e-03 4.383569e-03 4.383569e-03 4.383569e-03 4.383569e-03 4.383569e-03 4.383569e-03 4.383569e-03 4.383569e-03 4.383569e-03 4.364536e-03 4.353623e-03 4.349820e-03 4.349820e-03 4.349820e-03 4.349820e-03 4.349820e-03 4.349820e-03 4.349820e-03 4.349820e-03 4.349820e-03 4.349820e-03 4.349820e-03 4.349820e-03 4.349820e-03 4.209762e-03 4.209762e-03 4.209762e-03 4.209762e-03 4.209762e-03 4.192323e-03 4.192323e-03 4.192323e-03 4.192323e-03 4.192323e-03 4.192323e-03 4.192323e-03 4.192323e-03 4.192323e-03 4.192323e-03 4.152380e-03 4.152380e-03 4.152380e-03 4.135920e-03 4.135920e-03 4.135920e-03 4.135920e-03 4.135920e-03 3.986593e-03 3.986593e-03 3.986593e-03 3.986593e-03 3.845678e-03 3.845678e-03 3.845678e-03 3.845678e-03 3.845678e-03 3.845678e-03 3.845678e-03 3.845678e-03 3.845678e-03 3.845678e-03 3.845678e-03 3.845678e-03 3.845678e-03 3.845678e-03 3.845678e-03 3.836779e-03 3.836779e-03 3.836779e-03 3.836779e-03 3.836779e-03 3.836779e-03 3.806696e-03 3.748520e-03 3.748520e-03 3.738699e-03 3.714229e-03 3.714229e-03 3.714229e-03 3.714229e-03 3.714229e-03 3.714229e-03 3.714229e-03 3.714229e-03 3.714229e-03 3.714229e-03 3.714229e-03 3.713694e-03 3.713694e-03 3.713694e-03 3.713694e-03 3.712755e-03 3.712755e-03 3.712530e-03 3.712530e-03 3.711782e-03 3.711773e-03 3.711773e-03 3.711773e-03 3.705303e-03 3.705303e-03 3.705303e-03 3.705303e-03 3.705303e-03 3.705303e-03 3.676790e-03 3.676790e-03 3.676790e-03 3.676790e-03 3.676790e-03 3.676790e-03 3.672197e-03 3.667355e-03 3.664344e-03 3.636003e-03 3.627751e-03 3.627751e-03 3.625669e-03 3.625669e-03 3.570096e-03 3.570096e-03 3.570096e-03 3.501738e-03 3.501738e-03 3.501738e-03 3.501738e-03 3.501738e-03 3.501738e-03 3.501486e-03 3.501486e-03 3.449230e-03 3.449230e-03 3.449230e-03 3.449230e-03 3.449230e-03 3.421050e-03 3.421050e-03 3.415636e-03 3.415636e-03 3.374919e-03 3.374919e-03 3.374919e-03 3.374919e-03 3.374919e-03 3.374919e-03 3.374919e-03 3.374919e-03 3.374919e-03 3.374919e-03 3.374919e-03 3.374919e-03 3.374919e-03 3.374919e-03 3.374919e-03 3.374919e-03 3.374919e-03 3.307941e-03 3.301579e-03 3.301579e-03 3.216770e-03 3.216770e-03 3.216770e-03 3.216770e-03 3.216770e-03 3.216770e-03 3.216770e-03 3.139579e-03 3.139579e-03 3.139579e-03 3.139579e-03 3.117162e-03 3.117162e-03 3.117162e-03 3.117162e-03 3.117162e-03 3.117162e-03 3.117162e-03 3.082547e-03 2.981494e-03 2.981494e-03 2.981494e-03 2.981494e-03 2.981494e-03 2.981494e-03 2.981494e-03 2.981494e-03 2.937092e-03 2.937092e-03 2.937092e-03 2.937092e-03 2.937092e-03 2.937092e-03 2.937092e-03 2.937092e-03 2.937092e-03 2.932994e-03 2.932994e-03 2.932994e-03 2.932723e-03 2.927121e-03 2.927121e-03 2.927121e-03 2.927121e-03 2.927121e-03 2.896942e-03 2.700653e-03 2.700653e-03 2.700653e-03 2.700653e-03 2.700653e-03 2.700653e-03 2.663071e-03 2.663071e-03 2.663071e-03 2.663071e-03 2.592243e-03 2.592243e-03 2.592243e-03 2.592243e-03 2.592243e-03 2.592243e-03 2.592243e-03 2.592243e-03 2.592243e-03 2.592243e-03 2.592243e-03 2.576190e-03 2.576190e-03 2.576190e-03 2.576190e-03 2.566233e-03 2.566233e-03 2.566233e-03 2.566233e-03 2.566233e-03 2.556590e-03 2.556590e-03 2.556590e-03 2.556590e-03 2.556590e-03 2.556590e-03 2.556590e-03 2.556590e-03 2.553576e-03 2.553576e-03 2.552144e-03 2.542870e-03 2.542870e-03 2.542870e-03 2.542870e-03 2.536784e-03 2.536784e-03 2.536784e-03 2.536784e-03 2.533210e-03 2.533210e-03 2.533210e-03 2.533210e-03 2.533210e-03 2.532857e-03 2.532811e-03 2.532811e-03 2.532811e-03 2.532811e-03 2.532811e-03 2.532811e-03 2.532811e-03 2.436805e-03 2.436805e-03 2.436805e-03 2.436805e-03 2.436805e-03 2.436805e-03 2.436805e-03 2.426976e-03 2.423273e-03 2.423273e-03 2.423273e-03 2.423273e-03 2.423076e-03 2.423076e-03 2.420882e-03 2.419022e-03 2.419022e-03 2.419022e-03 2.408151e-03 2.408151e-03 2.348450e-03 2.348450e-03 2.348450e-03 2.348450e-03 2.348450e-03 2.348450e-03 2.348450e-03 2.347781e-03 2.339277e-03 2.339277e-03 2.339277e-03 2.334222e-03 2.334222e-03 2.334222e-03 2.334222e-03 2.322561e-03 2.308264e-03 2.308264e-03 2.291627e-03 2.291627e-03 2.291627e-03 2.291627e-03 2.291627e-03 2.291627e-03 2.291627e-03 2.286473e-03 2.286473e-03 2.286473e-03 2.286473e-03 2.286473e-03 2.286473e-03 2.254328e-03 2.254328e-03 2.254328e-03 2.254328e-03 2.254328e-03 2.225851e-03 2.225851e-03 2.225851e-03 2.225851e-03 2.225851e-03 2.225851e-03 2.225851e-03 2.225851e-03 2.220162e-03 2.220162e-03 2.220162e-03 2.220162e-03 2.220162e-03 2.217386e-03 2.217386e-03 2.217386e-03 2.205477e-03 2.174573e-03 2.174573e-03 2.174573e-03 2.174573e-03 2.174573e-03 2.174573e-03 2.174573e-03 2.173550e-03 2.134175e-03 2.087308e-03 2.087308e-03 2.087308e-03 2.074088e-03 2.074088e-03 2.074088e-03 2.029782e-03 2.029782e-03 2.029782e-03 1.973734e-03 1.973734e-03 1.973734e-03 1.923665e-03 1.923665e-03 1.923665e-03 1.923665e-03 1.923665e-03 1.923665e-03 1.923665e-03 1.923665e-03 1.923665e-03 1.923665e-03 1.923665e-03 1.923665e-03 1.923665e-03 1.923665e-03 1.923665e-03 1.923665e-03 1.923665e-03 1.923665e-03 1.892794e-03 1.892794e-03 1.892794e-03 1.892794e-03 1.892794e-03 1.892794e-03 1.892794e-03 1.892794e-03 1.892794e-03 1.890313e-03 1.890313e-03 1.890313e-03 1.885184e-03 1.885091e-03 1.885091e-03 1.885091e-03 1.885091e-03 1.885091e-03 1.885091e-03 1.885091e-03 1.885091e-03 1.885091e-03 1.867647e-03 1.867647e-03 1.867647e-03 1.867647e-03 1.867647e-03 1.867647e-03 1.867647e-03 1.867647e-03 1.867647e-03 1.867647e-03 1.867647e-03 1.867647e-03 1.867647e-03 1.841715e-03 1.841715e-03 1.841715e-03 1.841715e-03 1.841715e-03 1.841715e-03 1.837626e-03 1.837626e-03 1.837626e-03 1.837626e-03 1.837626e-03 1.837626e-03 1.837626e-03 1.837626e-03 1.835378e-03 1.835378e-03 1.834597e-03 1.834597e-03 1.834493e-03 1.830076e-03 1.829229e-03 1.828848e-03 1.828848e-03 1.826068e-03 1.825909e-03 1.825909e-03 1.821465e-03 1.821465e-03 1.820478e-03 1.805037e-03 1.804846e-03 1.804846e-03 1.804846e-03 1.789921e-03 1.789921e-03 1.784806e-03 1.784806e-03 1.784806e-03 1.784806e-03 1.784806e-03 1.784806e-03 1.783751e-03 1.783751e-03 1.783751e-03 1.783751e-03 1.783751e-03 1.783751e-03 1.783751e-03 1.783751e-03 1.763185e-03 1.763185e-03 1.763185e-03 1.749121e-03 1.749121e-03 1.737018e-03 1.737018e-03 1.737018e-03 1.737018e-03 1.737018e-03 1.736897e-03 1.736897e-03 1.736897e-03 1.735401e-03 1.735239e-03 1.735239e-03 1.733664e-03 1.733664e-03 1.733628e-03 1.731086e-03 1.731086e-03 1.731086e-03 1.731086e-03 1.731086e-03 1.730190e-03 1.729334e-03 1.729030e-03 1.728617e-03 1.728455e-03 1.725342e-03 1.725342e-03 1.725342e-03 1.725342e-03 1.725044e-03 1.725044e-03 1.724030e-03 1.724030e-03 1.724030e-03 1.722560e-03 1.721758e-03 1.721400e-03 1.698510e-03 1.698510e-03 1.698510e-03 1.698510e-03 1.698510e-03 1.698510e-03 1.698510e-03 1.698510e-03 1.698510e-03 1.685942e-03 1.684124e-03 1.681597e-03 1.680123e-03 1.680123e-03 1.679813e-03 1.674909e-03 1.674909e-03 1.674909e-03 1.673085e-03 1.673085e-03 1.671003e-03 1.671003e-03 1.671003e-03 1.671003e-03 1.671003e-03 1.646039e-03 1.646039e-03 1.646039e-03 1.646039e-03 1.646039e-03 1.646039e-03 1.646039e-03 1.646039e-03 1.632071e-03 1.632071e-03 1.632071e-03 1.632071e-03 1.631593e-03 1.631593e-03 1.631593e-03 1.615711e-03 1.615711e-03 1.615711e-03 1.615711e-03 1.615711e-03 1.615711e-03 1.615711e-03 1.615711e-03 1.615711e-03 1.615711e-03 1.615711e-03 1.615304e-03 1.604577e-03 1.604577e-03 1.604577e-03 1.604577e-03 1.604577e-03 1.604577e-03 1.604577e-03 1.604577e-03 1.600570e-03 1.595199e-03 1.595199e-03 1.595199e-03 1.595199e-03 1.595199e-03 1.595199e-03 1.595199e-03 1.595199e-03 1.595199e-03 1.595199e-03 1.595199e-03 1.584499e-03 1.584499e-03 1.584499e-03 1.584499e-03 1.584499e-03 1.584499e-03 1.584499e-03 1.584499e-03 1.584499e-03 1.584499e-03 1.584499e-03 1.584499e-03 1.584499e-03 1.584499e-03 1.584499e-03 1.584499e-03 1.584499e-03 1.584499e-03 1.584499e-03 1.582949e-03 1.582942e-03 1.582942e-03 1.582942e-03 1.582942e-03 1.576929e-03 1.576929e-03 1.576929e-03 1.576929e-03 1.576929e-03 1.558780e-03 1.555569e-03 1.555569e-03 1.555569e-03 1.555569e-03 1.555299e-03 1.555299e-03 1.555299e-03 1.551535e-03 1.551535e-03 1.551172e-03 1.548012e-03 1.548012e-03 1.548012e-03 1.548012e-03 1.548012e-03 1.530170e-03 1.530170e-03 1.530170e-03 1.530170e-03 1.530170e-03 1.530170e-03 1.530170e-03 1.530170e-03 1.523013e-03 1.514353e-03 1.514353e-03 1.514353e-03 1.514353e-03 1.514353e-03 1.514353e-03 1.514353e-03 1.514353e-03 1.514353e-03 1.514353e-03 1.514353e-03 1.514353e-03 1.514353e-03 1.514353e-03 1.514353e-03 1.514353e-03 1.514353e-03 1.514353e-03 1.514353e-03 1.514353e-03 1.514353e-03 1.513313e-03 1.513313e-03 1.513313e-03 1.513313e-03 1.513313e-03 1.513146e-03 1.513146e-03 1.513146e-03 1.513144e-03 1.513144e-03 1.513144e-03 1.513144e-03 1.513144e-03 1.513144e-03 1.513017e-03 1.512966e-03 1.512751e-03 1.512751e-03 1.512751e-03 1.512501e-03 1.512501e-03 1.512501e-03 1.512501e-03 1.512501e-03 1.512501e-03 1.512501e-03 1.512501e-03 1.512501e-03 1.512501e-03 1.512501e-03 1.512414e-03 1.512396e-03 1.512388e-03 1.512378e-03 1.512378e-03 1.512357e-03 1.512357e-03 1.512357e-03 1.512357e-03 1.512357e-03 1.512347e-03 1.512336e-03 1.512336e-03 1.512336e-03 1.512275e-03 1.512275e-03 1.512275e-03 1.512275e-03 1.512201e-03 1.512076e-03 1.512076e-03 1.512076e-03 1.511975e-03 1.511975e-03 1.511890e-03 1.509458e-03 1.509458e-03 1.509458e-03 1.509354e-03 1.509354e-03 1.509354e-03 1.508957e-03 1.504312e-03 1.499789e-03 1.496467e-03 1.496467e-03 1.486858e-03 1.486858e-03 1.484374e-03 1.484374e-03 1.483738e-03 1.483738e-03 1.483738e-03 1.483738e-03 1.483738e-03 1.483738e-03 1.483738e-03 1.483738e-03 1.483738e-03 1.483178e-03 1.483178e-03 1.483178e-03 1.483178e-03 1.474412e-03 1.474412e-03 1.474412e-03 1.474412e-03 1.474412e-03 1.474412e-03 1.474412e-03 1.474412e-03 1.474412e-03 1.474412e-03 1.474412e-03 1.474412e-03 1.474337e-03 1.474337e-03 1.474337e-03 1.474337e-03 1.474134e-03 1.473908e-03 1.473882e-03 1.473620e-03 1.472767e-03 1.472767e-03 1.468132e-03 1.468132e-03 1.468132e-03 1.468132e-03 1.468132e-03 1.461043e-03 1.461043e-03 1.461043e-03 1.461043e-03 1.457345e-03 1.457345e-03 1.457345e-03 1.457345e-03 1.452677e-03 1.452677e-03 1.452677e-03 1.452677e-03 1.452677e-03 1.452677e-03 1.447843e-03 1.447843e-03 1.447843e-03 1.447843e-03 1.447843e-03 1.447843e-03 1.447843e-03 1.447843e-03 1.444619e-03 1.444619e-03 1.444619e-03 1.444619e-03 1.444619e-03 1.444619e-03 1.444619e-03 1.444619e-03 1.443662e-03 1.443662e-03 1.443662e-03 1.443662e-03 1.443662e-03 1.443662e-03 1.443662e-03 1.443662e-03 1.443662e-03 1.443662e-03 1.443662e-03 1.443662e-03 1.443662e-03 1.443662e-03 1.443662e-03 1.443662e-03 1.443098e-03 1.443098e-03 1.443098e-03 1.443098e-03 1.443098e-03 1.443098e-03 1.443098e-03 1.443098e-03 1.443098e-03 1.443098e-03 1.443098e-03 1.441450e-03 1.441450e-03 1.441450e-03 1.441450e-03 1.441450e-03 1.441450e-03 1.441450e-03 1.441450e-03 1.441450e-03 1.441450e-03 1.441450e-03 1.441450e-03 1.441450e-03 1.441450e-03 1.441450e-03 1.441450e-03 1.441450e-03 1.441450e-03 1.441450e-03 1.441450e-03 1.441450e-03 1.441450e-03 1.441450e-03 1.441450e-03 1.441450e-03 1.441450e-03 1.441450e-03 1.441450e-03 1.441450e-03 1.441450e-03 1.441450e-03 1.441450e-03 1.441004e-03 1.440270e-03 1.440270e-03 1.440241e-03 1.440157e-03 1.440087e-03 1.440087e-03 1.440087e-03 1.439394e-03 1.439097e-03 1.439097e-03 1.439095e-03 1.439095e-03 1.439095e-03 1.439095e-03 1.439065e-03 1.439065e-03 1.439065e-03 1.439065e-03 1.439065e-03 1.439049e-03 1.439049e-03 1.439049e-03 1.439044e-03 1.439044e-03 1.439043e-03 1.439043e-03 1.439043e-03 1.439043e-03 1.439043e-03 1.439040e-03 1.439040e-03 1.439040e-03 1.439036e-03 1.439036e-03 1.439036e-03 1.439036e-03 1.439032e-03 1.439032e-03 1.439031e-03 1.439027e-03 1.439026e-03 1.439026e-03 1.439026e-03 1.439026e-03 1.439026e-03 1.439026e-03 1.439026e-03 1.439024e-03 1.439024e-03 1.439024e-03 1.439022e-03 1.439022e-03 1.439022e-03 1.439021e-03 1.439021e-03 1.439021e-03 1.439021e-03 1.439021e-03 1.439021e-03 1.439021e-03 1.439021e-03 1.439021e-03 1.439021e-03 1.439021e-03 1.439021e-03 1.439020e-03 1.439020e-03 1.439020e-03 1.439019e-03 1.439019e-03 1.439019e-03 1.439019e-03 1.439019e-03 1.439019e-03 1.439019e-03 1.439019e-03 1.439019e-03 1.439018e-03 1.439018e-03 1.439018e-03 1.439018e-03 1.439018e-03 1.439018e-03 1.439018e-03 1.439018e-03 1.439018e-03 1.439018e-03 1.439018e-03 1.438929e-03 1.438929e-03 1.438919e-03 1.438918e-03 1.438916e-03 1.438916e-03 1.438886e-03 1.438886e-03 1.438886e-03 1.438876e-03 1.438876e-03 1.438876e-03 1.438823e-03 1.438823e-03 1.438813e-03 1.438789e-03 1.438769e-03 1.438769e-03 1.438769e-03 1.438752e-03 1.438752e-03 1.438752e-03 1.438649e-03 1.438649e-03 1.438649e-03 1.438609e-03 1.438609e-03 1.438578e-03 1.438578e-03 1.438578e-03 1.438516e-03 1.438516e-03 1.438516e-03 1.438516e-03 1.438516e-03 1.438516e-03 1.438516e-03 1.438516e-03 1.438516e-03 1.438516e-03 1.438499e-03 1.438499e-03 1.438499e-03 1.438499e-03 1.438499e-03 1.438499e-03 1.438499e-03 1.438499e-03 1.438499e-03 1.438499e-03 1.438499e-03 1.438499e-03 1.438499e-03 1.438499e-03 1.438499e-03 1.438499e-03 1.438499e-03 1.438499e-03 1.438499e-03 1.438480e-03 1.438480e-03 1.438480e-03 1.438480e-03 1.438480e-03 1.438480e-03 1.438480e-03 1.438480e-03 1.438478e-03 1.438478e-03 1.438478e-03 1.438478e-03 1.438478e-03 1.438478e-03 1.438478e-03 1.438478e-03 1.438478e-03 1.438478e-03 1.438478e-03 1.438478e-03 1.438478e-03 1.438478e-03 1.438478e-03 1.438478e-03 1.438478e-03 1.438478e-03 1.438478e-03 1.438478e-03 1.438478e-03 1.438478e-03 1.438478e-03 1.438476e-03 1.438476e-03 1.438476e-03 1.438476e-03 1.438476e-03 1.438476e-03 1.438476e-03 1.438476e-03 1.438476e-03 1.438476e-03 1.438476e-03 1.438476e-03 1.438476e-03 1.438476e-03 1.438476e-03 1.438476e-03 1.438476e-03 1.438476e-03 1.438476e-03 1.438476e-03 1.438476e-03 1.438476e-03 1.438476e-03 1.438476e-03 1.438476e-03 1.438476e-03 1.438476e-03 1.438476e-03 1.438476e-03 1.438476e-03 1.438476e-03 1.438476e-03 1.438476e-03 1.438476e-03 1.438476e-03 1.438476e-03 1.438476e-03 1.438476e-03 1.438476e-03 1.438476e-03 1.438476e-03 1.438476e-03 1.438476e-03 1.438476e-03 1.438476e-03 1.438476e-03 1.438476e-03 1.438476e-03 1.438476e-03 1.438476e-03 1.438476e-03 1.438476e-03 1.438476e-03 1.438476e-03 1.438476e-03 1.438476e-03 1.438476e-03 1.438476e-03 1.438476e-03 1.438476e-03 1.438476e-03 1.438476e-03 1.438476e-03 1.438476e-03 1.438476e-03 1.438476e-03 1.438476e-03 1.438476e-03 1.438476e-03 1.438476e-03 1.438476e-03 1.438476e-03 1.438476e-03 1.438476e-03 1.438476e-03 1.438476e-03 1.438476e-03 1.438476e-03 1.438476e-03 1.438476e-03 1.438476e-03 1.438476e-03 1.438476e-03 1.438476e-03 1.438476e-03 1.438476e-03 1.438476e-03 1.438476e-03 1.438476e-03 1.438476e-03 1.438476e-03 1.438476e-03 1.438476e-03 1.438476e-03 1.438476e-03 1.438476e-03 1.438476e-03 1.438476e-03 1.438476e-03 1.438476e-03 1.438476e-03 1.438476e-03 1.438476e-03 1.438476e-03 1.438476e-03 1.438476e-03 1.438476e-03 1.438476e-03 1.438476e-03 1.438476e-03 1.438476e-03 1.438476e-03 1.438476e-03 1.438476e-03 1.438476e-03 1.438476e-03 1.438476e-03 1.438476e-03 1.438476e-03 1.438476e-03 1.438476e-03 1.438476e-03 1.438476e-03 1.438476e-03 1.438476e-03 1.438476e-03 1.438476e-03 1.438476e-03 1.438476e-03 1.438476e-03 1.438476e-03 1.438476e-03 1.438476e-03 1.438476e-03 1.438476e-03 1.438476e-03 1.438476e-03 1.438476e-03 1.438476e-03 1.438476e-03 1.438476e-03 1.438476e-03 1.438476e-03 1.438476e-03 1.438476e-03 1.438476e-03 1.438476e-03 1.438476e-03 1.438476e-03 1.438476e-03 1.438476e-03 1.438476e-03 1.438476e-03 1.438476e-03 1.438476e-03 1.438476e-03 1.438476e-03 1.438476e-03 1.438476e-03 1.438476e-03 1.438476e-03 1.438476e-03 1.438476e-03 1.438476e-03 1.438476e-03 1.438476e-03 1.438476e-03 1.438476e-03 1.438476e-03 1.438476e-03 1.438476e-03 1.438476e-03 1.438476e-03 1.438476e-03 1.438476e-03 1.438476e-03 1.438476e-03 1.438476e-03 1.438476e-03 1.438476e-03 1.438476e-03 1.438476e-03 1.438476e-03 1.438476e-03 1.438476e-03 1.438476e-03 1.438476e-03 1.438476e-03 1.438476e-03 1.438476e-03 1.438476e-03 1.438476e-03 1.438476e-03 1.438476e-03 1.438476e-03 1.438476e-03 1.438476e-03 1.438476e-03 1.438476e-03 1.438476e-03 1.438476e-03 1.438476e-03 1.438476e-03 1.438476e-03 1.438476e-03 1.438476e-03 1.438476e-03 1.438476e-03 1.438476e-03 1.438476e-03 1.438476e-03 1.438476e-03 1.438476e-03 1.438476e-03 1.438476e-03 1.438476e-03 1.438476e-03 1.438476e-03 1.438476e-03 1.438476e-03 1.438476e-03 1.438476e-03 1.438476e-03 1.438476e-03 1.438476e-03 1.438476e-03 1.438476e-03 1.438476e-03 1.438476e-03 1.438476e-03 1.438476e-03 1.438476e-03 1.438476e-03 1.438476e-03 1.438476e-03 1.438476e-03 1.438476e-03 1.438476e-03 1.438476e-03 1.438476e-03 1.438476e-03 1.438476e-03 1.438476e-03 1.438476e-03 1.438476e-03 1.438476e-03 1.438476e-03 1.438476e-03 1.438476e-03 1.438476e-03 1.438476e-03 1.438476e-03 1.438476e-03 1.438476e-03 1.438476e-03 1.438476e-03 1.438476e-03 1.438476e-03 1.438476e-03 1.438476e-03 1.438476e-03 1.438476e-03 1.438476e-03 1.438476e-03 1.438476e-03 1.438476e-03 1.438476e-03 1.438476e-03 1.438476e-03 1.438476e-03 1.438476e-03 1.438476e-03 1.438476e-03 1.438476e-03 1.438476e-03 1.438476e-03 1.438476e-03 1.438476e-03 1.438476e-03 1.438476e-03 1.438476e-03 1.438476e-03 1.438476e-03 1.438476e-03 1.438476e-03 1.438476e-03 1.438476e-03 1.438476e-03 1.438476e-03 1.438476e-03 1.438476e-03 1.438476e-03 1.438476e-03 1.438476e-03 1.438476e-03 1.438476e-03 1.438476e-03 1.438476e-03 1.438476e-03 1.438476e-03 1.438476e-03 1.438476e-03 1.438476e-03 1.438476e-03 1.438476e-03 1.438476e-03 1.438476e-03 1.438476e-03 1.438476e-03 1.438476e-03 1.438476e-03 1.438476e-03 1.438476e-03 1.438476e-03 1.438476e-03 1.438476e-03 1.438476e-03 1.438476e-03 1.438476e-03 1.438476e-03 1.438476e-03 1.438476e-03 1.438476e-03 1.438476e-03 1.438476e-03 1.438476e-03 1.438476e-03 1.438476e-03 1.438476e-03 1.438476e-03 1.438476e-03 1.438476e-03 1.438476e-03 1.438476e-03 1.438476e-03 1.438476e-03 1.438476e-03 1.438476e-03 1.438476e-03 1.438476e-03 1.438476e-03 1.438476e-03 1.438476e-03 1.438476e-03 1.438476e-03 1.438476e-03 1.438476e-03 1.438476e-03 1.438476e-03 1.438476e-03 1.438476e-03 1.438476e-03 1.438476e-03 1.438476e-03 1.438476e-03 1.438476e-03 1.438476e-03 1.438476e-03 1.438476e-03 1.438476e-03 1.438476e-03 1.438476e-03 1.438476e-03 1.438476e-03 1.438476e-03 1.438476e-03 1.438476e-03 1.438476e-03 1.438476e-03 1.438476e-03 1.438476e-03 1.438476e-03 1.438476e-03 1.438476e-03 1.438476e-03 1.438476e-03 1.438476e-03 1.438476e-03 1.438476e-03 1.438476e-03 1.438476e-03 1.438476e-03 1.438476e-03 1.438476e-03 1.438476e-03 1.438476e-03 1.438476e-03 1.438476e-03 1.438476e-03 1.438476e-03 1.438476e-03 1.438476e-03 1.438476e-03 1.438476e-03 1.438476e-03 1.438476e-03 1.438476e-03 1.438476e-03 1.438476e-03 1.438476e-03 1.438476e-03 1.438476e-03 1.438476e-03 1.438476e-03 1.438476e-03 1.438476e-03 1.438476e-03 1.438476e-03 1.438476e-03 1.438476e-03 1.438476e-03 1.438476e-03 1.438476e-03 1.438476e-03 1.438476e-03 1.438476e-03 1.438476e-03 1.438476e-03 1.438476e-03 1.438476e-03 1.438476e-03 1.438476e-03 1.438476e-03 1.438476e-03 1.438476e-03 1.438476e-03 1.438476e-03 1.438476e-03 1.438476e-03 1.438476e-03 1.438476e-03 1.438476e-03 1.438476e-03 1.438476e-03 1.438476e-03 1.438476e-03 1.438476e-03 1.438476e-03 1.438476e-03 1.438476e-03 1.438476e-03 1.438476e-03 1.438476e-03 1.438476e-03 1.438476e-03 1.438476e-03 1.438476e-03 1.438476e-03 1.438476e-03 1.438476e-03 1.438476e-03 1.438476e-03 1.438476e-03 1.438476e-03 1.438476e-03 1.438476e-03 1.438476e-03 1.438476e-03 1.438476e-03 1.438476e-03 1.438476e-03 1.438476e-03 1.438476e-03 1.438476e-03 1.438476e-03 1.438476e-03 1.438476e-03 1.438476e-03 1.438476e-03 1.438476e-03 1.438476e-03 1.438476e-03 1.438476e-03 1.438476e-03 1.438476e-03 1.438476e-03 1.438476e-03 1.438476e-03 1.438476e-03 1.438476e-03 1.438476e-03 1.438476e-03 1.438476e-03 1.438476e-03 1.438476e-03 1.438476e-03 1.438476e-03 1.438476e-03 1.438476e-03 1.438476e-03 1.438476e-03 1.438476e-03 1.438476e-03 1.438476e-03 1.438476e-03 1.438476e-03 1.438476e-03 1.438476e-03 1.438476e-03 1.438476e-03 1.438476e-03 1.438476e-03 1.438476e-03 1.438476e-03 1.438476e-03 1.438476e-03 1.438476e-03 1.438476e-03 1.438476e-03 1.438476e-03 1.438476e-03 1.438476e-03 1.438476e-03 1.438476e-03 1.438476e-03 1.438476e-03 1.438476e-03 1.438476e-03 1.438476e-03 1.438476e-03 1.438476e-03 1.438476e-03 1.438476e-03 1.438476e-03 1.438476e-03 1.438476e-03 1.438476e-03 1.438476e-03 1.438476e-03 1.438476e-03 1.438476e-03 1.438476e-03 1.438476e-03 1.438476e-03 1.438476e-03 1.438476e-03 1.438476e-03 1.438476e-03 1.438476e-03 1.438476e-03 1.438476e-03 1.438476e-03 1.438476e-03 1.438476e-03 1.438476e-03 1.438476e-03 1.438476e-03 1.438476e-03 1.438476e-03 1.438476e-03 1.438476e-03 1.438476e-03 1.438476e-03 1.438476e-03 1.438476e-03 1.438476e-03 1.438476e-03 1.438476e-03 1.438476e-03 1.438476e-03 1.438476e-03 1.438476e-03 1.438476e-03 1.438476e-03 1.438476e-03 1.438476e-03 1.438476e-03 1.438476e-03 1.438476e-03 1.438476e-03 1.438476e-03 1.438476e-03 1.438476e-03 1.438476e-03 1.438476e-03 1.438476e-03 1.438476e-03 1.438476e-03 1.438476e-03 1.438476e-03 1.438476e-03 1.438476e-03 1.438476e-03 1.438476e-03 1.438476e-03 1.438476e-03 1.438476e-03 1.438476e-03 1.438476e-03 1.438476e-03 1.438476e-03 1.438476e-03 1.438476e-03 1.438476e-03 1.438476e-03 1.438476e-03 1.438476e-03 1.438476e-03 1.438476e-03 1.438476e-03 1.438476e-03 1.438476e-03 1.438476e-03 1.438476e-03 1.438476e-03 1.438476e-03 1.438476e-03 1.438476e-03 1.438476e-03 1.438476e-03 1.438476e-03 1.438476e-03 1.438476e-03 1.438476e-03 1.438476e-03 1.438476e-03 1.438476e-03 1.438476e-03 1.438476e-03 1.438476e-03 1.438476e-03 1.438476e-03 1.438476e-03 1.438476e-03 1.438476e-03 1.438476e-03 1.438476e-03 1.438476e-03 1.438476e-03 1.438476e-03 1.438476e-03 1.438476e-03 1.438476e-03 1.438476e-03 1.438476e-03 1.438476e-03 1.438476e-03 1.438476e-03 1.438476e-03 1.438476e-03 1.438476e-03 1.438476e-03 1.438476e-03 1.438476e-03 1.438476e-03 1.438476e-03 1.438476e-03 1.438476e-03 1.438476e-03 1.438476e-03 1.438476e-03 1.438476e-03 1.438476e-03 1.438476e-03 1.438476e-03 1.438476e-03 1.438476e-03 1.438476e-03 1.438476e-03 1.438476e-03 1.438476e-03 1.438476e-03 1.438476e-03 1.438476e-03 1.438476e-03 1.438476e-03 1.438476e-03 1.438476e-03 1.438476e-03 1.438476e-03 1.438476e-03 1.438476e-03 1.438476e-03 1.438476e-03 1.438476e-03 1.438476e-03 1.438476e-03 1.438476e-03 1.438476e-03 1.438476e-03 1.438476e-03 1.438476e-03 1.438476e-03 1.438476e-03 1.438476e-03 1.438476e-03 1.438476e-03 1.438476e-03 1.438476e-03 1.438476e-03 1.438476e-03 1.438476e-03 1.438476e-03 1.438476e-03 1.438476e-03 1.438476e-03 1.438476e-03 1.438476e-03 1.438476e-03 1.438476e-03 1.438476e-03 1.438476e-03 1.438476e-03 1.438476e-03 1.438476e-03 1.438476e-03 1.438476e-03 1.438476e-03 1.438476e-03 1.438476e-03 1.438476e-03 1.438476e-03 1.438476e-03 1.438476e-03 1.438476e-03 1.438476e-03 1.438476e-03 1.438476e-03 1.438476e-03 1.438476e-03 1.438476e-03 1.438476e-03 1.438476e-03 1.438476e-03 1.438476e-03 1.438476e-03 1.438476e-03 1.438476e-03 1.438476e-03 1.438476e-03 1.438476e-03 1.438476e-03 1.438476e-03 1.438476e-03 1.438476e-03 1.438476e-03 1.438476e-03 1.438476e-03 1.438476e-03 1.438476e-03 1.438476e-03 1.438476e-03 1.438476e-03 1.438476e-03 1.438476e-03 1.438476e-03 1.438476e-03 1.438476e-03 1.438476e-03 1.438476e-03 1.438476e-03 1.438476e-03 1.438476e-03 1.438476e-03 1.438476e-03 1.438476e-03 1.438476e-03 1.438476e-03 1.438476e-03 1.438476e-03 1.438476e-03 1.438476e-03 1.438476e-03 1.438476e-03 1.438476e-03 1.438476e-03 1.438476e-03 1.438476e-03 1.438476e-03 1.438476e-03 1.438476e-03 1.438476e-03 1.438476e-03 1.438476e-03 1.438476e-03 1.438476e-03 1.438476e-03 1.438476e-03 1.438476e-03 1.438476e-03 1.438476e-03 1.438476e-03 1.438476e-03 1.438476e-03 1.438476e-03 1.438476e-03 1.438476e-03 1.438476e-03 1.438476e-03 1.438476e-03 1.438476e-03 1.438476e-03 1.438476e-03 1.438476e-03 1.438476e-03 1.438476e-03 1.438476e-03 1.438476e-03 1.438476e-03 1.438476e-03 1.438476e-03 1.438476e-03 1.438476e-03 1.438476e-03 1.438476e-03 1.438476e-03 1.438476e-03 1.438476e-03 1.438476e-03 1.438476e-03 1.438476e-03 1.438476e-03 1.438476e-03 1.438476e-03 1.438476e-03 1.438476e-03 1.438476e-03 1.438476e-03 1.438476e-03 1.438476e-03 1.438476e-03 1.438476e-03 1.438476e-03 1.438476e-03 1.438476e-03 1.438476e-03 1.438476e-03 1.438476e-03 1.438476e-03 1.438476e-03 1.438476e-03 1.438476e-03 1.438476e-03 1.438476e-03 1.438476e-03 1.438476e-03 1.438476e-03 1.438476e-03 1.438476e-03 1.438476e-03 1.438476e-03 1.438476e-03 1.438476e-03 1.438476e-03 1.438476e-03 1.438476e-03 1.438476e-03 1.438476e-03 1.438476e-03 1.438476e-03 1.438476e-03 1.438476e-03 1.438476e-03 1.438476e-03 1.438476e-03 1.438476e-03 1.438476e-03 1.438476e-03 1.438476e-03 1.438476e-03 1.438476e-03 1.438476e-03 1.438476e-03 1.438476e-03 1.438476e-03 1.438476e-03 1.438476e-03 1.438476e-03 1.438476e-03 1.438476e-03 1.438476e-03 1.438476e-03 1.438476e-03 1.438476e-03 1.438476e-03 1.438476e-03 1.438476e-03 1.438476e-03 1.438476e-03 1.438476e-03 1.438476e-03 1.438476e-03 1.438476e-03 1.438476e-03 1.438476e-03 1.438476e-03 1.438476e-03 1.438476e-03 1.438476e-03 1.438476e-03 1.438476e-03 1.438476e-03 1.438476e-03 1.438476e-03 1.438476e-03 1.438476e-03 1.438476e-03 1.438476e-03 1.438476e-03 1.438476e-03 1.438476e-03 1.438476e-03 1.438476e-03 1.438476e-03 1.438476e-03 1.438476e-03 1.438476e-03 1.438476e-03 1.438476e-03 1.438476e-03 1.438476e-03 1.438476e-03 1.438476e-03 1.438476e-03 1.438476e-03 1.438476e-03 1.438476e-03 1.438476e-03 1.438476e-03 1.438476e-03 1.438476e-03 1.438476e-03 1.438476e-03 1.438476e-03 1.438476e-03 1.438476e-03 1.438476e-03 1.438476e-03 1.438476e-03 1.438476e-03 1.438476e-03 1.438476e-03 1.438476e-03 1.438476e-03 1.438476e-03 1.438476e-03 1.438476e-03 1.438476e-03 1.438476e-03 1.438476e-03 1.438476e-03 1.438476e-03 1.438476e-03 1.438476e-03 1.438476e-03 1.438476e-03 1.438476e-03 1.438476e-03 1.438476e-03 1.438476e-03 1.438476e-03 1.438476e-03 1.438476e-03 1.438476e-03 1.438476e-03 1.438476e-03 1.438476e-03 1.438476e-03 1.438476e-03 1.438476e-03 1.438476e-03 1.438476e-03 1.438476e-03 1.438476e-03 1.438476e-03 1.438476e-03 1.438476e-03 1.438476e-03 1.438476e-03 1.438476e-03 1.438476e-03 1.438476e-03 1.438476e-03 1.438476e-03 1.438476e-03 1.438476e-03 1.438476e-03 1.438476e-03 1.438476e-03 1.438476e-03 1.438476e-03 1.438476e-03 1.438476e-03 1.438476e-03 1.438476e-03 1.438476e-03 1.438476e-03 1.438476e-03 1.438476e-03 1.438476e-03 1.438476e-03 1.438476e-03 1.438476e-03 1.438476e-03 1.438476e-03 1.438476e-03 1.438476e-03 1.438476e-03 1.438476e-03 1.438476e-03 1.438476e-03 1.438476e-03 1.438476e-03 1.438476e-03 1.438476e-03 1.438476e-03 1.438476e-03 1.438476e-03 1.438476e-03 1.438476e-03 1.438476e-03 1.438476e-03 1.438476e-03 1.438476e-03 1.438476e-03 1.438476e-03 1.438476e-03 1.438476e-03 1.438476e-03 1.438476e-03 1.438476e-03 1.438476e-03 1.438476e-03 1.438476e-03 1.438476e-03 1.438476e-03 1.438476e-03 1.438476e-03 1.438476e-03 1.438476e-03 1.438476e-03 1.438476e-03 1.438476e-03 1.438476e-03 1.438476e-03 1.438476e-03 1.438476e-03 1.438476e-03 1.438476e-03 1.438476e-03 1.438476e-03 1.438476e-03 1.438476e-03 1.438476e-03 1.438476e-03 1.438476e-03 1.438476e-03 1.438476e-03 1.438476e-03 1.438476e-03 1.438476e-03 1.438476e-03 1.438476e-03 1.438476e-03 1.438476e-03 1.438476e-03 1.438476e-03 1.438476e-03 1.438476e-03 1.438476e-03 1.438476e-03 1.438476e-03 1.438476e-03 1.438476e-03 1.438476e-03 1.438476e-03 1.438476e-03 1.438476e-03 1.438476e-03 1.438476e-03 1.438476e-03 1.438476e-03 1.438476e-03 1.438476e-03 1.438476e-03 1.438476e-03 1.438476e-03 1.438476e-03 1.438476e-03 1.438476e-03 1.438476e-03 1.438476e-03 1.438476e-03 1.438476e-03 1.438476e-03 1.438476e-03 1.438476e-03 1.438476e-03 1.438476e-03 1.438476e-03 1.438476e-03 1.438476e-03 1.438476e-03 1.438476e-03 1.438476e-03 1.438476e-03 1.438476e-03 1.438476e-03 1.438476e-03 1.438476e-03 1.438476e-03 1.438476e-03 1.438476e-03 1.438476e-03 1.438476e-03 1.438476e-03 1.438476e-03 1.438476e-03 1.438476e-03 1.438476e-03 1.438476e-03 1.438476e-03 1.438476e-03 1.438476e-03 1.438476e-03 1.438476e-03 1.438476e-03 1.438476e-03 1.438476e-03 1.438476e-03 1.438476e-03 1.438476e-03 1.438476e-03 1.438476e-03 1.438476e-03 1.438476e-03 1.438476e-03 1.438476e-03 1.438476e-03 1.438476e-03 1.438476e-03 1.438476e-03 1.438476e-03 1.438476e-03 1.438476e-03 1.438476e-03 1.438476e-03 1.438476e-03 1.438476e-03 1.438476e-03 1.438476e-03 1.438476e-03 1.438476e-03 1.438476e-03 1.438476e-03 1.438476e-03 1.438476e-03 1.438476e-03 1.438476e-03 1.438476e-03 1.438476e-03 1.438476e-03 1.438476e-03 1.438476e-03 1.438476e-03 1.438476e-03 1.438476e-03 1.438476e-03 1.438476e-03 1.438476e-03 1.438476e-03 1.438476e-03 1.438476e-03 1.438476e-03 1.438476e-03 1.438476e-03 1.438476e-03 1.438476e-03 1.438476e-03 1.438476e-03 1.438476e-03 1.438476e-03 1.438476e-03 1.438476e-03 1.438476e-03 1.438476e-03 1.438476e-03 1.438476e-03 1.438476e-03 1.438476e-03 1.438476e-03 1.438476e-03 1.438476e-03 1.438476e-03 1.438476e-03 1.438476e-03 1.438476e-03 1.438476e-03 1.438476e-03 1.438476e-03 1.438476e-03 1.438476e-03 1.438476e-03 1.438476e-03 1.438476e-03 1.438476e-03 1.438476e-03 1.438476e-03 1.438476e-03 1.438476e-03 1.438476e-03 1.438476e-03 1.438476e-03 1.438476e-03 1.438476e-03 1.438476e-03 1.438476e-03 1.438476e-03 1.438476e-03 1.438476e-03 1.438476e-03 1.438476e-03 1.438476e-03 1.438476e-03 1.438476e-03 1.438476e-03 1.438476e-03 1.438476e-03 1.438476e-03 1.438476e-03 1.438476e-03 1.438476e-03 1.438476e-03 1.438476e-03 1.438476e-03 1.438476e-03 1.438476e-03 1.438476e-03 1.438476e-03 1.438476e-03 1.438476e-03 1.438476e-03 1.438476e-03 1.438476e-03 1.438476e-03 1.438476e-03 1.438476e-03 1.438476e-03 1.438476e-03 1.438476e-03 1.438476e-03 1.438476e-03 1.438476e-03 1.438476e-03 1.438476e-03 1.438476e-03 1.438476e-03 1.438476e-03 1.438476e-03 1.438476e-03 1.438476e-03 1.438476e-03 1.438476e-03 1.438476e-03 1.438476e-03 1.438476e-03 1.438476e-03 1.438476e-03 1.438476e-03 1.438476e-03 1.438476e-03 1.438476e-03 1.438476e-03 1.438476e-03 1.438476e-03 1.438476e-03 1.438476e-03 1.438476e-03 1.438476e-03 1.438476e-03 1.438476e-03 1.438476e-03 1.438476e-03 1.438476e-03 1.438476e-03 1.438476e-03 1.438476e-03 1.438476e-03 1.438476e-03 1.438476e-03 1.438476e-03 1.438476e-03 1.438476e-03 1.438476e-03 1.438476e-03 1.438476e-03 1.438476e-03 1.438476e-03 1.438476e-03 1.438476e-03 1.438476e-03 1.438476e-03 1.438476e-03 1.438476e-03 1.438476e-03 1.438476e-03 1.438476e-03 1.438476e-03 1.438476e-03 1.438476e-03 1.438476e-03 1.438476e-03 1.438476e-03 1.438476e-03 1.438476e-03 1.438476e-03 1.438476e-03 1.438476e-03 1.438476e-03 1.438476e-03 1.438476e-03 1.438476e-03 1.438476e-03 1.438476e-03 1.438476e-03 1.438476e-03 1.438476e-03 1.438476e-03 1.438476e-03 1.438476e-03 1.438476e-03 1.438476e-03 1.438476e-03 1.438476e-03 1.438476e-03 1.438476e-03 1.438476e-03 1.438476e-03 1.438476e-03 1.438476e-03 1.438476e-03 1.438476e-03 1.438476e-03 1.438476e-03 1.438476e-03 1.438476e-03 1.438476e-03 1.438476e-03 1.438476e-03 1.438476e-03 1.438476e-03 1.438476e-03 1.438476e-03 1.438476e-03 1.438476e-03 1.438476e-03 1.438476e-03 1.438476e-03 1.438476e-03 1.438476e-03 1.438476e-03 1.438476e-03 1.438476e-03 1.438476e-03 1.438476e-03 1.438476e-03 1.438476e-03 1.438476e-03 1.438476e-03 1.438476e-03 1.438476e-03 
4.284936e+04 2.374878e+03 3.952291e-01 3.242353e-01 3.242353e-01 3.242353e-01 3.242353e-01 3.217700e-01 3.122997e-01 3.052639e-01 3.031400e-01 3.011079e-01 3.011079e-01 3.010016e-01 3.010016e-01 3.006526e-01 2.999661e-01 2.998850e-01 2.997160e-01 2.997160e-01 2.993459e-01 2.989023e-01 2.887946e-01 2.885014e-01 2.777853e-01 2.777853e-01 2.777853e-01 2.777853e-01 2.777853e-01 2.777853e-01 2.777853e-01 2.660811e-01 2.658444e-01 2.658444e-01 2.627579e-01 2.627579e-01 2.627579e-01 2.601820e-01 2.520337e-01 2.468212e-01 2.415081e-01 2.337200e-01 2.322266e-01 2.230359e-01 2.230359e-01 2.230359e-01 2.230359e-01 2.230359e-01 2.230359e-01 2.230359e-01 2.229153e-01 2.229153e-01 2.228996e-01 2.228728e-01 2.228728e-01 2.228728e-01 2.228728e-01 2.228680e-01 2.228680e-01 2.228653e-01 2.228653e-01 2.228653e-01 2.228653e-01 2.228615e-01 2.228615e-01 2.228615e-01 2.228615e-01 2.228615e-01 2.228615e-01 2.228615e-01 2.228615e-01 2.228615e-01 2.228615e-01 2.228614e-01 2.228614e-01 2.228614e-01 2.228614e-01 2.228614e-01 2.228614e-01 2.228614e-01 2.228614e-01 2.228614e-01 2.228614e-01 2.228614e-01 2.228614e-01 2.228614e-01 2.228614e-01 2.228614e-01 2.228614e-01 2.228614e-01 2.228614e-01 2.228614e-01 2.228614e-01 2.228614e-01 2.228614e-01 2.228614e-01 2.228614e-01 2.228614e-01 2.228614e-01 2.228614e-01 2.228614e-01 2.228614e-01 2.228614e-01 2.228614e-01 2.228614e-01 2.228614e-01 2.228614e-01 2.228614e-01 2.228614e-01 2.228614e-01 2.228614e-01 2.228614e-01 2.228614e-01 2.228614e-01 2.228614e-01 2.228614e-01 2.228614e-01 2.228614e-01 2.228614e-01 2.228614e-01 2.228614e-01 2.228614e-01 2.228614e-01 2.228614e-01 2.228614e-01 2.228614e-01 2.228614e-01 2.228614e-01 2.228614e-01 2.228614e-01 2.228614e-01 2.228614e-01 2.228614e-01 2.228614e-01 2.228614e-01 2.228614e-01 2.228614e-01 2.228614e-01 2.228614e-01 2.228614e-01 2.228614e-01 2.228614e-01 2.228614e-01 2.228614e-01 2.228614e-01 2.228614e-01 2.228614e-01 2.228614e-01 2.228614e-01 2.228614e-01 2.228614e-01 2.228614e-01 2.228614e-01 2.228614e-01 2.228614e-01 2.228614e-01 2.228614e-01 2.228614e-01 2.228614e-01 2.228614e-01 2.228614e-01 2.228614e-01 2.228614e-01 2.228614e-01 2.228614e-01 2.228614e-01 2.228614e-01 2.228614e-01 2.228614e-01 2.228614e-01 2.228614e-01 2.228614e-01 2.228614e-01 2.228614e-01 2.228614e-01 2.228614e-01 2.228614e-01 2.228614e-01 2.228614e-01 2.228614e-01 2.228614e-01 2.228614e-01 2.228614e-01 2.228614e-01 2.228614e-01 2.228614e-01 2.228614e-01 2.228614e-01 2.228614e-01 2.228614e-01 2.228614e-01 2.228614e-01 2.228614e-01 2.228614e-01 2.228614e-01 2.228614e-01 2.228614e-01 2.228614e-01 2.228614e-01 2.228614e-01 2.228614e-01 2.228614e-01 2.228614e-01 2.228614e-01 2.228614e-01 2.228614e-01 2.228614e-01 2.228614e-01 2.228614e-01 2.228614e-01 2.228614e-01 2.228614e-01 2.228614e-01 2.228614e-01 2.228614e-01 2.228614e-01 2.228614e-01 2.228614e-01 2.228614e-01 2.228614e-01 2.228614e-01 2.228614e-01 2.228614e-01 2.228614e-01 2.228614e-01 2.228614e-01 2.228614e-01 2.228614e-01 2.228614e-01 2.228614e-01 2.228614e-01 2.228614e-01 2.228614e-01 2.228614e-01 2.228614e-01 2.228614e-01 2.228614e-01 2.228614e-01 2.228614e-01 2.228614e-01 2.228614e-01 2.228614e-01 2.228614e-01 2.228614e-01 2.228614e-01 2.228614e-01 2.228614e-01 2.228614e-01 2.228614e-01 2.228614e-01 2.228614e-01 2.228614e-01 2.228614e-01 2.228614e-01 2.228614e-01 2.228614e-01 2.228614e-01 2.228614e-01 2.228614e-01 2.228614e-01 2.228614e-01 2.228614e-01 2.228614e-01 2.228614e-01 2.228614e-01 2.228614e-01 2.228614e-01 2.228614e-01 2.228614e-01 2.228614e-01 2.228614e-01 2.228614e-01 2.228614e-01 2.228614e-01 2.228614e-01 2.228614e-01 2.228614e-01 2.228614e-01 2.228614e-01 2.228614e-01 2.228614e-01 2.228614e-01 2.228614e-01 2.228614e-01 2.228614e-01 2.228614e-01 2.228614e-01 2.228614e-01 2.228614e-01 2.228614e-01 2.228614e-01 2.228614e-01 2.228614e-01 2.228614e-01 2.228614e-01 2.228614e-01 2.228614e-01 2.228614e-01 2.228614e-01 2.228614e-01 2.228614e-01 2.228614e-01 2.228614e-01 2.228614e-01 2.228614e-01 2.228614e-01 2.228614e-01 2.228614e-01 2.228614e-01 2.228614e-01 2.228614e-01 2.228614e-01 2.228614e-01 2.228614e-01 2.228614e-01 2.228614e-01 2.228614e-01 2.228614e-01 2.228614e-01 2.228614e-01 2.228614e-01 2.228614e-01 2.228614e-01 2.228614e-01 2.228614e-01 2.228614e-01 2.228614e-01 2.228614e-01 2.228614e-01 2.228614e-01 2.228614e-01 2.228614e-01 2.228614e-01 2.228614e-01 2.228614e-01 2.228614e-01 2.228614e-01 2.228614e-01 2.228614e-01 2.228614e-01 2.228614e-01 2.228614e-01 2.228614e-01 2.228614e-01 2.228614e-01 2.228614e-01 2.228614e-01 2.228614e-01 2.228614e-01 2.228614e-01 2.228614e-01 2.228614e-01 2.228614e-01 2.228614e-01 2.228614e-01 2.228614e-01 2.228614e-01 2.228614e-01 2.228614e-01 2.228614e-01 2.228614e-01 2.228614e-01 2.228614e-01 2.228614e-01 2.228614e-01 2.228614e-01 2.228614e-01 2.228614e-01 2.228614e-01 2.228614e-01 2.228614e-01 2.228614e-01 2.228614e-01 2.228614e-01 2.228614e-01 2.228614e-01 2.228614e-01 2.228614e-01 2.228614e-01 2.228614e-01 2.228614e-01 2.228614e-01 2.228614e-01 2.228614e-01 2.228614e-01 2.228614e-01 2.228614e-01 2.228614e-01 2.228614e-01 2.228614e-01 2.228614e-01 2.228614e-01 2.228614e-01 2.228614e-01 2.228614e-01 2.228614e-01 2.228614e-01 2.228614e-01 2.228614e-01 2.228614e-01 2.228614e-01 2.228614e-01 2.228614e-01 2.228614e-01 2.228614e-01 2.228614e-01 2.228614e-01 2.228614e-01 2.228614e-01 2.228614e-01 2.228614e-01 2.228614e-01 2.228614e-01 2.228614e-01 2.228614e-01 2.228614e-01 2.228614e-01 2.228614e-01 2.228614e-01 2.228614e-01 2.228614e-01 2.228614e-01 2.228614e-01 2.228614e-01 2.228614e-01 2.228614e-01 2.228614e-01 2.228614e-01 2.228614e-01 2.228614e-01 2.228614e-01 2.228614e-01 2.228614e-01 2.228614e-01 2.228614e-01 2.228614e-01 2.228614e-01 2.228614e-01 2.228614e-01 2.228614e-01 2.228614e-01 2.228614e-01 2.228614e-01 2.228614e-01 2.228614e-01 2.228614e-01 2.228614e-01 2.228614e-01 2.228614e-01 2.228614e-01 2.228614e-01 2.228614e-01 2.228614e-01 2.228614e-01 2.228614e-01 2.228614e-01 2.228614e-01 2.228614e-01 2.228614e-01 2.228614e-01 2.228614e-01 2.228614e-01 2.228614e-01 2.228614e-01 2.228614e-01 2.228614e-01 2.228614e-01 2.228614e-01 2.228614e-01 2.228614e-01 2.228614e-01 2.228614e-01 2.228614e-01 2.228614e-01 2.228614e-01 2.228614e-01 2.228614e-01 2.228614e-01 2.228614e-01 2.228614e-01 2.228614e-01 2.228614e-01 2.228614e-01 2.228614e-01 2.228614e-01 2.228614e-01 2.228614e-01 2.228614e-01 2.228614e-01 2.228614e-01 2.228614e-01 2.228614e-01 2.228614e-01 2.228614e-01 2.228614e-01 2.228614e-01 2.228614e-01 2.228614e-01 2.228614e-01 2.228614e-01 2.228614e-01 2.228614e-01 2.228614e-01 2.228614e-01 2.228614e-01 2.228614e-01 2.228614e-01 2.228614e-01 2.228614e-01 2.228614e-01 2.228614e-01 2.228614e-01 2.228614e-01 2.228614e-01 2.228614e-01 2.228614e-01 2.228614e-01 2.228614e-01 2.228614e-01 2.228614e-01 2.228614e-01 2.228614e-01 2.228614e-01 2.228614e-01 2.228614e-01 2.228614e-01 2.228614e-01 2.228614e-01 2.228614e-01 2.228614e-01 2.228614e-01 2.228614e-01 2.228614e-01 2.228614e-01 2.228614e-01 2.228614e-01 2.228614e-01 2.228614e-01 2.228614e-01 2.228614e-01 2.228614e-01 2.228614e-01 2.228614e-01 2.228614e-01 2.228614e-01 2.228614e-01 2.228614e-01 2.228614e-01 2.228614e-01 2.228614e-01 2.228614e-01 2.228614e-01 2.228614e-01 2.228614e-01 2.228614e-01 2.228614e-01 2.228614e-01 2.228614e-01 2.228614e-01 2.228614e-01 2.228614e-01 2.228614e-01 2.228614e-01 2.228614e-01 2.228614e-01 2.228614e-01 2.228614e-01 2.228614e-01 2.228614e-01 2.228614e-01 2.228614e-01 2.228614e-01 2.228614e-01 2.228614e-01 2.228614e-01 2.228614e-01 2.228614e-01 2.228614e-01 2.228614e-01 2.228614e-01 2.228614e-01 2.228614e-01 2.228614e-01 2.228614e-01 2.228614e-01 2.228614e-01 2.228614e-01 2.228614e-01 2.228614e-01 2.228614e-01 2.228614e-01 2.228614e-01 2.228614e-01 2.228614e-01 2.228614e-01 2.228614e-01 2.228614e-01 2.228614e-01 2.228614e-01 2.228614e-01 2.228614e-01 2.228614e-01 2.228614e-01 2.228614e-01 2.228614e-01 2.228614e-01 2.228614e-01 2.228614e-01 2.228614e-01 2.228614e-01 2.228614e-01 2.228614e-01 2.228614e-01 2.228614e-01 2.228614e-01 2.228614e-01 2.228614e-01 2.228614e-01 2.228614e-01 2.228614e-01 2.228614e-01 2.228614e-01 2.228614e-01 2.228614e-01 2.228614e-01 2.228614e-01 2.228614e-01 2.228614e-01 2.228614e-01 2.228614e-01 2.228614e-01 2.228614e-01 2.228614e-01 2.228614e-01 2.228614e-01 2.228614e-01 2.228614e-01 2.228614e-01 2.228614e-01 2.228614e-01 2.228614e-01 2.228614e-01 2.228614e-01 2.228614e-01 2.228614e-01 2.228614e-01 2.228614e-01 2.228614e-01 2.228614e-01 2.228614e-01 2.228614e-01 2.228614e-01 2.228614e-01 2.228614e-01 2.228614e-01 2.228614e-01 2.228614e-01 2.228614e-01 2.228614e-01 2.228614e-01 2.228614e-01 2.228614e-01 2.228614e-01 2.228614e-01 2.228614e-01 2.228614e-01 2.228614e-01 2.228614e-01 2.228614e-01 2.228614e-01 2.228614e-01 2.228614e-01 2.228614e-01 2.228614e-01 2.228614e-01 2.228614e-01 2.228614e-01 2.228614e-01 2.228614e-01 2.228614e-01 2.228614e-01 2.228614e-01 2.228614e-01 2.228614e-01 2.228614e-01 2.228614e-01 2.228614e-01 2.228614e-01 2.228614e-01 2.228614e-01 2.228614e-01 2.228614e-01 2.228614e-01 2.228614e-01 2.228614e-01 2.228614e-01 2.228614e-01 2.228614e-01 2.228614e-01 2.228614e-01 2.228614e-01 2.228614e-01 2.228614e-01 2.228614e-01 2.228614e-01 2.228614e-01 2.228614e-01 2.228614e-01 2.228614e-01 2.228614e-01 2.228614e-01 2.228614e-01 2.228614e-01 2.228614e-01 2.228614e-01 2.228614e-01 2.228614e-01 2.228614e-01 2.228614e-01 2.228614e-01 2.228614e-01 2.228614e-01 2.228614e-01 2.228614e-01 2.228614e-01 2.228614e-01 2.228614e-01 2.228614e-01 2.228614e-01 2.228614e-01 2.228614e-01 2.228614e-01 2.228614e-01 2.228614e-01 2.228614e-01 2.228614e-01 2.228614e-01 2.228614e-01 2.228614e-01 2.228614e-01 2.228614e-01 2.228614e-01 2.228614e-01 2.228614e-01 2.228614e-01 2.228614e-01 2.228614e-01 2.228614e-01 2.228614e-01 2.228614e-01 2.228614e-01 2.228614e-01 2.228614e-01 2.228614e-01 2.228614e-01 2.228614e-01 2.228614e-01 2.228614e-01 2.228614e-01 2.228614e-01 2.228614e-01 2.228614e-01 2.228614e-01 2.228614e-01 2.228614e-01 2.228614e-01 2.228614e-01 2.228614e-01 2.228614e-01 2.228614e-01 2.228614e-01 2.228614e-01 2.228614e-01 2.228614e-01 2.228614e-01 2.228614e-01 2.228614e-01 2.228614e-01 2.228614e-01 2.228614e-01 2.228614e-01 2.228614e-01 2.228614e-01 2.228614e-01 2.228614e-01 2.228614e-01 2.228614e-01 2.228614e-01 2.228614e-01 2.228614e-01 2.228614e-01 2.228614e-01 2.228614e-01 2.228614e-01 2.228614e-01 2.228614e-01 2.228614e-01 2.228614e-01 2.228614e-01 2.228614e-01 2.228614e-01 2.228614e-01 2.228614e-01 2.228614e-01 2.228614e-01 2.228614e-01 2.228614e-01 2.228614e-01 2.228614e-01 2.228614e-01 2.228614e-01 2.228614e-01 2.228614e-01 2.228614e-01 2.228614e-01 2.228614e-01 2.228614e-01 2.228614e-01 2.228614e-01 2.228614e-01 2.228614e-01 2.228614e-01 2.228614e-01 2.228614e-01 2.228614e-01 2.228614e-01 2.228614e-01 2.228614e-01 2.228614e-01 2.228614e-01 2.228614e-01 2.228614e-01 2.228614e-01 2.228614e-01 2.228614e-01 2.228614e-01 2.228614e-01 2.228614e-01 2.228614e-01 2.228614e-01 2.228614e-01 2.228614e-01 2.228614e-01 2.228614e-01 2.228614e-01 2.228614e-01 2.228614e-01 2.228614e-01 2.228614e-01 2.228614e-01 2.228614e-01 2.228614e-01 2.228614e-01 2.228614e-01 2.228614e-01 2.228614e-01 2.228614e-01 2.228614e-01 2.228614e-01 2.228614e-01 2.228614e-01 2.228614e-01 2.228614e-01 2.228614e-01 2.228614e-01 2.228614e-01 2.228614e-01 2.228614e-01 2.228614e-01 2.228614e-01 2.228614e-01 2.228614e-01 2.228614e-01 2.228614e-01 2.228614e-01 2.228614e-01 2.228614e-01 2.228614e-01 2.228614e-01 2.228614e-01 2.228614e-01 2.228614e-01 2.228614e-01 2.228614e-01 2.228614e-01 2.228614e-01 2.228614e-01 2.228614e-01 2.228614e-01 2.228614e-01 2.228614e-01 2.228614e-01 2.228614e-01 2.228614e-01 2.228614e-01 2.228614e-01 2.228614e-01 2.228614e-01 2.228614e-01 2.228614e-01 2.228614e-01 2.228614e-01 2.228614e-01 2.228614e-01 2.228614e-01 2.228614e-01 2.228614e-01 2.228614e-01 2.228614e-01 2.228614e-01 2.228614e-01 2.228614e-01 2.228614e-01 2.228614e-01 2.228614e-01 2.228614e-01 2.228614e-01 2.228614e-01 2.228614e-01 2.228614e-01 2.228614e-01 2.228614e-01 2.228614e-01 2.228614e-01 2.228614e-01 2.228614e-01 2.228614e-01 2.228614e-01 2.228614e-01 2.228614e-01 2.228614e-01 2.228614e-01 2.228614e-01 2.228614e-01 2.228614e-01 2.228614e-01 2.228614e-01 2.228614e-01 2.228614e-01 2.228614e-01 2.228614e-01 2.228614e-01 2.228614e-01 2.228614e-01 2.228614e-01 2.228614e-01 2.228614e-01 2.228614e-01 2.228614e-01 2.228614e-01 2.228614e-01 2.228614e-01 2.228614e-01 2.228614e-01 2.228614e-01 2.228614e-01 2.228614e-01 2.228614e-01 2.228614e-01 2.228614e-01 2.228614e-01 2.228614e-01 2.228614e-01 2.228614e-01 2.228614e-01 2.228614e-01 2.228614e-01 2.228614e-01 2.228614e-01 2.228614e-01 2.228614e-01 2.228614e-01 2.228614e-01 2.228614e-01 2.228614e-01 2.228614e-01 2.228614e-01 2.228614e-01 2.228614e-01 2.228614e-01 2.228614e-01 2.228614e-01 2.228614e-01 2.228614e-01 2.228614e-01 2.228614e-01 2.228614e-01 2.228614e-01 2.228614e-01 2.228614e-01 2.228614e-01 2.228614e-01 2.228614e-01 2.228614e-01 2.228614e-01 2.228614e-01 2.228614e-01 2.228614e-01 2.228614e-01 2.228614e-01 2.228614e-01 2.228614e-01 2.228614e-01 2.228614e-01 2.228614e-01 2.228614e-01 2.228614e-01 2.228614e-01 2.228614e-01 2.228614e-01 2.228614e-01 2.228614e-01 2.228614e-01 2.228614e-01 2.228614e-01 2.228614e-01 2.228614e-01 2.228614e-01 2.228614e-01 2.228614e-01 2.228614e-01 2.228614e-01 2.228614e-01 2.228614e-01 2.228614e-01 2.228614e-01 2.228614e-01 2.228614e-01 2.228614e-01 2.228614e-01 2.228614e-01 2.228614e-01 2.228614e-01 2.228614e-01 2.228614e-01 2.228614e-01 2.228614e-01 2.228614e-01 2.228614e-01 2.228614e-01 2.228614e-01 2.228614e-01 2.228614e-01 2.228614e-01 2.228614e-01 2.228614e-01 2.228614e-01 2.228614e-01 2.228614e-01 2.228614e-01 2.228614e-01 2.228614e-01 2.228614e-01 2.228614e-01 2.228614e-01 2.228614e-01 2.228614e-01 2.228614e-01 2.228614e-01 2.228614e-01 2.228614e-01 2.228614e-01 2.228614e-01 2.228614e-01 2.228614e-01 2.228614e-01 2.228614e-01 2.228614e-01 2.228614e-01 2.228614e-01 2.228614e-01 2.228614e-01 2.228614e-01 2.228614e-01 2.228614e-01 2.228614e-01 2.228614e-01 2.228614e-01 2.228614e-01 2.228614e-01 2.228614e-01 2.228614e-01 2.228614e-01 2.228614e-01 2.228614e-01 2.228614e-01 2.228614e-01 2.228614e-01 2.228614e-01 2.228614e-01 2.228614e-01 2.228614e-01 2.228614e-01 2.228614e-01 2.228614e-01 2.228614e-01 2.228614e-01 2.228614e-01 2.228614e-01 2.228614e-01 2.228614e-01 2.228614e-01 2.228614e-01 2.228614e-01 2.228614e-01 2.228614e-01 2.228614e-01 2.228614e-01 2.228614e-01 2.228614e-01 2.228614e-01 2.228614e-01 2.228614e-01 2.228614e-01 2.228614e-01 2.228614e-01 2.228614e-01 2.228614e-01 2.228614e-01 2.228614e-01 2.228614e-01 2.228614e-01 2.228614e-01 2.228614e-01 2.228614e-01 2.228614e-01 2.228614e-01 2.228614e-01 2.228614e-01 2.228614e-01 2.228614e-01 2.228614e-01 2.228614e-01 2.228614e-01 2.228614e-01 2.228614e-01 2.228614e-01 2.228614e-01 2.228614e-01 2.228614e-01 2.228614e-01 2.228614e-01 2.228614e-01 2.228614e-01 2.228614e-01 2.228614e-01 2.228614e-01 2.228614e-01 2.228614e-01 2.228614e-01 2.228614e-01 2.228614e-01 2.228614e-01 2.228614e-01 2.228614e-01 2.228614e-01 2.228614e-01 2.228614e-01 2.228614e-01 2.228614e-01 2.228614e-01 2.228614e-01 2.228614e-01 2.228614e-01 2.228614e-01 2.228614e-01 2.228614e-01 2.228614e-01 2.228614e-01 2.228614e-01 2.228614e-01 2.228614e-01 2.228614e-01 2.228614e-01 2.228614e-01 2.228614e-01 2.228614e-01 2.228614e-01 2.228614e-01 2.228614e-01 2.228614e-01 2.228614e-01 2.228614e-01 2.228614e-01 2.228614e-01 2.228614e-01 2.228614e-01 2.228614e-01 2.228614e-01 2.228614e-01 2.228614e-01 2.228614e-01 2.228614e-01 2.228614e-01 2.228614e-01 2.228614e-01 2.228614e-01 2.228614e-01 2.228614e-01 2.228614e-01 2.228614e-01 2.228614e-01 2.228614e-01 2.228614e-01 2.228614e-01 2.228614e-01 2.228614e-01 2.228614e-01 2.228614e-01 2.228614e-01 2.228614e-01 2.228614e-01 2.228614e-01 2.228614e-01 2.228614e-01 2.228614e-01 2.228614e-01 2.228614e-01 2.228614e-01 2.228614e-01 2.228614e-01 2.228614e-01 2.228614e-01 2.228614e-01 2.228614e-01 2.228614e-01 2.228614e-01 2.228614e-01 2.228614e-01 2.228614e-01 2.228614e-01 2.228614e-01 2.228614e-01 2.228614e-01 2.228614e-01 2.228614e-01 2.228614e-01 2.228614e-01 2.228614e-01 2.228614e-01 2.228614e-01 2.228614e-01 2.228614e-01 2.228614e-01 2.228614e-01 2.228614e-01 2.228614e-01 2.228614e-01 2.228614e-01 2.228614e-01 2.228614e-01 2.228614e-01 2.228614e-01 2.228614e-01 2.228614e-01 2.228614e-01 2.228614e-01 2.228614e-01 2.228614e-01 2.228614e-01 2.228614e-01 2.228614e-01 2.228614e-01 2.228614e-01 2.228614e-01 2.228614e-01 2.228614e-01 2.228614e-01 2.228614e-01 2.228614e-01 2.228614e-01 2.228614e-01 2.228614e-01 2.228614e-01 2.228614e-01 2.228614e-01 2.228614e-01 2.228614e-01 2.228614e-01 2.228614e-01 2.228614e-01 2.228614e-01 2.228614e-01 2.228614e-01 2.228614e-01 2.228614e-01 2.228614e-01 2.228614e-01 2.228614e-01 2.228614e-01 2.228614e-01 2.228614e-01 2.228614e-01 2.228614e-01 2.228614e-01 2.228614e-01 2.228614e-01 2.228614e-01 2.228614e-01 2.228614e-01 2.228614e-01 2.228614e-01 2.228614e-01 2.228614e-01 2.228614e-01 2.228614e-01 2.228614e-01 2.228614e-01 2.228614e-01 2.228614e-01 2.228614e-01 2.228614e-01 2.228614e-01 2.228614e-01 2.228614e-01 2.228614e-01 2.228614e-01 2.228614e-01 2.228614e-01 2.228614e-01 2.228614e-01 2.228614e-01 2.228614e-01 2.228614e-01 2.228614e-01 2.228614e-01 2.228614e-01 2.228614e-01 2.228614e-01 2.228614e-01 2.228614e-01 2.228614e-01 2.228614e-01 2.228614e-01 2.228614e-01 2.228614e-01 2.228614e-01 2.228614e-01 2.228614e-01 2.228614e-01 2.228614e-01 2.228614e-01 2.228614e-01 2.228614e-01 2.228614e-01 2.228614e-01 2.228614e-01 2.228614e-01 2.228614e-01 2.228614e-01 2.228614e-01 2.228614e-01 2.228614e-01 2.228614e-01 2.228614e-01 2.228614e-01 2.228614e-01 2.228614e-01 2.228614e-01 2.228614e-01 2.228614e-01 2.228614e-01 2.228614e-01 2.228614e-01 2.228614e-01 2.228614e-01 2.228614e-01 2.228614e-01 2.228614e-01 2.228614e-01 2.228614e-01 2.228614e-01 2.228614e-01 2.228614e-01 2.228614e-01 2.228614e-01 2.228614e-01 2.228614e-01 2.228614e-01 2.228614e-01 2.228614e-01 2.228614e-01 2.228614e-01 2.228614e-01 2.228614e-01 2.228614e-01 2.228614e-01 2.228614e-01 2.228614e-01 2.228614e-01 2.228614e-01 2.228614e-01 2.228614e-01 2.228614e-01 2.228614e-01 2.228614e-01 2.228614e-01 2.228614e-01 2.228614e-01 2.228614e-01 2.228614e-01 2.228614e-01 2.228614e-01 2.228614e-01 2.228614e-01 2.228614e-01 2.228614e-01 2.228614e-01 2.228614e-01 2.228614e-01 2.228614e-01 2.228614e-01 2.228614e-01 2.228614e-01 2.228614e-01 2.228614e-01 2.228614e-01 2.228614e-01 2.228614e-01 2.228614e-01 2.228614e-01 2.228614e-01 2.228614e-01 2.228614e-01 2.228614e-01 2.228614e-01 2.228614e-01 2.228614e-01 2.228614e-01 2.228614e-01 2.228614e-01 2.228614e-01 2.228614e-01 2.228614e-01 2.228614e-01 2.228614e-01 2.228614e-01 2.228614e-01 2.228614e-01 2.228614e-01 2.228614e-01 2.228614e-01 2.228614e-01 2.228614e-01 2.228614e-01 2.228614e-01 2.228614e-01 2.228614e-01 2.228614e-01 2.228614e-01 2.228614e-01 2.228614e-01 2.228614e-01 2.228614e-01 2.228614e-01 2.228614e-01 2.228614e-01 2.228614e-01 2.228614e-01 2.228614e-01 2.228614e-01 2.228614e-01 2.228614e-01 2.228614e-01 2.228614e-01 2.228614e-01 2.228614e-01 2.228614e-01 2.228614e-01 2.228614e-01 2.228614e-01 2.228614e-01 2.228614e-01 2.228614e-01 2.228614e-01 2.228614e-01 2.228614e-01 2.228614e-01 2.228614e-01 2.228614e-01 2.228614e-01 2.228614e-01 2.228614e-01 2.228614e-01 2.228614e-01 2.228614e-01 2.228614e-01 2.228614e-01 2.228614e-01 2.228614e-01 2.228614e-01 2.228614e-01 2.228614e-01 2.228614e-01 2.228614e-01 2.228614e-01 2.228614e-01 2.228614e-01 2.228614e-01 2.228614e-01 2.228614e-01 2.228614e-01 2.228614e-01 2.228614e-01 2.228614e-01 2.228614e-01 2.228614e-01 2.228614e-01 2.228614e-01 2.228614e-01 2.228614e-01 2.228614e-01 2.228614e-01 2.228614e-01 2.228614e-01 2.228614e-01 2.228614e-01 2.228614e-01 2.228614e-01 2.228614e-01 2.228614e-01 2.228614e-01 2.228614e-01 2.228614e-01 2.228614e-01 2.228614e-01 2.228614e-01 2.228614e-01 2.228614e-01 2.228614e-01 2.228614e-01 2.228614e-01 2.228614e-01 2.228614e-01 2.228614e-01 2.228614e-01 2.228614e-01 2.228614e-01 2.228614e-01 2.228614e-01 2.228614e-01 2.228614e-01 2.228614e-01 2.228614e-01 2.228614e-01 2.228614e-01 2.228614e-01 2.228614e-01 2.228614e-01 2.228614e-01 2.228614e-01 2.228614e-01 2.228614e-01 2.228614e-01 2.228614e-01 2.228614e-01 2.228614e-01 2.228614e-01 2.228614e-01 2.228614e-01 2.228614e-01 2.228614e-01 2.228614e-01 2.228614e-01 2.228614e-01 2.228614e-01 2.228614e-01 2.228614e-01 2.228614e-01 2.228614e-01 2.228614e-01 2.228614e-01 2.228614e-01 2.228614e-01 2.228614e-01 2.228614e-01 2.228614e-01 2.228614e-01 2.228614e-01 2.228614e-01 2.228614e-01 2.228614e-01 2.228614e-01 2.228614e-01 2.228614e-01 2.228614e-01 2.228614e-01 2.228614e-01 2.228614e-01 2.228614e-01 2.228614e-01 2.228614e-01 2.228614e-01 2.228614e-01 2.228614e-01 2.228614e-01 2.228614e-01 2.228614e-01 2.228614e-01 2.228614e-01 2.228614e-01 2.228614e-01 2.228614e-01 2.228614e-01 2.228614e-01 2.228614e-01 2.228614e-01 2.228614e-01 2.228614e-01 2.228614e-01 2.228614e-01 2.228614e-01 2.228614e-01 2.228614e-01 2.228614e-01 2.228614e-01 2.228614e-01 2.228614e-01 2.228614e-01 2.228614e-01 2.228614e-01 2.228614e-01 2.228614e-01 2.228614e-01 2.228614e-01 2.228614e-01 2.228614e-01 2.228614e-01 2.228614e-01 2.228614e-01 2.228614e-01 2.228614e-01 2.228614e-01 2.228614e-01 2.228614e-01 2.228614e-01 2.228614e-01 2.228614e-01 2.228614e-01 2.228614e-01 2.228614e-01 2.228614e-01 2.228614e-01 2.228614e-01 2.228614e-01 2.228614e-01 2.228614e-01 2.228614e-01 2.228614e-01 2.228614e-01 2.228614e-01 2.228614e-01 2.228614e-01 2.228614e-01 2.228614e-01 2.228614e-01 2.228614e-01 2.228614e-01 2.228614e-01 2.228614e-01 2.228614e-01 2.228614e-01 2.228614e-01 2.228614e-01 2.228614e-01 2.228614e-01 2.228614e-01 2.228614e-01 2.228614e-01 2.228614e-01 2.228614e-01 2.228614e-01 2.228614e-01 2.228614e-01 2.228614e-01 2.228614e-01 2.228614e-01 2.228614e-01 2.228614e-01 2.228614e-01 2.228614e-01 2.228614e-01 2.228614e-01 2.228614e-01 2.228614e-01 2.228614e-01 2.228614e-01 2.228614e-01 2.228614e-01 2.228614e-01 2.228614e-01 2.228614e-01 2.228614e-01 2.228614e-01 2.228614e-01 2.228614e-01 2.228614e-01 2.228614e-01 2.228614e-01 2.228614e-01 2.228614e-01 2.228614e-01 2.228614e-01 2.228614e-01 2.228614e-01 2.228614e-01 2.228614e-01 2.228614e-01 2.228614e-01 2.228614e-01 2.228614e-01 2.228614e-01 2.228614e-01 2.228614e-01 2.228614e-01 2.228614e-01 2.228614e-01 2.228614e-01 2.228614e-01 2.228614e-01 2.228614e-01 2.228614e-01 2.228614e-01 2.228614e-01 2.228614e-01 2.228614e-01 2.228614e-01 2.228614e-01 2.228614e-01 2.228614e-01 2.228614e-01 2.228614e-01 2.228614e-01 2.228614e-01 2.228614e-01 2.228614e-01 2.228614e-01 2.228614e-01 2.228614e-01 2.228614e-01 2.228614e-01 2.228614e-01 2.228614e-01 2.228614e-01 2.228614e-01 2.228614e-01 2.228614e-01 2.228614e-01 2.228614e-01 2.228614e-01 2.228614e-01 2.228614e-01 2.228614e-01 2.228614e-01 2.228614e-01 2.228614e-01 2.228614e-01 2.228614e-01 2.228614e-01 2.228614e-01 2.228614e-01 2.228614e-01 2.228614e-01 2.228614e-01 2.228614e-01 2.228614e-01 2.228614e-01 2.228614e-01 2.228614e-01 2.228614e-01 2.228614e-01 2.228614e-01 2.228614e-01 2.228614e-01 2.228614e-01 2.228614e-01 2.228614e-01 2.228614e-01 2.228614e-01 2.228614e-01 2.228614e-01 2.228614e-01 2.228614e-01 2.228614e-01 2.228614e-01 2.228614e-01 2.228614e-01 2.228614e-01 2.228614e-01 2.228614e-01 2.228614e-01 2.228614e-01 2.228614e-01 2.228614e-01 2.228614e-01 2.228614e-01 2.228614e-01 2.228614e-01 2.228614e-01 2.228614e-01 2.228614e-01 2.228614e-01 2.228614e-01 2.228614e-01 2.228614e-01 2.228614e-01 2.228614e-01 2.228614e-01 2.228614e-01 2.228614e-01 2.228614e-01 2.228614e-01 2.228614e-01 2.228614e-01 2.228614e-01 2.228614e-01 2.228614e-01 2.228614e-01 2.228614e-01 2.228614e-01 2.228614e-01 2.228614e-01 2.228614e-01 2.228614e-01 2.228614e-01 2.228614e-01 2.228614e-01 2.228614e-01 2.228614e-01 2.228614e-01 2.228614e-01 2.228614e-01 2.228614e-01 2.228614e-01 2.228614e-01 2.228614e-01 2.228614e-01 2.228614e-01 2.228614e-01 2.228614e-01 2.228614e-01 2.228614e-01 2.228614e-01 2.228614e-01 2.228614e-01 2.228614e-01 2.228614e-01 2.228614e-01 2.228614e-01 2.228614e-01 2.228614e-01 2.228614e-01 2.228614e-01 2.228614e-01 2.228614e-01 2.228614e-01 2.228614e-01 2.228614e-01 2.228614e-01 2.228614e-01 2.228614e-01 2.228614e-01 2.228614e-01 2.228614e-01 2.228614e-01 2.228614e-01 2.228614e-01 2.228614e-01 2.228614e-01 2.228614e-01 2.228614e-01 2.228614e-01 2.228614e-01 2.228614e-01 2.228614e-01 2.228614e-01 2.228614e-01 2.228614e-01 2.228614e-01 2.228614e-01 2.228614e-01 2.228614e-01 2.228614e-01 2.228614e-01 2.228614e-01 2.228614e-01 2.228614e-01 2.228614e-01 2.228614e-01 2.228614e-01 2.228614e-01 2.228614e-01 2.228614e-01 2.228614e-01 2.228614e-01 2.228614e-01 2.228614e-01 2.228614e-01 2.228614e-01 2.228614e-01 2.228614e-01 2.228614e-01 2.228614e-01 2.228614e-01 2.228614e-01 2.228614e-01 2.228614e-01 2.228614e-01 2.228614e-01 2.228614e-01 2.228614e-01 2.228614e-01 2.228614e-01 2.228614e-01 2.228614e-01 2.228614e-01 2.228614e-01 2.228614e-01 2.228614e-01 2.228614e-01 2.228614e-01 2.228614e-01 2.228614e-01 2.228614e-01 2.228614e-01 2.228614e-01 2.228614e-01 2.228614e-01 2.228614e-01 2.228614e-01 2.228614e-01 2.228614e-01 2.228614e-01 2.228614e-01 2.228614e-01 2.228614e-01 2.228614e-01 2.228614e-01 2.228614e-01 2.228614e-01 2.228614e-01 2.228614e-01 2.228614e-01 2.228614e-01 2.228614e-01 2.228614e-01 2.228614e-01 2.228614e-01 2.228614e-01 2.228614e-01 2.228614e-01 2.228614e-01 2.228614e-01 2.228614e-01 2.228614e-01 2.228614e-01 2.228614e-01 2.228614e-01 2.228614e-01 2.228614e-01 2.228614e-01 2.228614e-01 2.228614e-01 2.228614e-01 2.228614e-01 2.228614e-01 2.228614e-01 2.228614e-01 2.228614e-01 2.228614e-01 2.228614e-01 2.228614e-01 2.228614e-01 2.228614e-01 2.228614e-01 2.228614e-01 2.228614e-01 2.228614e-01 2.228614e-01 2.228614e-01 2.228614e-01 2.228614e-01 2.228614e-01 2.228614e-01 2.228614e-01 2.228614e-01 2.228614e-01 2.228614e-01 2.228614e-01 2.228614e-01 2.228614e-01 2.228614e-01 2.228614e-01 2.228614e-01 2.228614e-01 2.228614e-01 2.228614e-01 2.228614e-01 2.228614e-01 2.228614e-01 2.228614e-01 2.228614e-01 2.228614e-01 2.228614e-01 2.228614e-01 2.228614e-01 2.228614e-01 2.228614e-01 2.228614e-01 2.228614e-01 2.228614e-01 2.228614e-01 2.228614e-01 2.228614e-01 2.228614e-01 2.228614e-01 2.228614e-01 2.228614e-01 2.228614e-01 2.228614e-01 2.228614e-01 2.228614e-01 2.228614e-01 2.228614e-01 2.228614e-01 2.228614e-01 2.228614e-01 2.228614e-01 2.228614e-01 2.228614e-01 2.228614e-01 2.228614e-01 2.228614e-01 2.228614e-01 2.228614e-01 2.228614e-01 2.228614e-01 2.228614e-01 2.228614e-01 2.228614e-01 2.228614e-01 2.228614e-01 2.228614e-01 2.228614e-01 2.228614e-01 2.228614e-01 2.228614e-01 2.228614e-01 2.228614e-01 2.228614e-01 2.228614e-01 2.228614e-01 2.228614e-01 2.228614e-01 2.228614e-01 2.228614e-01 2.228614e-01 2.228614e-01 2.228614e-01 2.228614e-01 2.228614e-01 2.228614e-01 2.228614e-01 2.228614e-01 2.228614e-01 2.228614e-01 2.228614e-01 2.228614e-01 2.228614e-01 2.228614e-01 2.228614e-01 2.228614e-01 2.228614e-01 2.228614e-01 2.228614e-01 2.228614e-01 2.228614e-01 2.228614e-01 2.228614e-01 2.228614e-01 2.228614e-01 2.228614e-01 2.228614e-01 2.228614e-01 2.228614e-01 2.228614e-01 2.228614e-01 2.228614e-01 2.228614e-01 2.228614e-01 2.228614e-01 2.228614e-01 2.228614e-01 2.228614e-01 2.228614e-01 2.228614e-01 2.228614e-01 2.228614e-01 2.228614e-01 2.228614e-01 2.228614e-01 2.228614e-01 2.228614e-01 2.228614e-01 2.228614e-01 2.228614e-01 2.228614e-01 2.228614e-01 2.228614e-01 2.228614e-01 2.228614e-01 2.228614e-01 2.228614e-01 2.228614e-01 2.228614e-01 2.228614e-01 2.228614e-01 2.228614e-01 2.228614e-01 2.228614e-01 2.228614e-01 2.228614e-01 2.228614e-01 2.228614e-01 2.228614e-01 2.228614e-01 2.228614e-01 2.228614e-01 2.228614e-01 2.228614e-01 2.228614e-01 2.228614e-01 2.228614e-01 2.228614e-01 2.228614e-01 2.228614e-01 2.228614e-01 2.228614e-01 2.228614e-01 2.228614e-01 2.228614e-01 2.228614e-01 2.228614e-01 2.228614e-01 2.228614e-01 2.228614e-01 2.228614e-01 2.228614e-01 2.228614e-01 2.228614e-01 2.228614e-01 2.228614e-01 2.228614e-01 2.228614e-01 2.228614e-01 2.228614e-01 2.228614e-01 2.228614e-01 2.228614e-01 2.228614e-01 2.228614e-01 2.228614e-01 2.228614e-01 2.228614e-01 2.228614e-01 2.228614e-01 2.228614e-01 2.228614e-01 2.228614e-01 2.228614e-01 2.228614e-01 2.228614e-01 2.228614e-01 2.228614e-01 2.228614e-01 2.228614e-01 2.228614e-01 2.228614e-01 2.228614e-01 2.228614e-01 2.228614e-01 2.228614e-01 2.228614e-01 2.228614e-01 2.228614e-01 2.228614e-01 2.228614e-01 2.228614e-01 2.228614e-01 2.228614e-01 2.228614e-01 2.228614e-01 2.228614e-01 2.228614e-01 2.228614e-01 2.228614e-01 2.228614e-01 2.228614e-01 2.228614e-01 2.228614e-01 2.228614e-01 2.228614e-01 2.228614e-01 2.228614e-01 2.228614e-01 2.228614e-01 2.228614e-01 2.228614e-01 2.228614e-01 2.228614e-01 2.228614e-01 2.228614e-01 2.228614e-01 2.228614e-01 2.228614e-01 2.228614e-01 2.228614e-01 2.228614e-01 2.228614e-01 2.228614e-01 2.228614e-01 2.228614e-01 2.228614e-01 2.228614e-01 2.228614e-01 2.228614e-01 2.228614e-01 2.228614e-01 2.228614e-01 2.228614e-01 2.228614e-01 2.228614e-01 2.228614e-01 2.228614e-01 2.228614e-01 2.228614e-01 2.228614e-01 2.228614e-01 2.228614e-01 2.228614e-01 2.228614e-01 2.228614e-01 2.228614e-01 2.228614e-01 2.228614e-01 2.228614e-01 2.228614e-01 2.228614e-01 2.228614e-01 2.228614e-01 2.228614e-01 2.228614e-01 2.228614e-01 2.228614e-01 2.228614e-01 2.228614e-01 2.228614e-01 2.228614e-01 2.228614e-01 2.228614e-01 2.228614e-01 2.228614e-01 2.228614e-01 2.228614e-01 2.228614e-01 2.228614e-01 2.228614e-01 2.228614e-01 2.228614e-01 2.228614e-01 2.228614e-01 2.228614e-01 2.228614e-01 2.228614e-01 2.228614e-01 2.228614e-01 2.228614e-01 2.228614e-01 2.228614e-01 2.228614e-01 2.228614e-01 2.228614e-01 2.228614e-01 2.228614e-01 2.228614e-01 2.228614e-01 2.228614e-01 2.228614e-01 2.228614e-01 2.228614e-01 2.228614e-01 2.228614e-01 2.228614e-01 2.228614e-01 2.228614e-01 2.228614e-01 2.228614e-01 2.228614e-01 2.228614e-01 2.228614e-01 2.228614e-01 2.228614e-01 2.228614e-01 2.228614e-01 2.228614e-01 2.228614e-01 2.228614e-01 2.228614e-01 2.228614e-01 2.228614e-01 2.228614e-01 2.228614e-01 2.228614e-01 2.228614e-01 2.228614e-01 2.228614e-01 2.228614e-01 2.228614e-01 2.228614e-01 2.228614e-01 2.228614e-01 2.228614e-01 2.228614e-01 2.228614e-01 2.228614e-01 2.228614e-01 2.228614e-01 2.228614e-01 2.228614e-01 2.228614e-01 2.228614e-01 2.228614e-01 2.228614e-01 2.228614e-01 2.228614e-01 2.228614e-01 2.228614e-01 2.228614e-01 2.228614e-01 2.228614e-01 2.228614e-01 2.228614e-01 2.228614e-01 2.228614e-01 2.228614e-01 2.228614e-01 2.228614e-01 2.228614e-01 2.228614e-01 2.228614e-01 2.228614e-01 2.228614e-01 2.228614e-01 2.228614e-01 2.228614e-01 2.228614e-01 2.228614e-01 2.228614e-01 2.228614e-01 2.228614e-01 2.228614e-01 2.228614e-01 2.228614e-01 2.228614e-01 2.228614e-01 2.228614e-01 2.228614e-01 2.228614e-01 2.228614e-01 2.228614e-01 2.228614e-01 2.228614e-01 2.228614e-01 2.228614e-01 2.228614e-01 2.228614e-01 2.228614e-01 2.228614e-01 2.228614e-01 2.228614e-01 2.228614e-01 2.228614e-01 2.228614e-01 2.228614e-01 2.228614e-01 2.228614e-01 2.228614e-01 2.228614e-01 2.228614e-01 2.228614e-01 2.228614e-01 2.228614e-01 2.228614e-01 2.228614e-01 2.228614e-01 2.228614e-01 2.228614e-01 2.228614e-01 2.228614e-01 2.228614e-01 2.228614e-01 2.228614e-01 2.228614e-01 2.228614e-01 2.228614e-01 2.228614e-01 2.228614e-01 2.228614e-01 2.228614e-01 2.228614e-01 2.228614e-01 2.228614e-01 2.228614e-01 2.228614e-01 2.228614e-01 2.228614e-01 2.228614e-01 2.228614e-01 2.228614e-01 2.228614e-01 2.228614e-01 2.228614e-01 2.228614e-01 2.228614e-01 2.228614e-01 2.228614e-01 2.228614e-01 2.228614e-01 2.228614e-01 2.228614e-01 2.228614e-01 2.228614e-01 2.228614e-01 2.228614e-01 2.228614e-01 2.228614e-01 2.228614e-01 2.228614e-01 2.228614e-01 2.228614e-01 2.228614e-01 2.228614e-01 2.228614e-01 2.228614e-01 2.228614e-01 2.228614e-01 2.228614e-01 2.228614e-01 2.228614e-01 2.228614e-01 2.228614e-01 2.228614e-01 2.228614e-01 2.228614e-01 2.228614e-01 2.228614e-01 2.228614e-01 2.228614e-01 2.228614e-01 2.228614e-01 2.228614e-01 2.228614e-01 2.228614e-01 2.228614e-01 2.228614e-01 2.228614e-01 2.228614e-01 2.228614e-01 2.228614e-01 2.228614e-01 2.228614e-01 2.228614e-01 2.228614e-01 2.228614e-01 2.228614e-01 2.228614e-01 2.228614e-01 2.228614e-01 2.228614e-01 2.228614e-01 2.228614e-01 2.228614e-01 2.228614e-01 2.228614e-01 2.228614e-01 2.228614e-01 2.228614e-01 2.228614e-01 2.228614e-01 2.228614e-01 2.228614e-01 2.228614e-01 2.228614e-01 2.228614e-01 2.228614e-01 2.228614e-01 2.228614e-01 2.228614e-01 2.228614e-01 2.228614e-01 2.228614e-01 2.228614e-01 2.228614e-01 2.228614e-01 2.228614e-01 2.228614e-01 2.228614e-01 2.228614e-01 2.228614e-01 2.228614e-01 2.228614e-01 2.228614e-01 2.228614e-01 2.228614e-01 2.228614e-01 2.228614e-01 2.228614e-01 2.228614e-01 2.228614e-01 2.228614e-01 2.228614e-01 2.228614e-01 2.228614e-01 2.228614e-01 2.228614e-01 2.228614e-01 2.228614e-01 2.228614e-01 2.228614e-01 2.228614e-01 2.228614e-01 2.228614e-01 2.228614e-01 2.228614e-01 2.228614e-01 2.228614e-01 2.228614e-01 2.228614e-01 2.228614e-01 2.228614e-01 2.228614e-01 2.228614e-01 2.228614e-01 2.228614e-01 2.228614e-01 2.228614e-01 2.228614e-01 2.228614e-01 2.228614e-01 2.228614e-01 2.228614e-01 2.228614e-01 2.228614e-01 2.228614e-01 2.228614e-01 2.228614e-01 2.228614e-01 2.228614e-01 2.228614e-01 2.228614e-01 2.228614e-01 2.228614e-01 2.228614e-01 2.228614e-01 2.228614e-01 2.228614e-01 2.228614e-01 2.228614e-01 2.228614e-01 2.228614e-01 2.228614e-01 2.228614e-01 2.228614e-01 2.228614e-01 2.228614e-01 2.228614e-01 2.228614e-01 2.228614e-01 2.228614e-01 2.228614e-01 2.228614e-01 2.228614e-01 2.228614e-01 2.228614e-01 2.228614e-01 2.228614e-01 2.228614e-01 2.228614e-01 2.228614e-01 2.228614e-01 2.228614e-01 2.228614e-01 2.228614e-01 2.228614e-01 2.228614e-01 2.228614e-01 2.228614e-01 2.228614e-01 2.228614e-01 2.228614e-01 2.228614e-01 2.228614e-01 2.228614e-01 2.228614e-01 2.228614e-01 2.228614e-01 2.228614e-01 2.228614e-01 2.228614e-01 2.228614e-01 2.228614e-01 2.228614e-01 2.228614e-01 2.228614e-01 2.228614e-01 2.228614e-01 2.228614e-01 2.228614e-01 2.228614e-01 2.228614e-01 2.228614e-01 2.228614e-01 2.228614e-01 2.228614e-01 2.228614e-01 2.228614e-01 2.228614e-01 2.228614e-01 2.228614e-01 2.228614e-01 2.228614e-01 2.228614e-01 2.228614e-01 2.228614e-01 2.228614e-01 2.228614e-01 2.228614e-01 2.228614e-01 2.228614e-01 2.228614e-01 2.228614e-01 2.228614e-01 2.228614e-01 2.228614e-01 2.228614e-01 2.228614e-01 2.228614e-01 2.228614e-01 2.228614e-01 2.228614e-01 2.228614e-01 2.228614e-01 2.228614e-01 2.228614e-01 2.228614e-01 2.228614e-01 2.228614e-01 2.228614e-01 2.228614e-01 2.228614e-01 2.228614e-01 2.228614e-01 2.228614e-01 2.228614e-01 2.228614e-01 2.228614e-01 2.228614e-01 2.228614e-01 2.228614e-01 2.228614e-01 2.228614e-01 2.228614e-01 2.228614e-01 2.228614e-01 2.228614e-01 2.228614e-01 2.228614e-01 2.228614e-01 2.228614e-01 2.228614e-01 2.228614e-01 2.228614e-01 2.228614e-01 2.228614e-01 2.228614e-01 2.228614e-01 2.228614e-01 2.228614e-01 2.228614e-01 2.228614e-01 2.228614e-01 2.228614e-01 2.228614e-01 2.228614e-01 2.228614e-01 2.228614e-01 2.228614e-01 2.228614e-01 2.228614e-01 2.228614e-01 2.228614e-01 2.228614e-01 2.228614e-01 2.228614e-01 2.228614e-01 2.228614e-01 2.228614e-01 2.228614e-01 2.228614e-01 2.228614e-01 2.228614e-01 2.228614e-01 2.228614e-01 2.228614e-01 2.228614e-01 2.228614e-01 2.228614e-01 2.228614e-01 2.228614e-01 2.228614e-01 2.228614e-01 2.228614e-01 2.228614e-01 2.228614e-01 2.228614e-01 2.228614e-01 2.228614e-01 2.228614e-01 2.228614e-01 2.228614e-01 2.228614e-01 2.228614e-01 2.228614e-01 2.228614e-01 2.228614e-01 2.228614e-01 2.228614e-01 2.228614e-01 2.228614e-01 2.228614e-01 2.228614e-01 2.228614e-01 2.228614e-01 2.228614e-01 2.228614e-01 2.228614e-01 2.228614e-01 2.228614e-01 2.228614e-01 2.228614e-01 2.228614e-01 2.228614e-01 2.228614e-01 2.228614e-01 2.228614e-01 2.228614e-01 2.228614e-01 2.228614e-01 2.228614e-01 2.228614e-01 2.228614e-01 2.228614e-01 2.228614e-01 2.228614e-01 2.228614e-01 2.228614e-01 2.228614e-01 2.228614e-01 2.228614e-01 2.228614e-01 2.228614e-01 2.228614e-01 2.228614e-01 2.228614e-01 2.228614e-01 2.228614e-01 2.228614e-01 2.228614e-01 2.228614e-01 2.228614e-01 2.228614e-01 2.228614e-01 2.228614e-01 2.228614e-01 2.228614e-01 2.228614e-01 2.228614e-01 2.228614e-01 2.228614e-01 2.228614e-01 2.228614e-01 2.228614e-01 2.228614e-01 2.228614e-01 2.228614e-01 2.228614e-01 2.228614e-01 2.228614e-01 2.228614e-01 2.228614e-01 2.228614e-01 2.228614e-01 2.228614e-01 2.228614e-01 2.228614e-01 2.228614e-01 2.228614e-01 2.228614e-01 2.228614e-01 2.228614e-01 2.228614e-01 2.228614e-01 2.228614e-01 2.228614e-01 2.228614e-01 2.228614e-01 2.228614e-01 2.228614e-01 2.228614e-01 2.228614e-01 2.228614e-01 2.228614e-01 2.228614e-01 2.228614e-01 2.228614e-01 2.228614e-01 2.228614e-01 2.228614e-01 2.228614e-01 2.228614e-01 2.228614e-01 2.228614e-01 2.228614e-01 2.228614e-01 2.228614e-01 2.228614e-01 2.228614e-01 2.228614e-01 2.228614e-01 2.228614e-01 2.228614e-01 2.228614e-01 2.228614e-01 2.228614e-01 2.228614e-01 2.228614e-01 2.228614e-01 2.228614e-01 2.228614e-01 2.228614e-01 2.228614e-01 2.228614e-01 2.228614e-01 2.228614e-01 2.228614e-01 2.228614e-01 2.228614e-01 2.228614e-01 2.228614e-01 2.228614e-01 2.228614e-01 2.228614e-01 2.228614e-01 2.228614e-01 2.228614e-01 2.228614e-01 2.228614e-01 2.228614e-01 2.228614e-01 2.228614e-01 2.228614e-01 2.228614e-01 2.228614e-01 2.228614e-01 2.228614e-01 2.228614e-01 2.228614e-01 2.228614e-01 2.228614e-01 2.228614e-01 2.228614e-01 2.228614e-01 2.228614e-01 2.228614e-01 2.228614e-01 2.228614e-01 2.228614e-01 2.228614e-01 2.228614e-01 2.228614e-01 2.228614e-01 2.228614e-01 2.228614e-01 2.228614e-01 2.228614e-01 2.228614e-01 2.228614e-01 2.228614e-01 2.228614e-01 2.228614e-01 2.228614e-01 2.228614e-01 2.228614e-01 2.228614e-01 2.228614e-01 2.228614e-01 2.228614e-01 2.228614e-01 2.228614e-01 2.228614e-01 2.228614e-01 2.228614e-01 2.228614e-01 2.228614e-01 2.228614e-01 2.228614e-01 2.228614e-01 2.228614e-01 2.228614e-01 2.228614e-01 2.228614e-01 2.228614e-01 2.228614e-01 2.228614e-01 2.228614e-01 2.228614e-01 2.228614e-01 2.228614e-01 2.228614e-01 2.228614e-01 2.228614e-01 2.228614e-01 2.228614e-01 2.228614e-01 2.228614e-01 2.228614e-01 2.228614e-01 2.228614e-01 2.228614e-01 2.228614e-01 2.228614e-01 2.228614e-01 2.228614e-01 2.228614e-01 2.228614e-01 2.228614e-01 2.228614e-01 2.228614e-01 2.228614e-01 2.228614e-01 2.228614e-01 2.228614e-01 2.228614e-01 2.228614e-01 2.228614e-01 2.228614e-01 2.228614e-01 2.228614e-01 2.228614e-01 2.228614e-01 2.228614e-01 2.228614e-01 2.228614e-01 2.228614e-01 2.228614e-01 2.228614e-01 2.228614e-01 2.228614e-01 2.228614e-01 2.228614e-01 2.228614e-01 2.228614e-01 2.228614e-01 2.228614e-01 2.228614e-01 2.228614e-01 2.228614e-01 2.228614e-01 2.228614e-01 2.228614e-01 2.228614e-01 2.228614e-01 2.228614e-01 2.228614e-01 2.228614e-01 2.228614e-01 2.228614e-01 2.228614e-01 2.228614e-01 2.228614e-01 2.228614e-01 2.228614e-01 2.228614e-01 2.228614e-01 2.228614e-01 2.228614e-01 2.228614e-01 2.228614e-01 2.228614e-01 2.228614e-01 
8.880177e+04 5.286351e+04 3.139453e+04 3.139453e+04 3.113765e+04 1.308398e+04 6.644412e+03 2.020495e+03 3.351037e-01 3.097547e-01 3.017496e-01 3.017496e-01 3.017496e-01 3.017496e-01 2.421704e-01 2.421704e-01 2.421704e-01 2.421704e-01 2.421704e-01 2.421660e-01 2.421660e-01 2.421660e-01 2.421660e-01 2.421660e-01 2.421272e-01 2.299692e-01 2.297434e-01 2.297434e-01 2.297434e-01 2.297434e-01 2.297434e-01 2.229868e-01 2.229868e-01 2.229868e-01 2.229868e-01 2.229868e-01 2.229868e-01 2.229868e-01 2.229868e-01 2.229868e-01 2.229868e-01 2.228966e-01 2.228966e-01 2.228966e-01 2.228818e-01 2.228818e-01 2.228818e-01 2.228818e-01 2.228818e-01 2.228818e-01 2.228814e-01 2.228801e-01 2.228801e-01 2.228801e-01 2.228801e-01 2.228770e-01 2.228770e-01 2.228748e-01 2.228702e-01 2.228652e-01 2.228621e-01 2.228621e-01 2.228621e-01 2.228621e-01 2.228621e-01 2.228621e-01 2.228621e-01 2.228621e-01 2.228621e-01 2.228616e-01 2.228616e-01 2.228616e-01 2.228616e-01 2.228616e-01 2.228616e-01 2.228616e-01 2.228616e-01 2.228616e-01 2.228616e-01 2.228614e-01 2.228614e-01 2.228614e-01 2.228614e-01 2.228614e-01 2.228614e-01 2.228614e-01 2.228614e-01 2.228614e-01 2.228614e-01 2.228614e-01 2.228614e-01 2.228614e-01 2.228614e-01 2.228614e-01 2.228614e-01 2.228614e-01 2.228614e-01 2.228614e-01 2.228614e-01 2.228614e-01 2.228614e-01 2.228614e-01 2.228614e-01 2.228614e-01 2.228614e-01 2.228614e-01 2.228614e-01 2.228614e-01 2.228614e-01 2.228614e-01 2.228614e-01 2.228614e-01 2.228614e-01 2.228614e-01 2.228614e-01 2.228614e-01 2.228614e-01 2.228614e-01 2.228614e-01 2.228614e-01 2.228614e-01 2.228614e-01 2.228614e-01 2.228614e-01 2.228614e-01 2.228614e-01 2.228614e-01 2.228614e-01 2.228614e-01 2.228614e-01 2.228614e-01 2.228614e-01 2.228614e-01 2.228614e-01 2.228614e-01 2.228614e-01 2.228614e-01 2.228614e-01 2.228614e-01 2.228614e-01 2.228614e-01 2.228614e-01 2.228614e-01 2.228614e-01 2.228614e-01 2.228614e-01 2.228614e-01 2.228614e-01 2.228614e-01 2.228614e-01 2.228614e-01 2.228614e-01 2.228614e-01 2.228614e-01 2.228614e-01 2.228614e-01 2.228614e-01 2.228614e-01 2.228614e-01 2.228614e-01 2.228614e-01 2.228614e-01 2.228614e-01 2.228614e-01 2.228614e-01 2.228614e-01 2.228614e-01 2.228614e-01 2.228614e-01 2.228614e-01 2.228614e-01 2.228614e-01 2.228614e-01 2.228614e-01 2.228614e-01 2.228614e-01 2.228614e-01 2.228614e-01 2.228614e-01 2.228614e-01 2.228614e-01 2.228614e-01 2.228614e-01 2.228614e-01 2.228614e-01 2.228614e-01 2.228614e-01 2.228614e-01 2.228614e-01 2.228614e-01 2.228614e-01 2.228614e-01 2.228614e-01 2.228614e-01 2.228614e-01 2.228614e-01 2.228614e-01 2.228614e-01 2.228614e-01 2.228614e-01 2.228614e-01 2.228614e-01 2.228614e-01 2.228614e-01 2.228614e-01 2.228614e-01 2.228614e-01 2.228614e-01 2.228614e-01 2.228614e-01 2.228614e-01 2.228614e-01 2.228614e-01 2.228614e-01 2.228614e-01 2.228614e-01 2.228614e-01 2.228614e-01 2.228614e-01 2.228614e-01 2.228614e-01 2.228614e-01 2.228614e-01 2.228614e-01 2.228614e-01 2.228614e-01 2.228614e-01 2.228614e-01 2.228614e-01 2.228614e-01 2.228614e-01 2.228614e-01 2.228614e-01 2.228614e-01 2.228614e-01 2.228614e-01 2.228614e-01 2.228614e-01 2.228614e-01 2.228614e-01 2.228614e-01 2.228614e-01 2.228614e-01 2.228614e-01 2.228614e-01 2.228614e-01 2.228614e-01 2.228614e-01 2.228614e-01 2.228614e-01 2.228614e-01 2.228614e-01 2.228614e-01 2.228614e-01 2.228614e-01 2.228614e-01 2.228614e-01 2.228614e-01 2.228614e-01 2.228614e-01 2.228614e-01 2.228614e-01 2.228614e-01 2.228614e-01 2.228614e-01 2.228614e-01 2.228614e-01 2.228614e-01 2.228614e-01 2.228614e-01 2.228614e-01 2.228614e-01 2.228614e-01 2.228614e-01 2.228614e-01 2.228614e-01 2.228614e-01 2.228614e-01 2.228614e-01 2.228614e-01 2.228614e-01 2.228614e-01 2.228614e-01 2.228614e-01 2.228614e-01 2.228614e-01 2.228614e-01 2.228614e-01 2.228614e-01 2.228614e-01 2.228614e-01 2.228614e-01 2.228614e-01 2.228614e-01 2.228614e-01 2.228614e-01 2.228614e-01 2.228614e-01 2.228614e-01 2.228614e-01 2.228614e-01 2.228614e-01 2.228614e-01 2.228614e-01 2.228614e-01 2.228614e-01 2.228614e-01 2.228614e-01 2.228614e-01 2.228614e-01 2.228614e-01 2.228614e-01 2.228614e-01 2.228614e-01 2.228614e-01 2.228614e-01 2.228614e-01 2.228614e-01 2.228614e-01 2.228614e-01 2.228614e-01 2.228614e-01 2.228614e-01 2.228614e-01 2.228614e-01 2.228614e-01 2.228614e-01 2.228614e-01 2.228614e-01 2.228614e-01 2.228614e-01 2.228614e-01 2.228614e-01 2.228614e-01 2.228614e-01 2.228614e-01 2.228614e-01 2.228614e-01 2.228614e-01 2.228614e-01 2.228614e-01 2.228614e-01 2.228614e-01 2.228614e-01 2.228614e-01 2.228614e-01 2.228614e-01 2.228614e-01 2.228614e-01 2.228614e-01 2.228614e-01 2.228614e-01 2.228614e-01 2.228614e-01 2.228614e-01 2.228614e-01 2.228614e-01 2.228614e-01 2.228614e-01 2.228614e-01 2.228614e-01 2.228614e-01 2.228614e-01 2.228614e-01 2.228614e-01 2.228614e-01 2.228614e-01 2.228614e-01 2.228614e-01 2.228614e-01 2.228614e-01 2.228614e-01 2.228614e-01 2.228614e-01 2.228614e-01 2.228614e-01 2.228614e-01 2.228614e-01 2.228614e-01 2.228614e-01 2.228614e-01 2.228614e-01 2.228614e-01 2.228614e-01 2.228614e-01 2.228614e-01 2.228614e-01 2.228614e-01 2.228614e-01 2.228614e-01 2.228614e-01 2.228614e-01 2.228614e-01 2.228614e-01 2.228614e-01 2.228614e-01 2.228614e-01 2.228614e-01 2.228614e-01 2.228614e-01 2.228614e-01 2.228614e-01 2.228614e-01 2.228614e-01 2.228614e-01 2.228614e-01 2.228614e-01 2.228614e-01 2.228614e-01 2.228614e-01 2.228614e-01 2.228614e-01 2.228614e-01 2.228614e-01 2.228614e-01 2.228614e-01 2.228614e-01 2.228614e-01 2.228614e-01 2.228614e-01 2.228614e-01 2.228614e-01 2.228614e-01 2.228614e-01 2.228614e-01 2.228614e-01 2.228614e-01 2.228614e-01 2.228614e-01 2.228614e-01 2.228614e-01 2.228614e-01 2.228614e-01 2.228614e-01 2.228614e-01 2.228614e-01 2.228614e-01 2.228614e-01 2.228614e-01 2.228614e-01 2.228614e-01 2.228614e-01 2.228614e-01 2.228614e-01 2.228614e-01 2.228614e-01 2.228614e-01 2.228614e-01 2.228614e-01 2.228614e-01 2.228614e-01 2.228614e-01 2.228614e-01 2.228614e-01 2.228614e-01 2.228614e-01 2.228614e-01 2.228614e-01 2.228614e-01 2.228614e-01 2.228614e-01 2.228614e-01 2.228614e-01 2.228614e-01 2.228614e-01 2.228614e-01 2.228614e-01 2.228614e-01 2.228614e-01 2.228614e-01 2.228614e-01 2.228614e-01 2.228614e-01 2.228614e-01 2.228614e-01 2.228614e-01 2.228614e-01 2.228614e-01 2.228614e-01 2.228614e-01 2.228614e-01 2.228614e-01 2.228614e-01 2.228614e-01 2.228614e-01 2.228614e-01 2.228614e-01 2.228614e-01 2.228614e-01 2.228614e-01 2.228614e-01 2.228614e-01 2.228614e-01 2.228614e-01 2.228614e-01 2.228614e-01 2.228614e-01 2.228614e-01 2.228614e-01 2.228614e-01 2.228614e-01 2.228614e-01 2.228614e-01 2.228614e-01 2.228614e-01 2.228614e-01 2.228614e-01 2.228614e-01 2.228614e-01 2.228614e-01 2.228614e-01 2.228614e-01 2.228614e-01 2.228614e-01 2.228614e-01 2.228614e-01 2.228614e-01 2.228614e-01 2.228614e-01 2.228614e-01 2.228614e-01 2.228614e-01 2.228614e-01 2.228614e-01 2.228614e-01 2.228614e-01 2.228614e-01 2.228614e-01 2.228614e-01 2.228614e-01 2.228614e-01 2.228614e-01 2.228614e-01 2.228614e-01 2.228614e-01 2.228614e-01 2.228614e-01 2.228614e-01 2.228614e-01 2.228614e-01 2.228614e-01 2.228614e-01 2.228614e-01 2.228614e-01 2.228614e-01 2.228614e-01 2.228614e-01 2.228614e-01 2.228614e-01 2.228614e-01 2.228614e-01 2.228614e-01 2.228614e-01 2.228614e-01 2.228614e-01 2.228614e-01 2.228614e-01 2.228614e-01 2.228614e-01 2.228614e-01 2.228614e-01 2.228614e-01 2.228614e-01 2.228614e-01 2.228614e-01 2.228614e-01 2.228614e-01 2.228614e-01 2.228614e-01 2.228614e-01 2.228614e-01 2.228614e-01 2.228614e-01 2.228614e-01 2.228614e-01 2.228614e-01 2.228614e-01 2.228614e-01 2.228614e-01 2.228614e-01 2.228614e-01 2.228614e-01 2.228614e-01 2.228614e-01 2.228614e-01 2.228614e-01 2.228614e-01 2.228614e-01 2.228614e-01 2.228614e-01 2.228614e-01 2.228614e-01 2.228614e-01 2.228614e-01 2.228614e-01 2.228614e-01 2.228614e-01 2.228614e-01 2.228614e-01 2.228614e-01 2.228614e-01 2.228614e-01 2.228614e-01 2.228614e-01 2.228614e-01 2.228614e-01 2.228614e-01 2.228614e-01 2.228614e-01 2.228614e-01 2.228614e-01 2.228614e-01 2.228614e-01 2.228614e-01 2.228614e-01 2.228614e-01 2.228614e-01 2.228614e-01 2.228614e-01 2.228614e-01 2.228614e-01 2.228614e-01 2.228614e-01 2.228614e-01 2.228614e-01 2.228614e-01 2.228614e-01 2.228614e-01 2.228614e-01 2.228614e-01 2.228614e-01 2.228614e-01 2.228614e-01 2.228614e-01 2.228614e-01 2.228614e-01 2.228614e-01 2.228614e-01 2.228614e-01 2.228614e-01 2.228614e-01 2.228614e-01 2.228614e-01 2.228614e-01 2.228614e-01 2.228614e-01 2.228614e-01 2.228614e-01 2.228614e-01 2.228614e-01 2.228614e-01 2.228614e-01 2.228614e-01 2.228614e-01 2.228614e-01 2.228614e-01 2.228614e-01 2.228614e-01 2.228614e-01 2.228614e-01 2.228614e-01 2.228614e-01 2.228614e-01 2.228614e-01 2.228614e-01 2.228614e-01 2.228614e-01 2.228614e-01 2.228614e-01 2.228614e-01 2.228614e-01 2.228614e-01 2.228614e-01 2.228614e-01 2.228614e-01 2.228614e-01 2.228614e-01 2.228614e-01 2.228614e-01 2.228614e-01 2.228614e-01 2.228614e-01 2.228614e-01 2.228614e-01 2.228614e-01 2.228614e-01 2.228614e-01 2.228614e-01 2.228614e-01 2.228614e-01 2.228614e-01 2.228614e-01 2.228614e-01 2.228614e-01 2.228614e-01 2.228614e-01 2.228614e-01 2.228614e-01 2.228614e-01 2.228614e-01 2.228614e-01 2.228614e-01 2.228614e-01 2.228614e-01 2.228614e-01 2.228614e-01 2.228614e-01 2.228614e-01 2.228614e-01 2.228614e-01 2.228614e-01 2.228614e-01 2.228614e-01 2.228614e-01 2.228614e-01 2.228614e-01 2.228614e-01 2.228614e-01 2.228614e-01 2.228614e-01 2.228614e-01 2.228614e-01 2.228614e-01 2.228614e-01 2.228614e-01 2.228614e-01 2.228614e-01 2.228614e-01 2.228614e-01 2.228614e-01 2.228614e-01 2.228614e-01 2.228614e-01 2.228614e-01 2.228614e-01 2.228614e-01 2.228614e-01 2.228614e-01 2.228614e-01 2.228614e-01 2.228614e-01 2.228614e-01 2.228614e-01 2.228614e-01 2.228614e-01 2.228614e-01 2.228614e-01 2.228614e-01 2.228614e-01 2.228614e-01 2.228614e-01 2.228614e-01 2.228614e-01 2.228614e-01 2.228614e-01 2.228614e-01 2.228614e-01 2.228614e-01 2.228614e-01 2.228614e-01 2.228614e-01 2.228614e-01 2.228614e-01 2.228614e-01 2.228614e-01 2.228614e-01 2.228614e-01 2.228614e-01 2.228614e-01 2.228614e-01 2.228614e-01 2.228614e-01 2.228614e-01 2.228614e-01 2.228614e-01 2.228614e-01 2.228614e-01 2.228614e-01 2.228614e-01 2.228614e-01 2.228614e-01 2.228614e-01 2.228614e-01 2.228614e-01 2.228614e-01 2.228614e-01 2.228614e-01 2.228614e-01 2.228614e-01 2.228614e-01 2.228614e-01 2.228614e-01 2.228614e-01 2.228614e-01 2.228614e-01 2.228614e-01 2.228614e-01 2.228614e-01 2.228614e-01 2.228614e-01 2.228614e-01 2.228614e-01 2.228614e-01 2.228614e-01 2.228614e-01 2.228614e-01 2.228614e-01 2.228614e-01 2.228614e-01 2.228614e-01 2.228614e-01 2.228614e-01 2.228614e-01 2.228614e-01 2.228614e-01 2.228614e-01 2.228614e-01 2.228614e-01 2.228614e-01 2.228614e-01 2.228614e-01 2.228614e-01 2.228614e-01 2.228614e-01 2.228614e-01 2.228614e-01 2.228614e-01 2.228614e-01 2.228614e-01 2.228614e-01 2.228614e-01 2.228614e-01 2.228614e-01 2.228614e-01 2.228614e-01 2.228614e-01 2.228614e-01 2.228614e-01 2.228614e-01 2.228614e-01 2.228614e-01 2.228614e-01 2.228614e-01 2.228614e-01 2.228614e-01 2.228614e-01 2.228614e-01 2.228614e-01 2.228614e-01 2.228614e-01 2.228614e-01 2.228614e-01 2.228614e-01 2.228614e-01 2.228614e-01 2.228614e-01 2.228614e-01 2.228614e-01 2.228614e-01 2.228614e-01 2.228614e-01 2.228614e-01 2.228614e-01 2.228614e-01 2.228614e-01 2.228614e-01 2.228614e-01 2.228614e-01 2.228614e-01 2.228614e-01 2.228614e-01 2.228614e-01 2.228614e-01 2.228614e-01 2.228614e-01 2.228614e-01 2.228614e-01 2.228614e-01 2.228614e-01 2.228614e-01 2.228614e-01 2.228614e-01 2.228614e-01 2.228614e-01 2.228614e-01 2.228614e-01 2.228614e-01 2.228614e-01 2.228614e-01 2.228614e-01 2.228614e-01 2.228614e-01 2.228614e-01 2.228614e-01 2.228614e-01 2.228614e-01 2.228614e-01 2.228614e-01 2.228614e-01 2.228614e-01 2.228614e-01 2.228614e-01 2.228614e-01 2.228614e-01 2.228614e-01 2.228614e-01 2.228614e-01 2.228614e-01 2.228614e-01 2.228614e-01 2.228614e-01 2.228614e-01 2.228614e-01 2.228614e-01 2.228614e-01 2.228614e-01 2.228614e-01 2.228614e-01 2.228614e-01 2.228614e-01 2.228614e-01 2.228614e-01 2.228614e-01 2.228614e-01 2.228614e-01 2.228614e-01 2.228614e-01 2.228614e-01 2.228614e-01 2.228614e-01 2.228614e-01 2.228614e-01 2.228614e-01 2.228614e-01 2.228614e-01 2.228614e-01 2.228614e-01 2.228614e-01 2.228614e-01 2.228614e-01 2.228614e-01 2.228614e-01 2.228614e-01 2.228614e-01 2.228614e-01 2.228614e-01 2.228614e-01 2.228614e-01 2.228614e-01 2.228614e-01 2.228614e-01 2.228614e-01 2.228614e-01 2.228614e-01 2.228614e-01 2.228614e-01 2.228614e-01 2.228614e-01 2.228614e-01 2.228614e-01 2.228614e-01 2.228614e-01 2.228614e-01 2.228614e-01 2.228614e-01 2.228614e-01 2.228614e-01 2.228614e-01 2.228614e-01 2.228614e-01 2.228614e-01 2.228614e-01 2.228614e-01 2.228614e-01 2.228614e-01 2.228614e-01 2.228614e-01 2.228614e-01 2.228614e-01 2.228614e-01 2.228614e-01 2.228614e-01 2.228614e-01 2.228614e-01 2.228614e-01 2.228614e-01 2.228614e-01 2.228614e-01 2.228614e-01 2.228614e-01 2.228614e-01 2.228614e-01 2.228614e-01 2.228614e-01 2.228614e-01 2.228614e-01 2.228614e-01 2.228614e-01 2.228614e-01 2.228614e-01 2.228614e-01 2.228614e-01 2.228614e-01 2.228614e-01 2.228614e-01 2.228614e-01 2.228614e-01 2.228614e-01 2.228614e-01 2.228614e-01 2.228614e-01 2.228614e-01 2.228614e-01 2.228614e-01 2.228614e-01 2.228614e-01 2.228614e-01 2.228614e-01 2.228614e-01 2.228614e-01 2.228614e-01 2.228614e-01 2.228614e-01 2.228614e-01 2.228614e-01 2.228614e-01 2.228614e-01 2.228614e-01 2.228614e-01 2.228614e-01 2.228614e-01 2.228614e-01 2.228614e-01 2.228614e-01 2.228614e-01 2.228614e-01 2.228614e-01 2.228614e-01 2.228614e-01 2.228614e-01 2.228614e-01 2.228614e-01 2.228614e-01 2.228614e-01 2.228614e-01 2.228614e-01 2.228614e-01 2.228614e-01 2.228614e-01 2.228614e-01 2.228614e-01 2.228614e-01 2.228614e-01 2.228614e-01 2.228614e-01 2.228614e-01 2.228614e-01 2.228614e-01 2.228614e-01 2.228614e-01 2.228614e-01 2.228614e-01 2.228614e-01 2.228614e-01 2.228614e-01 2.228614e-01 2.228614e-01 2.228614e-01 2.228614e-01 2.228614e-01 2.228614e-01 2.228614e-01 2.228614e-01 2.228614e-01 2.228614e-01 2.228614e-01 2.228614e-01 2.228614e-01 2.228614e-01 2.228614e-01 2.228614e-01 2.228614e-01 2.228614e-01 2.228614e-01 2.228614e-01 2.228614e-01 2.228614e-01 2.228614e-01 2.228614e-01 2.228614e-01 2.228614e-01 2.228614e-01 2.228614e-01 2.228614e-01 2.228614e-01 2.228614e-01 2.228614e-01 2.228614e-01 2.228614e-01 2.228614e-01 2.228614e-01 2.228614e-01 2.228614e-01 2.228614e-01 2.228614e-01 2.228614e-01 2.228614e-01 2.228614e-01 2.228614e-01 2.228614e-01 2.228614e-01 2.228614e-01 2.228614e-01 2.228614e-01 2.228614e-01 2.228614e-01 2.228614e-01 2.228614e-01 2.228614e-01 2.228614e-01 2.228614e-01 2.228614e-01 2.228614e-01 2.228614e-01 2.228614e-01 2.228614e-01 2.228614e-01 2.228614e-01 2.228614e-01 2.228614e-01 2.228614e-01 2.228614e-01 2.228614e-01 2.228614e-01 2.228614e-01 2.228614e-01 2.228614e-01 2.228614e-01 2.228614e-01 2.228614e-01 2.228614e-01 2.228614e-01 2.228614e-01 2.228614e-01 2.228614e-01 2.228614e-01 2.228614e-01 2.228614e-01 2.228614e-01 2.228614e-01 2.228614e-01 2.228614e-01 2.228614e-01 2.228614e-01 2.228614e-01 2.228614e-01 2.228614e-01 2.228614e-01 2.228614e-01 2.228614e-01 2.228614e-01 2.228614e-01 2.228614e-01 2.228614e-01 2.228614e-01 2.228614e-01 2.228614e-01 2.228614e-01 2.228614e-01 2.228614e-01 2.228614e-01 2.228614e-01 2.228614e-01 2.228614e-01 2.228614e-01 2.228614e-01 2.228614e-01 2.228614e-01 2.228614e-01 2.228614e-01 2.228614e-01 2.228614e-01 2.228614e-01 2.228614e-01 2.228614e-01 2.228614e-01 2.228614e-01 2.228614e-01 2.228614e-01 2.228614e-01 2.228614e-01 2.228614e-01 2.228614e-01 2.228614e-01 2.228614e-01 2.228614e-01 2.228614e-01 2.228614e-01 2.228614e-01 2.228614e-01 2.228614e-01 2.228614e-01 2.228614e-01 2.228614e-01 2.228614e-01 2.228614e-01 2.228614e-01 2.228614e-01 2.228614e-01 2.228614e-01 2.228614e-01 2.228614e-01 2.228614e-01 2.228614e-01 2.228614e-01 2.228614e-01 2.228614e-01 2.228614e-01 2.228614e-01 2.228614e-01 2.228614e-01 2.228614e-01 2.228614e-01 2.228614e-01 2.228614e-01 2.228614e-01 2.228614e-01 2.228614e-01 2.228614e-01 2.228614e-01 2.228614e-01 2.228614e-01 2.228614e-01 2.228614e-01 2.228614e-01 2.228614e-01 2.228614e-01 2.228614e-01 2.228614e-01 2.228614e-01 2.228614e-01 2.228614e-01 2.228614e-01 2.228614e-01 2.228614e-01 2.228614e-01 2.228614e-01 2.228614e-01 2.228614e-01 2.228614e-01 2.228614e-01 2.228614e-01 2.228614e-01 2.228614e-01 2.228614e-01 2.228614e-01 2.228614e-01 2.228614e-01 2.228614e-01 2.228614e-01 2.228614e-01 2.228614e-01 2.228614e-01 2.228614e-01 2.228614e-01 2.228614e-01 2.228614e-01 2.228614e-01 2.228614e-01 2.228614e-01 2.228614e-01 2.228614e-01 2.228614e-01 2.228614e-01 2.228614e-01 2.228614e-01 2.228614e-01 2.228614e-01 2.228614e-01 2.228614e-01 2.228614e-01 2.228614e-01 2.228614e-01 2.228614e-01 2.228614e-01 2.228614e-01 2.228614e-01 2.228614e-01 2.228614e-01 2.228614e-01 2.228614e-01 2.228614e-01 2.228614e-01 2.228614e-01 2.228614e-01 2.228614e-01 2.228614e-01 2.228614e-01 2.228614e-01 2.228614e-01 2.228614e-01 2.228614e-01 2.228614e-01 2.228614e-01 2.228614e-01 2.228614e-01 2.228614e-01 2.228614e-01 2.228614e-01 2.228614e-01 2.228614e-01 2.228614e-01 2.228614e-01 2.228614e-01 2.228614e-01 2.228614e-01 2.228614e-01 2.228614e-01 2.228614e-01 2.228614e-01 2.228614e-01 2.228614e-01 2.228614e-01 2.228614e-01 2.228614e-01 2.228614e-01 2.228614e-01 2.228614e-01 2.228614e-01 2.228614e-01 2.228614e-01 2.228614e-01 2.228614e-01 2.228614e-01 2.228614e-01 2.228614e-01 2.228614e-01 2.228614e-01 2.228614e-01 2.228614e-01 2.228614e-01 2.228614e-01 2.228614e-01 2.228614e-01 2.228614e-01 2.228614e-01 2.228614e-01 2.228614e-01 2.228614e-01 2.228614e-01 2.228614e-01 2.228614e-01 2.228614e-01 2.228614e-01 2.228614e-01 2.228614e-01 2.228614e-01 2.228614e-01 2.228614e-01 2.228614e-01 2.228614e-01 2.228614e-01 2.228614e-01 2.228614e-01 2.228614e-01 2.228614e-01 2.228614e-01 2.228614e-01 2.228614e-01 2.228614e-01 2.228614e-01 2.228614e-01 2.228614e-01 2.228614e-01 2.228614e-01 2.228614e-01 2.228614e-01 2.228614e-01 2.228614e-01 2.228614e-01 2.228614e-01 2.228614e-01 2.228614e-01 2.228614e-01 2.228614e-01 2.228614e-01 2.228614e-01 2.228614e-01 2.228614e-01 2.228614e-01 2.228614e-01 2.228614e-01 2.228614e-01 2.228614e-01 2.228614e-01 2.228614e-01 2.228614e-01 2.228614e-01 2.228614e-01 2.228614e-01 2.228614e-01 2.228614e-01 2.228614e-01 2.228614e-01 2.228614e-01 2.228614e-01 2.228614e-01 2.228614e-01 2.228614e-01 2.228614e-01 2.228614e-01 2.228614e-01 2.228614e-01 2.228614e-01 2.228614e-01 2.228614e-01 2.228614e-01 2.228614e-01 2.228614e-01 2.228614e-01 2.228614e-01 2.228614e-01 2.228614e-01 2.228614e-01 2.228614e-01 2.228614e-01 2.228614e-01 2.228614e-01 2.228614e-01 2.228614e-01 2.228614e-01 2.228614e-01 2.228614e-01 2.228614e-01 2.228614e-01 2.228614e-01 2.228614e-01 2.228614e-01 2.228614e-01 2.228614e-01 2.228614e-01 2.228614e-01 2.228614e-01 2.228614e-01 2.228614e-01 2.228614e-01 2.228614e-01 2.228614e-01 2.228614e-01 2.228614e-01 2.228614e-01 2.228614e-01 2.228614e-01 2.228614e-01 2.228614e-01 2.228614e-01 2.228614e-01 2.228614e-01 2.228614e-01 2.228614e-01 2.228614e-01 2.228614e-01 2.228614e-01 2.228614e-01 2.228614e-01 2.228614e-01 2.228614e-01 2.228614e-01 2.228614e-01 2.228614e-01 2.228614e-01 2.228614e-01 2.228614e-01 2.228614e-01 2.228614e-01 2.228614e-01 2.228614e-01 2.228614e-01 2.228614e-01 2.228614e-01 2.228614e-01 2.228614e-01 2.228614e-01 2.228614e-01 2.228614e-01 2.228614e-01 2.228614e-01 2.228614e-01 2.228614e-01 2.228614e-01 2.228614e-01 2.228614e-01 2.228614e-01 2.228614e-01 2.228614e-01 2.228614e-01 2.228614e-01 2.228614e-01 2.228614e-01 2.228614e-01 2.228614e-01 2.228614e-01 2.228614e-01 2.228614e-01 2.228614e-01 2.228614e-01 2.228614e-01 2.228614e-01 2.228614e-01 2.228614e-01 2.228614e-01 2.228614e-01 2.228614e-01 2.228614e-01 2.228614e-01 2.228614e-01 2.228614e-01 2.228614e-01 2.228614e-01 2.228614e-01 2.228614e-01 2.228614e-01 2.228614e-01 2.228614e-01 2.228614e-01 2.228614e-01 2.228614e-01 2.228614e-01 2.228614e-01 2.228614e-01 2.228614e-01 2.228614e-01 2.228614e-01 2.228614e-01 2.228614e-01 2.228614e-01 2.228614e-01 2.228614e-01 2.228614e-01 2.228614e-01 2.228614e-01 2.228614e-01 2.228614e-01 2.228614e-01 2.228614e-01 2.228614e-01 2.228614e-01 2.228614e-01 2.228614e-01 2.228614e-01 2.228614e-01 2.228614e-01 2.228614e-01 2.228614e-01 2.228614e-01 2.228614e-01 2.228614e-01 2.228614e-01 2.228614e-01 2.228614e-01 2.228614e-01 2.228614e-01 2.228614e-01 2.228614e-01 2.228614e-01 2.228614e-01 2.228614e-01 2.228614e-01 2.228614e-01 2.228614e-01 2.228614e-01 2.228614e-01 2.228614e-01 2.228614e-01 2.228614e-01 2.228614e-01 2.228614e-01 2.228614e-01 2.228614e-01 2.228614e-01 2.228614e-01 2.228614e-01 2.228614e-01 2.228614e-01 2.228614e-01 2.228614e-01 2.228614e-01 2.228614e-01 2.228614e-01 2.228614e-01 2.228614e-01 2.228614e-01 2.228614e-01 2.228614e-01 2.228614e-01 2.228614e-01 2.228614e-01 2.228614e-01 2.228614e-01 2.228614e-01 2.228614e-01 2.228614e-01 2.228614e-01 2.228614e-01 2.228614e-01 2.228614e-01 2.228614e-01 2.228614e-01 2.228614e-01 2.228614e-01 2.228614e-01 2.228614e-01 2.228614e-01 2.228614e-01 2.228614e-01 2.228614e-01 2.228614e-01 2.228614e-01 2.228614e-01 2.228614e-01 2.228614e-01 2.228614e-01 2.228614e-01 2.228614e-01 2.228614e-01 2.228614e-01 2.228614e-01 2.228614e-01 2.228614e-01 2.228614e-01 2.228614e-01 2.228614e-01 2.228614e-01 2.228614e-01 2.228614e-01 2.228614e-01 2.228614e-01 2.228614e-01 2.228614e-01 2.228614e-01 2.228614e-01 2.228614e-01 2.228614e-01 2.228614e-01 2.228614e-01 2.228614e-01 2.228614e-01 2.228614e-01 2.228614e-01 2.228614e-01 2.228614e-01 2.228614e-01 2.228614e-01 2.228614e-01 2.228614e-01 2.228614e-01 2.228614e-01 2.228614e-01 2.228614e-01 2.228614e-01 2.228614e-01 2.228614e-01 2.228614e-01 2.228614e-01 2.228614e-01 2.228614e-01 2.228614e-01 2.228614e-01 2.228614e-01 2.228614e-01 2.228614e-01 2.228614e-01 2.228614e-01 2.228614e-01 2.228614e-01 2.228614e-01 2.228614e-01 2.228614e-01 2.228614e-01 2.228614e-01 2.228614e-01 2.228614e-01 2.228614e-01 2.228614e-01 2.228614e-01 2.228614e-01 2.228614e-01 2.228614e-01 2.228614e-01 2.228614e-01 2.228614e-01 2.228614e-01 2.228614e-01 2.228614e-01 2.228614e-01 2.228614e-01 2.228614e-01 2.228614e-01 2.228614e-01 2.228614e-01 2.228614e-01 2.228614e-01 2.228614e-01 2.228614e-01 2.228614e-01 2.228614e-01 2.228614e-01 2.228614e-01 2.228614e-01 2.228614e-01 2.228614e-01 2.228614e-01 2.228614e-01 2.228614e-01 2.228614e-01 2.228614e-01 2.228614e-01 2.228614e-01 2.228614e-01 2.228614e-01 2.228614e-01 2.228614e-01 2.228614e-01 2.228614e-01 2.228614e-01 2.228614e-01 2.228614e-01 2.228614e-01 2.228614e-01 2.228614e-01 2.228614e-01 2.228614e-01 2.228614e-01 2.228614e-01 2.228614e-01 2.228614e-01 2.228614e-01 2.228614e-01 2.228614e-01 2.228614e-01 2.228614e-01 2.228614e-01 2.228614e-01 2.228614e-01 2.228614e-01 2.228614e-01 2.228614e-01 2.228614e-01 2.228614e-01 2.228614e-01 2.228614e-01 2.228614e-01 2.228614e-01 2.228614e-01 2.228614e-01 2.228614e-01 2.228614e-01 2.228614e-01 2.228614e-01 2.228614e-01 2.228614e-01 2.228614e-01 2.228614e-01 2.228614e-01 2.228614e-01 2.228614e-01 2.228614e-01 2.228614e-01 2.228614e-01 2.228614e-01 2.228614e-01 2.228614e-01 2.228614e-01 2.228614e-01 2.228614e-01 2.228614e-01 2.228614e-01 2.228614e-01 2.228614e-01 2.228614e-01 2.228614e-01 2.228614e-01 2.228614e-01 2.228614e-01 2.228614e-01 2.228614e-01 2.228614e-01 2.228614e-01 2.228614e-01 2.228614e-01 2.228614e-01 2.228614e-01 2.228614e-01 2.228614e-01 2.228614e-01 2.228614e-01 2.228614e-01 2.228614e-01 2.228614e-01 2.228614e-01 2.228614e-01 2.228614e-01 2.228614e-01 2.228614e-01 2.228614e-01 2.228614e-01 2.228614e-01 2.228614e-01 2.228614e-01 2.228614e-01 2.228614e-01 2.228614e-01 2.228614e-01 2.228614e-01 2.228614e-01 2.228614e-01 2.228614e-01 2.228614e-01 2.228614e-01 2.228614e-01 2.228614e-01 2.228614e-01 2.228614e-01 2.228614e-01 2.228614e-01 2.228614e-01 2.228614e-01 2.228614e-01 2.228614e-01 2.228614e-01 2.228614e-01 2.228614e-01 2.228614e-01 2.228614e-01 2.228614e-01 2.228614e-01 2.228614e-01 2.228614e-01 2.228614e-01 2.228614e-01 2.228614e-01 2.228614e-01 2.228614e-01 2.228614e-01 2.228614e-01 2.228614e-01 2.228614e-01 2.228614e-01 2.228614e-01 2.228614e-01 2.228614e-01 2.228614e-01 2.228614e-01 2.228614e-01 2.228614e-01 2.228614e-01 2.228614e-01 2.228614e-01 2.228614e-01 2.228614e-01 2.228614e-01 2.228614e-01 2.228614e-01 2.228614e-01 2.228614e-01 2.228614e-01 2.228614e-01 2.228614e-01 2.228614e-01 2.228614e-01 2.228614e-01 2.228614e-01 2.228614e-01 2.228614e-01 2.228614e-01 2.228614e-01 2.228614e-01 2.228614e-01 2.228614e-01 2.228614e-01 2.228614e-01 2.228614e-01 2.228614e-01 2.228614e-01 2.228614e-01 2.228614e-01 2.228614e-01 2.228614e-01 2.228614e-01 2.228614e-01 2.228614e-01 2.228614e-01 2.228614e-01 2.228614e-01 2.228614e-01 2.228614e-01 2.228614e-01 2.228614e-01 2.228614e-01 2.228614e-01 2.228614e-01 2.228614e-01 2.228614e-01 2.228614e-01 2.228614e-01 2.228614e-01 2.228614e-01 2.228614e-01 2.228614e-01 2.228614e-01 2.228614e-01 2.228614e-01 2.228614e-01 2.228614e-01 2.228614e-01 2.228614e-01 2.228614e-01 2.228614e-01 2.228614e-01 2.228614e-01 2.228614e-01 2.228614e-01 2.228614e-01 2.228614e-01 2.228614e-01 2.228614e-01 2.228614e-01 2.228614e-01 2.228614e-01 2.228614e-01 2.228614e-01 2.228614e-01 2.228614e-01 2.228614e-01 2.228614e-01 2.228614e-01 2.228614e-01 2.228614e-01 2.228614e-01 2.228614e-01 2.228614e-01 2.228614e-01 2.228614e-01 2.228614e-01 2.228614e-01 2.228614e-01 2.228614e-01 2.228614e-01 2.228614e-01 2.228614e-01 2.228614e-01 2.228614e-01 2.228614e-01 2.228614e-01 2.228614e-01 2.228614e-01 2.228614e-01 2.228614e-01 2.228614e-01 2.228614e-01 2.228614e-01 2.228614e-01 2.228614e-01 2.228614e-01 2.228614e-01 2.228614e-01 2.228614e-01 2.228614e-01 2.228614e-01 2.228614e-01 2.228614e-01 2.228614e-01 2.228614e-01 2.228614e-01 2.228614e-01 2.228614e-01 2.228614e-01 2.228614e-01 2.228614e-01 2.228614e-01 2.228614e-01 2.228614e-01 2.228614e-01 2.228614e-01 2.228614e-01 2.228614e-01 2.228614e-01 2.228614e-01 2.228614e-01 2.228614e-01 2.228614e-01 2.228614e-01 2.228614e-01 2.228614e-01 2.228614e-01 2.228614e-01 2.228614e-01 2.228614e-01 2.228614e-01 2.228614e-01 2.228614e-01 2.228614e-01 2.228614e-01 2.228614e-01 2.228614e-01 2.228614e-01 2.228614e-01 2.228614e-01 2.228614e-01 2.228614e-01 2.228614e-01 2.228614e-01 2.228614e-01 2.228614e-01 2.228614e-01 2.228614e-01 2.228614e-01 2.228614e-01 2.228614e-01 2.228614e-01 2.228614e-01 2.228614e-01 2.228614e-01 2.228614e-01 2.228614e-01 2.228614e-01 2.228614e-01 2.228614e-01 2.228614e-01 2.228614e-01 2.228614e-01 2.228614e-01 2.228614e-01 2.228614e-01 2.228614e-01 2.228614e-01 2.228614e-01 2.228614e-01 2.228614e-01 2.228614e-01 2.228614e-01 2.228614e-01 2.228614e-01 2.228614e-01 2.228614e-01 2.228614e-01 2.228614e-01 2.228614e-01 2.228614e-01 2.228614e-01 2.228614e-01 2.228614e-01 2.228614e-01 2.228614e-01 2.228614e-01 2.228614e-01 2.228614e-01 2.228614e-01 2.228614e-01 2.228614e-01 2.228614e-01 2.228614e-01 2.228614e-01 2.228614e-01 2.228614e-01 2.228614e-01 2.228614e-01 2.228614e-01 2.228614e-01 2.228614e-01 2.228614e-01 2.228614e-01 2.228614e-01 2.228614e-01 2.228614e-01 2.228614e-01 2.228614e-01 2.228614e-01 2.228614e-01 2.228614e-01 2.228614e-01 2.228614e-01 2.228614e-01 2.228614e-01 2.228614e-01 2.228614e-01 2.228614e-01 2.228614e-01 2.228614e-01 2.228614e-01 2.228614e-01 2.228614e-01 2.228614e-01 2.228614e-01 2.228614e-01 2.228614e-01 2.228614e-01 2.228614e-01 2.228614e-01 2.228614e-01 2.228614e-01 2.228614e-01 2.228614e-01 2.228614e-01 2.228614e-01 2.228614e-01 2.228614e-01 2.228614e-01 2.228614e-01 2.228614e-01 2.228614e-01 2.228614e-01 2.228614e-01 2.228614e-01 2.228614e-01 2.228614e-01 2.228614e-01 2.228614e-01 2.228614e-01 2.228614e-01 2.228614e-01 2.228614e-01 2.228614e-01 2.228614e-01 2.228614e-01 2.228614e-01 2.228614e-01 2.228614e-01 2.228614e-01 2.228614e-01 2.228614e-01 2.228614e-01 2.228614e-01 2.228614e-01 2.228614e-01 2.228614e-01 2.228614e-01 2.228614e-01 2.228614e-01 2.228614e-01 2.228614e-01 2.228614e-01 2.228614e-01 2.228614e-01 2.228614e-01 2.228614e-01 2.228614e-01 2.228614e-01 2.228614e-01 2.228614e-01 2.228614e-01 2.228614e-01 2.228614e-01 2.228614e-01 2.228614e-01 2.228614e-01 2.228614e-01 2.228614e-01 2.228614e-01 2.228614e-01 2.228614e-01 2.228614e-01 2.228614e-01 2.228614e-01 2.228614e-01 2.228614e-01 2.228614e-01 2.228614e-01 2.228614e-01 2.228614e-01 2.228614e-01 2.228614e-01 2.228614e-01 2.228614e-01 2.228614e-01 2.228614e-01 2.228614e-01 2.228614e-01 2.228614e-01 2.228614e-01 2.228614e-01 2.228614e-01 2.228614e-01 2.228614e-01 2.228614e-01 2.228614e-01 2.228614e-01 2.228614e-01 2.228614e-01 2.228614e-01 2.228614e-01 2.228614e-01 2.228614e-01 2.228614e-01 2.228614e-01 2.228614e-01 2.228614e-01 2.228614e-01 2.228614e-01 2.228614e-01 2.228614e-01 2.228614e-01 2.228614e-01 2.228614e-01 2.228614e-01 2.228614e-01 2.228614e-01 2.228614e-01 2.228614e-01 2.228614e-01 2.228614e-01 2.228614e-01 2.228614e-01 2.228614e-01 2.228614e-01 2.228614e-01 2.228614e-01 2.228614e-01 2.228614e-01 2.228614e-01 2.228614e-01 2.228614e-01 2.228614e-01 2.228614e-01 2.228614e-01 2.228614e-01 2.228614e-01 2.228614e-01 2.228614e-01 2.228614e-01 2.228614e-01 2.228614e-01 2.228614e-01 2.228614e-01 2.228614e-01 2.228614e-01 2.228614e-01 2.228614e-01 2.228614e-01 2.228614e-01 2.228614e-01 2.228614e-01 2.228614e-01 2.228614e-01 2.228614e-01 2.228614e-01 2.228614e-01 2.228614e-01 2.228614e-01 2.228614e-01 2.228614e-01 2.228614e-01 2.228614e-01 2.228614e-01 2.228614e-01 2.228614e-01 2.228614e-01 2.228614e-01 2.228614e-01 2.228614e-01 2.228614e-01 2.228614e-01 2.228614e-01 2.228614e-01 2.228614e-01 2.228614e-01 2.228614e-01 2.228614e-01 2.228614e-01 2.228614e-01 2.228614e-01 2.228614e-01 2.228614e-01 2.228614e-01 2.228614e-01 2.228614e-01 2.228614e-01 2.228614e-01 2.228614e-01 2.228614e-01 2.228614e-01 2.228614e-01 2.228614e-01 2.228614e-01 2.228614e-01 2.228614e-01 2.228614e-01 2.228614e-01 2.228614e-01 2.228614e-01 2.228614e-01 2.228614e-01 2.228614e-01 2.228614e-01 2.228614e-01 2.228614e-01 2.228614e-01 2.228614e-01 2.228614e-01 2.228614e-01 2.228614e-01 2.228614e-01 2.228614e-01 2.228614e-01 2.228614e-01 2.228614e-01 2.228614e-01 2.228614e-01 2.228614e-01 2.228614e-01 2.228614e-01 2.228614e-01 2.228614e-01 2.228614e-01 2.228614e-01 2.228614e-01 2.228614e-01 2.228614e-01 2.228614e-01 2.228614e-01 2.228614e-01 2.228614e-01 2.228614e-01 2.228614e-01 2.228614e-01 2.228614e-01 2.228614e-01 2.228614e-01 2.228614e-01 2.228614e-01 2.228614e-01 2.228614e-01 2.228614e-01 2.228614e-01 2.228614e-01 2.228614e-01 2.228614e-01 2.228614e-01 2.228614e-01 2.228614e-01 2.228614e-01 2.228614e-01 2.228614e-01 2.228614e-01 2.228614e-01 2.228614e-01 2.228614e-01 2.228614e-01 2.228614e-01 2.228614e-01 2.228614e-01 2.228614e-01 2.228614e-01 2.228614e-01 2.228614e-01 2.228614e-01 2.228614e-01 2.228614e-01 2.228614e-01 2.228614e-01 2.228614e-01 2.228614e-01 2.228614e-01 2.228614e-01 2.228614e-01 2.228614e-01 2.228614e-01 2.228614e-01 2.228614e-01 2.228614e-01 2.228614e-01 2.228614e-01 2.228614e-01 2.228614e-01 2.228614e-01 2.228614e-01 2.228614e-01 2.228614e-01 2.228614e-01 2.228614e-01 2.228614e-01 2.228614e-01 2.228614e-01 2.228614e-01 2.228614e-01 2.228614e-01 2.228614e-01 2.228614e-01 2.228614e-01 2.228614e-01 2.228614e-01 2.228614e-01 2.228614e-01 2.228614e-01 2.228614e-01 2.228614e-01 2.228614e-01 2.228614e-01 2.228614e-01 2.228614e-01 2.228614e-01 2.228614e-01 2.228614e-01 2.228614e-01 2.228614e-01 2.228614e-01 2.228614e-01 2.228614e-01 2.228614e-01 2.228614e-01 2.228614e-01 2.228614e-01 2.228614e-01 2.228614e-01 2.228614e-01 2.228614e-01 2.228614e-01 2.228614e-01 2.228614e-01 2.228614e-01 2.228614e-01 2.228614e-01 2.228614e-01 2.228614e-01 2.228614e-01 2.228614e-01 2.228614e-01 2.228614e-01 2.228614e-01 2.228614e-01 2.228614e-01 2.228614e-01 2.228614e-01 2.228614e-01 2.228614e-01 2.228614e-01 2.228614e-01 2.228614e-01 2.228614e-01 2.228614e-01 2.228614e-01 2.228614e-01 2.228614e-01 2.228614e-01 2.228614e-01 2.228614e-01 2.228614e-01 2.228614e-01 2.228614e-01 2.228614e-01 2.228614e-01 2.228614e-01 2.228614e-01 2.228614e-01 2.228614e-01 2.228614e-01 2.228614e-01 2.228614e-01 2.228614e-01 2.228614e-01 2.228614e-01 2.228614e-01 2.228614e-01 2.228614e-01 2.228614e-01 2.228614e-01 2.228614e-01 2.228614e-01 2.228614e-01 2.228614e-01 2.228614e-01 2.228614e-01 2.228614e-01 2.228614e-01 2.228614e-01 2.228614e-01 2.228614e-01 2.228614e-01 2.228614e-01 2.228614e-01 2.228614e-01 2.228614e-01 2.228614e-01 2.228614e-01 2.228614e-01 2.228614e-01 2.228614e-01 2.228614e-01 2.228614e-01 2.228614e-01 2.228614e-01 2.228614e-01 2.228614e-01 2.228614e-01 2.228614e-01 2.228614e-01 2.228614e-01 2.228614e-01 2.228614e-01 2.228614e-01 2.228614e-01 2.228614e-01 2.228614e-01 2.228614e-01 2.228614e-01 2.228614e-01 2.228614e-01 2.228614e-01 2.228614e-01 2.228614e-01 2.228614e-01 2.228614e-01 2.228614e-01 2.228614e-01 2.228614e-01 2.228614e-01 2.228614e-01 2.228614e-01 2.228614e-01 2.228614e-01 2.228614e-01 2.228614e-01 2.228614e-01 2.228614e-01 2.228614e-01 2.228614e-01 2.228614e-01 2.228614e-01 2.228614e-01 2.228614e-01 2.228614e-01 2.228614e-01 2.228614e-01 2.228614e-01 2.228614e-01 2.228614e-01 2.228614e-01 2.228614e-01 2.228614e-01 2.228614e-01 2.228614e-01 2.228614e-01 2.228614e-01 2.228614e-01 2.228614e-01 2.228614e-01 2.228614e-01 2.228614e-01 2.228614e-01 2.228614e-01 2.228614e-01 2.228614e-01 2.228614e-01 2.228614e-01 2.228614e-01 2.228614e-01 2.228614e-01 2.228614e-01 2.228614e-01 2.228614e-01 2.228614e-01 2.228614e-01 2.228614e-01 2.228614e-01 2.228614e-01 2.228614e-01 2.228614e-01 2.228614e-01 2.228614e-01 2.228614e-01 2.228614e-01 2.228614e-01 2.228614e-01 2.228614e-01 2.228614e-01 2.228614e-01 2.228614e-01 2.228614e-01 2.228614e-01 2.228614e-01 2.228614e-01 2.228614e-01 2.228614e-01 2.228614e-01 2.228614e-01 2.228614e-01 2.228614e-01 2.228614e-01 2.228614e-01 2.228614e-01 2.228614e-01 2.228614e-01 2.228614e-01 2.228614e-01 2.228614e-01 2.228614e-01 2.228614e-01 2.228614e-01 2.228614e-01 2.228614e-01 2.228614e-01 2.228614e-01 2.228614e-01 2.228614e-01 2.228614e-01 2.228614e-01 2.228614e-01 2.228614e-01 2.228614e-01 2.228614e-01 2.228614e-01 2.228614e-01 2.228614e-01 2.228614e-01 2.228614e-01 2.228614e-01 2.228614e-01 2.228614e-01 2.228614e-01 2.228614e-01 2.228614e-01 2.228614e-01 2.228614e-01 2.228614e-01 2.228614e-01 2.228614e-01 2.228614e-01 2.228614e-01 2.228614e-01 2.228614e-01 2.228614e-01 2.228614e-01 2.228614e-01 2.228614e-01 2.228614e-01 2.228614e-01 2.228614e-01 2.228614e-01 2.228614e-01 2.228614e-01 2.228614e-01 2.228614e-01 2.228614e-01 2.228614e-01 2.228614e-01 2.228614e-01 2.228614e-01 2.228614e-01 2.228614e-01 2.228614e-01 2.228614e-01 2.228614e-01 2.228614e-01 2.228614e-01 2.228614e-01 2.228614e-01 2.228614e-01 2.228614e-01 2.228614e-01 2.228614e-01 2.228614e-01 2.228614e-01 2.228614e-01 2.228614e-01 2.228614e-01 2.228614e-01 2.228614e-01 2.228614e-01 2.228614e-01 2.228614e-01 2.228614e-01 2.228614e-01 2.228614e-01 2.228614e-01 2.228614e-01 2.228614e-01 2.228614e-01 2.228614e-01 2.228614e-01 2.228614e-01 2.228614e-01 2.228614e-01 2.228614e-01 2.228614e-01 2.228614e-01 2.228614e-01 2.228614e-01 2.228614e-01 2.228614e-01 2.228614e-01 2.228614e-01 2.228614e-01 2.228614e-01 2.228614e-01 2.228614e-01 2.228614e-01 2.228614e-01 2.228614e-01 2.228614e-01 2.228614e-01 2.228614e-01 2.228614e-01 2.228614e-01 2.228614e-01 2.228614e-01 2.228614e-01 2.228614e-01 2.228614e-01 2.228614e-01 2.228614e-01 2.228614e-01 2.228614e-01 2.228614e-01 2.228614e-01 2.228614e-01 2.228614e-01 2.228614e-01 2.228614e-01 2.228614e-01 2.228614e-01 2.228614e-01 2.228614e-01 2.228614e-01 2.228614e-01 2.228614e-01 2.228614e-01 2.228614e-01 2.228614e-01 2.228614e-01 2.228614e-01 2.228614e-01 2.228614e-01 2.228614e-01 2.228614e-01 2.228614e-01 2.228614e-01 2.228614e-01 2.228614e-01 2.228614e-01 2.228614e-01 2.228614e-01 2.228614e-01 2.228614e-01 2.228614e-01 2.228614e-01 2.228614e-01 2.228614e-01 2.228614e-01 2.228614e-01 2.228614e-01 2.228614e-01 2.228614e-01 2.228614e-01 2.228614e-01 2.228614e-01 2.228614e-01 2.228614e-01 2.228614e-01 2.228614e-01 2.228614e-01 2.228614e-01 2.228614e-01 2.228614e-01 2.228614e-01 2.228614e-01 2.228614e-01 2.228614e-01 2.228614e-01 2.228614e-01 2.228614e-01 2.228614e-01 2.228614e-01 2.228614e-01 2.228614e-01 2.228614e-01 2.228614e-01 2.228614e-01 2.228614e-01 2.228614e-01 2.228614e-01 2.228614e-01 2.228614e-01 2.228614e-01 2.228614e-01 2.228614e-01 2.228614e-01 2.228614e-01 2.228614e-01 2.228614e-01 2.228614e-01 2.228614e-01 2.228614e-01 2.228614e-01 2.228614e-01 2.228614e-01 2.228614e-01 2.228614e-01 2.228614e-01 2.228614e-01 2.228614e-01 2.228614e-01 2.228614e-01 2.228614e-01 2.228614e-01 2.228614e-01 2.228614e-01 2.228614e-01 2.228614e-01 2.228614e-01 2.228614e-01 2.228614e-01 2.228614e-01 2.228614e-01 2.228614e-01 2.228614e-01 2.228614e-01 2.228614e-01 2.228614e-01 2.228614e-01 2.228614e-01 2.228614e-01 2.228614e-01 2.228614e-01 2.228614e-01 2.228614e-01 2.228614e-01 2.228614e-01 2.228614e-01 2.228614e-01 2.228614e-01 2.228614e-01 2.228614e-01 2.228614e-01 2.228614e-01 2.228614e-01 2.228614e-01 2.228614e-01 2.228614e-01 2.228614e-01 2.228614e-01 2.228614e-01 2.228614e-01 2.228614e-01 2.228614e-01 2.228614e-01 2.228614e-01 2.228614e-01 2.228614e-01 2.228614e-01 2.228614e-01 2.228614e-01 2.228614e-01 2.228614e-01 2.228614e-01 2.228614e-01 2.228614e-01 2.228614e-01 2.228614e-01 2.228614e-01 2.228614e-01 2.228614e-01 2.228614e-01 2.228614e-01 2.228614e-01 2.228614e-01 2.228614e-01 2.228614e-01 2.228614e-01 2.228614e-01 2.228614e-01 2.228614e-01 2.228614e-01 2.228614e-01 2.228614e-01 2.228614e-01 2.228614e-01 2.228614e-01 2.228614e-01 2.228614e-01 2.228614e-01 2.228614e-01 2.228614e-01 2.228614e-01 2.228614e-01 2.228614e-01 2.228614e-01 2.228614e-01 2.228614e-01 2.228614e-01 2.228614e-01 2.228614e-01 2.228614e-01 2.228614e-01 2.228614e-01 2.228614e-01 2.228614e-01 2.228614e-01 2.228614e-01 2.228614e-01 2.228614e-01 2.228614e-01 2.228614e-01 2.228614e-01 2.228614e-01 2.228614e-01 2.228614e-01 2.228614e-01 2.228614e-01 2.228614e-01 2.228614e-01 2.228614e-01 2.228614e-01 2.228614e-01 2.228614e-01 2.228614e-01 2.228614e-01 2.228614e-01 2.228614e-01 2.228614e-01 2.228614e-01 2.228614e-01 2.228614e-01 2.228614e-01 2.228614e-01 2.228614e-01 2.228614e-01 2.228614e-01 2.228614e-01 2.228614e-01 2.228614e-01 2.228614e-01 2.228614e-01 2.228614e-01 2.228614e-01 2.228614e-01 2.228614e-01 2.228614e-01 2.228614e-01 2.228614e-01 2.228614e-01 2.228614e-01 2.228614e-01 2.228614e-01 2.228614e-01 2.228614e-01 2.228614e-01 2.228614e-01 2.228614e-01 2.228614e-01 2.228614e-01 2.228614e-01 2.228614e-01 2.228614e-01 2.228614e-01 2.228614e-01 2.228614e-01 2.228614e-01 2.228614e-01 2.228614e-01 2.228614e-01 2.228614e-01 2.228614e-01 2.228614e-01 2.228614e-01 2.228614e-01 2.228614e-01 2.228614e-01 2.228614e-01 2.228614e-01 2.228614e-01 2.228614e-01 2.228614e-01 2.228614e-01 2.228614e-01 2.228614e-01 2.228614e-01 2.228614e-01 2.228614e-01 2.228614e-01 2.228614e-01 2.228614e-01 2.228614e-01 2.228614e-01 2.228614e-01 2.228614e-01 2.228614e-01 2.228614e-01 2.228614e-01 2.228614e-01 2.228614e-01 2.228614e-01 2.228614e-01 2.228614e-01 2.228614e-01 2.228614e-01 2.228614e-01 2.228614e-01 2.228614e-01 2.228614e-01 2.228614e-01 
3.075777e+04 1.766348e+04 1.469624e+04 1.208624e+04 9.034174e+03 3.020679e+02 6.367077e-01 5.597494e-01 4.895679e-01 3.528637e-01 3.053646e-01 3.053646e-01 3.053646e-01 3.053646e-01 3.053646e-01 2.596435e-01 2.596435e-01 2.596435e-01 2.596435e-01 2.596435e-01 2.402627e-01 2.402627e-01 2.402627e-01 2.402627e-01 2.396916e-01 2.396916e-01 2.396916e-01 2.396916e-01 2.396916e-01 2.378738e-01 2.372499e-01 2.372499e-01 2.371336e-01 2.371044e-01 2.371044e-01 2.366603e-01 2.343505e-01 2.343505e-01 2.332266e-01 2.332266e-01 2.332266e-01 2.307454e-01 2.307454e-01 2.307454e-01 2.307454e-01 2.306665e-01 2.267110e-01 2.258942e-01 2.237295e-01 2.231187e-01 2.231187e-01 2.231187e-01 2.231187e-01 2.231187e-01 2.231187e-01 2.231187e-01 2.229580e-01 2.229580e-01 2.229580e-01 2.229498e-01 2.229261e-01 2.229261e-01 2.229261e-01 2.229157e-01 2.228658e-01 2.228658e-01 2.228631e-01 2.228621e-01 2.228621e-01 2.228621e-01 2.228621e-01 2.228621e-01 2.228621e-01 2.228614e-01 2.228614e-01 2.228614e-01 2.228614e-01 2.228614e-01 2.228614e-01 2.228614e-01 2.228614e-01 2.228614e-01 2.228614e-01 2.228614e-01 2.228614e-01 2.228614e-01 2.228614e-01 2.228614e-01 2.228614e-01 2.228614e-01 2.228614e-01 2.228614e-01 2.228614e-01 2.228614e-01 2.228614e-01 2.228614e-01 2.228614e-01 2.228614e-01 2.228614e-01 2.228614e-01 2.228614e-01 2.228614e-01 2.228614e-01 2.228614e-01 2.228614e-01 2.228614e-01 2.228614e-01 2.228614e-01 2.228614e-01 2.228614e-01 2.228614e-01 2.228614e-01 2.228614e-01 2.228614e-01 2.228614e-01 2.228614e-01 2.228614e-01 2.228614e-01 2.228614e-01 2.228614e-01 2.228614e-01 2.228614e-01 2.228614e-01 2.228614e-01 2.228614e-01 2.228614e-01 2.228614e-01 2.228614e-01 2.228614e-01 2.228614e-01 2.228614e-01 2.228614e-01 2.228614e-01 2.228614e-01 2.228614e-01 2.228614e-01 2.228614e-01 2.228614e-01 2.228614e-01 2.228614e-01 2.228614e-01 2.228614e-01 2.228614e-01 2.228614e-01 2.228614e-01 2.228614e-01 2.228614e-01 2.228614e-01 2.228614e-01 2.228614e-01 2.228614e-01 2.228614e-01 2.228614e-01 2.228614e-01 2.228614e-01 2.228614e-01 2.228614e-01 2.228614e-01 2.228614e-01 2.228614e-01 2.228614e-01 2.228614e-01 2.228614e-01 2.228614e-01 2.228614e-01 2.228614e-01 2.228614e-01 2.228614e-01 2.228614e-01 2.228614e-01 2.228614e-01 2.228614e-01 2.228614e-01 2.228614e-01 2.228614e-01 2.228614e-01 2.228614e-01 2.228614e-01 2.228614e-01 2.228614e-01 2.228614e-01 2.228614e-01 2.228614e-01 2.228614e-01 2.228614e-01 2.228614e-01 2.228614e-01 2.228614e-01 2.228614e-01 2.228614e-01 2.228614e-01 2.228614e-01 2.228614e-01 2.228614e-01 2.228614e-01 2.228614e-01 2.228614e-01 2.228614e-01 2.228614e-01 2.228614e-01 2.228614e-01 2.228614e-01 2.228614e-01 2.228614e-01 2.228614e-01 2.228614e-01 2.228614e-01 2.228614e-01 2.228614e-01 2.228614e-01 2.228614e-01 2.228614e-01 2.228614e-01 2.228614e-01 2.228614e-01 2.228614e-01 2.228614e-01 2.228614e-01 2.228614e-01 2.228614e-01 2.228614e-01 2.228614e-01 2.228614e-01 2.228614e-01 2.228614e-01 2.228614e-01 2.228614e-01 2.228614e-01 2.228614e-01 2.228614e-01 2.228614e-01 2.228614e-01 2.228614e-01 2.228614e-01 2.228614e-01 2.228614e-01 2.228614e-01 2.228614e-01 2.228614e-01 2.228614e-01 2.228614e-01 2.228614e-01 2.228614e-01 2.228614e-01 2.228614e-01 2.228614e-01 2.228614e-01 2.228614e-01 2.228614e-01 2.228614e-01 2.228614e-01 2.228614e-01 2.228614e-01 2.228614e-01 2.228614e-01 2.228614e-01 2.228614e-01 2.228614e-01 2.228614e-01 2.228614e-01 2.228614e-01 2.228614e-01 2.228614e-01 2.228614e-01 2.228614e-01 2.228614e-01 2.228614e-01 2.228614e-01 2.228614e-01 2.228614e-01 2.228614e-01 2.228614e-01 2.228614e-01 2.228614e-01 2.228614e-01 2.228614e-01 2.228614e-01 2.228614e-01 2.228614e-01 2.228614e-01 2.228614e-01 2.228614e-01 2.228614e-01 2.228614e-01 2.228614e-01 2.228614e-01 2.228614e-01 2.228614e-01 2.228614e-01 2.228614e-01 2.228614e-01 2.228614e-01 2.228614e-01 2.228614e-01 2.228614e-01 2.228614e-01 2.228614e-01 2.228614e-01 2.228614e-01 2.228614e-01 2.228614e-01 2.228614e-01 2.228614e-01 2.228614e-01 2.228614e-01 2.228614e-01 2.228614e-01 2.228614e-01 2.228614e-01 2.228614e-01 2.228614e-01 2.228614e-01 2.228614e-01 2.228614e-01 2.228614e-01 2.228614e-01 2.228614e-01 2.228614e-01 2.228614e-01 2.228614e-01 2.228614e-01 2.228614e-01 2.228614e-01 2.228614e-01 2.228614e-01 2.228614e-01 2.228614e-01 2.228614e-01 2.228614e-01 2.228614e-01 2.228614e-01 2.228614e-01 2.228614e-01 2.228614e-01 2.228614e-01 2.228614e-01 2.228614e-01 2.228614e-01 2.228614e-01 2.228614e-01 2.228614e-01 2.228614e-01 2.228614e-01 2.228614e-01 2.228614e-01 2.228614e-01 2.228614e-01 2.228614e-01 2.228614e-01 2.228614e-01 2.228614e-01 2.228614e-01 2.228614e-01 2.228614e-01 2.228614e-01 2.228614e-01 2.228614e-01 2.228614e-01 2.228614e-01 2.228614e-01 2.228614e-01 2.228614e-01 2.228614e-01 2.228614e-01 2.228614e-01 2.228614e-01 2.228614e-01 2.228614e-01 2.228614e-01 2.228614e-01 2.228614e-01 2.228614e-01 2.228614e-01 2.228614e-01 2.228614e-01 2.228614e-01 2.228614e-01 2.228614e-01 2.228614e-01 2.228614e-01 2.228614e-01 2.228614e-01 2.228614e-01 2.228614e-01 2.228614e-01 2.228614e-01 2.228614e-01 2.228614e-01 2.228614e-01 2.228614e-01 2.228614e-01 2.228614e-01 2.228614e-01 2.228614e-01 2.228614e-01 2.228614e-01 2.228614e-01 2.228614e-01 2.228614e-01 2.228614e-01 2.228614e-01 2.228614e-01 2.228614e-01 2.228614e-01 2.228614e-01 2.228614e-01 2.228614e-01 2.228614e-01 2.228614e-01 2.228614e-01 2.228614e-01 2.228614e-01 2.228614e-01 2.228614e-01 2.228614e-01 2.228614e-01 2.228614e-01 2.228614e-01 2.228614e-01 2.228614e-01 2.228614e-01 2.228614e-01 2.228614e-01 2.228614e-01 2.228614e-01 2.228614e-01 2.228614e-01 2.228614e-01 2.228614e-01 2.228614e-01 2.228614e-01 2.228614e-01 2.228614e-01 2.228614e-01 2.228614e-01 2.228614e-01 2.228614e-01 2.228614e-01 2.228614e-01 2.228614e-01 2.228614e-01 2.228614e-01 2.228614e-01 2.228614e-01 2.228614e-01 2.228614e-01 2.228614e-01 2.228614e-01 2.228614e-01 2.228614e-01 2.228614e-01 2.228614e-01 2.228614e-01 2.228614e-01 2.228614e-01 2.228614e-01 2.228614e-01 2.228614e-01 2.228614e-01 2.228614e-01 2.228614e-01 2.228614e-01 2.228614e-01 2.228614e-01 2.228614e-01 2.228614e-01 2.228614e-01 2.228614e-01 2.228614e-01 2.228614e-01 2.228614e-01 2.228614e-01 2.228614e-01 2.228614e-01 2.228614e-01 2.228614e-01 2.228614e-01 2.228614e-01 2.228614e-01 2.228614e-01 2.228614e-01 2.228614e-01 2.228614e-01 2.228614e-01 2.228614e-01 2.228614e-01 2.228614e-01 2.228614e-01 2.228614e-01 2.228614e-01 2.228614e-01 2.228614e-01 2.228614e-01 2.228614e-01 2.228614e-01 2.228614e-01 2.228614e-01 2.228614e-01 2.228614e-01 2.228614e-01 2.228614e-01 2.228614e-01 2.228614e-01 2.228614e-01 2.228614e-01 2.228614e-01 2.228614e-01 2.228614e-01 2.228614e-01 2.228614e-01 2.228614e-01 2.228614e-01 2.228614e-01 2.228614e-01 2.228614e-01 2.228614e-01 2.228614e-01 2.228614e-01 2.228614e-01 2.228614e-01 2.228614e-01 2.228614e-01 2.228614e-01 2.228614e-01 2.228614e-01 2.228614e-01 2.228614e-01 2.228614e-01 2.228614e-01 2.228614e-01 2.228614e-01 2.228614e-01 2.228614e-01 2.228614e-01 2.228614e-01 2.228614e-01 2.228614e-01 2.228614e-01 2.228614e-01 2.228614e-01 2.228614e-01 2.228614e-01 2.228614e-01 2.228614e-01 2.228614e-01 2.228614e-01 2.228614e-01 2.228614e-01 2.228614e-01 2.228614e-01 2.228614e-01 2.228614e-01 2.228614e-01 2.228614e-01 2.228614e-01 2.228614e-01 2.228614e-01 2.228614e-01 2.228614e-01 2.228614e-01 2.228614e-01 2.228614e-01 2.228614e-01 2.228614e-01 2.228614e-01 2.228614e-01 2.228614e-01 2.228614e-01 2.228614e-01 2.228614e-01 2.228614e-01 2.228614e-01 2.228614e-01 2.228614e-01 2.228614e-01 2.228614e-01 2.228614e-01 2.228614e-01 2.228614e-01 2.228614e-01 2.228614e-01 2.228614e-01 2.228614e-01 2.228614e-01 2.228614e-01 2.228614e-01 2.228614e-01 2.228614e-01 2.228614e-01 2.228614e-01 2.228614e-01 2.228614e-01 2.228614e-01 2.228614e-01 2.228614e-01 2.228614e-01 2.228614e-01 2.228614e-01 2.228614e-01 2.228614e-01 2.228614e-01 2.228614e-01 2.228614e-01 2.228614e-01 2.228614e-01 2.228614e-01 2.228614e-01 2.228614e-01 2.228614e-01 2.228614e-01 2.228614e-01 2.228614e-01 2.228614e-01 2.228614e-01 2.228614e-01 2.228614e-01 2.228614e-01 2.228614e-01 2.228614e-01 2.228614e-01 2.228614e-01 2.228614e-01 2.228614e-01 2.228614e-01 2.228614e-01 2.228614e-01 2.228614e-01 2.228614e-01 2.228614e-01 2.228614e-01 2.228614e-01 2.228614e-01 2.228614e-01 2.228614e-01 2.228614e-01 2.228614e-01 2.228614e-01 2.228614e-01 2.228614e-01 2.228614e-01 2.228614e-01 2.228614e-01 2.228614e-01 2.228614e-01 2.228614e-01 2.228614e-01 2.228614e-01 2.228614e-01 2.228614e-01 2.228614e-01 2.228614e-01 2.228614e-01 2.228614e-01 2.228614e-01 2.228614e-01 2.228614e-01 2.228614e-01 2.228614e-01 2.228614e-01 2.228614e-01 2.228614e-01 2.228614e-01 2.228614e-01 2.228614e-01 2.228614e-01 2.228614e-01 2.228614e-01 2.228614e-01 2.228614e-01 2.228614e-01 2.228614e-01 2.228614e-01 2.228614e-01 2.228614e-01 2.228614e-01 2.228614e-01 2.228614e-01 2.228614e-01 2.228614e-01 2.228614e-01 2.228614e-01 2.228614e-01 2.228614e-01 2.228614e-01 2.228614e-01 2.228614e-01 2.228614e-01 2.228614e-01 2.228614e-01 2.228614e-01 2.228614e-01 2.228614e-01 2.228614e-01 2.228614e-01 2.228614e-01 2.228614e-01 2.228614e-01 2.228614e-01 2.228614e-01 2.228614e-01 2.228614e-01 2.228614e-01 2.228614e-01 2.228614e-01 2.228614e-01 2.228614e-01 2.228614e-01 2.228614e-01 2.228614e-01 2.228614e-01 2.228614e-01 2.228614e-01 2.228614e-01 2.228614e-01 2.228614e-01 2.228614e-01 2.228614e-01 2.228614e-01 2.228614e-01 2.228614e-01 2.228614e-01 2.228614e-01 2.228614e-01 2.228614e-01 2.228614e-01 2.228614e-01 2.228614e-01 2.228614e-01 2.228614e-01 2.228614e-01 2.228614e-01 2.228614e-01 2.228614e-01 2.228614e-01 2.228614e-01 2.228614e-01 2.228614e-01 2.228614e-01 2.228614e-01 2.228614e-01 2.228614e-01 2.228614e-01 2.228614e-01 2.228614e-01 2.228614e-01 2.228614e-01 2.228614e-01 2.228614e-01 2.228614e-01 2.228614e-01 2.228614e-01 2.228614e-01 2.228614e-01 2.228614e-01 2.228614e-01 2.228614e-01 2.228614e-01 2.228614e-01 2.228614e-01 2.228614e-01 2.228614e-01 2.228614e-01 2.228614e-01 2.228614e-01 2.228614e-01 2.228614e-01 2.228614e-01 2.228614e-01 2.228614e-01 2.228614e-01 2.228614e-01 2.228614e-01 2.228614e-01 2.228614e-01 2.228614e-01 2.228614e-01 2.228614e-01 2.228614e-01 2.228614e-01 2.228614e-01 2.228614e-01 2.228614e-01 2.228614e-01 2.228614e-01 2.228614e-01 2.228614e-01 2.228614e-01 2.228614e-01 2.228614e-01 2.228614e-01 2.228614e-01 2.228614e-01 2.228614e-01 2.228614e-01 2.228614e-01 2.228614e-01 2.228614e-01 2.228614e-01 2.228614e-01 2.228614e-01 2.228614e-01 2.228614e-01 2.228614e-01 2.228614e-01 2.228614e-01 2.228614e-01 2.228614e-01 2.228614e-01 2.228614e-01 2.228614e-01 2.228614e-01 2.228614e-01 2.228614e-01 2.228614e-01 2.228614e-01 2.228614e-01 2.228614e-01 2.228614e-01 2.228614e-01 2.228614e-01 2.228614e-01 2.228614e-01 2.228614e-01 2.228614e-01 2.228614e-01 2.228614e-01 2.228614e-01 2.228614e-01 2.228614e-01 2.228614e-01 2.228614e-01 2.228614e-01 2.228614e-01 2.228614e-01 2.228614e-01 2.228614e-01 2.228614e-01 2.228614e-01 2.228614e-01 2.228614e-01 2.228614e-01 2.228614e-01 2.228614e-01 2.228614e-01 2.228614e-01 2.228614e-01 2.228614e-01 2.228614e-01 2.228614e-01 2.228614e-01 2.228614e-01 2.228614e-01 2.228614e-01 2.228614e-01 2.228614e-01 2.228614e-01 2.228614e-01 2.228614e-01 2.228614e-01 2.228614e-01 2.228614e-01 2.228614e-01 2.228614e-01 2.228614e-01 2.228614e-01 2.228614e-01 2.228614e-01 2.228614e-01 2.228614e-01 2.228614e-01 2.228614e-01 2.228614e-01 2.228614e-01 2.228614e-01 2.228614e-01 2.228614e-01 2.228614e-01 2.228614e-01 2.228614e-01 2.228614e-01 2.228614e-01 2.228614e-01 2.228614e-01 2.228614e-01 2.228614e-01 2.228614e-01 2.228614e-01 2.228614e-01 2.228614e-01 2.228614e-01 2.228614e-01 2.228614e-01 2.228614e-01 2.228614e-01 2.228614e-01 2.228614e-01 2.228614e-01 2.228614e-01 2.228614e-01 2.228614e-01 2.228614e-01 2.228614e-01 2.228614e-01 2.228614e-01 2.228614e-01 2.228614e-01 2.228614e-01 2.228614e-01 2.228614e-01 2.228614e-01 2.228614e-01 2.228614e-01 2.228614e-01 2.228614e-01 2.228614e-01 2.228614e-01 2.228614e-01 2.228614e-01 2.228614e-01 2.228614e-01 2.228614e-01 2.228614e-01 2.228614e-01 2.228614e-01 2.228614e-01 2.228614e-01 2.228614e-01 2.228614e-01 2.228614e-01 2.228614e-01 2.228614e-01 2.228614e-01 2.228614e-01 2.228614e-01 2.228614e-01 2.228614e-01 2.228614e-01 2.228614e-01 2.228614e-01 2.228614e-01 2.228614e-01 2.228614e-01 2.228614e-01 2.228614e-01 2.228614e-01 2.228614e-01 2.228614e-01 2.228614e-01 2.228614e-01 2.228614e-01 2.228614e-01 2.228614e-01 2.228614e-01 2.228614e-01 2.228614e-01 2.228614e-01 2.228614e-01 2.228614e-01 2.228614e-01 2.228614e-01 2.228614e-01 2.228614e-01 2.228614e-01 2.228614e-01 2.228614e-01 2.228614e-01 2.228614e-01 2.228614e-01 2.228614e-01 2.228614e-01 2.228614e-01 2.228614e-01 2.228614e-01 2.228614e-01 2.228614e-01 2.228614e-01 2.228614e-01 2.228614e-01 2.228614e-01 2.228614e-01 2.228614e-01 2.228614e-01 2.228614e-01 2.228614e-01 2.228614e-01 2.228614e-01 2.228614e-01 2.228614e-01 2.228614e-01 2.228614e-01 2.228614e-01 2.228614e-01 2.228614e-01 2.228614e-01 2.228614e-01 2.228614e-01 2.228614e-01 2.228614e-01 2.228614e-01 2.228614e-01 2.228614e-01 2.228614e-01 2.228614e-01 2.228614e-01 2.228614e-01 2.228614e-01 2.228614e-01 2.228614e-01 2.228614e-01 2.228614e-01 2.228614e-01 2.228614e-01 2.228614e-01 2.228614e-01 2.228614e-01 2.228614e-01 2.228614e-01 2.228614e-01 2.228614e-01 2.228614e-01 2.228614e-01 2.228614e-01 2.228614e-01 2.228614e-01 2.228614e-01 2.228614e-01 2.228614e-01 2.228614e-01 2.228614e-01 2.228614e-01 2.228614e-01 2.228614e-01 2.228614e-01 2.228614e-01 2.228614e-01 2.228614e-01 2.228614e-01 2.228614e-01 2.228614e-01 2.228614e-01 2.228614e-01 2.228614e-01 2.228614e-01 2.228614e-01 2.228614e-01 2.228614e-01 2.228614e-01 2.228614e-01 2.228614e-01 2.228614e-01 2.228614e-01 2.228614e-01 2.228614e-01 2.228614e-01 2.228614e-01 2.228614e-01 2.228614e-01 2.228614e-01 2.228614e-01 2.228614e-01 2.228614e-01 2.228614e-01 2.228614e-01 2.228614e-01 2.228614e-01 2.228614e-01 2.228614e-01 2.228614e-01 2.228614e-01 2.228614e-01 2.228614e-01 2.228614e-01 2.228614e-01 2.228614e-01 2.228614e-01 2.228614e-01 2.228614e-01 2.228614e-01 2.228614e-01 2.228614e-01 2.228614e-01 2.228614e-01 2.228614e-01 2.228614e-01 2.228614e-01 2.228614e-01 2.228614e-01 2.228614e-01 2.228614e-01 2.228614e-01 2.228614e-01 2.228614e-01 2.228614e-01 2.228614e-01 2.228614e-01 2.228614e-01 2.228614e-01 2.228614e-01 2.228614e-01 2.228614e-01 2.228614e-01 2.228614e-01 2.228614e-01 2.228614e-01 2.228614e-01 2.228614e-01 2.228614e-01 2.228614e-01 2.228614e-01 2.228614e-01 2.228614e-01 2.228614e-01 2.228614e-01 2.228614e-01 2.228614e-01 2.228614e-01 2.228614e-01 2.228614e-01 2.228614e-01 2.228614e-01 2.228614e-01 2.228614e-01 2.228614e-01 2.228614e-01 2.228614e-01 2.228614e-01 2.228614e-01 2.228614e-01 2.228614e-01 2.228614e-01 2.228614e-01 2.228614e-01 2.228614e-01 2.228614e-01 2.228614e-01 2.228614e-01 2.228614e-01 2.228614e-01 2.228614e-01 2.228614e-01 2.228614e-01 2.228614e-01 2.228614e-01 2.228614e-01 2.228614e-01 2.228614e-01 2.228614e-01 2.228614e-01 2.228614e-01 2.228614e-01 2.228614e-01 2.228614e-01 2.228614e-01 2.228614e-01 2.228614e-01 2.228614e-01 2.228614e-01 2.228614e-01 2.228614e-01 2.228614e-01 2.228614e-01 2.228614e-01 2.228614e-01 2.228614e-01 2.228614e-01 2.228614e-01 2.228614e-01 2.228614e-01 2.228614e-01 2.228614e-01 2.228614e-01 2.228614e-01 2.228614e-01 2.228614e-01 2.228614e-01 2.228614e-01 2.228614e-01 2.228614e-01 2.228614e-01 2.228614e-01 2.228614e-01 2.228614e-01 2.228614e-01 2.228614e-01 2.228614e-01 2.228614e-01 2.228614e-01 2.228614e-01 2.228614e-01 2.228614e-01 2.228614e-01 2.228614e-01 2.228614e-01 2.228614e-01 2.228614e-01 2.228614e-01 2.228614e-01 2.228614e-01 2.228614e-01 2.228614e-01 2.228614e-01 2.228614e-01 2.228614e-01 2.228614e-01 2.228614e-01 2.228614e-01 2.228614e-01 2.228614e-01 2.228614e-01 2.228614e-01 2.228614e-01 2.228614e-01 2.228614e-01 2.228614e-01 2.228614e-01 2.228614e-01 2.228614e-01 2.228614e-01 2.228614e-01 2.228614e-01 2.228614e-01 2.228614e-01 2.228614e-01 2.228614e-01 2.228614e-01 2.228614e-01 2.228614e-01 2.228614e-01 2.228614e-01 2.228614e-01 2.228614e-01 2.228614e-01 2.228614e-01 2.228614e-01 2.228614e-01 2.228614e-01 2.228614e-01 2.228614e-01 2.228614e-01 2.228614e-01 2.228614e-01 2.228614e-01 2.228614e-01 2.228614e-01 2.228614e-01 2.228614e-01 2.228614e-01 2.228614e-01 2.228614e-01 2.228614e-01 2.228614e-01 2.228614e-01 2.228614e-01 2.228614e-01 2.228614e-01 2.228614e-01 2.228614e-01 2.228614e-01 2.228614e-01 2.228614e-01 2.228614e-01 2.228614e-01 2.228614e-01 2.228614e-01 2.228614e-01 2.228614e-01 2.228614e-01 2.228614e-01 2.228614e-01 2.228614e-01 2.228614e-01 2.228614e-01 2.228614e-01 2.228614e-01 2.228614e-01 2.228614e-01 2.228614e-01 2.228614e-01 2.228614e-01 2.228614e-01 2.228614e-01 2.228614e-01 2.228614e-01 2.228614e-01 2.228614e-01 2.228614e-01 2.228614e-01 2.228614e-01 2.228614e-01 2.228614e-01 2.228614e-01 2.228614e-01 2.228614e-01 2.228614e-01 2.228614e-01 2.228614e-01 2.228614e-01 2.228614e-01 2.228614e-01 2.228614e-01 2.228614e-01 2.228614e-01 2.228614e-01 2.228614e-01 2.228614e-01 2.228614e-01 2.228614e-01 2.228614e-01 2.228614e-01 2.228614e-01 2.228614e-01 2.228614e-01 2.228614e-01 2.228614e-01 2.228614e-01 2.228614e-01 2.228614e-01 2.228614e-01 2.228614e-01 2.228614e-01 2.228614e-01 2.228614e-01 2.228614e-01 2.228614e-01 2.228614e-01 2.228614e-01 2.228614e-01 2.228614e-01 2.228614e-01 2.228614e-01 2.228614e-01 2.228614e-01 2.228614e-01 2.228614e-01 2.228614e-01 2.228614e-01 2.228614e-01 2.228614e-01 2.228614e-01 2.228614e-01 2.228614e-01 2.228614e-01 2.228614e-01 2.228614e-01 2.228614e-01 2.228614e-01 2.228614e-01 2.228614e-01 2.228614e-01 2.228614e-01 2.228614e-01 2.228614e-01 2.228614e-01 2.228614e-01 2.228614e-01 2.228614e-01 2.228614e-01 2.228614e-01 2.228614e-01 2.228614e-01 2.228614e-01 2.228614e-01 2.228614e-01 2.228614e-01 2.228614e-01 2.228614e-01 2.228614e-01 2.228614e-01 2.228614e-01 2.228614e-01 2.228614e-01 2.228614e-01 2.228614e-01 2.228614e-01 2.228614e-01 2.228614e-01 2.228614e-01 2.228614e-01 2.228614e-01 2.228614e-01 2.228614e-01 2.228614e-01 2.228614e-01 2.228614e-01 2.228614e-01 2.228614e-01 2.228614e-01 2.228614e-01 2.228614e-01 2.228614e-01 2.228614e-01 2.228614e-01 2.228614e-01 2.228614e-01 2.228614e-01 2.228614e-01 2.228614e-01 2.228614e-01 2.228614e-01 2.228614e-01 2.228614e-01 2.228614e-01 2.228614e-01 2.228614e-01 2.228614e-01 2.228614e-01 2.228614e-01 2.228614e-01 2.228614e-01 2.228614e-01 2.228614e-01 2.228614e-01 2.228614e-01 2.228614e-01 2.228614e-01 2.228614e-01 2.228614e-01 2.228614e-01 2.228614e-01 2.228614e-01 2.228614e-01 2.228614e-01 2.228614e-01 2.228614e-01 2.228614e-01 2.228614e-01 2.228614e-01 2.228614e-01 2.228614e-01 2.228614e-01 2.228614e-01 2.228614e-01 2.228614e-01 2.228614e-01 2.228614e-01 2.228614e-01 2.228614e-01 2.228614e-01 2.228614e-01 2.228614e-01 2.228614e-01 2.228614e-01 2.228614e-01 2.228614e-01 2.228614e-01 2.228614e-01 2.228614e-01 2.228614e-01 2.228614e-01 2.228614e-01 2.228614e-01 2.228614e-01 2.228614e-01 2.228614e-01 2.228614e-01 2.228614e-01 2.228614e-01 2.228614e-01 2.228614e-01 2.228614e-01 2.228614e-01 2.228614e-01 2.228614e-01 2.228614e-01 2.228614e-01 2.228614e-01 2.228614e-01 2.228614e-01 2.228614e-01 2.228614e-01 2.228614e-01 2.228614e-01 2.228614e-01 2.228614e-01 2.228614e-01 2.228614e-01 2.228614e-01 2.228614e-01 2.228614e-01 2.228614e-01 2.228614e-01 2.228614e-01 2.228614e-01 2.228614e-01 2.228614e-01 2.228614e-01 2.228614e-01 2.228614e-01 2.228614e-01 2.228614e-01 2.228614e-01 2.228614e-01 2.228614e-01 2.228614e-01 2.228614e-01 2.228614e-01 2.228614e-01 2.228614e-01 2.228614e-01 2.228614e-01 2.228614e-01 2.228614e-01 2.228614e-01 2.228614e-01 2.228614e-01 2.228614e-01 2.228614e-01 2.228614e-01 2.228614e-01 2.228614e-01 2.228614e-01 2.228614e-01 2.228614e-01 2.228614e-01 2.228614e-01 2.228614e-01 2.228614e-01 2.228614e-01 2.228614e-01 2.228614e-01 2.228614e-01 2.228614e-01 2.228614e-01 2.228614e-01 2.228614e-01 2.228614e-01 2.228614e-01 2.228614e-01 2.228614e-01 2.228614e-01 2.228614e-01 2.228614e-01 2.228614e-01 2.228614e-01 2.228614e-01 2.228614e-01 2.228614e-01 2.228614e-01 2.228614e-01 2.228614e-01 2.228614e-01 2.228614e-01 2.228614e-01 2.228614e-01 2.228614e-01 2.228614e-01 2.228614e-01 2.228614e-01 2.228614e-01 2.228614e-01 2.228614e-01 2.228614e-01 2.228614e-01 2.228614e-01 2.228614e-01 2.228614e-01 2.228614e-01 2.228614e-01 2.228614e-01 2.228614e-01 2.228614e-01 2.228614e-01 2.228614e-01 2.228614e-01 2.228614e-01 2.228614e-01 2.228614e-01 2.228614e-01 2.228614e-01 2.228614e-01 2.228614e-01 2.228614e-01 2.228614e-01 2.228614e-01 2.228614e-01 2.228614e-01 2.228614e-01 2.228614e-01 2.228614e-01 2.228614e-01 2.228614e-01 2.228614e-01 2.228614e-01 2.228614e-01 2.228614e-01 2.228614e-01 2.228614e-01 2.228614e-01 2.228614e-01 2.228614e-01 2.228614e-01 2.228614e-01 2.228614e-01 2.228614e-01 2.228614e-01 2.228614e-01 2.228614e-01 2.228614e-01 2.228614e-01 2.228614e-01 2.228614e-01 2.228614e-01 2.228614e-01 2.228614e-01 2.228614e-01 2.228614e-01 2.228614e-01 2.228614e-01 2.228614e-01 2.228614e-01 2.228614e-01 2.228614e-01 2.228614e-01 2.228614e-01 2.228614e-01 2.228614e-01 2.228614e-01 2.228614e-01 2.228614e-01 2.228614e-01 2.228614e-01 2.228614e-01 2.228614e-01 2.228614e-01 2.228614e-01 2.228614e-01 2.228614e-01 2.228614e-01 2.228614e-01 2.228614e-01 2.228614e-01 2.228614e-01 2.228614e-01 2.228614e-01 2.228614e-01 2.228614e-01 2.228614e-01 2.228614e-01 2.228614e-01 2.228614e-01 2.228614e-01 2.228614e-01 2.228614e-01 2.228614e-01 2.228614e-01 2.228614e-01 2.228614e-01 2.228614e-01 2.228614e-01 2.228614e-01 2.228614e-01 2.228614e-01 2.228614e-01 2.228614e-01 2.228614e-01 2.228614e-01 2.228614e-01 2.228614e-01 2.228614e-01 2.228614e-01 2.228614e-01 2.228614e-01 2.228614e-01 2.228614e-01 2.228614e-01 2.228614e-01 2.228614e-01 2.228614e-01 2.228614e-01 2.228614e-01 2.228614e-01 2.228614e-01 2.228614e-01 2.228614e-01 2.228614e-01 2.228614e-01 2.228614e-01 2.228614e-01 2.228614e-01 2.228614e-01 2.228614e-01 2.228614e-01 2.228614e-01 2.228614e-01 2.228614e-01 2.228614e-01 2.228614e-01 2.228614e-01 2.228614e-01 2.228614e-01 2.228614e-01 2.228614e-01 2.228614e-01 2.228614e-01 2.228614e-01 2.228614e-01 2.228614e-01 2.228614e-01 2.228614e-01 2.228614e-01 2.228614e-01 2.228614e-01 2.228614e-01 2.228614e-01 2.228614e-01 2.228614e-01 2.228614e-01 2.228614e-01 2.228614e-01 2.228614e-01 2.228614e-01 2.228614e-01 2.228614e-01 2.228614e-01 2.228614e-01 2.228614e-01 2.228614e-01 2.228614e-01 2.228614e-01 2.228614e-01 2.228614e-01 2.228614e-01 2.228614e-01 2.228614e-01 2.228614e-01 2.228614e-01 2.228614e-01 2.228614e-01 2.228614e-01 2.228614e-01 2.228614e-01 2.228614e-01 2.228614e-01 2.228614e-01 2.228614e-01 2.228614e-01 2.228614e-01 2.228614e-01 2.228614e-01 2.228614e-01 2.228614e-01 2.228614e-01 2.228614e-01 2.228614e-01 2.228614e-01 2.228614e-01 2.228614e-01 2.228614e-01 2.228614e-01 2.228614e-01 2.228614e-01 2.228614e-01 2.228614e-01 2.228614e-01 2.228614e-01 2.228614e-01 2.228614e-01 2.228614e-01 2.228614e-01 2.228614e-01 2.228614e-01 2.228614e-01 2.228614e-01 2.228614e-01 2.228614e-01 2.228614e-01 2.228614e-01 2.228614e-01 2.228614e-01 2.228614e-01 2.228614e-01 2.228614e-01 2.228614e-01 2.228614e-01 2.228614e-01 2.228614e-01 2.228614e-01 2.228614e-01 2.228614e-01 2.228614e-01 2.228614e-01 2.228614e-01 2.228614e-01 2.228614e-01 2.228614e-01 2.228614e-01 2.228614e-01 2.228614e-01 2.228614e-01 2.228614e-01 2.228614e-01 2.228614e-01 2.228614e-01 2.228614e-01 2.228614e-01 2.228614e-01 2.228614e-01 2.228614e-01 2.228614e-01 2.228614e-01 2.228614e-01 2.228614e-01 2.228614e-01 2.228614e-01 2.228614e-01 2.228614e-01 2.228614e-01 2.228614e-01 2.228614e-01 2.228614e-01 2.228614e-01 2.228614e-01 2.228614e-01 2.228614e-01 2.228614e-01 2.228614e-01 2.228614e-01 2.228614e-01 2.228614e-01 2.228614e-01 2.228614e-01 2.228614e-01 2.228614e-01 2.228614e-01 2.228614e-01 2.228614e-01 2.228614e-01 2.228614e-01 2.228614e-01 2.228614e-01 2.228614e-01 2.228614e-01 2.228614e-01 2.228614e-01 2.228614e-01 2.228614e-01 2.228614e-01 2.228614e-01 2.228614e-01 2.228614e-01 2.228614e-01 2.228614e-01 2.228614e-01 2.228614e-01 2.228614e-01 2.228614e-01 2.228614e-01 2.228614e-01 2.228614e-01 2.228614e-01 2.228614e-01 2.228614e-01 2.228614e-01 2.228614e-01 2.228614e-01 2.228614e-01 2.228614e-01 2.228614e-01 2.228614e-01 2.228614e-01 2.228614e-01 2.228614e-01 2.228614e-01 2.228614e-01 2.228614e-01 2.228614e-01 2.228614e-01 2.228614e-01 2.228614e-01 2.228614e-01 2.228614e-01 2.228614e-01 2.228614e-01 2.228614e-01 2.228614e-01 2.228614e-01 2.228614e-01 2.228614e-01 2.228614e-01 2.228614e-01 2.228614e-01 2.228614e-01 2.228614e-01 2.228614e-01 2.228614e-01 2.228614e-01 2.228614e-01 2.228614e-01 2.228614e-01 2.228614e-01 2.228614e-01 2.228614e-01 2.228614e-01 2.228614e-01 2.228614e-01 2.228614e-01 2.228614e-01 2.228614e-01 2.228614e-01 2.228614e-01 2.228614e-01 2.228614e-01 2.228614e-01 2.228614e-01 2.228614e-01 2.228614e-01 2.228614e-01 2.228614e-01 2.228614e-01 2.228614e-01 2.228614e-01 2.228614e-01 2.228614e-01 2.228614e-01 2.228614e-01 2.228614e-01 2.228614e-01 2.228614e-01 2.228614e-01 2.228614e-01 2.228614e-01 2.228614e-01 2.228614e-01 2.228614e-01 2.228614e-01 2.228614e-01 2.228614e-01 2.228614e-01 2.228614e-01 2.228614e-01 2.228614e-01 2.228614e-01 2.228614e-01 2.228614e-01 2.228614e-01 2.228614e-01 2.228614e-01 2.228614e-01 2.228614e-01 2.228614e-01 2.228614e-01 2.228614e-01 2.228614e-01 2.228614e-01 2.228614e-01 2.228614e-01 2.228614e-01 2.228614e-01 2.228614e-01 2.228614e-01 2.228614e-01 2.228614e-01 2.228614e-01 2.228614e-01 2.228614e-01 2.228614e-01 2.228614e-01 2.228614e-01 2.228614e-01 2.228614e-01 2.228614e-01 2.228614e-01 2.228614e-01 2.228614e-01 2.228614e-01 2.228614e-01 2.228614e-01 2.228614e-01 2.228614e-01 2.228614e-01 2.228614e-01 2.228614e-01 2.228614e-01 2.228614e-01 2.228614e-01 2.228614e-01 2.228614e-01 2.228614e-01 2.228614e-01 2.228614e-01 2.228614e-01 2.228614e-01 2.228614e-01 2.228614e-01 2.228614e-01 2.228614e-01 2.228614e-01 2.228614e-01 2.228614e-01 2.228614e-01 2.228614e-01 2.228614e-01 2.228614e-01 2.228614e-01 2.228614e-01 2.228614e-01 2.228614e-01 2.228614e-01 2.228614e-01 2.228614e-01 2.228614e-01 2.228614e-01 2.228614e-01 2.228614e-01 2.228614e-01 2.228614e-01 2.228614e-01 2.228614e-01 2.228614e-01 2.228614e-01 2.228614e-01 2.228614e-01 2.228614e-01 2.228614e-01 2.228614e-01 2.228614e-01 2.228614e-01 2.228614e-01 2.228614e-01 2.228614e-01 2.228614e-01 2.228614e-01 2.228614e-01 2.228614e-01 2.228614e-01 2.228614e-01 2.228614e-01 2.228614e-01 2.228614e-01 2.228614e-01 2.228614e-01 2.228614e-01 2.228614e-01 2.228614e-01 2.228614e-01 2.228614e-01 2.228614e-01 2.228614e-01 2.228614e-01 2.228614e-01 2.228614e-01 2.228614e-01 2.228614e-01 2.228614e-01 2.228614e-01 2.228614e-01 2.228614e-01 2.228614e-01 2.228614e-01 2.228614e-01 2.228614e-01 2.228614e-01 2.228614e-01 2.228614e-01 2.228614e-01 2.228614e-01 2.228614e-01 2.228614e-01 2.228614e-01 2.228614e-01 2.228614e-01 2.228614e-01 2.228614e-01 2.228614e-01 2.228614e-01 2.228614e-01 2.228614e-01 2.228614e-01 2.228614e-01 2.228614e-01 2.228614e-01 2.228614e-01 2.228614e-01 2.228614e-01 2.228614e-01 2.228614e-01 2.228614e-01 2.228614e-01 2.228614e-01 2.228614e-01 2.228614e-01 2.228614e-01 2.228614e-01 2.228614e-01 2.228614e-01 2.228614e-01 2.228614e-01 2.228614e-01 2.228614e-01 2.228614e-01 2.228614e-01 2.228614e-01 2.228614e-01 2.228614e-01 2.228614e-01 2.228614e-01 2.228614e-01 2.228614e-01 2.228614e-01 2.228614e-01 2.228614e-01 2.228614e-01 2.228614e-01 2.228614e-01 2.228614e-01 2.228614e-01 2.228614e-01 2.228614e-01 2.228614e-01 2.228614e-01 2.228614e-01 2.228614e-01 2.228614e-01 2.228614e-01 2.228614e-01 2.228614e-01 2.228614e-01 2.228614e-01 2.228614e-01 2.228614e-01 2.228614e-01 2.228614e-01 2.228614e-01 2.228614e-01 2.228614e-01 2.228614e-01 2.228614e-01 2.228614e-01 2.228614e-01 2.228614e-01 2.228614e-01 2.228614e-01 2.228614e-01 2.228614e-01 2.228614e-01 2.228614e-01 2.228614e-01 2.228614e-01 2.228614e-01 2.228614e-01 2.228614e-01 2.228614e-01 2.228614e-01 2.228614e-01 2.228614e-01 2.228614e-01 2.228614e-01 2.228614e-01 2.228614e-01 2.228614e-01 2.228614e-01 2.228614e-01 2.228614e-01 2.228614e-01 2.228614e-01 2.228614e-01 2.228614e-01 2.228614e-01 2.228614e-01 2.228614e-01 2.228614e-01 2.228614e-01 2.228614e-01 2.228614e-01 2.228614e-01 2.228614e-01 2.228614e-01 2.228614e-01 2.228614e-01 2.228614e-01 2.228614e-01 2.228614e-01 2.228614e-01 2.228614e-01 2.228614e-01 2.228614e-01 2.228614e-01 2.228614e-01 2.228614e-01 2.228614e-01 2.228614e-01 2.228614e-01 2.228614e-01 2.228614e-01 2.228614e-01 2.228614e-01 2.228614e-01 2.228614e-01 2.228614e-01 2.228614e-01 2.228614e-01 2.228614e-01 2.228614e-01 2.228614e-01 2.228614e-01 2.228614e-01 2.228614e-01 2.228614e-01 2.228614e-01 2.228614e-01 2.228614e-01 2.228614e-01 2.228614e-01 2.228614e-01 2.228614e-01 2.228614e-01 2.228614e-01 2.228614e-01 2.228614e-01 2.228614e-01 2.228614e-01 2.228614e-01 2.228614e-01 2.228614e-01 2.228614e-01 2.228614e-01 2.228614e-01 2.228614e-01 2.228614e-01 2.228614e-01 2.228614e-01 2.228614e-01 2.228614e-01 2.228614e-01 2.228614e-01 2.228614e-01 2.228614e-01 2.228614e-01 2.228614e-01 2.228614e-01 2.228614e-01 2.228614e-01 2.228614e-01 2.228614e-01 2.228614e-01 2.228614e-01 2.228614e-01 2.228614e-01 2.228614e-01 2.228614e-01 2.228614e-01 2.228614e-01 2.228614e-01 2.228614e-01 2.228614e-01 2.228614e-01 2.228614e-01 2.228614e-01 2.228614e-01 2.228614e-01 2.228614e-01 2.228614e-01 2.228614e-01 2.228614e-01 2.228614e-01 2.228614e-01 2.228614e-01 2.228614e-01 2.228614e-01 2.228614e-01 2.228614e-01 2.228614e-01 2.228614e-01 2.228614e-01 2.228614e-01 2.228614e-01 2.228614e-01 2.228614e-01 2.228614e-01 2.228614e-01 2.228614e-01 2.228614e-01 2.228614e-01 2.228614e-01 2.228614e-01 2.228614e-01 2.228614e-01 2.228614e-01 2.228614e-01 2.228614e-01 2.228614e-01 2.228614e-01 2.228614e-01 2.228614e-01 2.228614e-01 2.228614e-01 2.228614e-01 2.228614e-01 2.228614e-01 2.228614e-01 2.228614e-01 2.228614e-01 2.228614e-01 2.228614e-01 2.228614e-01 2.228614e-01 2.228614e-01 2.228614e-01 2.228614e-01 2.228614e-01 2.228614e-01 2.228614e-01 2.228614e-01 2.228614e-01 2.228614e-01 2.228614e-01 2.228614e-01 2.228614e-01 2.228614e-01 2.228614e-01 2.228614e-01 2.228614e-01 2.228614e-01 2.228614e-01 2.228614e-01 2.228614e-01 2.228614e-01 2.228614e-01 2.228614e-01 2.228614e-01 2.228614e-01 2.228614e-01 2.228614e-01 2.228614e-01 2.228614e-01 2.228614e-01 2.228614e-01 2.228614e-01 2.228614e-01 2.228614e-01 2.228614e-01 2.228614e-01 2.228614e-01 2.228614e-01 2.228614e-01 2.228614e-01 2.228614e-01 2.228614e-01 2.228614e-01 2.228614e-01 2.228614e-01 2.228614e-01 2.228614e-01 2.228614e-01 2.228614e-01 2.228614e-01 2.228614e-01 2.228614e-01 2.228614e-01 2.228614e-01 2.228614e-01 2.228614e-01 2.228614e-01 2.228614e-01 2.228614e-01 2.228614e-01 2.228614e-01 2.228614e-01 2.228614e-01 2.228614e-01 2.228614e-01 2.228614e-01 2.228614e-01 2.228614e-01 2.228614e-01 2.228614e-01 2.228614e-01 2.228614e-01 2.228614e-01 2.228614e-01 2.228614e-01 2.228614e-01 2.228614e-01 2.228614e-01 2.228614e-01 2.228614e-01 2.228614e-01 2.228614e-01 2.228614e-01 2.228614e-01 2.228614e-01 2.228614e-01 2.228614e-01 2.228614e-01 2.228614e-01 2.228614e-01 2.228614e-01 2.228614e-01 2.228614e-01 2.228614e-01 2.228614e-01 2.228614e-01 2.228614e-01 2.228614e-01 2.228614e-01 2.228614e-01 2.228614e-01 2.228614e-01 2.228614e-01 2.228614e-01 2.228614e-01 2.228614e-01 2.228614e-01 2.228614e-01 2.228614e-01 2.228614e-01 2.228614e-01 2.228614e-01 2.228614e-01 2.228614e-01 2.228614e-01 2.228614e-01 2.228614e-01 2.228614e-01 2.228614e-01 2.228614e-01 2.228614e-01 2.228614e-01 2.228614e-01 2.228614e-01 2.228614e-01 2.228614e-01 2.228614e-01 2.228614e-01 2.228614e-01 2.228614e-01 2.228614e-01 2.228614e-01 2.228614e-01 2.228614e-01 2.228614e-01 2.228614e-01 2.228614e-01 2.228614e-01 2.228614e-01 2.228614e-01 2.228614e-01 2.228614e-01 2.228614e-01 2.228614e-01 2.228614e-01 2.228614e-01 2.228614e-01 2.228614e-01 2.228614e-01 2.228614e-01 2.228614e-01 2.228614e-01 2.228614e-01 2.228614e-01 2.228614e-01 2.228614e-01 2.228614e-01 2.228614e-01 2.228614e-01 2.228614e-01 2.228614e-01 2.228614e-01 2.228614e-01 2.228614e-01 2.228614e-01 2.228614e-01 2.228614e-01 2.228614e-01 2.228614e-01 2.228614e-01 2.228614e-01 2.228614e-01 2.228614e-01 2.228614e-01 2.228614e-01 2.228614e-01 2.228614e-01 2.228614e-01 2.228614e-01 2.228614e-01 2.228614e-01 2.228614e-01 2.228614e-01 2.228614e-01 2.228614e-01 2.228614e-01 2.228614e-01 2.228614e-01 2.228614e-01 2.228614e-01 2.228614e-01 2.228614e-01 2.228614e-01 2.228614e-01 2.228614e-01 2.228614e-01 2.228614e-01 2.228614e-01 2.228614e-01 2.228614e-01 2.228614e-01 2.228614e-01 2.228614e-01 2.228614e-01 2.228614e-01 2.228614e-01 2.228614e-01 2.228614e-01 2.228614e-01 2.228614e-01 2.228614e-01 2.228614e-01 2.228614e-01 2.228614e-01 2.228614e-01 2.228614e-01 2.228614e-01 2.228614e-01 2.228614e-01 2.228614e-01 2.228614e-01 2.228614e-01 2.228614e-01 2.228614e-01 2.228614e-01 2.228614e-01 2.228614e-01 2.228614e-01 2.228614e-01 2.228614e-01 2.228614e-01 2.228614e-01 2.228614e-01 2.228614e-01 2.228614e-01 2.228614e-01 2.228614e-01 2.228614e-01 2.228614e-01 2.228614e-01 2.228614e-01 2.228614e-01 2.228614e-01 2.228614e-01 2.228614e-01 2.228614e-01 2.228614e-01 2.228614e-01 2.228614e-01 2.228614e-01 2.228614e-01 2.228614e-01 2.228614e-01 2.228614e-01 2.228614e-01 2.228614e-01 2.228614e-01 2.228614e-01 2.228614e-01 2.228614e-01 2.228614e-01 2.228614e-01 2.228614e-01 2.228614e-01 2.228614e-01 2.228614e-01 2.228614e-01 2.228614e-01 2.228614e-01 2.228614e-01 2.228614e-01 2.228614e-01 2.228614e-01 2.228614e-01 2.228614e-01 2.228614e-01 2.228614e-01 2.228614e-01 2.228614e-01 2.228614e-01 2.228614e-01 2.228614e-01 2.228614e-01 2.228614e-01 2.228614e-01 2.228614e-01 2.228614e-01 2.228614e-01 2.228614e-01 2.228614e-01 2.228614e-01 2.228614e-01 2.228614e-01 2.228614e-01 2.228614e-01 2.228614e-01 2.228614e-01 2.228614e-01 2.228614e-01 2.228614e-01 2.228614e-01 2.228614e-01 2.228614e-01 2.228614e-01 2.228614e-01 2.228614e-01 2.228614e-01 2.228614e-01 2.228614e-01 2.228614e-01 2.228614e-01 2.228614e-01 2.228614e-01 2.228614e-01 2.228614e-01 2.228614e-01 2.228614e-01 2.228614e-01 2.228614e-01 2.228614e-01 2.228614e-01 2.228614e-01 2.228614e-01 2.228614e-01 2.228614e-01 2.228614e-01 2.228614e-01 2.228614e-01 2.228614e-01 2.228614e-01 2.228614e-01 2.228614e-01 2.228614e-01 2.228614e-01 2.228614e-01 2.228614e-01 2.228614e-01 2.228614e-01 2.228614e-01 2.228614e-01 2.228614e-01 2.228614e-01 2.228614e-01 2.228614e-01 2.228614e-01 2.228614e-01 2.228614e-01 2.228614e-01 2.228614e-01 2.228614e-01 2.228614e-01 2.228614e-01 2.228614e-01 2.228614e-01 2.228614e-01 2.228614e-01 2.228614e-01 2.228614e-01 2.228614e-01 2.228614e-01 2.228614e-01 2.228614e-01 2.228614e-01 2.228614e-01 2.228614e-01 2.228614e-01 2.228614e-01 2.228614e-01 2.228614e-01 2.228614e-01 2.228614e-01 2.228614e-01 2.228614e-01 2.228614e-01 2.228614e-01 2.228614e-01 2.228614e-01 2.228614e-01 2.228614e-01 2.228614e-01 2.228614e-01 2.228614e-01 2.228614e-01 2.228614e-01 2.228614e-01 2.228614e-01 2.228614e-01 2.228614e-01 2.228614e-01 2.228614e-01 2.228614e-01 2.228614e-01 2.228614e-01 2.228614e-01 2.228614e-01 2.228614e-01 2.228614e-01 2.228614e-01 2.228614e-01 2.228614e-01 2.228614e-01 2.228614e-01 2.228614e-01 2.228614e-01 2.228614e-01 2.228614e-01 2.228614e-01 2.228614e-01 2.228614e-01 2.228614e-01 2.228614e-01 2.228614e-01 2.228614e-01 2.228614e-01 2.228614e-01 2.228614e-01 2.228614e-01 2.228614e-01 2.228614e-01 2.228614e-01 2.228614e-01 2.228614e-01 2.228614e-01 2.228614e-01 2.228614e-01 2.228614e-01 2.228614e-01 2.228614e-01 2.228614e-01 2.228614e-01 2.228614e-01 2.228614e-01 2.228614e-01 2.228614e-01 2.228614e-01 2.228614e-01 2.228614e-01 2.228614e-01 2.228614e-01 2.228614e-01 2.228614e-01 2.228614e-01 2.228614e-01 2.228614e-01 2.228614e-01 2.228614e-01 2.228614e-01 2.228614e-01 2.228614e-01 2.228614e-01 2.228614e-01 2.228614e-01 2.228614e-01 2.228614e-01 2.228614e-01 2.228614e-01 2.228614e-01 2.228614e-01 2.228614e-01 2.228614e-01 2.228614e-01 2.228614e-01 2.228614e-01 2.228614e-01 2.228614e-01 2.228614e-01 2.228614e-01 2.228614e-01 2.228614e-01 2.228614e-01 2.228614e-01 2.228614e-01 2.228614e-01 2.228614e-01 2.228614e-01 2.228614e-01 2.228614e-01 2.228614e-01 2.228614e-01 2.228614e-01 2.228614e-01 2.228614e-01 2.228614e-01 2.228614e-01 2.228614e-01 2.228614e-01 2.228614e-01 2.228614e-01 2.228614e-01 2.228614e-01 2.228614e-01 2.228614e-01 2.228614e-01 2.228614e-01 2.228614e-01 2.228614e-01 2.228614e-01 2.228614e-01 2.228614e-01 2.228614e-01 2.228614e-01 2.228614e-01 2.228614e-01 2.228614e-01 2.228614e-01 2.228614e-01 2.228614e-01 2.228614e-01 2.228614e-01 2.228614e-01 2.228614e-01 2.228614e-01 2.228614e-01 2.228614e-01 2.228614e-01 2.228614e-01 2.228614e-01 2.228614e-01 2.228614e-01 2.228614e-01 2.228614e-01 2.228614e-01 2.228614e-01 2.228614e-01 2.228614e-01 2.228614e-01 2.228614e-01 2.228614e-01 2.228614e-01 2.228614e-01 2.228614e-01 2.228614e-01 2.228614e-01 2.228614e-01 2.228614e-01 2.228614e-01 2.228614e-01 2.228614e-01 2.228614e-01 2.228614e-01 2.228614e-01 2.228614e-01 2.228614e-01 2.228614e-01 2.228614e-01 2.228614e-01 2.228614e-01 2.228614e-01 2.228614e-01 2.228614e-01 2.228614e-01 2.228614e-01 2.228614e-01 2.228614e-01 2.228614e-01 2.228614e-01 2.228614e-01 2.228614e-01 2.228614e-01 2.228614e-01 2.228614e-01 2.228614e-01 2.228614e-01 2.228614e-01 2.228614e-01 2.228614e-01 2.228614e-01 2.228614e-01 2.228614e-01 2.228614e-01 2.228614e-01 2.228614e-01 2.228614e-01 2.228614e-01 2.228614e-01 2.228614e-01 2.228614e-01 2.228614e-01 2.228614e-01 2.228614e-01 2.228614e-01 2.228614e-01 2.228614e-01 2.228614e-01 2.228614e-01 2.228614e-01 2.228614e-01 2.228614e-01 2.228614e-01 2.228614e-01 2.228614e-01 2.228614e-01 2.228614e-01 2.228614e-01 2.228614e-01 2.228614e-01 2.228614e-01 2.228614e-01 2.228614e-01 2.228614e-01 2.228614e-01 2.228614e-01 2.228614e-01 2.228614e-01 2.228614e-01 2.228614e-01 2.228614e-01 2.228614e-01 2.228614e-01 2.228614e-01 2.228614e-01 2.228614e-01 2.228614e-01 2.228614e-01 2.228614e-01 2.228614e-01 2.228614e-01 2.228614e-01 2.228614e-01 2.228614e-01 2.228614e-01 2.228614e-01 2.228614e-01 2.228614e-01 2.228614e-01 2.228614e-01 2.228614e-01 2.228614e-01 2.228614e-01 2.228614e-01 2.228614e-01 2.228614e-01 2.228614e-01 2.228614e-01 2.228614e-01 2.228614e-01 2.228614e-01 2.228614e-01 2.228614e-01 2.228614e-01 2.228614e-01 2.228614e-01 2.228614e-01 2.228614e-01 2.228614e-01 2.228614e-01 2.228614e-01 2.228614e-01 2.228614e-01 2.228614e-01 2.228614e-01 2.228614e-01 2.228614e-01 2.228614e-01 2.228614e-01 2.228614e-01 2.228614e-01 2.228614e-01 2.228614e-01 2.228614e-01 2.228614e-01 2.228614e-01 2.228614e-01 2.228614e-01 2.228614e-01 2.228614e-01 2.228614e-01 2.228614e-01 2.228614e-01 2.228614e-01 2.228614e-01 2.228614e-01 2.228614e-01 2.228614e-01 2.228614e-01 2.228614e-01 2.228614e-01 2.228614e-01 2.228614e-01 2.228614e-01 2.228614e-01 2.228614e-01 2.228614e-01 2.228614e-01 2.228614e-01 2.228614e-01 2.228614e-01 2.228614e-01 2.228614e-01 2.228614e-01 2.228614e-01 2.228614e-01 2.228614e-01 2.228614e-01 2.228614e-01 2.228614e-01 2.228614e-01 2.228614e-01 2.228614e-01 2.228614e-01 2.228614e-01 2.228614e-01 2.228614e-01 2.228614e-01 
3.179169e+04 1.821079e+03 3.269172e-01 3.269172e-01 3.024034e-01 3.002722e-01 3.002722e-01 3.002722e-01 3.002722e-01 2.990684e-01 2.990684e-01 2.990684e-01 2.990557e-01 2.990132e-01 2.990132e-01 2.978635e-01 2.978635e-01 2.975921e-01 2.970316e-01 2.934448e-01 2.776789e-01 2.604526e-01 2.543641e-01 2.478411e-01 2.478411e-01 2.273329e-01 2.262069e-01 2.262069e-01 2.262069e-01 2.262069e-01 2.262069e-01 2.262069e-01 2.262069e-01 2.262069e-01 2.252665e-01 2.252665e-01 2.252665e-01 2.252665e-01 2.252665e-01 2.252665e-01 2.252665e-01 2.252665e-01 2.251421e-01 2.251421e-01 2.251421e-01 2.247011e-01 2.247011e-01 2.244795e-01 2.244795e-01 2.244795e-01 2.244795e-01 2.244795e-01 2.244780e-01 2.244087e-01 2.244087e-01 2.242020e-01 2.237636e-01 2.233901e-01 2.233901e-01 2.233901e-01 2.233901e-01 2.229209e-01 2.229209e-01 2.229209e-01 2.229209e-01 2.229209e-01 2.229209e-01 2.229209e-01 2.229209e-01 2.229209e-01 2.229209e-01 2.229209e-01 2.228779e-01 2.228669e-01 2.228669e-01 2.228669e-01 2.228637e-01 2.228637e-01 2.228621e-01 2.228621e-01 2.228621e-01 2.228615e-01 2.228615e-01 2.228615e-01 2.228615e-01 2.228615e-01 2.228615e-01 2.228615e-01 2.228615e-01 2.228615e-01 2.228615e-01 2.228615e-01 2.228615e-01 2.228615e-01 2.228615e-01 2.228615e-01 2.228615e-01 2.228614e-01 2.228614e-01 2.228614e-01 2.228614e-01 2.228614e-01 2.228614e-01 2.228614e-01 2.228614e-01 2.228614e-01 2.228614e-01 2.228614e-01 2.228614e-01 2.228614e-01 2.228614e-01 2.228614e-01 2.228614e-01 2.228614e-01 2.228614e-01 2.228614e-01 2.228614e-01 2.228614e-01 2.228614e-01 2.228614e-01 2.228614e-01 2.228614e-01 2.228614e-01 2.228614e-01 2.228614e-01 2.228614e-01 2.228614e-01 2.228614e-01 2.228614e-01 2.228614e-01 2.228614e-01 2.228614e-01 2.228614e-01 2.228614e-01 2.228614e-01 2.228614e-01 2.228614e-01 2.228614e-01 2.228614e-01 2.228614e-01 2.228614e-01 2.228614e-01 2.228614e-01 2.228614e-01 2.228614e-01 2.228614e-01 2.228614e-01 2.228614e-01 2.228614e-01 2.228614e-01 2.228614e-01 2.228614e-01 2.228614e-01 2.228614e-01 2.228614e-01 2.228614e-01 2.228614e-01 2.228614e-01 2.228614e-01 2.228614e-01 2.228614e-01 2.228614e-01 2.228614e-01 2.228614e-01 2.228614e-01 2.228614e-01 2.228614e-01 2.228614e-01 2.228614e-01 2.228614e-01 2.228614e-01 2.228614e-01 2.228614e-01 2.228614e-01 2.228614e-01 2.228614e-01 2.228614e-01 2.228614e-01 2.228614e-01 2.228614e-01 2.228614e-01 2.228614e-01 2.228614e-01 2.228614e-01 2.228614e-01 2.228614e-01 2.228614e-01 2.228614e-01 2.228614e-01 2.228614e-01 2.228614e-01 2.228614e-01 2.228614e-01 2.228614e-01 2.228614e-01 2.228614e-01 2.228614e-01 2.228614e-01 2.228614e-01 2.228614e-01 2.228614e-01 2.228614e-01 2.228614e-01 2.228614e-01 2.228614e-01 2.228614e-01 2.228614e-01 2.228614e-01 2.228614e-01 2.228614e-01 2.228614e-01 2.228614e-01 2.228614e-01 2.228614e-01 2.228614e-01 2.228614e-01 2.228614e-01 2.228614e-01 2.228614e-01 2.228614e-01 2.228614e-01 2.228614e-01 2.228614e-01 2.228614e-01 2.228614e-01 2.228614e-01 2.228614e-01 2.228614e-01 2.228614e-01 2.228614e-01 2.228614e-01 2.228614e-01 2.228614e-01 2.228614e-01 2.228614e-01 2.228614e-01 2.228614e-01 2.228614e-01 2.228614e-01 2.228614e-01 2.228614e-01 2.228614e-01 2.228614e-01 2.228614e-01 2.228614e-01 2.228614e-01 2.228614e-01 2.228614e-01 2.228614e-01 2.228614e-01 2.228614e-01 2.228614e-01 2.228614e-01 2.228614e-01 2.228614e-01 2.228614e-01 2.228614e-01 2.228614e-01 2.228614e-01 2.228614e-01 2.228614e-01 2.228614e-01 2.228614e-01 2.228614e-01 2.228614e-01 2.228614e-01 2.228614e-01 2.228614e-01 2.228614e-01 2.228614e-01 2.228614e-01 2.228614e-01 2.228614e-01 2.228614e-01 2.228614e-01 2.228614e-01 2.228614e-01 2.228614e-01 2.228614e-01 2.228614e-01 2.228614e-01 2.228614e-01 2.228614e-01 2.228614e-01 2.228614e-01 2.228614e-01 2.228614e-01 2.228614e-01 2.228614e-01 2.228614e-01 2.228614e-01 2.228614e-01 2.228614e-01 2.228614e-01 2.228614e-01 2.228614e-01 2.228614e-01 2.228614e-01 2.228614e-01 2.228614e-01 2.228614e-01 2.228614e-01 2.228614e-01 2.228614e-01 2.228614e-01 2.228614e-01 2.228614e-01 2.228614e-01 2.228614e-01 2.228614e-01 2.228614e-01 2.228614e-01 2.228614e-01 2.228614e-01 2.228614e-01 2.228614e-01 2.228614e-01 2.228614e-01 2.228614e-01 2.228614e-01 2.228614e-01 2.228614e-01 2.228614e-01 2.228614e-01 2.228614e-01 2.228614e-01 2.228614e-01 2.228614e-01 2.228614e-01 2.228614e-01 2.228614e-01 2.228614e-01 2.228614e-01 2.228614e-01 2.228614e-01 2.228614e-01 2.228614e-01 2.228614e-01 2.228614e-01 2.228614e-01 2.228614e-01 2.228614e-01 2.228614e-01 2.228614e-01 2.228614e-01 2.228614e-01 2.228614e-01 2.228614e-01 2.228614e-01 2.228614e-01 2.228614e-01 2.228614e-01 2.228614e-01 2.228614e-01 2.228614e-01 2.228614e-01 2.228614e-01 2.228614e-01 2.228614e-01 2.228614e-01 2.228614e-01 2.228614e-01 2.228614e-01 2.228614e-01 2.228614e-01 2.228614e-01 2.228614e-01 2.228614e-01 2.228614e-01 2.228614e-01 2.228614e-01 2.228614e-01 2.228614e-01 2.228614e-01 2.228614e-01 2.228614e-01 2.228614e-01 2.228614e-01 2.228614e-01 2.228614e-01 2.228614e-01 2.228614e-01 2.228614e-01 2.228614e-01 2.228614e-01 2.228614e-01 2.228614e-01 2.228614e-01 2.228614e-01 2.228614e-01 2.228614e-01 2.228614e-01 2.228614e-01 2.228614e-01 2.228614e-01 2.228614e-01 2.228614e-01 2.228614e-01 2.228614e-01 2.228614e-01 2.228614e-01 2.228614e-01 2.228614e-01 2.228614e-01 2.228614e-01 2.228614e-01 2.228614e-01 2.228614e-01 2.228614e-01 2.228614e-01 2.228614e-01 2.228614e-01 2.228614e-01 2.228614e-01 2.228614e-01 2.228614e-01 2.228614e-01 2.228614e-01 2.228614e-01 2.228614e-01 2.228614e-01 2.228614e-01 2.228614e-01 2.228614e-01 2.228614e-01 2.228614e-01 2.228614e-01 2.228614e-01 2.228614e-01 2.228614e-01 2.228614e-01 2.228614e-01 2.228614e-01 2.228614e-01 2.228614e-01 2.228614e-01 2.228614e-01 2.228614e-01 2.228614e-01 2.228614e-01 2.228614e-01 2.228614e-01 2.228614e-01 2.228614e-01 2.228614e-01 2.228614e-01 2.228614e-01 2.228614e-01 2.228614e-01 2.228614e-01 2.228614e-01 2.228614e-01 2.228614e-01 2.228614e-01 2.228614e-01 2.228614e-01 2.228614e-01 2.228614e-01 2.228614e-01 2.228614e-01 2.228614e-01 2.228614e-01 2.228614e-01 2.228614e-01 2.228614e-01 2.228614e-01 2.228614e-01 2.228614e-01 2.228614e-01 2.228614e-01 2.228614e-01 2.228614e-01 2.228614e-01 2.228614e-01 2.228614e-01 2.228614e-01 2.228614e-01 2.228614e-01 2.228614e-01 2.228614e-01 2.228614e-01 2.228614e-01 2.228614e-01 2.228614e-01 2.228614e-01 2.228614e-01 2.228614e-01 2.228614e-01 2.228614e-01 2.228614e-01 2.228614e-01 2.228614e-01 2.228614e-01 2.228614e-01 2.228614e-01 2.228614e-01 2.228614e-01 2.228614e-01 2.228614e-01 2.228614e-01 2.228614e-01 2.228614e-01 2.228614e-01 2.228614e-01 2.228614e-01 2.228614e-01 2.228614e-01 2.228614e-01 2.228614e-01 2.228614e-01 2.228614e-01 2.228614e-01 2.228614e-01 2.228614e-01 2.228614e-01 2.228614e-01 2.228614e-01 2.228614e-01 2.228614e-01 2.228614e-01 2.228614e-01 2.228614e-01 2.228614e-01 2.228614e-01 2.228614e-01 2.228614e-01 2.228614e-01 2.228614e-01 2.228614e-01 2.228614e-01 2.228614e-01 2.228614e-01 2.228614e-01 2.228614e-01 2.228614e-01 2.228614e-01 2.228614e-01 2.228614e-01 2.228614e-01 2.228614e-01 2.228614e-01 2.228614e-01 2.228614e-01 2.228614e-01 2.228614e-01 2.228614e-01 2.228614e-01 2.228614e-01 2.228614e-01 2.228614e-01 2.228614e-01 2.228614e-01 2.228614e-01 2.228614e-01 2.228614e-01 2.228614e-01 2.228614e-01 2.228614e-01 2.228614e-01 2.228614e-01 2.228614e-01 2.228614e-01 2.228614e-01 2.228614e-01 2.228614e-01 2.228614e-01 2.228614e-01 2.228614e-01 2.228614e-01 2.228614e-01 2.228614e-01 2.228614e-01 2.228614e-01 2.228614e-01 2.228614e-01 2.228614e-01 2.228614e-01 2.228614e-01 2.228614e-01 2.228614e-01 2.228614e-01 2.228614e-01 2.228614e-01 2.228614e-01 2.228614e-01 2.228614e-01 2.228614e-01 2.228614e-01 2.228614e-01 2.228614e-01 2.228614e-01 2.228614e-01 2.228614e-01 2.228614e-01 2.228614e-01 2.228614e-01 2.228614e-01 2.228614e-01 2.228614e-01 2.228614e-01 2.228614e-01 2.228614e-01 2.228614e-01 2.228614e-01 2.228614e-01 2.228614e-01 2.228614e-01 2.228614e-01 2.228614e-01 2.228614e-01 2.228614e-01 2.228614e-01 2.228614e-01 2.228614e-01 2.228614e-01 2.228614e-01 2.228614e-01 2.228614e-01 2.228614e-01 2.228614e-01 2.228614e-01 2.228614e-01 2.228614e-01 2.228614e-01 2.228614e-01 2.228614e-01 2.228614e-01 2.228614e-01 2.228614e-01 2.228614e-01 2.228614e-01 2.228614e-01 2.228614e-01 2.228614e-01 2.228614e-01 2.228614e-01 2.228614e-01 2.228614e-01 2.228614e-01 2.228614e-01 2.228614e-01 2.228614e-01 2.228614e-01 2.228614e-01 2.228614e-01 2.228614e-01 2.228614e-01 2.228614e-01 2.228614e-01 2.228614e-01 2.228614e-01 2.228614e-01 2.228614e-01 2.228614e-01 2.228614e-01 2.228614e-01 2.228614e-01 2.228614e-01 2.228614e-01 2.228614e-01 2.228614e-01 2.228614e-01 2.228614e-01 2.228614e-01 2.228614e-01 2.228614e-01 2.228614e-01 2.228614e-01 2.228614e-01 2.228614e-01 2.228614e-01 2.228614e-01 2.228614e-01 2.228614e-01 2.228614e-01 2.228614e-01 2.228614e-01 2.228614e-01 2.228614e-01 2.228614e-01 2.228614e-01 2.228614e-01 2.228614e-01 2.228614e-01 2.228614e-01 2.228614e-01 2.228614e-01 2.228614e-01 2.228614e-01 2.228614e-01 2.228614e-01 2.228614e-01 2.228614e-01 2.228614e-01 2.228614e-01 2.228614e-01 2.228614e-01 2.228614e-01 2.228614e-01 2.228614e-01 2.228614e-01 2.228614e-01 2.228614e-01 2.228614e-01 2.228614e-01 2.228614e-01 2.228614e-01 2.228614e-01 2.228614e-01 2.228614e-01 2.228614e-01 2.228614e-01 2.228614e-01 2.228614e-01 2.228614e-01 2.228614e-01 2.228614e-01 2.228614e-01 2.228614e-01 2.228614e-01 2.228614e-01 2.228614e-01 2.228614e-01 2.228614e-01 2.228614e-01 2.228614e-01 2.228614e-01 2.228614e-01 2.228614e-01 2.228614e-01 2.228614e-01 2.228614e-01 2.228614e-01 2.228614e-01 2.228614e-01 2.228614e-01 2.228614e-01 2.228614e-01 2.228614e-01 2.228614e-01 2.228614e-01 2.228614e-01 2.228614e-01 2.228614e-01 2.228614e-01 2.228614e-01 2.228614e-01 2.228614e-01 2.228614e-01 2.228614e-01 2.228614e-01 2.228614e-01 2.228614e-01 2.228614e-01 2.228614e-01 2.228614e-01 2.228614e-01 2.228614e-01 2.228614e-01 2.228614e-01 2.228614e-01 2.228614e-01 2.228614e-01 2.228614e-01 2.228614e-01 2.228614e-01 2.228614e-01 2.228614e-01 2.228614e-01 2.228614e-01 2.228614e-01 2.228614e-01 2.228614e-01 2.228614e-01 2.228614e-01 2.228614e-01 2.228614e-01 2.228614e-01 2.228614e-01 2.228614e-01 2.228614e-01 2.228614e-01 2.228614e-01 2.228614e-01 2.228614e-01 2.228614e-01 2.228614e-01 2.228614e-01 2.228614e-01 2.228614e-01 2.228614e-01 2.228614e-01 2.228614e-01 2.228614e-01 2.228614e-01 2.228614e-01 2.228614e-01 2.228614e-01 2.228614e-01 2.228614e-01 2.228614e-01 2.228614e-01 2.228614e-01 2.228614e-01 2.228614e-01 2.228614e-01 2.228614e-01 2.228614e-01 2.228614e-01 2.228614e-01 2.228614e-01 2.228614e-01 2.228614e-01 2.228614e-01 2.228614e-01 2.228614e-01 2.228614e-01 2.228614e-01 2.228614e-01 2.228614e-01 2.228614e-01 2.228614e-01 2.228614e-01 2.228614e-01 2.228614e-01 2.228614e-01 2.228614e-01 2.228614e-01 2.228614e-01 2.228614e-01 2.228614e-01 2.228614e-01 2.228614e-01 2.228614e-01 2.228614e-01 2.228614e-01 2.228614e-01 2.228614e-01 2.228614e-01 2.228614e-01 2.228614e-01 2.228614e-01 2.228614e-01 2.228614e-01 2.228614e-01 2.228614e-01 2.228614e-01 2.228614e-01 2.228614e-01 2.228614e-01 2.228614e-01 2.228614e-01 2.228614e-01 2.228614e-01 2.228614e-01 2.228614e-01 2.228614e-01 2.228614e-01 2.228614e-01 2.228614e-01 2.228614e-01 2.228614e-01 2.228614e-01 2.228614e-01 2.228614e-01 2.228614e-01 2.228614e-01 2.228614e-01 2.228614e-01 2.228614e-01 2.228614e-01 2.228614e-01 2.228614e-01 2.228614e-01 2.228614e-01 2.228614e-01 2.228614e-01 2.228614e-01 2.228614e-01 2.228614e-01 2.228614e-01 2.228614e-01 2.228614e-01 2.228614e-01 2.228614e-01 2.228614e-01 2.228614e-01 2.228614e-01 2.228614e-01 2.228614e-01 2.228614e-01 2.228614e-01 2.228614e-01 2.228614e-01 2.228614e-01 2.228614e-01 2.228614e-01 2.228614e-01 2.228614e-01 2.228614e-01 2.228614e-01 2.228614e-01 2.228614e-01 2.228614e-01 2.228614e-01 2.228614e-01 2.228614e-01 2.228614e-01 2.228614e-01 2.228614e-01 2.228614e-01 2.228614e-01 2.228614e-01 2.228614e-01 2.228614e-01 2.228614e-01 2.228614e-01 2.228614e-01 2.228614e-01 2.228614e-01 2.228614e-01 2.228614e-01 2.228614e-01 2.228614e-01 2.228614e-01 2.228614e-01 2.228614e-01 2.228614e-01 2.228614e-01 2.228614e-01 2.228614e-01 2.228614e-01 2.228614e-01 2.228614e-01 2.228614e-01 2.228614e-01 2.228614e-01 2.228614e-01 2.228614e-01 2.228614e-01 2.228614e-01 2.228614e-01 2.228614e-01 2.228614e-01 2.228614e-01 2.228614e-01 2.228614e-01 2.228614e-01 2.228614e-01 2.228614e-01 2.228614e-01 2.228614e-01 2.228614e-01 2.228614e-01 2.228614e-01 2.228614e-01 2.228614e-01 2.228614e-01 2.228614e-01 2.228614e-01 2.228614e-01 2.228614e-01 2.228614e-01 2.228614e-01 2.228614e-01 2.228614e-01 2.228614e-01 2.228614e-01 2.228614e-01 2.228614e-01 2.228614e-01 2.228614e-01 2.228614e-01 2.228614e-01 2.228614e-01 2.228614e-01 2.228614e-01 2.228614e-01 2.228614e-01 2.228614e-01 2.228614e-01 2.228614e-01 2.228614e-01 2.228614e-01 2.228614e-01 2.228614e-01 2.228614e-01 2.228614e-01 2.228614e-01 2.228614e-01 2.228614e-01 2.228614e-01 2.228614e-01 2.228614e-01 2.228614e-01 2.228614e-01 2.228614e-01 2.228614e-01 2.228614e-01 2.228614e-01 2.228614e-01 2.228614e-01 2.228614e-01 2.228614e-01 2.228614e-01 2.228614e-01 2.228614e-01 2.228614e-01 2.228614e-01 2.228614e-01 2.228614e-01 2.228614e-01 2.228614e-01 2.228614e-01 2.228614e-01 2.228614e-01 2.228614e-01 2.228614e-01 2.228614e-01 2.228614e-01 2.228614e-01 2.228614e-01 2.228614e-01 2.228614e-01 2.228614e-01 2.228614e-01 2.228614e-01 2.228614e-01 2.228614e-01 2.228614e-01 2.228614e-01 2.228614e-01 2.228614e-01 2.228614e-01 2.228614e-01 2.228614e-01 2.228614e-01 2.228614e-01 2.228614e-01 2.228614e-01 2.228614e-01 2.228614e-01 2.228614e-01 2.228614e-01 2.228614e-01 2.228614e-01 2.228614e-01 2.228614e-01 2.228614e-01 2.228614e-01 2.228614e-01 2.228614e-01 2.228614e-01 2.228614e-01 2.228614e-01 2.228614e-01 2.228614e-01 2.228614e-01 2.228614e-01 2.228614e-01 2.228614e-01 2.228614e-01 2.228614e-01 2.228614e-01 2.228614e-01 2.228614e-01 2.228614e-01 2.228614e-01 2.228614e-01 2.228614e-01 2.228614e-01 2.228614e-01 2.228614e-01 2.228614e-01 2.228614e-01 2.228614e-01 2.228614e-01 2.228614e-01 2.228614e-01 2.228614e-01 2.228614e-01 2.228614e-01 2.228614e-01 2.228614e-01 2.228614e-01 2.228614e-01 2.228614e-01 2.228614e-01 2.228614e-01 2.228614e-01 2.228614e-01 2.228614e-01 2.228614e-01 2.228614e-01 2.228614e-01 2.228614e-01 2.228614e-01 2.228614e-01 2.228614e-01 2.228614e-01 2.228614e-01 2.228614e-01 2.228614e-01 2.228614e-01 2.228614e-01 2.228614e-01 2.228614e-01 2.228614e-01 2.228614e-01 2.228614e-01 2.228614e-01 2.228614e-01 2.228614e-01 2.228614e-01 2.228614e-01 2.228614e-01 2.228614e-01 2.228614e-01 2.228614e-01 2.228614e-01 2.228614e-01 2.228614e-01 2.228614e-01 2.228614e-01 2.228614e-01 2.228614e-01 2.228614e-01 2.228614e-01 2.228614e-01 2.228614e-01 2.228614e-01 2.228614e-01 2.228614e-01 2.228614e-01 2.228614e-01 2.228614e-01 2.228614e-01 2.228614e-01 2.228614e-01 2.228614e-01 2.228614e-01 2.228614e-01 2.228614e-01 2.228614e-01 2.228614e-01 2.228614e-01 2.228614e-01 2.228614e-01 2.228614e-01 2.228614e-01 2.228614e-01 2.228614e-01 2.228614e-01 2.228614e-01 2.228614e-01 2.228614e-01 2.228614e-01 2.228614e-01 2.228614e-01 2.228614e-01 2.228614e-01 2.228614e-01 2.228614e-01 2.228614e-01 2.228614e-01 2.228614e-01 2.228614e-01 2.228614e-01 2.228614e-01 2.228614e-01 2.228614e-01 2.228614e-01 2.228614e-01 2.228614e-01 2.228614e-01 2.228614e-01 2.228614e-01 2.228614e-01 2.228614e-01 2.228614e-01 2.228614e-01 2.228614e-01 2.228614e-01 2.228614e-01 2.228614e-01 2.228614e-01 2.228614e-01 2.228614e-01 2.228614e-01 2.228614e-01 2.228614e-01 2.228614e-01 2.228614e-01 2.228614e-01 2.228614e-01 2.228614e-01 2.228614e-01 2.228614e-01 2.228614e-01 2.228614e-01 2.228614e-01 2.228614e-01 2.228614e-01 2.228614e-01 2.228614e-01 2.228614e-01 2.228614e-01 2.228614e-01 2.228614e-01 2.228614e-01 2.228614e-01 2.228614e-01 2.228614e-01 2.228614e-01 2.228614e-01 2.228614e-01 2.228614e-01 2.228614e-01 2.228614e-01 2.228614e-01 2.228614e-01 2.228614e-01 2.228614e-01 2.228614e-01 2.228614e-01 2.228614e-01 2.228614e-01 2.228614e-01 2.228614e-01 2.228614e-01 2.228614e-01 2.228614e-01 2.228614e-01 2.228614e-01 2.228614e-01 2.228614e-01 2.228614e-01 2.228614e-01 2.228614e-01 2.228614e-01 2.228614e-01 2.228614e-01 2.228614e-01 2.228614e-01 2.228614e-01 2.228614e-01 2.228614e-01 2.228614e-01 2.228614e-01 2.228614e-01 2.228614e-01 2.228614e-01 2.228614e-01 2.228614e-01 2.228614e-01 2.228614e-01 2.228614e-01 2.228614e-01 2.228614e-01 2.228614e-01 2.228614e-01 2.228614e-01 2.228614e-01 2.228614e-01 2.228614e-01 2.228614e-01 2.228614e-01 2.228614e-01 2.228614e-01 2.228614e-01 2.228614e-01 2.228614e-01 2.228614e-01 2.228614e-01 2.228614e-01 2.228614e-01 2.228614e-01 2.228614e-01 2.228614e-01 2.228614e-01 2.228614e-01 2.228614e-01 2.228614e-01 2.228614e-01 2.228614e-01 2.228614e-01 2.228614e-01 2.228614e-01 2.228614e-01 2.228614e-01 2.228614e-01 2.228614e-01 2.228614e-01 2.228614e-01 2.228614e-01 2.228614e-01 2.228614e-01 2.228614e-01 2.228614e-01 2.228614e-01 2.228614e-01 2.228614e-01 2.228614e-01 2.228614e-01 2.228614e-01 2.228614e-01 2.228614e-01 2.228614e-01 2.228614e-01 2.228614e-01 2.228614e-01 2.228614e-01 2.228614e-01 2.228614e-01 2.228614e-01 2.228614e-01 2.228614e-01 2.228614e-01 2.228614e-01 2.228614e-01 2.228614e-01 2.228614e-01 2.228614e-01 2.228614e-01 2.228614e-01 2.228614e-01 2.228614e-01 2.228614e-01 2.228614e-01 2.228614e-01 2.228614e-01 2.228614e-01 2.228614e-01 2.228614e-01 2.228614e-01 2.228614e-01 2.228614e-01 2.228614e-01 2.228614e-01 2.228614e-01 2.228614e-01 2.228614e-01 2.228614e-01 2.228614e-01 2.228614e-01 2.228614e-01 2.228614e-01 2.228614e-01 2.228614e-01 2.228614e-01 2.228614e-01 2.228614e-01 2.228614e-01 2.228614e-01 2.228614e-01 2.228614e-01 2.228614e-01 2.228614e-01 2.228614e-01 2.228614e-01 2.228614e-01 2.228614e-01 2.228614e-01 2.228614e-01 2.228614e-01 2.228614e-01 2.228614e-01 2.228614e-01 2.228614e-01 2.228614e-01 2.228614e-01 2.228614e-01 2.228614e-01 2.228614e-01 2.228614e-01 2.228614e-01 2.228614e-01 2.228614e-01 2.228614e-01 2.228614e-01 2.228614e-01 2.228614e-01 2.228614e-01 2.228614e-01 2.228614e-01 2.228614e-01 2.228614e-01 2.228614e-01 2.228614e-01 2.228614e-01 2.228614e-01 2.228614e-01 2.228614e-01 2.228614e-01 2.228614e-01 2.228614e-01 2.228614e-01 2.228614e-01 2.228614e-01 2.228614e-01 2.228614e-01 2.228614e-01 2.228614e-01 2.228614e-01 2.228614e-01 2.228614e-01 2.228614e-01 2.228614e-01 2.228614e-01 2.228614e-01 2.228614e-01 2.228614e-01 2.228614e-01 2.228614e-01 2.228614e-01 2.228614e-01 2.228614e-01 2.228614e-01 2.228614e-01 2.228614e-01 2.228614e-01 2.228614e-01 2.228614e-01 2.228614e-01 2.228614e-01 2.228614e-01 2.228614e-01 2.228614e-01 2.228614e-01 2.228614e-01 2.228614e-01 2.228614e-01 2.228614e-01 2.228614e-01 2.228614e-01 2.228614e-01 2.228614e-01 2.228614e-01 2.228614e-01 2.228614e-01 2.228614e-01 2.228614e-01 2.228614e-01 2.228614e-01 2.228614e-01 2.228614e-01 2.228614e-01 2.228614e-01 2.228614e-01 2.228614e-01 2.228614e-01 2.228614e-01 2.228614e-01 2.228614e-01 2.228614e-01 2.228614e-01 2.228614e-01 2.228614e-01 2.228614e-01 2.228614e-01 2.228614e-01 2.228614e-01 2.228614e-01 2.228614e-01 2.228614e-01 2.228614e-01 2.228614e-01 2.228614e-01 2.228614e-01 2.228614e-01 2.228614e-01 2.228614e-01 2.228614e-01 2.228614e-01 2.228614e-01 2.228614e-01 2.228614e-01 2.228614e-01 2.228614e-01 2.228614e-01 2.228614e-01 2.228614e-01 2.228614e-01 2.228614e-01 2.228614e-01 2.228614e-01 2.228614e-01 2.228614e-01 2.228614e-01 2.228614e-01 2.228614e-01 2.228614e-01 2.228614e-01 2.228614e-01 2.228614e-01 2.228614e-01 2.228614e-01 2.228614e-01 2.228614e-01 2.228614e-01 2.228614e-01 2.228614e-01 2.228614e-01 2.228614e-01 2.228614e-01 2.228614e-01 2.228614e-01 2.228614e-01 2.228614e-01 2.228614e-01 2.228614e-01 2.228614e-01 2.228614e-01 2.228614e-01 2.228614e-01 2.228614e-01 2.228614e-01 2.228614e-01 2.228614e-01 2.228614e-01 2.228614e-01 2.228614e-01 2.228614e-01 2.228614e-01 2.228614e-01 2.228614e-01 2.228614e-01 2.228614e-01 2.228614e-01 2.228614e-01 2.228614e-01 2.228614e-01 2.228614e-01 2.228614e-01 2.228614e-01 2.228614e-01 2.228614e-01 2.228614e-01 2.228614e-01 2.228614e-01 2.228614e-01 2.228614e-01 2.228614e-01 2.228614e-01 2.228614e-01 2.228614e-01 2.228614e-01 2.228614e-01 2.228614e-01 2.228614e-01 2.228614e-01 2.228614e-01 2.228614e-01 2.228614e-01 2.228614e-01 2.228614e-01 2.228614e-01 2.228614e-01 2.228614e-01 2.228614e-01 2.228614e-01 2.228614e-01 2.228614e-01 2.228614e-01 2.228614e-01 2.228614e-01 2.228614e-01 2.228614e-01 2.228614e-01 2.228614e-01 2.228614e-01 2.228614e-01 2.228614e-01 2.228614e-01 2.228614e-01 2.228614e-01 2.228614e-01 2.228614e-01 2.228614e-01 2.228614e-01 2.228614e-01 2.228614e-01 2.228614e-01 2.228614e-01 2.228614e-01 2.228614e-01 2.228614e-01 2.228614e-01 2.228614e-01 2.228614e-01 2.228614e-01 2.228614e-01 2.228614e-01 2.228614e-01 2.228614e-01 2.228614e-01 2.228614e-01 2.228614e-01 2.228614e-01 2.228614e-01 2.228614e-01 2.228614e-01 2.228614e-01 2.228614e-01 2.228614e-01 2.228614e-01 2.228614e-01 2.228614e-01 2.228614e-01 2.228614e-01 2.228614e-01 2.228614e-01 2.228614e-01 2.228614e-01 2.228614e-01 2.228614e-01 2.228614e-01 2.228614e-01 2.228614e-01 2.228614e-01 2.228614e-01 2.228614e-01 2.228614e-01 2.228614e-01 2.228614e-01 2.228614e-01 2.228614e-01 2.228614e-01 2.228614e-01 2.228614e-01 2.228614e-01 2.228614e-01 2.228614e-01 2.228614e-01 2.228614e-01 2.228614e-01 2.228614e-01 2.228614e-01 2.228614e-01 2.228614e-01 2.228614e-01 2.228614e-01 2.228614e-01 2.228614e-01 2.228614e-01 2.228614e-01 2.228614e-01 2.228614e-01 2.228614e-01 2.228614e-01 2.228614e-01 2.228614e-01 2.228614e-01 2.228614e-01 2.228614e-01 2.228614e-01 2.228614e-01 2.228614e-01 2.228614e-01 2.228614e-01 2.228614e-01 2.228614e-01 2.228614e-01 2.228614e-01 2.228614e-01 2.228614e-01 2.228614e-01 2.228614e-01 2.228614e-01 2.228614e-01 2.228614e-01 2.228614e-01 2.228614e-01 2.228614e-01 2.228614e-01 2.228614e-01 2.228614e-01 2.228614e-01 2.228614e-01 2.228614e-01 2.228614e-01 2.228614e-01 2.228614e-01 2.228614e-01 2.228614e-01 2.228614e-01 2.228614e-01 2.228614e-01 2.228614e-01 2.228614e-01 2.228614e-01 2.228614e-01 2.228614e-01 2.228614e-01 2.228614e-01 2.228614e-01 2.228614e-01 2.228614e-01 2.228614e-01 2.228614e-01 2.228614e-01 2.228614e-01 2.228614e-01 2.228614e-01 2.228614e-01 2.228614e-01 2.228614e-01 2.228614e-01 2.228614e-01 2.228614e-01 2.228614e-01 2.228614e-01 2.228614e-01 2.228614e-01 2.228614e-01 2.228614e-01 2.228614e-01 2.228614e-01 2.228614e-01 2.228614e-01 2.228614e-01 2.228614e-01 2.228614e-01 2.228614e-01 2.228614e-01 2.228614e-01 2.228614e-01 2.228614e-01 2.228614e-01 2.228614e-01 2.228614e-01 2.228614e-01 2.228614e-01 2.228614e-01 2.228614e-01 2.228614e-01 2.228614e-01 2.228614e-01 2.228614e-01 2.228614e-01 2.228614e-01 2.228614e-01 2.228614e-01 2.228614e-01 2.228614e-01 2.228614e-01 2.228614e-01 2.228614e-01 2.228614e-01 2.228614e-01 2.228614e-01 2.228614e-01 2.228614e-01 2.228614e-01 2.228614e-01 2.228614e-01 2.228614e-01 2.228614e-01 2.228614e-01 2.228614e-01 2.228614e-01 2.228614e-01 2.228614e-01 2.228614e-01 2.228614e-01 2.228614e-01 2.228614e-01 2.228614e-01 2.228614e-01 2.228614e-01 2.228614e-01 2.228614e-01 2.228614e-01 2.228614e-01 2.228614e-01 2.228614e-01 2.228614e-01 2.228614e-01 2.228614e-01 2.228614e-01 2.228614e-01 2.228614e-01 2.228614e-01 2.228614e-01 2.228614e-01 2.228614e-01 2.228614e-01 2.228614e-01 2.228614e-01 2.228614e-01 2.228614e-01 2.228614e-01 2.228614e-01 2.228614e-01 2.228614e-01 2.228614e-01 2.228614e-01 2.228614e-01 2.228614e-01 2.228614e-01 2.228614e-01 2.228614e-01 2.228614e-01 2.228614e-01 2.228614e-01 2.228614e-01 2.228614e-01 2.228614e-01 2.228614e-01 2.228614e-01 2.228614e-01 2.228614e-01 2.228614e-01 2.228614e-01 2.228614e-01 2.228614e-01 2.228614e-01 2.228614e-01 2.228614e-01 2.228614e-01 2.228614e-01 2.228614e-01 2.228614e-01 2.228614e-01 2.228614e-01 2.228614e-01 2.228614e-01 2.228614e-01 2.228614e-01 2.228614e-01 2.228614e-01 2.228614e-01 2.228614e-01 2.228614e-01 2.228614e-01 2.228614e-01 2.228614e-01 2.228614e-01 2.228614e-01 2.228614e-01 2.228614e-01 2.228614e-01 2.228614e-01 2.228614e-01 2.228614e-01 2.228614e-01 2.228614e-01 2.228614e-01 2.228614e-01 2.228614e-01 2.228614e-01 2.228614e-01 2.228614e-01 2.228614e-01 2.228614e-01 2.228614e-01 2.228614e-01 2.228614e-01 2.228614e-01 2.228614e-01 2.228614e-01 2.228614e-01 2.228614e-01 2.228614e-01 2.228614e-01 2.228614e-01 2.228614e-01 2.228614e-01 2.228614e-01 2.228614e-01 2.228614e-01 2.228614e-01 2.228614e-01 2.228614e-01 2.228614e-01 2.228614e-01 2.228614e-01 2.228614e-01 2.228614e-01 2.228614e-01 2.228614e-01 2.228614e-01 2.228614e-01 2.228614e-01 2.228614e-01 2.228614e-01 2.228614e-01 2.228614e-01 2.228614e-01 2.228614e-01 2.228614e-01 2.228614e-01 2.228614e-01 2.228614e-01 2.228614e-01 2.228614e-01 2.228614e-01 2.228614e-01 2.228614e-01 2.228614e-01 2.228614e-01 2.228614e-01 2.228614e-01 2.228614e-01 2.228614e-01 2.228614e-01 2.228614e-01 2.228614e-01 2.228614e-01 2.228614e-01 2.228614e-01 2.228614e-01 2.228614e-01 2.228614e-01 2.228614e-01 2.228614e-01 2.228614e-01 2.228614e-01 2.228614e-01 2.228614e-01 2.228614e-01 2.228614e-01 2.228614e-01 2.228614e-01 2.228614e-01 2.228614e-01 2.228614e-01 2.228614e-01 2.228614e-01 2.228614e-01 2.228614e-01 2.228614e-01 2.228614e-01 2.228614e-01 2.228614e-01 2.228614e-01 2.228614e-01 2.228614e-01 2.228614e-01 2.228614e-01 2.228614e-01 2.228614e-01 2.228614e-01 2.228614e-01 2.228614e-01 2.228614e-01 2.228614e-01 2.228614e-01 2.228614e-01 2.228614e-01 2.228614e-01 2.228614e-01 2.228614e-01 2.228614e-01 2.228614e-01 2.228614e-01 2.228614e-01 2.228614e-01 2.228614e-01 2.228614e-01 2.228614e-01 2.228614e-01 2.228614e-01 2.228614e-01 2.228614e-01 2.228614e-01 2.228614e-01 2.228614e-01 2.228614e-01 2.228614e-01 2.228614e-01 2.228614e-01 2.228614e-01 2.228614e-01 2.228614e-01 2.228614e-01 2.228614e-01 2.228614e-01 2.228614e-01 2.228614e-01 2.228614e-01 2.228614e-01 2.228614e-01 2.228614e-01 2.228614e-01 2.228614e-01 2.228614e-01 2.228614e-01 2.228614e-01 2.228614e-01 2.228614e-01 2.228614e-01 2.228614e-01 2.228614e-01 2.228614e-01 2.228614e-01 2.228614e-01 2.228614e-01 2.228614e-01 2.228614e-01 2.228614e-01 2.228614e-01 2.228614e-01 2.228614e-01 2.228614e-01 2.228614e-01 2.228614e-01 2.228614e-01 2.228614e-01 2.228614e-01 2.228614e-01 2.228614e-01 2.228614e-01 2.228614e-01 2.228614e-01 2.228614e-01 2.228614e-01 2.228614e-01 2.228614e-01 2.228614e-01 2.228614e-01 2.228614e-01 2.228614e-01 2.228614e-01 2.228614e-01 2.228614e-01 2.228614e-01 2.228614e-01 2.228614e-01 2.228614e-01 2.228614e-01 2.228614e-01 2.228614e-01 2.228614e-01 2.228614e-01 2.228614e-01 2.228614e-01 2.228614e-01 2.228614e-01 2.228614e-01 2.228614e-01 2.228614e-01 2.228614e-01 2.228614e-01 2.228614e-01 2.228614e-01 2.228614e-01 2.228614e-01 2.228614e-01 2.228614e-01 2.228614e-01 2.228614e-01 2.228614e-01 2.228614e-01 2.228614e-01 2.228614e-01 2.228614e-01 2.228614e-01 2.228614e-01 2.228614e-01 2.228614e-01 2.228614e-01 2.228614e-01 2.228614e-01 2.228614e-01 2.228614e-01 2.228614e-01 2.228614e-01 2.228614e-01 2.228614e-01 2.228614e-01 2.228614e-01 2.228614e-01 2.228614e-01 2.228614e-01 2.228614e-01 2.228614e-01 2.228614e-01 2.228614e-01 2.228614e-01 2.228614e-01 2.228614e-01 2.228614e-01 2.228614e-01 2.228614e-01 2.228614e-01 2.228614e-01 2.228614e-01 2.228614e-01 2.228614e-01 2.228614e-01 2.228614e-01 2.228614e-01 2.228614e-01 2.228614e-01 2.228614e-01 2.228614e-01 2.228614e-01 2.228614e-01 2.228614e-01 2.228614e-01 2.228614e-01 2.228614e-01 2.228614e-01 2.228614e-01 2.228614e-01 2.228614e-01 2.228614e-01 2.228614e-01 2.228614e-01 2.228614e-01 2.228614e-01 2.228614e-01 2.228614e-01 2.228614e-01 2.228614e-01 2.228614e-01 2.228614e-01 2.228614e-01 2.228614e-01 2.228614e-01 2.228614e-01 2.228614e-01 2.228614e-01 2.228614e-01 2.228614e-01 2.228614e-01 2.228614e-01 2.228614e-01 2.228614e-01 2.228614e-01 2.228614e-01 2.228614e-01 2.228614e-01 2.228614e-01 2.228614e-01 2.228614e-01 2.228614e-01 2.228614e-01 2.228614e-01 2.228614e-01 2.228614e-01 2.228614e-01 2.228614e-01 2.228614e-01 2.228614e-01 2.228614e-01 2.228614e-01 2.228614e-01 2.228614e-01 2.228614e-01 2.228614e-01 2.228614e-01 2.228614e-01 2.228614e-01 2.228614e-01 2.228614e-01 2.228614e-01 2.228614e-01 2.228614e-01 2.228614e-01 2.228614e-01 2.228614e-01 2.228614e-01 2.228614e-01 2.228614e-01 2.228614e-01 2.228614e-01 2.228614e-01 2.228614e-01 2.228614e-01 2.228614e-01 2.228614e-01 2.228614e-01 2.228614e-01 2.228614e-01 2.228614e-01 2.228614e-01 2.228614e-01 2.228614e-01 2.228614e-01 2.228614e-01 2.228614e-01 2.228614e-01 2.228614e-01 2.228614e-01 2.228614e-01 2.228614e-01 2.228614e-01 2.228614e-01 2.228614e-01 2.228614e-01 2.228614e-01 2.228614e-01 2.228614e-01 2.228614e-01 2.228614e-01 2.228614e-01 2.228614e-01 2.228614e-01 2.228614e-01 2.228614e-01 2.228614e-01 2.228614e-01 2.228614e-01 2.228614e-01 2.228614e-01 2.228614e-01 2.228614e-01 2.228614e-01 2.228614e-01 2.228614e-01 2.228614e-01 2.228614e-01 2.228614e-01 2.228614e-01 2.228614e-01 2.228614e-01 2.228614e-01 2.228614e-01 2.228614e-01 2.228614e-01 2.228614e-01 2.228614e-01 2.228614e-01 2.228614e-01 2.228614e-01 2.228614e-01 2.228614e-01 2.228614e-01 2.228614e-01 2.228614e-01 2.228614e-01 2.228614e-01 2.228614e-01 2.228614e-01 2.228614e-01 2.228614e-01 2.228614e-01 2.228614e-01 2.228614e-01 2.228614e-01 2.228614e-01 2.228614e-01 2.228614e-01 2.228614e-01 2.228614e-01 2.228614e-01 2.228614e-01 2.228614e-01 2.228614e-01 2.228614e-01 2.228614e-01 2.228614e-01 2.228614e-01 2.228614e-01 2.228614e-01 2.228614e-01 2.228614e-01 2.228614e-01 2.228614e-01 2.228614e-01 2.228614e-01 2.228614e-01 2.228614e-01 2.228614e-01 2.228614e-01 2.228614e-01 2.228614e-01 2.228614e-01 2.228614e-01 2.228614e-01 2.228614e-01 2.228614e-01 2.228614e-01 2.228614e-01 2.228614e-01 2.228614e-01 2.228614e-01 2.228614e-01 2.228614e-01 2.228614e-01 2.228614e-01 2.228614e-01 2.228614e-01 2.228614e-01 2.228614e-01 2.228614e-01 2.228614e-01 2.228614e-01 2.228614e-01 2.228614e-01 2.228614e-01 2.228614e-01 2.228614e-01 2.228614e-01 2.228614e-01 2.228614e-01 2.228614e-01 2.228614e-01 2.228614e-01 2.228614e-01 2.228614e-01 2.228614e-01 2.228614e-01 2.228614e-01 2.228614e-01 2.228614e-01 2.228614e-01 2.228614e-01 2.228614e-01 2.228614e-01 2.228614e-01 2.228614e-01 2.228614e-01 2.228614e-01 2.228614e-01 2.228614e-01 2.228614e-01 2.228614e-01 2.228614e-01 2.228614e-01 2.228614e-01 2.228614e-01 2.228614e-01 2.228614e-01 2.228614e-01 2.228614e-01 2.228614e-01 2.228614e-01 2.228614e-01 2.228614e-01 2.228614e-01 2.228614e-01 2.228614e-01 2.228614e-01 2.228614e-01 2.228614e-01 2.228614e-01 2.228614e-01 2.228614e-01 2.228614e-01 2.228614e-01 2.228614e-01 2.228614e-01 2.228614e-01 2.228614e-01 2.228614e-01 2.228614e-01 2.228614e-01 2.228614e-01 2.228614e-01 2.228614e-01 2.228614e-01 2.228614e-01 2.228614e-01 2.228614e-01 2.228614e-01 2.228614e-01 2.228614e-01 2.228614e-01 2.228614e-01 2.228614e-01 2.228614e-01 2.228614e-01 2.228614e-01 2.228614e-01 2.228614e-01 2.228614e-01 2.228614e-01 2.228614e-01 2.228614e-01 2.228614e-01 2.228614e-01 2.228614e-01 2.228614e-01 2.228614e-01 2.228614e-01 2.228614e-01 2.228614e-01 2.228614e-01 2.228614e-01 2.228614e-01 2.228614e-01 2.228614e-01 2.228614e-01 2.228614e-01 2.228614e-01 2.228614e-01 2.228614e-01 2.228614e-01 2.228614e-01 2.228614e-01 2.228614e-01 2.228614e-01 2.228614e-01 2.228614e-01 2.228614e-01 2.228614e-01 2.228614e-01 2.228614e-01 2.228614e-01 2.228614e-01 2.228614e-01 2.228614e-01 2.228614e-01 2.228614e-01 2.228614e-01 2.228614e-01 2.228614e-01 2.228614e-01 2.228614e-01 2.228614e-01 2.228614e-01 2.228614e-01 2.228614e-01 2.228614e-01 2.228614e-01 2.228614e-01 2.228614e-01 2.228614e-01 2.228614e-01 2.228614e-01 2.228614e-01 2.228614e-01 2.228614e-01 2.228614e-01 2.228614e-01 2.228614e-01 2.228614e-01 2.228614e-01 2.228614e-01 2.228614e-01 2.228614e-01 2.228614e-01 2.228614e-01 2.228614e-01 2.228614e-01 2.228614e-01 2.228614e-01 2.228614e-01 2.228614e-01 2.228614e-01 2.228614e-01 2.228614e-01 2.228614e-01 2.228614e-01 2.228614e-01 2.228614e-01 2.228614e-01 2.228614e-01 2.228614e-01 2.228614e-01 2.228614e-01 2.228614e-01 2.228614e-01 2.228614e-01 2.228614e-01 2.228614e-01 2.228614e-01 2.228614e-01 2.228614e-01 2.228614e-01 2.228614e-01 2.228614e-01 2.228614e-01 2.228614e-01 2.228614e-01 2.228614e-01 2.228614e-01 2.228614e-01 2.228614e-01 2.228614e-01 2.228614e-01 2.228614e-01 2.228614e-01 2.228614e-01 2.228614e-01 2.228614e-01 2.228614e-01 2.228614e-01 2.228614e-01 2.228614e-01 2.228614e-01 2.228614e-01 2.228614e-01 2.228614e-01 2.228614e-01 2.228614e-01 2.228614e-01 2.228614e-01 2.228614e-01 2.228614e-01 2.228614e-01 2.228614e-01 2.228614e-01 2.228614e-01 2.228614e-01 2.228614e-01 2.228614e-01 2.228614e-01 2.228614e-01 2.228614e-01 2.228614e-01 2.228614e-01 2.228614e-01 2.228614e-01 2.228614e-01 2.228614e-01 2.228614e-01 2.228614e-01 2.228614e-01 2.228614e-01 2.228614e-01 2.228614e-01 2.228614e-01 2.228614e-01 2.228614e-01 2.228614e-01 2.228614e-01 2.228614e-01 2.228614e-01 2.228614e-01 2.228614e-01 2.228614e-01 2.228614e-01 2.228614e-01 2.228614e-01 2.228614e-01 2.228614e-01 2.228614e-01 2.228614e-01 2.228614e-01 2.228614e-01 2.228614e-01 2.228614e-01 2.228614e-01 2.228614e-01 2.228614e-01 2.228614e-01 2.228614e-01 2.228614e-01 2.228614e-01 2.228614e-01 2.228614e-01 2.228614e-01 2.228614e-01 2.228614e-01 2.228614e-01 2.228614e-01 2.228614e-01 2.228614e-01 2.228614e-01 2.228614e-01 2.228614e-01 2.228614e-01 2.228614e-01 2.228614e-01 2.228614e-01 2.228614e-01 2.228614e-01 2.228614e-01 2.228614e-01 2.228614e-01 2.228614e-01 2.228614e-01 2.228614e-01 2.228614e-01 2.228614e-01 2.228614e-01 2.228614e-01 2.228614e-01 2.228614e-01 2.228614e-01 2.228614e-01 2.228614e-01 2.228614e-01 2.228614e-01 2.228614e-01 2.228614e-01 2.228614e-01 2.228614e-01 2.228614e-01 2.228614e-01 2.228614e-01 2.228614e-01 2.228614e-01 2.228614e-01 2.228614e-01 2.228614e-01 2.228614e-01 2.228614e-01 2.228614e-01 2.228614e-01 2.228614e-01 2.228614e-01 2.228614e-01 2.228614e-01 2.228614e-01 2.228614e-01 2.228614e-01 2.228614e-01 2.228614e-01 2.228614e-01 2.228614e-01 2.228614e-01 2.228614e-01 2.228614e-01 2.228614e-01 2.228614e-01 2.228614e-01 2.228614e-01 2.228614e-01 2.228614e-01 2.228614e-01 2.228614e-01 2.228614e-01 2.228614e-01 2.228614e-01 2.228614e-01 2.228614e-01 2.228614e-01 2.228614e-01 2.228614e-01 2.228614e-01 2.228614e-01 2.228614e-01 2.228614e-01 2.228614e-01 2.228614e-01 2.228614e-01 2.228614e-01 2.228614e-01 2.228614e-01 2.228614e-01 2.228614e-01 2.228614e-01 2.228614e-01 2.228614e-01 2.228614e-01 2.228614e-01 2.228614e-01 2.228614e-01 2.228614e-01 2.228614e-01 2.228614e-01 2.228614e-01 2.228614e-01 2.228614e-01 2.228614e-01 2.228614e-01 2.228614e-01 2.228614e-01 2.228614e-01 2.228614e-01 2.228614e-01 2.228614e-01 2.228614e-01 2.228614e-01 2.228614e-01 2.228614e-01 2.228614e-01 2.228614e-01 2.228614e-01 2.228614e-01 2.228614e-01 2.228614e-01 2.228614e-01 2.228614e-01 2.228614e-01 2.228614e-01 2.228614e-01 2.228614e-01 2.228614e-01 2.228614e-01 2.228614e-01 2.228614e-01 2.228614e-01 2.228614e-01 2.228614e-01 2.228614e-01 2.228614e-01 2.228614e-01 2.228614e-01 2.228614e-01 2.228614e-01 2.228614e-01 2.228614e-01 2.228614e-01 2.228614e-01 2.228614e-01 2.228614e-01 2.228614e-01 2.228614e-01 2.228614e-01 2.228614e-01 2.228614e-01 2.228614e-01 2.228614e-01 2.228614e-01 2.228614e-01 2.228614e-01 2.228614e-01 2.228614e-01 2.228614e-01 2.228614e-01 2.228614e-01 2.228614e-01 2.228614e-01 2.228614e-01 2.228614e-01 2.228614e-01 2.228614e-01 2.228614e-01 2.228614e-01 2.228614e-01 2.228614e-01 2.228614e-01 2.228614e-01 2.228614e-01 2.228614e-01 2.228614e-01 2.228614e-01 2.228614e-01 2.228614e-01 2.228614e-01 2.228614e-01 2.228614e-01 2.228614e-01 2.228614e-01 2.228614e-01 2.228614e-01 2.228614e-01 2.228614e-01 2.228614e-01 2.228614e-01 2.228614e-01 2.228614e-01 2.228614e-01 2.228614e-01 2.228614e-01 2.228614e-01 2.228614e-01 2.228614e-01 2.228614e-01 2.228614e-01 2.228614e-01 2.228614e-01 2.228614e-01 2.228614e-01 2.228614e-01 2.228614e-01 2.228614e-01 2.228614e-01 2.228614e-01 2.228614e-01 2.228614e-01 2.228614e-01 2.228614e-01 2.228614e-01 2.228614e-01 2.228614e-01 2.228614e-01 2.228614e-01 2.228614e-01 2.228614e-01 2.228614e-01 2.228614e-01 2.228614e-01 2.228614e-01 2.228614e-01 2.228614e-01 2.228614e-01 2.228614e-01 2.228614e-01 2.228614e-01 2.228614e-01 2.228614e-01 2.228614e-01 2.228614e-01 2.228614e-01 2.228614e-01 2.228614e-01 2.228614e-01 2.228614e-01 2.228614e-01 2.228614e-01 2.228614e-01 2.228614e-01 2.228614e-01 2.228614e-01 2.228614e-01 2.228614e-01 2.228614e-01 2.228614e-01 2.228614e-01 2.228614e-01 2.228614e-01 2.228614e-01 2.228614e-01 2.228614e-01 2.228614e-01 2.228614e-01 2.228614e-01 2.228614e-01 2.228614e-01 2.228614e-01 2.228614e-01 2.228614e-01 2.228614e-01 2.228614e-01 2.228614e-01 2.228614e-01 2.228614e-01 2.228614e-01 2.228614e-01 2.228614e-01 2.228614e-01 2.228614e-01 2.228614e-01 2.228614e-01 2.228614e-01 2.228614e-01 2.228614e-01 2.228614e-01 2.228614e-01 2.228614e-01 2.228614e-01 2.228614e-01 2.228614e-01 2.228614e-01 2.228614e-01 2.228614e-01 2.228614e-01 2.228614e-01 2.228614e-01 2.228614e-01 2.228614e-01 2.228614e-01 2.228614e-01 2.228614e-01 2.228614e-01 2.228614e-01 2.228614e-01 2.228614e-01 2.228614e-01 2.228614e-01 2.228614e-01 2.228614e-01 2.228614e-01 2.228614e-01 2.228614e-01 2.228614e-01 2.228614e-01 2.228614e-01 2.228614e-01 2.228614e-01 2.228614e-01 2.228614e-01 2.228614e-01 2.228614e-01 2.228614e-01 2.228614e-01 2.228614e-01 2.228614e-01 2.228614e-01 2.228614e-01 2.228614e-01 2.228614e-01 2.228614e-01 2.228614e-01 2.228614e-01 2.228614e-01 2.228614e-01 2.228614e-01 2.228614e-01 2.228614e-01 2.228614e-01 2.228614e-01 2.228614e-01 2.228614e-01 2.228614e-01 2.228614e-01 2.228614e-01 2.228614e-01 2.228614e-01 2.228614e-01 2.228614e-01 2.228614e-01 2.228614e-01 2.228614e-01 2.228614e-01 2.228614e-01 2.228614e-01 2.228614e-01 2.228614e-01 2.228614e-01 2.228614e-01 2.228614e-01 2.228614e-01 2.228614e-01 2.228614e-01 2.228614e-01 2.228614e-01 2.228614e-01 2.228614e-01 2.228614e-01 2.228614e-01 2.228614e-01 2.228614e-01 2.228614e-01 2.228614e-01 2.228614e-01 2.228614e-01 2.228614e-01 2.228614e-01 2.228614e-01 2.228614e-01 2.228614e-01 2.228614e-01 2.228614e-01 2.228614e-01 2.228614e-01 2.228614e-01 2.228614e-01 2.228614e-01 2.228614e-01 2.228614e-01 2.228614e-01 2.228614e-01 2.228614e-01 2.228614e-01 2.228614e-01 2.228614e-01 2.228614e-01 2.228614e-01 2.228614e-01 2.228614e-01 2.228614e-01 2.228614e-01 2.228614e-01 2.228614e-01 2.228614e-01 2.228614e-01 2.228614e-01 2.228614e-01 2.228614e-01 2.228614e-01 2.228614e-01 2.228614e-01 2.228614e-01 2.228614e-01 2.228614e-01 2.228614e-01 2.228614e-01 2.228614e-01 2.228614e-01 2.228614e-01 2.228614e-01 2.228614e-01 2.228614e-01 2.228614e-01 2.228614e-01 2.228614e-01 2.228614e-01 2.228614e-01 2.228614e-01 2.228614e-01 2.228614e-01 2.228614e-01 2.228614e-01 2.228614e-01 2.228614e-01 2.228614e-01 2.228614e-01 2.228614e-01 2.228614e-01 2.228614e-01 2.228614e-01 2.228614e-01 2.228614e-01 2.228614e-01 2.228614e-01 2.228614e-01 2.228614e-01 2.228614e-01 2.228614e-01 2.228614e-01 2.228614e-01 2.228614e-01 2.228614e-01 2.228614e-01 2.228614e-01 2.228614e-01 2.228614e-01 2.228614e-01 2.228614e-01 2.228614e-01 2.228614e-01 2.228614e-01 
3.051543e+04 1.955074e+04 1.955074e+04 8.601377e-01 8.601377e-01 6.560053e-01 6.467270e-01 5.836662e-01 5.783813e-01 5.341164e-01 5.341164e-01 3.978668e-01 3.956462e-01 2.941772e-01 2.345569e-01 2.345569e-01 2.345569e-01 2.345569e-01 2.331916e-01 2.331916e-01 2.331916e-01 2.331916e-01 2.290053e-01 2.290053e-01 2.290053e-01 2.277615e-01 2.273984e-01 2.273984e-01 2.271658e-01 2.271658e-01 2.268450e-01 2.264162e-01 2.264162e-01 2.260462e-01 2.247232e-01 2.247232e-01 2.247232e-01 2.247232e-01 2.244300e-01 2.232243e-01 2.228919e-01 2.228919e-01 2.228919e-01 2.228919e-01 2.228817e-01 2.228817e-01 2.228809e-01 2.228809e-01 2.228809e-01 2.228809e-01 2.228809e-01 2.228809e-01 2.228752e-01 2.228660e-01 2.228660e-01 2.228655e-01 2.228615e-01 2.228615e-01 2.228615e-01 2.228615e-01 2.228615e-01 2.228615e-01 2.228615e-01 2.228615e-01 2.228615e-01 2.228615e-01 2.228615e-01 2.228615e-01 2.228614e-01 2.228614e-01 2.228614e-01 2.228614e-01 2.228614e-01 2.228614e-01 2.228614e-01 2.228614e-01 2.228614e-01 2.228614e-01 2.228614e-01 2.228614e-01 2.228614e-01 2.228614e-01 2.228614e-01 2.228614e-01 2.228614e-01 2.228614e-01 2.228614e-01 2.228614e-01 2.228614e-01 2.228614e-01 2.228614e-01 2.228614e-01 2.228614e-01 2.228614e-01 2.228614e-01 2.228614e-01 2.228614e-01 2.228614e-01 2.228614e-01 2.228614e-01 2.228614e-01 2.228614e-01 2.228614e-01 2.228614e-01 2.228614e-01 2.228614e-01 2.228614e-01 2.228614e-01 2.228614e-01 2.228614e-01 2.228614e-01 2.228614e-01 2.228614e-01 2.228614e-01 2.228614e-01 2.228614e-01 2.228614e-01 2.228614e-01 2.228614e-01 2.228614e-01 2.228614e-01 2.228614e-01 2.228614e-01 2.228614e-01 2.228614e-01 2.228614e-01 2.228614e-01 2.228614e-01 2.228614e-01 2.228614e-01 2.228614e-01 2.228614e-01 2.228614e-01 2.228614e-01 2.228614e-01 2.228614e-01 2.228614e-01 2.228614e-01 2.228614e-01 2.228614e-01 2.228614e-01 2.228614e-01 2.228614e-01 2.228614e-01 2.228614e-01 2.228614e-01 2.228614e-01 2.228614e-01 2.228614e-01 2.228614e-01 2.228614e-01 2.228614e-01 2.228614e-01 2.228614e-01 2.228614e-01 2.228614e-01 2.228614e-01 2.228614e-01 2.228614e-01 2.228614e-01 2.228614e-01 2.228614e-01 2.228614e-01 2.228614e-01 2.228614e-01 2.228614e-01 2.228614e-01 2.228614e-01 2.228614e-01 2.228614e-01 2.228614e-01 2.228614e-01 2.228614e-01 2.228614e-01 2.228614e-01 2.228614e-01 2.228614e-01 2.228614e-01 2.228614e-01 2.228614e-01 2.228614e-01 2.228614e-01 2.228614e-01 2.228614e-01 2.228614e-01 2.228614e-01 2.228614e-01 2.228614e-01 2.228614e-01 2.228614e-01 2.228614e-01 2.228614e-01 2.228614e-01 2.228614e-01 2.228614e-01 2.228614e-01 2.228614e-01 2.228614e-01 2.228614e-01 2.228614e-01 2.228614e-01 2.228614e-01 2.228614e-01 2.228614e-01 2.228614e-01 2.228614e-01 2.228614e-01 2.228614e-01 2.228614e-01 2.228614e-01 2.228614e-01 2.228614e-01 2.228614e-01 2.228614e-01 2.228614e-01 2.228614e-01 2.228614e-01 2.228614e-01 2.228614e-01 2.228614e-01 2.228614e-01 2.228614e-01 2.228614e-01 2.228614e-01 2.228614e-01 2.228614e-01 2.228614e-01 2.228614e-01 2.228614e-01 2.228614e-01 2.228614e-01 2.228614e-01 2.228614e-01 2.228614e-01 2.228614e-01 2.228614e-01 2.228614e-01 2.228614e-01 2.228614e-01 2.228614e-01 2.228614e-01 2.228614e-01 2.228614e-01 2.228614e-01 2.228614e-01 2.228614e-01 2.228614e-01 2.228614e-01 2.228614e-01 2.228614e-01 2.228614e-01 2.228614e-01 2.228614e-01 2.228614e-01 2.228614e-01 2.228614e-01 2.228614e-01 2.228614e-01 2.228614e-01 2.228614e-01 2.228614e-01 2.228614e-01 2.228614e-01 2.228614e-01 2.228614e-01 2.228614e-01 2.228614e-01 2.228614e-01 2.228614e-01 2.228614e-01 2.228614e-01 2.228614e-01 2.228614e-01 2.228614e-01 2.228614e-01 2.228614e-01 2.228614e-01 2.228614e-01 2.228614e-01 2.228614e-01 2.228614e-01 2.228614e-01 2.228614e-01 2.228614e-01 2.228614e-01 2.228614e-01 2.228614e-01 2.228614e-01 2.228614e-01 2.228614e-01 2.228614e-01 2.228614e-01 2.228614e-01 2.228614e-01 2.228614e-01 2.228614e-01 2.228614e-01 2.228614e-01 2.228614e-01 2.228614e-01 2.228614e-01 2.228614e-01 2.228614e-01 2.228614e-01 2.228614e-01 2.228614e-01 2.228614e-01 2.228614e-01 2.228614e-01 2.228614e-01 2.228614e-01 2.228614e-01 2.228614e-01 2.228614e-01 2.228614e-01 2.228614e-01 2.228614e-01 2.228614e-01 2.228614e-01 2.228614e-01 2.228614e-01 2.228614e-01 2.228614e-01 2.228614e-01 2.228614e-01 2.228614e-01 2.228614e-01 2.228614e-01 2.228614e-01 2.228614e-01 2.228614e-01 2.228614e-01 2.228614e-01 2.228614e-01 2.228614e-01 2.228614e-01 2.228614e-01 2.228614e-01 2.228614e-01 2.228614e-01 2.228614e-01 2.228614e-01 2.228614e-01 2.228614e-01 2.228614e-01 2.228614e-01 2.228614e-01 2.228614e-01 2.228614e-01 2.228614e-01 2.228614e-01 2.228614e-01 2.228614e-01 2.228614e-01 2.228614e-01 2.228614e-01 2.228614e-01 2.228614e-01 2.228614e-01 2.228614e-01 2.228614e-01 2.228614e-01 2.228614e-01 2.228614e-01 2.228614e-01 2.228614e-01 2.228614e-01 2.228614e-01 2.228614e-01 2.228614e-01 2.228614e-01 2.228614e-01 2.228614e-01 2.228614e-01 2.228614e-01 2.228614e-01 2.228614e-01 2.228614e-01 2.228614e-01 2.228614e-01 2.228614e-01 2.228614e-01 2.228614e-01 2.228614e-01 2.228614e-01 2.228614e-01 2.228614e-01 2.228614e-01 2.228614e-01 2.228614e-01 2.228614e-01 2.228614e-01 2.228614e-01 2.228614e-01 2.228614e-01 2.228614e-01 2.228614e-01 2.228614e-01 2.228614e-01 2.228614e-01 2.228614e-01 2.228614e-01 2.228614e-01 2.228614e-01 2.228614e-01 2.228614e-01 2.228614e-01 2.228614e-01 2.228614e-01 2.228614e-01 2.228614e-01 2.228614e-01 2.228614e-01 2.228614e-01 2.228614e-01 2.228614e-01 2.228614e-01 2.228614e-01 2.228614e-01 2.228614e-01 2.228614e-01 2.228614e-01 2.228614e-01 2.228614e-01 2.228614e-01 2.228614e-01 2.228614e-01 2.228614e-01 2.228614e-01 2.228614e-01 2.228614e-01 2.228614e-01 2.228614e-01 2.228614e-01 2.228614e-01 2.228614e-01 2.228614e-01 2.228614e-01 2.228614e-01 2.228614e-01 2.228614e-01 2.228614e-01 2.228614e-01 2.228614e-01 2.228614e-01 2.228614e-01 2.228614e-01 2.228614e-01 2.228614e-01 2.228614e-01 2.228614e-01 2.228614e-01 2.228614e-01 2.228614e-01 2.228614e-01 2.228614e-01 2.228614e-01 2.228614e-01 2.228614e-01 2.228614e-01 2.228614e-01 2.228614e-01 2.228614e-01 2.228614e-01 2.228614e-01 2.228614e-01 2.228614e-01 2.228614e-01 2.228614e-01 2.228614e-01 2.228614e-01 2.228614e-01 2.228614e-01 2.228614e-01 2.228614e-01 2.228614e-01 2.228614e-01 2.228614e-01 2.228614e-01 2.228614e-01 2.228614e-01 2.228614e-01 2.228614e-01 2.228614e-01 2.228614e-01 2.228614e-01 2.228614e-01 2.228614e-01 2.228614e-01 2.228614e-01 2.228614e-01 2.228614e-01 2.228614e-01 2.228614e-01 2.228614e-01 2.228614e-01 2.228614e-01 2.228614e-01 2.228614e-01 2.228614e-01 2.228614e-01 2.228614e-01 2.228614e-01 2.228614e-01 2.228614e-01 2.228614e-01 2.228614e-01 2.228614e-01 2.228614e-01 2.228614e-01 2.228614e-01 2.228614e-01 2.228614e-01 2.228614e-01 2.228614e-01 2.228614e-01 2.228614e-01 2.228614e-01 2.228614e-01 2.228614e-01 2.228614e-01 2.228614e-01 2.228614e-01 2.228614e-01 2.228614e-01 2.228614e-01 2.228614e-01 2.228614e-01 2.228614e-01 2.228614e-01 2.228614e-01 2.228614e-01 2.228614e-01 2.228614e-01 2.228614e-01 2.228614e-01 2.228614e-01 2.228614e-01 2.228614e-01 2.228614e-01 2.228614e-01 2.228614e-01 2.228614e-01 2.228614e-01 2.228614e-01 2.228614e-01 2.228614e-01 2.228614e-01 2.228614e-01 2.228614e-01 2.228614e-01 2.228614e-01 2.228614e-01 2.228614e-01 2.228614e-01 2.228614e-01 2.228614e-01 2.228614e-01 2.228614e-01 2.228614e-01 2.228614e-01 2.228614e-01 2.228614e-01 2.228614e-01 2.228614e-01 2.228614e-01 2.228614e-01 2.228614e-01 2.228614e-01 2.228614e-01 2.228614e-01 2.228614e-01 2.228614e-01 2.228614e-01 2.228614e-01 2.228614e-01 2.228614e-01 2.228614e-01 2.228614e-01 2.228614e-01 2.228614e-01 2.228614e-01 2.228614e-01 2.228614e-01 2.228614e-01 2.228614e-01 2.228614e-01 2.228614e-01 2.228614e-01 2.228614e-01 2.228614e-01 2.228614e-01 2.228614e-01 2.228614e-01 2.228614e-01 2.228614e-01 2.228614e-01 2.228614e-01 2.228614e-01 2.228614e-01 2.228614e-01 2.228614e-01 2.228614e-01 2.228614e-01 2.228614e-01 2.228614e-01 2.228614e-01 2.228614e-01 2.228614e-01 2.228614e-01 2.228614e-01 2.228614e-01 2.228614e-01 2.228614e-01 2.228614e-01 2.228614e-01 2.228614e-01 2.228614e-01 2.228614e-01 2.228614e-01 2.228614e-01 2.228614e-01 2.228614e-01 2.228614e-01 2.228614e-01 2.228614e-01 2.228614e-01 2.228614e-01 2.228614e-01 2.228614e-01 2.228614e-01 2.228614e-01 2.228614e-01 2.228614e-01 2.228614e-01 2.228614e-01 2.228614e-01 2.228614e-01 2.228614e-01 2.228614e-01 2.228614e-01 2.228614e-01 2.228614e-01 2.228614e-01 2.228614e-01 2.228614e-01 2.228614e-01 2.228614e-01 2.228614e-01 2.228614e-01 2.228614e-01 2.228614e-01 2.228614e-01 2.228614e-01 2.228614e-01 2.228614e-01 2.228614e-01 2.228614e-01 2.228614e-01 2.228614e-01 2.228614e-01 2.228614e-01 2.228614e-01 2.228614e-01 2.228614e-01 2.228614e-01 2.228614e-01 2.228614e-01 2.228614e-01 2.228614e-01 2.228614e-01 2.228614e-01 2.228614e-01 2.228614e-01 2.228614e-01 2.228614e-01 2.228614e-01 2.228614e-01 2.228614e-01 2.228614e-01 2.228614e-01 2.228614e-01 2.228614e-01 2.228614e-01 2.228614e-01 2.228614e-01 2.228614e-01 2.228614e-01 2.228614e-01 2.228614e-01 2.228614e-01 2.228614e-01 2.228614e-01 2.228614e-01 2.228614e-01 2.228614e-01 2.228614e-01 2.228614e-01 2.228614e-01 2.228614e-01 2.228614e-01 2.228614e-01 2.228614e-01 2.228614e-01 2.228614e-01 2.228614e-01 2.228614e-01 2.228614e-01 2.228614e-01 2.228614e-01 2.228614e-01 2.228614e-01 2.228614e-01 2.228614e-01 2.228614e-01 2.228614e-01 2.228614e-01 2.228614e-01 2.228614e-01 2.228614e-01 2.228614e-01 2.228614e-01 2.228614e-01 2.228614e-01 2.228614e-01 2.228614e-01 2.228614e-01 2.228614e-01 2.228614e-01 2.228614e-01 2.228614e-01 2.228614e-01 2.228614e-01 2.228614e-01 2.228614e-01 2.228614e-01 2.228614e-01 2.228614e-01 2.228614e-01 2.228614e-01 2.228614e-01 2.228614e-01 2.228614e-01 2.228614e-01 2.228614e-01 2.228614e-01 2.228614e-01 2.228614e-01 2.228614e-01 2.228614e-01 2.228614e-01 2.228614e-01 2.228614e-01 2.228614e-01 2.228614e-01 2.228614e-01 2.228614e-01 2.228614e-01 2.228614e-01 2.228614e-01 2.228614e-01 2.228614e-01 2.228614e-01 2.228614e-01 2.228614e-01 2.228614e-01 2.228614e-01 2.228614e-01 2.228614e-01 2.228614e-01 2.228614e-01 2.228614e-01 2.228614e-01 2.228614e-01 2.228614e-01 2.228614e-01 2.228614e-01 2.228614e-01 2.228614e-01 2.228614e-01 2.228614e-01 2.228614e-01 2.228614e-01 2.228614e-01 2.228614e-01 2.228614e-01 2.228614e-01 2.228614e-01 2.228614e-01 2.228614e-01 2.228614e-01 2.228614e-01 2.228614e-01 2.228614e-01 2.228614e-01 2.228614e-01 2.228614e-01 2.228614e-01 2.228614e-01 2.228614e-01 2.228614e-01 2.228614e-01 2.228614e-01 2.228614e-01 2.228614e-01 2.228614e-01 2.228614e-01 2.228614e-01 2.228614e-01 2.228614e-01 2.228614e-01 2.228614e-01 2.228614e-01 2.228614e-01 2.228614e-01 2.228614e-01 2.228614e-01 2.228614e-01 2.228614e-01 2.228614e-01 2.228614e-01 2.228614e-01 2.228614e-01 2.228614e-01 2.228614e-01 2.228614e-01 2.228614e-01 2.228614e-01 2.228614e-01 2.228614e-01 2.228614e-01 2.228614e-01 2.228614e-01 2.228614e-01 2.228614e-01 2.228614e-01 2.228614e-01 2.228614e-01 2.228614e-01 2.228614e-01 2.228614e-01 2.228614e-01 2.228614e-01 2.228614e-01 2.228614e-01 2.228614e-01 2.228614e-01 2.228614e-01 2.228614e-01 2.228614e-01 2.228614e-01 2.228614e-01 2.228614e-01 2.228614e-01 2.228614e-01 2.228614e-01 2.228614e-01 2.228614e-01 2.228614e-01 2.228614e-01 2.228614e-01 2.228614e-01 2.228614e-01 2.228614e-01 2.228614e-01 2.228614e-01 2.228614e-01 2.228614e-01 2.228614e-01 2.228614e-01 2.228614e-01 2.228614e-01 2.228614e-01 2.228614e-01 2.228614e-01 2.228614e-01 2.228614e-01 2.228614e-01 2.228614e-01 2.228614e-01 2.228614e-01 2.228614e-01 2.228614e-01 2.228614e-01 2.228614e-01 2.228614e-01 2.228614e-01 2.228614e-01 2.228614e-01 2.228614e-01 2.228614e-01 2.228614e-01 2.228614e-01 2.228614e-01 2.228614e-01 2.228614e-01 2.228614e-01 2.228614e-01 2.228614e-01 2.228614e-01 2.228614e-01 2.228614e-01 2.228614e-01 2.228614e-01 2.228614e-01 2.228614e-01 2.228614e-01 2.228614e-01 2.228614e-01 2.228614e-01 2.228614e-01 2.228614e-01 2.228614e-01 2.228614e-01 2.228614e-01 2.228614e-01 2.228614e-01 2.228614e-01 2.228614e-01 2.228614e-01 2.228614e-01 2.228614e-01 2.228614e-01 2.228614e-01 2.228614e-01 2.228614e-01 2.228614e-01 2.228614e-01 2.228614e-01 2.228614e-01 2.228614e-01 2.228614e-01 2.228614e-01 2.228614e-01 2.228614e-01 2.228614e-01 2.228614e-01 2.228614e-01 2.228614e-01 2.228614e-01 2.228614e-01 2.228614e-01 2.228614e-01 2.228614e-01 2.228614e-01 2.228614e-01 2.228614e-01 2.228614e-01 2.228614e-01 2.228614e-01 2.228614e-01 2.228614e-01 2.228614e-01 2.228614e-01 2.228614e-01 2.228614e-01 2.228614e-01 2.228614e-01 2.228614e-01 2.228614e-01 2.228614e-01 2.228614e-01 2.228614e-01 2.228614e-01 2.228614e-01 2.228614e-01 2.228614e-01 2.228614e-01 2.228614e-01 2.228614e-01 2.228614e-01 2.228614e-01 2.228614e-01 2.228614e-01 2.228614e-01 2.228614e-01 2.228614e-01 2.228614e-01 2.228614e-01 2.228614e-01 2.228614e-01 2.228614e-01 2.228614e-01 2.228614e-01 2.228614e-01 2.228614e-01 2.228614e-01 2.228614e-01 2.228614e-01 2.228614e-01 2.228614e-01 2.228614e-01 2.228614e-01 2.228614e-01 2.228614e-01 2.228614e-01 2.228614e-01 2.228614e-01 2.228614e-01 2.228614e-01 2.228614e-01 2.228614e-01 2.228614e-01 2.228614e-01 2.228614e-01 2.228614e-01 2.228614e-01 2.228614e-01 2.228614e-01 2.228614e-01 2.228614e-01 2.228614e-01 2.228614e-01 2.228614e-01 2.228614e-01 2.228614e-01 2.228614e-01 2.228614e-01 2.228614e-01 2.228614e-01 2.228614e-01 2.228614e-01 2.228614e-01 2.228614e-01 2.228614e-01 2.228614e-01 2.228614e-01 2.228614e-01 2.228614e-01 2.228614e-01 2.228614e-01 2.228614e-01 2.228614e-01 2.228614e-01 2.228614e-01 2.228614e-01 2.228614e-01 2.228614e-01 2.228614e-01 2.228614e-01 2.228614e-01 2.228614e-01 2.228614e-01 2.228614e-01 2.228614e-01 2.228614e-01 2.228614e-01 2.228614e-01 2.228614e-01 2.228614e-01 2.228614e-01 2.228614e-01 2.228614e-01 2.228614e-01 2.228614e-01 2.228614e-01 2.228614e-01 2.228614e-01 2.228614e-01 2.228614e-01 2.228614e-01 2.228614e-01 2.228614e-01 2.228614e-01 2.228614e-01 2.228614e-01 2.228614e-01 2.228614e-01 2.228614e-01 2.228614e-01 2.228614e-01 2.228614e-01 2.228614e-01 2.228614e-01 2.228614e-01 2.228614e-01 2.228614e-01 2.228614e-01 2.228614e-01 2.228614e-01 2.228614e-01 2.228614e-01 2.228614e-01 2.228614e-01 2.228614e-01 2.228614e-01 2.228614e-01 2.228614e-01 2.228614e-01 2.228614e-01 2.228614e-01 2.228614e-01 2.228614e-01 2.228614e-01 2.228614e-01 2.228614e-01 2.228614e-01 2.228614e-01 2.228614e-01 2.228614e-01 2.228614e-01 2.228614e-01 2.228614e-01 2.228614e-01 2.228614e-01 2.228614e-01 2.228614e-01 2.228614e-01 2.228614e-01 2.228614e-01 2.228614e-01 2.228614e-01 2.228614e-01 2.228614e-01 2.228614e-01 2.228614e-01 2.228614e-01 2.228614e-01 2.228614e-01 2.228614e-01 2.228614e-01 2.228614e-01 2.228614e-01 2.228614e-01 2.228614e-01 2.228614e-01 2.228614e-01 2.228614e-01 2.228614e-01 2.228614e-01 2.228614e-01 2.228614e-01 2.228614e-01 2.228614e-01 2.228614e-01 2.228614e-01 2.228614e-01 2.228614e-01 2.228614e-01 2.228614e-01 2.228614e-01 2.228614e-01 2.228614e-01 2.228614e-01 2.228614e-01 2.228614e-01 2.228614e-01 2.228614e-01 2.228614e-01 2.228614e-01 2.228614e-01 2.228614e-01 2.228614e-01 2.228614e-01 2.228614e-01 2.228614e-01 2.228614e-01 2.228614e-01 2.228614e-01 2.228614e-01 2.228614e-01 2.228614e-01 2.228614e-01 2.228614e-01 2.228614e-01 2.228614e-01 2.228614e-01 2.228614e-01 2.228614e-01 2.228614e-01 2.228614e-01 2.228614e-01 2.228614e-01 2.228614e-01 2.228614e-01 2.228614e-01 2.228614e-01 2.228614e-01 2.228614e-01 2.228614e-01 2.228614e-01 2.228614e-01 2.228614e-01 2.228614e-01 2.228614e-01 2.228614e-01 2.228614e-01 2.228614e-01 2.228614e-01 2.228614e-01 2.228614e-01 2.228614e-01 2.228614e-01 2.228614e-01 2.228614e-01 2.228614e-01 2.228614e-01 2.228614e-01 2.228614e-01 2.228614e-01 2.228614e-01 2.228614e-01 2.228614e-01 2.228614e-01 2.228614e-01 2.228614e-01 2.228614e-01 2.228614e-01 2.228614e-01 2.228614e-01 2.228614e-01 2.228614e-01 2.228614e-01 2.228614e-01 2.228614e-01 2.228614e-01 2.228614e-01 2.228614e-01 2.228614e-01 2.228614e-01 2.228614e-01 2.228614e-01 2.228614e-01 2.228614e-01 2.228614e-01 2.228614e-01 2.228614e-01 2.228614e-01 2.228614e-01 2.228614e-01 2.228614e-01 2.228614e-01 2.228614e-01 2.228614e-01 2.228614e-01 2.228614e-01 2.228614e-01 2.228614e-01 2.228614e-01 2.228614e-01 2.228614e-01 2.228614e-01 2.228614e-01 2.228614e-01 2.228614e-01 2.228614e-01 2.228614e-01 2.228614e-01 2.228614e-01 2.228614e-01 2.228614e-01 2.228614e-01 2.228614e-01 2.228614e-01 2.228614e-01 2.228614e-01 2.228614e-01 2.228614e-01 2.228614e-01 2.228614e-01 2.228614e-01 2.228614e-01 2.228614e-01 2.228614e-01 2.228614e-01 2.228614e-01 2.228614e-01 2.228614e-01 2.228614e-01 2.228614e-01 2.228614e-01 2.228614e-01 2.228614e-01 2.228614e-01 2.228614e-01 2.228614e-01 2.228614e-01 2.228614e-01 2.228614e-01 2.228614e-01 2.228614e-01 2.228614e-01 2.228614e-01 2.228614e-01 2.228614e-01 2.228614e-01 2.228614e-01 2.228614e-01 2.228614e-01 2.228614e-01 2.228614e-01 2.228614e-01 2.228614e-01 2.228614e-01 2.228614e-01 2.228614e-01 2.228614e-01 2.228614e-01 2.228614e-01 2.228614e-01 2.228614e-01 2.228614e-01 2.228614e-01 2.228614e-01 2.228614e-01 2.228614e-01 2.228614e-01 2.228614e-01 2.228614e-01 2.228614e-01 2.228614e-01 2.228614e-01 2.228614e-01 2.228614e-01 2.228614e-01 2.228614e-01 2.228614e-01 2.228614e-01 2.228614e-01 2.228614e-01 2.228614e-01 2.228614e-01 2.228614e-01 2.228614e-01 2.228614e-01 2.228614e-01 2.228614e-01 2.228614e-01 2.228614e-01 2.228614e-01 2.228614e-01 2.228614e-01 2.228614e-01 2.228614e-01 2.228614e-01 2.228614e-01 2.228614e-01 2.228614e-01 2.228614e-01 2.228614e-01 2.228614e-01 2.228614e-01 2.228614e-01 2.228614e-01 2.228614e-01 2.228614e-01 2.228614e-01 2.228614e-01 2.228614e-01 2.228614e-01 2.228614e-01 2.228614e-01 2.228614e-01 2.228614e-01 2.228614e-01 2.228614e-01 2.228614e-01 2.228614e-01 2.228614e-01 2.228614e-01 2.228614e-01 2.228614e-01 2.228614e-01 2.228614e-01 2.228614e-01 2.228614e-01 2.228614e-01 2.228614e-01 2.228614e-01 2.228614e-01 2.228614e-01 2.228614e-01 2.228614e-01 2.228614e-01 2.228614e-01 2.228614e-01 2.228614e-01 2.228614e-01 2.228614e-01 2.228614e-01 2.228614e-01 2.228614e-01 2.228614e-01 2.228614e-01 2.228614e-01 2.228614e-01 2.228614e-01 2.228614e-01 2.228614e-01 2.228614e-01 2.228614e-01 2.228614e-01 2.228614e-01 2.228614e-01 2.228614e-01 2.228614e-01 2.228614e-01 2.228614e-01 2.228614e-01 2.228614e-01 2.228614e-01 2.228614e-01 2.228614e-01 2.228614e-01 2.228614e-01 2.228614e-01 2.228614e-01 2.228614e-01 2.228614e-01 2.228614e-01 2.228614e-01 2.228614e-01 2.228614e-01 2.228614e-01 2.228614e-01 2.228614e-01 2.228614e-01 2.228614e-01 2.228614e-01 2.228614e-01 2.228614e-01 2.228614e-01 2.228614e-01 2.228614e-01 2.228614e-01 2.228614e-01 2.228614e-01 2.228614e-01 2.228614e-01 2.228614e-01 2.228614e-01 2.228614e-01 2.228614e-01 2.228614e-01 2.228614e-01 2.228614e-01 2.228614e-01 2.228614e-01 2.228614e-01 2.228614e-01 2.228614e-01 2.228614e-01 2.228614e-01 2.228614e-01 2.228614e-01 2.228614e-01 2.228614e-01 2.228614e-01 2.228614e-01 2.228614e-01 2.228614e-01 2.228614e-01 2.228614e-01 2.228614e-01 2.228614e-01 2.228614e-01 2.228614e-01 2.228614e-01 2.228614e-01 2.228614e-01 2.228614e-01 2.228614e-01 2.228614e-01 2.228614e-01 2.228614e-01 2.228614e-01 2.228614e-01 2.228614e-01 2.228614e-01 2.228614e-01 2.228614e-01 2.228614e-01 2.228614e-01 2.228614e-01 2.228614e-01 2.228614e-01 2.228614e-01 2.228614e-01 2.228614e-01 2.228614e-01 2.228614e-01 2.228614e-01 2.228614e-01 2.228614e-01 2.228614e-01 2.228614e-01 2.228614e-01 2.228614e-01 2.228614e-01 2.228614e-01 2.228614e-01 2.228614e-01 2.228614e-01 2.228614e-01 2.228614e-01 2.228614e-01 2.228614e-01 2.228614e-01 2.228614e-01 2.228614e-01 2.228614e-01 2.228614e-01 2.228614e-01 2.228614e-01 2.228614e-01 2.228614e-01 2.228614e-01 2.228614e-01 2.228614e-01 2.228614e-01 2.228614e-01 2.228614e-01 2.228614e-01 2.228614e-01 2.228614e-01 2.228614e-01 2.228614e-01 2.228614e-01 2.228614e-01 2.228614e-01 2.228614e-01 2.228614e-01 2.228614e-01 2.228614e-01 2.228614e-01 2.228614e-01 2.228614e-01 2.228614e-01 2.228614e-01 2.228614e-01 2.228614e-01 2.228614e-01 2.228614e-01 2.228614e-01 2.228614e-01 2.228614e-01 2.228614e-01 2.228614e-01 2.228614e-01 2.228614e-01 2.228614e-01 2.228614e-01 2.228614e-01 2.228614e-01 2.228614e-01 2.228614e-01 2.228614e-01 2.228614e-01 2.228614e-01 2.228614e-01 2.228614e-01 2.228614e-01 2.228614e-01 2.228614e-01 2.228614e-01 2.228614e-01 2.228614e-01 2.228614e-01 2.228614e-01 2.228614e-01 2.228614e-01 2.228614e-01 2.228614e-01 2.228614e-01 2.228614e-01 2.228614e-01 2.228614e-01 2.228614e-01 2.228614e-01 2.228614e-01 2.228614e-01 2.228614e-01 2.228614e-01 2.228614e-01 2.228614e-01 2.228614e-01 2.228614e-01 2.228614e-01 2.228614e-01 2.228614e-01 2.228614e-01 2.228614e-01 2.228614e-01 2.228614e-01 2.228614e-01 2.228614e-01 2.228614e-01 2.228614e-01 2.228614e-01 2.228614e-01 2.228614e-01 2.228614e-01 2.228614e-01 2.228614e-01 2.228614e-01 2.228614e-01 2.228614e-01 2.228614e-01 2.228614e-01 2.228614e-01 2.228614e-01 2.228614e-01 2.228614e-01 2.228614e-01 2.228614e-01 2.228614e-01 2.228614e-01 2.228614e-01 2.228614e-01 2.228614e-01 2.228614e-01 2.228614e-01 2.228614e-01 2.228614e-01 2.228614e-01 2.228614e-01 2.228614e-01 2.228614e-01 2.228614e-01 2.228614e-01 2.228614e-01 2.228614e-01 2.228614e-01 2.228614e-01 2.228614e-01 2.228614e-01 2.228614e-01 2.228614e-01 2.228614e-01 2.228614e-01 2.228614e-01 2.228614e-01 2.228614e-01 2.228614e-01 2.228614e-01 2.228614e-01 2.228614e-01 2.228614e-01 2.228614e-01 2.228614e-01 2.228614e-01 2.228614e-01 2.228614e-01 2.228614e-01 2.228614e-01 2.228614e-01 2.228614e-01 2.228614e-01 2.228614e-01 2.228614e-01 2.228614e-01 2.228614e-01 2.228614e-01 2.228614e-01 2.228614e-01 2.228614e-01 2.228614e-01 2.228614e-01 2.228614e-01 2.228614e-01 2.228614e-01 2.228614e-01 2.228614e-01 2.228614e-01 2.228614e-01 2.228614e-01 2.228614e-01 2.228614e-01 2.228614e-01 2.228614e-01 2.228614e-01 2.228614e-01 2.228614e-01 2.228614e-01 2.228614e-01 2.228614e-01 2.228614e-01 2.228614e-01 2.228614e-01 2.228614e-01 2.228614e-01 2.228614e-01 2.228614e-01 2.228614e-01 2.228614e-01 2.228614e-01 2.228614e-01 2.228614e-01 2.228614e-01 2.228614e-01 2.228614e-01 2.228614e-01 2.228614e-01 2.228614e-01 2.228614e-01 2.228614e-01 2.228614e-01 2.228614e-01 2.228614e-01 2.228614e-01 2.228614e-01 2.228614e-01 2.228614e-01 2.228614e-01 2.228614e-01 2.228614e-01 2.228614e-01 2.228614e-01 2.228614e-01 2.228614e-01 2.228614e-01 2.228614e-01 2.228614e-01 2.228614e-01 2.228614e-01 2.228614e-01 2.228614e-01 2.228614e-01 2.228614e-01 2.228614e-01 2.228614e-01 2.228614e-01 2.228614e-01 2.228614e-01 2.228614e-01 2.228614e-01 2.228614e-01 2.228614e-01 2.228614e-01 2.228614e-01 2.228614e-01 2.228614e-01 2.228614e-01 2.228614e-01 2.228614e-01 2.228614e-01 2.228614e-01 2.228614e-01 2.228614e-01 2.228614e-01 2.228614e-01 2.228614e-01 2.228614e-01 2.228614e-01 2.228614e-01 2.228614e-01 2.228614e-01 2.228614e-01 2.228614e-01 2.228614e-01 2.228614e-01 2.228614e-01 2.228614e-01 2.228614e-01 2.228614e-01 2.228614e-01 2.228614e-01 2.228614e-01 2.228614e-01 2.228614e-01 2.228614e-01 2.228614e-01 2.228614e-01 2.228614e-01 2.228614e-01 2.228614e-01 2.228614e-01 2.228614e-01 2.228614e-01 2.228614e-01 2.228614e-01 2.228614e-01 2.228614e-01 2.228614e-01 2.228614e-01 2.228614e-01 2.228614e-01 2.228614e-01 2.228614e-01 2.228614e-01 2.228614e-01 2.228614e-01 2.228614e-01 2.228614e-01 2.228614e-01 2.228614e-01 2.228614e-01 2.228614e-01 2.228614e-01 2.228614e-01 2.228614e-01 2.228614e-01 2.228614e-01 2.228614e-01 2.228614e-01 2.228614e-01 2.228614e-01 2.228614e-01 2.228614e-01 2.228614e-01 2.228614e-01 2.228614e-01 2.228614e-01 2.228614e-01 2.228614e-01 2.228614e-01 2.228614e-01 2.228614e-01 2.228614e-01 2.228614e-01 2.228614e-01 2.228614e-01 2.228614e-01 2.228614e-01 2.228614e-01 2.228614e-01 2.228614e-01 2.228614e-01 2.228614e-01 2.228614e-01 2.228614e-01 2.228614e-01 2.228614e-01 2.228614e-01 2.228614e-01 2.228614e-01 2.228614e-01 2.228614e-01 2.228614e-01 2.228614e-01 2.228614e-01 2.228614e-01 2.228614e-01 2.228614e-01 2.228614e-01 2.228614e-01 2.228614e-01 2.228614e-01 2.228614e-01 2.228614e-01 2.228614e-01 2.228614e-01 2.228614e-01 2.228614e-01 2.228614e-01 2.228614e-01 2.228614e-01 2.228614e-01 2.228614e-01 2.228614e-01 2.228614e-01 2.228614e-01 2.228614e-01 2.228614e-01 2.228614e-01 2.228614e-01 2.228614e-01 2.228614e-01 2.228614e-01 2.228614e-01 2.228614e-01 2.228614e-01 2.228614e-01 2.228614e-01 2.228614e-01 2.228614e-01 2.228614e-01 2.228614e-01 2.228614e-01 2.228614e-01 2.228614e-01 2.228614e-01 2.228614e-01 2.228614e-01 2.228614e-01 2.228614e-01 2.228614e-01 2.228614e-01 2.228614e-01 2.228614e-01 2.228614e-01 2.228614e-01 2.228614e-01 2.228614e-01 2.228614e-01 2.228614e-01 2.228614e-01 2.228614e-01 2.228614e-01 2.228614e-01 2.228614e-01 2.228614e-01 2.228614e-01 2.228614e-01 2.228614e-01 2.228614e-01 2.228614e-01 2.228614e-01 2.228614e-01 2.228614e-01 2.228614e-01 2.228614e-01 2.228614e-01 2.228614e-01 2.228614e-01 2.228614e-01 2.228614e-01 2.228614e-01 2.228614e-01 2.228614e-01 2.228614e-01 2.228614e-01 2.228614e-01 2.228614e-01 2.228614e-01 2.228614e-01 2.228614e-01 2.228614e-01 2.228614e-01 2.228614e-01 2.228614e-01 2.228614e-01 2.228614e-01 2.228614e-01 2.228614e-01 2.228614e-01 2.228614e-01 2.228614e-01 2.228614e-01 2.228614e-01 2.228614e-01 2.228614e-01 2.228614e-01 2.228614e-01 2.228614e-01 2.228614e-01 2.228614e-01 2.228614e-01 2.228614e-01 2.228614e-01 2.228614e-01 2.228614e-01 2.228614e-01 2.228614e-01 2.228614e-01 2.228614e-01 2.228614e-01 2.228614e-01 2.228614e-01 2.228614e-01 2.228614e-01 2.228614e-01 2.228614e-01 2.228614e-01 2.228614e-01 2.228614e-01 2.228614e-01 2.228614e-01 2.228614e-01 2.228614e-01 2.228614e-01 2.228614e-01 2.228614e-01 2.228614e-01 2.228614e-01 2.228614e-01 2.228614e-01 2.228614e-01 2.228614e-01 2.228614e-01 2.228614e-01 2.228614e-01 2.228614e-01 2.228614e-01 2.228614e-01 2.228614e-01 2.228614e-01 2.228614e-01 2.228614e-01 2.228614e-01 2.228614e-01 2.228614e-01 2.228614e-01 2.228614e-01 2.228614e-01 2.228614e-01 2.228614e-01 2.228614e-01 2.228614e-01 2.228614e-01 2.228614e-01 2.228614e-01 2.228614e-01 2.228614e-01 2.228614e-01 2.228614e-01 2.228614e-01 2.228614e-01 2.228614e-01 2.228614e-01 2.228614e-01 2.228614e-01 2.228614e-01 2.228614e-01 2.228614e-01 2.228614e-01 2.228614e-01 2.228614e-01 2.228614e-01 2.228614e-01 2.228614e-01 2.228614e-01 2.228614e-01 2.228614e-01 2.228614e-01 2.228614e-01 2.228614e-01 2.228614e-01 2.228614e-01 2.228614e-01 2.228614e-01 2.228614e-01 2.228614e-01 2.228614e-01 2.228614e-01 2.228614e-01 2.228614e-01 2.228614e-01 2.228614e-01 2.228614e-01 2.228614e-01 2.228614e-01 2.228614e-01 2.228614e-01 2.228614e-01 2.228614e-01 2.228614e-01 2.228614e-01 2.228614e-01 2.228614e-01 2.228614e-01 2.228614e-01 2.228614e-01 2.228614e-01 2.228614e-01 2.228614e-01 2.228614e-01 2.228614e-01 2.228614e-01 2.228614e-01 2.228614e-01 2.228614e-01 2.228614e-01 2.228614e-01 2.228614e-01 2.228614e-01 2.228614e-01 2.228614e-01 2.228614e-01 2.228614e-01 2.228614e-01 2.228614e-01 2.228614e-01 2.228614e-01 2.228614e-01 2.228614e-01 2.228614e-01 2.228614e-01 2.228614e-01 2.228614e-01 2.228614e-01 2.228614e-01 2.228614e-01 2.228614e-01 2.228614e-01 2.228614e-01 2.228614e-01 2.228614e-01 2.228614e-01 2.228614e-01 2.228614e-01 2.228614e-01 2.228614e-01 2.228614e-01 2.228614e-01 2.228614e-01 2.228614e-01 2.228614e-01 2.228614e-01 2.228614e-01 2.228614e-01 2.228614e-01 2.228614e-01 2.228614e-01 2.228614e-01 2.228614e-01 2.228614e-01 2.228614e-01 2.228614e-01 2.228614e-01 2.228614e-01 2.228614e-01 2.228614e-01 2.228614e-01 2.228614e-01 2.228614e-01 2.228614e-01 2.228614e-01 2.228614e-01 2.228614e-01 2.228614e-01 2.228614e-01 2.228614e-01 2.228614e-01 2.228614e-01 2.228614e-01 2.228614e-01 2.228614e-01 2.228614e-01 2.228614e-01 2.228614e-01 2.228614e-01 2.228614e-01 2.228614e-01 2.228614e-01 2.228614e-01 2.228614e-01 2.228614e-01 2.228614e-01 2.228614e-01 2.228614e-01 2.228614e-01 2.228614e-01 2.228614e-01 2.228614e-01 2.228614e-01 2.228614e-01 2.228614e-01 2.228614e-01 2.228614e-01 2.228614e-01 2.228614e-01 2.228614e-01 2.228614e-01 2.228614e-01 2.228614e-01 2.228614e-01 2.228614e-01 2.228614e-01 2.228614e-01 2.228614e-01 2.228614e-01 2.228614e-01 2.228614e-01 2.228614e-01 2.228614e-01 2.228614e-01 2.228614e-01 2.228614e-01 2.228614e-01 2.228614e-01 2.228614e-01 2.228614e-01 2.228614e-01 2.228614e-01 2.228614e-01 2.228614e-01 2.228614e-01 2.228614e-01 2.228614e-01 2.228614e-01 2.228614e-01 2.228614e-01 2.228614e-01 2.228614e-01 2.228614e-01 2.228614e-01 2.228614e-01 2.228614e-01 2.228614e-01 2.228614e-01 2.228614e-01 2.228614e-01 2.228614e-01 2.228614e-01 2.228614e-01 2.228614e-01 2.228614e-01 2.228614e-01 2.228614e-01 2.228614e-01 2.228614e-01 2.228614e-01 2.228614e-01 2.228614e-01 2.228614e-01 2.228614e-01 2.228614e-01 2.228614e-01 2.228614e-01 2.228614e-01 2.228614e-01 2.228614e-01 2.228614e-01 2.228614e-01 2.228614e-01 2.228614e-01 2.228614e-01 2.228614e-01 2.228614e-01 2.228614e-01 2.228614e-01 2.228614e-01 2.228614e-01 2.228614e-01 2.228614e-01 2.228614e-01 2.228614e-01 2.228614e-01 2.228614e-01 2.228614e-01 2.228614e-01 2.228614e-01 2.228614e-01 2.228614e-01 2.228614e-01 2.228614e-01 2.228614e-01 2.228614e-01 2.228614e-01 2.228614e-01 2.228614e-01 2.228614e-01 2.228614e-01 2.228614e-01 2.228614e-01 2.228614e-01 2.228614e-01 2.228614e-01 2.228614e-01 2.228614e-01 2.228614e-01 2.228614e-01 2.228614e-01 2.228614e-01 2.228614e-01 2.228614e-01 2.228614e-01 2.228614e-01 2.228614e-01 2.228614e-01 2.228614e-01 2.228614e-01 2.228614e-01 2.228614e-01 2.228614e-01 2.228614e-01 2.228614e-01 2.228614e-01 2.228614e-01 2.228614e-01 2.228614e-01 2.228614e-01 2.228614e-01 2.228614e-01 2.228614e-01 2.228614e-01 2.228614e-01 2.228614e-01 2.228614e-01 2.228614e-01 2.228614e-01 2.228614e-01 2.228614e-01 2.228614e-01 2.228614e-01 2.228614e-01 2.228614e-01 2.228614e-01 2.228614e-01 2.228614e-01 2.228614e-01 2.228614e-01 2.228614e-01 2.228614e-01 2.228614e-01 2.228614e-01 2.228614e-01 2.228614e-01 2.228614e-01 2.228614e-01 2.228614e-01 2.228614e-01 2.228614e-01 2.228614e-01 2.228614e-01 2.228614e-01 2.228614e-01 2.228614e-01 2.228614e-01 2.228614e-01 2.228614e-01 2.228614e-01 2.228614e-01 2.228614e-01 2.228614e-01 2.228614e-01 2.228614e-01 2.228614e-01 2.228614e-01 2.228614e-01 2.228614e-01 2.228614e-01 2.228614e-01 2.228614e-01 2.228614e-01 2.228614e-01 2.228614e-01 2.228614e-01 2.228614e-01 2.228614e-01 2.228614e-01 2.228614e-01 2.228614e-01 2.228614e-01 2.228614e-01 2.228614e-01 2.228614e-01 2.228614e-01 2.228614e-01 2.228614e-01 2.228614e-01 2.228614e-01 2.228614e-01 2.228614e-01 2.228614e-01 2.228614e-01 2.228614e-01 2.228614e-01 2.228614e-01 2.228614e-01 2.228614e-01 2.228614e-01 2.228614e-01 2.228614e-01 2.228614e-01 2.228614e-01 2.228614e-01 2.228614e-01 2.228614e-01 2.228614e-01 2.228614e-01 2.228614e-01 2.228614e-01 2.228614e-01 2.228614e-01 2.228614e-01 2.228614e-01 2.228614e-01 2.228614e-01 2.228614e-01 2.228614e-01 2.228614e-01 2.228614e-01 2.228614e-01 2.228614e-01 2.228614e-01 2.228614e-01 2.228614e-01 2.228614e-01 2.228614e-01 2.228614e-01 2.228614e-01 2.228614e-01 2.228614e-01 2.228614e-01 2.228614e-01 2.228614e-01 2.228614e-01 2.228614e-01 2.228614e-01 2.228614e-01 2.228614e-01 2.228614e-01 2.228614e-01 2.228614e-01 2.228614e-01 2.228614e-01 2.228614e-01 2.228614e-01 2.228614e-01 2.228614e-01 2.228614e-01 2.228614e-01 2.228614e-01 2.228614e-01 2.228614e-01 2.228614e-01 2.228614e-01 2.228614e-01 2.228614e-01 2.228614e-01 2.228614e-01 2.228614e-01 2.228614e-01 2.228614e-01 2.228614e-01 2.228614e-01 2.228614e-01 2.228614e-01 2.228614e-01 2.228614e-01 2.228614e-01 2.228614e-01 2.228614e-01 2.228614e-01 2.228614e-01 2.228614e-01 2.228614e-01 2.228614e-01 2.228614e-01 2.228614e-01 2.228614e-01 2.228614e-01 2.228614e-01 2.228614e-01 2.228614e-01 2.228614e-01 2.228614e-01 2.228614e-01 2.228614e-01 2.228614e-01 2.228614e-01 2.228614e-01 2.228614e-01 2.228614e-01 2.228614e-01 2.228614e-01 2.228614e-01 2.228614e-01 2.228614e-01 2.228614e-01 2.228614e-01 2.228614e-01 2.228614e-01 2.228614e-01 2.228614e-01 2.228614e-01 2.228614e-01 2.228614e-01 2.228614e-01 2.228614e-01 2.228614e-01 2.228614e-01 2.228614e-01 2.228614e-01 2.228614e-01 2.228614e-01 2.228614e-01 2.228614e-01 2.228614e-01 2.228614e-01 2.228614e-01 2.228614e-01 2.228614e-01 2.228614e-01 2.228614e-01 2.228614e-01 2.228614e-01 2.228614e-01 2.228614e-01 2.228614e-01 2.228614e-01 2.228614e-01 2.228614e-01 2.228614e-01 2.228614e-01 2.228614e-01 2.228614e-01 2.228614e-01 2.228614e-01 2.228614e-01 2.228614e-01 2.228614e-01 2.228614e-01 2.228614e-01 2.228614e-01 2.228614e-01 2.228614e-01 2.228614e-01 2.228614e-01 2.228614e-01 2.228614e-01 2.228614e-01 2.228614e-01 2.228614e-01 2.228614e-01 2.228614e-01 2.228614e-01 2.228614e-01 2.228614e-01 2.228614e-01 2.228614e-01 2.228614e-01 2.228614e-01 2.228614e-01 2.228614e-01 2.228614e-01 2.228614e-01 2.228614e-01 2.228614e-01 2.228614e-01 2.228614e-01 2.228614e-01 2.228614e-01 2.228614e-01 2.228614e-01 2.228614e-01 2.228614e-01 2.228614e-01 2.228614e-01 2.228614e-01 2.228614e-01 2.228614e-01 2.228614e-01 2.228614e-01 2.228614e-01 2.228614e-01 2.228614e-01 2.228614e-01 2.228614e-01 2.228614e-01 2.228614e-01 2.228614e-01 2.228614e-01 2.228614e-01 2.228614e-01 2.228614e-01 2.228614e-01 2.228614e-01 2.228614e-01 2.228614e-01 2.228614e-01 2.228614e-01 2.228614e-01 2.228614e-01 2.228614e-01 2.228614e-01 2.228614e-01 2.228614e-01 2.228614e-01 2.228614e-01 2.228614e-01 2.228614e-01 2.228614e-01 2.228614e-01 2.228614e-01 2.228614e-01 2.228614e-01 2.228614e-01 2.228614e-01 2.228614e-01 2.228614e-01 2.228614e-01 2.228614e-01 2.228614e-01 2.228614e-01 2.228614e-01 2.228614e-01 2.228614e-01 2.228614e-01 2.228614e-01 2.228614e-01 2.228614e-01 2.228614e-01 2.228614e-01 2.228614e-01 2.228614e-01 2.228614e-01 2.228614e-01 2.228614e-01 2.228614e-01 2.228614e-01 2.228614e-01 2.228614e-01 2.228614e-01 2.228614e-01 2.228614e-01 2.228614e-01 2.228614e-01 2.228614e-01 2.228614e-01 2.228614e-01 2.228614e-01 2.228614e-01 2.228614e-01 2.228614e-01 2.228614e-01 2.228614e-01 2.228614e-01 2.228614e-01 2.228614e-01 2.228614e-01 2.228614e-01 2.228614e-01 2.228614e-01 2.228614e-01 2.228614e-01 2.228614e-01 2.228614e-01 2.228614e-01 2.228614e-01 2.228614e-01 2.228614e-01 2.228614e-01 2.228614e-01 2.228614e-01 2.228614e-01 2.228614e-01 2.228614e-01 2.228614e-01 2.228614e-01 2.228614e-01 2.228614e-01 2.228614e-01 2.228614e-01 2.228614e-01 2.228614e-01 2.228614e-01 2.228614e-01 2.228614e-01 2.228614e-01 2.228614e-01 2.228614e-01 2.228614e-01 2.228614e-01 2.228614e-01 2.228614e-01 2.228614e-01 2.228614e-01 2.228614e-01 2.228614e-01 2.228614e-01 2.228614e-01 2.228614e-01 2.228614e-01 2.228614e-01 2.228614e-01 2.228614e-01 2.228614e-01 2.228614e-01 2.228614e-01 2.228614e-01 2.228614e-01 2.228614e-01 2.228614e-01 2.228614e-01 2.228614e-01 2.228614e-01 2.228614e-01 2.228614e-01 2.228614e-01 2.228614e-01 2.228614e-01 2.228614e-01 2.228614e-01 2.228614e-01 2.228614e-01 2.228614e-01 2.228614e-01 2.228614e-01 2.228614e-01 2.228614e-01 2.228614e-01 2.228614e-01 2.228614e-01 2.228614e-01 2.228614e-01 2.228614e-01 2.228614e-01 2.228614e-01 2.228614e-01 2.228614e-01 2.228614e-01 2.228614e-01 2.228614e-01 2.228614e-01 2.228614e-01 2.228614e-01 2.228614e-01 2.228614e-01 2.228614e-01 2.228614e-01 2.228614e-01 2.228614e-01 2.228614e-01 2.228614e-01 2.228614e-01 2.228614e-01 2.228614e-01 2.228614e-01 2.228614e-01 2.228614e-01 2.228614e-01 2.228614e-01 2.228614e-01 2.228614e-01 2.228614e-01 2.228614e-01 2.228614e-01 2.228614e-01 2.228614e-01 2.228614e-01 2.228614e-01 2.228614e-01 2.228614e-01 2.228614e-01 2.228614e-01 2.228614e-01 2.228614e-01 2.228614e-01 2.228614e-01 2.228614e-01 2.228614e-01 2.228614e-01 2.228614e-01 2.228614e-01 2.228614e-01 2.228614e-01 2.228614e-01 2.228614e-01 2.228614e-01 2.228614e-01 2.228614e-01 2.228614e-01 2.228614e-01 2.228614e-01 2.228614e-01 2.228614e-01 2.228614e-01 2.228614e-01 2.228614e-01 2.228614e-01 2.228614e-01 2.228614e-01 2.228614e-01 2.228614e-01 2.228614e-01 2.228614e-01 2.228614e-01 2.228614e-01 2.228614e-01 2.228614e-01 2.228614e-01 2.228614e-01 2.228614e-01 2.228614e-01 2.228614e-01 2.228614e-01 2.228614e-01 2.228614e-01 2.228614e-01 2.228614e-01 2.228614e-01 2.228614e-01 2.228614e-01 2.228614e-01 2.228614e-01 2.228614e-01 2.228614e-01 2.228614e-01 2.228614e-01 2.228614e-01 2.228614e-01 2.228614e-01 2.228614e-01 2.228614e-01 2.228614e-01 2.228614e-01 2.228614e-01 2.228614e-01 2.228614e-01 2.228614e-01 2.228614e-01 2.228614e-01 2.228614e-01 2.228614e-01 2.228614e-01 2.228614e-01 2.228614e-01 2.228614e-01 2.228614e-01 2.228614e-01 2.228614e-01 2.228614e-01 2.228614e-01 2.228614e-01 2.228614e-01 2.228614e-01 2.228614e-01 2.228614e-01 2.228614e-01 2.228614e-01 2.228614e-01 2.228614e-01 2.228614e-01 2.228614e-01 2.228614e-01 2.228614e-01 2.228614e-01 2.228614e-01 2.228614e-01 2.228614e-01 2.228614e-01 2.228614e-01 2.228614e-01 2.228614e-01 2.228614e-01 2.228614e-01 2.228614e-01 2.228614e-01 2.228614e-01 2.228614e-01 2.228614e-01 2.228614e-01 2.228614e-01 2.228614e-01 2.228614e-01 2.228614e-01 2.228614e-01 2.228614e-01 2.228614e-01 2.228614e-01 2.228614e-01 2.228614e-01 2.228614e-01 2.228614e-01 2.228614e-01 2.228614e-01 2.228614e-01 2.228614e-01 2.228614e-01 2.228614e-01 2.228614e-01 2.228614e-01 2.228614e-01 2.228614e-01 2.228614e-01 2.228614e-01 2.228614e-01 2.228614e-01 2.228614e-01 2.228614e-01 2.228614e-01 2.228614e-01 2.228614e-01 2.228614e-01 2.228614e-01 2.228614e-01 2.228614e-01 2.228614e-01 2.228614e-01 2.228614e-01 2.228614e-01 2.228614e-01 2.228614e-01 2.228614e-01 2.228614e-01 2.228614e-01 2.228614e-01 2.228614e-01 2.228614e-01 2.228614e-01 2.228614e-01 2.228614e-01 2.228614e-01 2.228614e-01 2.228614e-01 2.228614e-01 2.228614e-01 2.228614e-01 2.228614e-01 2.228614e-01 2.228614e-01 2.228614e-01 2.228614e-01 2.228614e-01 2.228614e-01 2.228614e-01 2.228614e-01 2.228614e-01 2.228614e-01 2.228614e-01 2.228614e-01 2.228614e-01 2.228614e-01 2.228614e-01 2.228614e-01 2.228614e-01 2.228614e-01 2.228614e-01 2.228614e-01 2.228614e-01 2.228614e-01 2.228614e-01 2.228614e-01 2.228614e-01 2.228614e-01 2.228614e-01 2.228614e-01 2.228614e-01 2.228614e-01 2.228614e-01 2.228614e-01 2.228614e-01 2.228614e-01 2.228614e-01 2.228614e-01 2.228614e-01 2.228614e-01 2.228614e-01 2.228614e-01 2.228614e-01 2.228614e-01 2.228614e-01 2.228614e-01 2.228614e-01 2.228614e-01 2.228614e-01 2.228614e-01 2.228614e-01 2.228614e-01 2.228614e-01 2.228614e-01 2.228614e-01 2.228614e-01 2.228614e-01 2.228614e-01 2.228614e-01 2.228614e-01 2.228614e-01 2.228614e-01 2.228614e-01 2.228614e-01 2.228614e-01 2.228614e-01 2.228614e-01 2.228614e-01 2.228614e-01 2.228614e-01 2.228614e-01 2.228614e-01 2.228614e-01 2.228614e-01 2.228614e-01 2.228614e-01 2.228614e-01 2.228614e-01 2.228614e-01 2.228614e-01 2.228614e-01 2.228614e-01 2.228614e-01 2.228614e-01 2.228614e-01 2.228614e-01 2.228614e-01 2.228614e-01 2.228614e-01 2.228614e-01 2.228614e-01 2.228614e-01 2.228614e-01 2.228614e-01 2.228614e-01 2.228614e-01 2.228614e-01 2.228614e-01 2.228614e-01 2.228614e-01 2.228614e-01 2.228614e-01 2.228614e-01 2.228614e-01 2.228614e-01 2.228614e-01 2.228614e-01 2.228614e-01 2.228614e-01 2.228614e-01 2.228614e-01 2.228614e-01 2.228614e-01 2.228614e-01 2.228614e-01 2.228614e-01 2.228614e-01 2.228614e-01 2.228614e-01 2.228614e-01 
6.919517e+04 1.378518e+04 6.215630e+03 1.565847e+03 3.034420e-01 3.015825e-01 2.994791e-01 2.994791e-01 2.988005e-01 2.985948e-01 2.961273e-01 2.902803e-01 2.836382e-01 2.834670e-01 2.826235e-01 2.826235e-01 2.826235e-01 2.826235e-01 2.769303e-01 2.769303e-01 2.574997e-01 2.546278e-01 2.546278e-01 2.546278e-01 2.546278e-01 2.546278e-01 2.546278e-01 2.546278e-01 2.544217e-01 2.544217e-01 2.544217e-01 2.544217e-01 2.543134e-01 2.357408e-01 2.258640e-01 2.258640e-01 2.258640e-01 2.229214e-01 2.229214e-01 2.229214e-01 2.228688e-01 2.228688e-01 2.228672e-01 2.228636e-01 2.228628e-01 2.228628e-01 2.228628e-01 2.228625e-01 2.228625e-01 2.228625e-01 2.228625e-01 2.228625e-01 2.228624e-01 2.228624e-01 2.228623e-01 2.228615e-01 2.228615e-01 2.228615e-01 2.228615e-01 2.228615e-01 2.228615e-01 2.228615e-01 2.228615e-01 2.228615e-01 2.228615e-01 2.228614e-01 2.228614e-01 2.228614e-01 2.228614e-01 2.228614e-01 2.228614e-01 2.228614e-01 2.228614e-01 2.228614e-01 2.228614e-01 2.228614e-01 2.228614e-01 2.228614e-01 2.228614e-01 2.228614e-01 2.228614e-01 2.228614e-01 2.228614e-01 2.228614e-01 2.228614e-01 2.228614e-01 2.228614e-01 2.228614e-01 2.228614e-01 2.228614e-01 2.228614e-01 2.228614e-01 2.228614e-01 2.228614e-01 2.228614e-01 2.228614e-01 2.228614e-01 2.228614e-01 2.228614e-01 2.228614e-01 2.228614e-01 2.228614e-01 2.228614e-01 2.228614e-01 2.228614e-01 2.228614e-01 2.228614e-01 2.228614e-01 2.228614e-01 2.228614e-01 2.228614e-01 2.228614e-01 2.228614e-01 2.228614e-01 2.228614e-01 2.228614e-01 2.228614e-01 2.228614e-01 2.228614e-01 2.228614e-01 2.228614e-01 2.228614e-01 2.228614e-01 2.228614e-01 2.228614e-01 2.228614e-01 2.228614e-01 2.228614e-01 2.228614e-01 2.228614e-01 2.228614e-01 2.228614e-01 2.228614e-01 2.228614e-01 2.228614e-01 2.228614e-01 2.228614e-01 2.228614e-01 2.228614e-01 2.228614e-01 2.228614e-01 2.228614e-01 2.228614e-01 2.228614e-01 2.228614e-01 2.228614e-01 2.228614e-01 2.228614e-01 2.228614e-01 2.228614e-01 2.228614e-01 2.228614e-01 2.228614e-01 2.228614e-01 2.228614e-01 2.228614e-01 2.228614e-01 2.228614e-01 2.228614e-01 2.228614e-01 2.228614e-01 2.228614e-01 2.228614e-01 2.228614e-01 2.228614e-01 2.228614e-01 2.228614e-01 2.228614e-01 2.228614e-01 2.228614e-01 2.228614e-01 2.228614e-01 2.228614e-01 2.228614e-01 2.228614e-01 2.228614e-01 2.228614e-01 2.228614e-01 2.228614e-01 2.228614e-01 2.228614e-01 2.228614e-01 2.228614e-01 2.228614e-01 2.228614e-01 2.228614e-01 2.228614e-01 2.228614e-01 2.228614e-01 2.228614e-01 2.228614e-01 2.228614e-01 2.228614e-01 2.228614e-01 2.228614e-01 2.228614e-01 2.228614e-01 2.228614e-01 2.228614e-01 2.228614e-01 2.228614e-01 2.228614e-01 2.228614e-01 2.228614e-01 2.228614e-01 2.228614e-01 2.228614e-01 2.228614e-01 2.228614e-01 2.228614e-01 2.228614e-01 2.228614e-01 2.228614e-01 2.228614e-01 2.228614e-01 2.228614e-01 2.228614e-01 2.228614e-01 2.228614e-01 2.228614e-01 2.228614e-01 2.228614e-01 2.228614e-01 2.228614e-01 2.228614e-01 2.228614e-01 2.228614e-01 2.228614e-01 2.228614e-01 2.228614e-01 2.228614e-01 2.228614e-01 2.228614e-01 2.228614e-01 2.228614e-01 2.228614e-01 2.228614e-01 2.228614e-01 2.228614e-01 2.228614e-01 2.228614e-01 2.228614e-01 2.228614e-01 2.228614e-01 2.228614e-01 2.228614e-01 2.228614e-01 2.228614e-01 2.228614e-01 2.228614e-01 2.228614e-01 2.228614e-01 2.228614e-01 2.228614e-01 2.228614e-01 2.228614e-01 2.228614e-01 2.228614e-01 2.228614e-01 2.228614e-01 2.228614e-01 2.228614e-01 2.228614e-01 2.228614e-01 2.228614e-01 2.228614e-01 2.228614e-01 2.228614e-01 2.228614e-01 2.228614e-01 2.228614e-01 2.228614e-01 2.228614e-01 2.228614e-01 2.228614e-01 2.228614e-01 2.228614e-01 2.228614e-01 2.228614e-01 2.228614e-01 2.228614e-01 2.228614e-01 2.228614e-01 2.228614e-01 2.228614e-01 2.228614e-01 2.228614e-01 2.228614e-01 2.228614e-01 2.228614e-01 2.228614e-01 2.228614e-01 2.228614e-01 2.228614e-01 2.228614e-01 2.228614e-01 2.228614e-01 2.228614e-01 2.228614e-01 2.228614e-01 2.228614e-01 2.228614e-01 2.228614e-01 2.228614e-01 2.228614e-01 2.228614e-01 2.228614e-01 2.228614e-01 2.228614e-01 2.228614e-01 2.228614e-01 2.228614e-01 2.228614e-01 2.228614e-01 2.228614e-01 2.228614e-01 2.228614e-01 2.228614e-01 2.228614e-01 2.228614e-01 2.228614e-01 2.228614e-01 2.228614e-01 2.228614e-01 2.228614e-01 2.228614e-01 2.228614e-01 2.228614e-01 2.228614e-01 2.228614e-01 2.228614e-01 2.228614e-01 2.228614e-01 2.228614e-01 2.228614e-01 2.228614e-01 2.228614e-01 2.228614e-01 2.228614e-01 2.228614e-01 2.228614e-01 2.228614e-01 2.228614e-01 2.228614e-01 2.228614e-01 2.228614e-01 2.228614e-01 2.228614e-01 2.228614e-01 2.228614e-01 2.228614e-01 2.228614e-01 2.228614e-01 2.228614e-01 2.228614e-01 2.228614e-01 2.228614e-01 2.228614e-01 2.228614e-01 2.228614e-01 2.228614e-01 2.228614e-01 2.228614e-01 2.228614e-01 2.228614e-01 2.228614e-01 2.228614e-01 2.228614e-01 2.228614e-01 2.228614e-01 2.228614e-01 2.228614e-01 2.228614e-01 2.228614e-01 2.228614e-01 2.228614e-01 2.228614e-01 2.228614e-01 2.228614e-01 2.228614e-01 2.228614e-01 2.228614e-01 2.228614e-01 2.228614e-01 2.228614e-01 2.228614e-01 2.228614e-01 2.228614e-01 2.228614e-01 2.228614e-01 2.228614e-01 2.228614e-01 2.228614e-01 2.228614e-01 2.228614e-01 2.228614e-01 2.228614e-01 2.228614e-01 2.228614e-01 2.228614e-01 2.228614e-01 2.228614e-01 2.228614e-01 2.228614e-01 2.228614e-01 2.228614e-01 2.228614e-01 2.228614e-01 2.228614e-01 2.228614e-01 2.228614e-01 2.228614e-01 2.228614e-01 2.228614e-01 2.228614e-01 2.228614e-01 2.228614e-01 2.228614e-01 2.228614e-01 2.228614e-01 2.228614e-01 2.228614e-01 2.228614e-01 2.228614e-01 2.228614e-01 2.228614e-01 2.228614e-01 2.228614e-01 2.228614e-01 2.228614e-01 2.228614e-01 2.228614e-01 2.228614e-01 2.228614e-01 2.228614e-01 2.228614e-01 2.228614e-01 2.228614e-01 2.228614e-01 2.228614e-01 2.228614e-01 2.228614e-01 2.228614e-01 2.228614e-01 2.228614e-01 2.228614e-01 2.228614e-01 2.228614e-01 2.228614e-01 2.228614e-01 2.228614e-01 2.228614e-01 2.228614e-01 2.228614e-01 2.228614e-01 2.228614e-01 2.228614e-01 2.228614e-01 2.228614e-01 2.228614e-01 2.228614e-01 2.228614e-01 2.228614e-01 2.228614e-01 2.228614e-01 2.228614e-01 2.228614e-01 2.228614e-01 2.228614e-01 2.228614e-01 2.228614e-01 2.228614e-01 2.228614e-01 2.228614e-01 2.228614e-01 2.228614e-01 2.228614e-01 2.228614e-01 2.228614e-01 2.228614e-01 2.228614e-01 2.228614e-01 2.228614e-01 2.228614e-01 2.228614e-01 2.228614e-01 2.228614e-01 2.228614e-01 2.228614e-01 2.228614e-01 2.228614e-01 2.228614e-01 2.228614e-01 2.228614e-01 2.228614e-01 2.228614e-01 2.228614e-01 2.228614e-01 2.228614e-01 2.228614e-01 2.228614e-01 2.228614e-01 2.228614e-01 2.228614e-01 2.228614e-01 2.228614e-01 2.228614e-01 2.228614e-01 2.228614e-01 2.228614e-01 2.228614e-01 2.228614e-01 2.228614e-01 2.228614e-01 2.228614e-01 2.228614e-01 2.228614e-01 2.228614e-01 2.228614e-01 2.228614e-01 2.228614e-01 2.228614e-01 2.228614e-01 2.228614e-01 2.228614e-01 2.228614e-01 2.228614e-01 2.228614e-01 2.228614e-01 2.228614e-01 2.228614e-01 2.228614e-01 2.228614e-01 2.228614e-01 2.228614e-01 2.228614e-01 2.228614e-01 2.228614e-01 2.228614e-01 2.228614e-01 2.228614e-01 2.228614e-01 2.228614e-01 2.228614e-01 2.228614e-01 2.228614e-01 2.228614e-01 2.228614e-01 2.228614e-01 2.228614e-01 2.228614e-01 2.228614e-01 2.228614e-01 2.228614e-01 2.228614e-01 2.228614e-01 2.228614e-01 2.228614e-01 2.228614e-01 2.228614e-01 2.228614e-01 2.228614e-01 2.228614e-01 2.228614e-01 2.228614e-01 2.228614e-01 2.228614e-01 2.228614e-01 2.228614e-01 2.228614e-01 2.228614e-01 2.228614e-01 2.228614e-01 2.228614e-01 2.228614e-01 2.228614e-01 2.228614e-01 2.228614e-01 2.228614e-01 2.228614e-01 2.228614e-01 2.228614e-01 2.228614e-01 2.228614e-01 2.228614e-01 2.228614e-01 2.228614e-01 2.228614e-01 2.228614e-01 2.228614e-01 2.228614e-01 2.228614e-01 2.228614e-01 2.228614e-01 2.228614e-01 2.228614e-01 2.228614e-01 2.228614e-01 2.228614e-01 2.228614e-01 2.228614e-01 2.228614e-01 2.228614e-01 2.228614e-01 2.228614e-01 2.228614e-01 2.228614e-01 2.228614e-01 2.228614e-01 2.228614e-01 2.228614e-01 2.228614e-01 2.228614e-01 2.228614e-01 2.228614e-01 2.228614e-01 2.228614e-01 2.228614e-01 2.228614e-01 2.228614e-01 2.228614e-01 2.228614e-01 2.228614e-01 2.228614e-01 2.228614e-01 2.228614e-01 2.228614e-01 2.228614e-01 2.228614e-01 2.228614e-01 2.228614e-01 2.228614e-01 2.228614e-01 2.228614e-01 2.228614e-01 2.228614e-01 2.228614e-01 2.228614e-01 2.228614e-01 2.228614e-01 2.228614e-01 2.228614e-01 2.228614e-01 2.228614e-01 2.228614e-01 2.228614e-01 2.228614e-01 2.228614e-01 2.228614e-01 2.228614e-01 2.228614e-01 2.228614e-01 2.228614e-01 2.228614e-01 2.228614e-01 2.228614e-01 2.228614e-01 2.228614e-01 2.228614e-01 2.228614e-01 2.228614e-01 2.228614e-01 2.228614e-01 2.228614e-01 2.228614e-01 2.228614e-01 2.228614e-01 2.228614e-01 2.228614e-01 2.228614e-01 2.228614e-01 2.228614e-01 2.228614e-01 2.228614e-01 2.228614e-01 2.228614e-01 2.228614e-01 2.228614e-01 2.228614e-01 2.228614e-01 2.228614e-01 2.228614e-01 2.228614e-01 2.228614e-01 2.228614e-01 2.228614e-01 2.228614e-01 2.228614e-01 2.228614e-01 2.228614e-01 2.228614e-01 2.228614e-01 2.228614e-01 2.228614e-01 2.228614e-01 2.228614e-01 2.228614e-01 2.228614e-01 2.228614e-01 2.228614e-01 2.228614e-01 2.228614e-01 2.228614e-01 2.228614e-01 2.228614e-01 2.228614e-01 2.228614e-01 2.228614e-01 2.228614e-01 2.228614e-01 2.228614e-01 2.228614e-01 2.228614e-01 2.228614e-01 2.228614e-01 2.228614e-01 2.228614e-01 2.228614e-01 2.228614e-01 2.228614e-01 2.228614e-01 2.228614e-01 2.228614e-01 2.228614e-01 2.228614e-01 2.228614e-01 2.228614e-01 2.228614e-01 2.228614e-01 2.228614e-01 2.228614e-01 2.228614e-01 2.228614e-01 2.228614e-01 2.228614e-01 2.228614e-01 2.228614e-01 2.228614e-01 2.228614e-01 2.228614e-01 2.228614e-01 2.228614e-01 2.228614e-01 2.228614e-01 2.228614e-01 2.228614e-01 2.228614e-01 2.228614e-01 2.228614e-01 2.228614e-01 2.228614e-01 2.228614e-01 2.228614e-01 2.228614e-01 2.228614e-01 2.228614e-01 2.228614e-01 2.228614e-01 2.228614e-01 2.228614e-01 2.228614e-01 2.228614e-01 2.228614e-01 2.228614e-01 2.228614e-01 2.228614e-01 2.228614e-01 2.228614e-01 2.228614e-01 2.228614e-01 2.228614e-01 2.228614e-01 2.228614e-01 2.228614e-01 2.228614e-01 2.228614e-01 2.228614e-01 2.228614e-01 2.228614e-01 2.228614e-01 2.228614e-01 2.228614e-01 2.228614e-01 2.228614e-01 2.228614e-01 2.228614e-01 2.228614e-01 2.228614e-01 2.228614e-01 2.228614e-01 2.228614e-01 2.228614e-01 2.228614e-01 2.228614e-01 2.228614e-01 2.228614e-01 2.228614e-01 2.228614e-01 2.228614e-01 2.228614e-01 2.228614e-01 2.228614e-01 2.228614e-01 2.228614e-01 2.228614e-01 2.228614e-01 2.228614e-01 2.228614e-01 2.228614e-01 2.228614e-01 2.228614e-01 2.228614e-01 2.228614e-01 2.228614e-01 2.228614e-01 2.228614e-01 2.228614e-01 2.228614e-01 2.228614e-01 2.228614e-01 2.228614e-01 2.228614e-01 2.228614e-01 2.228614e-01 2.228614e-01 2.228614e-01 2.228614e-01 2.228614e-01 2.228614e-01 2.228614e-01 2.228614e-01 2.228614e-01 2.228614e-01 2.228614e-01 2.228614e-01 2.228614e-01 2.228614e-01 2.228614e-01 2.228614e-01 2.228614e-01 2.228614e-01 2.228614e-01 2.228614e-01 2.228614e-01 2.228614e-01 2.228614e-01 2.228614e-01 2.228614e-01 2.228614e-01 2.228614e-01 2.228614e-01 2.228614e-01 2.228614e-01 2.228614e-01 2.228614e-01 2.228614e-01 2.228614e-01 2.228614e-01 2.228614e-01 2.228614e-01 2.228614e-01 2.228614e-01 2.228614e-01 2.228614e-01 2.228614e-01 2.228614e-01 2.228614e-01 2.228614e-01 2.228614e-01 2.228614e-01 2.228614e-01 2.228614e-01 2.228614e-01 2.228614e-01 2.228614e-01 2.228614e-01 2.228614e-01 2.228614e-01 2.228614e-01 2.228614e-01 2.228614e-01 2.228614e-01 2.228614e-01 2.228614e-01 2.228614e-01 2.228614e-01 2.228614e-01 2.228614e-01 2.228614e-01 2.228614e-01 2.228614e-01 2.228614e-01 2.228614e-01 2.228614e-01 2.228614e-01 2.228614e-01 2.228614e-01 2.228614e-01 2.228614e-01 2.228614e-01 2.228614e-01 2.228614e-01 2.228614e-01 2.228614e-01 2.228614e-01 2.228614e-01 2.228614e-01 2.228614e-01 2.228614e-01 2.228614e-01 2.228614e-01 2.228614e-01 2.228614e-01 2.228614e-01 2.228614e-01 2.228614e-01 2.228614e-01 2.228614e-01 2.228614e-01 2.228614e-01 2.228614e-01 2.228614e-01 2.228614e-01 2.228614e-01 2.228614e-01 2.228614e-01 2.228614e-01 2.228614e-01 2.228614e-01 2.228614e-01 2.228614e-01 2.228614e-01 2.228614e-01 2.228614e-01 2.228614e-01 2.228614e-01 2.228614e-01 2.228614e-01 2.228614e-01 2.228614e-01 2.228614e-01 2.228614e-01 2.228614e-01 2.228614e-01 2.228614e-01 2.228614e-01 2.228614e-01 2.228614e-01 2.228614e-01 2.228614e-01 2.228614e-01 2.228614e-01 2.228614e-01 2.228614e-01 2.228614e-01 2.228614e-01 2.228614e-01 2.228614e-01 2.228614e-01 2.228614e-01 2.228614e-01 2.228614e-01 2.228614e-01 2.228614e-01 2.228614e-01 2.228614e-01 2.228614e-01 2.228614e-01 2.228614e-01 2.228614e-01 2.228614e-01 2.228614e-01 2.228614e-01 2.228614e-01 2.228614e-01 2.228614e-01 2.228614e-01 2.228614e-01 2.228614e-01 2.228614e-01 2.228614e-01 2.228614e-01 2.228614e-01 2.228614e-01 2.228614e-01 2.228614e-01 2.228614e-01 2.228614e-01 2.228614e-01 2.228614e-01 2.228614e-01 2.228614e-01 2.228614e-01 2.228614e-01 2.228614e-01 2.228614e-01 2.228614e-01 2.228614e-01 2.228614e-01 2.228614e-01 2.228614e-01 2.228614e-01 2.228614e-01 2.228614e-01 2.228614e-01 2.228614e-01 2.228614e-01 2.228614e-01 2.228614e-01 2.228614e-01 2.228614e-01 2.228614e-01 2.228614e-01 2.228614e-01 2.228614e-01 2.228614e-01 2.228614e-01 2.228614e-01 2.228614e-01 2.228614e-01 2.228614e-01 2.228614e-01 2.228614e-01 2.228614e-01 2.228614e-01 2.228614e-01 2.228614e-01 2.228614e-01 2.228614e-01 2.228614e-01 2.228614e-01 2.228614e-01 2.228614e-01 2.228614e-01 2.228614e-01 2.228614e-01 2.228614e-01 2.228614e-01 2.228614e-01 2.228614e-01 2.228614e-01 2.228614e-01 2.228614e-01 2.228614e-01 2.228614e-01 2.228614e-01 2.228614e-01 2.228614e-01 2.228614e-01 2.228614e-01 2.228614e-01 2.228614e-01 2.228614e-01 2.228614e-01 2.228614e-01 2.228614e-01 2.228614e-01 2.228614e-01 2.228614e-01 2.228614e-01 2.228614e-01 2.228614e-01 2.228614e-01 2.228614e-01 2.228614e-01 2.228614e-01 2.228614e-01 2.228614e-01 2.228614e-01 2.228614e-01 2.228614e-01 2.228614e-01 2.228614e-01 2.228614e-01 2.228614e-01 2.228614e-01 2.228614e-01 2.228614e-01 2.228614e-01 2.228614e-01 2.228614e-01 2.228614e-01 2.228614e-01 2.228614e-01 2.228614e-01 2.228614e-01 2.228614e-01 2.228614e-01 2.228614e-01 2.228614e-01 2.228614e-01 2.228614e-01 2.228614e-01 2.228614e-01 2.228614e-01 2.228614e-01 2.228614e-01 2.228614e-01 2.228614e-01 2.228614e-01 2.228614e-01 2.228614e-01 2.228614e-01 2.228614e-01 2.228614e-01 2.228614e-01 2.228614e-01 2.228614e-01 2.228614e-01 2.228614e-01 2.228614e-01 2.228614e-01 2.228614e-01 2.228614e-01 2.228614e-01 2.228614e-01 2.228614e-01 2.228614e-01 2.228614e-01 2.228614e-01 2.228614e-01 2.228614e-01 2.228614e-01 2.228614e-01 2.228614e-01 2.228614e-01 2.228614e-01 2.228614e-01 2.228614e-01 2.228614e-01 2.228614e-01 2.228614e-01 2.228614e-01 2.228614e-01 2.228614e-01 2.228614e-01 2.228614e-01 2.228614e-01 2.228614e-01 2.228614e-01 2.228614e-01 2.228614e-01 2.228614e-01 2.228614e-01 2.228614e-01 2.228614e-01 2.228614e-01 2.228614e-01 2.228614e-01 2.228614e-01 2.228614e-01 2.228614e-01 2.228614e-01 2.228614e-01 2.228614e-01 2.228614e-01 2.228614e-01 2.228614e-01 2.228614e-01 2.228614e-01 2.228614e-01 2.228614e-01 2.228614e-01 2.228614e-01 2.228614e-01 2.228614e-01 2.228614e-01 2.228614e-01 2.228614e-01 2.228614e-01 2.228614e-01 2.228614e-01 2.228614e-01 2.228614e-01 2.228614e-01 2.228614e-01 2.228614e-01 2.228614e-01 2.228614e-01 2.228614e-01 2.228614e-01 2.228614e-01 2.228614e-01 2.228614e-01 2.228614e-01 2.228614e-01 2.228614e-01 2.228614e-01 2.228614e-01 2.228614e-01 2.228614e-01 2.228614e-01 2.228614e-01 2.228614e-01 2.228614e-01 2.228614e-01 2.228614e-01 2.228614e-01 2.228614e-01 2.228614e-01 2.228614e-01 2.228614e-01 2.228614e-01 2.228614e-01 2.228614e-01 2.228614e-01 2.228614e-01 2.228614e-01 2.228614e-01 2.228614e-01 2.228614e-01 2.228614e-01 2.228614e-01 2.228614e-01 2.228614e-01 2.228614e-01 2.228614e-01 2.228614e-01 2.228614e-01 2.228614e-01 2.228614e-01 2.228614e-01 2.228614e-01 2.228614e-01 2.228614e-01 2.228614e-01 2.228614e-01 2.228614e-01 2.228614e-01 2.228614e-01 2.228614e-01 2.228614e-01 2.228614e-01 2.228614e-01 2.228614e-01 2.228614e-01 2.228614e-01 2.228614e-01 2.228614e-01 2.228614e-01 2.228614e-01 2.228614e-01 2.228614e-01 2.228614e-01 2.228614e-01 2.228614e-01 2.228614e-01 2.228614e-01 2.228614e-01 2.228614e-01 2.228614e-01 2.228614e-01 2.228614e-01 2.228614e-01 2.228614e-01 2.228614e-01 2.228614e-01 2.228614e-01 2.228614e-01 2.228614e-01 2.228614e-01 2.228614e-01 2.228614e-01 2.228614e-01 2.228614e-01 2.228614e-01 2.228614e-01 2.228614e-01 2.228614e-01 2.228614e-01 2.228614e-01 2.228614e-01 2.228614e-01 2.228614e-01 2.228614e-01 2.228614e-01 2.228614e-01 2.228614e-01 2.228614e-01 2.228614e-01 2.228614e-01 2.228614e-01 2.228614e-01 2.228614e-01 2.228614e-01 2.228614e-01 2.228614e-01 2.228614e-01 2.228614e-01 2.228614e-01 2.228614e-01 2.228614e-01 2.228614e-01 2.228614e-01 2.228614e-01 2.228614e-01 2.228614e-01 2.228614e-01 2.228614e-01 2.228614e-01 2.228614e-01 2.228614e-01 2.228614e-01 2.228614e-01 2.228614e-01 2.228614e-01 2.228614e-01 2.228614e-01 2.228614e-01 2.228614e-01 2.228614e-01 2.228614e-01 2.228614e-01 2.228614e-01 2.228614e-01 2.228614e-01 2.228614e-01 2.228614e-01 2.228614e-01 2.228614e-01 2.228614e-01 2.228614e-01 2.228614e-01 2.228614e-01 2.228614e-01 2.228614e-01 2.228614e-01 2.228614e-01 2.228614e-01 2.228614e-01 2.228614e-01 2.228614e-01 2.228614e-01 2.228614e-01 2.228614e-01 2.228614e-01 2.228614e-01 2.228614e-01 2.228614e-01 2.228614e-01 2.228614e-01 2.228614e-01 2.228614e-01 2.228614e-01 2.228614e-01 2.228614e-01 2.228614e-01 2.228614e-01 2.228614e-01 2.228614e-01 2.228614e-01 2.228614e-01 2.228614e-01 2.228614e-01 2.228614e-01 2.228614e-01 2.228614e-01 2.228614e-01 2.228614e-01 2.228614e-01 2.228614e-01 2.228614e-01 2.228614e-01 2.228614e-01 2.228614e-01 2.228614e-01 2.228614e-01 2.228614e-01 2.228614e-01 2.228614e-01 2.228614e-01 2.228614e-01 2.228614e-01 2.228614e-01 2.228614e-01 2.228614e-01 2.228614e-01 2.228614e-01 2.228614e-01 2.228614e-01 2.228614e-01 2.228614e-01 2.228614e-01 2.228614e-01 2.228614e-01 2.228614e-01 2.228614e-01 2.228614e-01 2.228614e-01 2.228614e-01 2.228614e-01 2.228614e-01 2.228614e-01 2.228614e-01 2.228614e-01 2.228614e-01 2.228614e-01 2.228614e-01 2.228614e-01 2.228614e-01 2.228614e-01 2.228614e-01 2.228614e-01 2.228614e-01 2.228614e-01 2.228614e-01 2.228614e-01 2.228614e-01 2.228614e-01 2.228614e-01 2.228614e-01 2.228614e-01 2.228614e-01 2.228614e-01 2.228614e-01 2.228614e-01 2.228614e-01 2.228614e-01 2.228614e-01 2.228614e-01 2.228614e-01 2.228614e-01 2.228614e-01 2.228614e-01 2.228614e-01 2.228614e-01 2.228614e-01 2.228614e-01 2.228614e-01 2.228614e-01 2.228614e-01 2.228614e-01 2.228614e-01 2.228614e-01 2.228614e-01 2.228614e-01 2.228614e-01 2.228614e-01 2.228614e-01 2.228614e-01 2.228614e-01 2.228614e-01 2.228614e-01 2.228614e-01 2.228614e-01 2.228614e-01 2.228614e-01 2.228614e-01 2.228614e-01 2.228614e-01 2.228614e-01 2.228614e-01 2.228614e-01 2.228614e-01 2.228614e-01 2.228614e-01 2.228614e-01 2.228614e-01 2.228614e-01 2.228614e-01 2.228614e-01 2.228614e-01 2.228614e-01 2.228614e-01 2.228614e-01 2.228614e-01 2.228614e-01 2.228614e-01 2.228614e-01 2.228614e-01 2.228614e-01 2.228614e-01 2.228614e-01 2.228614e-01 2.228614e-01 2.228614e-01 2.228614e-01 2.228614e-01 2.228614e-01 2.228614e-01 2.228614e-01 2.228614e-01 2.228614e-01 2.228614e-01 2.228614e-01 2.228614e-01 2.228614e-01 2.228614e-01 2.228614e-01 2.228614e-01 2.228614e-01 2.228614e-01 2.228614e-01 2.228614e-01 2.228614e-01 2.228614e-01 2.228614e-01 2.228614e-01 2.228614e-01 2.228614e-01 2.228614e-01 2.228614e-01 2.228614e-01 2.228614e-01 2.228614e-01 2.228614e-01 2.228614e-01 2.228614e-01 2.228614e-01 2.228614e-01 2.228614e-01 2.228614e-01 2.228614e-01 2.228614e-01 2.228614e-01 2.228614e-01 2.228614e-01 2.228614e-01 2.228614e-01 2.228614e-01 2.228614e-01 2.228614e-01 2.228614e-01 2.228614e-01 2.228614e-01 2.228614e-01 2.228614e-01 2.228614e-01 2.228614e-01 2.228614e-01 2.228614e-01 2.228614e-01 2.228614e-01 2.228614e-01 2.228614e-01 2.228614e-01 2.228614e-01 2.228614e-01 2.228614e-01 2.228614e-01 2.228614e-01 2.228614e-01 2.228614e-01 2.228614e-01 2.228614e-01 2.228614e-01 2.228614e-01 2.228614e-01 2.228614e-01 2.228614e-01 2.228614e-01 2.228614e-01 2.228614e-01 2.228614e-01 2.228614e-01 2.228614e-01 2.228614e-01 2.228614e-01 2.228614e-01 2.228614e-01 2.228614e-01 2.228614e-01 2.228614e-01 2.228614e-01 2.228614e-01 2.228614e-01 2.228614e-01 2.228614e-01 2.228614e-01 2.228614e-01 2.228614e-01 2.228614e-01 2.228614e-01 2.228614e-01 2.228614e-01 2.228614e-01 2.228614e-01 2.228614e-01 2.228614e-01 2.228614e-01 2.228614e-01 2.228614e-01 2.228614e-01 2.228614e-01 2.228614e-01 2.228614e-01 2.228614e-01 2.228614e-01 2.228614e-01 2.228614e-01 2.228614e-01 2.228614e-01 2.228614e-01 2.228614e-01 2.228614e-01 2.228614e-01 2.228614e-01 2.228614e-01 2.228614e-01 2.228614e-01 2.228614e-01 2.228614e-01 2.228614e-01 2.228614e-01 2.228614e-01 2.228614e-01 2.228614e-01 2.228614e-01 2.228614e-01 2.228614e-01 2.228614e-01 2.228614e-01 2.228614e-01 2.228614e-01 2.228614e-01 2.228614e-01 2.228614e-01 2.228614e-01 2.228614e-01 2.228614e-01 2.228614e-01 2.228614e-01 2.228614e-01 2.228614e-01 2.228614e-01 2.228614e-01 2.228614e-01 2.228614e-01 2.228614e-01 2.228614e-01 2.228614e-01 2.228614e-01 2.228614e-01 2.228614e-01 2.228614e-01 2.228614e-01 2.228614e-01 2.228614e-01 2.228614e-01 2.228614e-01 2.228614e-01 2.228614e-01 2.228614e-01 2.228614e-01 2.228614e-01 2.228614e-01 2.228614e-01 2.228614e-01 2.228614e-01 2.228614e-01 2.228614e-01 2.228614e-01 2.228614e-01 2.228614e-01 2.228614e-01 2.228614e-01 2.228614e-01 2.228614e-01 2.228614e-01 2.228614e-01 2.228614e-01 2.228614e-01 2.228614e-01 2.228614e-01 2.228614e-01 2.228614e-01 2.228614e-01 2.228614e-01 2.228614e-01 2.228614e-01 2.228614e-01 2.228614e-01 2.228614e-01 2.228614e-01 2.228614e-01 2.228614e-01 2.228614e-01 2.228614e-01 2.228614e-01 2.228614e-01 2.228614e-01 2.228614e-01 2.228614e-01 2.228614e-01 2.228614e-01 2.228614e-01 2.228614e-01 2.228614e-01 2.228614e-01 2.228614e-01 2.228614e-01 2.228614e-01 2.228614e-01 2.228614e-01 2.228614e-01 2.228614e-01 2.228614e-01 2.228614e-01 2.228614e-01 2.228614e-01 2.228614e-01 2.228614e-01 2.228614e-01 2.228614e-01 2.228614e-01 2.228614e-01 2.228614e-01 2.228614e-01 2.228614e-01 2.228614e-01 2.228614e-01 2.228614e-01 2.228614e-01 2.228614e-01 2.228614e-01 2.228614e-01 2.228614e-01 2.228614e-01 2.228614e-01 2.228614e-01 2.228614e-01 2.228614e-01 2.228614e-01 2.228614e-01 2.228614e-01 2.228614e-01 2.228614e-01 2.228614e-01 2.228614e-01 2.228614e-01 2.228614e-01 2.228614e-01 2.228614e-01 2.228614e-01 2.228614e-01 2.228614e-01 2.228614e-01 2.228614e-01 2.228614e-01 2.228614e-01 2.228614e-01 2.228614e-01 2.228614e-01 2.228614e-01 2.228614e-01 2.228614e-01 2.228614e-01 2.228614e-01 2.228614e-01 2.228614e-01 2.228614e-01 2.228614e-01 2.228614e-01 2.228614e-01 2.228614e-01 2.228614e-01 2.228614e-01 2.228614e-01 2.228614e-01 2.228614e-01 2.228614e-01 2.228614e-01 2.228614e-01 2.228614e-01 2.228614e-01 2.228614e-01 2.228614e-01 2.228614e-01 2.228614e-01 2.228614e-01 2.228614e-01 2.228614e-01 2.228614e-01 2.228614e-01 2.228614e-01 2.228614e-01 2.228614e-01 2.228614e-01 2.228614e-01 2.228614e-01 2.228614e-01 2.228614e-01 2.228614e-01 2.228614e-01 2.228614e-01 2.228614e-01 2.228614e-01 2.228614e-01 2.228614e-01 2.228614e-01 2.228614e-01 2.228614e-01 2.228614e-01 2.228614e-01 2.228614e-01 2.228614e-01 2.228614e-01 2.228614e-01 2.228614e-01 2.228614e-01 2.228614e-01 2.228614e-01 2.228614e-01 2.228614e-01 2.228614e-01 2.228614e-01 2.228614e-01 2.228614e-01 2.228614e-01 2.228614e-01 2.228614e-01 2.228614e-01 2.228614e-01 2.228614e-01 2.228614e-01 2.228614e-01 2.228614e-01 2.228614e-01 2.228614e-01 2.228614e-01 2.228614e-01 2.228614e-01 2.228614e-01 2.228614e-01 2.228614e-01 2.228614e-01 2.228614e-01 2.228614e-01 2.228614e-01 2.228614e-01 2.228614e-01 2.228614e-01 2.228614e-01 2.228614e-01 2.228614e-01 2.228614e-01 2.228614e-01 2.228614e-01 2.228614e-01 2.228614e-01 2.228614e-01 2.228614e-01 2.228614e-01 2.228614e-01 2.228614e-01 2.228614e-01 2.228614e-01 2.228614e-01 2.228614e-01 2.228614e-01 2.228614e-01 2.228614e-01 2.228614e-01 2.228614e-01 2.228614e-01 2.228614e-01 2.228614e-01 2.228614e-01 2.228614e-01 2.228614e-01 2.228614e-01 2.228614e-01 2.228614e-01 2.228614e-01 2.228614e-01 2.228614e-01 2.228614e-01 2.228614e-01 2.228614e-01 2.228614e-01 2.228614e-01 2.228614e-01 2.228614e-01 2.228614e-01 2.228614e-01 2.228614e-01 2.228614e-01 2.228614e-01 2.228614e-01 2.228614e-01 2.228614e-01 2.228614e-01 2.228614e-01 2.228614e-01 2.228614e-01 2.228614e-01 2.228614e-01 2.228614e-01 2.228614e-01 2.228614e-01 2.228614e-01 2.228614e-01 2.228614e-01 2.228614e-01 2.228614e-01 2.228614e-01 2.228614e-01 2.228614e-01 2.228614e-01 2.228614e-01 2.228614e-01 2.228614e-01 2.228614e-01 2.228614e-01 2.228614e-01 2.228614e-01 2.228614e-01 2.228614e-01 2.228614e-01 2.228614e-01 2.228614e-01 2.228614e-01 2.228614e-01 2.228614e-01 2.228614e-01 2.228614e-01 2.228614e-01 2.228614e-01 2.228614e-01 2.228614e-01 2.228614e-01 2.228614e-01 2.228614e-01 2.228614e-01 2.228614e-01 2.228614e-01 2.228614e-01 2.228614e-01 2.228614e-01 2.228614e-01 2.228614e-01 2.228614e-01 2.228614e-01 2.228614e-01 2.228614e-01 2.228614e-01 2.228614e-01 2.228614e-01 2.228614e-01 2.228614e-01 2.228614e-01 2.228614e-01 2.228614e-01 2.228614e-01 2.228614e-01 2.228614e-01 2.228614e-01 2.228614e-01 2.228614e-01 2.228614e-01 2.228614e-01 2.228614e-01 2.228614e-01 2.228614e-01 2.228614e-01 2.228614e-01 2.228614e-01 2.228614e-01 2.228614e-01 2.228614e-01 2.228614e-01 2.228614e-01 2.228614e-01 2.228614e-01 2.228614e-01 2.228614e-01 2.228614e-01 2.228614e-01 2.228614e-01 2.228614e-01 2.228614e-01 2.228614e-01 2.228614e-01 2.228614e-01 2.228614e-01 2.228614e-01 2.228614e-01 2.228614e-01 2.228614e-01 2.228614e-01 2.228614e-01 2.228614e-01 2.228614e-01 2.228614e-01 2.228614e-01 2.228614e-01 2.228614e-01 2.228614e-01 2.228614e-01 2.228614e-01 2.228614e-01 2.228614e-01 2.228614e-01 2.228614e-01 2.228614e-01 2.228614e-01 2.228614e-01 2.228614e-01 2.228614e-01 2.228614e-01 2.228614e-01 2.228614e-01 2.228614e-01 2.228614e-01 2.228614e-01 2.228614e-01 2.228614e-01 2.228614e-01 2.228614e-01 2.228614e-01 2.228614e-01 2.228614e-01 2.228614e-01 2.228614e-01 2.228614e-01 2.228614e-01 2.228614e-01 2.228614e-01 2.228614e-01 2.228614e-01 2.228614e-01 2.228614e-01 2.228614e-01 2.228614e-01 2.228614e-01 2.228614e-01 2.228614e-01 2.228614e-01 2.228614e-01 2.228614e-01 2.228614e-01 2.228614e-01 2.228614e-01 2.228614e-01 2.228614e-01 2.228614e-01 2.228614e-01 2.228614e-01 2.228614e-01 2.228614e-01 2.228614e-01 2.228614e-01 2.228614e-01 2.228614e-01 2.228614e-01 2.228614e-01 2.228614e-01 2.228614e-01 2.228614e-01 2.228614e-01 2.228614e-01 2.228614e-01 2.228614e-01 2.228614e-01 2.228614e-01 2.228614e-01 2.228614e-01 2.228614e-01 2.228614e-01 2.228614e-01 2.228614e-01 2.228614e-01 2.228614e-01 2.228614e-01 2.228614e-01 2.228614e-01 2.228614e-01 2.228614e-01 2.228614e-01 2.228614e-01 2.228614e-01 2.228614e-01 2.228614e-01 2.228614e-01 2.228614e-01 2.228614e-01 2.228614e-01 2.228614e-01 2.228614e-01 2.228614e-01 2.228614e-01 2.228614e-01 2.228614e-01 2.228614e-01 2.228614e-01 2.228614e-01 2.228614e-01 2.228614e-01 2.228614e-01 2.228614e-01 2.228614e-01 2.228614e-01 2.228614e-01 2.228614e-01 2.228614e-01 2.228614e-01 2.228614e-01 2.228614e-01 2.228614e-01 2.228614e-01 2.228614e-01 2.228614e-01 2.228614e-01 2.228614e-01 2.228614e-01 2.228614e-01 2.228614e-01 2.228614e-01 2.228614e-01 2.228614e-01 2.228614e-01 2.228614e-01 2.228614e-01 2.228614e-01 2.228614e-01 2.228614e-01 2.228614e-01 2.228614e-01 2.228614e-01 2.228614e-01 2.228614e-01 2.228614e-01 2.228614e-01 2.228614e-01 2.228614e-01 2.228614e-01 2.228614e-01 2.228614e-01 2.228614e-01 2.228614e-01 2.228614e-01 2.228614e-01 2.228614e-01 2.228614e-01 2.228614e-01 2.228614e-01 2.228614e-01 2.228614e-01 2.228614e-01 2.228614e-01 2.228614e-01 2.228614e-01 2.228614e-01 2.228614e-01 2.228614e-01 2.228614e-01 2.228614e-01 2.228614e-01 2.228614e-01 2.228614e-01 2.228614e-01 2.228614e-01 2.228614e-01 2.228614e-01 2.228614e-01 2.228614e-01 2.228614e-01 2.228614e-01 2.228614e-01 2.228614e-01 2.228614e-01 2.228614e-01 2.228614e-01 2.228614e-01 2.228614e-01 2.228614e-01 2.228614e-01 2.228614e-01 2.228614e-01 2.228614e-01 2.228614e-01 2.228614e-01 2.228614e-01 2.228614e-01 2.228614e-01 2.228614e-01 2.228614e-01 2.228614e-01 2.228614e-01 2.228614e-01 2.228614e-01 2.228614e-01 2.228614e-01 2.228614e-01 2.228614e-01 2.228614e-01 2.228614e-01 2.228614e-01 2.228614e-01 2.228614e-01 2.228614e-01 2.228614e-01 2.228614e-01 2.228614e-01 2.228614e-01 2.228614e-01 2.228614e-01 2.228614e-01 2.228614e-01 2.228614e-01 2.228614e-01 2.228614e-01 2.228614e-01 2.228614e-01 2.228614e-01 2.228614e-01 2.228614e-01 2.228614e-01 2.228614e-01 2.228614e-01 2.228614e-01 2.228614e-01 2.228614e-01 2.228614e-01 2.228614e-01 2.228614e-01 2.228614e-01 2.228614e-01 2.228614e-01 2.228614e-01 2.228614e-01 2.228614e-01 2.228614e-01 2.228614e-01 2.228614e-01 2.228614e-01 2.228614e-01 2.228614e-01 2.228614e-01 2.228614e-01 2.228614e-01 2.228614e-01 2.228614e-01 2.228614e-01 2.228614e-01 2.228614e-01 2.228614e-01 2.228614e-01 2.228614e-01 2.228614e-01 2.228614e-01 2.228614e-01 2.228614e-01 2.228614e-01 2.228614e-01 2.228614e-01 2.228614e-01 2.228614e-01 2.228614e-01 2.228614e-01 2.228614e-01 2.228614e-01 2.228614e-01 2.228614e-01 2.228614e-01 2.228614e-01 2.228614e-01 2.228614e-01 2.228614e-01 2.228614e-01 2.228614e-01 2.228614e-01 2.228614e-01 2.228614e-01 2.228614e-01 2.228614e-01 2.228614e-01 2.228614e-01 2.228614e-01 2.228614e-01 2.228614e-01 2.228614e-01 2.228614e-01 2.228614e-01 2.228614e-01 2.228614e-01 2.228614e-01 2.228614e-01 2.228614e-01 2.228614e-01 2.228614e-01 2.228614e-01 2.228614e-01 2.228614e-01 2.228614e-01 2.228614e-01 2.228614e-01 2.228614e-01 2.228614e-01 2.228614e-01 2.228614e-01 2.228614e-01 2.228614e-01 2.228614e-01 2.228614e-01 2.228614e-01 2.228614e-01 2.228614e-01 2.228614e-01 2.228614e-01 2.228614e-01 2.228614e-01 2.228614e-01 2.228614e-01 2.228614e-01 2.228614e-01 2.228614e-01 2.228614e-01 2.228614e-01 2.228614e-01 2.228614e-01 2.228614e-01 2.228614e-01 2.228614e-01 2.228614e-01 2.228614e-01 2.228614e-01 2.228614e-01 2.228614e-01 2.228614e-01 2.228614e-01 2.228614e-01 2.228614e-01 2.228614e-01 2.228614e-01 2.228614e-01 2.228614e-01 2.228614e-01 2.228614e-01 2.228614e-01 2.228614e-01 2.228614e-01 2.228614e-01 2.228614e-01 2.228614e-01 2.228614e-01 2.228614e-01 2.228614e-01 2.228614e-01 2.228614e-01 2.228614e-01 2.228614e-01 2.228614e-01 2.228614e-01 2.228614e-01 2.228614e-01 2.228614e-01 2.228614e-01 2.228614e-01 2.228614e-01 2.228614e-01 2.228614e-01 2.228614e-01 2.228614e-01 2.228614e-01 2.228614e-01 2.228614e-01 2.228614e-01 2.228614e-01 2.228614e-01 2.228614e-01 2.228614e-01 2.228614e-01 2.228614e-01 2.228614e-01 2.228614e-01 2.228614e-01 2.228614e-01 2.228614e-01 2.228614e-01 2.228614e-01 2.228614e-01 2.228614e-01 2.228614e-01 2.228614e-01 2.228614e-01 2.228614e-01 2.228614e-01 2.228614e-01 2.228614e-01 2.228614e-01 2.228614e-01 2.228614e-01 2.228614e-01 2.228614e-01 2.228614e-01 2.228614e-01 2.228614e-01 2.228614e-01 2.228614e-01 2.228614e-01 2.228614e-01 2.228614e-01 2.228614e-01 2.228614e-01 2.228614e-01 2.228614e-01 2.228614e-01 2.228614e-01 2.228614e-01 2.228614e-01 2.228614e-01 2.228614e-01 2.228614e-01 2.228614e-01 2.228614e-01 2.228614e-01 2.228614e-01 2.228614e-01 2.228614e-01 2.228614e-01 2.228614e-01 2.228614e-01 2.228614e-01 2.228614e-01 2.228614e-01 2.228614e-01 2.228614e-01 2.228614e-01 2.228614e-01 2.228614e-01 2.228614e-01 2.228614e-01 2.228614e-01 2.228614e-01 2.228614e-01 2.228614e-01 2.228614e-01 2.228614e-01 2.228614e-01 2.228614e-01 2.228614e-01 2.228614e-01 2.228614e-01 2.228614e-01 2.228614e-01 2.228614e-01 2.228614e-01 2.228614e-01 2.228614e-01 2.228614e-01 2.228614e-01 2.228614e-01 2.228614e-01 2.228614e-01 2.228614e-01 2.228614e-01 2.228614e-01 2.228614e-01 2.228614e-01 2.228614e-01 2.228614e-01 2.228614e-01 2.228614e-01 2.228614e-01 2.228614e-01 2.228614e-01 2.228614e-01 2.228614e-01 2.228614e-01 2.228614e-01 2.228614e-01 2.228614e-01 2.228614e-01 2.228614e-01 2.228614e-01 2.228614e-01 2.228614e-01 2.228614e-01 2.228614e-01 2.228614e-01 2.228614e-01 2.228614e-01 2.228614e-01 2.228614e-01 2.228614e-01 2.228614e-01 2.228614e-01 2.228614e-01 2.228614e-01 2.228614e-01 2.228614e-01 2.228614e-01 2.228614e-01 2.228614e-01 2.228614e-01 2.228614e-01 2.228614e-01 2.228614e-01 2.228614e-01 2.228614e-01 2.228614e-01 2.228614e-01 2.228614e-01 2.228614e-01 2.228614e-01 2.228614e-01 2.228614e-01 2.228614e-01 2.228614e-01 2.228614e-01 2.228614e-01 2.228614e-01 2.228614e-01 2.228614e-01 2.228614e-01 2.228614e-01 2.228614e-01 2.228614e-01 2.228614e-01 2.228614e-01 2.228614e-01 2.228614e-01 2.228614e-01 2.228614e-01 2.228614e-01 2.228614e-01 2.228614e-01 2.228614e-01 2.228614e-01 2.228614e-01 2.228614e-01 2.228614e-01 2.228614e-01 2.228614e-01 2.228614e-01 2.228614e-01 2.228614e-01 2.228614e-01 2.228614e-01 2.228614e-01 2.228614e-01 2.228614e-01 2.228614e-01 2.228614e-01 2.228614e-01 2.228614e-01 2.228614e-01 2.228614e-01 2.228614e-01 2.228614e-01 2.228614e-01 2.228614e-01 2.228614e-01 2.228614e-01 2.228614e-01 2.228614e-01 2.228614e-01 2.228614e-01 2.228614e-01 2.228614e-01 2.228614e-01 2.228614e-01 2.228614e-01 2.228614e-01 2.228614e-01 2.228614e-01 2.228614e-01 2.228614e-01 2.228614e-01 2.228614e-01 2.228614e-01 2.228614e-01 2.228614e-01 2.228614e-01 2.228614e-01 2.228614e-01 2.228614e-01 2.228614e-01 2.228614e-01 2.228614e-01 2.228614e-01 2.228614e-01 2.228614e-01 2.228614e-01 2.228614e-01 2.228614e-01 2.228614e-01 2.228614e-01 2.228614e-01 2.228614e-01 2.228614e-01 2.228614e-01 2.228614e-01 2.228614e-01 2.228614e-01 2.228614e-01 2.228614e-01 2.228614e-01 2.228614e-01 2.228614e-01 2.228614e-01 2.228614e-01 2.228614e-01 2.228614e-01 2.228614e-01 2.228614e-01 2.228614e-01 2.228614e-01 2.228614e-01 2.228614e-01 2.228614e-01 2.228614e-01 2.228614e-01 2.228614e-01 2.228614e-01 2.228614e-01 2.228614e-01 2.228614e-01 2.228614e-01 2.228614e-01 2.228614e-01 2.228614e-01 2.228614e-01 2.228614e-01 2.228614e-01 2.228614e-01 2.228614e-01 2.228614e-01 2.228614e-01 2.228614e-01 2.228614e-01 2.228614e-01 2.228614e-01 2.228614e-01 2.228614e-01 2.228614e-01 2.228614e-01 2.228614e-01 2.228614e-01 2.228614e-01 2.228614e-01 2.228614e-01 2.228614e-01 2.228614e-01 2.228614e-01 2.228614e-01 2.228614e-01 2.228614e-01 2.228614e-01 2.228614e-01 2.228614e-01 2.228614e-01 2.228614e-01 2.228614e-01 2.228614e-01 2.228614e-01 2.228614e-01 2.228614e-01 2.228614e-01 2.228614e-01 2.228614e-01 2.228614e-01 2.228614e-01 2.228614e-01 2.228614e-01 2.228614e-01 2.228614e-01 2.228614e-01 2.228614e-01 2.228614e-01 2.228614e-01 2.228614e-01 2.228614e-01 2.228614e-01 2.228614e-01 2.228614e-01 2.228614e-01 2.228614e-01 2.228614e-01 2.228614e-01 2.228614e-01 2.228614e-01 2.228614e-01 2.228614e-01 2.228614e-01 2.228614e-01 2.228614e-01 2.228614e-01 2.228614e-01 2.228614e-01 2.228614e-01 2.228614e-01 2.228614e-01 2.228614e-01 2.228614e-01 2.228614e-01 2.228614e-01 2.228614e-01 2.228614e-01 2.228614e-01 2.228614e-01 2.228614e-01 2.228614e-01 2.228614e-01 2.228614e-01 2.228614e-01 2.228614e-01 2.228614e-01 2.228614e-01 2.228614e-01 2.228614e-01 2.228614e-01 2.228614e-01 2.228614e-01 2.228614e-01 2.228614e-01 2.228614e-01 2.228614e-01 2.228614e-01 2.228614e-01 2.228614e-01 2.228614e-01 2.228614e-01 2.228614e-01 2.228614e-01 2.228614e-01 2.228614e-01 2.228614e-01 2.228614e-01 2.228614e-01 2.228614e-01 2.228614e-01 2.228614e-01 2.228614e-01 2.228614e-01 2.228614e-01 2.228614e-01 2.228614e-01 2.228614e-01 2.228614e-01 2.228614e-01 2.228614e-01 2.228614e-01 2.228614e-01 2.228614e-01 2.228614e-01 2.228614e-01 2.228614e-01 2.228614e-01 2.228614e-01 2.228614e-01 2.228614e-01 2.228614e-01 2.228614e-01 2.228614e-01 2.228614e-01 2.228614e-01 2.228614e-01 2.228614e-01 2.228614e-01 2.228614e-01 2.228614e-01 2.228614e-01 2.228614e-01 2.228614e-01 2.228614e-01 2.228614e-01 2.228614e-01 2.228614e-01 2.228614e-01 2.228614e-01 2.228614e-01 2.228614e-01 2.228614e-01 2.228614e-01 2.228614e-01 2.228614e-01 2.228614e-01 2.228614e-01 2.228614e-01 2.228614e-01 2.228614e-01 2.228614e-01 2.228614e-01 2.228614e-01 2.228614e-01 2.228614e-01 2.228614e-01 2.228614e-01 2.228614e-01 2.228614e-01 2.228614e-01 2.228614e-01 2.228614e-01 2.228614e-01 2.228614e-01 2.228614e-01 2.228614e-01 2.228614e-01 2.228614e-01 2.228614e-01 2.228614e-01 2.228614e-01 2.228614e-01 2.228614e-01 2.228614e-01 2.228614e-01 2.228614e-01 2.228614e-01 2.228614e-01 2.228614e-01 2.228614e-01 2.228614e-01 2.228614e-01 2.228614e-01 2.228614e-01 2.228614e-01 2.228614e-01 2.228614e-01 2.228614e-01 2.228614e-01 2.228614e-01 2.228614e-01 2.228614e-01 2.228614e-01 2.228614e-01 2.228614e-01 2.228614e-01 2.228614e-01 2.228614e-01 2.228614e-01 2.228614e-01 2.228614e-01 2.228614e-01 2.228614e-01 2.228614e-01 2.228614e-01 2.228614e-01 2.228614e-01 2.228614e-01 2.228614e-01 2.228614e-01 2.228614e-01 2.228614e-01 2.228614e-01 2.228614e-01 2.228614e-01 2.228614e-01 2.228614e-01 2.228614e-01 2.228614e-01 2.228614e-01 2.228614e-01 2.228614e-01 2.228614e-01 2.228614e-01 2.228614e-01 2.228614e-01 2.228614e-01 2.228614e-01 2.228614e-01 2.228614e-01 2.228614e-01 2.228614e-01 2.228614e-01 2.228614e-01 2.228614e-01 2.228614e-01 2.228614e-01 2.228614e-01 2.228614e-01 2.228614e-01 2.228614e-01 2.228614e-01 2.228614e-01 2.228614e-01 2.228614e-01 2.228614e-01 2.228614e-01 2.228614e-01 2.228614e-01 2.228614e-01 2.228614e-01 2.228614e-01 2.228614e-01 2.228614e-01 2.228614e-01 2.228614e-01 2.228614e-01 2.228614e-01 2.228614e-01 2.228614e-01 2.228614e-01 2.228614e-01 2.228614e-01 2.228614e-01 2.228614e-01 2.228614e-01 2.228614e-01 2.228614e-01 2.228614e-01 2.228614e-01 2.228614e-01 2.228614e-01 2.228614e-01 2.228614e-01 2.228614e-01 2.228614e-01 2.228614e-01 2.228614e-01 2.228614e-01 2.228614e-01 2.228614e-01 2.228614e-01 2.228614e-01 2.228614e-01 2.228614e-01 2.228614e-01 2.228614e-01 2.228614e-01 2.228614e-01 2.228614e-01 2.228614e-01 2.228614e-01 2.228614e-01 2.228614e-01 2.228614e-01 2.228614e-01 2.228614e-01 2.228614e-01 2.228614e-01 2.228614e-01 2.228614e-01 2.228614e-01 2.228614e-01 2.228614e-01 2.228614e-01 2.228614e-01 2.228614e-01 2.228614e-01 2.228614e-01 2.228614e-01 2.228614e-01 2.228614e-01 2.228614e-01 2.228614e-01 2.228614e-01 2.228614e-01 2.228614e-01 2.228614e-01 2.228614e-01 2.228614e-01 2.228614e-01 2.228614e-01 2.228614e-01 2.228614e-01 2.228614e-01 2.228614e-01 2.228614e-01 2.228614e-01 2.228614e-01 2.228614e-01 2.228614e-01 2.228614e-01 2.228614e-01 2.228614e-01 2.228614e-01 2.228614e-01 2.228614e-01 2.228614e-01 2.228614e-01 2.228614e-01 2.228614e-01 2.228614e-01 2.228614e-01 2.228614e-01 2.228614e-01 2.228614e-01 2.228614e-01 2.228614e-01 2.228614e-01 2.228614e-01 2.228614e-01 2.228614e-01 2.228614e-01 2.228614e-01 2.228614e-01 2.228614e-01 2.228614e-01 2.228614e-01 2.228614e-01 2.228614e-01 2.228614e-01 2.228614e-01 2.228614e-01 2.228614e-01 2.228614e-01 2.228614e-01 2.228614e-01 2.228614e-01 2.228614e-01 2.228614e-01 2.228614e-01 2.228614e-01 2.228614e-01 2.228614e-01 2.228614e-01 2.228614e-01 2.228614e-01 
5.483158e+04 7.244316e+03 5.033857e+03 1.314495e+03 4.801403e-01 4.801403e-01 3.900928e-01 3.381466e-01 2.996054e-01 2.989464e-01 2.989464e-01 2.989464e-01 2.989464e-01 2.989464e-01 2.989464e-01 2.975286e-01 2.968303e-01 2.928091e-01 2.570048e-01 2.570048e-01 2.570048e-01 2.488880e-01 2.429937e-01 2.290396e-01 2.290396e-01 2.290396e-01 2.290396e-01 2.290396e-01 2.290396e-01 2.290396e-01 2.290396e-01 2.290396e-01 2.290396e-01 2.290396e-01 2.290396e-01 2.290304e-01 2.289212e-01 2.286720e-01 2.286720e-01 2.286720e-01 2.286720e-01 2.286720e-01 2.286126e-01 2.286126e-01 2.283763e-01 2.283763e-01 2.283763e-01 2.283763e-01 2.283360e-01 2.283360e-01 2.283360e-01 2.283360e-01 2.280313e-01 2.280313e-01 2.276490e-01 2.275739e-01 2.275739e-01 2.275739e-01 2.275739e-01 2.275739e-01 2.275739e-01 2.275739e-01 2.270323e-01 2.269631e-01 2.269631e-01 2.269631e-01 2.266091e-01 2.263038e-01 2.257264e-01 2.255803e-01 2.231419e-01 2.229045e-01 2.228867e-01 2.228867e-01 2.228832e-01 2.228832e-01 2.228783e-01 2.228713e-01 2.228713e-01 2.228669e-01 2.228669e-01 2.228669e-01 2.228669e-01 2.228669e-01 2.228655e-01 2.228639e-01 2.228618e-01 2.228618e-01 2.228618e-01 2.228616e-01 2.228616e-01 2.228616e-01 2.228616e-01 2.228616e-01 2.228616e-01 2.228616e-01 2.228616e-01 2.228616e-01 2.228616e-01 2.228616e-01 2.228616e-01 2.228615e-01 2.228615e-01 2.228615e-01 2.228615e-01 2.228615e-01 2.228615e-01 2.228615e-01 2.228615e-01 2.228614e-01 2.228614e-01 2.228614e-01 2.228614e-01 2.228614e-01 2.228614e-01 2.228614e-01 2.228614e-01 2.228614e-01 2.228614e-01 2.228614e-01 2.228614e-01 2.228614e-01 2.228614e-01 2.228614e-01 2.228614e-01 2.228614e-01 2.228614e-01 2.228614e-01 2.228614e-01 2.228614e-01 2.228614e-01 2.228614e-01 2.228614e-01 2.228614e-01 2.228614e-01 2.228614e-01 2.228614e-01 2.228614e-01 2.228614e-01 2.228614e-01 2.228614e-01 2.228614e-01 2.228614e-01 2.228614e-01 2.228614e-01 2.228614e-01 2.228614e-01 2.228614e-01 2.228614e-01 2.228614e-01 2.228614e-01 2.228614e-01 2.228614e-01 2.228614e-01 2.228614e-01 2.228614e-01 2.228614e-01 2.228614e-01 2.228614e-01 2.228614e-01 2.228614e-01 2.228614e-01 2.228614e-01 2.228614e-01 2.228614e-01 2.228614e-01 2.228614e-01 2.228614e-01 2.228614e-01 2.228614e-01 2.228614e-01 2.228614e-01 2.228614e-01 2.228614e-01 2.228614e-01 2.228614e-01 2.228614e-01 2.228614e-01 2.228614e-01 2.228614e-01 2.228614e-01 2.228614e-01 2.228614e-01 2.228614e-01 2.228614e-01 2.228614e-01 2.228614e-01 2.228614e-01 2.228614e-01 2.228614e-01 2.228614e-01 2.228614e-01 2.228614e-01 2.228614e-01 2.228614e-01 2.228614e-01 2.228614e-01 2.228614e-01 2.228614e-01 2.228614e-01 2.228614e-01 2.228614e-01 2.228614e-01 2.228614e-01 2.228614e-01 2.228614e-01 2.228614e-01 2.228614e-01 2.228614e-01 2.228614e-01 2.228614e-01 2.228614e-01 2.228614e-01 2.228614e-01 2.228614e-01 2.228614e-01 2.228614e-01 2.228614e-01 2.228614e-01 2.228614e-01 2.228614e-01 2.228614e-01 2.228614e-01 2.228614e-01 2.228614e-01 2.228614e-01 2.228614e-01 2.228614e-01 2.228614e-01 2.228614e-01 2.228614e-01 2.228614e-01 2.228614e-01 2.228614e-01 2.228614e-01 2.228614e-01 2.228614e-01 2.228614e-01 2.228614e-01 2.228614e-01 2.228614e-01 2.228614e-01 2.228614e-01 2.228614e-01 2.228614e-01 2.228614e-01 2.228614e-01 2.228614e-01 2.228614e-01 2.228614e-01 2.228614e-01 2.228614e-01 2.228614e-01 2.228614e-01 2.228614e-01 2.228614e-01 2.228614e-01 2.228614e-01 2.228614e-01 2.228614e-01 2.228614e-01 2.228614e-01 2.228614e-01 2.228614e-01 2.228614e-01 2.228614e-01 2.228614e-01 2.228614e-01 2.228614e-01 2.228614e-01 2.228614e-01 2.228614e-01 2.228614e-01 2.228614e-01 2.228614e-01 2.228614e-01 2.228614e-01 2.228614e-01 2.228614e-01 2.228614e-01 2.228614e-01 2.228614e-01 2.228614e-01 2.228614e-01 2.228614e-01 2.228614e-01 2.228614e-01 2.228614e-01 2.228614e-01 2.228614e-01 2.228614e-01 2.228614e-01 2.228614e-01 2.228614e-01 2.228614e-01 2.228614e-01 2.228614e-01 2.228614e-01 2.228614e-01 2.228614e-01 2.228614e-01 2.228614e-01 2.228614e-01 2.228614e-01 2.228614e-01 2.228614e-01 2.228614e-01 2.228614e-01 2.228614e-01 2.228614e-01 2.228614e-01 2.228614e-01 2.228614e-01 2.228614e-01 2.228614e-01 2.228614e-01 2.228614e-01 2.228614e-01 2.228614e-01 2.228614e-01 2.228614e-01 2.228614e-01 2.228614e-01 2.228614e-01 2.228614e-01 2.228614e-01 2.228614e-01 2.228614e-01 2.228614e-01 2.228614e-01 2.228614e-01 2.228614e-01 2.228614e-01 2.228614e-01 2.228614e-01 2.228614e-01 2.228614e-01 2.228614e-01 2.228614e-01 2.228614e-01 2.228614e-01 2.228614e-01 2.228614e-01 2.228614e-01 2.228614e-01 2.228614e-01 2.228614e-01 2.228614e-01 2.228614e-01 2.228614e-01 2.228614e-01 2.228614e-01 2.228614e-01 2.228614e-01 2.228614e-01 2.228614e-01 2.228614e-01 2.228614e-01 2.228614e-01 2.228614e-01 2.228614e-01 2.228614e-01 2.228614e-01 2.228614e-01 2.228614e-01 2.228614e-01 2.228614e-01 2.228614e-01 2.228614e-01 2.228614e-01 2.228614e-01 2.228614e-01 2.228614e-01 2.228614e-01 2.228614e-01 2.228614e-01 2.228614e-01 2.228614e-01 2.228614e-01 2.228614e-01 2.228614e-01 2.228614e-01 2.228614e-01 2.228614e-01 2.228614e-01 2.228614e-01 2.228614e-01 2.228614e-01 2.228614e-01 2.228614e-01 2.228614e-01 2.228614e-01 2.228614e-01 2.228614e-01 2.228614e-01 2.228614e-01 2.228614e-01 2.228614e-01 2.228614e-01 2.228614e-01 2.228614e-01 2.228614e-01 2.228614e-01 2.228614e-01 2.228614e-01 2.228614e-01 2.228614e-01 2.228614e-01 2.228614e-01 2.228614e-01 2.228614e-01 2.228614e-01 2.228614e-01 2.228614e-01 2.228614e-01 2.228614e-01 2.228614e-01 2.228614e-01 2.228614e-01 2.228614e-01 2.228614e-01 2.228614e-01 2.228614e-01 2.228614e-01 2.228614e-01 2.228614e-01 2.228614e-01 2.228614e-01 2.228614e-01 2.228614e-01 2.228614e-01 2.228614e-01 2.228614e-01 2.228614e-01 2.228614e-01 2.228614e-01 2.228614e-01 2.228614e-01 2.228614e-01 2.228614e-01 2.228614e-01 2.228614e-01 2.228614e-01 2.228614e-01 2.228614e-01 2.228614e-01 2.228614e-01 2.228614e-01 2.228614e-01 2.228614e-01 2.228614e-01 2.228614e-01 2.228614e-01 2.228614e-01 2.228614e-01 2.228614e-01 2.228614e-01 2.228614e-01 2.228614e-01 2.228614e-01 2.228614e-01 2.228614e-01 2.228614e-01 2.228614e-01 2.228614e-01 2.228614e-01 2.228614e-01 2.228614e-01 2.228614e-01 2.228614e-01 2.228614e-01 2.228614e-01 2.228614e-01 2.228614e-01 2.228614e-01 2.228614e-01 2.228614e-01 2.228614e-01 2.228614e-01 2.228614e-01 2.228614e-01 2.228614e-01 2.228614e-01 2.228614e-01 2.228614e-01 2.228614e-01 2.228614e-01 2.228614e-01 2.228614e-01 2.228614e-01 2.228614e-01 2.228614e-01 2.228614e-01 2.228614e-01 2.228614e-01 2.228614e-01 2.228614e-01 2.228614e-01 2.228614e-01 2.228614e-01 2.228614e-01 2.228614e-01 2.228614e-01 2.228614e-01 2.228614e-01 2.228614e-01 2.228614e-01 2.228614e-01 2.228614e-01 2.228614e-01 2.228614e-01 2.228614e-01 2.228614e-01 2.228614e-01 2.228614e-01 2.228614e-01 2.228614e-01 2.228614e-01 2.228614e-01 2.228614e-01 2.228614e-01 2.228614e-01 2.228614e-01 2.228614e-01 2.228614e-01 2.228614e-01 2.228614e-01 2.228614e-01 2.228614e-01 2.228614e-01 2.228614e-01 2.228614e-01 2.228614e-01 2.228614e-01 2.228614e-01 2.228614e-01 2.228614e-01 2.228614e-01 2.228614e-01 2.228614e-01 2.228614e-01 2.228614e-01 2.228614e-01 2.228614e-01 2.228614e-01 2.228614e-01 2.228614e-01 2.228614e-01 2.228614e-01 2.228614e-01 2.228614e-01 2.228614e-01 2.228614e-01 2.228614e-01 2.228614e-01 2.228614e-01 2.228614e-01 2.228614e-01 2.228614e-01 2.228614e-01 2.228614e-01 2.228614e-01 2.228614e-01 2.228614e-01 2.228614e-01 2.228614e-01 2.228614e-01 2.228614e-01 2.228614e-01 2.228614e-01 2.228614e-01 2.228614e-01 2.228614e-01 2.228614e-01 2.228614e-01 2.228614e-01 2.228614e-01 2.228614e-01 2.228614e-01 2.228614e-01 2.228614e-01 2.228614e-01 2.228614e-01 2.228614e-01 2.228614e-01 2.228614e-01 2.228614e-01 2.228614e-01 2.228614e-01 2.228614e-01 2.228614e-01 2.228614e-01 2.228614e-01 2.228614e-01 2.228614e-01 2.228614e-01 2.228614e-01 2.228614e-01 2.228614e-01 2.228614e-01 2.228614e-01 2.228614e-01 2.228614e-01 2.228614e-01 2.228614e-01 2.228614e-01 2.228614e-01 2.228614e-01 2.228614e-01 2.228614e-01 2.228614e-01 2.228614e-01 2.228614e-01 2.228614e-01 2.228614e-01 2.228614e-01 2.228614e-01 2.228614e-01 2.228614e-01 2.228614e-01 2.228614e-01 2.228614e-01 2.228614e-01 2.228614e-01 2.228614e-01 2.228614e-01 2.228614e-01 2.228614e-01 2.228614e-01 2.228614e-01 2.228614e-01 2.228614e-01 2.228614e-01 2.228614e-01 2.228614e-01 2.228614e-01 2.228614e-01 2.228614e-01 2.228614e-01 2.228614e-01 2.228614e-01 2.228614e-01 2.228614e-01 2.228614e-01 2.228614e-01 2.228614e-01 2.228614e-01 2.228614e-01 2.228614e-01 2.228614e-01 2.228614e-01 2.228614e-01 2.228614e-01 2.228614e-01 2.228614e-01 2.228614e-01 2.228614e-01 2.228614e-01 2.228614e-01 2.228614e-01 2.228614e-01 2.228614e-01 2.228614e-01 2.228614e-01 2.228614e-01 2.228614e-01 2.228614e-01 2.228614e-01 2.228614e-01 2.228614e-01 2.228614e-01 2.228614e-01 2.228614e-01 2.228614e-01 2.228614e-01 2.228614e-01 2.228614e-01 2.228614e-01 2.228614e-01 2.228614e-01 2.228614e-01 2.228614e-01 2.228614e-01 2.228614e-01 2.228614e-01 2.228614e-01 2.228614e-01 2.228614e-01 2.228614e-01 2.228614e-01 2.228614e-01 2.228614e-01 2.228614e-01 2.228614e-01 2.228614e-01 2.228614e-01 2.228614e-01 2.228614e-01 2.228614e-01 2.228614e-01 2.228614e-01 2.228614e-01 2.228614e-01 2.228614e-01 2.228614e-01 2.228614e-01 2.228614e-01 2.228614e-01 2.228614e-01 2.228614e-01 2.228614e-01 2.228614e-01 2.228614e-01 2.228614e-01 2.228614e-01 2.228614e-01 2.228614e-01 2.228614e-01 2.228614e-01 2.228614e-01 2.228614e-01 2.228614e-01 2.228614e-01 2.228614e-01 2.228614e-01 2.228614e-01 2.228614e-01 2.228614e-01 2.228614e-01 2.228614e-01 2.228614e-01 2.228614e-01 2.228614e-01 2.228614e-01 2.228614e-01 2.228614e-01 2.228614e-01 2.228614e-01 2.228614e-01 2.228614e-01 2.228614e-01 2.228614e-01 2.228614e-01 2.228614e-01 2.228614e-01 2.228614e-01 2.228614e-01 2.228614e-01 2.228614e-01 2.228614e-01 2.228614e-01 2.228614e-01 2.228614e-01 2.228614e-01 2.228614e-01 2.228614e-01 2.228614e-01 2.228614e-01 2.228614e-01 2.228614e-01 2.228614e-01 2.228614e-01 2.228614e-01 2.228614e-01 2.228614e-01 2.228614e-01 2.228614e-01 2.228614e-01 2.228614e-01 2.228614e-01 2.228614e-01 2.228614e-01 2.228614e-01 2.228614e-01 2.228614e-01 2.228614e-01 2.228614e-01 2.228614e-01 2.228614e-01 2.228614e-01 2.228614e-01 2.228614e-01 2.228614e-01 2.228614e-01 2.228614e-01 2.228614e-01 2.228614e-01 2.228614e-01 2.228614e-01 2.228614e-01 2.228614e-01 2.228614e-01 2.228614e-01 2.228614e-01 2.228614e-01 2.228614e-01 2.228614e-01 2.228614e-01 2.228614e-01 2.228614e-01 2.228614e-01 2.228614e-01 2.228614e-01 2.228614e-01 2.228614e-01 2.228614e-01 2.228614e-01 2.228614e-01 2.228614e-01 2.228614e-01 2.228614e-01 2.228614e-01 2.228614e-01 2.228614e-01 2.228614e-01 2.228614e-01 2.228614e-01 2.228614e-01 2.228614e-01 2.228614e-01 2.228614e-01 2.228614e-01 2.228614e-01 2.228614e-01 2.228614e-01 2.228614e-01 2.228614e-01 2.228614e-01 2.228614e-01 2.228614e-01 2.228614e-01 2.228614e-01 2.228614e-01 2.228614e-01 2.228614e-01 2.228614e-01 2.228614e-01 2.228614e-01 2.228614e-01 2.228614e-01 2.228614e-01 2.228614e-01 2.228614e-01 2.228614e-01 2.228614e-01 2.228614e-01 2.228614e-01 2.228614e-01 2.228614e-01 2.228614e-01 2.228614e-01 2.228614e-01 2.228614e-01 2.228614e-01 2.228614e-01 2.228614e-01 2.228614e-01 2.228614e-01 2.228614e-01 2.228614e-01 2.228614e-01 2.228614e-01 2.228614e-01 2.228614e-01 2.228614e-01 2.228614e-01 2.228614e-01 2.228614e-01 2.228614e-01 2.228614e-01 2.228614e-01 2.228614e-01 2.228614e-01 2.228614e-01 2.228614e-01 2.228614e-01 2.228614e-01 2.228614e-01 2.228614e-01 2.228614e-01 2.228614e-01 2.228614e-01 2.228614e-01 2.228614e-01 2.228614e-01 2.228614e-01 2.228614e-01 2.228614e-01 2.228614e-01 2.228614e-01 2.228614e-01 2.228614e-01 2.228614e-01 2.228614e-01 2.228614e-01 2.228614e-01 2.228614e-01 2.228614e-01 2.228614e-01 2.228614e-01 2.228614e-01 2.228614e-01 2.228614e-01 2.228614e-01 2.228614e-01 2.228614e-01 2.228614e-01 2.228614e-01 2.228614e-01 2.228614e-01 2.228614e-01 2.228614e-01 2.228614e-01 2.228614e-01 2.228614e-01 2.228614e-01 2.228614e-01 2.228614e-01 2.228614e-01 2.228614e-01 2.228614e-01 2.228614e-01 2.228614e-01 2.228614e-01 2.228614e-01 2.228614e-01 2.228614e-01 2.228614e-01 2.228614e-01 2.228614e-01 2.228614e-01 2.228614e-01 2.228614e-01 2.228614e-01 2.228614e-01 2.228614e-01 2.228614e-01 2.228614e-01 2.228614e-01 2.228614e-01 2.228614e-01 2.228614e-01 2.228614e-01 2.228614e-01 2.228614e-01 2.228614e-01 2.228614e-01 2.228614e-01 2.228614e-01 2.228614e-01 2.228614e-01 2.228614e-01 2.228614e-01 2.228614e-01 2.228614e-01 2.228614e-01 2.228614e-01 2.228614e-01 2.228614e-01 2.228614e-01 2.228614e-01 2.228614e-01 2.228614e-01 2.228614e-01 2.228614e-01 2.228614e-01 2.228614e-01 2.228614e-01 2.228614e-01 2.228614e-01 2.228614e-01 2.228614e-01 2.228614e-01 2.228614e-01 2.228614e-01 2.228614e-01 2.228614e-01 2.228614e-01 2.228614e-01 2.228614e-01 2.228614e-01 2.228614e-01 2.228614e-01 2.228614e-01 2.228614e-01 2.228614e-01 2.228614e-01 2.228614e-01 2.228614e-01 2.228614e-01 2.228614e-01 2.228614e-01 2.228614e-01 2.228614e-01 2.228614e-01 2.228614e-01 2.228614e-01 2.228614e-01 2.228614e-01 2.228614e-01 2.228614e-01 2.228614e-01 2.228614e-01 2.228614e-01 2.228614e-01 2.228614e-01 2.228614e-01 2.228614e-01 2.228614e-01 2.228614e-01 2.228614e-01 2.228614e-01 2.228614e-01 2.228614e-01 2.228614e-01 2.228614e-01 2.228614e-01 2.228614e-01 2.228614e-01 2.228614e-01 2.228614e-01 2.228614e-01 2.228614e-01 2.228614e-01 2.228614e-01 2.228614e-01 2.228614e-01 2.228614e-01 2.228614e-01 2.228614e-01 2.228614e-01 2.228614e-01 2.228614e-01 2.228614e-01 2.228614e-01 2.228614e-01 2.228614e-01 2.228614e-01 2.228614e-01 2.228614e-01 2.228614e-01 2.228614e-01 2.228614e-01 2.228614e-01 2.228614e-01 2.228614e-01 2.228614e-01 2.228614e-01 2.228614e-01 2.228614e-01 2.228614e-01 2.228614e-01 2.228614e-01 2.228614e-01 2.228614e-01 2.228614e-01 2.228614e-01 2.228614e-01 2.228614e-01 2.228614e-01 2.228614e-01 2.228614e-01 2.228614e-01 2.228614e-01 2.228614e-01 2.228614e-01 2.228614e-01 2.228614e-01 2.228614e-01 2.228614e-01 2.228614e-01 2.228614e-01 2.228614e-01 2.228614e-01 2.228614e-01 2.228614e-01 2.228614e-01 2.228614e-01 2.228614e-01 2.228614e-01 2.228614e-01 2.228614e-01 2.228614e-01 2.228614e-01 2.228614e-01 2.228614e-01 2.228614e-01 2.228614e-01 2.228614e-01 2.228614e-01 2.228614e-01 2.228614e-01 2.228614e-01 2.228614e-01 2.228614e-01 2.228614e-01 2.228614e-01 2.228614e-01 2.228614e-01 2.228614e-01 2.228614e-01 2.228614e-01 2.228614e-01 2.228614e-01 2.228614e-01 2.228614e-01 2.228614e-01 2.228614e-01 2.228614e-01 2.228614e-01 2.228614e-01 2.228614e-01 2.228614e-01 2.228614e-01 2.228614e-01 2.228614e-01 2.228614e-01 2.228614e-01 2.228614e-01 2.228614e-01 2.228614e-01 2.228614e-01 2.228614e-01 2.228614e-01 2.228614e-01 2.228614e-01 2.228614e-01 2.228614e-01 2.228614e-01 2.228614e-01 2.228614e-01 2.228614e-01 2.228614e-01 2.228614e-01 2.228614e-01 2.228614e-01 2.228614e-01 2.228614e-01 2.228614e-01 2.228614e-01 2.228614e-01 2.228614e-01 2.228614e-01 2.228614e-01 2.228614e-01 2.228614e-01 2.228614e-01 2.228614e-01 2.228614e-01 2.228614e-01 2.228614e-01 2.228614e-01 2.228614e-01 2.228614e-01 2.228614e-01 2.228614e-01 2.228614e-01 2.228614e-01 2.228614e-01 2.228614e-01 2.228614e-01 2.228614e-01 2.228614e-01 2.228614e-01 2.228614e-01 2.228614e-01 2.228614e-01 2.228614e-01 2.228614e-01 2.228614e-01 2.228614e-01 2.228614e-01 2.228614e-01 2.228614e-01 2.228614e-01 2.228614e-01 2.228614e-01 2.228614e-01 2.228614e-01 2.228614e-01 2.228614e-01 2.228614e-01 2.228614e-01 2.228614e-01 2.228614e-01 2.228614e-01 2.228614e-01 2.228614e-01 2.228614e-01 2.228614e-01 2.228614e-01 2.228614e-01 2.228614e-01 2.228614e-01 2.228614e-01 2.228614e-01 2.228614e-01 2.228614e-01 2.228614e-01 2.228614e-01 2.228614e-01 2.228614e-01 2.228614e-01 2.228614e-01 2.228614e-01 2.228614e-01 2.228614e-01 2.228614e-01 2.228614e-01 2.228614e-01 2.228614e-01 2.228614e-01 2.228614e-01 2.228614e-01 2.228614e-01 2.228614e-01 2.228614e-01 2.228614e-01 2.228614e-01 2.228614e-01 2.228614e-01 2.228614e-01 2.228614e-01 2.228614e-01 2.228614e-01 2.228614e-01 2.228614e-01 2.228614e-01 2.228614e-01 2.228614e-01 2.228614e-01 2.228614e-01 2.228614e-01 2.228614e-01 2.228614e-01 2.228614e-01 2.228614e-01 2.228614e-01 2.228614e-01 2.228614e-01 2.228614e-01 2.228614e-01 2.228614e-01 2.228614e-01 2.228614e-01 2.228614e-01 2.228614e-01 2.228614e-01 2.228614e-01 2.228614e-01 2.228614e-01 2.228614e-01 2.228614e-01 2.228614e-01 2.228614e-01 2.228614e-01 2.228614e-01 2.228614e-01 2.228614e-01 2.228614e-01 2.228614e-01 2.228614e-01 2.228614e-01 2.228614e-01 2.228614e-01 2.228614e-01 2.228614e-01 2.228614e-01 2.228614e-01 2.228614e-01 2.228614e-01 2.228614e-01 2.228614e-01 2.228614e-01 2.228614e-01 2.228614e-01 2.228614e-01 2.228614e-01 2.228614e-01 2.228614e-01 2.228614e-01 2.228614e-01 2.228614e-01 2.228614e-01 2.228614e-01 2.228614e-01 2.228614e-01 2.228614e-01 2.228614e-01 2.228614e-01 2.228614e-01 2.228614e-01 2.228614e-01 2.228614e-01 2.228614e-01 2.228614e-01 2.228614e-01 2.228614e-01 2.228614e-01 2.228614e-01 2.228614e-01 2.228614e-01 2.228614e-01 2.228614e-01 2.228614e-01 2.228614e-01 2.228614e-01 2.228614e-01 2.228614e-01 2.228614e-01 2.228614e-01 2.228614e-01 2.228614e-01 2.228614e-01 2.228614e-01 2.228614e-01 2.228614e-01 2.228614e-01 2.228614e-01 2.228614e-01 2.228614e-01 2.228614e-01 2.228614e-01 2.228614e-01 2.228614e-01 2.228614e-01 2.228614e-01 2.228614e-01 2.228614e-01 2.228614e-01 2.228614e-01 2.228614e-01 2.228614e-01 2.228614e-01 2.228614e-01 2.228614e-01 2.228614e-01 2.228614e-01 2.228614e-01 2.228614e-01 2.228614e-01 2.228614e-01 2.228614e-01 2.228614e-01 2.228614e-01 2.228614e-01 2.228614e-01 2.228614e-01 2.228614e-01 2.228614e-01 2.228614e-01 2.228614e-01 2.228614e-01 2.228614e-01 2.228614e-01 2.228614e-01 2.228614e-01 2.228614e-01 2.228614e-01 2.228614e-01 2.228614e-01 2.228614e-01 2.228614e-01 2.228614e-01 2.228614e-01 2.228614e-01 2.228614e-01 2.228614e-01 2.228614e-01 2.228614e-01 2.228614e-01 2.228614e-01 2.228614e-01 2.228614e-01 2.228614e-01 2.228614e-01 2.228614e-01 2.228614e-01 2.228614e-01 2.228614e-01 2.228614e-01 2.228614e-01 2.228614e-01 2.228614e-01 2.228614e-01 2.228614e-01 2.228614e-01 2.228614e-01 2.228614e-01 2.228614e-01 2.228614e-01 2.228614e-01 2.228614e-01 2.228614e-01 2.228614e-01 2.228614e-01 2.228614e-01 2.228614e-01 2.228614e-01 2.228614e-01 2.228614e-01 2.228614e-01 2.228614e-01 2.228614e-01 2.228614e-01 2.228614e-01 2.228614e-01 2.228614e-01 2.228614e-01 2.228614e-01 2.228614e-01 2.228614e-01 2.228614e-01 2.228614e-01 2.228614e-01 2.228614e-01 2.228614e-01 2.228614e-01 2.228614e-01 2.228614e-01 2.228614e-01 2.228614e-01 2.228614e-01 2.228614e-01 2.228614e-01 2.228614e-01 2.228614e-01 2.228614e-01 2.228614e-01 2.228614e-01 2.228614e-01 2.228614e-01 2.228614e-01 2.228614e-01 2.228614e-01 2.228614e-01 2.228614e-01 2.228614e-01 2.228614e-01 2.228614e-01 2.228614e-01 2.228614e-01 2.228614e-01 2.228614e-01 2.228614e-01 2.228614e-01 2.228614e-01 2.228614e-01 2.228614e-01 2.228614e-01 2.228614e-01 2.228614e-01 2.228614e-01 2.228614e-01 2.228614e-01 2.228614e-01 2.228614e-01 2.228614e-01 2.228614e-01 2.228614e-01 2.228614e-01 2.228614e-01 2.228614e-01 2.228614e-01 2.228614e-01 2.228614e-01 2.228614e-01 2.228614e-01 2.228614e-01 2.228614e-01 2.228614e-01 2.228614e-01 2.228614e-01 2.228614e-01 2.228614e-01 2.228614e-01 2.228614e-01 2.228614e-01 2.228614e-01 2.228614e-01 2.228614e-01 2.228614e-01 2.228614e-01 2.228614e-01 2.228614e-01 2.228614e-01 2.228614e-01 2.228614e-01 2.228614e-01 2.228614e-01 2.228614e-01 2.228614e-01 2.228614e-01 2.228614e-01 2.228614e-01 2.228614e-01 2.228614e-01 2.228614e-01 2.228614e-01 2.228614e-01 2.228614e-01 2.228614e-01 2.228614e-01 2.228614e-01 2.228614e-01 2.228614e-01 2.228614e-01 2.228614e-01 2.228614e-01 2.228614e-01 2.228614e-01 2.228614e-01 2.228614e-01 2.228614e-01 2.228614e-01 2.228614e-01 2.228614e-01 2.228614e-01 2.228614e-01 2.228614e-01 2.228614e-01 2.228614e-01 2.228614e-01 2.228614e-01 2.228614e-01 2.228614e-01 2.228614e-01 2.228614e-01 2.228614e-01 2.228614e-01 2.228614e-01 2.228614e-01 2.228614e-01 2.228614e-01 2.228614e-01 2.228614e-01 2.228614e-01 2.228614e-01 2.228614e-01 2.228614e-01 2.228614e-01 2.228614e-01 2.228614e-01 2.228614e-01 2.228614e-01 2.228614e-01 2.228614e-01 2.228614e-01 2.228614e-01 2.228614e-01 2.228614e-01 2.228614e-01 2.228614e-01 2.228614e-01 2.228614e-01 2.228614e-01 2.228614e-01 2.228614e-01 2.228614e-01 2.228614e-01 2.228614e-01 2.228614e-01 2.228614e-01 2.228614e-01 2.228614e-01 2.228614e-01 2.228614e-01 2.228614e-01 2.228614e-01 2.228614e-01 2.228614e-01 2.228614e-01 2.228614e-01 2.228614e-01 2.228614e-01 2.228614e-01 2.228614e-01 2.228614e-01 2.228614e-01 2.228614e-01 2.228614e-01 2.228614e-01 2.228614e-01 2.228614e-01 2.228614e-01 2.228614e-01 2.228614e-01 2.228614e-01 2.228614e-01 2.228614e-01 2.228614e-01 2.228614e-01 2.228614e-01 2.228614e-01 2.228614e-01 2.228614e-01 2.228614e-01 2.228614e-01 2.228614e-01 2.228614e-01 2.228614e-01 2.228614e-01 2.228614e-01 2.228614e-01 2.228614e-01 2.228614e-01 2.228614e-01 2.228614e-01 2.228614e-01 2.228614e-01 2.228614e-01 2.228614e-01 2.228614e-01 2.228614e-01 2.228614e-01 2.228614e-01 2.228614e-01 2.228614e-01 2.228614e-01 2.228614e-01 2.228614e-01 2.228614e-01 2.228614e-01 2.228614e-01 2.228614e-01 2.228614e-01 2.228614e-01 2.228614e-01 2.228614e-01 2.228614e-01 2.228614e-01 2.228614e-01 2.228614e-01 2.228614e-01 2.228614e-01 2.228614e-01 2.228614e-01 2.228614e-01 2.228614e-01 2.228614e-01 2.228614e-01 2.228614e-01 2.228614e-01 2.228614e-01 2.228614e-01 2.228614e-01 2.228614e-01 2.228614e-01 2.228614e-01 2.228614e-01 2.228614e-01 2.228614e-01 2.228614e-01 2.228614e-01 2.228614e-01 2.228614e-01 2.228614e-01 2.228614e-01 2.228614e-01 2.228614e-01 2.228614e-01 2.228614e-01 2.228614e-01 2.228614e-01 2.228614e-01 2.228614e-01 2.228614e-01 2.228614e-01 2.228614e-01 2.228614e-01 2.228614e-01 2.228614e-01 2.228614e-01 2.228614e-01 2.228614e-01 2.228614e-01 2.228614e-01 2.228614e-01 2.228614e-01 2.228614e-01 2.228614e-01 2.228614e-01 2.228614e-01 2.228614e-01 2.228614e-01 2.228614e-01 2.228614e-01 2.228614e-01 2.228614e-01 2.228614e-01 2.228614e-01 2.228614e-01 2.228614e-01 2.228614e-01 2.228614e-01 2.228614e-01 2.228614e-01 2.228614e-01 2.228614e-01 2.228614e-01 2.228614e-01 2.228614e-01 2.228614e-01 2.228614e-01 2.228614e-01 2.228614e-01 2.228614e-01 2.228614e-01 2.228614e-01 2.228614e-01 2.228614e-01 2.228614e-01 2.228614e-01 2.228614e-01 2.228614e-01 2.228614e-01 2.228614e-01 2.228614e-01 2.228614e-01 2.228614e-01 2.228614e-01 2.228614e-01 2.228614e-01 2.228614e-01 2.228614e-01 2.228614e-01 2.228614e-01 2.228614e-01 2.228614e-01 2.228614e-01 2.228614e-01 2.228614e-01 2.228614e-01 2.228614e-01 2.228614e-01 2.228614e-01 2.228614e-01 2.228614e-01 2.228614e-01 2.228614e-01 2.228614e-01 2.228614e-01 2.228614e-01 2.228614e-01 2.228614e-01 2.228614e-01 2.228614e-01 2.228614e-01 2.228614e-01 2.228614e-01 2.228614e-01 2.228614e-01 2.228614e-01 2.228614e-01 2.228614e-01 2.228614e-01 2.228614e-01 2.228614e-01 2.228614e-01 2.228614e-01 2.228614e-01 2.228614e-01 2.228614e-01 2.228614e-01 2.228614e-01 2.228614e-01 2.228614e-01 2.228614e-01 2.228614e-01 2.228614e-01 2.228614e-01 2.228614e-01 2.228614e-01 2.228614e-01 2.228614e-01 2.228614e-01 2.228614e-01 2.228614e-01 2.228614e-01 2.228614e-01 2.228614e-01 2.228614e-01 2.228614e-01 2.228614e-01 2.228614e-01 2.228614e-01 2.228614e-01 2.228614e-01 2.228614e-01 2.228614e-01 2.228614e-01 2.228614e-01 2.228614e-01 2.228614e-01 2.228614e-01 2.228614e-01 2.228614e-01 2.228614e-01 2.228614e-01 2.228614e-01 2.228614e-01 2.228614e-01 2.228614e-01 2.228614e-01 2.228614e-01 2.228614e-01 2.228614e-01 2.228614e-01 2.228614e-01 2.228614e-01 2.228614e-01 2.228614e-01 2.228614e-01 2.228614e-01 2.228614e-01 2.228614e-01 2.228614e-01 2.228614e-01 2.228614e-01 2.228614e-01 2.228614e-01 2.228614e-01 2.228614e-01 2.228614e-01 2.228614e-01 2.228614e-01 2.228614e-01 2.228614e-01 2.228614e-01 2.228614e-01 2.228614e-01 2.228614e-01 2.228614e-01 2.228614e-01 2.228614e-01 2.228614e-01 2.228614e-01 2.228614e-01 2.228614e-01 2.228614e-01 2.228614e-01 2.228614e-01 2.228614e-01 2.228614e-01 2.228614e-01 2.228614e-01 2.228614e-01 2.228614e-01 2.228614e-01 2.228614e-01 2.228614e-01 2.228614e-01 2.228614e-01 2.228614e-01 2.228614e-01 2.228614e-01 2.228614e-01 2.228614e-01 2.228614e-01 2.228614e-01 2.228614e-01 2.228614e-01 2.228614e-01 2.228614e-01 2.228614e-01 2.228614e-01 2.228614e-01 2.228614e-01 2.228614e-01 2.228614e-01 2.228614e-01 2.228614e-01 2.228614e-01 2.228614e-01 2.228614e-01 2.228614e-01 2.228614e-01 2.228614e-01 2.228614e-01 2.228614e-01 2.228614e-01 2.228614e-01 2.228614e-01 2.228614e-01 2.228614e-01 2.228614e-01 2.228614e-01 2.228614e-01 2.228614e-01 2.228614e-01 2.228614e-01 2.228614e-01 2.228614e-01 2.228614e-01 2.228614e-01 2.228614e-01 2.228614e-01 2.228614e-01 2.228614e-01 2.228614e-01 2.228614e-01 2.228614e-01 2.228614e-01 2.228614e-01 2.228614e-01 2.228614e-01 2.228614e-01 2.228614e-01 2.228614e-01 2.228614e-01 2.228614e-01 2.228614e-01 2.228614e-01 2.228614e-01 2.228614e-01 2.228614e-01 2.228614e-01 2.228614e-01 2.228614e-01 2.228614e-01 2.228614e-01 2.228614e-01 2.228614e-01 2.228614e-01 2.228614e-01 2.228614e-01 2.228614e-01 2.228614e-01 2.228614e-01 2.228614e-01 2.228614e-01 2.228614e-01 2.228614e-01 2.228614e-01 2.228614e-01 2.228614e-01 2.228614e-01 2.228614e-01 2.228614e-01 2.228614e-01 2.228614e-01 2.228614e-01 2.228614e-01 2.228614e-01 2.228614e-01 2.228614e-01 2.228614e-01 2.228614e-01 2.228614e-01 2.228614e-01 2.228614e-01 2.228614e-01 2.228614e-01 2.228614e-01 2.228614e-01 2.228614e-01 2.228614e-01 2.228614e-01 2.228614e-01 2.228614e-01 2.228614e-01 2.228614e-01 2.228614e-01 2.228614e-01 2.228614e-01 2.228614e-01 2.228614e-01 2.228614e-01 2.228614e-01 2.228614e-01 2.228614e-01 2.228614e-01 2.228614e-01 2.228614e-01 2.228614e-01 2.228614e-01 2.228614e-01 2.228614e-01 2.228614e-01 2.228614e-01 2.228614e-01 2.228614e-01 2.228614e-01 2.228614e-01 2.228614e-01 2.228614e-01 2.228614e-01 2.228614e-01 2.228614e-01 2.228614e-01 2.228614e-01 2.228614e-01 2.228614e-01 2.228614e-01 2.228614e-01 2.228614e-01 2.228614e-01 2.228614e-01 2.228614e-01 2.228614e-01 2.228614e-01 2.228614e-01 2.228614e-01 2.228614e-01 2.228614e-01 2.228614e-01 2.228614e-01 2.228614e-01 2.228614e-01 2.228614e-01 2.228614e-01 2.228614e-01 2.228614e-01 2.228614e-01 2.228614e-01 2.228614e-01 2.228614e-01 2.228614e-01 2.228614e-01 2.228614e-01 2.228614e-01 2.228614e-01 2.228614e-01 2.228614e-01 2.228614e-01 2.228614e-01 2.228614e-01 2.228614e-01 2.228614e-01 2.228614e-01 2.228614e-01 2.228614e-01 2.228614e-01 2.228614e-01 2.228614e-01 2.228614e-01 2.228614e-01 2.228614e-01 2.228614e-01 2.228614e-01 2.228614e-01 2.228614e-01 2.228614e-01 2.228614e-01 2.228614e-01 2.228614e-01 2.228614e-01 2.228614e-01 2.228614e-01 2.228614e-01 2.228614e-01 2.228614e-01 2.228614e-01 2.228614e-01 2.228614e-01 2.228614e-01 2.228614e-01 2.228614e-01 2.228614e-01 2.228614e-01 2.228614e-01 2.228614e-01 2.228614e-01 2.228614e-01 2.228614e-01 2.228614e-01 2.228614e-01 2.228614e-01 2.228614e-01 2.228614e-01 2.228614e-01 2.228614e-01 2.228614e-01 2.228614e-01 2.228614e-01 2.228614e-01 2.228614e-01 2.228614e-01 2.228614e-01 2.228614e-01 2.228614e-01 2.228614e-01 2.228614e-01 2.228614e-01 2.228614e-01 2.228614e-01 2.228614e-01 2.228614e-01 2.228614e-01 2.228614e-01 2.228614e-01 2.228614e-01 2.228614e-01 2.228614e-01 2.228614e-01 2.228614e-01 2.228614e-01 2.228614e-01 2.228614e-01 2.228614e-01 2.228614e-01 2.228614e-01 2.228614e-01 2.228614e-01 2.228614e-01 2.228614e-01 2.228614e-01 2.228614e-01 2.228614e-01 2.228614e-01 2.228614e-01 2.228614e-01 2.228614e-01 2.228614e-01 2.228614e-01 2.228614e-01 2.228614e-01 2.228614e-01 2.228614e-01 2.228614e-01 2.228614e-01 2.228614e-01 2.228614e-01 2.228614e-01 2.228614e-01 2.228614e-01 2.228614e-01 2.228614e-01 2.228614e-01 2.228614e-01 2.228614e-01 2.228614e-01 2.228614e-01 2.228614e-01 2.228614e-01 2.228614e-01 2.228614e-01 2.228614e-01 2.228614e-01 2.228614e-01 2.228614e-01 2.228614e-01 2.228614e-01 2.228614e-01 2.228614e-01 2.228614e-01 2.228614e-01 2.228614e-01 2.228614e-01 2.228614e-01 2.228614e-01 2.228614e-01 2.228614e-01 2.228614e-01 2.228614e-01 2.228614e-01 2.228614e-01 2.228614e-01 2.228614e-01 2.228614e-01 2.228614e-01 2.228614e-01 2.228614e-01 2.228614e-01 2.228614e-01 2.228614e-01 2.228614e-01 2.228614e-01 2.228614e-01 2.228614e-01 2.228614e-01 2.228614e-01 2.228614e-01 2.228614e-01 2.228614e-01 2.228614e-01 2.228614e-01 2.228614e-01 2.228614e-01 2.228614e-01 2.228614e-01 2.228614e-01 2.228614e-01 2.228614e-01 2.228614e-01 2.228614e-01 2.228614e-01 2.228614e-01 2.228614e-01 2.228614e-01 2.228614e-01 2.228614e-01 2.228614e-01 2.228614e-01 2.228614e-01 2.228614e-01 2.228614e-01 2.228614e-01 2.228614e-01 2.228614e-01 2.228614e-01 2.228614e-01 2.228614e-01 2.228614e-01 2.228614e-01 2.228614e-01 2.228614e-01 2.228614e-01 2.228614e-01 2.228614e-01 2.228614e-01 2.228614e-01 2.228614e-01 2.228614e-01 2.228614e-01 2.228614e-01 2.228614e-01 2.228614e-01 2.228614e-01 2.228614e-01 2.228614e-01 2.228614e-01 2.228614e-01 2.228614e-01 2.228614e-01 2.228614e-01 2.228614e-01 2.228614e-01 2.228614e-01 2.228614e-01 2.228614e-01 2.228614e-01 2.228614e-01 2.228614e-01 2.228614e-01 2.228614e-01 2.228614e-01 2.228614e-01 2.228614e-01 2.228614e-01 2.228614e-01 2.228614e-01 2.228614e-01 2.228614e-01 2.228614e-01 2.228614e-01 2.228614e-01 2.228614e-01 2.228614e-01 2.228614e-01 2.228614e-01 2.228614e-01 2.228614e-01 2.228614e-01 2.228614e-01 2.228614e-01 2.228614e-01 2.228614e-01 2.228614e-01 2.228614e-01 2.228614e-01 2.228614e-01 2.228614e-01 2.228614e-01 2.228614e-01 2.228614e-01 2.228614e-01 2.228614e-01 2.228614e-01 2.228614e-01 2.228614e-01 2.228614e-01 2.228614e-01 2.228614e-01 2.228614e-01 2.228614e-01 2.228614e-01 2.228614e-01 2.228614e-01 2.228614e-01 2.228614e-01 2.228614e-01 2.228614e-01 2.228614e-01 2.228614e-01 2.228614e-01 2.228614e-01 2.228614e-01 2.228614e-01 2.228614e-01 2.228614e-01 2.228614e-01 2.228614e-01 2.228614e-01 2.228614e-01 2.228614e-01 2.228614e-01 2.228614e-01 2.228614e-01 2.228614e-01 2.228614e-01 2.228614e-01 2.228614e-01 2.228614e-01 2.228614e-01 2.228614e-01 2.228614e-01 2.228614e-01 2.228614e-01 2.228614e-01 2.228614e-01 2.228614e-01 2.228614e-01 2.228614e-01 2.228614e-01 2.228614e-01 2.228614e-01 2.228614e-01 2.228614e-01 2.228614e-01 2.228614e-01 2.228614e-01 2.228614e-01 2.228614e-01 2.228614e-01 2.228614e-01 2.228614e-01 2.228614e-01 2.228614e-01 2.228614e-01 2.228614e-01 2.228614e-01 2.228614e-01 2.228614e-01 2.228614e-01 2.228614e-01 2.228614e-01 2.228614e-01 2.228614e-01 2.228614e-01 2.228614e-01 2.228614e-01 2.228614e-01 2.228614e-01 2.228614e-01 2.228614e-01 2.228614e-01 2.228614e-01 2.228614e-01 2.228614e-01 2.228614e-01 2.228614e-01 2.228614e-01 2.228614e-01 2.228614e-01 2.228614e-01 2.228614e-01 2.228614e-01 2.228614e-01 2.228614e-01 2.228614e-01 2.228614e-01 2.228614e-01 2.228614e-01 2.228614e-01 2.228614e-01 2.228614e-01 2.228614e-01 2.228614e-01 2.228614e-01 2.228614e-01 2.228614e-01 2.228614e-01 2.228614e-01 2.228614e-01 2.228614e-01 2.228614e-01 2.228614e-01 2.228614e-01 2.228614e-01 2.228614e-01 2.228614e-01 2.228614e-01 2.228614e-01 2.228614e-01 2.228614e-01 2.228614e-01 2.228614e-01 2.228614e-01 2.228614e-01 2.228614e-01 2.228614e-01 2.228614e-01 2.228614e-01 2.228614e-01 2.228614e-01 2.228614e-01 2.228614e-01 2.228614e-01 2.228614e-01 2.228614e-01 2.228614e-01 2.228614e-01 2.228614e-01 2.228614e-01 2.228614e-01 2.228614e-01 2.228614e-01 2.228614e-01 2.228614e-01 2.228614e-01 2.228614e-01 2.228614e-01 2.228614e-01 2.228614e-01 2.228614e-01 2.228614e-01 2.228614e-01 2.228614e-01 2.228614e-01 2.228614e-01 2.228614e-01 2.228614e-01 2.228614e-01 2.228614e-01 2.228614e-01 2.228614e-01 2.228614e-01 2.228614e-01 2.228614e-01 2.228614e-01 2.228614e-01 2.228614e-01 2.228614e-01 2.228614e-01 2.228614e-01 2.228614e-01 2.228614e-01 2.228614e-01 2.228614e-01 2.228614e-01 2.228614e-01 2.228614e-01 2.228614e-01 2.228614e-01 2.228614e-01 2.228614e-01 2.228614e-01 2.228614e-01 2.228614e-01 2.228614e-01 2.228614e-01 2.228614e-01 2.228614e-01 2.228614e-01 2.228614e-01 2.228614e-01 2.228614e-01 2.228614e-01 2.228614e-01 2.228614e-01 2.228614e-01 2.228614e-01 2.228614e-01 2.228614e-01 2.228614e-01 2.228614e-01 2.228614e-01 2.228614e-01 2.228614e-01 2.228614e-01 2.228614e-01 2.228614e-01 2.228614e-01 2.228614e-01 2.228614e-01 2.228614e-01 2.228614e-01 2.228614e-01 2.228614e-01 2.228614e-01 2.228614e-01 2.228614e-01 2.228614e-01 2.228614e-01 2.228614e-01 2.228614e-01 2.228614e-01 2.228614e-01 2.228614e-01 2.228614e-01 2.228614e-01 2.228614e-01 2.228614e-01 2.228614e-01 2.228614e-01 2.228614e-01 2.228614e-01 2.228614e-01 2.228614e-01 2.228614e-01 2.228614e-01 2.228614e-01 2.228614e-01 2.228614e-01 2.228614e-01 2.228614e-01 2.228614e-01 2.228614e-01 2.228614e-01 2.228614e-01 2.228614e-01 2.228614e-01 2.228614e-01 2.228614e-01 2.228614e-01 2.228614e-01 2.228614e-01 2.228614e-01 2.228614e-01 2.228614e-01 2.228614e-01 2.228614e-01 2.228614e-01 2.228614e-01 2.228614e-01 2.228614e-01 2.228614e-01 2.228614e-01 2.228614e-01 2.228614e-01 2.228614e-01 2.228614e-01 2.228614e-01 2.228614e-01 2.228614e-01 2.228614e-01 2.228614e-01 2.228614e-01 2.228614e-01 2.228614e-01 2.228614e-01 2.228614e-01 2.228614e-01 2.228614e-01 2.228614e-01 2.228614e-01 2.228614e-01 2.228614e-01 2.228614e-01 2.228614e-01 2.228614e-01 2.228614e-01 2.228614e-01 2.228614e-01 2.228614e-01 2.228614e-01 2.228614e-01 2.228614e-01 2.228614e-01 2.228614e-01 2.228614e-01 2.228614e-01 2.228614e-01 2.228614e-01 2.228614e-01 2.228614e-01 2.228614e-01 2.228614e-01 2.228614e-01 2.228614e-01 2.228614e-01 2.228614e-01 2.228614e-01 2.228614e-01 2.228614e-01 2.228614e-01 2.228614e-01 2.228614e-01 2.228614e-01 2.228614e-01 2.228614e-01 2.228614e-01 2.228614e-01 2.228614e-01 2.228614e-01 2.228614e-01 2.228614e-01 2.228614e-01 2.228614e-01 2.228614e-01 2.228614e-01 2.228614e-01 2.228614e-01 2.228614e-01 2.228614e-01 2.228614e-01 2.228614e-01 2.228614e-01 2.228614e-01 2.228614e-01 2.228614e-01 2.228614e-01 2.228614e-01 2.228614e-01 2.228614e-01 2.228614e-01 2.228614e-01 2.228614e-01 2.228614e-01 2.228614e-01 2.228614e-01 2.228614e-01 2.228614e-01 2.228614e-01 2.228614e-01 2.228614e-01 2.228614e-01 2.228614e-01 2.228614e-01 2.228614e-01 2.228614e-01 2.228614e-01 2.228614e-01 2.228614e-01 2.228614e-01 2.228614e-01 2.228614e-01 2.228614e-01 2.228614e-01 2.228614e-01 2.228614e-01 2.228614e-01 2.228614e-01 2.228614e-01 2.228614e-01 2.228614e-01 2.228614e-01 2.228614e-01 2.228614e-01 2.228614e-01 2.228614e-01 2.228614e-01 2.228614e-01 2.228614e-01 2.228614e-01 2.228614e-01 2.228614e-01 2.228614e-01 2.228614e-01 2.228614e-01 2.228614e-01 2.228614e-01 2.228614e-01 2.228614e-01 2.228614e-01 2.228614e-01 2.228614e-01 2.228614e-01 2.228614e-01 2.228614e-01 2.228614e-01 2.228614e-01 2.228614e-01 2.228614e-01 2.228614e-01 2.228614e-01 2.228614e-01 2.228614e-01 2.228614e-01 2.228614e-01 2.228614e-01 2.228614e-01 2.228614e-01 2.228614e-01 2.228614e-01 2.228614e-01 2.228614e-01 2.228614e-01 2.228614e-01 2.228614e-01 2.228614e-01 2.228614e-01 2.228614e-01 2.228614e-01 2.228614e-01 2.228614e-01 2.228614e-01 2.228614e-01 2.228614e-01 2.228614e-01 2.228614e-01 2.228614e-01 2.228614e-01 2.228614e-01 2.228614e-01 2.228614e-01 2.228614e-01 2.228614e-01 2.228614e-01 2.228614e-01 2.228614e-01 2.228614e-01 2.228614e-01 2.228614e-01 2.228614e-01 2.228614e-01 2.228614e-01 2.228614e-01 2.228614e-01 2.228614e-01 2.228614e-01 2.228614e-01 2.228614e-01 2.228614e-01 2.228614e-01 2.228614e-01 2.228614e-01 2.228614e-01 2.228614e-01 2.228614e-01 2.228614e-01 2.228614e-01 2.228614e-01 2.228614e-01 2.228614e-01 2.228614e-01 2.228614e-01 2.228614e-01 2.228614e-01 2.228614e-01 2.228614e-01 2.228614e-01 2.228614e-01 2.228614e-01 2.228614e-01 2.228614e-01 2.228614e-01 2.228614e-01 2.228614e-01 2.228614e-01 2.228614e-01 2.228614e-01 2.228614e-01 2.228614e-01 2.228614e-01 2.228614e-01 2.228614e-01 2.228614e-01 2.228614e-01 2.228614e-01 2.228614e-01 2.228614e-01 2.228614e-01 2.228614e-01 2.228614e-01 2.228614e-01 2.228614e-01 2.228614e-01 2.228614e-01 2.228614e-01 2.228614e-01 2.228614e-01 2.228614e-01 2.228614e-01 2.228614e-01 2.228614e-01 2.228614e-01 2.228614e-01 2.228614e-01 2.228614e-01 2.228614e-01 2.228614e-01 2.228614e-01 2.228614e-01 2.228614e-01 2.228614e-01 2.228614e-01 2.228614e-01 2.228614e-01 2.228614e-01 2.228614e-01 2.228614e-01 2.228614e-01 2.228614e-01 2.228614e-01 2.228614e-01 2.228614e-01 2.228614e-01 2.228614e-01 2.228614e-01 2.228614e-01 2.228614e-01 2.228614e-01 2.228614e-01 2.228614e-01 2.228614e-01 2.228614e-01 2.228614e-01 2.228614e-01 2.228614e-01 2.228614e-01 2.228614e-01 2.228614e-01 2.228614e-01 2.228614e-01 2.228614e-01 2.228614e-01 2.228614e-01 2.228614e-01 2.228614e-01 2.228614e-01 2.228614e-01 2.228614e-01 2.228614e-01 2.228614e-01 2.228614e-01 2.228614e-01 2.228614e-01 2.228614e-01 2.228614e-01 2.228614e-01 2.228614e-01 2.228614e-01 2.228614e-01 2.228614e-01 2.228614e-01 2.228614e-01 2.228614e-01 2.228614e-01 2.228614e-01 2.228614e-01 2.228614e-01 2.228614e-01 2.228614e-01 2.228614e-01 2.228614e-01 2.228614e-01 2.228614e-01 2.228614e-01 2.228614e-01 2.228614e-01 2.228614e-01 2.228614e-01 2.228614e-01 2.228614e-01 2.228614e-01 2.228614e-01 2.228614e-01 2.228614e-01 2.228614e-01 2.228614e-01 2.228614e-01 2.228614e-01 2.228614e-01 2.228614e-01 2.228614e-01 2.228614e-01 2.228614e-01 2.228614e-01 2.228614e-01 2.228614e-01 2.228614e-01 2.228614e-01 2.228614e-01 2.228614e-01 2.228614e-01 2.228614e-01 2.228614e-01 2.228614e-01 2.228614e-01 2.228614e-01 2.228614e-01 2.228614e-01 2.228614e-01 2.228614e-01 2.228614e-01 2.228614e-01 2.228614e-01 2.228614e-01 2.228614e-01 2.228614e-01 2.228614e-01 2.228614e-01 2.228614e-01 2.228614e-01 2.228614e-01 2.228614e-01 2.228614e-01 2.228614e-01 2.228614e-01 2.228614e-01 2.228614e-01 2.228614e-01 2.228614e-01 2.228614e-01 2.228614e-01 2.228614e-01 2.228614e-01 2.228614e-01 2.228614e-01 2.228614e-01 2.228614e-01 2.228614e-01 2.228614e-01 2.228614e-01 2.228614e-01 2.228614e-01 2.228614e-01 2.228614e-01 2.228614e-01 2.228614e-01 2.228614e-01 2.228614e-01 2.228614e-01 2.228614e-01 2.228614e-01 2.228614e-01 2.228614e-01 2.228614e-01 2.228614e-01 2.228614e-01 2.228614e-01 2.228614e-01 2.228614e-01 2.228614e-01 2.228614e-01 2.228614e-01 2.228614e-01 2.228614e-01 2.228614e-01 2.228614e-01 2.228614e-01 2.228614e-01 2.228614e-01 2.228614e-01 2.228614e-01 2.228614e-01 2.228614e-01 2.228614e-01 2.228614e-01 2.228614e-01 2.228614e-01 2.228614e-01 2.228614e-01 2.228614e-01 2.228614e-01 2.228614e-01 2.228614e-01 2.228614e-01 2.228614e-01 2.228614e-01 2.228614e-01 2.228614e-01 2.228614e-01 2.228614e-01 2.228614e-01 2.228614e-01 2.228614e-01 2.228614e-01 2.228614e-01 2.228614e-01 2.228614e-01 2.228614e-01 2.228614e-01 2.228614e-01 2.228614e-01 2.228614e-01 2.228614e-01 2.228614e-01 2.228614e-01 2.228614e-01 2.228614e-01 2.228614e-01 2.228614e-01 2.228614e-01 2.228614e-01 2.228614e-01 2.228614e-01 2.228614e-01 2.228614e-01 2.228614e-01 2.228614e-01 2.228614e-01 2.228614e-01 2.228614e-01 2.228614e-01 2.228614e-01 2.228614e-01 2.228614e-01 2.228614e-01 2.228614e-01 2.228614e-01 2.228614e-01 2.228614e-01 2.228614e-01 2.228614e-01 2.228614e-01 2.228614e-01 2.228614e-01
[truncated: 780,021 more chars]
