# Supplementary material for: A comparative study of the performance of ten metaheuristic algorithms for parameter estimation of solar photovoltaic models
Source: PeerJ Comput Sci. 2025 Jan 27;11:e2646. doi: 10.7717/peerj-cs.2646 (PMC11784897; doi:10.7717/peerj-cs.2646)
Supplement: Supplemental Information 2 — The code includes the third-party data used during the experiments. [file peerj-cs-11-2646-s002.zip › Matlab Code/A1/2_3000_30_record_FEs.data]

3361517
3362007
3362099
3361365
3362359
3361889
3361793
3361817
3361895
3361543
3362273
3362389
3361837
3361865
3362031
3361751
3361563
3361453
3362115
3362021
3361681
3362219
3362481
3361935
3361773
3362309
3361927
3361897
3361849
3362017
