# Supplementary material for: A comparative study of the performance of ten metaheuristic algorithms for parameter estimation of solar photovoltaic models
Source: PeerJ Comput Sci. 2025 Jan 27;11:e2646. doi: 10.7717/peerj-cs.2646 (PMC11784897; doi:10.7717/peerj-cs.2646)
Supplement: Supplemental Information 2 — The code includes the third-party data used during the experiments. [file peerj-cs-11-2646-s002.zip › Matlab Code/A1/2_3000_30_times.data]

2.093744e+01
2.077907e+01
2.078877e+01
2.071034e+01
2.072229e+01
2.069999e+01
2.069638e+01
2.068657e+01
2.074303e+01
2.078030e+01
2.063505e+01
2.063508e+01
2.076604e+01
2.085012e+01
2.075371e+01
2.079436e+01
2.077027e+01
2.073410e+01
2.089811e+01
2.077390e+01
2.069337e+01
2.119042e+01
2.043975e+01
2.058822e+01
2.084492e+01
2.078078e+01
2.073790e+01
2.073942e+01
2.070478e+01
2.072753e+01
