# Supplementary material for: A comparative study of the performance of ten metaheuristic algorithms for parameter estimation of solar photovoltaic models
Source: PeerJ Comput Sci. 2025 Jan 27;11:e2646. doi: 10.7717/peerj-cs.2646 (PMC11784897; doi:10.7717/peerj-cs.2646)
Supplement: Supplemental Information 2 — The code includes the third-party data used during the experiments. [file peerj-cs-11-2646-s002.zip › Matlab Code/A1/2_3000_50_record_FEs.data]

8600335
8600049
8599685
8600373
8599343
8599773
8599817
8600249
8600177
8600403
8600059
8600075
8599815
8600113
8600509
8599953
8600651
8599855
8600025
8600419
8600797
8599889
8599953
8599655
8600375
8600369
8600245
8599909
8600363
8600615
