# Supplementary material for: A comparative study of the performance of ten metaheuristic algorithms for parameter estimation of solar photovoltaic models
Source: PeerJ Comput Sci. 2025 Jan 27;11:e2646. doi: 10.7717/peerj-cs.2646 (PMC11784897; doi:10.7717/peerj-cs.2646)
Supplement: Supplemental Information 2 — The code includes the third-party data used during the experiments. [file peerj-cs-11-2646-s002.zip › Matlab Code/A1/2_3000_50_times.data]

5.236493e+01
5.269071e+01
5.244714e+01
5.239829e+01
5.235217e+01
5.289183e+01
5.246710e+01
5.245800e+01
5.227835e+01
5.280816e+01
5.227406e+01
5.200206e+01
5.271225e+01
5.238225e+01
5.250791e+01
5.238109e+01
5.237498e+01
5.236155e+01
5.230177e+01
5.238224e+01
5.258808e+01
5.270095e+01
5.221098e+01
5.209679e+01
5.237985e+01
5.250294e+01
5.225763e+01
5.240975e+01
5.244393e+01
5.243991e+01
