# Supplementary material for: A comparative study of the performance of ten metaheuristic algorithms for parameter estimation of solar photovoltaic models
Source: PeerJ Comput Sci. 2025 Jan 27;11:e2646. doi: 10.7717/peerj-cs.2646 (PMC11784897; doi:10.7717/peerj-cs.2646)
Supplement: Supplemental Information 2 — The code includes the third-party data used during the experiments. [file peerj-cs-11-2646-s002.zip › Matlab Code/A1/2_4000_100_record_FEs.data]

42926905
42927281
42926575
42926927
42926793
42927313
42926373
42926367
42928003
42926941
42926765
42927159
42928277
42926581
42926693
42926729
42926143
42926777
42926267
42926287
42926475
42927273
42927615
42926047
42926587
42926839
42926447
42927535
42927011
42927197
