# Supplementary material for: A comparative study of the performance of ten metaheuristic algorithms for parameter estimation of solar photovoltaic models
Source: PeerJ Comput Sci. 2025 Jan 27;11:e2646. doi: 10.7717/peerj-cs.2646 (PMC11784897; doi:10.7717/peerj-cs.2646)
Supplement: Supplemental Information 2 — The code includes the third-party data used during the experiments. [file peerj-cs-11-2646-s002.zip › Matlab Code/A1/2_4000_100_times.data]

2.596577e+02
2.596140e+02
2.582999e+02
2.583953e+02
2.584231e+02
2.587996e+02
2.578161e+02
2.589436e+02
2.582292e+02
2.588117e+02
2.584638e+02
2.598914e+02
2.581956e+02
2.583192e+02
2.575162e+02
2.577207e+02
2.573888e+02
2.589408e+02
2.585372e+02
2.585742e+02
2.581275e+02
2.601031e+02
2.574430e+02
2.592589e+02
2.581181e+02
2.587586e+02
2.575168e+02
2.583200e+02
2.578526e+02
2.588127e+02
