# Supplementary material for: A comparative study of the performance of ten metaheuristic algorithms for parameter estimation of solar photovoltaic models
Source: PeerJ Comput Sci. 2025 Jan 27;11:e2646. doi: 10.7717/peerj-cs.2646 (PMC11784897; doi:10.7717/peerj-cs.2646)
Supplement: Supplemental Information 2 — The code includes the third-party data used during the experiments. [file peerj-cs-11-2646-s002.zip › Matlab Code/A1/2_4000_30_best_fit_vals.data]

9.8602187790e-04
2.2286139909e-01
2.2286139909e-01
2.2286139909e-01
2.2286139909e-01
2.2286139909e-01
2.2286139909e-01
2.2286139909e-01
2.2286139909e-01
1.4384758984e-03
2.2286139909e-01
2.2286139909e-01
2.2286139909e-01
2.2286139909e-01
2.2286139909e-01
2.2286139909e-01
2.2286139909e-01
2.2286139909e-01
2.2286139909e-01
2.2286139909e-01
2.2286139909e-01
2.2286139909e-01
2.2286139909e-01
2.2286139909e-01
2.2286139909e-01
2.2286139909e-01
2.2286139909e-01
2.2286139909e-01
2.2286139909e-01
2.2286139909e-01
