# Supplementary material for: A comparative study of the performance of ten metaheuristic algorithms for parameter estimation of solar photovoltaic models
Source: PeerJ Comput Sci. 2025 Jan 27;11:e2646. doi: 10.7717/peerj-cs.2646 (PMC11784897; doi:10.7717/peerj-cs.2646)
Supplement: Supplemental Information 2 — The code includes the third-party data used during the experiments. [file peerj-cs-11-2646-s002.zip › Matlab Code/A1/2_4000_30_record_FEs.data]

4482795
4482647
4483241
4483171
4482619
4483093
4483011
4482773
4483107
4483161
4482797
4482899
4482379
4481875
4482961
4482707
4483097
4482849
4482501
4482761
4483151
4482887
4483029
4482863
4483009
4483073
4483339
4483151
4483183
4483343
