# Supplementary material for: A comparative study of the performance of ten metaheuristic algorithms for parameter estimation of solar photovoltaic models
Source: PeerJ Comput Sci. 2025 Jan 27;11:e2646. doi: 10.7717/peerj-cs.2646 (PMC11784897; doi:10.7717/peerj-cs.2646)
Supplement: Supplemental Information 2 — The code includes the third-party data used during the experiments. [file peerj-cs-11-2646-s002.zip › Matlab Code/A1/2_4000_30_times.data]

2.756434e+01
2.758709e+01
2.755536e+01
2.772155e+01
2.750455e+01
2.782429e+01
2.748560e+01
2.751181e+01
2.747129e+01
2.754267e+01
2.790639e+01
2.765038e+01
2.756089e+01
2.746578e+01
2.746509e+01
2.748595e+01
2.769252e+01
2.749810e+01
2.757237e+01
2.768735e+01
2.776537e+01
2.756575e+01
2.745871e+01
2.756630e+01
2.753092e+01
2.751241e+01
2.753662e+01
2.759997e+01
2.754781e+01
2.767751e+01
