# Supplementary material for: A comparative study of the performance of ten metaheuristic algorithms for parameter estimation of solar photovoltaic models
Source: PeerJ Comput Sci. 2025 Jan 27;11:e2646. doi: 10.7717/peerj-cs.2646 (PMC11784897; doi:10.7717/peerj-cs.2646)
Supplement: Supplemental Information 2 — The code includes the third-party data used during the experiments. [file peerj-cs-11-2646-s002.zip › Matlab Code/A1/2_4000_50_record_FEs.data]

11467849
11467301
11467417
11468147
11467831
11467953
11468441
11468309
11468403
11467915
11467061
11468067
11467869
11467525
11468151
11467893
11467143
11468179
11466697
11467975
11467877
11467179
11467307
11468025
11467729
11467843
11467419
11467499
11467267
11468713
