# Supplementary material for: A comparative study of the performance of ten metaheuristic algorithms for parameter estimation of solar photovoltaic models
Source: PeerJ Comput Sci. 2025 Jan 27;11:e2646. doi: 10.7717/peerj-cs.2646 (PMC11784897; doi:10.7717/peerj-cs.2646)
Supplement: Supplemental Information 2 — The code includes the third-party data used during the experiments. [file peerj-cs-11-2646-s002.zip › Matlab Code/A1/2_4000_50_times.data]

6.990925e+01
6.991876e+01
6.960061e+01
7.042466e+01
7.004956e+01
7.017935e+01
6.986294e+01
6.988170e+01
6.958397e+01
6.946111e+01
6.972847e+01
7.003350e+01
6.981009e+01
7.002572e+01
6.985609e+01
6.965222e+01
6.921469e+01
7.019415e+01
7.000301e+01
6.983454e+01
6.998663e+01
6.996889e+01
6.947282e+01
6.976230e+01
7.007976e+01
6.975039e+01
6.947078e+01
6.983610e+01
7.006511e+01
6.982967e+01
