# Supplementary material for: A comparative study of the performance of ten metaheuristic algorithms for parameter estimation of solar photovoltaic models
Source: PeerJ Comput Sci. 2025 Jan 27;11:e2646. doi: 10.7717/peerj-cs.2646 (PMC11784897; doi:10.7717/peerj-cs.2646)
Supplement: Supplemental Information 2 — The code includes the third-party data used during the experiments. [file peerj-cs-11-2646-s002.zip › Matlab Code/A1/2_5000_100_record_FEs.data]

53661457
53660281
53662117
53661201
53661721
53659409
53660239
53660039
53660519
53661041
53660743
53660841
53661295
53660259
53662093
53661625
53660095
53661929
53661799
53661669
53660895
53661715
53660507
53660259
53661925
53661795
53660975
53660879
53661353
53661299
