# Supplementary material for: A comparative study of the performance of ten metaheuristic algorithms for parameter estimation of solar photovoltaic models
Source: PeerJ Comput Sci. 2025 Jan 27;11:e2646. doi: 10.7717/peerj-cs.2646 (PMC11784897; doi:10.7717/peerj-cs.2646)
Supplement: Supplemental Information 2 — The code includes the third-party data used during the experiments. [file peerj-cs-11-2646-s002.zip › Matlab Code/A1/2_5000_100_times.data]

3.241334e+02
3.248395e+02
3.243069e+02
3.232884e+02
3.237244e+02
3.240200e+02
3.244093e+02
3.246146e+02
3.234463e+02
3.236868e+02
3.256001e+02
3.248204e+02
3.244670e+02
3.239382e+02
3.245552e+02
3.246941e+02
3.323540e+02
3.298480e+02
3.257313e+02
3.253076e+02
3.241320e+02
3.250139e+02
3.252065e+02
3.250951e+02
3.253168e+02
3.258719e+02
3.259699e+02
3.256684e+02
3.253555e+02
3.259706e+02
