# Supplementary material for: A comparative study of the performance of ten metaheuristic algorithms for parameter estimation of solar photovoltaic models
Source: PeerJ Comput Sci. 2025 Jan 27;11:e2646. doi: 10.7717/peerj-cs.2646 (PMC11784897; doi:10.7717/peerj-cs.2646)
Supplement: Supplemental Information 2 — The code includes the third-party data used during the experiments. [file peerj-cs-11-2646-s002.zip › Matlab Code/A1/2_5000_30_record_FEs.data]

5604175
5603407
5603867
5602647
5604609
5604251
5603661
5604487
5604317
5604015
5604277
5604709
5603691
5604401
5603813
5604489
5604611
5604383
5603527
5603891
5603675
5604005
5602931
5603975
5604291
5603257
5604197
5604091
5603731
5603737
