# Supplementary material for: A comparative study of the performance of ten metaheuristic algorithms for parameter estimation of solar photovoltaic models
Source: PeerJ Comput Sci. 2025 Jan 27;11:e2646. doi: 10.7717/peerj-cs.2646 (PMC11784897; doi:10.7717/peerj-cs.2646)
Supplement: Supplemental Information 2 — The code includes the third-party data used during the experiments. [file peerj-cs-11-2646-s002.zip › Matlab Code/A1/2_5000_30_times.data]

3.465870e+01
3.438342e+01
3.454826e+01
3.474800e+01
3.438175e+01
3.449112e+01
3.439796e+01
3.450664e+01
3.448710e+01
3.480292e+01
3.449327e+01
3.437242e+01
3.439778e+01
3.444638e+01
3.458426e+01
3.444368e+01
3.455543e+01
3.446136e+01
3.451418e+01
3.437864e+01
3.449886e+01
3.447176e+01
3.444450e+01
3.440826e+01
3.450775e+01
3.431111e+01
3.440131e+01
3.445269e+01
3.447812e+01
3.465650e+01
