# Supplementary material for: A comparative study of the performance of ten metaheuristic algorithms for parameter estimation of solar photovoltaic models
Source: PeerJ Comput Sci. 2025 Jan 27;11:e2646. doi: 10.7717/peerj-cs.2646 (PMC11784897; doi:10.7717/peerj-cs.2646)
Supplement: Supplemental Information 2 — The code includes the third-party data used during the experiments. [file peerj-cs-11-2646-s002.zip › Matlab Code/A1/2_5000_50_record_FEs.data]

14334521
14336375
14334399
14335873
14335255
14335851
14335813
14335017
14335033
14335717
14335503
14335245
14335617
14335431
14335735
14334627
14335105
14335461
14335723
14335881
14335159
14334945
14335189
14335793
14336665
14335727
14335139
14335769
14336435
14336191
