# Supplementary material for: A comparative study of the performance of ten metaheuristic algorithms for parameter estimation of solar photovoltaic models
Source: PeerJ Comput Sci. 2025 Jan 27;11:e2646. doi: 10.7717/peerj-cs.2646 (PMC11784897; doi:10.7717/peerj-cs.2646)
Supplement: Supplemental Information 2 — The code includes the third-party data used during the experiments. [file peerj-cs-11-2646-s002.zip › Matlab Code/A1/2_5000_50_times.data]

8.704044e+01
8.725855e+01
8.703057e+01
8.724972e+01
8.701208e+01
8.653013e+01
8.679445e+01
8.701476e+01
8.701541e+01
8.744053e+01
8.802112e+01
8.708723e+01
8.763003e+01
8.814261e+01
8.712412e+01
8.754735e+01
8.737156e+01
8.741317e+01
8.722366e+01
8.742414e+01
8.764287e+01
8.717456e+01
8.723157e+01
8.722005e+01
8.703648e+01
8.726263e+01
8.846549e+01
8.773431e+01
8.737547e+01
8.752100e+01
