# Supplementary material for: A comparative study of the performance of ten metaheuristic algorithms for parameter estimation of solar photovoltaic models
Source: PeerJ Comput Sci. 2025 Jan 27;11:e2646. doi: 10.7717/peerj-cs.2646 (PMC11784897; doi:10.7717/peerj-cs.2646)
Supplement: Supplemental Information 2 — The code includes the third-party data used during the experiments. [file peerj-cs-11-2646-s002.zip › Matlab Code/A1/3_1000_100_best_fit_vals.data]

2.2286139909e-01
2.2286139909e-01
2.2286139909e-01
2.2286139909e-01
2.2286139909e-01
2.2286139909e-01
2.2286139909e-01
2.2286139909e-01
2.2286139909e-01
1.7606577961e-03
2.2286139909e-01
2.2286139909e-01
2.2286139909e-01
2.2286139909e-01
1.2430745221e-03
9.9082414836e-04
1.1522946461e-03
1.4490036624e-03
1.0259134411e-03
1.9545166579e-02
1.2717916034e-03
2.2286139909e-01
2.2286139909e-01
2.2286139909e-01
2.2286139909e-01
2.2286139909e-01
1.5228354531e-03
1.2142903476e-03
9.9935238123e-04
2.2286139909e-01
