# Supplementary material for: A comparative study of the performance of ten metaheuristic algorithms for parameter estimation of solar photovoltaic models
Source: PeerJ Comput Sci. 2025 Jan 27;11:e2646. doi: 10.7717/peerj-cs.2646 (PMC11784897; doi:10.7717/peerj-cs.2646)
Supplement: Supplemental Information 2 — The code includes the third-party data used during the experiments. [file peerj-cs-11-2646-s002.zip › Matlab Code/A1/3_1000_100_best_solutions.data]

0.8368199539 0.0000000000 0.0000000000 0.0000000000 0.0000000000 1.1489123139 1.0147433499 1.0017571924 2.0000000000 
0.8368199541 0.0000000000 0.0000000000 0.0000000000 0.0000000000 1.1489123164 1.0976429176 1.5185395325 1.9278750990 
0.8368199514 0.0000000000 0.0000000000 0.0000000000 0.0000000000 1.1489123206 2.0000000000 1.7469424265 2.0000000000 
0.8368199535 0.0000000000 0.0000000000 0.0000000000 0.0000000000 1.1489123159 1.2327571759 1.0121702578 1.8932384528 
0.8368199550 0.0000000000 0.0000000000 0.0000000000 0.0000000000 1.1489123113 1.9915255068 1.2357168416 1.9727161483 
0.8368199565 0.0000000000 0.0000000000 0.0000000000 0.0000000000 1.1489123071 1.2070645006 1.0366295476 1.7456178698 
0.8368199516 0.0000000000 0.0000000000 0.0000000000 0.0000000000 1.1489123228 1.0000000000 1.0082832581 1.0001047409 
0.8368199532 0.0000000000 0.0000000000 0.0000000000 0.0000000000 1.1489123193 1.0140082666 1.0000000000 1.0000451832 
0.8368199547 0.0000000000 0.0000000000 0.0000000000 0.0000000000 1.1489123146 1.9371533707 1.9951489430 1.8453507601 
0.7602358724 0.0000006813 0.0000000000 0.0000000000 0.0333214951 99.7893437733 1.5602066738 1.0554712298 1.8798699502 
0.8368199520 0.0000000000 0.0000000000 0.0000000000 0.0000000000 1.1489123239 1.9949017472 1.9148518930 1.6456182992 
0.8368199503 0.0000000000 0.0000000000 0.0000000000 0.0000000000 1.1489123272 1.1769034451 1.0025299840 1.0100388825 
0.8368199561 0.0000000000 0.0000000000 0.0000000000 0.0000000000 1.1489123086 1.7389782556 1.5186713623 2.0000000000 
0.8368199520 0.0000000000 0.0000000000 0.0000000000 0.0000000000 1.1489123232 1.4907056682 1.9857264701 1.8351745311 
0.7607474696 0.0000000000 0.0000004743 0.0000000000 0.0347083169 63.5469808578 1.8146184462 1.5209467513 1.9908843066 
0.7607245413 0.0000003396 0.0000000000 0.0000000000 0.0361796880 55.3234860187 1.4862453620 1.1712498651 1.3003461387 
0.7608963972 0.0000000000 0.0000004368 0.0000000000 0.0351225109 60.4625231826 1.0000000000 1.5122112885 1.9969458451 
0.7597025518 0.0000000000 0.0000000000 0.0000004826 0.0349976048 99.8505305067 1.7634900836 1.9653827481 1.5224170174 
0.7606456668 0.0000000000 0.0000003724 0.0000000000 0.0358294163 58.1993688367 1.0464398989 1.4956672348 1.9181686498 
0.7631127622 0.0000139277 0.0000000000 0.0000000000 0.0000000000 23.0036859551 2.0000000000 1.0286553619 1.9957356396 
0.7606547042 0.0000000000 0.0000000000 0.0000004802 0.0348230429 67.2493478166 1.0000000000 1.9724355253 1.5222601984 
0.8368199516 0.0000000000 0.0000000000 0.0000000000 0.0000000000 1.1489123195 1.7298999759 1.8488643833 1.8031121954 
0.8368199489 0.0000000000 0.0000000000 0.0000000000 0.0000000000 1.1489123272 1.4644868598 1.1578209888 1.0561789470 
0.8368199508 0.0000000000 0.0000000000 0.0000000000 0.0000000000 1.1489123242 1.9845656968 1.2915524829 1.9186578827 
0.8368199527 0.0000000000 0.0000000000 0.0000000000 0.0000000000 1.1489123150 1.5189340092 1.9758180581 1.0000000000 
0.8368199554 0.0000000000 0.0000000000 0.0000000000 0.0000000000 1.1489123092 1.7827141907 1.9605826510 1.4681186826 
0.7598753863 0.0000000000 0.0000005531 0.0000000000 0.0343665028 99.9999365564 1.0035487545 1.5371761191 1.9871749817 
0.7607211110 0.0000000000 0.0000004610 0.0000000000 0.0348420744 61.5117231423 1.2104650307 1.5179629932 1.4500016031 
0.7608062817 0.0000003501 0.0000000000 0.0000000000 0.0360782744 55.9833841820 1.4893137425 1.0312301704 1.9841014331 
0.8368199531 0.0000000000 0.0000000000 0.0000000000 0.0000000000 1.1489123196 1.9346846025 1.7675838773 1.7607068908 
