# Supplementary material for: A comparative study of the performance of ten metaheuristic algorithms for parameter estimation of solar photovoltaic models
Source: PeerJ Comput Sci. 2025 Jan 27;11:e2646. doi: 10.7717/peerj-cs.2646 (PMC11784897; doi:10.7717/peerj-cs.2646)
Supplement: Supplemental Information 2 — The code includes the third-party data used during the experiments. [file peerj-cs-11-2646-s002.zip › Matlab Code/A1/3_1000_100_conv_curves.data]

9.490348e+04 8.386605e+03 5.527072e-01 4.988412e-01 3.996634e-01 2.980893e-01 2.838569e-01 2.774905e-01 2.580265e-01 2.572382e-01 2.571821e-01 2.323692e-01 2.323692e-01 2.316778e-01 2.316778e-01 2.312641e-01 2.306479e-01 2.306479e-01 2.306479e-01 2.291100e-01 2.291100e-01 2.291100e-01 2.287869e-01 2.287869e-01 2.272466e-01 2.235958e-01 2.234823e-01 2.234823e-01 2.231603e-01 2.231603e-01 2.229757e-01 2.229328e-01 2.229328e-01 2.229328e-01 2.229328e-01 2.229328e-01 2.229328e-01 2.228618e-01 2.228618e-01 2.228618e-01 2.228618e-01 2.228618e-01 2.228618e-01 2.228618e-01 2.228618e-01 2.228618e-01 2.228618e-01 2.228618e-01 2.228618e-01 2.228618e-01 2.228615e-01 2.228615e-01 2.228615e-01 2.228615e-01 2.228615e-01 2.228615e-01 2.228615e-01 2.228614e-01 2.228614e-01 2.228614e-01 2.228614e-01 2.228614e-01 2.228614e-01 2.228614e-01 2.228614e-01 2.228614e-01 2.228614e-01 2.228614e-01 2.228614e-01 2.228614e-01 2.228614e-01 2.228614e-01 2.228614e-01 2.228614e-01 2.228614e-01 2.228614e-01 2.228614e-01 2.228614e-01 2.228614e-01 2.228614e-01 2.228614e-01 2.228614e-01 2.228614e-01 2.228614e-01 2.228614e-01 2.228614e-01 2.228614e-01 2.228614e-01 2.228614e-01 2.228614e-01 2.228614e-01 2.228614e-01 2.228614e-01 2.228614e-01 2.228614e-01 2.228614e-01 2.228614e-01 2.228614e-01 2.228614e-01 2.228614e-01 2.228614e-01 2.228614e-01 2.228614e-01 2.228614e-01 2.228614e-01 2.228614e-01 2.228614e-01 2.228614e-01 2.228614e-01 2.228614e-01 2.228614e-01 2.228614e-01 2.228614e-01 2.228614e-01 2.228614e-01 2.228614e-01 2.228614e-01 2.228614e-01 2.228614e-01 2.228614e-01 2.228614e-01 2.228614e-01 2.228614e-01 2.228614e-01 2.228614e-01 2.228614e-01 2.228614e-01 2.228614e-01 2.228614e-01 2.228614e-01 2.228614e-01 2.228614e-01 2.228614e-01 2.228614e-01 2.228614e-01 2.228614e-01 2.228614e-01 2.228614e-01 2.228614e-01 2.228614e-01 2.228614e-01 2.228614e-01 2.228614e-01 2.228614e-01 2.228614e-01 2.228614e-01 2.228614e-01 2.228614e-01 2.228614e-01 2.228614e-01 2.228614e-01 2.228614e-01 2.228614e-01 2.228614e-01 2.228614e-01 2.228614e-01 2.228614e-01 2.228614e-01 2.228614e-01 2.228614e-01 2.228614e-01 2.228614e-01 2.228614e-01 2.228614e-01 2.228614e-01 2.228614e-01 2.228614e-01 2.228614e-01 2.228614e-01 2.228614e-01 2.228614e-01 2.228614e-01 2.228614e-01 2.228614e-01 2.228614e-01 2.228614e-01 2.228614e-01 2.228614e-01 2.228614e-01 2.228614e-01 2.228614e-01 2.228614e-01 2.228614e-01 2.228614e-01 2.228614e-01 2.228614e-01 2.228614e-01 2.228614e-01 2.228614e-01 2.228614e-01 2.228614e-01 2.228614e-01 2.228614e-01 2.228614e-01 2.228614e-01 2.228614e-01 2.228614e-01 2.228614e-01 2.228614e-01 2.228614e-01 2.228614e-01 2.228614e-01 2.228614e-01 2.228614e-01 2.228614e-01 2.228614e-01 2.228614e-01 2.228614e-01 2.228614e-01 2.228614e-01 2.228614e-01 2.228614e-01 2.228614e-01 2.228614e-01 2.228614e-01 2.228614e-01 2.228614e-01 2.228614e-01 2.228614e-01 2.228614e-01 2.228614e-01 2.228614e-01 2.228614e-01 2.228614e-01 2.228614e-01 2.228614e-01 2.228614e-01 2.228614e-01 2.228614e-01 2.228614e-01 2.228614e-01 2.228614e-01 2.228614e-01 2.228614e-01 2.228614e-01 2.228614e-01 2.228614e-01 2.228614e-01 2.228614e-01 2.228614e-01 2.228614e-01 2.228614e-01 2.228614e-01 2.228614e-01 2.228614e-01 2.228614e-01 2.228614e-01 2.228614e-01 2.228614e-01 2.228614e-01 2.228614e-01 2.228614e-01 2.228614e-01 2.228614e-01 2.228614e-01 2.228614e-01 2.228614e-01 2.228614e-01 2.228614e-01 2.228614e-01 2.228614e-01 2.228614e-01 2.228614e-01 2.228614e-01 2.228614e-01 2.228614e-01 2.228614e-01 2.228614e-01 2.228614e-01 2.228614e-01 2.228614e-01 2.228614e-01 2.228614e-01 2.228614e-01 2.228614e-01 2.228614e-01 2.228614e-01 2.228614e-01 2.228614e-01 2.228614e-01 2.228614e-01 2.228614e-01 2.228614e-01 2.228614e-01 2.228614e-01 2.228614e-01 2.228614e-01 2.228614e-01 2.228614e-01 2.228614e-01 2.228614e-01 2.228614e-01 2.228614e-01 2.228614e-01 2.228614e-01 2.228614e-01 2.228614e-01 2.228614e-01 2.228614e-01 2.228614e-01 2.228614e-01 2.228614e-01 2.228614e-01 2.228614e-01 2.228614e-01 2.228614e-01 2.228614e-01 2.228614e-01 2.228614e-01 2.228614e-01 2.228614e-01 2.228614e-01 2.228614e-01 2.228614e-01 2.228614e-01 2.228614e-01 2.228614e-01 2.228614e-01 2.228614e-01 2.228614e-01 2.228614e-01 2.228614e-01 2.228614e-01 2.228614e-01 2.228614e-01 2.228614e-01 2.228614e-01 2.228614e-01 2.228614e-01 2.228614e-01 2.228614e-01 2.228614e-01 2.228614e-01 2.228614e-01 2.228614e-01 2.228614e-01 2.228614e-01 2.228614e-01 2.228614e-01 2.228614e-01 2.228614e-01 2.228614e-01 2.228614e-01 2.228614e-01 2.228614e-01 2.228614e-01 2.228614e-01 2.228614e-01 2.228614e-01 2.228614e-01 2.228614e-01 2.228614e-01 2.228614e-01 2.228614e-01 2.228614e-01 2.228614e-01 2.228614e-01 2.228614e-01 2.228614e-01 2.228614e-01 2.228614e-01 2.228614e-01 2.228614e-01 2.228614e-01 2.228614e-01 2.228614e-01 2.228614e-01 2.228614e-01 2.228614e-01 2.228614e-01 2.228614e-01 2.228614e-01 2.228614e-01 2.228614e-01 2.228614e-01 2.228614e-01 2.228614e-01 2.228614e-01 2.228614e-01 2.228614e-01 2.228614e-01 2.228614e-01 2.228614e-01 2.228614e-01 2.228614e-01 2.228614e-01 2.228614e-01 2.228614e-01 2.228614e-01 2.228614e-01 2.228614e-01 2.228614e-01 2.228614e-01 2.228614e-01 2.228614e-01 2.228614e-01 2.228614e-01 2.228614e-01 2.228614e-01 2.228614e-01 2.228614e-01 2.228614e-01 2.228614e-01 2.228614e-01 2.228614e-01 2.228614e-01 2.228614e-01 2.228614e-01 2.228614e-01 2.228614e-01 2.228614e-01 2.228614e-01 2.228614e-01 2.228614e-01 2.228614e-01 2.228614e-01 2.228614e-01 2.228614e-01 2.228614e-01 2.228614e-01 2.228614e-01 2.228614e-01 2.228614e-01 2.228614e-01 2.228614e-01 2.228614e-01 2.228614e-01 2.228614e-01 2.228614e-01 2.228614e-01 2.228614e-01 2.228614e-01 2.228614e-01 2.228614e-01 2.228614e-01 2.228614e-01 2.228614e-01 2.228614e-01 2.228614e-01 2.228614e-01 2.228614e-01 2.228614e-01 2.228614e-01 2.228614e-01 2.228614e-01 2.228614e-01 2.228614e-01 2.228614e-01 2.228614e-01 2.228614e-01 2.228614e-01 2.228614e-01 2.228614e-01 2.228614e-01 2.228614e-01 2.228614e-01 2.228614e-01 2.228614e-01 2.228614e-01 2.228614e-01 2.228614e-01 2.228614e-01 2.228614e-01 2.228614e-01 2.228614e-01 2.228614e-01 2.228614e-01 2.228614e-01 2.228614e-01 2.228614e-01 2.228614e-01 2.228614e-01 2.228614e-01 2.228614e-01 2.228614e-01 2.228614e-01 2.228614e-01 2.228614e-01 2.228614e-01 2.228614e-01 2.228614e-01 2.228614e-01 2.228614e-01 2.228614e-01 2.228614e-01 2.228614e-01 2.228614e-01 2.228614e-01 2.228614e-01 2.228614e-01 2.228614e-01 2.228614e-01 2.228614e-01 2.228614e-01 2.228614e-01 2.228614e-01 2.228614e-01 2.228614e-01 2.228614e-01 2.228614e-01 2.228614e-01 2.228614e-01 2.228614e-01 2.228614e-01 2.228614e-01 2.228614e-01 2.228614e-01 2.228614e-01 2.228614e-01 2.228614e-01 2.228614e-01 2.228614e-01 2.228614e-01 2.228614e-01 2.228614e-01 2.228614e-01 2.228614e-01 2.228614e-01 2.228614e-01 2.228614e-01 2.228614e-01 2.228614e-01 2.228614e-01 2.228614e-01 2.228614e-01 2.228614e-01 2.228614e-01 2.228614e-01 2.228614e-01 2.228614e-01 2.228614e-01 2.228614e-01 2.228614e-01 2.228614e-01 2.228614e-01 2.228614e-01 2.228614e-01 2.228614e-01 2.228614e-01 2.228614e-01 2.228614e-01 2.228614e-01 2.228614e-01 2.228614e-01 2.228614e-01 2.228614e-01 2.228614e-01 2.228614e-01 2.228614e-01 2.228614e-01 2.228614e-01 2.228614e-01 2.228614e-01 2.228614e-01 2.228614e-01 2.228614e-01 2.228614e-01 2.228614e-01 2.228614e-01 2.228614e-01 2.228614e-01 2.228614e-01 2.228614e-01 2.228614e-01 2.228614e-01 2.228614e-01 2.228614e-01 2.228614e-01 2.228614e-01 2.228614e-01 2.228614e-01 2.228614e-01 2.228614e-01 2.228614e-01 2.228614e-01 2.228614e-01 2.228614e-01 2.228614e-01 2.228614e-01 2.228614e-01 2.228614e-01 2.228614e-01 2.228614e-01 2.228614e-01 2.228614e-01 2.228614e-01 2.228614e-01 2.228614e-01 2.228614e-01 2.228614e-01 2.228614e-01 2.228614e-01 2.228614e-01 2.228614e-01 2.228614e-01 2.228614e-01 2.228614e-01 2.228614e-01 2.228614e-01 2.228614e-01 2.228614e-01 2.228614e-01 2.228614e-01 2.228614e-01 2.228614e-01 2.228614e-01 2.228614e-01 2.228614e-01 2.228614e-01 2.228614e-01 2.228614e-01 2.228614e-01 2.228614e-01 2.228614e-01 2.228614e-01 2.228614e-01 2.228614e-01 2.228614e-01 2.228614e-01 2.228614e-01 2.228614e-01 2.228614e-01 2.228614e-01 2.228614e-01 2.228614e-01 2.228614e-01 2.228614e-01 2.228614e-01 2.228614e-01 2.228614e-01 2.228614e-01 2.228614e-01 2.228614e-01 2.228614e-01 2.228614e-01 2.228614e-01 2.228614e-01 2.228614e-01 2.228614e-01 2.228614e-01 2.228614e-01 2.228614e-01 2.228614e-01 2.228614e-01 2.228614e-01 2.228614e-01 2.228614e-01 2.228614e-01 2.228614e-01 2.228614e-01 2.228614e-01 2.228614e-01 2.228614e-01 2.228614e-01 2.228614e-01 2.228614e-01 2.228614e-01 2.228614e-01 2.228614e-01 2.228614e-01 2.228614e-01 2.228614e-01 2.228614e-01 2.228614e-01 2.228614e-01 2.228614e-01 2.228614e-01 2.228614e-01 2.228614e-01 2.228614e-01 2.228614e-01 2.228614e-01 2.228614e-01 2.228614e-01 2.228614e-01 2.228614e-01 2.228614e-01 2.228614e-01 2.228614e-01 2.228614e-01 2.228614e-01 2.228614e-01 2.228614e-01 2.228614e-01 2.228614e-01 2.228614e-01 2.228614e-01 2.228614e-01 2.228614e-01 2.228614e-01 2.228614e-01 2.228614e-01 2.228614e-01 2.228614e-01 2.228614e-01 2.228614e-01 2.228614e-01 2.228614e-01 2.228614e-01 2.228614e-01 2.228614e-01 2.228614e-01 2.228614e-01 2.228614e-01 2.228614e-01 2.228614e-01 2.228614e-01 2.228614e-01 2.228614e-01 2.228614e-01 2.228614e-01 2.228614e-01 2.228614e-01 2.228614e-01 2.228614e-01 2.228614e-01 2.228614e-01 2.228614e-01 2.228614e-01 2.228614e-01 2.228614e-01 2.228614e-01 2.228614e-01 2.228614e-01 2.228614e-01 2.228614e-01 2.228614e-01 2.228614e-01 2.228614e-01 2.228614e-01 2.228614e-01 2.228614e-01 2.228614e-01 2.228614e-01 2.228614e-01 2.228614e-01 2.228614e-01 2.228614e-01 2.228614e-01 2.228614e-01 2.228614e-01 2.228614e-01 2.228614e-01 2.228614e-01 2.228614e-01 2.228614e-01 2.228614e-01 2.228614e-01 2.228614e-01 2.228614e-01 2.228614e-01 2.228614e-01 2.228614e-01 2.228614e-01 2.228614e-01 2.228614e-01 2.228614e-01 2.228614e-01 2.228614e-01 2.228614e-01 2.228614e-01 2.228614e-01 2.228614e-01 2.228614e-01 2.228614e-01 2.228614e-01 2.228614e-01 2.228614e-01 2.228614e-01 2.228614e-01 2.228614e-01 2.228614e-01 2.228614e-01 2.228614e-01 2.228614e-01 2.228614e-01 2.228614e-01 2.228614e-01 2.228614e-01 2.228614e-01 2.228614e-01 2.228614e-01 2.228614e-01 2.228614e-01 2.228614e-01 2.228614e-01 2.228614e-01 2.228614e-01 2.228614e-01 2.228614e-01 2.228614e-01 2.228614e-01 2.228614e-01 2.228614e-01 2.228614e-01 2.228614e-01 2.228614e-01 2.228614e-01 2.228614e-01 2.228614e-01 2.228614e-01 2.228614e-01 2.228614e-01 2.228614e-01 2.228614e-01 2.228614e-01 2.228614e-01 2.228614e-01 2.228614e-01 2.228614e-01 2.228614e-01 2.228614e-01 2.228614e-01 2.228614e-01 2.228614e-01 2.228614e-01 2.228614e-01 2.228614e-01 2.228614e-01 2.228614e-01 2.228614e-01 2.228614e-01 2.228614e-01 2.228614e-01 2.228614e-01 2.228614e-01 2.228614e-01 2.228614e-01 2.228614e-01 2.228614e-01 2.228614e-01 2.228614e-01 2.228614e-01 2.228614e-01 2.228614e-01 2.228614e-01 2.228614e-01 2.228614e-01 2.228614e-01 2.228614e-01 2.228614e-01 2.228614e-01 2.228614e-01 2.228614e-01 2.228614e-01 2.228614e-01 2.228614e-01 2.228614e-01 2.228614e-01 2.228614e-01 2.228614e-01 2.228614e-01 2.228614e-01 2.228614e-01 2.228614e-01 2.228614e-01 2.228614e-01 2.228614e-01 2.228614e-01 2.228614e-01 2.228614e-01 2.228614e-01 2.228614e-01 2.228614e-01 2.228614e-01 2.228614e-01 2.228614e-01 2.228614e-01 2.228614e-01 2.228614e-01 2.228614e-01 2.228614e-01 2.228614e-01 2.228614e-01 2.228614e-01 2.228614e-01 2.228614e-01 2.228614e-01 2.228614e-01 2.228614e-01 2.228614e-01 2.228614e-01 2.228614e-01 2.228614e-01 2.228614e-01 2.228614e-01 2.228614e-01 2.228614e-01 2.228614e-01 2.228614e-01 2.228614e-01 2.228614e-01 2.228614e-01 2.228614e-01 2.228614e-01 2.228614e-01 2.228614e-01 2.228614e-01 2.228614e-01 2.228614e-01 2.228614e-01 2.228614e-01 2.228614e-01 2.228614e-01 2.228614e-01 2.228614e-01 2.228614e-01 2.228614e-01 2.228614e-01 2.228614e-01 2.228614e-01 2.228614e-01 2.228614e-01 2.228614e-01 2.228614e-01 2.228614e-01 2.228614e-01 2.228614e-01 2.228614e-01 2.228614e-01 2.228614e-01 2.228614e-01 2.228614e-01 2.228614e-01 2.228614e-01 2.228614e-01 2.228614e-01 2.228614e-01 2.228614e-01 2.228614e-01 2.228614e-01 2.228614e-01 2.228614e-01 2.228614e-01 2.228614e-01 2.228614e-01 2.228614e-01 2.228614e-01 2.228614e-01 2.228614e-01 2.228614e-01 2.228614e-01 2.228614e-01 2.228614e-01 2.228614e-01 2.228614e-01 2.228614e-01 2.228614e-01 2.228614e-01 2.228614e-01 2.228614e-01 2.228614e-01 2.228614e-01 2.228614e-01 2.228614e-01 2.228614e-01 2.228614e-01 2.228614e-01 2.228614e-01 2.228614e-01 2.228614e-01 2.228614e-01 2.228614e-01 2.228614e-01 2.228614e-01 2.228614e-01 2.228614e-01 2.228614e-01 2.228614e-01 2.228614e-01 2.228614e-01 2.228614e-01 2.228614e-01 2.228614e-01 2.228614e-01 2.228614e-01 2.228614e-01 2.228614e-01 2.228614e-01 2.228614e-01 2.228614e-01 2.228614e-01 2.228614e-01 2.228614e-01 2.228614e-01 2.228614e-01 2.228614e-01 2.228614e-01 2.228614e-01 2.228614e-01 2.228614e-01 2.228614e-01 2.228614e-01 2.228614e-01 2.228614e-01 2.228614e-01 2.228614e-01 2.228614e-01 2.228614e-01 2.228614e-01 
9.109561e+04 4.829476e-01 4.829476e-01 3.076272e-01 2.998759e-01 2.912540e-01 2.863878e-01 2.679776e-01 2.679776e-01 2.601322e-01 2.601322e-01 2.491013e-01 2.385160e-01 2.261963e-01 2.261963e-01 2.261963e-01 2.255370e-01 2.255370e-01 2.244357e-01 2.229806e-01 2.229806e-01 2.229806e-01 2.229806e-01 2.229302e-01 2.229302e-01 2.229302e-01 2.229302e-01 2.229302e-01 2.229302e-01 2.228841e-01 2.228841e-01 2.228841e-01 2.228723e-01 2.228723e-01 2.228723e-01 2.228640e-01 2.228631e-01 2.228631e-01 2.228631e-01 2.228631e-01 2.228631e-01 2.228631e-01 2.228631e-01 2.228631e-01 2.228631e-01 2.228631e-01 2.228628e-01 2.228628e-01 2.228627e-01 2.228627e-01 2.228627e-01 2.228615e-01 2.228615e-01 2.228615e-01 2.228615e-01 2.228615e-01 2.228615e-01 2.228615e-01 2.228615e-01 2.228614e-01 2.228614e-01 2.228614e-01 2.228614e-01 2.228614e-01 2.228614e-01 2.228614e-01 2.228614e-01 2.228614e-01 2.228614e-01 2.228614e-01 2.228614e-01 2.228614e-01 2.228614e-01 2.228614e-01 2.228614e-01 2.228614e-01 2.228614e-01 2.228614e-01 2.228614e-01 2.228614e-01 2.228614e-01 2.228614e-01 2.228614e-01 2.228614e-01 2.228614e-01 2.228614e-01 2.228614e-01 2.228614e-01 2.228614e-01 2.228614e-01 2.228614e-01 2.228614e-01 2.228614e-01 2.228614e-01 2.228614e-01 2.228614e-01 2.228614e-01 2.228614e-01 2.228614e-01 2.228614e-01 2.228614e-01 2.228614e-01 2.228614e-01 2.228614e-01 2.228614e-01 2.228614e-01 2.228614e-01 2.228614e-01 2.228614e-01 2.228614e-01 2.228614e-01 2.228614e-01 2.228614e-01 2.228614e-01 2.228614e-01 2.228614e-01 2.228614e-01 2.228614e-01 2.228614e-01 2.228614e-01 2.228614e-01 2.228614e-01 2.228614e-01 2.228614e-01 2.228614e-01 2.228614e-01 2.228614e-01 2.228614e-01 2.228614e-01 2.228614e-01 2.228614e-01 2.228614e-01 2.228614e-01 2.228614e-01 2.228614e-01 2.228614e-01 2.228614e-01 2.228614e-01 2.228614e-01 2.228614e-01 2.228614e-01 2.228614e-01 2.228614e-01 2.228614e-01 2.228614e-01 2.228614e-01 2.228614e-01 2.228614e-01 2.228614e-01 2.228614e-01 2.228614e-01 2.228614e-01 2.228614e-01 2.228614e-01 2.228614e-01 2.228614e-01 2.228614e-01 2.228614e-01 2.228614e-01 2.228614e-01 2.228614e-01 2.228614e-01 2.228614e-01 2.228614e-01 2.228614e-01 2.228614e-01 2.228614e-01 2.228614e-01 2.228614e-01 2.228614e-01 2.228614e-01 2.228614e-01 2.228614e-01 2.228614e-01 2.228614e-01 2.228614e-01 2.228614e-01 2.228614e-01 2.228614e-01 2.228614e-01 2.228614e-01 2.228614e-01 2.228614e-01 2.228614e-01 2.228614e-01 2.228614e-01 2.228614e-01 2.228614e-01 2.228614e-01 2.228614e-01 2.228614e-01 2.228614e-01 2.228614e-01 2.228614e-01 2.228614e-01 2.228614e-01 2.228614e-01 2.228614e-01 2.228614e-01 2.228614e-01 2.228614e-01 2.228614e-01 2.228614e-01 2.228614e-01 2.228614e-01 2.228614e-01 2.228614e-01 2.228614e-01 2.228614e-01 2.228614e-01 2.228614e-01 2.228614e-01 2.228614e-01 2.228614e-01 2.228614e-01 2.228614e-01 2.228614e-01 2.228614e-01 2.228614e-01 2.228614e-01 2.228614e-01 2.228614e-01 2.228614e-01 2.228614e-01 2.228614e-01 2.228614e-01 2.228614e-01 2.228614e-01 2.228614e-01 2.228614e-01 2.228614e-01 2.228614e-01 2.228614e-01 2.228614e-01 2.228614e-01 2.228614e-01 2.228614e-01 2.228614e-01 2.228614e-01 2.228614e-01 2.228614e-01 2.228614e-01 2.228614e-01 2.228614e-01 2.228614e-01 2.228614e-01 2.228614e-01 2.228614e-01 2.228614e-01 2.228614e-01 2.228614e-01 2.228614e-01 2.228614e-01 2.228614e-01 2.228614e-01 2.228614e-01 2.228614e-01 2.228614e-01 2.228614e-01 2.228614e-01 2.228614e-01 2.228614e-01 2.228614e-01 2.228614e-01 2.228614e-01 2.228614e-01 2.228614e-01 2.228614e-01 2.228614e-01 2.228614e-01 2.228614e-01 2.228614e-01 2.228614e-01 2.228614e-01 2.228614e-01 2.228614e-01 2.228614e-01 2.228614e-01 2.228614e-01 2.228614e-01 2.228614e-01 2.228614e-01 2.228614e-01 2.228614e-01 2.228614e-01 2.228614e-01 2.228614e-01 2.228614e-01 2.228614e-01 2.228614e-01 2.228614e-01 2.228614e-01 2.228614e-01 2.228614e-01 2.228614e-01 2.228614e-01 2.228614e-01 2.228614e-01 2.228614e-01 2.228614e-01 2.228614e-01 2.228614e-01 2.228614e-01 2.228614e-01 2.228614e-01 2.228614e-01 2.228614e-01 2.228614e-01 2.228614e-01 2.228614e-01 2.228614e-01 2.228614e-01 2.228614e-01 2.228614e-01 2.228614e-01 2.228614e-01 2.228614e-01 2.228614e-01 2.228614e-01 2.228614e-01 2.228614e-01 2.228614e-01 2.228614e-01 2.228614e-01 2.228614e-01 2.228614e-01 2.228614e-01 2.228614e-01 2.228614e-01 2.228614e-01 2.228614e-01 2.228614e-01 2.228614e-01 2.228614e-01 2.228614e-01 2.228614e-01 2.228614e-01 2.228614e-01 2.228614e-01 2.228614e-01 2.228614e-01 2.228614e-01 2.228614e-01 2.228614e-01 2.228614e-01 2.228614e-01 2.228614e-01 2.228614e-01 2.228614e-01 2.228614e-01 2.228614e-01 2.228614e-01 2.228614e-01 2.228614e-01 2.228614e-01 2.228614e-01 2.228614e-01 2.228614e-01 2.228614e-01 2.228614e-01 2.228614e-01 2.228614e-01 2.228614e-01 2.228614e-01 2.228614e-01 2.228614e-01 2.228614e-01 2.228614e-01 2.228614e-01 2.228614e-01 2.228614e-01 2.228614e-01 2.228614e-01 2.228614e-01 2.228614e-01 2.228614e-01 2.228614e-01 2.228614e-01 2.228614e-01 2.228614e-01 2.228614e-01 2.228614e-01 2.228614e-01 2.228614e-01 2.228614e-01 2.228614e-01 2.228614e-01 2.228614e-01 2.228614e-01 2.228614e-01 2.228614e-01 2.228614e-01 2.228614e-01 2.228614e-01 2.228614e-01 2.228614e-01 2.228614e-01 2.228614e-01 2.228614e-01 2.228614e-01 2.228614e-01 2.228614e-01 2.228614e-01 2.228614e-01 2.228614e-01 2.228614e-01 2.228614e-01 2.228614e-01 2.228614e-01 2.228614e-01 2.228614e-01 2.228614e-01 2.228614e-01 2.228614e-01 2.228614e-01 2.228614e-01 2.228614e-01 2.228614e-01 2.228614e-01 2.228614e-01 2.228614e-01 2.228614e-01 2.228614e-01 2.228614e-01 2.228614e-01 2.228614e-01 2.228614e-01 2.228614e-01 2.228614e-01 2.228614e-01 2.228614e-01 2.228614e-01 2.228614e-01 2.228614e-01 2.228614e-01 2.228614e-01 2.228614e-01 2.228614e-01 2.228614e-01 2.228614e-01 2.228614e-01 2.228614e-01 2.228614e-01 2.228614e-01 2.228614e-01 2.228614e-01 2.228614e-01 2.228614e-01 2.228614e-01 2.228614e-01 2.228614e-01 2.228614e-01 2.228614e-01 2.228614e-01 2.228614e-01 2.228614e-01 2.228614e-01 2.228614e-01 2.228614e-01 2.228614e-01 2.228614e-01 2.228614e-01 2.228614e-01 2.228614e-01 2.228614e-01 2.228614e-01 2.228614e-01 2.228614e-01 2.228614e-01 2.228614e-01 2.228614e-01 2.228614e-01 2.228614e-01 2.228614e-01 2.228614e-01 2.228614e-01 2.228614e-01 2.228614e-01 2.228614e-01 2.228614e-01 2.228614e-01 2.228614e-01 2.228614e-01 2.228614e-01 2.228614e-01 2.228614e-01 2.228614e-01 2.228614e-01 2.228614e-01 2.228614e-01 2.228614e-01 2.228614e-01 2.228614e-01 2.228614e-01 2.228614e-01 2.228614e-01 2.228614e-01 2.228614e-01 2.228614e-01 2.228614e-01 2.228614e-01 2.228614e-01 2.228614e-01 2.228614e-01 2.228614e-01 2.228614e-01 2.228614e-01 2.228614e-01 2.228614e-01 2.228614e-01 2.228614e-01 2.228614e-01 2.228614e-01 2.228614e-01 2.228614e-01 2.228614e-01 2.228614e-01 2.228614e-01 2.228614e-01 2.228614e-01 2.228614e-01 2.228614e-01 2.228614e-01 2.228614e-01 2.228614e-01 2.228614e-01 2.228614e-01 2.228614e-01 2.228614e-01 2.228614e-01 2.228614e-01 2.228614e-01 2.228614e-01 2.228614e-01 2.228614e-01 2.228614e-01 2.228614e-01 2.228614e-01 2.228614e-01 2.228614e-01 2.228614e-01 2.228614e-01 2.228614e-01 2.228614e-01 2.228614e-01 2.228614e-01 2.228614e-01 2.228614e-01 2.228614e-01 2.228614e-01 2.228614e-01 2.228614e-01 2.228614e-01 2.228614e-01 2.228614e-01 2.228614e-01 2.228614e-01 2.228614e-01 2.228614e-01 2.228614e-01 2.228614e-01 2.228614e-01 2.228614e-01 2.228614e-01 2.228614e-01 2.228614e-01 2.228614e-01 2.228614e-01 2.228614e-01 2.228614e-01 2.228614e-01 2.228614e-01 2.228614e-01 2.228614e-01 2.228614e-01 2.228614e-01 2.228614e-01 2.228614e-01 2.228614e-01 2.228614e-01 2.228614e-01 2.228614e-01 2.228614e-01 2.228614e-01 2.228614e-01 2.228614e-01 2.228614e-01 2.228614e-01 2.228614e-01 2.228614e-01 2.228614e-01 2.228614e-01 2.228614e-01 2.228614e-01 2.228614e-01 2.228614e-01 2.228614e-01 2.228614e-01 2.228614e-01 2.228614e-01 2.228614e-01 2.228614e-01 2.228614e-01 2.228614e-01 2.228614e-01 2.228614e-01 2.228614e-01 2.228614e-01 2.228614e-01 2.228614e-01 2.228614e-01 2.228614e-01 2.228614e-01 2.228614e-01 2.228614e-01 2.228614e-01 2.228614e-01 2.228614e-01 2.228614e-01 2.228614e-01 2.228614e-01 2.228614e-01 2.228614e-01 2.228614e-01 2.228614e-01 2.228614e-01 2.228614e-01 2.228614e-01 2.228614e-01 2.228614e-01 2.228614e-01 2.228614e-01 2.228614e-01 2.228614e-01 2.228614e-01 2.228614e-01 2.228614e-01 2.228614e-01 2.228614e-01 2.228614e-01 2.228614e-01 2.228614e-01 2.228614e-01 2.228614e-01 2.228614e-01 2.228614e-01 2.228614e-01 2.228614e-01 2.228614e-01 2.228614e-01 2.228614e-01 2.228614e-01 2.228614e-01 2.228614e-01 2.228614e-01 2.228614e-01 2.228614e-01 2.228614e-01 2.228614e-01 2.228614e-01 2.228614e-01 2.228614e-01 2.228614e-01 2.228614e-01 2.228614e-01 2.228614e-01 2.228614e-01 2.228614e-01 2.228614e-01 2.228614e-01 2.228614e-01 2.228614e-01 2.228614e-01 2.228614e-01 2.228614e-01 2.228614e-01 2.228614e-01 2.228614e-01 2.228614e-01 2.228614e-01 2.228614e-01 2.228614e-01 2.228614e-01 2.228614e-01 2.228614e-01 2.228614e-01 2.228614e-01 2.228614e-01 2.228614e-01 2.228614e-01 2.228614e-01 2.228614e-01 2.228614e-01 2.228614e-01 2.228614e-01 2.228614e-01 2.228614e-01 2.228614e-01 2.228614e-01 2.228614e-01 2.228614e-01 2.228614e-01 2.228614e-01 2.228614e-01 2.228614e-01 2.228614e-01 2.228614e-01 2.228614e-01 2.228614e-01 2.228614e-01 2.228614e-01 2.228614e-01 2.228614e-01 2.228614e-01 2.228614e-01 2.228614e-01 2.228614e-01 2.228614e-01 2.228614e-01 2.228614e-01 2.228614e-01 2.228614e-01 2.228614e-01 2.228614e-01 2.228614e-01 2.228614e-01 2.228614e-01 2.228614e-01 2.228614e-01 2.228614e-01 2.228614e-01 2.228614e-01 2.228614e-01 2.228614e-01 2.228614e-01 2.228614e-01 2.228614e-01 2.228614e-01 2.228614e-01 2.228614e-01 2.228614e-01 2.228614e-01 2.228614e-01 2.228614e-01 2.228614e-01 2.228614e-01 2.228614e-01 2.228614e-01 2.228614e-01 2.228614e-01 2.228614e-01 2.228614e-01 2.228614e-01 2.228614e-01 2.228614e-01 2.228614e-01 2.228614e-01 2.228614e-01 2.228614e-01 2.228614e-01 2.228614e-01 2.228614e-01 2.228614e-01 2.228614e-01 2.228614e-01 2.228614e-01 2.228614e-01 2.228614e-01 2.228614e-01 2.228614e-01 2.228614e-01 2.228614e-01 2.228614e-01 2.228614e-01 2.228614e-01 2.228614e-01 2.228614e-01 2.228614e-01 2.228614e-01 2.228614e-01 2.228614e-01 2.228614e-01 2.228614e-01 2.228614e-01 2.228614e-01 2.228614e-01 2.228614e-01 2.228614e-01 2.228614e-01 2.228614e-01 2.228614e-01 2.228614e-01 2.228614e-01 2.228614e-01 2.228614e-01 2.228614e-01 2.228614e-01 2.228614e-01 2.228614e-01 2.228614e-01 2.228614e-01 2.228614e-01 2.228614e-01 2.228614e-01 2.228614e-01 2.228614e-01 2.228614e-01 2.228614e-01 2.228614e-01 2.228614e-01 2.228614e-01 2.228614e-01 2.228614e-01 2.228614e-01 2.228614e-01 2.228614e-01 2.228614e-01 2.228614e-01 2.228614e-01 2.228614e-01 2.228614e-01 2.228614e-01 2.228614e-01 2.228614e-01 2.228614e-01 2.228614e-01 2.228614e-01 2.228614e-01 2.228614e-01 2.228614e-01 2.228614e-01 2.228614e-01 2.228614e-01 2.228614e-01 2.228614e-01 2.228614e-01 2.228614e-01 2.228614e-01 2.228614e-01 2.228614e-01 2.228614e-01 2.228614e-01 2.228614e-01 2.228614e-01 2.228614e-01 2.228614e-01 2.228614e-01 2.228614e-01 2.228614e-01 2.228614e-01 2.228614e-01 2.228614e-01 2.228614e-01 2.228614e-01 2.228614e-01 2.228614e-01 2.228614e-01 2.228614e-01 2.228614e-01 2.228614e-01 2.228614e-01 2.228614e-01 2.228614e-01 2.228614e-01 2.228614e-01 2.228614e-01 2.228614e-01 2.228614e-01 2.228614e-01 2.228614e-01 2.228614e-01 2.228614e-01 2.228614e-01 2.228614e-01 2.228614e-01 2.228614e-01 2.228614e-01 2.228614e-01 2.228614e-01 2.228614e-01 2.228614e-01 2.228614e-01 2.228614e-01 2.228614e-01 2.228614e-01 2.228614e-01 2.228614e-01 2.228614e-01 2.228614e-01 2.228614e-01 2.228614e-01 2.228614e-01 2.228614e-01 2.228614e-01 2.228614e-01 2.228614e-01 2.228614e-01 2.228614e-01 2.228614e-01 2.228614e-01 2.228614e-01 2.228614e-01 2.228614e-01 2.228614e-01 2.228614e-01 2.228614e-01 2.228614e-01 2.228614e-01 2.228614e-01 2.228614e-01 2.228614e-01 2.228614e-01 2.228614e-01 2.228614e-01 2.228614e-01 2.228614e-01 2.228614e-01 2.228614e-01 2.228614e-01 2.228614e-01 2.228614e-01 2.228614e-01 2.228614e-01 2.228614e-01 2.228614e-01 2.228614e-01 2.228614e-01 2.228614e-01 2.228614e-01 2.228614e-01 2.228614e-01 2.228614e-01 2.228614e-01 2.228614e-01 2.228614e-01 2.228614e-01 2.228614e-01 2.228614e-01 2.228614e-01 2.228614e-01 2.228614e-01 2.228614e-01 2.228614e-01 2.228614e-01 2.228614e-01 2.228614e-01 2.228614e-01 2.228614e-01 2.228614e-01 2.228614e-01 2.228614e-01 2.228614e-01 2.228614e-01 2.228614e-01 2.228614e-01 2.228614e-01 2.228614e-01 2.228614e-01 2.228614e-01 2.228614e-01 2.228614e-01 2.228614e-01 2.228614e-01 2.228614e-01 2.228614e-01 2.228614e-01 2.228614e-01 2.228614e-01 2.228614e-01 2.228614e-01 2.228614e-01 2.228614e-01 2.228614e-01 2.228614e-01 2.228614e-01 2.228614e-01 2.228614e-01 2.228614e-01 2.228614e-01 2.228614e-01 2.228614e-01 2.228614e-01 2.228614e-01 2.228614e-01 2.228614e-01 2.228614e-01 2.228614e-01 2.228614e-01 2.228614e-01 2.228614e-01 2.228614e-01 2.228614e-01 2.228614e-01 2.228614e-01 2.228614e-01 2.228614e-01 2.228614e-01 2.228614e-01 2.228614e-01 2.228614e-01 
4.277101e+05 1.725177e+04 3.951808e-01 3.631285e-01 3.008946e-01 3.000262e-01 3.000262e-01 3.000262e-01 3.000262e-01 3.000230e-01 2.998000e-01 2.987337e-01 2.928175e-01 2.858846e-01 2.802193e-01 2.781220e-01 2.781220e-01 2.607135e-01 2.556020e-01 2.463307e-01 2.463307e-01 2.403349e-01 2.395327e-01 2.394425e-01 2.394425e-01 2.343599e-01 2.343599e-01 2.322498e-01 2.306131e-01 2.306131e-01 2.243590e-01 2.236498e-01 2.236498e-01 2.228765e-01 2.228765e-01 2.228765e-01 2.228687e-01 2.228657e-01 2.228657e-01 2.228657e-01 2.228657e-01 2.228657e-01 2.228657e-01 2.228657e-01 2.228657e-01 2.228657e-01 2.228657e-01 2.228638e-01 2.228638e-01 2.228638e-01 2.228638e-01 2.228638e-01 2.228638e-01 2.228638e-01 2.228638e-01 2.228638e-01 2.228638e-01 2.228638e-01 2.228636e-01 2.228636e-01 2.228635e-01 2.228635e-01 2.228635e-01 2.228635e-01 2.228634e-01 2.228633e-01 2.228627e-01 2.228618e-01 2.228614e-01 2.228614e-01 2.228614e-01 2.228614e-01 2.228614e-01 2.228614e-01 2.228614e-01 2.228614e-01 2.228614e-01 2.228614e-01 2.228614e-01 2.228614e-01 2.228614e-01 2.228614e-01 2.228614e-01 2.228614e-01 2.228614e-01 2.228614e-01 2.228614e-01 2.228614e-01 2.228614e-01 2.228614e-01 2.228614e-01 2.228614e-01 2.228614e-01 2.228614e-01 2.228614e-01 2.228614e-01 2.228614e-01 2.228614e-01 2.228614e-01 2.228614e-01 2.228614e-01 2.228614e-01 2.228614e-01 2.228614e-01 2.228614e-01 2.228614e-01 2.228614e-01 2.228614e-01 2.228614e-01 2.228614e-01 2.228614e-01 2.228614e-01 2.228614e-01 2.228614e-01 2.228614e-01 2.228614e-01 2.228614e-01 2.228614e-01 2.228614e-01 2.228614e-01 2.228614e-01 2.228614e-01 2.228614e-01 2.228614e-01 2.228614e-01 2.228614e-01 2.228614e-01 2.228614e-01 2.228614e-01 2.228614e-01 2.228614e-01 2.228614e-01 2.228614e-01 2.228614e-01 2.228614e-01 2.228614e-01 2.228614e-01 2.228614e-01 2.228614e-01 2.228614e-01 2.228614e-01 2.228614e-01 2.228614e-01 2.228614e-01 2.228614e-01 2.228614e-01 2.228614e-01 2.228614e-01 2.228614e-01 2.228614e-01 2.228614e-01 2.228614e-01 2.228614e-01 2.228614e-01 2.228614e-01 2.228614e-01 2.228614e-01 2.228614e-01 2.228614e-01 2.228614e-01 2.228614e-01 2.228614e-01 2.228614e-01 2.228614e-01 2.228614e-01 2.228614e-01 2.228614e-01 2.228614e-01 2.228614e-01 2.228614e-01 2.228614e-01 2.228614e-01 2.228614e-01 2.228614e-01 2.228614e-01 2.228614e-01 2.228614e-01 2.228614e-01 2.228614e-01 2.228614e-01 2.228614e-01 2.228614e-01 2.228614e-01 2.228614e-01 2.228614e-01 2.228614e-01 2.228614e-01 2.228614e-01 2.228614e-01 2.228614e-01 2.228614e-01 2.228614e-01 2.228614e-01 2.228614e-01 2.228614e-01 2.228614e-01 2.228614e-01 2.228614e-01 2.228614e-01 2.228614e-01 2.228614e-01 2.228614e-01 2.228614e-01 2.228614e-01 2.228614e-01 2.228614e-01 2.228614e-01 2.228614e-01 2.228614e-01 2.228614e-01 2.228614e-01 2.228614e-01 2.228614e-01 2.228614e-01 2.228614e-01 2.228614e-01 2.228614e-01 2.228614e-01 2.228614e-01 2.228614e-01 2.228614e-01 2.228614e-01 2.228614e-01 2.228614e-01 2.228614e-01 2.228614e-01 2.228614e-01 2.228614e-01 2.228614e-01 2.228614e-01 2.228614e-01 2.228614e-01 2.228614e-01 2.228614e-01 2.228614e-01 2.228614e-01 2.228614e-01 2.228614e-01 2.228614e-01 2.228614e-01 2.228614e-01 2.228614e-01 2.228614e-01 2.228614e-01 2.228614e-01 2.228614e-01 2.228614e-01 2.228614e-01 2.228614e-01 2.228614e-01 2.228614e-01 2.228614e-01 2.228614e-01 2.228614e-01 2.228614e-01 2.228614e-01 2.228614e-01 2.228614e-01 2.228614e-01 2.228614e-01 2.228614e-01 2.228614e-01 2.228614e-01 2.228614e-01 2.228614e-01 2.228614e-01 2.228614e-01 2.228614e-01 2.228614e-01 2.228614e-01 2.228614e-01 2.228614e-01 2.228614e-01 2.228614e-01 2.228614e-01 2.228614e-01 2.228614e-01 2.228614e-01 2.228614e-01 2.228614e-01 2.228614e-01 2.228614e-01 2.228614e-01 2.228614e-01 2.228614e-01 2.228614e-01 2.228614e-01 2.228614e-01 2.228614e-01 2.228614e-01 2.228614e-01 2.228614e-01 2.228614e-01 2.228614e-01 2.228614e-01 2.228614e-01 2.228614e-01 2.228614e-01 2.228614e-01 2.228614e-01 2.228614e-01 2.228614e-01 2.228614e-01 2.228614e-01 2.228614e-01 2.228614e-01 2.228614e-01 2.228614e-01 2.228614e-01 2.228614e-01 2.228614e-01 2.228614e-01 2.228614e-01 2.228614e-01 2.228614e-01 2.228614e-01 2.228614e-01 2.228614e-01 2.228614e-01 2.228614e-01 2.228614e-01 2.228614e-01 2.228614e-01 2.228614e-01 2.228614e-01 2.228614e-01 2.228614e-01 2.228614e-01 2.228614e-01 2.228614e-01 2.228614e-01 2.228614e-01 2.228614e-01 2.228614e-01 2.228614e-01 2.228614e-01 2.228614e-01 2.228614e-01 2.228614e-01 2.228614e-01 2.228614e-01 2.228614e-01 2.228614e-01 2.228614e-01 2.228614e-01 2.228614e-01 2.228614e-01 2.228614e-01 2.228614e-01 2.228614e-01 2.228614e-01 2.228614e-01 2.228614e-01 2.228614e-01 2.228614e-01 2.228614e-01 2.228614e-01 2.228614e-01 2.228614e-01 2.228614e-01 2.228614e-01 2.228614e-01 2.228614e-01 2.228614e-01 2.228614e-01 2.228614e-01 2.228614e-01 2.228614e-01 2.228614e-01 2.228614e-01 2.228614e-01 2.228614e-01 2.228614e-01 2.228614e-01 2.228614e-01 2.228614e-01 2.228614e-01 2.228614e-01 2.228614e-01 2.228614e-01 2.228614e-01 2.228614e-01 2.228614e-01 2.228614e-01 2.228614e-01 2.228614e-01 2.228614e-01 2.228614e-01 2.228614e-01 2.228614e-01 2.228614e-01 2.228614e-01 2.228614e-01 2.228614e-01 2.228614e-01 2.228614e-01 2.228614e-01 2.228614e-01 2.228614e-01 2.228614e-01 2.228614e-01 2.228614e-01 2.228614e-01 2.228614e-01 2.228614e-01 2.228614e-01 2.228614e-01 2.228614e-01 2.228614e-01 2.228614e-01 2.228614e-01 2.228614e-01 2.228614e-01 2.228614e-01 2.228614e-01 2.228614e-01 2.228614e-01 2.228614e-01 2.228614e-01 2.228614e-01 2.228614e-01 2.228614e-01 2.228614e-01 2.228614e-01 2.228614e-01 2.228614e-01 2.228614e-01 2.228614e-01 2.228614e-01 2.228614e-01 2.228614e-01 2.228614e-01 2.228614e-01 2.228614e-01 2.228614e-01 2.228614e-01 2.228614e-01 2.228614e-01 2.228614e-01 2.228614e-01 2.228614e-01 2.228614e-01 2.228614e-01 2.228614e-01 2.228614e-01 2.228614e-01 2.228614e-01 2.228614e-01 2.228614e-01 2.228614e-01 2.228614e-01 2.228614e-01 2.228614e-01 2.228614e-01 2.228614e-01 2.228614e-01 2.228614e-01 2.228614e-01 2.228614e-01 2.228614e-01 2.228614e-01 2.228614e-01 2.228614e-01 2.228614e-01 2.228614e-01 2.228614e-01 2.228614e-01 2.228614e-01 2.228614e-01 2.228614e-01 2.228614e-01 2.228614e-01 2.228614e-01 2.228614e-01 2.228614e-01 2.228614e-01 2.228614e-01 2.228614e-01 2.228614e-01 2.228614e-01 2.228614e-01 2.228614e-01 2.228614e-01 2.228614e-01 2.228614e-01 2.228614e-01 2.228614e-01 2.228614e-01 2.228614e-01 2.228614e-01 2.228614e-01 2.228614e-01 2.228614e-01 2.228614e-01 2.228614e-01 2.228614e-01 2.228614e-01 2.228614e-01 2.228614e-01 2.228614e-01 2.228614e-01 2.228614e-01 2.228614e-01 2.228614e-01 2.228614e-01 2.228614e-01 2.228614e-01 2.228614e-01 2.228614e-01 2.228614e-01 2.228614e-01 2.228614e-01 2.228614e-01 2.228614e-01 2.228614e-01 2.228614e-01 2.228614e-01 2.228614e-01 2.228614e-01 2.228614e-01 2.228614e-01 2.228614e-01 2.228614e-01 2.228614e-01 2.228614e-01 2.228614e-01 2.228614e-01 2.228614e-01 2.228614e-01 2.228614e-01 2.228614e-01 2.228614e-01 2.228614e-01 2.228614e-01 2.228614e-01 2.228614e-01 2.228614e-01 2.228614e-01 2.228614e-01 2.228614e-01 2.228614e-01 2.228614e-01 2.228614e-01 2.228614e-01 2.228614e-01 2.228614e-01 2.228614e-01 2.228614e-01 2.228614e-01 2.228614e-01 2.228614e-01 2.228614e-01 2.228614e-01 2.228614e-01 2.228614e-01 2.228614e-01 2.228614e-01 2.228614e-01 2.228614e-01 2.228614e-01 2.228614e-01 2.228614e-01 2.228614e-01 2.228614e-01 2.228614e-01 2.228614e-01 2.228614e-01 2.228614e-01 2.228614e-01 2.228614e-01 2.228614e-01 2.228614e-01 2.228614e-01 2.228614e-01 2.228614e-01 2.228614e-01 2.228614e-01 2.228614e-01 2.228614e-01 2.228614e-01 2.228614e-01 2.228614e-01 2.228614e-01 2.228614e-01 2.228614e-01 2.228614e-01 2.228614e-01 2.228614e-01 2.228614e-01 2.228614e-01 2.228614e-01 2.228614e-01 2.228614e-01 2.228614e-01 2.228614e-01 2.228614e-01 2.228614e-01 2.228614e-01 2.228614e-01 2.228614e-01 2.228614e-01 2.228614e-01 2.228614e-01 2.228614e-01 2.228614e-01 2.228614e-01 2.228614e-01 2.228614e-01 2.228614e-01 2.228614e-01 2.228614e-01 2.228614e-01 2.228614e-01 2.228614e-01 2.228614e-01 2.228614e-01 2.228614e-01 2.228614e-01 2.228614e-01 2.228614e-01 2.228614e-01 2.228614e-01 2.228614e-01 2.228614e-01 2.228614e-01 2.228614e-01 2.228614e-01 2.228614e-01 2.228614e-01 2.228614e-01 2.228614e-01 2.228614e-01 2.228614e-01 2.228614e-01 2.228614e-01 2.228614e-01 2.228614e-01 2.228614e-01 2.228614e-01 2.228614e-01 2.228614e-01 2.228614e-01 2.228614e-01 2.228614e-01 2.228614e-01 2.228614e-01 2.228614e-01 2.228614e-01 2.228614e-01 2.228614e-01 2.228614e-01 2.228614e-01 2.228614e-01 2.228614e-01 2.228614e-01 2.228614e-01 2.228614e-01 2.228614e-01 2.228614e-01 2.228614e-01 2.228614e-01 2.228614e-01 2.228614e-01 2.228614e-01 2.228614e-01 2.228614e-01 2.228614e-01 2.228614e-01 2.228614e-01 2.228614e-01 2.228614e-01 2.228614e-01 2.228614e-01 2.228614e-01 2.228614e-01 2.228614e-01 2.228614e-01 2.228614e-01 2.228614e-01 2.228614e-01 2.228614e-01 2.228614e-01 2.228614e-01 2.228614e-01 2.228614e-01 2.228614e-01 2.228614e-01 2.228614e-01 2.228614e-01 2.228614e-01 2.228614e-01 2.228614e-01 2.228614e-01 2.228614e-01 2.228614e-01 2.228614e-01 2.228614e-01 2.228614e-01 2.228614e-01 2.228614e-01 2.228614e-01 2.228614e-01 2.228614e-01 2.228614e-01 2.228614e-01 2.228614e-01 2.228614e-01 2.228614e-01 2.228614e-01 2.228614e-01 2.228614e-01 2.228614e-01 2.228614e-01 2.228614e-01 2.228614e-01 2.228614e-01 2.228614e-01 2.228614e-01 2.228614e-01 2.228614e-01 2.228614e-01 2.228614e-01 2.228614e-01 2.228614e-01 2.228614e-01 2.228614e-01 2.228614e-01 2.228614e-01 2.228614e-01 2.228614e-01 2.228614e-01 2.228614e-01 2.228614e-01 2.228614e-01 2.228614e-01 2.228614e-01 2.228614e-01 2.228614e-01 2.228614e-01 2.228614e-01 2.228614e-01 2.228614e-01 2.228614e-01 2.228614e-01 2.228614e-01 2.228614e-01 2.228614e-01 2.228614e-01 2.228614e-01 2.228614e-01 2.228614e-01 2.228614e-01 2.228614e-01 2.228614e-01 2.228614e-01 2.228614e-01 2.228614e-01 2.228614e-01 2.228614e-01 2.228614e-01 2.228614e-01 2.228614e-01 2.228614e-01 2.228614e-01 2.228614e-01 2.228614e-01 2.228614e-01 2.228614e-01 2.228614e-01 2.228614e-01 2.228614e-01 2.228614e-01 2.228614e-01 2.228614e-01 2.228614e-01 2.228614e-01 2.228614e-01 2.228614e-01 2.228614e-01 2.228614e-01 2.228614e-01 2.228614e-01 2.228614e-01 2.228614e-01 2.228614e-01 2.228614e-01 2.228614e-01 2.228614e-01 2.228614e-01 2.228614e-01 2.228614e-01 2.228614e-01 2.228614e-01 2.228614e-01 2.228614e-01 2.228614e-01 2.228614e-01 2.228614e-01 2.228614e-01 2.228614e-01 2.228614e-01 2.228614e-01 2.228614e-01 2.228614e-01 2.228614e-01 2.228614e-01 2.228614e-01 2.228614e-01 2.228614e-01 2.228614e-01 2.228614e-01 2.228614e-01 2.228614e-01 2.228614e-01 2.228614e-01 2.228614e-01 2.228614e-01 2.228614e-01 2.228614e-01 2.228614e-01 2.228614e-01 2.228614e-01 2.228614e-01 2.228614e-01 2.228614e-01 2.228614e-01 2.228614e-01 2.228614e-01 2.228614e-01 2.228614e-01 2.228614e-01 2.228614e-01 2.228614e-01 2.228614e-01 2.228614e-01 2.228614e-01 2.228614e-01 2.228614e-01 2.228614e-01 2.228614e-01 2.228614e-01 2.228614e-01 2.228614e-01 2.228614e-01 2.228614e-01 2.228614e-01 2.228614e-01 2.228614e-01 2.228614e-01 2.228614e-01 2.228614e-01 2.228614e-01 2.228614e-01 2.228614e-01 2.228614e-01 2.228614e-01 2.228614e-01 2.228614e-01 2.228614e-01 2.228614e-01 2.228614e-01 2.228614e-01 2.228614e-01 2.228614e-01 2.228614e-01 2.228614e-01 2.228614e-01 2.228614e-01 2.228614e-01 2.228614e-01 2.228614e-01 2.228614e-01 2.228614e-01 2.228614e-01 2.228614e-01 2.228614e-01 2.228614e-01 2.228614e-01 2.228614e-01 2.228614e-01 2.228614e-01 2.228614e-01 2.228614e-01 2.228614e-01 2.228614e-01 2.228614e-01 2.228614e-01 2.228614e-01 2.228614e-01 2.228614e-01 2.228614e-01 2.228614e-01 2.228614e-01 2.228614e-01 2.228614e-01 2.228614e-01 2.228614e-01 2.228614e-01 2.228614e-01 2.228614e-01 2.228614e-01 2.228614e-01 2.228614e-01 2.228614e-01 2.228614e-01 2.228614e-01 2.228614e-01 2.228614e-01 2.228614e-01 2.228614e-01 2.228614e-01 2.228614e-01 2.228614e-01 2.228614e-01 2.228614e-01 2.228614e-01 2.228614e-01 2.228614e-01 2.228614e-01 2.228614e-01 2.228614e-01 2.228614e-01 2.228614e-01 2.228614e-01 2.228614e-01 2.228614e-01 2.228614e-01 2.228614e-01 2.228614e-01 2.228614e-01 2.228614e-01 2.228614e-01 2.228614e-01 2.228614e-01 2.228614e-01 2.228614e-01 2.228614e-01 2.228614e-01 2.228614e-01 2.228614e-01 2.228614e-01 2.228614e-01 2.228614e-01 2.228614e-01 2.228614e-01 2.228614e-01 2.228614e-01 2.228614e-01 2.228614e-01 2.228614e-01 2.228614e-01 2.228614e-01 2.228614e-01 2.228614e-01 2.228614e-01 2.228614e-01 2.228614e-01 2.228614e-01 2.228614e-01 2.228614e-01 2.228614e-01 2.228614e-01 2.228614e-01 2.228614e-01 2.228614e-01 2.228614e-01 2.228614e-01 2.228614e-01 2.228614e-01 2.228614e-01 2.228614e-01 2.228614e-01 2.228614e-01 2.228614e-01 2.228614e-01 2.228614e-01 2.228614e-01 2.228614e-01 2.228614e-01 2.228614e-01 2.228614e-01 2.228614e-01 2.228614e-01 2.228614e-01 2.228614e-01 2.228614e-01 2.228614e-01 2.228614e-01 2.228614e-01 2.228614e-01 2.228614e-01 2.228614e-01 2.228614e-01 2.228614e-01 2.228614e-01 2.228614e-01 2.228614e-01 2.228614e-01 2.228614e-01 2.228614e-01 
7.095345e+04 3.078658e-01 3.034377e-01 2.958327e-01 2.469878e-01 2.469878e-01 2.469878e-01 2.469878e-01 2.468553e-01 2.452248e-01 2.447525e-01 2.422710e-01 2.422710e-01 2.317420e-01 2.256752e-01 2.233670e-01 2.233670e-01 2.232756e-01 2.232756e-01 2.232756e-01 2.232756e-01 2.232756e-01 2.232756e-01 2.232756e-01 2.232756e-01 2.229375e-01 2.228686e-01 2.228686e-01 2.228672e-01 2.228672e-01 2.228672e-01 2.228629e-01 2.228629e-01 2.228622e-01 2.228615e-01 2.228615e-01 2.228615e-01 2.228615e-01 2.228615e-01 2.228615e-01 2.228615e-01 2.228615e-01 2.228615e-01 2.228615e-01 2.228614e-01 2.228614e-01 2.228614e-01 2.228614e-01 2.228614e-01 2.228614e-01 2.228614e-01 2.228614e-01 2.228614e-01 2.228614e-01 2.228614e-01 2.228614e-01 2.228614e-01 2.228614e-01 2.228614e-01 2.228614e-01 2.228614e-01 2.228614e-01 2.228614e-01 2.228614e-01 2.228614e-01 2.228614e-01 2.228614e-01 2.228614e-01 2.228614e-01 2.228614e-01 2.228614e-01 2.228614e-01 2.228614e-01 2.228614e-01 2.228614e-01 2.228614e-01 2.228614e-01 2.228614e-01 2.228614e-01 2.228614e-01 2.228614e-01 2.228614e-01 2.228614e-01 2.228614e-01 2.228614e-01 2.228614e-01 2.228614e-01 2.228614e-01 2.228614e-01 2.228614e-01 2.228614e-01 2.228614e-01 2.228614e-01 2.228614e-01 2.228614e-01 2.228614e-01 2.228614e-01 2.228614e-01 2.228614e-01 2.228614e-01 2.228614e-01 2.228614e-01 2.228614e-01 2.228614e-01 2.228614e-01 2.228614e-01 2.228614e-01 2.228614e-01 2.228614e-01 2.228614e-01 2.228614e-01 2.228614e-01 2.228614e-01 2.228614e-01 2.228614e-01 2.228614e-01 2.228614e-01 2.228614e-01 2.228614e-01 2.228614e-01 2.228614e-01 2.228614e-01 2.228614e-01 2.228614e-01 2.228614e-01 2.228614e-01 2.228614e-01 2.228614e-01 2.228614e-01 2.228614e-01 2.228614e-01 2.228614e-01 2.228614e-01 2.228614e-01 2.228614e-01 2.228614e-01 2.228614e-01 2.228614e-01 2.228614e-01 2.228614e-01 2.228614e-01 2.228614e-01 2.228614e-01 2.228614e-01 2.228614e-01 2.228614e-01 2.228614e-01 2.228614e-01 2.228614e-01 2.228614e-01 2.228614e-01 2.228614e-01 2.228614e-01 2.228614e-01 2.228614e-01 2.228614e-01 2.228614e-01 2.228614e-01 2.228614e-01 2.228614e-01 2.228614e-01 2.228614e-01 2.228614e-01 2.228614e-01 2.228614e-01 2.228614e-01 2.228614e-01 2.228614e-01 2.228614e-01 2.228614e-01 2.228614e-01 2.228614e-01 2.228614e-01 2.228614e-01 2.228614e-01 2.228614e-01 2.228614e-01 2.228614e-01 2.228614e-01 2.228614e-01 2.228614e-01 2.228614e-01 2.228614e-01 2.228614e-01 2.228614e-01 2.228614e-01 2.228614e-01 2.228614e-01 2.228614e-01 2.228614e-01 2.228614e-01 2.228614e-01 2.228614e-01 2.228614e-01 2.228614e-01 2.228614e-01 2.228614e-01 2.228614e-01 2.228614e-01 2.228614e-01 2.228614e-01 2.228614e-01 2.228614e-01 2.228614e-01 2.228614e-01 2.228614e-01 2.228614e-01 2.228614e-01 2.228614e-01 2.228614e-01 2.228614e-01 2.228614e-01 2.228614e-01 2.228614e-01 2.228614e-01 2.228614e-01 2.228614e-01 2.228614e-01 2.228614e-01 2.228614e-01 2.228614e-01 2.228614e-01 2.228614e-01 2.228614e-01 2.228614e-01 2.228614e-01 2.228614e-01 2.228614e-01 2.228614e-01 2.228614e-01 2.228614e-01 2.228614e-01 2.228614e-01 2.228614e-01 2.228614e-01 2.228614e-01 2.228614e-01 2.228614e-01 2.228614e-01 2.228614e-01 2.228614e-01 2.228614e-01 2.228614e-01 2.228614e-01 2.228614e-01 2.228614e-01 2.228614e-01 2.228614e-01 2.228614e-01 2.228614e-01 2.228614e-01 2.228614e-01 2.228614e-01 2.228614e-01 2.228614e-01 2.228614e-01 2.228614e-01 2.228614e-01 2.228614e-01 2.228614e-01 2.228614e-01 2.228614e-01 2.228614e-01 2.228614e-01 2.228614e-01 2.228614e-01 2.228614e-01 2.228614e-01 2.228614e-01 2.228614e-01 2.228614e-01 2.228614e-01 2.228614e-01 2.228614e-01 2.228614e-01 2.228614e-01 2.228614e-01 2.228614e-01 2.228614e-01 2.228614e-01 2.228614e-01 2.228614e-01 2.228614e-01 2.228614e-01 2.228614e-01 2.228614e-01 2.228614e-01 2.228614e-01 2.228614e-01 2.228614e-01 2.228614e-01 2.228614e-01 2.228614e-01 2.228614e-01 2.228614e-01 2.228614e-01 2.228614e-01 2.228614e-01 2.228614e-01 2.228614e-01 2.228614e-01 2.228614e-01 2.228614e-01 2.228614e-01 2.228614e-01 2.228614e-01 2.228614e-01 2.228614e-01 2.228614e-01 2.228614e-01 2.228614e-01 2.228614e-01 2.228614e-01 2.228614e-01 2.228614e-01 2.228614e-01 2.228614e-01 2.228614e-01 2.228614e-01 2.228614e-01 2.228614e-01 2.228614e-01 2.228614e-01 2.228614e-01 2.228614e-01 2.228614e-01 2.228614e-01 2.228614e-01 2.228614e-01 2.228614e-01 2.228614e-01 2.228614e-01 2.228614e-01 2.228614e-01 2.228614e-01 2.228614e-01 2.228614e-01 2.228614e-01 2.228614e-01 2.228614e-01 2.228614e-01 2.228614e-01 2.228614e-01 2.228614e-01 2.228614e-01 2.228614e-01 2.228614e-01 2.228614e-01 2.228614e-01 2.228614e-01 2.228614e-01 2.228614e-01 2.228614e-01 2.228614e-01 2.228614e-01 2.228614e-01 2.228614e-01 2.228614e-01 2.228614e-01 2.228614e-01 2.228614e-01 2.228614e-01 2.228614e-01 2.228614e-01 2.228614e-01 2.228614e-01 2.228614e-01 2.228614e-01 2.228614e-01 2.228614e-01 2.228614e-01 2.228614e-01 2.228614e-01 2.228614e-01 2.228614e-01 2.228614e-01 2.228614e-01 2.228614e-01 2.228614e-01 2.228614e-01 2.228614e-01 2.228614e-01 2.228614e-01 2.228614e-01 2.228614e-01 2.228614e-01 2.228614e-01 2.228614e-01 2.228614e-01 2.228614e-01 2.228614e-01 2.228614e-01 2.228614e-01 2.228614e-01 2.228614e-01 2.228614e-01 2.228614e-01 2.228614e-01 2.228614e-01 2.228614e-01 2.228614e-01 2.228614e-01 2.228614e-01 2.228614e-01 2.228614e-01 2.228614e-01 2.228614e-01 2.228614e-01 2.228614e-01 2.228614e-01 2.228614e-01 2.228614e-01 2.228614e-01 2.228614e-01 2.228614e-01 2.228614e-01 2.228614e-01 2.228614e-01 2.228614e-01 2.228614e-01 2.228614e-01 2.228614e-01 2.228614e-01 2.228614e-01 2.228614e-01 2.228614e-01 2.228614e-01 2.228614e-01 2.228614e-01 2.228614e-01 2.228614e-01 2.228614e-01 2.228614e-01 2.228614e-01 2.228614e-01 2.228614e-01 2.228614e-01 2.228614e-01 2.228614e-01 2.228614e-01 2.228614e-01 2.228614e-01 2.228614e-01 2.228614e-01 2.228614e-01 2.228614e-01 2.228614e-01 2.228614e-01 2.228614e-01 2.228614e-01 2.228614e-01 2.228614e-01 2.228614e-01 2.228614e-01 2.228614e-01 2.228614e-01 2.228614e-01 2.228614e-01 2.228614e-01 2.228614e-01 2.228614e-01 2.228614e-01 2.228614e-01 2.228614e-01 2.228614e-01 2.228614e-01 2.228614e-01 2.228614e-01 2.228614e-01 2.228614e-01 2.228614e-01 2.228614e-01 2.228614e-01 2.228614e-01 2.228614e-01 2.228614e-01 2.228614e-01 2.228614e-01 2.228614e-01 2.228614e-01 2.228614e-01 2.228614e-01 2.228614e-01 2.228614e-01 2.228614e-01 2.228614e-01 2.228614e-01 2.228614e-01 2.228614e-01 2.228614e-01 2.228614e-01 2.228614e-01 2.228614e-01 2.228614e-01 2.228614e-01 2.228614e-01 2.228614e-01 2.228614e-01 2.228614e-01 2.228614e-01 2.228614e-01 2.228614e-01 2.228614e-01 2.228614e-01 2.228614e-01 2.228614e-01 2.228614e-01 2.228614e-01 2.228614e-01 2.228614e-01 2.228614e-01 2.228614e-01 2.228614e-01 2.228614e-01 2.228614e-01 2.228614e-01 2.228614e-01 2.228614e-01 2.228614e-01 2.228614e-01 2.228614e-01 2.228614e-01 2.228614e-01 2.228614e-01 2.228614e-01 2.228614e-01 2.228614e-01 2.228614e-01 2.228614e-01 2.228614e-01 2.228614e-01 2.228614e-01 2.228614e-01 2.228614e-01 2.228614e-01 2.228614e-01 2.228614e-01 2.228614e-01 2.228614e-01 2.228614e-01 2.228614e-01 2.228614e-01 2.228614e-01 2.228614e-01 2.228614e-01 2.228614e-01 2.228614e-01 2.228614e-01 2.228614e-01 2.228614e-01 2.228614e-01 2.228614e-01 2.228614e-01 2.228614e-01 2.228614e-01 2.228614e-01 2.228614e-01 2.228614e-01 2.228614e-01 2.228614e-01 2.228614e-01 2.228614e-01 2.228614e-01 2.228614e-01 2.228614e-01 2.228614e-01 2.228614e-01 2.228614e-01 2.228614e-01 2.228614e-01 2.228614e-01 2.228614e-01 2.228614e-01 2.228614e-01 2.228614e-01 2.228614e-01 2.228614e-01 2.228614e-01 2.228614e-01 2.228614e-01 2.228614e-01 2.228614e-01 2.228614e-01 2.228614e-01 2.228614e-01 2.228614e-01 2.228614e-01 2.228614e-01 2.228614e-01 2.228614e-01 2.228614e-01 2.228614e-01 2.228614e-01 2.228614e-01 2.228614e-01 2.228614e-01 2.228614e-01 2.228614e-01 2.228614e-01 2.228614e-01 2.228614e-01 2.228614e-01 2.228614e-01 2.228614e-01 2.228614e-01 2.228614e-01 2.228614e-01 2.228614e-01 2.228614e-01 2.228614e-01 2.228614e-01 2.228614e-01 2.228614e-01 2.228614e-01 2.228614e-01 2.228614e-01 2.228614e-01 2.228614e-01 2.228614e-01 2.228614e-01 2.228614e-01 2.228614e-01 2.228614e-01 2.228614e-01 2.228614e-01 2.228614e-01 2.228614e-01 2.228614e-01 2.228614e-01 2.228614e-01 2.228614e-01 2.228614e-01 2.228614e-01 2.228614e-01 2.228614e-01 2.228614e-01 2.228614e-01 2.228614e-01 2.228614e-01 2.228614e-01 2.228614e-01 2.228614e-01 2.228614e-01 2.228614e-01 2.228614e-01 2.228614e-01 2.228614e-01 2.228614e-01 2.228614e-01 2.228614e-01 2.228614e-01 2.228614e-01 2.228614e-01 2.228614e-01 2.228614e-01 2.228614e-01 2.228614e-01 2.228614e-01 2.228614e-01 2.228614e-01 2.228614e-01 2.228614e-01 2.228614e-01 2.228614e-01 2.228614e-01 2.228614e-01 2.228614e-01 2.228614e-01 2.228614e-01 2.228614e-01 2.228614e-01 2.228614e-01 2.228614e-01 2.228614e-01 2.228614e-01 2.228614e-01 2.228614e-01 2.228614e-01 2.228614e-01 2.228614e-01 2.228614e-01 2.228614e-01 2.228614e-01 2.228614e-01 2.228614e-01 2.228614e-01 2.228614e-01 2.228614e-01 2.228614e-01 2.228614e-01 2.228614e-01 2.228614e-01 2.228614e-01 2.228614e-01 2.228614e-01 2.228614e-01 2.228614e-01 2.228614e-01 2.228614e-01 2.228614e-01 2.228614e-01 2.228614e-01 2.228614e-01 2.228614e-01 2.228614e-01 2.228614e-01 2.228614e-01 2.228614e-01 2.228614e-01 2.228614e-01 2.228614e-01 2.228614e-01 2.228614e-01 2.228614e-01 2.228614e-01 2.228614e-01 2.228614e-01 2.228614e-01 2.228614e-01 2.228614e-01 2.228614e-01 2.228614e-01 2.228614e-01 2.228614e-01 2.228614e-01 2.228614e-01 2.228614e-01 2.228614e-01 2.228614e-01 2.228614e-01 2.228614e-01 2.228614e-01 2.228614e-01 2.228614e-01 2.228614e-01 2.228614e-01 2.228614e-01 2.228614e-01 2.228614e-01 2.228614e-01 2.228614e-01 2.228614e-01 2.228614e-01 2.228614e-01 2.228614e-01 2.228614e-01 2.228614e-01 2.228614e-01 2.228614e-01 2.228614e-01 2.228614e-01 2.228614e-01 2.228614e-01 2.228614e-01 2.228614e-01 2.228614e-01 2.228614e-01 2.228614e-01 2.228614e-01 2.228614e-01 2.228614e-01 2.228614e-01 2.228614e-01 2.228614e-01 2.228614e-01 2.228614e-01 2.228614e-01 2.228614e-01 2.228614e-01 2.228614e-01 2.228614e-01 2.228614e-01 2.228614e-01 2.228614e-01 2.228614e-01 2.228614e-01 2.228614e-01 2.228614e-01 2.228614e-01 2.228614e-01 2.228614e-01 2.228614e-01 2.228614e-01 2.228614e-01 2.228614e-01 2.228614e-01 2.228614e-01 2.228614e-01 2.228614e-01 2.228614e-01 2.228614e-01 2.228614e-01 2.228614e-01 2.228614e-01 2.228614e-01 2.228614e-01 2.228614e-01 2.228614e-01 2.228614e-01 2.228614e-01 2.228614e-01 2.228614e-01 2.228614e-01 2.228614e-01 2.228614e-01 2.228614e-01 2.228614e-01 2.228614e-01 2.228614e-01 2.228614e-01 2.228614e-01 2.228614e-01 2.228614e-01 2.228614e-01 2.228614e-01 2.228614e-01 2.228614e-01 2.228614e-01 2.228614e-01 2.228614e-01 2.228614e-01 2.228614e-01 2.228614e-01 2.228614e-01 2.228614e-01 2.228614e-01 2.228614e-01 2.228614e-01 2.228614e-01 2.228614e-01 2.228614e-01 2.228614e-01 2.228614e-01 2.228614e-01 2.228614e-01 2.228614e-01 2.228614e-01 2.228614e-01 2.228614e-01 2.228614e-01 2.228614e-01 2.228614e-01 2.228614e-01 2.228614e-01 2.228614e-01 2.228614e-01 2.228614e-01 2.228614e-01 2.228614e-01 2.228614e-01 2.228614e-01 2.228614e-01 2.228614e-01 2.228614e-01 2.228614e-01 2.228614e-01 2.228614e-01 2.228614e-01 2.228614e-01 2.228614e-01 2.228614e-01 2.228614e-01 2.228614e-01 2.228614e-01 2.228614e-01 2.228614e-01 2.228614e-01 2.228614e-01 2.228614e-01 2.228614e-01 2.228614e-01 2.228614e-01 2.228614e-01 2.228614e-01 2.228614e-01 2.228614e-01 2.228614e-01 2.228614e-01 2.228614e-01 2.228614e-01 2.228614e-01 2.228614e-01 2.228614e-01 2.228614e-01 2.228614e-01 2.228614e-01 2.228614e-01 2.228614e-01 2.228614e-01 2.228614e-01 2.228614e-01 2.228614e-01 2.228614e-01 2.228614e-01 2.228614e-01 2.228614e-01 2.228614e-01 2.228614e-01 2.228614e-01 2.228614e-01 2.228614e-01 2.228614e-01 2.228614e-01 2.228614e-01 2.228614e-01 2.228614e-01 2.228614e-01 2.228614e-01 2.228614e-01 2.228614e-01 2.228614e-01 2.228614e-01 2.228614e-01 2.228614e-01 2.228614e-01 2.228614e-01 2.228614e-01 2.228614e-01 2.228614e-01 2.228614e-01 2.228614e-01 2.228614e-01 2.228614e-01 2.228614e-01 2.228614e-01 2.228614e-01 2.228614e-01 2.228614e-01 2.228614e-01 2.228614e-01 2.228614e-01 2.228614e-01 2.228614e-01 2.228614e-01 2.228614e-01 2.228614e-01 2.228614e-01 2.228614e-01 2.228614e-01 2.228614e-01 2.228614e-01 2.228614e-01 2.228614e-01 2.228614e-01 2.228614e-01 2.228614e-01 2.228614e-01 2.228614e-01 2.228614e-01 2.228614e-01 2.228614e-01 2.228614e-01 2.228614e-01 2.228614e-01 2.228614e-01 2.228614e-01 2.228614e-01 2.228614e-01 2.228614e-01 2.228614e-01 2.228614e-01 2.228614e-01 2.228614e-01 2.228614e-01 2.228614e-01 2.228614e-01 2.228614e-01 2.228614e-01 2.228614e-01 2.228614e-01 2.228614e-01 2.228614e-01 2.228614e-01 2.228614e-01 2.228614e-01 2.228614e-01 2.228614e-01 2.228614e-01 2.228614e-01 2.228614e-01 2.228614e-01 2.228614e-01 2.228614e-01 2.228614e-01 2.228614e-01 2.228614e-01 2.228614e-01 2.228614e-01 2.228614e-01 2.228614e-01 2.228614e-01 2.228614e-01 2.228614e-01 2.228614e-01 2.228614e-01 2.228614e-01 2.228614e-01 2.228614e-01 2.228614e-01 2.228614e-01 
1.339838e+05 3.426737e+04 2.133204e+04 4.992266e+03 1.109846e+03 7.538487e+02 4.370739e-01 2.988886e-01 2.881269e-01 2.881269e-01 2.318317e-01 2.318317e-01 2.318317e-01 2.318317e-01 2.318317e-01 2.310206e-01 2.310206e-01 2.306979e-01 2.306979e-01 2.282162e-01 2.281191e-01 2.243996e-01 2.243996e-01 2.243996e-01 2.243996e-01 2.240332e-01 2.235936e-01 2.235936e-01 2.232307e-01 2.232252e-01 2.232010e-01 2.229064e-01 2.229064e-01 2.228896e-01 2.228740e-01 2.228740e-01 2.228740e-01 2.228620e-01 2.228620e-01 2.228620e-01 2.228620e-01 2.228620e-01 2.228620e-01 2.228620e-01 2.228620e-01 2.228620e-01 2.228618e-01 2.228618e-01 2.228617e-01 2.228617e-01 2.228616e-01 2.228616e-01 2.228616e-01 2.228616e-01 2.228614e-01 2.228614e-01 2.228614e-01 2.228614e-01 2.228614e-01 2.228614e-01 2.228614e-01 2.228614e-01 2.228614e-01 2.228614e-01 2.228614e-01 2.228614e-01 2.228614e-01 2.228614e-01 2.228614e-01 2.228614e-01 2.228614e-01 2.228614e-01 2.228614e-01 2.228614e-01 2.228614e-01 2.228614e-01 2.228614e-01 2.228614e-01 2.228614e-01 2.228614e-01 2.228614e-01 2.228614e-01 2.228614e-01 2.228614e-01 2.228614e-01 2.228614e-01 2.228614e-01 2.228614e-01 2.228614e-01 2.228614e-01 2.228614e-01 2.228614e-01 2.228614e-01 2.228614e-01 2.228614e-01 2.228614e-01 2.228614e-01 2.228614e-01 2.228614e-01 2.228614e-01 2.228614e-01 2.228614e-01 2.228614e-01 2.228614e-01 2.228614e-01 2.228614e-01 2.228614e-01 2.228614e-01 2.228614e-01 2.228614e-01 2.228614e-01 2.228614e-01 2.228614e-01 2.228614e-01 2.228614e-01 2.228614e-01 2.228614e-01 2.228614e-01 2.228614e-01 2.228614e-01 2.228614e-01 2.228614e-01 2.228614e-01 2.228614e-01 2.228614e-01 2.228614e-01 2.228614e-01 2.228614e-01 2.228614e-01 2.228614e-01 2.228614e-01 2.228614e-01 2.228614e-01 2.228614e-01 2.228614e-01 2.228614e-01 2.228614e-01 2.228614e-01 2.228614e-01 2.228614e-01 2.228614e-01 2.228614e-01 2.228614e-01 2.228614e-01 2.228614e-01 2.228614e-01 2.228614e-01 2.228614e-01 2.228614e-01 2.228614e-01 2.228614e-01 2.228614e-01 2.228614e-01 2.228614e-01 2.228614e-01 2.228614e-01 2.228614e-01 2.228614e-01 2.228614e-01 2.228614e-01 2.228614e-01 2.228614e-01 2.228614e-01 2.228614e-01 2.228614e-01 2.228614e-01 2.228614e-01 2.228614e-01 2.228614e-01 2.228614e-01 2.228614e-01 2.228614e-01 2.228614e-01 2.228614e-01 2.228614e-01 2.228614e-01 2.228614e-01 2.228614e-01 2.228614e-01 2.228614e-01 2.228614e-01 2.228614e-01 2.228614e-01 2.228614e-01 2.228614e-01 2.228614e-01 2.228614e-01 2.228614e-01 2.228614e-01 2.228614e-01 2.228614e-01 2.228614e-01 2.228614e-01 2.228614e-01 2.228614e-01 2.228614e-01 2.228614e-01 2.228614e-01 2.228614e-01 2.228614e-01 2.228614e-01 2.228614e-01 2.228614e-01 2.228614e-01 2.228614e-01 2.228614e-01 2.228614e-01 2.228614e-01 2.228614e-01 2.228614e-01 2.228614e-01 2.228614e-01 2.228614e-01 2.228614e-01 2.228614e-01 2.228614e-01 2.228614e-01 2.228614e-01 2.228614e-01 2.228614e-01 2.228614e-01 2.228614e-01 2.228614e-01 2.228614e-01 2.228614e-01 2.228614e-01 2.228614e-01 2.228614e-01 2.228614e-01 2.228614e-01 2.228614e-01 2.228614e-01 2.228614e-01 2.228614e-01 2.228614e-01 2.228614e-01 2.228614e-01 2.228614e-01 2.228614e-01 2.228614e-01 2.228614e-01 2.228614e-01 2.228614e-01 2.228614e-01 2.228614e-01 2.228614e-01 2.228614e-01 2.228614e-01 2.228614e-01 2.228614e-01 2.228614e-01 2.228614e-01 2.228614e-01 2.228614e-01 2.228614e-01 2.228614e-01 2.228614e-01 2.228614e-01 2.228614e-01 2.228614e-01 2.228614e-01 2.228614e-01 2.228614e-01 2.228614e-01 2.228614e-01 2.228614e-01 2.228614e-01 2.228614e-01 2.228614e-01 2.228614e-01 2.228614e-01 2.228614e-01 2.228614e-01 2.228614e-01 2.228614e-01 2.228614e-01 2.228614e-01 2.228614e-01 2.228614e-01 2.228614e-01 2.228614e-01 2.228614e-01 2.228614e-01 2.228614e-01 2.228614e-01 2.228614e-01 2.228614e-01 2.228614e-01 2.228614e-01 2.228614e-01 2.228614e-01 2.228614e-01 2.228614e-01 2.228614e-01 2.228614e-01 2.228614e-01 2.228614e-01 2.228614e-01 2.228614e-01 2.228614e-01 2.228614e-01 2.228614e-01 2.228614e-01 2.228614e-01 2.228614e-01 2.228614e-01 2.228614e-01 2.228614e-01 2.228614e-01 2.228614e-01 2.228614e-01 2.228614e-01 2.228614e-01 2.228614e-01 2.228614e-01 2.228614e-01 2.228614e-01 2.228614e-01 2.228614e-01 2.228614e-01 2.228614e-01 2.228614e-01 2.228614e-01 2.228614e-01 2.228614e-01 2.228614e-01 2.228614e-01 2.228614e-01 2.228614e-01 2.228614e-01 2.228614e-01 2.228614e-01 2.228614e-01 2.228614e-01 2.228614e-01 2.228614e-01 2.228614e-01 2.228614e-01 2.228614e-01 2.228614e-01 2.228614e-01 2.228614e-01 2.228614e-01 2.228614e-01 2.228614e-01 2.228614e-01 2.228614e-01 2.228614e-01 2.228614e-01 2.228614e-01 2.228614e-01 2.228614e-01 2.228614e-01 2.228614e-01 2.228614e-01 2.228614e-01 2.228614e-01 2.228614e-01 2.228614e-01 2.228614e-01 2.228614e-01 2.228614e-01 2.228614e-01 2.228614e-01 2.228614e-01 2.228614e-01 2.228614e-01 2.228614e-01 2.228614e-01 2.228614e-01 2.228614e-01 2.228614e-01 2.228614e-01 2.228614e-01 2.228614e-01 2.228614e-01 2.228614e-01 2.228614e-01 2.228614e-01 2.228614e-01 2.228614e-01 2.228614e-01 2.228614e-01 2.228614e-01 2.228614e-01 2.228614e-01 2.228614e-01 2.228614e-01 2.228614e-01 2.228614e-01 2.228614e-01 2.228614e-01 2.228614e-01 2.228614e-01 2.228614e-01 2.228614e-01 2.228614e-01 2.228614e-01 2.228614e-01 2.228614e-01 2.228614e-01 2.228614e-01 2.228614e-01 2.228614e-01 2.228614e-01 2.228614e-01 2.228614e-01 2.228614e-01 2.228614e-01 2.228614e-01 2.228614e-01 2.228614e-01 2.228614e-01 2.228614e-01 2.228614e-01 2.228614e-01 2.228614e-01 2.228614e-01 2.228614e-01 2.228614e-01 2.228614e-01 2.228614e-01 2.228614e-01 2.228614e-01 2.228614e-01 2.228614e-01 2.228614e-01 2.228614e-01 2.228614e-01 2.228614e-01 2.228614e-01 2.228614e-01 2.228614e-01 2.228614e-01 2.228614e-01 2.228614e-01 2.228614e-01 2.228614e-01 2.228614e-01 2.228614e-01 2.228614e-01 2.228614e-01 2.228614e-01 2.228614e-01 2.228614e-01 2.228614e-01 2.228614e-01 2.228614e-01 2.228614e-01 2.228614e-01 2.228614e-01 2.228614e-01 2.228614e-01 2.228614e-01 2.228614e-01 2.228614e-01 2.228614e-01 2.228614e-01 2.228614e-01 2.228614e-01 2.228614e-01 2.228614e-01 2.228614e-01 2.228614e-01 2.228614e-01 2.228614e-01 2.228614e-01 2.228614e-01 2.228614e-01 2.228614e-01 2.228614e-01 2.228614e-01 2.228614e-01 2.228614e-01 2.228614e-01 2.228614e-01 2.228614e-01 2.228614e-01 2.228614e-01 2.228614e-01 2.228614e-01 2.228614e-01 2.228614e-01 2.228614e-01 2.228614e-01 2.228614e-01 2.228614e-01 2.228614e-01 2.228614e-01 2.228614e-01 2.228614e-01 2.228614e-01 2.228614e-01 2.228614e-01 2.228614e-01 2.228614e-01 2.228614e-01 2.228614e-01 2.228614e-01 2.228614e-01 2.228614e-01 2.228614e-01 2.228614e-01 2.228614e-01 2.228614e-01 2.228614e-01 2.228614e-01 2.228614e-01 2.228614e-01 2.228614e-01 2.228614e-01 2.228614e-01 2.228614e-01 2.228614e-01 2.228614e-01 2.228614e-01 2.228614e-01 2.228614e-01 2.228614e-01 2.228614e-01 2.228614e-01 2.228614e-01 2.228614e-01 2.228614e-01 2.228614e-01 2.228614e-01 2.228614e-01 2.228614e-01 2.228614e-01 2.228614e-01 2.228614e-01 2.228614e-01 2.228614e-01 2.228614e-01 2.228614e-01 2.228614e-01 2.228614e-01 2.228614e-01 2.228614e-01 2.228614e-01 2.228614e-01 2.228614e-01 2.228614e-01 2.228614e-01 2.228614e-01 2.228614e-01 2.228614e-01 2.228614e-01 2.228614e-01 2.228614e-01 2.228614e-01 2.228614e-01 2.228614e-01 2.228614e-01 2.228614e-01 2.228614e-01 2.228614e-01 2.228614e-01 2.228614e-01 2.228614e-01 2.228614e-01 2.228614e-01 2.228614e-01 2.228614e-01 2.228614e-01 2.228614e-01 2.228614e-01 2.228614e-01 2.228614e-01 2.228614e-01 2.228614e-01 2.228614e-01 2.228614e-01 2.228614e-01 2.228614e-01 2.228614e-01 2.228614e-01 2.228614e-01 2.228614e-01 2.228614e-01 2.228614e-01 2.228614e-01 2.228614e-01 2.228614e-01 2.228614e-01 2.228614e-01 2.228614e-01 2.228614e-01 2.228614e-01 2.228614e-01 2.228614e-01 2.228614e-01 2.228614e-01 2.228614e-01 2.228614e-01 2.228614e-01 2.228614e-01 2.228614e-01 2.228614e-01 2.228614e-01 2.228614e-01 2.228614e-01 2.228614e-01 2.228614e-01 2.228614e-01 2.228614e-01 2.228614e-01 2.228614e-01 2.228614e-01 2.228614e-01 2.228614e-01 2.228614e-01 2.228614e-01 2.228614e-01 2.228614e-01 2.228614e-01 2.228614e-01 2.228614e-01 2.228614e-01 2.228614e-01 2.228614e-01 2.228614e-01 2.228614e-01 2.228614e-01 2.228614e-01 2.228614e-01 2.228614e-01 2.228614e-01 2.228614e-01 2.228614e-01 2.228614e-01 2.228614e-01 2.228614e-01 2.228614e-01 2.228614e-01 2.228614e-01 2.228614e-01 2.228614e-01 2.228614e-01 2.228614e-01 2.228614e-01 2.228614e-01 2.228614e-01 2.228614e-01 2.228614e-01 2.228614e-01 2.228614e-01 2.228614e-01 2.228614e-01 2.228614e-01 2.228614e-01 2.228614e-01 2.228614e-01 2.228614e-01 2.228614e-01 2.228614e-01 2.228614e-01 2.228614e-01 2.228614e-01 2.228614e-01 2.228614e-01 2.228614e-01 2.228614e-01 2.228614e-01 2.228614e-01 2.228614e-01 2.228614e-01 2.228614e-01 2.228614e-01 2.228614e-01 2.228614e-01 2.228614e-01 2.228614e-01 2.228614e-01 2.228614e-01 2.228614e-01 2.228614e-01 2.228614e-01 2.228614e-01 2.228614e-01 2.228614e-01 2.228614e-01 2.228614e-01 2.228614e-01 2.228614e-01 2.228614e-01 2.228614e-01 2.228614e-01 2.228614e-01 2.228614e-01 2.228614e-01 2.228614e-01 2.228614e-01 2.228614e-01 2.228614e-01 2.228614e-01 2.228614e-01 2.228614e-01 2.228614e-01 2.228614e-01 2.228614e-01 2.228614e-01 2.228614e-01 2.228614e-01 2.228614e-01 2.228614e-01 2.228614e-01 2.228614e-01 2.228614e-01 2.228614e-01 2.228614e-01 2.228614e-01 2.228614e-01 2.228614e-01 2.228614e-01 2.228614e-01 2.228614e-01 2.228614e-01 2.228614e-01 2.228614e-01 2.228614e-01 2.228614e-01 2.228614e-01 2.228614e-01 2.228614e-01 2.228614e-01 2.228614e-01 2.228614e-01 2.228614e-01 2.228614e-01 2.228614e-01 2.228614e-01 2.228614e-01 2.228614e-01 2.228614e-01 2.228614e-01 2.228614e-01 2.228614e-01 2.228614e-01 2.228614e-01 2.228614e-01 2.228614e-01 2.228614e-01 2.228614e-01 2.228614e-01 2.228614e-01 2.228614e-01 2.228614e-01 2.228614e-01 2.228614e-01 2.228614e-01 2.228614e-01 2.228614e-01 2.228614e-01 2.228614e-01 2.228614e-01 2.228614e-01 2.228614e-01 2.228614e-01 2.228614e-01 2.228614e-01 2.228614e-01 2.228614e-01 2.228614e-01 2.228614e-01 2.228614e-01 2.228614e-01 2.228614e-01 2.228614e-01 2.228614e-01 2.228614e-01 2.228614e-01 2.228614e-01 2.228614e-01 2.228614e-01 2.228614e-01 2.228614e-01 2.228614e-01 2.228614e-01 2.228614e-01 2.228614e-01 2.228614e-01 2.228614e-01 2.228614e-01 2.228614e-01 2.228614e-01 2.228614e-01 2.228614e-01 2.228614e-01 2.228614e-01 2.228614e-01 2.228614e-01 2.228614e-01 2.228614e-01 2.228614e-01 2.228614e-01 2.228614e-01 2.228614e-01 2.228614e-01 2.228614e-01 2.228614e-01 2.228614e-01 2.228614e-01 2.228614e-01 2.228614e-01 2.228614e-01 2.228614e-01 2.228614e-01 2.228614e-01 2.228614e-01 2.228614e-01 2.228614e-01 2.228614e-01 2.228614e-01 2.228614e-01 2.228614e-01 2.228614e-01 2.228614e-01 2.228614e-01 2.228614e-01 2.228614e-01 2.228614e-01 2.228614e-01 2.228614e-01 2.228614e-01 2.228614e-01 2.228614e-01 2.228614e-01 2.228614e-01 2.228614e-01 2.228614e-01 2.228614e-01 2.228614e-01 2.228614e-01 2.228614e-01 2.228614e-01 2.228614e-01 2.228614e-01 2.228614e-01 2.228614e-01 2.228614e-01 2.228614e-01 2.228614e-01 2.228614e-01 2.228614e-01 2.228614e-01 2.228614e-01 2.228614e-01 2.228614e-01 2.228614e-01 2.228614e-01 2.228614e-01 2.228614e-01 2.228614e-01 2.228614e-01 2.228614e-01 2.228614e-01 2.228614e-01 2.228614e-01 2.228614e-01 2.228614e-01 2.228614e-01 2.228614e-01 2.228614e-01 2.228614e-01 2.228614e-01 2.228614e-01 2.228614e-01 2.228614e-01 2.228614e-01 2.228614e-01 2.228614e-01 2.228614e-01 2.228614e-01 2.228614e-01 2.228614e-01 2.228614e-01 2.228614e-01 2.228614e-01 2.228614e-01 2.228614e-01 2.228614e-01 2.228614e-01 2.228614e-01 2.228614e-01 2.228614e-01 2.228614e-01 2.228614e-01 2.228614e-01 2.228614e-01 2.228614e-01 2.228614e-01 2.228614e-01 2.228614e-01 2.228614e-01 2.228614e-01 2.228614e-01 2.228614e-01 2.228614e-01 2.228614e-01 2.228614e-01 2.228614e-01 2.228614e-01 2.228614e-01 2.228614e-01 2.228614e-01 2.228614e-01 2.228614e-01 2.228614e-01 2.228614e-01 2.228614e-01 2.228614e-01 2.228614e-01 2.228614e-01 2.228614e-01 2.228614e-01 2.228614e-01 2.228614e-01 2.228614e-01 2.228614e-01 2.228614e-01 2.228614e-01 2.228614e-01 2.228614e-01 2.228614e-01 2.228614e-01 2.228614e-01 2.228614e-01 2.228614e-01 2.228614e-01 2.228614e-01 2.228614e-01 2.228614e-01 2.228614e-01 2.228614e-01 2.228614e-01 2.228614e-01 2.228614e-01 2.228614e-01 2.228614e-01 2.228614e-01 2.228614e-01 2.228614e-01 2.228614e-01 2.228614e-01 2.228614e-01 2.228614e-01 2.228614e-01 2.228614e-01 2.228614e-01 2.228614e-01 2.228614e-01 2.228614e-01 2.228614e-01 2.228614e-01 2.228614e-01 2.228614e-01 2.228614e-01 2.228614e-01 2.228614e-01 2.228614e-01 2.228614e-01 2.228614e-01 2.228614e-01 2.228614e-01 2.228614e-01 2.228614e-01 2.228614e-01 2.228614e-01 2.228614e-01 2.228614e-01 2.228614e-01 2.228614e-01 2.228614e-01 2.228614e-01 2.228614e-01 2.228614e-01 2.228614e-01 2.228614e-01 2.228614e-01 2.228614e-01 2.228614e-01 2.228614e-01 2.228614e-01 2.228614e-01 2.228614e-01 2.228614e-01 2.228614e-01 2.228614e-01 2.228614e-01 2.228614e-01 2.228614e-01 2.228614e-01 2.228614e-01 2.228614e-01 2.228614e-01 2.228614e-01 2.228614e-01 2.228614e-01 2.228614e-01 
1.189424e+05 3.375902e+04 2.820231e+03 4.231075e-01 3.289413e-01 3.001080e-01 3.001080e-01 2.998583e-01 2.993551e-01 2.982988e-01 2.976585e-01 2.645183e-01 2.645183e-01 2.645183e-01 2.598597e-01 2.598597e-01 2.598597e-01 2.598597e-01 2.598308e-01 2.540459e-01 2.483044e-01 2.320673e-01 2.303101e-01 2.258097e-01 2.258097e-01 2.239794e-01 2.239794e-01 2.239794e-01 2.239794e-01 2.239794e-01 2.236399e-01 2.234489e-01 2.234489e-01 2.233483e-01 2.233483e-01 2.233483e-01 2.233483e-01 2.228667e-01 2.228667e-01 2.228667e-01 2.228667e-01 2.228660e-01 2.228660e-01 2.228660e-01 2.228640e-01 2.228640e-01 2.228640e-01 2.228640e-01 2.228640e-01 2.228632e-01 2.228627e-01 2.228627e-01 2.228619e-01 2.228615e-01 2.228615e-01 2.228615e-01 2.228615e-01 2.228615e-01 2.228615e-01 2.228615e-01 2.228615e-01 2.228614e-01 2.228614e-01 2.228614e-01 2.228614e-01 2.228614e-01 2.228614e-01 2.228614e-01 2.228614e-01 2.228614e-01 2.228614e-01 2.228614e-01 2.228614e-01 2.228614e-01 2.228614e-01 2.228614e-01 2.228614e-01 2.228614e-01 2.228614e-01 2.228614e-01 2.228614e-01 2.228614e-01 2.228614e-01 2.228614e-01 2.228614e-01 2.228614e-01 2.228614e-01 2.228614e-01 2.228614e-01 2.228614e-01 2.228614e-01 2.228614e-01 2.228614e-01 2.228614e-01 2.228614e-01 2.228614e-01 2.228614e-01 2.228614e-01 2.228614e-01 2.228614e-01 2.228614e-01 2.228614e-01 2.228614e-01 2.228614e-01 2.228614e-01 2.228614e-01 2.228614e-01 2.228614e-01 2.228614e-01 2.228614e-01 2.228614e-01 2.228614e-01 2.228614e-01 2.228614e-01 2.228614e-01 2.228614e-01 2.228614e-01 2.228614e-01 2.228614e-01 2.228614e-01 2.228614e-01 2.228614e-01 2.228614e-01 2.228614e-01 2.228614e-01 2.228614e-01 2.228614e-01 2.228614e-01 2.228614e-01 2.228614e-01 2.228614e-01 2.228614e-01 2.228614e-01 2.228614e-01 2.228614e-01 2.228614e-01 2.228614e-01 2.228614e-01 2.228614e-01 2.228614e-01 2.228614e-01 2.228614e-01 2.228614e-01 2.228614e-01 2.228614e-01 2.228614e-01 2.228614e-01 2.228614e-01 2.228614e-01 2.228614e-01 2.228614e-01 2.228614e-01 2.228614e-01 2.228614e-01 2.228614e-01 2.228614e-01 2.228614e-01 2.228614e-01 2.228614e-01 2.228614e-01 2.228614e-01 2.228614e-01 2.228614e-01 2.228614e-01 2.228614e-01 2.228614e-01 2.228614e-01 2.228614e-01 2.228614e-01 2.228614e-01 2.228614e-01 2.228614e-01 2.228614e-01 2.228614e-01 2.228614e-01 2.228614e-01 2.228614e-01 2.228614e-01 2.228614e-01 2.228614e-01 2.228614e-01 2.228614e-01 2.228614e-01 2.228614e-01 2.228614e-01 2.228614e-01 2.228614e-01 2.228614e-01 2.228614e-01 2.228614e-01 2.228614e-01 2.228614e-01 2.228614e-01 2.228614e-01 2.228614e-01 2.228614e-01 2.228614e-01 2.228614e-01 2.228614e-01 2.228614e-01 2.228614e-01 2.228614e-01 2.228614e-01 2.228614e-01 2.228614e-01 2.228614e-01 2.228614e-01 2.228614e-01 2.228614e-01 2.228614e-01 2.228614e-01 2.228614e-01 2.228614e-01 2.228614e-01 2.228614e-01 2.228614e-01 2.228614e-01 2.228614e-01 2.228614e-01 2.228614e-01 2.228614e-01 2.228614e-01 2.228614e-01 2.228614e-01 2.228614e-01 2.228614e-01 2.228614e-01 2.228614e-01 2.228614e-01 2.228614e-01 2.228614e-01 2.228614e-01 2.228614e-01 2.228614e-01 2.228614e-01 2.228614e-01 2.228614e-01 2.228614e-01 2.228614e-01 2.228614e-01 2.228614e-01 2.228614e-01 2.228614e-01 2.228614e-01 2.228614e-01 2.228614e-01 2.228614e-01 2.228614e-01 2.228614e-01 2.228614e-01 2.228614e-01 2.228614e-01 2.228614e-01 2.228614e-01 2.228614e-01 2.228614e-01 2.228614e-01 2.228614e-01 2.228614e-01 2.228614e-01 2.228614e-01 2.228614e-01 2.228614e-01 2.228614e-01 2.228614e-01 2.228614e-01 2.228614e-01 2.228614e-01 2.228614e-01 2.228614e-01 2.228614e-01 2.228614e-01 2.228614e-01 2.228614e-01 2.228614e-01 2.228614e-01 2.228614e-01 2.228614e-01 2.228614e-01 2.228614e-01 2.228614e-01 2.228614e-01 2.228614e-01 2.228614e-01 2.228614e-01 2.228614e-01 2.228614e-01 2.228614e-01 2.228614e-01 2.228614e-01 2.228614e-01 2.228614e-01 2.228614e-01 2.228614e-01 2.228614e-01 2.228614e-01 2.228614e-01 2.228614e-01 2.228614e-01 2.228614e-01 2.228614e-01 2.228614e-01 2.228614e-01 2.228614e-01 2.228614e-01 2.228614e-01 2.228614e-01 2.228614e-01 2.228614e-01 2.228614e-01 2.228614e-01 2.228614e-01 2.228614e-01 2.228614e-01 2.228614e-01 2.228614e-01 2.228614e-01 2.228614e-01 2.228614e-01 2.228614e-01 2.228614e-01 2.228614e-01 2.228614e-01 2.228614e-01 2.228614e-01 2.228614e-01 2.228614e-01 2.228614e-01 2.228614e-01 2.228614e-01 2.228614e-01 2.228614e-01 2.228614e-01 2.228614e-01 2.228614e-01 2.228614e-01 2.228614e-01 2.228614e-01 2.228614e-01 2.228614e-01 2.228614e-01 2.228614e-01 2.228614e-01 2.228614e-01 2.228614e-01 2.228614e-01 2.228614e-01 2.228614e-01 2.228614e-01 2.228614e-01 2.228614e-01 2.228614e-01 2.228614e-01 2.228614e-01 2.228614e-01 2.228614e-01 2.228614e-01 2.228614e-01 2.228614e-01 2.228614e-01 2.228614e-01 2.228614e-01 2.228614e-01 2.228614e-01 2.228614e-01 2.228614e-01 2.228614e-01 2.228614e-01 2.228614e-01 2.228614e-01 2.228614e-01 2.228614e-01 2.228614e-01 2.228614e-01 2.228614e-01 2.228614e-01 2.228614e-01 2.228614e-01 2.228614e-01 2.228614e-01 2.228614e-01 2.228614e-01 2.228614e-01 2.228614e-01 2.228614e-01 2.228614e-01 2.228614e-01 2.228614e-01 2.228614e-01 2.228614e-01 2.228614e-01 2.228614e-01 2.228614e-01 2.228614e-01 2.228614e-01 2.228614e-01 2.228614e-01 2.228614e-01 2.228614e-01 2.228614e-01 2.228614e-01 2.228614e-01 2.228614e-01 2.228614e-01 2.228614e-01 2.228614e-01 2.228614e-01 2.228614e-01 2.228614e-01 2.228614e-01 2.228614e-01 2.228614e-01 2.228614e-01 2.228614e-01 2.228614e-01 2.228614e-01 2.228614e-01 2.228614e-01 2.228614e-01 2.228614e-01 2.228614e-01 2.228614e-01 2.228614e-01 2.228614e-01 2.228614e-01 2.228614e-01 2.228614e-01 2.228614e-01 2.228614e-01 2.228614e-01 2.228614e-01 2.228614e-01 2.228614e-01 2.228614e-01 2.228614e-01 2.228614e-01 2.228614e-01 2.228614e-01 2.228614e-01 2.228614e-01 2.228614e-01 2.228614e-01 2.228614e-01 2.228614e-01 2.228614e-01 2.228614e-01 2.228614e-01 2.228614e-01 2.228614e-01 2.228614e-01 2.228614e-01 2.228614e-01 2.228614e-01 2.228614e-01 2.228614e-01 2.228614e-01 2.228614e-01 2.228614e-01 2.228614e-01 2.228614e-01 2.228614e-01 2.228614e-01 2.228614e-01 2.228614e-01 2.228614e-01 2.228614e-01 2.228614e-01 2.228614e-01 2.228614e-01 2.228614e-01 2.228614e-01 2.228614e-01 2.228614e-01 2.228614e-01 2.228614e-01 2.228614e-01 2.228614e-01 2.228614e-01 2.228614e-01 2.228614e-01 2.228614e-01 2.228614e-01 2.228614e-01 2.228614e-01 2.228614e-01 2.228614e-01 2.228614e-01 2.228614e-01 2.228614e-01 2.228614e-01 2.228614e-01 2.228614e-01 2.228614e-01 2.228614e-01 2.228614e-01 2.228614e-01 2.228614e-01 2.228614e-01 2.228614e-01 2.228614e-01 2.228614e-01 2.228614e-01 2.228614e-01 2.228614e-01 2.228614e-01 2.228614e-01 2.228614e-01 2.228614e-01 2.228614e-01 2.228614e-01 2.228614e-01 2.228614e-01 2.228614e-01 2.228614e-01 2.228614e-01 2.228614e-01 2.228614e-01 2.228614e-01 2.228614e-01 2.228614e-01 2.228614e-01 2.228614e-01 2.228614e-01 2.228614e-01 2.228614e-01 2.228614e-01 2.228614e-01 2.228614e-01 2.228614e-01 2.228614e-01 2.228614e-01 2.228614e-01 2.228614e-01 2.228614e-01 2.228614e-01 2.228614e-01 2.228614e-01 2.228614e-01 2.228614e-01 2.228614e-01 2.228614e-01 2.228614e-01 2.228614e-01 2.228614e-01 2.228614e-01 2.228614e-01 2.228614e-01 2.228614e-01 2.228614e-01 2.228614e-01 2.228614e-01 2.228614e-01 2.228614e-01 2.228614e-01 2.228614e-01 2.228614e-01 2.228614e-01 2.228614e-01 2.228614e-01 2.228614e-01 2.228614e-01 2.228614e-01 2.228614e-01 2.228614e-01 2.228614e-01 2.228614e-01 2.228614e-01 2.228614e-01 2.228614e-01 2.228614e-01 2.228614e-01 2.228614e-01 2.228614e-01 2.228614e-01 2.228614e-01 2.228614e-01 2.228614e-01 2.228614e-01 2.228614e-01 2.228614e-01 2.228614e-01 2.228614e-01 2.228614e-01 2.228614e-01 2.228614e-01 2.228614e-01 2.228614e-01 2.228614e-01 2.228614e-01 2.228614e-01 2.228614e-01 2.228614e-01 2.228614e-01 2.228614e-01 2.228614e-01 2.228614e-01 2.228614e-01 2.228614e-01 2.228614e-01 2.228614e-01 2.228614e-01 2.228614e-01 2.228614e-01 2.228614e-01 2.228614e-01 2.228614e-01 2.228614e-01 2.228614e-01 2.228614e-01 2.228614e-01 2.228614e-01 2.228614e-01 2.228614e-01 2.228614e-01 2.228614e-01 2.228614e-01 2.228614e-01 2.228614e-01 2.228614e-01 2.228614e-01 2.228614e-01 2.228614e-01 2.228614e-01 2.228614e-01 2.228614e-01 2.228614e-01 2.228614e-01 2.228614e-01 2.228614e-01 2.228614e-01 2.228614e-01 2.228614e-01 2.228614e-01 2.228614e-01 2.228614e-01 2.228614e-01 2.228614e-01 2.228614e-01 2.228614e-01 2.228614e-01 2.228614e-01 2.228614e-01 2.228614e-01 2.228614e-01 2.228614e-01 2.228614e-01 2.228614e-01 2.228614e-01 2.228614e-01 2.228614e-01 2.228614e-01 2.228614e-01 2.228614e-01 2.228614e-01 2.228614e-01 2.228614e-01 2.228614e-01 2.228614e-01 2.228614e-01 2.228614e-01 2.228614e-01 2.228614e-01 2.228614e-01 2.228614e-01 2.228614e-01 2.228614e-01 2.228614e-01 2.228614e-01 2.228614e-01 2.228614e-01 2.228614e-01 2.228614e-01 2.228614e-01 2.228614e-01 2.228614e-01 2.228614e-01 2.228614e-01 2.228614e-01 2.228614e-01 2.228614e-01 2.228614e-01 2.228614e-01 2.228614e-01 2.228614e-01 2.228614e-01 2.228614e-01 2.228614e-01 2.228614e-01 2.228614e-01 2.228614e-01 2.228614e-01 2.228614e-01 2.228614e-01 2.228614e-01 2.228614e-01 2.228614e-01 2.228614e-01 2.228614e-01 2.228614e-01 2.228614e-01 2.228614e-01 2.228614e-01 2.228614e-01 2.228614e-01 2.228614e-01 2.228614e-01 2.228614e-01 2.228614e-01 2.228614e-01 2.228614e-01 2.228614e-01 2.228614e-01 2.228614e-01 2.228614e-01 2.228614e-01 2.228614e-01 2.228614e-01 2.228614e-01 2.228614e-01 2.228614e-01 2.228614e-01 2.228614e-01 2.228614e-01 2.228614e-01 2.228614e-01 2.228614e-01 2.228614e-01 2.228614e-01 2.228614e-01 2.228614e-01 2.228614e-01 2.228614e-01 2.228614e-01 2.228614e-01 2.228614e-01 2.228614e-01 2.228614e-01 2.228614e-01 2.228614e-01 2.228614e-01 2.228614e-01 2.228614e-01 2.228614e-01 2.228614e-01 2.228614e-01 2.228614e-01 2.228614e-01 2.228614e-01 2.228614e-01 2.228614e-01 2.228614e-01 2.228614e-01 2.228614e-01 2.228614e-01 2.228614e-01 2.228614e-01 2.228614e-01 2.228614e-01 2.228614e-01 2.228614e-01 2.228614e-01 2.228614e-01 2.228614e-01 2.228614e-01 2.228614e-01 2.228614e-01 2.228614e-01 2.228614e-01 2.228614e-01 2.228614e-01 2.228614e-01 2.228614e-01 2.228614e-01 2.228614e-01 2.228614e-01 2.228614e-01 2.228614e-01 2.228614e-01 2.228614e-01 2.228614e-01 2.228614e-01 2.228614e-01 2.228614e-01 2.228614e-01 2.228614e-01 2.228614e-01 2.228614e-01 2.228614e-01 2.228614e-01 2.228614e-01 2.228614e-01 2.228614e-01 2.228614e-01 2.228614e-01 2.228614e-01 2.228614e-01 2.228614e-01 2.228614e-01 2.228614e-01 2.228614e-01 2.228614e-01 2.228614e-01 2.228614e-01 2.228614e-01 2.228614e-01 2.228614e-01 2.228614e-01 2.228614e-01 2.228614e-01 2.228614e-01 2.228614e-01 2.228614e-01 2.228614e-01 2.228614e-01 2.228614e-01 2.228614e-01 2.228614e-01 2.228614e-01 2.228614e-01 2.228614e-01 2.228614e-01 2.228614e-01 2.228614e-01 2.228614e-01 2.228614e-01 2.228614e-01 2.228614e-01 2.228614e-01 2.228614e-01 2.228614e-01 2.228614e-01 2.228614e-01 2.228614e-01 2.228614e-01 2.228614e-01 2.228614e-01 2.228614e-01 2.228614e-01 2.228614e-01 2.228614e-01 2.228614e-01 2.228614e-01 2.228614e-01 2.228614e-01 2.228614e-01 2.228614e-01 2.228614e-01 2.228614e-01 2.228614e-01 2.228614e-01 2.228614e-01 2.228614e-01 2.228614e-01 2.228614e-01 2.228614e-01 2.228614e-01 2.228614e-01 2.228614e-01 2.228614e-01 2.228614e-01 2.228614e-01 2.228614e-01 2.228614e-01 2.228614e-01 2.228614e-01 2.228614e-01 2.228614e-01 2.228614e-01 2.228614e-01 2.228614e-01 2.228614e-01 2.228614e-01 2.228614e-01 2.228614e-01 2.228614e-01 2.228614e-01 2.228614e-01 2.228614e-01 2.228614e-01 2.228614e-01 2.228614e-01 2.228614e-01 2.228614e-01 2.228614e-01 2.228614e-01 2.228614e-01 2.228614e-01 2.228614e-01 2.228614e-01 2.228614e-01 2.228614e-01 2.228614e-01 2.228614e-01 2.228614e-01 2.228614e-01 2.228614e-01 2.228614e-01 2.228614e-01 2.228614e-01 2.228614e-01 2.228614e-01 2.228614e-01 2.228614e-01 2.228614e-01 2.228614e-01 2.228614e-01 2.228614e-01 2.228614e-01 2.228614e-01 2.228614e-01 2.228614e-01 2.228614e-01 2.228614e-01 2.228614e-01 2.228614e-01 2.228614e-01 2.228614e-01 2.228614e-01 2.228614e-01 2.228614e-01 2.228614e-01 2.228614e-01 2.228614e-01 2.228614e-01 2.228614e-01 2.228614e-01 2.228614e-01 2.228614e-01 2.228614e-01 2.228614e-01 2.228614e-01 2.228614e-01 2.228614e-01 2.228614e-01 2.228614e-01 2.228614e-01 2.228614e-01 2.228614e-01 2.228614e-01 2.228614e-01 2.228614e-01 2.228614e-01 2.228614e-01 2.228614e-01 2.228614e-01 2.228614e-01 2.228614e-01 2.228614e-01 2.228614e-01 2.228614e-01 2.228614e-01 2.228614e-01 2.228614e-01 2.228614e-01 2.228614e-01 2.228614e-01 2.228614e-01 2.228614e-01 2.228614e-01 2.228614e-01 2.228614e-01 2.228614e-01 2.228614e-01 2.228614e-01 2.228614e-01 2.228614e-01 2.228614e-01 2.228614e-01 2.228614e-01 2.228614e-01 2.228614e-01 2.228614e-01 2.228614e-01 2.228614e-01 2.228614e-01 2.228614e-01 2.228614e-01 2.228614e-01 2.228614e-01 2.228614e-01 2.228614e-01 2.228614e-01 2.228614e-01 2.228614e-01 2.228614e-01 2.228614e-01 2.228614e-01 2.228614e-01 2.228614e-01 2.228614e-01 2.228614e-01 2.228614e-01 2.228614e-01 2.228614e-01 2.228614e-01 2.228614e-01 2.228614e-01 2.228614e-01 2.228614e-01 2.228614e-01 
1.501299e+05 3.609493e+04 3.609493e+04 3.609932e+03 3.029996e-01 2.963061e-01 2.954169e-01 2.913953e-01 2.913953e-01 2.848677e-01 2.741629e-01 2.741629e-01 2.633445e-01 2.633445e-01 2.595320e-01 2.591687e-01 2.591687e-01 2.476357e-01 2.476357e-01 2.424192e-01 2.424192e-01 2.419571e-01 2.416583e-01 2.402705e-01 2.378290e-01 2.331937e-01 2.320284e-01 2.303476e-01 2.292932e-01 2.266858e-01 2.246047e-01 2.246047e-01 2.246047e-01 2.240837e-01 2.240837e-01 2.240837e-01 2.240837e-01 2.234927e-01 2.232072e-01 2.232072e-01 2.229127e-01 2.229007e-01 2.228885e-01 2.228649e-01 2.228649e-01 2.228649e-01 2.228649e-01 2.228649e-01 2.228649e-01 2.228649e-01 2.228646e-01 2.228617e-01 2.228617e-01 2.228617e-01 2.228617e-01 2.228617e-01 2.228616e-01 2.228616e-01 2.228616e-01 2.228616e-01 2.228616e-01 2.228616e-01 2.228614e-01 2.228614e-01 2.228614e-01 2.228614e-01 2.228614e-01 2.228614e-01 2.228614e-01 2.228614e-01 2.228614e-01 2.228614e-01 2.228614e-01 2.228614e-01 2.228614e-01 2.228614e-01 2.228614e-01 2.228614e-01 2.228614e-01 2.228614e-01 2.228614e-01 2.228614e-01 2.228614e-01 2.228614e-01 2.228614e-01 2.228614e-01 2.228614e-01 2.228614e-01 2.228614e-01 2.228614e-01 2.228614e-01 2.228614e-01 2.228614e-01 2.228614e-01 2.228614e-01 2.228614e-01 2.228614e-01 2.228614e-01 2.228614e-01 2.228614e-01 2.228614e-01 2.228614e-01 2.228614e-01 2.228614e-01 2.228614e-01 2.228614e-01 2.228614e-01 2.228614e-01 2.228614e-01 2.228614e-01 2.228614e-01 2.228614e-01 2.228614e-01 2.228614e-01 2.228614e-01 2.228614e-01 2.228614e-01 2.228614e-01 2.228614e-01 2.228614e-01 2.228614e-01 2.228614e-01 2.228614e-01 2.228614e-01 2.228614e-01 2.228614e-01 2.228614e-01 2.228614e-01 2.228614e-01 2.228614e-01 2.228614e-01 2.228614e-01 2.228614e-01 2.228614e-01 2.228614e-01 2.228614e-01 2.228614e-01 2.228614e-01 2.228614e-01 2.228614e-01 2.228614e-01 2.228614e-01 2.228614e-01 2.228614e-01 2.228614e-01 2.228614e-01 2.228614e-01 2.228614e-01 2.228614e-01 2.228614e-01 2.228614e-01 2.228614e-01 2.228614e-01 2.228614e-01 2.228614e-01 2.228614e-01 2.228614e-01 2.228614e-01 2.228614e-01 2.228614e-01 2.228614e-01 2.228614e-01 2.228614e-01 2.228614e-01 2.228614e-01 2.228614e-01 2.228614e-01 2.228614e-01 2.228614e-01 2.228614e-01 2.228614e-01 2.228614e-01 2.228614e-01 2.228614e-01 2.228614e-01 2.228614e-01 2.228614e-01 2.228614e-01 2.228614e-01 2.228614e-01 2.228614e-01 2.228614e-01 2.228614e-01 2.228614e-01 2.228614e-01 2.228614e-01 2.228614e-01 2.228614e-01 2.228614e-01 2.228614e-01 2.228614e-01 2.228614e-01 2.228614e-01 2.228614e-01 2.228614e-01 2.228614e-01 2.228614e-01 2.228614e-01 2.228614e-01 2.228614e-01 2.228614e-01 2.228614e-01 2.228614e-01 2.228614e-01 2.228614e-01 2.228614e-01 2.228614e-01 2.228614e-01 2.228614e-01 2.228614e-01 2.228614e-01 2.228614e-01 2.228614e-01 2.228614e-01 2.228614e-01 2.228614e-01 2.228614e-01 2.228614e-01 2.228614e-01 2.228614e-01 2.228614e-01 2.228614e-01 2.228614e-01 2.228614e-01 2.228614e-01 2.228614e-01 2.228614e-01 2.228614e-01 2.228614e-01 2.228614e-01 2.228614e-01 2.228614e-01 2.228614e-01 2.228614e-01 2.228614e-01 2.228614e-01 2.228614e-01 2.228614e-01 2.228614e-01 2.228614e-01 2.228614e-01 2.228614e-01 2.228614e-01 2.228614e-01 2.228614e-01 2.228614e-01 2.228614e-01 2.228614e-01 2.228614e-01 2.228614e-01 2.228614e-01 2.228614e-01 2.228614e-01 2.228614e-01 2.228614e-01 2.228614e-01 2.228614e-01 2.228614e-01 2.228614e-01 2.228614e-01 2.228614e-01 2.228614e-01 2.228614e-01 2.228614e-01 2.228614e-01 2.228614e-01 2.228614e-01 2.228614e-01 2.228614e-01 2.228614e-01 2.228614e-01 2.228614e-01 2.228614e-01 2.228614e-01 2.228614e-01 2.228614e-01 2.228614e-01 2.228614e-01 2.228614e-01 2.228614e-01 2.228614e-01 2.228614e-01 2.228614e-01 2.228614e-01 2.228614e-01 2.228614e-01 2.228614e-01 2.228614e-01 2.228614e-01 2.228614e-01 2.228614e-01 2.228614e-01 2.228614e-01 2.228614e-01 2.228614e-01 2.228614e-01 2.228614e-01 2.228614e-01 2.228614e-01 2.228614e-01 2.228614e-01 2.228614e-01 2.228614e-01 2.228614e-01 2.228614e-01 2.228614e-01 2.228614e-01 2.228614e-01 2.228614e-01 2.228614e-01 2.228614e-01 2.228614e-01 2.228614e-01 2.228614e-01 2.228614e-01 2.228614e-01 2.228614e-01 2.228614e-01 2.228614e-01 2.228614e-01 2.228614e-01 2.228614e-01 2.228614e-01 2.228614e-01 2.228614e-01 2.228614e-01 2.228614e-01 2.228614e-01 2.228614e-01 2.228614e-01 2.228614e-01 2.228614e-01 2.228614e-01 2.228614e-01 2.228614e-01 2.228614e-01 2.228614e-01 2.228614e-01 2.228614e-01 2.228614e-01 2.228614e-01 2.228614e-01 2.228614e-01 2.228614e-01 2.228614e-01 2.228614e-01 2.228614e-01 2.228614e-01 2.228614e-01 2.228614e-01 2.228614e-01 2.228614e-01 2.228614e-01 2.228614e-01 2.228614e-01 2.228614e-01 2.228614e-01 2.228614e-01 2.228614e-01 2.228614e-01 2.228614e-01 2.228614e-01 2.228614e-01 2.228614e-01 2.228614e-01 2.228614e-01 2.228614e-01 2.228614e-01 2.228614e-01 2.228614e-01 2.228614e-01 2.228614e-01 2.228614e-01 2.228614e-01 2.228614e-01 2.228614e-01 2.228614e-01 2.228614e-01 2.228614e-01 2.228614e-01 2.228614e-01 2.228614e-01 2.228614e-01 2.228614e-01 2.228614e-01 2.228614e-01 2.228614e-01 2.228614e-01 2.228614e-01 2.228614e-01 2.228614e-01 2.228614e-01 2.228614e-01 2.228614e-01 2.228614e-01 2.228614e-01 2.228614e-01 2.228614e-01 2.228614e-01 2.228614e-01 2.228614e-01 2.228614e-01 2.228614e-01 2.228614e-01 2.228614e-01 2.228614e-01 2.228614e-01 2.228614e-01 2.228614e-01 2.228614e-01 2.228614e-01 2.228614e-01 2.228614e-01 2.228614e-01 2.228614e-01 2.228614e-01 2.228614e-01 2.228614e-01 2.228614e-01 2.228614e-01 2.228614e-01 2.228614e-01 2.228614e-01 2.228614e-01 2.228614e-01 2.228614e-01 2.228614e-01 2.228614e-01 2.228614e-01 2.228614e-01 2.228614e-01 2.228614e-01 2.228614e-01 2.228614e-01 2.228614e-01 2.228614e-01 2.228614e-01 2.228614e-01 2.228614e-01 2.228614e-01 2.228614e-01 2.228614e-01 2.228614e-01 2.228614e-01 2.228614e-01 2.228614e-01 2.228614e-01 2.228614e-01 2.228614e-01 2.228614e-01 2.228614e-01 2.228614e-01 2.228614e-01 2.228614e-01 2.228614e-01 2.228614e-01 2.228614e-01 2.228614e-01 2.228614e-01 2.228614e-01 2.228614e-01 2.228614e-01 2.228614e-01 2.228614e-01 2.228614e-01 2.228614e-01 2.228614e-01 2.228614e-01 2.228614e-01 2.228614e-01 2.228614e-01 2.228614e-01 2.228614e-01 2.228614e-01 2.228614e-01 2.228614e-01 2.228614e-01 2.228614e-01 2.228614e-01 2.228614e-01 2.228614e-01 2.228614e-01 2.228614e-01 2.228614e-01 2.228614e-01 2.228614e-01 2.228614e-01 2.228614e-01 2.228614e-01 2.228614e-01 2.228614e-01 2.228614e-01 2.228614e-01 2.228614e-01 2.228614e-01 2.228614e-01 2.228614e-01 2.228614e-01 2.228614e-01 2.228614e-01 2.228614e-01 2.228614e-01 2.228614e-01 2.228614e-01 2.228614e-01 2.228614e-01 2.228614e-01 2.228614e-01 2.228614e-01 2.228614e-01 2.228614e-01 2.228614e-01 2.228614e-01 2.228614e-01 2.228614e-01 2.228614e-01 2.228614e-01 2.228614e-01 2.228614e-01 2.228614e-01 2.228614e-01 2.228614e-01 2.228614e-01 2.228614e-01 2.228614e-01 2.228614e-01 2.228614e-01 2.228614e-01 2.228614e-01 2.228614e-01 2.228614e-01 2.228614e-01 2.228614e-01 2.228614e-01 2.228614e-01 2.228614e-01 2.228614e-01 2.228614e-01 2.228614e-01 2.228614e-01 2.228614e-01 2.228614e-01 2.228614e-01 2.228614e-01 2.228614e-01 2.228614e-01 2.228614e-01 2.228614e-01 2.228614e-01 2.228614e-01 2.228614e-01 2.228614e-01 2.228614e-01 2.228614e-01 2.228614e-01 2.228614e-01 2.228614e-01 2.228614e-01 2.228614e-01 2.228614e-01 2.228614e-01 2.228614e-01 2.228614e-01 2.228614e-01 2.228614e-01 2.228614e-01 2.228614e-01 2.228614e-01 2.228614e-01 2.228614e-01 2.228614e-01 2.228614e-01 2.228614e-01 2.228614e-01 2.228614e-01 2.228614e-01 2.228614e-01 2.228614e-01 2.228614e-01 2.228614e-01 2.228614e-01 2.228614e-01 2.228614e-01 2.228614e-01 2.228614e-01 2.228614e-01 2.228614e-01 2.228614e-01 2.228614e-01 2.228614e-01 2.228614e-01 2.228614e-01 2.228614e-01 2.228614e-01 2.228614e-01 2.228614e-01 2.228614e-01 2.228614e-01 2.228614e-01 2.228614e-01 2.228614e-01 2.228614e-01 2.228614e-01 2.228614e-01 2.228614e-01 2.228614e-01 2.228614e-01 2.228614e-01 2.228614e-01 2.228614e-01 2.228614e-01 2.228614e-01 2.228614e-01 2.228614e-01 2.228614e-01 2.228614e-01 2.228614e-01 2.228614e-01 2.228614e-01 2.228614e-01 2.228614e-01 2.228614e-01 2.228614e-01 2.228614e-01 2.228614e-01 2.228614e-01 2.228614e-01 2.228614e-01 2.228614e-01 2.228614e-01 2.228614e-01 2.228614e-01 2.228614e-01 2.228614e-01 2.228614e-01 2.228614e-01 2.228614e-01 2.228614e-01 2.228614e-01 2.228614e-01 2.228614e-01 2.228614e-01 2.228614e-01 2.228614e-01 2.228614e-01 2.228614e-01 2.228614e-01 2.228614e-01 2.228614e-01 2.228614e-01 2.228614e-01 2.228614e-01 2.228614e-01 2.228614e-01 2.228614e-01 2.228614e-01 2.228614e-01 2.228614e-01 2.228614e-01 2.228614e-01 2.228614e-01 2.228614e-01 2.228614e-01 2.228614e-01 2.228614e-01 2.228614e-01 2.228614e-01 2.228614e-01 2.228614e-01 2.228614e-01 2.228614e-01 2.228614e-01 2.228614e-01 2.228614e-01 2.228614e-01 2.228614e-01 2.228614e-01 2.228614e-01 2.228614e-01 2.228614e-01 2.228614e-01 2.228614e-01 2.228614e-01 2.228614e-01 2.228614e-01 2.228614e-01 2.228614e-01 2.228614e-01 2.228614e-01 2.228614e-01 2.228614e-01 2.228614e-01 2.228614e-01 2.228614e-01 2.228614e-01 2.228614e-01 2.228614e-01 2.228614e-01 2.228614e-01 2.228614e-01 2.228614e-01 2.228614e-01 2.228614e-01 2.228614e-01 2.228614e-01 2.228614e-01 2.228614e-01 2.228614e-01 2.228614e-01 2.228614e-01 2.228614e-01 2.228614e-01 2.228614e-01 2.228614e-01 2.228614e-01 2.228614e-01 2.228614e-01 2.228614e-01 2.228614e-01 2.228614e-01 2.228614e-01 2.228614e-01 2.228614e-01 2.228614e-01 2.228614e-01 2.228614e-01 2.228614e-01 2.228614e-01 2.228614e-01 2.228614e-01 2.228614e-01 2.228614e-01 2.228614e-01 2.228614e-01 2.228614e-01 2.228614e-01 2.228614e-01 2.228614e-01 2.228614e-01 2.228614e-01 2.228614e-01 2.228614e-01 2.228614e-01 2.228614e-01 2.228614e-01 2.228614e-01 2.228614e-01 2.228614e-01 2.228614e-01 2.228614e-01 2.228614e-01 2.228614e-01 2.228614e-01 2.228614e-01 2.228614e-01 2.228614e-01 2.228614e-01 2.228614e-01 2.228614e-01 2.228614e-01 2.228614e-01 2.228614e-01 2.228614e-01 2.228614e-01 2.228614e-01 2.228614e-01 2.228614e-01 2.228614e-01 2.228614e-01 2.228614e-01 2.228614e-01 2.228614e-01 2.228614e-01 2.228614e-01 2.228614e-01 2.228614e-01 2.228614e-01 2.228614e-01 2.228614e-01 2.228614e-01 2.228614e-01 2.228614e-01 2.228614e-01 2.228614e-01 2.228614e-01 2.228614e-01 2.228614e-01 2.228614e-01 2.228614e-01 2.228614e-01 2.228614e-01 2.228614e-01 2.228614e-01 2.228614e-01 2.228614e-01 2.228614e-01 2.228614e-01 2.228614e-01 2.228614e-01 2.228614e-01 2.228614e-01 2.228614e-01 2.228614e-01 2.228614e-01 2.228614e-01 2.228614e-01 2.228614e-01 2.228614e-01 2.228614e-01 2.228614e-01 2.228614e-01 2.228614e-01 2.228614e-01 2.228614e-01 2.228614e-01 2.228614e-01 2.228614e-01 2.228614e-01 2.228614e-01 2.228614e-01 2.228614e-01 2.228614e-01 2.228614e-01 2.228614e-01 2.228614e-01 2.228614e-01 2.228614e-01 2.228614e-01 2.228614e-01 2.228614e-01 2.228614e-01 2.228614e-01 2.228614e-01 2.228614e-01 2.228614e-01 2.228614e-01 2.228614e-01 2.228614e-01 2.228614e-01 2.228614e-01 2.228614e-01 2.228614e-01 2.228614e-01 2.228614e-01 2.228614e-01 2.228614e-01 2.228614e-01 2.228614e-01 2.228614e-01 2.228614e-01 2.228614e-01 2.228614e-01 2.228614e-01 2.228614e-01 2.228614e-01 2.228614e-01 2.228614e-01 2.228614e-01 2.228614e-01 2.228614e-01 2.228614e-01 2.228614e-01 2.228614e-01 2.228614e-01 2.228614e-01 2.228614e-01 2.228614e-01 2.228614e-01 2.228614e-01 2.228614e-01 2.228614e-01 2.228614e-01 2.228614e-01 2.228614e-01 2.228614e-01 2.228614e-01 2.228614e-01 2.228614e-01 2.228614e-01 2.228614e-01 2.228614e-01 2.228614e-01 2.228614e-01 2.228614e-01 2.228614e-01 2.228614e-01 2.228614e-01 2.228614e-01 2.228614e-01 2.228614e-01 2.228614e-01 2.228614e-01 2.228614e-01 2.228614e-01 2.228614e-01 2.228614e-01 2.228614e-01 2.228614e-01 2.228614e-01 2.228614e-01 2.228614e-01 2.228614e-01 2.228614e-01 2.228614e-01 2.228614e-01 2.228614e-01 2.228614e-01 2.228614e-01 2.228614e-01 2.228614e-01 2.228614e-01 2.228614e-01 2.228614e-01 2.228614e-01 2.228614e-01 2.228614e-01 2.228614e-01 2.228614e-01 2.228614e-01 2.228614e-01 2.228614e-01 2.228614e-01 2.228614e-01 2.228614e-01 2.228614e-01 2.228614e-01 2.228614e-01 2.228614e-01 2.228614e-01 2.228614e-01 2.228614e-01 2.228614e-01 2.228614e-01 2.228614e-01 2.228614e-01 2.228614e-01 2.228614e-01 2.228614e-01 2.228614e-01 2.228614e-01 2.228614e-01 2.228614e-01 2.228614e-01 2.228614e-01 2.228614e-01 2.228614e-01 2.228614e-01 2.228614e-01 2.228614e-01 2.228614e-01 2.228614e-01 2.228614e-01 2.228614e-01 2.228614e-01 2.228614e-01 2.228614e-01 2.228614e-01 2.228614e-01 2.228614e-01 2.228614e-01 2.228614e-01 2.228614e-01 2.228614e-01 2.228614e-01 2.228614e-01 2.228614e-01 2.228614e-01 2.228614e-01 2.228614e-01 2.228614e-01 2.228614e-01 2.228614e-01 2.228614e-01 2.228614e-01 2.228614e-01 2.228614e-01 2.228614e-01 2.228614e-01 2.228614e-01 2.228614e-01 2.228614e-01 2.228614e-01 2.228614e-01 2.228614e-01 2.228614e-01 2.228614e-01 2.228614e-01 2.228614e-01 2.228614e-01 2.228614e-01 2.228614e-01 2.228614e-01 2.228614e-01 2.228614e-01 2.228614e-01 2.228614e-01 2.228614e-01 2.228614e-01 2.228614e-01 2.228614e-01 
2.354988e+05 7.525498e-01 4.068438e-01 3.539811e-01 2.973930e-01 2.973930e-01 2.971952e-01 2.813878e-01 2.664596e-01 2.664596e-01 2.664596e-01 2.664596e-01 2.561466e-01 2.548966e-01 2.495021e-01 2.495021e-01 2.489191e-01 2.489191e-01 2.489191e-01 2.464870e-01 2.433619e-01 2.359469e-01 2.359469e-01 2.321082e-01 2.321082e-01 2.286302e-01 2.270017e-01 2.230562e-01 2.230562e-01 2.230562e-01 2.229656e-01 2.229654e-01 2.229654e-01 2.228622e-01 2.228622e-01 2.228622e-01 2.228619e-01 2.228619e-01 2.228619e-01 2.228619e-01 2.228617e-01 2.228617e-01 2.228617e-01 2.228615e-01 2.228615e-01 2.228615e-01 2.228615e-01 2.228615e-01 2.228615e-01 2.228615e-01 2.228615e-01 2.228615e-01 2.228614e-01 2.228614e-01 2.228614e-01 2.228614e-01 2.228614e-01 2.228614e-01 2.228614e-01 2.228614e-01 2.228614e-01 2.228614e-01 2.228614e-01 2.228614e-01 2.228614e-01 2.228614e-01 2.228614e-01 2.228614e-01 2.228614e-01 2.228614e-01 2.228614e-01 2.228614e-01 2.228614e-01 2.228614e-01 2.228614e-01 2.228614e-01 2.228614e-01 2.228614e-01 2.228614e-01 2.228614e-01 2.228614e-01 2.228614e-01 2.228614e-01 2.228614e-01 2.228614e-01 2.228614e-01 2.228614e-01 2.228614e-01 2.228614e-01 2.228614e-01 2.228614e-01 2.228614e-01 2.228614e-01 2.228614e-01 2.228614e-01 2.228614e-01 2.228614e-01 2.228614e-01 2.228614e-01 2.228614e-01 2.228614e-01 2.228614e-01 2.228614e-01 2.228614e-01 2.228614e-01 2.228614e-01 2.228614e-01 2.228614e-01 2.228614e-01 2.228614e-01 2.228614e-01 2.228614e-01 2.228614e-01 2.228614e-01 2.228614e-01 2.228614e-01 2.228614e-01 2.228614e-01 2.228614e-01 2.228614e-01 2.228614e-01 2.228614e-01 2.228614e-01 2.228614e-01 2.228614e-01 2.228614e-01 2.228614e-01 2.228614e-01 2.228614e-01 2.228614e-01 2.228614e-01 2.228614e-01 2.228614e-01 2.228614e-01 2.228614e-01 2.228614e-01 2.228614e-01 2.228614e-01 2.228614e-01 2.228614e-01 2.228614e-01 2.228614e-01 2.228614e-01 2.228614e-01 2.228614e-01 2.228614e-01 2.228614e-01 2.228614e-01 2.228614e-01 2.228614e-01 2.228614e-01 2.228614e-01 2.228614e-01 2.228614e-01 2.228614e-01 2.228614e-01 2.228614e-01 2.228614e-01 2.228614e-01 2.228614e-01 2.228614e-01 2.228614e-01 2.228614e-01 2.228614e-01 2.228614e-01 2.228614e-01 2.228614e-01 2.228614e-01 2.228614e-01 2.228614e-01 2.228614e-01 2.228614e-01 2.228614e-01 2.228614e-01 2.228614e-01 2.228614e-01 2.228614e-01 2.228614e-01 2.228614e-01 2.228614e-01 2.228614e-01 2.228614e-01 2.228614e-01 2.228614e-01 2.228614e-01 2.228614e-01 2.228614e-01 2.228614e-01 2.228614e-01 2.228614e-01 2.228614e-01 2.228614e-01 2.228614e-01 2.228614e-01 2.228614e-01 2.228614e-01 2.228614e-01 2.228614e-01 2.228614e-01 2.228614e-01 2.228614e-01 2.228614e-01 2.228614e-01 2.228614e-01 2.228614e-01 2.228614e-01 2.228614e-01 2.228614e-01 2.228614e-01 2.228614e-01 2.228614e-01 2.228614e-01 2.228614e-01 2.228614e-01 2.228614e-01 2.228614e-01 2.228614e-01 2.228614e-01 2.228614e-01 2.228614e-01 2.228614e-01 2.228614e-01 2.228614e-01 2.228614e-01 2.228614e-01 2.228614e-01 2.228614e-01 2.228614e-01 2.228614e-01 2.228614e-01 2.228614e-01 2.228614e-01 2.228614e-01 2.228614e-01 2.228614e-01 2.228614e-01 2.228614e-01 2.228614e-01 2.228614e-01 2.228614e-01 2.228614e-01 2.228614e-01 2.228614e-01 2.228614e-01 2.228614e-01 2.228614e-01 2.228614e-01 2.228614e-01 2.228614e-01 2.228614e-01 2.228614e-01 2.228614e-01 2.228614e-01 2.228614e-01 2.228614e-01 2.228614e-01 2.228614e-01 2.228614e-01 2.228614e-01 2.228614e-01 2.228614e-01 2.228614e-01 2.228614e-01 2.228614e-01 2.228614e-01 2.228614e-01 2.228614e-01 2.228614e-01 2.228614e-01 2.228614e-01 2.228614e-01 2.228614e-01 2.228614e-01 2.228614e-01 2.228614e-01 2.228614e-01 2.228614e-01 2.228614e-01 2.228614e-01 2.228614e-01 2.228614e-01 2.228614e-01 2.228614e-01 2.228614e-01 2.228614e-01 2.228614e-01 2.228614e-01 2.228614e-01 2.228614e-01 2.228614e-01 2.228614e-01 2.228614e-01 2.228614e-01 2.228614e-01 2.228614e-01 2.228614e-01 2.228614e-01 2.228614e-01 2.228614e-01 2.228614e-01 2.228614e-01 2.228614e-01 2.228614e-01 2.228614e-01 2.228614e-01 2.228614e-01 2.228614e-01 2.228614e-01 2.228614e-01 2.228614e-01 2.228614e-01 2.228614e-01 2.228614e-01 2.228614e-01 2.228614e-01 2.228614e-01 2.228614e-01 2.228614e-01 2.228614e-01 2.228614e-01 2.228614e-01 2.228614e-01 2.228614e-01 2.228614e-01 2.228614e-01 2.228614e-01 2.228614e-01 2.228614e-01 2.228614e-01 2.228614e-01 2.228614e-01 2.228614e-01 2.228614e-01 2.228614e-01 2.228614e-01 2.228614e-01 2.228614e-01 2.228614e-01 2.228614e-01 2.228614e-01 2.228614e-01 2.228614e-01 2.228614e-01 2.228614e-01 2.228614e-01 2.228614e-01 2.228614e-01 2.228614e-01 2.228614e-01 2.228614e-01 2.228614e-01 2.228614e-01 2.228614e-01 2.228614e-01 2.228614e-01 2.228614e-01 2.228614e-01 2.228614e-01 2.228614e-01 2.228614e-01 2.228614e-01 2.228614e-01 2.228614e-01 2.228614e-01 2.228614e-01 2.228614e-01 2.228614e-01 2.228614e-01 2.228614e-01 2.228614e-01 2.228614e-01 2.228614e-01 2.228614e-01 2.228614e-01 2.228614e-01 2.228614e-01 2.228614e-01 2.228614e-01 2.228614e-01 2.228614e-01 2.228614e-01 2.228614e-01 2.228614e-01 2.228614e-01 2.228614e-01 2.228614e-01 2.228614e-01 2.228614e-01 2.228614e-01 2.228614e-01 2.228614e-01 2.228614e-01 2.228614e-01 2.228614e-01 2.228614e-01 2.228614e-01 2.228614e-01 2.228614e-01 2.228614e-01 2.228614e-01 2.228614e-01 2.228614e-01 2.228614e-01 2.228614e-01 2.228614e-01 2.228614e-01 2.228614e-01 2.228614e-01 2.228614e-01 2.228614e-01 2.228614e-01 2.228614e-01 2.228614e-01 2.228614e-01 2.228614e-01 2.228614e-01 2.228614e-01 2.228614e-01 2.228614e-01 2.228614e-01 2.228614e-01 2.228614e-01 2.228614e-01 2.228614e-01 2.228614e-01 2.228614e-01 2.228614e-01 2.228614e-01 2.228614e-01 2.228614e-01 2.228614e-01 2.228614e-01 2.228614e-01 2.228614e-01 2.228614e-01 2.228614e-01 2.228614e-01 2.228614e-01 2.228614e-01 2.228614e-01 2.228614e-01 2.228614e-01 2.228614e-01 2.228614e-01 2.228614e-01 2.228614e-01 2.228614e-01 2.228614e-01 2.228614e-01 2.228614e-01 2.228614e-01 2.228614e-01 2.228614e-01 2.228614e-01 2.228614e-01 2.228614e-01 2.228614e-01 2.228614e-01 2.228614e-01 2.228614e-01 2.228614e-01 2.228614e-01 2.228614e-01 2.228614e-01 2.228614e-01 2.228614e-01 2.228614e-01 2.228614e-01 2.228614e-01 2.228614e-01 2.228614e-01 2.228614e-01 2.228614e-01 2.228614e-01 2.228614e-01 2.228614e-01 2.228614e-01 2.228614e-01 2.228614e-01 2.228614e-01 2.228614e-01 2.228614e-01 2.228614e-01 2.228614e-01 2.228614e-01 2.228614e-01 2.228614e-01 2.228614e-01 2.228614e-01 2.228614e-01 2.228614e-01 2.228614e-01 2.228614e-01 2.228614e-01 2.228614e-01 2.228614e-01 2.228614e-01 2.228614e-01 2.228614e-01 2.228614e-01 2.228614e-01 2.228614e-01 2.228614e-01 2.228614e-01 2.228614e-01 2.228614e-01 2.228614e-01 2.228614e-01 2.228614e-01 2.228614e-01 2.228614e-01 2.228614e-01 2.228614e-01 2.228614e-01 2.228614e-01 2.228614e-01 2.228614e-01 2.228614e-01 2.228614e-01 2.228614e-01 2.228614e-01 2.228614e-01 2.228614e-01 2.228614e-01 2.228614e-01 2.228614e-01 2.228614e-01 2.228614e-01 2.228614e-01 2.228614e-01 2.228614e-01 2.228614e-01 2.228614e-01 2.228614e-01 2.228614e-01 2.228614e-01 2.228614e-01 2.228614e-01 2.228614e-01 2.228614e-01 2.228614e-01 2.228614e-01 2.228614e-01 2.228614e-01 2.228614e-01 2.228614e-01 2.228614e-01 2.228614e-01 2.228614e-01 2.228614e-01 2.228614e-01 2.228614e-01 2.228614e-01 2.228614e-01 2.228614e-01 2.228614e-01 2.228614e-01 2.228614e-01 2.228614e-01 2.228614e-01 2.228614e-01 2.228614e-01 2.228614e-01 2.228614e-01 2.228614e-01 2.228614e-01 2.228614e-01 2.228614e-01 2.228614e-01 2.228614e-01 2.228614e-01 2.228614e-01 2.228614e-01 2.228614e-01 2.228614e-01 2.228614e-01 2.228614e-01 2.228614e-01 2.228614e-01 2.228614e-01 2.228614e-01 2.228614e-01 2.228614e-01 2.228614e-01 2.228614e-01 2.228614e-01 2.228614e-01 2.228614e-01 2.228614e-01 2.228614e-01 2.228614e-01 2.228614e-01 2.228614e-01 2.228614e-01 2.228614e-01 2.228614e-01 2.228614e-01 2.228614e-01 2.228614e-01 2.228614e-01 2.228614e-01 2.228614e-01 2.228614e-01 2.228614e-01 2.228614e-01 2.228614e-01 2.228614e-01 2.228614e-01 2.228614e-01 2.228614e-01 2.228614e-01 2.228614e-01 2.228614e-01 2.228614e-01 2.228614e-01 2.228614e-01 2.228614e-01 2.228614e-01 2.228614e-01 2.228614e-01 2.228614e-01 2.228614e-01 2.228614e-01 2.228614e-01 2.228614e-01 2.228614e-01 2.228614e-01 2.228614e-01 2.228614e-01 2.228614e-01 2.228614e-01 2.228614e-01 2.228614e-01 2.228614e-01 2.228614e-01 2.228614e-01 2.228614e-01 2.228614e-01 2.228614e-01 2.228614e-01 2.228614e-01 2.228614e-01 2.228614e-01 2.228614e-01 2.228614e-01 2.228614e-01 2.228614e-01 2.228614e-01 2.228614e-01 2.228614e-01 2.228614e-01 2.228614e-01 2.228614e-01 2.228614e-01 2.228614e-01 2.228614e-01 2.228614e-01 2.228614e-01 2.228614e-01 2.228614e-01 2.228614e-01 2.228614e-01 2.228614e-01 2.228614e-01 2.228614e-01 2.228614e-01 2.228614e-01 2.228614e-01 2.228614e-01 2.228614e-01 2.228614e-01 2.228614e-01 2.228614e-01 2.228614e-01 2.228614e-01 2.228614e-01 2.228614e-01 2.228614e-01 2.228614e-01 2.228614e-01 2.228614e-01 2.228614e-01 2.228614e-01 2.228614e-01 2.228614e-01 2.228614e-01 2.228614e-01 2.228614e-01 2.228614e-01 2.228614e-01 2.228614e-01 2.228614e-01 2.228614e-01 2.228614e-01 2.228614e-01 2.228614e-01 2.228614e-01 2.228614e-01 2.228614e-01 2.228614e-01 2.228614e-01 2.228614e-01 2.228614e-01 2.228614e-01 2.228614e-01 2.228614e-01 2.228614e-01 2.228614e-01 2.228614e-01 2.228614e-01 2.228614e-01 2.228614e-01 2.228614e-01 2.228614e-01 2.228614e-01 2.228614e-01 2.228614e-01 2.228614e-01 2.228614e-01 2.228614e-01 2.228614e-01 2.228614e-01 2.228614e-01 2.228614e-01 2.228614e-01 2.228614e-01 2.228614e-01 2.228614e-01 2.228614e-01 2.228614e-01 2.228614e-01 2.228614e-01 2.228614e-01 2.228614e-01 2.228614e-01 2.228614e-01 2.228614e-01 2.228614e-01 2.228614e-01 2.228614e-01 2.228614e-01 2.228614e-01 2.228614e-01 2.228614e-01 2.228614e-01 2.228614e-01 2.228614e-01 2.228614e-01 2.228614e-01 2.228614e-01 2.228614e-01 2.228614e-01 2.228614e-01 2.228614e-01 2.228614e-01 2.228614e-01 2.228614e-01 2.228614e-01 2.228614e-01 2.228614e-01 2.228614e-01 2.228614e-01 2.228614e-01 2.228614e-01 2.228614e-01 2.228614e-01 2.228614e-01 2.228614e-01 2.228614e-01 2.228614e-01 2.228614e-01 2.228614e-01 2.228614e-01 2.228614e-01 2.228614e-01 2.228614e-01 2.228614e-01 2.228614e-01 2.228614e-01 2.228614e-01 2.228614e-01 2.228614e-01 2.228614e-01 2.228614e-01 2.228614e-01 2.228614e-01 2.228614e-01 2.228614e-01 2.228614e-01 2.228614e-01 2.228614e-01 2.228614e-01 2.228614e-01 2.228614e-01 2.228614e-01 2.228614e-01 2.228614e-01 2.228614e-01 2.228614e-01 2.228614e-01 2.228614e-01 2.228614e-01 2.228614e-01 2.228614e-01 2.228614e-01 2.228614e-01 2.228614e-01 2.228614e-01 2.228614e-01 2.228614e-01 2.228614e-01 2.228614e-01 2.228614e-01 2.228614e-01 2.228614e-01 2.228614e-01 2.228614e-01 2.228614e-01 2.228614e-01 2.228614e-01 2.228614e-01 2.228614e-01 2.228614e-01 2.228614e-01 2.228614e-01 2.228614e-01 2.228614e-01 2.228614e-01 2.228614e-01 2.228614e-01 2.228614e-01 2.228614e-01 2.228614e-01 2.228614e-01 2.228614e-01 2.228614e-01 2.228614e-01 2.228614e-01 2.228614e-01 2.228614e-01 2.228614e-01 2.228614e-01 2.228614e-01 2.228614e-01 2.228614e-01 2.228614e-01 2.228614e-01 2.228614e-01 2.228614e-01 2.228614e-01 2.228614e-01 2.228614e-01 2.228614e-01 2.228614e-01 2.228614e-01 2.228614e-01 2.228614e-01 2.228614e-01 2.228614e-01 2.228614e-01 2.228614e-01 2.228614e-01 2.228614e-01 2.228614e-01 2.228614e-01 2.228614e-01 2.228614e-01 2.228614e-01 2.228614e-01 2.228614e-01 2.228614e-01 2.228614e-01 2.228614e-01 2.228614e-01 2.228614e-01 2.228614e-01 2.228614e-01 2.228614e-01 2.228614e-01 2.228614e-01 2.228614e-01 2.228614e-01 2.228614e-01 2.228614e-01 2.228614e-01 2.228614e-01 2.228614e-01 2.228614e-01 2.228614e-01 2.228614e-01 2.228614e-01 2.228614e-01 2.228614e-01 2.228614e-01 2.228614e-01 2.228614e-01 2.228614e-01 2.228614e-01 2.228614e-01 2.228614e-01 2.228614e-01 2.228614e-01 2.228614e-01 2.228614e-01 2.228614e-01 2.228614e-01 2.228614e-01 2.228614e-01 2.228614e-01 2.228614e-01 2.228614e-01 2.228614e-01 2.228614e-01 2.228614e-01 2.228614e-01 2.228614e-01 2.228614e-01 2.228614e-01 2.228614e-01 2.228614e-01 2.228614e-01 2.228614e-01 2.228614e-01 2.228614e-01 2.228614e-01 2.228614e-01 2.228614e-01 2.228614e-01 2.228614e-01 2.228614e-01 2.228614e-01 2.228614e-01 2.228614e-01 2.228614e-01 2.228614e-01 2.228614e-01 2.228614e-01 2.228614e-01 2.228614e-01 2.228614e-01 2.228614e-01 2.228614e-01 2.228614e-01 2.228614e-01 2.228614e-01 2.228614e-01 2.228614e-01 2.228614e-01 2.228614e-01 2.228614e-01 2.228614e-01 2.228614e-01 2.228614e-01 2.228614e-01 2.228614e-01 2.228614e-01 2.228614e-01 2.228614e-01 2.228614e-01 2.228614e-01 2.228614e-01 2.228614e-01 2.228614e-01 2.228614e-01 2.228614e-01 2.228614e-01 2.228614e-01 2.228614e-01 2.228614e-01 2.228614e-01 2.228614e-01 2.228614e-01 2.228614e-01 2.228614e-01 2.228614e-01 2.228614e-01 2.228614e-01 2.228614e-01 2.228614e-01 2.228614e-01 2.228614e-01 2.228614e-01 2.228614e-01 2.228614e-01 2.228614e-01 2.228614e-01 2.228614e-01 2.228614e-01 2.228614e-01 2.228614e-01 2.228614e-01 2.228614e-01 2.228614e-01 2.228614e-01 2.228614e-01 2.228614e-01 2.228614e-01 2.228614e-01 2.228614e-01 2.228614e-01 
1.188536e+05 1.300813e+04 3.215475e-01 3.017766e-01 3.015723e-01 3.015723e-01 2.998365e-01 2.998365e-01 2.997070e-01 2.988264e-01 2.988264e-01 2.982723e-01 2.920590e-01 2.920590e-01 2.896969e-01 2.894848e-01 2.857593e-01 2.857593e-01 2.853796e-01 2.819278e-01 2.728045e-01 2.728045e-01 2.664785e-01 2.661506e-01 2.373602e-01 2.373602e-01 2.373602e-01 2.292163e-01 2.292163e-01 2.292163e-01 2.280937e-01 2.270991e-01 2.270991e-01 2.259696e-01 2.252703e-01 2.251507e-01 2.249550e-01 2.248732e-01 2.248732e-01 2.248732e-01 2.247750e-01 2.246308e-01 2.246308e-01 2.246308e-01 2.246308e-01 2.246308e-01 2.245646e-01 2.245323e-01 2.237767e-01 2.237125e-01 2.234291e-01 2.232862e-01 2.232765e-01 2.230537e-01 2.230537e-01 2.230537e-01 2.229059e-01 2.228637e-01 2.228637e-01 2.228630e-01 2.228616e-01 2.228616e-01 2.228616e-01 2.228616e-01 2.228616e-01 2.228616e-01 2.228616e-01 2.228616e-01 2.228616e-01 2.228616e-01 2.228616e-01 2.228616e-01 2.228616e-01 2.228614e-01 2.228614e-01 2.228614e-01 2.228614e-01 2.228614e-01 2.228614e-01 2.228614e-01 2.228614e-01 2.228614e-01 2.228614e-01 2.228614e-01 2.228614e-01 2.228614e-01 2.228614e-01 2.228614e-01 2.228614e-01 2.228614e-01 2.228614e-01 2.228614e-01 2.228614e-01 2.228614e-01 2.228614e-01 2.228614e-01 2.228614e-01 2.228614e-01 2.228614e-01 2.228614e-01 2.228614e-01 2.228614e-01 2.228614e-01 2.228614e-01 2.228614e-01 2.228614e-01 2.228614e-01 2.228614e-01 2.228614e-01 2.228614e-01 2.228614e-01 2.228614e-01 2.228614e-01 2.228614e-01 2.228614e-01 2.228614e-01 2.228614e-01 2.228614e-01 2.228614e-01 2.228614e-01 2.228614e-01 2.228614e-01 2.228614e-01 2.228614e-01 2.228614e-01 2.228614e-01 2.228614e-01 2.228614e-01 2.228614e-01 2.228614e-01 2.228614e-01 2.228614e-01 2.228614e-01 2.228614e-01 2.228614e-01 2.228614e-01 2.228614e-01 2.228614e-01 2.228614e-01 2.228614e-01 2.228614e-01 2.228614e-01 2.228614e-01 2.228614e-01 2.228614e-01 2.228614e-01 2.228614e-01 2.228614e-01 2.228614e-01 2.228614e-01 2.228614e-01 2.228614e-01 2.228614e-01 2.228614e-01 2.228614e-01 2.228614e-01 2.228614e-01 2.228614e-01 2.228614e-01 2.228614e-01 2.228614e-01 2.228614e-01 2.228614e-01 2.228614e-01 2.228614e-01 2.228614e-01 2.228614e-01 2.228614e-01 2.228614e-01 2.228614e-01 2.228614e-01 2.228614e-01 2.228614e-01 2.228614e-01 2.228614e-01 2.228614e-01 2.228614e-01 2.228614e-01 2.228614e-01 2.228614e-01 2.228614e-01 2.228614e-01 2.228614e-01 2.228614e-01 2.228614e-01 2.228614e-01 2.228614e-01 2.228614e-01 2.228614e-01 2.228614e-01 2.228614e-01 2.228614e-01 2.228614e-01 2.228614e-01 2.228614e-01 2.228614e-01 2.228614e-01 2.228614e-01 2.228614e-01 2.228614e-01 2.228614e-01 2.228614e-01 2.228614e-01 2.228614e-01 2.228614e-01 2.228614e-01 2.228614e-01 2.228614e-01 2.228614e-01 2.228614e-01 2.228614e-01 2.228614e-01 2.228614e-01 2.228614e-01 2.228614e-01 2.228614e-01 2.228614e-01 2.228614e-01 2.228614e-01 2.228614e-01 2.228614e-01 2.228614e-01 2.228614e-01 2.228614e-01 2.228614e-01 2.228614e-01 2.228614e-01 2.228614e-01 2.228614e-01 2.228614e-01 2.228614e-01 2.228614e-01 2.228614e-01 2.228614e-01 2.228614e-01 2.228614e-01 2.228614e-01 2.228614e-01 2.228614e-01 2.228614e-01 2.228614e-01 2.228614e-01 2.228614e-01 2.228614e-01 2.228614e-01 2.228614e-01 2.228614e-01 2.228614e-01 2.228614e-01 2.228614e-01 2.228614e-01 2.228614e-01 2.228614e-01 2.228614e-01 2.228614e-01 2.228614e-01 2.228614e-01 2.228614e-01 2.228614e-01 2.228614e-01 2.228614e-01 2.228614e-01 2.228614e-01 2.228614e-01 2.228614e-01 2.228614e-01 2.228614e-01 2.228614e-01 2.228614e-01 2.228614e-01 2.228614e-01 2.228614e-01 2.228614e-01 2.228614e-01 2.228614e-01 2.228614e-01 2.228614e-01 2.228614e-01 2.228614e-01 2.228614e-01 2.228614e-01 2.228614e-01 2.228614e-01 2.228614e-01 2.228614e-01 2.228614e-01 2.228614e-01 2.228614e-01 2.228614e-01 2.228614e-01 2.228614e-01 2.228614e-01 2.228614e-01 2.228614e-01 2.228614e-01 2.228614e-01 2.228614e-01 2.228614e-01 2.228614e-01 2.228614e-01 2.228614e-01 2.228614e-01 2.228614e-01 2.228614e-01 2.228614e-01 2.228614e-01 2.228614e-01 2.228614e-01 2.228614e-01 2.228614e-01 2.228614e-01 2.228614e-01 2.228614e-01 2.228614e-01 2.228614e-01 2.228614e-01 2.228614e-01 2.228614e-01 2.228614e-01 2.228614e-01 2.228614e-01 2.228614e-01 2.228614e-01 2.228614e-01 2.228614e-01 2.228614e-01 2.228614e-01 2.228614e-01 2.228614e-01 2.228614e-01 2.228614e-01 2.228614e-01 2.228614e-01 2.228614e-01 2.228614e-01 2.228614e-01 2.228614e-01 2.228614e-01 2.228614e-01 2.228614e-01 2.228614e-01 2.228614e-01 2.228614e-01 2.228614e-01 2.228614e-01 2.228614e-01 2.228614e-01 2.228614e-01 2.228614e-01 2.228614e-01 2.228614e-01 2.228614e-01 2.228614e-01 2.228614e-01 2.228614e-01 2.228614e-01 2.228614e-01 2.228614e-01 2.228614e-01 2.228614e-01 2.228614e-01 2.228614e-01 2.228614e-01 2.228614e-01 2.228614e-01 2.228614e-01 2.228614e-01 2.228614e-01 2.228614e-01 2.228614e-01 2.228614e-01 2.228614e-01 2.228614e-01 2.228614e-01 2.228614e-01 2.228614e-01 2.228614e-01 2.228614e-01 2.228614e-01 2.228614e-01 2.228614e-01 2.228614e-01 2.228614e-01 2.228614e-01 2.228614e-01 2.228614e-01 2.228614e-01 2.228614e-01 2.228614e-01 2.228614e-01 2.228614e-01 2.228614e-01 2.228614e-01 2.228614e-01 2.228614e-01 2.228614e-01 2.228614e-01 2.228614e-01 2.228614e-01 2.228614e-01 2.228614e-01 2.228614e-01 2.228614e-01 2.228614e-01 2.228614e-01 2.228614e-01 2.228614e-01 2.228614e-01 2.228614e-01 2.228614e-01 2.228614e-01 2.228614e-01 2.228614e-01 2.228614e-01 2.228614e-01 2.228614e-01 2.228614e-01 2.228614e-01 2.228614e-01 2.228614e-01 2.228614e-01 2.228614e-01 2.228614e-01 2.228614e-01 2.228614e-01 2.228614e-01 2.228614e-01 2.228614e-01 2.228614e-01 2.228614e-01 2.228614e-01 2.228614e-01 2.228614e-01 2.228614e-01 2.228614e-01 2.228614e-01 2.228614e-01 2.228614e-01 2.228614e-01 2.228614e-01 2.228614e-01 2.228614e-01 2.228614e-01 2.228614e-01 2.228614e-01 2.228614e-01 2.228614e-01 2.228614e-01 2.228614e-01 2.228614e-01 2.228614e-01 2.228614e-01 2.228614e-01 2.228614e-01 2.228614e-01 2.228614e-01 2.228614e-01 2.228614e-01 2.228614e-01 2.228614e-01 2.228614e-01 2.228614e-01 2.228614e-01 2.228614e-01 2.228614e-01 2.228614e-01 2.228614e-01 2.228614e-01 2.228614e-01 2.228614e-01 2.228614e-01 2.228614e-01 2.228614e-01 2.228614e-01 2.228614e-01 2.228614e-01 2.228614e-01 2.228614e-01 2.228614e-01 2.228614e-01 2.228614e-01 2.228614e-01 2.228614e-01 2.228614e-01 2.228614e-01 2.228614e-01 2.228614e-01 2.228614e-01 2.228614e-01 2.228614e-01 2.228614e-01 2.228614e-01 2.228614e-01 2.228614e-01 2.228614e-01 2.228614e-01 2.228614e-01 2.228614e-01 2.228614e-01 2.228614e-01 2.228614e-01 2.228614e-01 2.228614e-01 2.228614e-01 2.228614e-01 2.228614e-01 2.228614e-01 2.228614e-01 2.228614e-01 2.228614e-01 2.228614e-01 2.228614e-01 2.228614e-01 2.228614e-01 2.228614e-01 2.228614e-01 2.228614e-01 2.228614e-01 2.228614e-01 2.228614e-01 2.228614e-01 2.228614e-01 2.228614e-01 2.228614e-01 2.228614e-01 2.228614e-01 2.228614e-01 2.228614e-01 2.228614e-01 2.228614e-01 2.228614e-01 2.228614e-01 2.228614e-01 2.228614e-01 2.228614e-01 2.228614e-01 2.228614e-01 2.228614e-01 2.228614e-01 2.228614e-01 2.228614e-01 2.228614e-01 2.228614e-01 2.228614e-01 2.228614e-01 2.228614e-01 2.228614e-01 2.228614e-01 2.228614e-01 2.228614e-01 2.228614e-01 2.228614e-01 2.228614e-01 2.228614e-01 2.228614e-01 2.228614e-01 2.228614e-01 2.228614e-01 2.228614e-01 2.228614e-01 2.228614e-01 2.228614e-01 2.228614e-01 2.228614e-01 2.228614e-01 2.228614e-01 2.228614e-01 2.228614e-01 2.228614e-01 2.228614e-01 2.228614e-01 2.228614e-01 2.228614e-01 2.228614e-01 2.228614e-01 2.228614e-01 2.228614e-01 2.228614e-01 2.228614e-01 2.228614e-01 2.228614e-01 2.228614e-01 2.228614e-01 2.228614e-01 2.228614e-01 2.228614e-01 2.228614e-01 2.228614e-01 2.228614e-01 2.228614e-01 2.228614e-01 2.228614e-01 2.228614e-01 2.228614e-01 2.228614e-01 2.228614e-01 2.228614e-01 2.228614e-01 2.228614e-01 2.228614e-01 2.228614e-01 2.228614e-01 2.228614e-01 2.228614e-01 2.228614e-01 2.228614e-01 2.228614e-01 2.228614e-01 2.228614e-01 2.228614e-01 2.228614e-01 2.228614e-01 2.228614e-01 2.228614e-01 2.228614e-01 2.228614e-01 2.228614e-01 2.228614e-01 2.228614e-01 2.228614e-01 2.228614e-01 2.228614e-01 2.228614e-01 2.228614e-01 2.228614e-01 2.228614e-01 2.228614e-01 2.228614e-01 2.228614e-01 2.228614e-01 2.228614e-01 2.228614e-01 2.228614e-01 2.228614e-01 2.228614e-01 2.228614e-01 2.228614e-01 2.228614e-01 2.228614e-01 2.228614e-01 2.228614e-01 2.228614e-01 2.228614e-01 2.228614e-01 2.228614e-01 2.228614e-01 2.228614e-01 2.228614e-01 2.228614e-01 2.228614e-01 2.228614e-01 2.228614e-01 2.228614e-01 2.228614e-01 2.228614e-01 2.228614e-01 2.228614e-01 2.228614e-01 2.228614e-01 2.228614e-01 2.228614e-01 2.228614e-01 2.228614e-01 2.228614e-01 2.228614e-01 2.228614e-01 2.228614e-01 2.228614e-01 2.228614e-01 2.228614e-01 2.228614e-01 2.228614e-01 2.228614e-01 2.228614e-01 2.228614e-01 2.228614e-01 2.228614e-01 2.228614e-01 2.228614e-01 2.228614e-01 2.228614e-01 2.228614e-01 2.228614e-01 2.228614e-01 2.228614e-01 2.228614e-01 2.228614e-01 2.228614e-01 2.228614e-01 2.228614e-01 2.228614e-01 2.228614e-01 2.228614e-01 2.228614e-01 2.228614e-01 2.228614e-01 2.228614e-01 2.228614e-01 2.228614e-01 2.228614e-01 2.228614e-01 2.228614e-01 2.228614e-01 2.228614e-01 2.228614e-01 2.228614e-01 2.228614e-01 2.228614e-01 2.228614e-01 2.228614e-01 2.228614e-01 2.228614e-01 2.228614e-01 2.228614e-01 2.228614e-01 2.228614e-01 2.228614e-01 2.228614e-01 2.228614e-01 2.228614e-01 2.228614e-01 2.228614e-01 2.228614e-01 2.228614e-01 2.228614e-01 2.228614e-01 2.228614e-01 2.228614e-01 2.228614e-01 2.228614e-01 2.228614e-01 2.228614e-01 2.228614e-01 2.228614e-01 2.228614e-01 2.228614e-01 2.228614e-01 2.228614e-01 2.228614e-01 2.228614e-01 2.228614e-01 2.228614e-01 2.228614e-01 2.228614e-01 2.228614e-01 2.228614e-01 2.228614e-01 2.228614e-01 2.228614e-01 2.228614e-01 2.228614e-01 2.228614e-01 2.228614e-01 2.228614e-01 2.228614e-01 2.228614e-01 2.228614e-01 2.228614e-01 2.228614e-01 2.228614e-01 2.228614e-01 2.228614e-01 2.228614e-01 2.228614e-01 2.228614e-01 2.228614e-01 2.228614e-01 2.228614e-01 2.228614e-01 2.228614e-01 2.228614e-01 2.228614e-01 2.228614e-01 2.228614e-01 2.228614e-01 2.228614e-01 2.228614e-01 2.228614e-01 2.228614e-01 2.228614e-01 2.228614e-01 2.228614e-01 2.228614e-01 2.228614e-01 2.228614e-01 2.228614e-01 2.228614e-01 2.228614e-01 2.228614e-01 2.228614e-01 2.228614e-01 2.228614e-01 2.228614e-01 2.228614e-01 2.228614e-01 2.228614e-01 2.228614e-01 2.228614e-01 2.228614e-01 2.228614e-01 2.228614e-01 2.228614e-01 2.228614e-01 2.228614e-01 2.228614e-01 2.228614e-01 2.228614e-01 2.228614e-01 2.228614e-01 2.228614e-01 2.228614e-01 2.228614e-01 2.228614e-01 2.228614e-01 2.228614e-01 2.228614e-01 2.228614e-01 2.228614e-01 2.228614e-01 2.228614e-01 2.228614e-01 2.228614e-01 2.228614e-01 2.228614e-01 2.228614e-01 2.228614e-01 2.228614e-01 2.228614e-01 2.228614e-01 2.228614e-01 2.228614e-01 2.228614e-01 2.228614e-01 2.228614e-01 2.228614e-01 2.228614e-01 2.228614e-01 2.228614e-01 2.228614e-01 2.228614e-01 2.228614e-01 2.228614e-01 2.228614e-01 2.228614e-01 2.228614e-01 2.228614e-01 2.228614e-01 2.228614e-01 2.228614e-01 2.228614e-01 2.228614e-01 2.228614e-01 2.228614e-01 2.228614e-01 2.228614e-01 2.228614e-01 2.228614e-01 2.228614e-01 2.228614e-01 2.228614e-01 2.228614e-01 2.228614e-01 2.228614e-01 2.228614e-01 2.228614e-01 2.228614e-01 2.228614e-01 2.228614e-01 2.228614e-01 2.228614e-01 2.228614e-01 2.228614e-01 2.228614e-01 2.228614e-01 2.228614e-01 2.228614e-01 2.228614e-01 2.228614e-01 2.228614e-01 2.228614e-01 2.228614e-01 2.228614e-01 2.228614e-01 2.228614e-01 2.228614e-01 2.228614e-01 2.228614e-01 2.228614e-01 2.228614e-01 2.228614e-01 2.228614e-01 2.228614e-01 2.228614e-01 2.228614e-01 2.228614e-01 2.228614e-01 2.228614e-01 2.228614e-01 2.228614e-01 2.228614e-01 2.228614e-01 2.228614e-01 2.228614e-01 2.228614e-01 2.228614e-01 2.228614e-01 2.228614e-01 2.228614e-01 2.228614e-01 2.228614e-01 2.228614e-01 2.228614e-01 2.228614e-01 2.228614e-01 2.228614e-01 2.228614e-01 2.228614e-01 2.228614e-01 2.228614e-01 2.228614e-01 2.228614e-01 2.228614e-01 2.228614e-01 2.228614e-01 2.228614e-01 2.228614e-01 2.228614e-01 2.228614e-01 2.228614e-01 2.228614e-01 2.228614e-01 2.228614e-01 2.228614e-01 2.228614e-01 2.228614e-01 2.228614e-01 2.228614e-01 2.228614e-01 2.228614e-01 2.228614e-01 2.228614e-01 2.228614e-01 2.228614e-01 2.228614e-01 2.228614e-01 2.228614e-01 2.228614e-01 2.228614e-01 2.228614e-01 2.228614e-01 2.228614e-01 2.228614e-01 2.228614e-01 2.228614e-01 2.228614e-01 2.228614e-01 2.228614e-01 2.228614e-01 2.228614e-01 2.228614e-01 2.228614e-01 2.228614e-01 2.228614e-01 2.228614e-01 2.228614e-01 2.228614e-01 2.228614e-01 2.228614e-01 2.228614e-01 2.228614e-01 2.228614e-01 2.228614e-01 2.228614e-01 2.228614e-01 2.228614e-01 2.228614e-01 2.228614e-01 2.228614e-01 2.228614e-01 2.228614e-01 2.228614e-01 2.228614e-01 2.228614e-01 2.228614e-01 2.228614e-01 2.228614e-01 2.228614e-01 2.228614e-01 2.228614e-01 2.228614e-01 2.228614e-01 2.228614e-01 2.228614e-01 2.228614e-01 2.228614e-01 2.228614e-01 2.228614e-01 2.228614e-01 2.228614e-01 2.228614e-01 
6.690228e+04 4.312220e-01 4.300680e-01 3.026262e-01 3.026262e-01 2.603931e-01 2.603931e-01 2.578003e-01 2.578003e-01 2.578003e-01 2.492890e-01 2.404486e-01 2.393916e-01 2.303647e-01 2.242837e-01 2.242837e-01 2.242837e-01 2.242837e-01 2.242837e-01 2.242837e-01 2.237016e-01 2.230763e-01 2.230763e-01 2.230267e-01 2.230267e-01 2.230267e-01 2.230267e-01 2.229089e-01 2.229089e-01 2.228842e-01 2.228767e-01 2.228677e-01 2.228627e-01 2.228627e-01 2.228627e-01 2.228627e-01 2.228627e-01 2.228624e-01 2.228624e-01 2.228619e-01 2.228619e-01 2.228619e-01 2.228619e-01 2.228616e-01 2.228616e-01 2.228616e-01 2.228616e-01 2.228616e-01 2.228616e-01 2.228615e-01 2.228615e-01 2.228614e-01 2.228614e-01 2.228614e-01 2.228614e-01 2.228614e-01 2.228614e-01 2.228614e-01 2.228614e-01 2.228614e-01 2.228614e-01 2.228614e-01 2.228614e-01 2.228614e-01 2.228614e-01 2.228614e-01 2.228614e-01 2.228614e-01 2.228614e-01 2.228614e-01 2.228614e-01 2.228614e-01 2.228614e-01 2.228614e-01 2.228614e-01 2.228614e-01 2.228614e-01 1.006115e-01 9.547804e-02 7.764677e-02 6.833848e-02 6.759985e-02 5.158976e-02 5.158976e-02 4.786980e-02 3.996570e-02 3.996570e-02 3.743925e-02 3.154237e-02 3.043036e-02 3.000563e-02 2.855151e-02 2.214226e-02 2.214226e-02 2.098918e-02 1.959310e-02 1.959310e-02 1.959310e-02 1.941848e-02 1.941848e-02 1.941848e-02 1.941848e-02 1.938450e-02 1.938450e-02 1.937259e-02 1.923433e-02 1.923433e-02 1.919976e-02 1.919976e-02 1.919976e-02 1.916906e-02 1.916906e-02 1.898109e-02 1.888324e-02 1.820965e-02 1.652752e-02 1.513578e-02 1.455294e-02 1.201797e-02 1.149984e-02 1.134908e-02 1.134908e-02 1.115867e-02 1.115867e-02 1.080511e-02 1.071202e-02 1.056135e-02 1.033687e-02 1.027204e-02 9.941992e-03 9.828528e-03 9.733503e-03 9.733503e-03 9.542803e-03 9.542803e-03 9.542803e-03 9.454209e-03 9.454209e-03 9.425917e-03 9.422429e-03 9.422429e-03 9.422429e-03 9.421773e-03 9.421423e-03 9.419573e-03 9.419573e-03 9.419573e-03 9.417108e-03 9.416801e-03 9.416801e-03 9.416691e-03 9.416613e-03 9.416460e-03 9.416306e-03 9.415953e-03 9.415335e-03 9.413871e-03 9.413709e-03 9.412926e-03 9.412413e-03 9.408520e-03 9.405674e-03 9.393454e-03 9.381098e-03 9.358310e-03 9.349308e-03 9.256060e-03 9.185570e-03 9.161412e-03 9.115438e-03 9.115438e-03 9.115438e-03 9.115438e-03 9.102237e-03 9.053730e-03 8.994379e-03 8.852474e-03 8.852474e-03 8.778995e-03 8.506555e-03 8.506555e-03 8.461420e-03 8.461420e-03 8.461420e-03 8.448853e-03 8.448853e-03 8.394272e-03 8.394272e-03 8.394272e-03 8.385560e-03 8.385560e-03 8.349557e-03 8.349557e-03 8.349557e-03 7.701358e-03 7.701358e-03 7.701358e-03 7.701358e-03 7.701358e-03 7.701358e-03 7.701358e-03 7.701358e-03 7.701358e-03 7.701358e-03 7.701358e-03 7.701358e-03 7.605736e-03 7.605736e-03 7.605736e-03 7.605736e-03 7.605736e-03 7.605736e-03 7.605736e-03 7.149081e-03 7.056699e-03 7.056699e-03 7.056699e-03 7.056699e-03 7.056699e-03 7.056699e-03 7.051797e-03 7.051232e-03 7.051232e-03 7.051232e-03 7.048965e-03 7.048965e-03 7.048146e-03 7.048146e-03 7.048146e-03 7.048146e-03 7.048146e-03 7.048146e-03 7.048146e-03 7.031585e-03 7.031585e-03 7.031585e-03 6.995072e-03 6.982670e-03 6.963425e-03 6.952952e-03 6.952952e-03 6.882328e-03 6.817493e-03 6.703664e-03 6.703664e-03 6.703664e-03 6.703664e-03 6.673011e-03 6.612541e-03 6.584253e-03 6.584253e-03 6.584253e-03 6.584253e-03 6.571414e-03 6.567888e-03 6.504870e-03 6.504870e-03 6.504870e-03 6.504870e-03 6.504870e-03 6.504870e-03 6.504870e-03 6.504870e-03 6.502620e-03 6.502620e-03 6.502620e-03 6.502620e-03 6.501845e-03 6.500370e-03 6.499857e-03 6.499857e-03 6.499857e-03 6.499811e-03 6.454793e-03 6.454793e-03 6.435969e-03 6.435969e-03 6.435969e-03 6.404813e-03 6.391735e-03 6.329100e-03 6.329100e-03 6.329100e-03 6.293878e-03 6.293878e-03 6.288766e-03 6.288766e-03 6.288766e-03 6.253525e-03 6.253525e-03 6.253525e-03 6.251503e-03 6.250785e-03 6.248570e-03 6.248570e-03 6.248570e-03 6.247001e-03 6.247001e-03 6.247001e-03 6.247001e-03 6.177683e-03 6.177683e-03 6.177683e-03 6.177683e-03 6.177683e-03 6.177683e-03 6.080765e-03 6.080765e-03 6.080765e-03 5.997639e-03 5.997639e-03 5.997639e-03 5.970925e-03 5.970925e-03 5.970925e-03 5.875994e-03 5.861276e-03 5.861276e-03 5.861276e-03 5.861276e-03 5.861276e-03 5.861276e-03 5.861276e-03 5.861276e-03 5.861276e-03 5.861276e-03 5.861276e-03 5.790539e-03 5.790539e-03 5.790539e-03 5.790539e-03 5.790539e-03 5.790539e-03 5.790539e-03 5.790539e-03 5.790539e-03 5.790539e-03 5.790539e-03 5.790539e-03 5.790539e-03 5.790539e-03 5.790539e-03 5.718137e-03 5.718137e-03 5.718137e-03 5.718137e-03 5.718137e-03 5.718137e-03 5.687731e-03 5.687731e-03 5.687731e-03 5.687731e-03 5.687450e-03 5.687450e-03 5.681802e-03 5.647207e-03 5.515316e-03 5.515316e-03 5.515316e-03 5.515316e-03 5.515316e-03 5.515316e-03 5.515316e-03 5.492981e-03 5.492981e-03 5.492981e-03 5.492981e-03 5.434767e-03 5.434767e-03 5.434767e-03 5.434767e-03 5.434767e-03 5.434767e-03 5.296126e-03 5.296126e-03 5.296126e-03 5.296126e-03 5.258797e-03 5.152760e-03 5.152760e-03 5.152760e-03 5.152760e-03 5.152760e-03 5.152760e-03 5.147661e-03 5.147661e-03 5.147661e-03 5.147661e-03 5.147369e-03 5.147369e-03 5.105374e-03 5.105374e-03 5.094421e-03 5.063596e-03 5.063596e-03 5.063596e-03 5.063596e-03 5.063596e-03 4.964738e-03 4.964738e-03 4.964738e-03 4.964738e-03 4.964738e-03 4.964738e-03 4.924023e-03 4.924023e-03 4.924023e-03 4.924023e-03 4.924023e-03 4.924023e-03 4.918647e-03 4.918647e-03 4.918647e-03 4.894883e-03 4.894883e-03 4.894883e-03 4.894883e-03 4.894883e-03 4.894883e-03 4.894883e-03 4.894883e-03 4.894883e-03 4.894883e-03 4.894883e-03 4.894883e-03 4.839475e-03 4.839475e-03 4.839475e-03 4.839475e-03 4.831303e-03 4.828032e-03 4.827823e-03 4.810898e-03 4.810898e-03 4.652181e-03 4.652181e-03 4.652181e-03 4.652181e-03 4.652181e-03 4.652181e-03 4.652181e-03 4.652181e-03 4.593328e-03 4.593328e-03 4.592424e-03 4.592424e-03 4.592424e-03 4.583333e-03 4.583333e-03 4.583333e-03 4.583333e-03 4.574544e-03 4.574544e-03 4.574544e-03 4.574544e-03 4.574544e-03 4.562473e-03 4.562473e-03 4.562473e-03 4.562473e-03 4.562473e-03 4.561902e-03 4.561902e-03 4.560477e-03 4.560477e-03 4.560477e-03 4.560477e-03 4.560477e-03 4.560477e-03 4.558555e-03 4.558555e-03 4.558555e-03 4.486241e-03 4.486241e-03 4.486241e-03 4.459936e-03 4.437553e-03 4.437553e-03 4.437553e-03 4.437553e-03 4.437553e-03 4.437371e-03 4.431723e-03 4.431723e-03 4.431723e-03 4.431723e-03 4.431723e-03 4.363454e-03 4.363454e-03 4.359196e-03 4.359196e-03 4.359196e-03 4.359196e-03 4.322614e-03 4.322614e-03 4.322614e-03 4.322614e-03 4.322614e-03 4.322614e-03 4.322614e-03 4.322614e-03 4.278189e-03 4.259034e-03 4.112791e-03 4.112791e-03 4.112791e-03 4.112791e-03 4.112791e-03 4.112791e-03 4.112791e-03 4.112791e-03 4.112791e-03 4.082729e-03 4.082729e-03 4.082729e-03 4.082729e-03 4.082729e-03 4.082729e-03 4.082729e-03 4.082729e-03 4.082729e-03 4.082729e-03 4.082729e-03 4.082729e-03 4.082729e-03 4.082729e-03 4.082729e-03 4.082729e-03 4.063236e-03 4.063236e-03 4.063236e-03 4.063236e-03 4.063236e-03 4.063236e-03 4.063236e-03 4.063236e-03 4.063236e-03 4.063236e-03 4.063236e-03 4.063236e-03 4.052494e-03 4.052494e-03 4.052494e-03 4.052494e-03 4.001236e-03 4.001236e-03 4.001236e-03 4.001236e-03 4.001236e-03 4.001236e-03 4.001236e-03 4.001208e-03 4.001208e-03 3.962273e-03 3.962273e-03 3.962273e-03 3.962273e-03 3.962273e-03 3.962273e-03 3.962273e-03 3.962273e-03 3.937988e-03 3.900198e-03 3.900198e-03 3.900198e-03 3.846577e-03 3.846577e-03 3.846577e-03 3.846577e-03 3.846577e-03 3.846577e-03 3.801934e-03 3.801934e-03 3.801934e-03 3.801934e-03 3.801934e-03 3.633232e-03 3.633232e-03 3.617492e-03 3.558599e-03 3.558599e-03 3.558599e-03 3.498242e-03 3.498242e-03 3.435188e-03 3.406196e-03 3.406196e-03 3.406196e-03 3.406196e-03 3.381795e-03 3.381795e-03 3.381795e-03 3.381795e-03 3.381795e-03 3.381795e-03 3.381795e-03 3.381795e-03 3.381795e-03 3.380706e-03 3.380370e-03 3.380370e-03 3.380370e-03 3.380370e-03 3.380370e-03 3.380370e-03 3.379778e-03 3.378051e-03 3.378051e-03 3.375919e-03 3.375919e-03 3.375919e-03 3.375919e-03 3.375919e-03 3.373564e-03 3.373564e-03 3.373564e-03 3.373564e-03 3.373564e-03 3.373564e-03 3.373564e-03 3.373564e-03 3.373564e-03 3.354297e-03 3.354297e-03 3.354297e-03 3.337539e-03 3.337539e-03 3.337539e-03 3.337539e-03 3.337539e-03 3.337539e-03 3.337539e-03 3.337539e-03 3.337539e-03 3.337539e-03 3.337539e-03 3.337539e-03 3.337539e-03 3.337539e-03 3.337539e-03 3.321171e-03 3.321171e-03 3.321171e-03 3.320190e-03 3.292481e-03 3.263020e-03 3.263020e-03 3.263020e-03 3.263020e-03 3.225239e-03 3.225239e-03 3.192720e-03 3.192720e-03 3.192720e-03 3.192720e-03 3.192720e-03 3.168799e-03 3.168799e-03 3.168799e-03 3.168799e-03 3.168799e-03 3.168799e-03 3.168799e-03 3.168799e-03 3.168799e-03 3.168799e-03 3.168799e-03 3.168799e-03 3.168799e-03 3.168799e-03 3.168799e-03 3.168799e-03 3.128082e-03 3.028650e-03 3.028650e-03 3.028650e-03 2.970987e-03 2.970987e-03 2.970987e-03 2.970987e-03 2.970987e-03 2.970987e-03 2.970987e-03 2.970987e-03 2.970987e-03 2.962705e-03 2.949344e-03 2.947161e-03 2.947161e-03 2.947161e-03 2.947161e-03 2.947161e-03 2.947161e-03 2.947161e-03 2.947161e-03 2.947161e-03 2.947161e-03 2.947161e-03 2.947161e-03 2.947161e-03 2.911674e-03 2.911674e-03 2.911674e-03 2.911674e-03 2.814289e-03 2.814289e-03 2.814289e-03 2.814289e-03 2.814289e-03 2.814289e-03 2.796068e-03 2.784624e-03 2.784624e-03 2.784246e-03 2.784246e-03 2.784246e-03 2.753420e-03 2.753420e-03 2.753420e-03 2.753420e-03 2.720413e-03 2.720413e-03 2.720413e-03 2.708484e-03 2.708484e-03 2.708484e-03 2.708484e-03 2.708484e-03 2.708484e-03 2.708143e-03 2.708143e-03 2.708143e-03 2.708143e-03 2.708143e-03 2.701863e-03 2.701863e-03 2.701863e-03 2.701736e-03 2.701736e-03 2.701736e-03 2.701736e-03 2.701736e-03 2.701736e-03 2.614023e-03 2.585684e-03 2.585684e-03 2.585684e-03 2.573444e-03 2.573444e-03 2.573444e-03 2.573444e-03 2.573444e-03 2.573444e-03 2.573444e-03 2.573444e-03 2.573444e-03 2.573444e-03 2.573444e-03 2.573444e-03 2.573444e-03 2.493350e-03 2.493350e-03 2.493350e-03 2.492159e-03 2.492159e-03 2.406990e-03 2.405701e-03 2.346436e-03 2.346436e-03 2.346436e-03 2.346436e-03 2.346436e-03 2.346436e-03 2.346436e-03 2.346436e-03 2.346436e-03 2.346436e-03 2.346436e-03 2.333518e-03 2.333518e-03 2.333518e-03 2.333518e-03 2.333518e-03 2.333518e-03 2.333518e-03 2.333518e-03 2.333518e-03 2.333518e-03 2.333518e-03 2.330100e-03 2.330100e-03 2.325831e-03 2.321755e-03 2.321755e-03 2.321755e-03 2.321755e-03 2.321755e-03 2.316302e-03 2.316302e-03 2.316302e-03 2.316302e-03 2.316302e-03 2.316302e-03 2.314332e-03 2.314332e-03 2.307762e-03 2.306629e-03 2.306629e-03 2.306602e-03 2.306602e-03 2.306602e-03 2.306602e-03 2.306602e-03 2.306599e-03 2.305577e-03 2.305552e-03 2.304126e-03 2.304126e-03 2.304126e-03 2.304126e-03 2.304126e-03 2.302454e-03 2.302454e-03 2.302454e-03 2.302454e-03 2.302300e-03 2.302300e-03 2.299976e-03 2.299976e-03 2.299976e-03 2.299976e-03 2.299976e-03 2.299976e-03 2.286424e-03 2.286424e-03 2.272130e-03 2.272130e-03 2.266142e-03 2.266142e-03 2.266142e-03 2.266142e-03 2.266142e-03 2.266142e-03 2.262420e-03 2.261807e-03 2.254169e-03 2.254169e-03 2.254169e-03 2.241366e-03 2.193909e-03 2.161142e-03 2.161142e-03 2.161142e-03 2.161142e-03 2.161142e-03 2.161142e-03 2.161142e-03 2.161142e-03 2.161142e-03 2.161142e-03 2.161142e-03 2.161142e-03 2.161142e-03 2.161142e-03 2.160696e-03 2.159331e-03 2.159331e-03 2.159331e-03 2.159331e-03 2.159331e-03 2.159045e-03 2.158303e-03 2.158303e-03 2.158303e-03 2.158303e-03 2.158303e-03 2.158303e-03 2.158303e-03 2.121447e-03 2.121447e-03 2.121447e-03 2.121447e-03 2.121447e-03 2.121447e-03 2.121447e-03 2.050633e-03 2.050633e-03 2.050633e-03 2.050633e-03 2.050633e-03 2.050633e-03 2.050633e-03 2.050633e-03 2.050633e-03 2.050633e-03 2.050633e-03 2.050633e-03 2.050633e-03 2.050633e-03 2.050633e-03 2.050633e-03 2.050633e-03 2.050633e-03 2.050633e-03 2.046333e-03 1.990593e-03 1.990593e-03 1.990593e-03 1.990593e-03 1.990593e-03 1.990593e-03 1.990593e-03 1.990593e-03 1.990593e-03 1.990593e-03 1.990593e-03 1.990593e-03 1.990593e-03 1.990593e-03 1.990593e-03 1.990593e-03 1.990593e-03 1.990593e-03 1.989309e-03 1.989309e-03 1.983642e-03 1.983642e-03 1.983211e-03 1.983211e-03 1.983211e-03 1.983211e-03 1.983211e-03 1.983211e-03 1.982232e-03 1.982232e-03 1.982232e-03 1.982232e-03 1.982232e-03 1.982232e-03 1.982232e-03 1.969356e-03 1.969356e-03 1.968938e-03 1.968938e-03 1.939051e-03 1.939051e-03 1.939051e-03 1.939051e-03 1.939051e-03 1.860665e-03 1.857278e-03 1.857278e-03 1.857278e-03 1.857278e-03 1.857278e-03 1.856508e-03 1.856508e-03 1.856508e-03 1.856508e-03 1.851494e-03 1.851494e-03 1.851494e-03 1.851494e-03 1.851494e-03 1.851494e-03 1.851494e-03 1.851494e-03 1.851494e-03 1.851494e-03 1.851494e-03 1.851494e-03 1.851494e-03 1.849648e-03 1.848394e-03 1.848394e-03 1.798534e-03 1.798534e-03 1.798534e-03 1.772091e-03 1.772091e-03 1.770716e-03 1.770716e-03 1.770716e-03 1.767954e-03 1.763574e-03 1.763574e-03 1.763574e-03 1.763574e-03 1.763574e-03 1.763574e-03 1.763574e-03 1.763574e-03 1.763574e-03 1.763574e-03 1.763574e-03 1.763574e-03 1.763574e-03 1.762121e-03 1.760658e-03 1.760658e-03 
1.704357e+05 4.593105e+04 8.544673e+03 1.764171e+03 4.152169e-01 2.998356e-01 2.971098e-01 2.934141e-01 2.933905e-01 2.865316e-01 2.865316e-01 2.705932e-01 2.642870e-01 2.614635e-01 2.559919e-01 2.469505e-01 2.446439e-01 2.370123e-01 2.357591e-01 2.350060e-01 2.298204e-01 2.298204e-01 2.298204e-01 2.247761e-01 2.241638e-01 2.234347e-01 2.234347e-01 2.229222e-01 2.229222e-01 2.229222e-01 2.229222e-01 2.229222e-01 2.229222e-01 2.229222e-01 2.229222e-01 2.229222e-01 2.229222e-01 2.229032e-01 2.228991e-01 2.228685e-01 2.228685e-01 2.228667e-01 2.228667e-01 2.228667e-01 2.228626e-01 2.228626e-01 2.228625e-01 2.228625e-01 2.228623e-01 2.228618e-01 2.228617e-01 2.228615e-01 2.228615e-01 2.228615e-01 2.228614e-01 2.228614e-01 2.228614e-01 2.228614e-01 2.228614e-01 2.228614e-01 2.228614e-01 2.228614e-01 2.228614e-01 2.228614e-01 2.228614e-01 2.228614e-01 2.228614e-01 2.228614e-01 2.228614e-01 2.228614e-01 2.228614e-01 2.228614e-01 2.228614e-01 2.228614e-01 2.228614e-01 2.228614e-01 2.228614e-01 2.228614e-01 2.228614e-01 2.228614e-01 2.228614e-01 2.228614e-01 2.228614e-01 2.228614e-01 2.228614e-01 2.228614e-01 2.228614e-01 2.228614e-01 2.228614e-01 2.228614e-01 2.228614e-01 2.228614e-01 2.228614e-01 2.228614e-01 2.228614e-01 2.228614e-01 2.228614e-01 2.228614e-01 2.228614e-01 2.228614e-01 2.228614e-01 2.228614e-01 2.228614e-01 2.228614e-01 2.228614e-01 2.228614e-01 2.228614e-01 2.228614e-01 2.228614e-01 2.228614e-01 2.228614e-01 2.228614e-01 2.228614e-01 2.228614e-01 2.228614e-01 2.228614e-01 2.228614e-01 2.228614e-01 2.228614e-01 2.228614e-01 2.228614e-01 2.228614e-01 2.228614e-01 2.228614e-01 2.228614e-01 2.228614e-01 2.228614e-01 2.228614e-01 2.228614e-01 2.228614e-01 2.228614e-01 2.228614e-01 2.228614e-01 2.228614e-01 2.228614e-01 2.228614e-01 2.228614e-01 2.228614e-01 2.228614e-01 2.228614e-01 2.228614e-01 2.228614e-01 2.228614e-01 2.228614e-01 2.228614e-01 2.228614e-01 2.228614e-01 2.228614e-01 2.228614e-01 2.228614e-01 2.228614e-01 2.228614e-01 2.228614e-01 2.228614e-01 2.228614e-01 2.228614e-01 2.228614e-01 2.228614e-01 2.228614e-01 2.228614e-01 2.228614e-01 2.228614e-01 2.228614e-01 2.228614e-01 2.228614e-01 2.228614e-01 2.228614e-01 2.228614e-01 2.228614e-01 2.228614e-01 2.228614e-01 2.228614e-01 2.228614e-01 2.228614e-01 2.228614e-01 2.228614e-01 2.228614e-01 2.228614e-01 2.228614e-01 2.228614e-01 2.228614e-01 2.228614e-01 2.228614e-01 2.228614e-01 2.228614e-01 2.228614e-01 2.228614e-01 2.228614e-01 2.228614e-01 2.228614e-01 2.228614e-01 2.228614e-01 2.228614e-01 2.228614e-01 2.228614e-01 2.228614e-01 2.228614e-01 2.228614e-01 2.228614e-01 2.228614e-01 2.228614e-01 2.228614e-01 2.228614e-01 2.228614e-01 2.228614e-01 2.228614e-01 2.228614e-01 2.228614e-01 2.228614e-01 2.228614e-01 2.228614e-01 2.228614e-01 2.228614e-01 2.228614e-01 2.228614e-01 2.228614e-01 2.228614e-01 2.228614e-01 2.228614e-01 2.228614e-01 2.228614e-01 2.228614e-01 2.228614e-01 2.228614e-01 2.228614e-01 2.228614e-01 2.228614e-01 2.228614e-01 2.228614e-01 2.228614e-01 2.228614e-01 2.228614e-01 2.228614e-01 2.228614e-01 2.228614e-01 2.228614e-01 2.228614e-01 2.228614e-01 2.228614e-01 2.228614e-01 2.228614e-01 2.228614e-01 2.228614e-01 2.228614e-01 2.228614e-01 2.228614e-01 2.228614e-01 2.228614e-01 2.228614e-01 2.228614e-01 2.228614e-01 2.228614e-01 2.228614e-01 2.228614e-01 2.228614e-01 2.228614e-01 2.228614e-01 2.228614e-01 2.228614e-01 2.228614e-01 2.228614e-01 2.228614e-01 2.228614e-01 2.228614e-01 2.228614e-01 2.228614e-01 2.228614e-01 2.228614e-01 2.228614e-01 2.228614e-01 2.228614e-01 2.228614e-01 2.228614e-01 2.228614e-01 2.228614e-01 2.228614e-01 2.228614e-01 2.228614e-01 2.228614e-01 2.228614e-01 2.228614e-01 2.228614e-01 2.228614e-01 2.228614e-01 2.228614e-01 2.228614e-01 2.228614e-01 2.228614e-01 2.228614e-01 2.228614e-01 2.228614e-01 2.228614e-01 2.228614e-01 2.228614e-01 2.228614e-01 2.228614e-01 2.228614e-01 2.228614e-01 2.228614e-01 2.228614e-01 2.228614e-01 2.228614e-01 2.228614e-01 2.228614e-01 2.228614e-01 2.228614e-01 2.228614e-01 2.228614e-01 2.228614e-01 2.228614e-01 2.228614e-01 2.228614e-01 2.228614e-01 2.228614e-01 2.228614e-01 2.228614e-01 2.228614e-01 2.228614e-01 2.228614e-01 2.228614e-01 2.228614e-01 2.228614e-01 2.228614e-01 2.228614e-01 2.228614e-01 2.228614e-01 2.228614e-01 2.228614e-01 2.228614e-01 2.228614e-01 2.228614e-01 2.228614e-01 2.228614e-01 2.228614e-01 2.228614e-01 2.228614e-01 2.228614e-01 2.228614e-01 2.228614e-01 2.228614e-01 2.228614e-01 2.228614e-01 2.228614e-01 2.228614e-01 2.228614e-01 2.228614e-01 2.228614e-01 2.228614e-01 2.228614e-01 2.228614e-01 2.228614e-01 2.228614e-01 2.228614e-01 2.228614e-01 2.228614e-01 2.228614e-01 2.228614e-01 2.228614e-01 2.228614e-01 2.228614e-01 2.228614e-01 2.228614e-01 2.228614e-01 2.228614e-01 2.228614e-01 2.228614e-01 2.228614e-01 2.228614e-01 2.228614e-01 2.228614e-01 2.228614e-01 2.228614e-01 2.228614e-01 2.228614e-01 2.228614e-01 2.228614e-01 2.228614e-01 2.228614e-01 2.228614e-01 2.228614e-01 2.228614e-01 2.228614e-01 2.228614e-01 2.228614e-01 2.228614e-01 2.228614e-01 2.228614e-01 2.228614e-01 2.228614e-01 2.228614e-01 2.228614e-01 2.228614e-01 2.228614e-01 2.228614e-01 2.228614e-01 2.228614e-01 2.228614e-01 2.228614e-01 2.228614e-01 2.228614e-01 2.228614e-01 2.228614e-01 2.228614e-01 2.228614e-01 2.228614e-01 2.228614e-01 2.228614e-01 2.228614e-01 2.228614e-01 2.228614e-01 2.228614e-01 2.228614e-01 2.228614e-01 2.228614e-01 2.228614e-01 2.228614e-01 2.228614e-01 2.228614e-01 2.228614e-01 2.228614e-01 2.228614e-01 2.228614e-01 2.228614e-01 2.228614e-01 2.228614e-01 2.228614e-01 2.228614e-01 2.228614e-01 2.228614e-01 2.228614e-01 2.228614e-01 2.228614e-01 2.228614e-01 2.228614e-01 2.228614e-01 2.228614e-01 2.228614e-01 2.228614e-01 2.228614e-01 2.228614e-01 2.228614e-01 2.228614e-01 2.228614e-01 2.228614e-01 2.228614e-01 2.228614e-01 2.228614e-01 2.228614e-01 2.228614e-01 2.228614e-01 2.228614e-01 2.228614e-01 2.228614e-01 2.228614e-01 2.228614e-01 2.228614e-01 2.228614e-01 2.228614e-01 2.228614e-01 2.228614e-01 2.228614e-01 2.228614e-01 2.228614e-01 2.228614e-01 2.228614e-01 2.228614e-01 2.228614e-01 2.228614e-01 2.228614e-01 2.228614e-01 2.228614e-01 2.228614e-01 2.228614e-01 2.228614e-01 2.228614e-01 2.228614e-01 2.228614e-01 2.228614e-01 2.228614e-01 2.228614e-01 2.228614e-01 2.228614e-01 2.228614e-01 2.228614e-01 2.228614e-01 2.228614e-01 2.228614e-01 2.228614e-01 2.228614e-01 2.228614e-01 2.228614e-01 2.228614e-01 2.228614e-01 2.228614e-01 2.228614e-01 2.228614e-01 2.228614e-01 2.228614e-01 2.228614e-01 2.228614e-01 2.228614e-01 2.228614e-01 2.228614e-01 2.228614e-01 2.228614e-01 2.228614e-01 2.228614e-01 2.228614e-01 2.228614e-01 2.228614e-01 2.228614e-01 2.228614e-01 2.228614e-01 2.228614e-01 2.228614e-01 2.228614e-01 2.228614e-01 2.228614e-01 2.228614e-01 2.228614e-01 2.228614e-01 2.228614e-01 2.228614e-01 2.228614e-01 2.228614e-01 2.228614e-01 2.228614e-01 2.228614e-01 2.228614e-01 2.228614e-01 2.228614e-01 2.228614e-01 2.228614e-01 2.228614e-01 2.228614e-01 2.228614e-01 2.228614e-01 2.228614e-01 2.228614e-01 2.228614e-01 2.228614e-01 2.228614e-01 2.228614e-01 2.228614e-01 2.228614e-01 2.228614e-01 2.228614e-01 2.228614e-01 2.228614e-01 2.228614e-01 2.228614e-01 2.228614e-01 2.228614e-01 2.228614e-01 2.228614e-01 2.228614e-01 2.228614e-01 2.228614e-01 2.228614e-01 2.228614e-01 2.228614e-01 2.228614e-01 2.228614e-01 2.228614e-01 2.228614e-01 2.228614e-01 2.228614e-01 2.228614e-01 2.228614e-01 2.228614e-01 2.228614e-01 2.228614e-01 2.228614e-01 2.228614e-01 2.228614e-01 2.228614e-01 2.228614e-01 2.228614e-01 2.228614e-01 2.228614e-01 2.228614e-01 2.228614e-01 2.228614e-01 2.228614e-01 2.228614e-01 2.228614e-01 2.228614e-01 2.228614e-01 2.228614e-01 2.228614e-01 2.228614e-01 2.228614e-01 2.228614e-01 2.228614e-01 2.228614e-01 2.228614e-01 2.228614e-01 2.228614e-01 2.228614e-01 2.228614e-01 2.228614e-01 2.228614e-01 2.228614e-01 2.228614e-01 2.228614e-01 2.228614e-01 2.228614e-01 2.228614e-01 2.228614e-01 2.228614e-01 2.228614e-01 2.228614e-01 2.228614e-01 2.228614e-01 2.228614e-01 2.228614e-01 2.228614e-01 2.228614e-01 2.228614e-01 2.228614e-01 2.228614e-01 2.228614e-01 2.228614e-01 2.228614e-01 2.228614e-01 2.228614e-01 2.228614e-01 2.228614e-01 2.228614e-01 2.228614e-01 2.228614e-01 2.228614e-01 2.228614e-01 2.228614e-01 2.228614e-01 2.228614e-01 2.228614e-01 2.228614e-01 2.228614e-01 2.228614e-01 2.228614e-01 2.228614e-01 2.228614e-01 2.228614e-01 2.228614e-01 2.228614e-01 2.228614e-01 2.228614e-01 2.228614e-01 2.228614e-01 2.228614e-01 2.228614e-01 2.228614e-01 2.228614e-01 2.228614e-01 2.228614e-01 2.228614e-01 2.228614e-01 2.228614e-01 2.228614e-01 2.228614e-01 2.228614e-01 2.228614e-01 2.228614e-01 2.228614e-01 2.228614e-01 2.228614e-01 2.228614e-01 2.228614e-01 2.228614e-01 2.228614e-01 2.228614e-01 2.228614e-01 2.228614e-01 2.228614e-01 2.228614e-01 2.228614e-01 2.228614e-01 2.228614e-01 2.228614e-01 2.228614e-01 2.228614e-01 2.228614e-01 2.228614e-01 2.228614e-01 2.228614e-01 2.228614e-01 2.228614e-01 2.228614e-01 2.228614e-01 2.228614e-01 2.228614e-01 2.228614e-01 2.228614e-01 2.228614e-01 2.228614e-01 2.228614e-01 2.228614e-01 2.228614e-01 2.228614e-01 2.228614e-01 2.228614e-01 2.228614e-01 2.228614e-01 2.228614e-01 2.228614e-01 2.228614e-01 2.228614e-01 2.228614e-01 2.228614e-01 2.228614e-01 2.228614e-01 2.228614e-01 2.228614e-01 2.228614e-01 2.228614e-01 2.228614e-01 2.228614e-01 2.228614e-01 2.228614e-01 2.228614e-01 2.228614e-01 2.228614e-01 2.228614e-01 2.228614e-01 2.228614e-01 2.228614e-01 2.228614e-01 2.228614e-01 2.228614e-01 2.228614e-01 2.228614e-01 2.228614e-01 2.228614e-01 2.228614e-01 2.228614e-01 2.228614e-01 2.228614e-01 2.228614e-01 2.228614e-01 2.228614e-01 2.228614e-01 2.228614e-01 2.228614e-01 2.228614e-01 2.228614e-01 2.228614e-01 2.228614e-01 2.228614e-01 2.228614e-01 2.228614e-01 2.228614e-01 2.228614e-01 2.228614e-01 2.228614e-01 2.228614e-01 2.228614e-01 2.228614e-01 2.228614e-01 2.228614e-01 2.228614e-01 2.228614e-01 2.228614e-01 2.228614e-01 2.228614e-01 2.228614e-01 2.228614e-01 2.228614e-01 2.228614e-01 2.228614e-01 2.228614e-01 2.228614e-01 2.228614e-01 2.228614e-01 2.228614e-01 2.228614e-01 2.228614e-01 2.228614e-01 2.228614e-01 2.228614e-01 2.228614e-01 2.228614e-01 2.228614e-01 2.228614e-01 2.228614e-01 2.228614e-01 2.228614e-01 2.228614e-01 2.228614e-01 2.228614e-01 2.228614e-01 2.228614e-01 2.228614e-01 2.228614e-01 2.228614e-01 2.228614e-01 2.228614e-01 2.228614e-01 2.228614e-01 2.228614e-01 2.228614e-01 2.228614e-01 2.228614e-01 2.228614e-01 2.228614e-01 2.228614e-01 2.228614e-01 2.228614e-01 2.228614e-01 2.228614e-01 2.228614e-01 2.228614e-01 2.228614e-01 2.228614e-01 2.228614e-01 2.228614e-01 2.228614e-01 2.228614e-01 2.228614e-01 2.228614e-01 2.228614e-01 2.228614e-01 2.228614e-01 2.228614e-01 2.228614e-01 2.228614e-01 2.228614e-01 2.228614e-01 2.228614e-01 2.228614e-01 2.228614e-01 2.228614e-01 2.228614e-01 2.228614e-01 2.228614e-01 2.228614e-01 2.228614e-01 2.228614e-01 2.228614e-01 2.228614e-01 2.228614e-01 2.228614e-01 2.228614e-01 2.228614e-01 2.228614e-01 2.228614e-01 2.228614e-01 2.228614e-01 2.228614e-01 2.228614e-01 2.228614e-01 2.228614e-01 2.228614e-01 2.228614e-01 2.228614e-01 2.228614e-01 2.228614e-01 2.228614e-01 2.228614e-01 2.228614e-01 2.228614e-01 2.228614e-01 2.228614e-01 2.228614e-01 2.228614e-01 2.228614e-01 2.228614e-01 2.228614e-01 2.228614e-01 2.228614e-01 2.228614e-01 2.228614e-01 2.228614e-01 2.228614e-01 2.228614e-01 2.228614e-01 2.228614e-01 2.228614e-01 2.228614e-01 2.228614e-01 2.228614e-01 2.228614e-01 2.228614e-01 2.228614e-01 2.228614e-01 2.228614e-01 2.228614e-01 2.228614e-01 2.228614e-01 2.228614e-01 2.228614e-01 2.228614e-01 2.228614e-01 2.228614e-01 2.228614e-01 2.228614e-01 2.228614e-01 2.228614e-01 2.228614e-01 2.228614e-01 2.228614e-01 2.228614e-01 2.228614e-01 2.228614e-01 2.228614e-01 2.228614e-01 2.228614e-01 2.228614e-01 2.228614e-01 2.228614e-01 2.228614e-01 2.228614e-01 2.228614e-01 2.228614e-01 2.228614e-01 2.228614e-01 2.228614e-01 2.228614e-01 2.228614e-01 2.228614e-01 2.228614e-01 2.228614e-01 2.228614e-01 2.228614e-01 2.228614e-01 2.228614e-01 2.228614e-01 2.228614e-01 2.228614e-01 2.228614e-01 2.228614e-01 2.228614e-01 2.228614e-01 2.228614e-01 2.228614e-01 2.228614e-01 2.228614e-01 2.228614e-01 2.228614e-01 2.228614e-01 2.228614e-01 2.228614e-01 2.228614e-01 2.228614e-01 2.228614e-01 2.228614e-01 2.228614e-01 2.228614e-01 2.228614e-01 2.228614e-01 2.228614e-01 2.228614e-01 2.228614e-01 2.228614e-01 2.228614e-01 2.228614e-01 2.228614e-01 2.228614e-01 2.228614e-01 2.228614e-01 2.228614e-01 2.228614e-01 2.228614e-01 2.228614e-01 2.228614e-01 2.228614e-01 2.228614e-01 2.228614e-01 2.228614e-01 2.228614e-01 2.228614e-01 2.228614e-01 2.228614e-01 2.228614e-01 2.228614e-01 2.228614e-01 2.228614e-01 2.228614e-01 2.228614e-01 2.228614e-01 2.228614e-01 2.228614e-01 2.228614e-01 2.228614e-01 2.228614e-01 2.228614e-01 2.228614e-01 2.228614e-01 2.228614e-01 2.228614e-01 2.228614e-01 2.228614e-01 2.228614e-01 2.228614e-01 2.228614e-01 2.228614e-01 2.228614e-01 2.228614e-01 2.228614e-01 2.228614e-01 
3.997811e+04 1.965251e+04 9.502372e+03 3.003690e-01 3.002434e-01 2.999920e-01 2.986645e-01 2.980746e-01 2.880528e-01 2.837732e-01 2.816676e-01 2.816676e-01 2.728610e-01 2.598869e-01 2.598869e-01 2.598869e-01 2.598869e-01 2.598869e-01 2.598869e-01 2.595651e-01 2.533322e-01 2.496494e-01 2.496494e-01 2.465623e-01 2.330315e-01 2.330315e-01 2.330315e-01 2.302214e-01 2.292849e-01 2.288239e-01 2.288239e-01 2.283393e-01 2.283393e-01 2.270259e-01 2.270259e-01 2.270259e-01 2.266878e-01 2.260310e-01 2.258174e-01 2.256275e-01 2.256275e-01 2.255547e-01 2.245913e-01 2.244105e-01 2.238401e-01 2.230195e-01 2.228950e-01 2.228950e-01 2.228915e-01 2.228915e-01 2.228794e-01 2.228725e-01 2.228725e-01 2.228725e-01 2.228725e-01 2.228725e-01 2.228662e-01 2.228628e-01 2.228628e-01 2.228628e-01 2.228628e-01 2.228626e-01 2.228616e-01 2.228615e-01 2.228615e-01 2.228615e-01 2.228615e-01 2.228614e-01 2.228614e-01 2.228614e-01 2.228614e-01 2.228614e-01 2.228614e-01 2.228614e-01 2.228614e-01 2.228614e-01 2.228614e-01 2.228614e-01 2.228614e-01 2.228614e-01 2.228614e-01 2.228614e-01 2.228614e-01 2.228614e-01 2.228614e-01 2.228614e-01 2.228614e-01 2.228614e-01 2.228614e-01 2.228614e-01 2.228614e-01 2.228614e-01 2.228614e-01 2.228614e-01 2.228614e-01 2.228614e-01 2.228614e-01 2.228614e-01 2.228614e-01 2.228614e-01 2.228614e-01 2.228614e-01 2.228614e-01 2.228614e-01 2.228614e-01 2.228614e-01 2.228614e-01 2.228614e-01 2.228614e-01 2.228614e-01 2.228614e-01 2.228614e-01 2.228614e-01 2.228614e-01 2.228614e-01 2.228614e-01 2.228614e-01 2.228614e-01 2.228614e-01 2.228614e-01 2.228614e-01 2.228614e-01 2.228614e-01 2.228614e-01 2.228614e-01 2.228614e-01 2.228614e-01 2.228614e-01 2.228614e-01 2.228614e-01 2.228614e-01 2.228614e-01 2.228614e-01 2.228614e-01 2.228614e-01 2.228614e-01 2.228614e-01 2.228614e-01 2.228614e-01 2.228614e-01 2.228614e-01 2.228614e-01 2.228614e-01 2.228614e-01 2.228614e-01 2.228614e-01 2.228614e-01 2.228614e-01 2.228614e-01 2.228614e-01 2.228614e-01 2.228614e-01 2.228614e-01 2.228614e-01 2.228614e-01 2.228614e-01 2.228614e-01 2.228614e-01 2.228614e-01 2.228614e-01 2.228614e-01 2.228614e-01 2.228614e-01 2.228614e-01 2.228614e-01 2.228614e-01 2.228614e-01 2.228614e-01 2.228614e-01 2.228614e-01 2.228614e-01 2.228614e-01 2.228614e-01 2.228614e-01 2.228614e-01 2.228614e-01 2.228614e-01 2.228614e-01 2.228614e-01 2.228614e-01 2.228614e-01 2.228614e-01 2.228614e-01 2.228614e-01 2.228614e-01 2.228614e-01 2.228614e-01 2.228614e-01 2.228614e-01 2.228614e-01 2.228614e-01 2.228614e-01 2.228614e-01 2.228614e-01 2.228614e-01 2.228614e-01 2.228614e-01 2.228614e-01 2.228614e-01 2.228614e-01 2.228614e-01 2.228614e-01 2.228614e-01 2.228614e-01 2.228614e-01 2.228614e-01 2.228614e-01 2.228614e-01 2.228614e-01 2.228614e-01 2.228614e-01 2.228614e-01 2.228614e-01 2.228614e-01 2.228614e-01 2.228614e-01 2.228614e-01 2.228614e-01 2.228614e-01 2.228614e-01 2.228614e-01 2.228614e-01 2.228614e-01 2.228614e-01 2.228614e-01 2.228614e-01 2.228614e-01 2.228614e-01 2.228614e-01 2.228614e-01 2.228614e-01 2.228614e-01 2.228614e-01 2.228614e-01 2.228614e-01 2.228614e-01 2.228614e-01 2.228614e-01 2.228614e-01 2.228614e-01 2.228614e-01 2.228614e-01 2.228614e-01 2.228614e-01 2.228614e-01 2.228614e-01 2.228614e-01 2.228614e-01 2.228614e-01 2.228614e-01 2.228614e-01 2.228614e-01 2.228614e-01 2.228614e-01 2.228614e-01 2.228614e-01 2.228614e-01 2.228614e-01 2.228614e-01 2.228614e-01 2.228614e-01 2.228614e-01 2.228614e-01 2.228614e-01 2.228614e-01 2.228614e-01 2.228614e-01 2.228614e-01 2.228614e-01 2.228614e-01 2.228614e-01 2.228614e-01 2.228614e-01 2.228614e-01 2.228614e-01 2.228614e-01 2.228614e-01 2.228614e-01 2.228614e-01 2.228614e-01 2.228614e-01 2.228614e-01 2.228614e-01 2.228614e-01 2.228614e-01 2.228614e-01 2.228614e-01 2.228614e-01 2.228614e-01 2.228614e-01 2.228614e-01 2.228614e-01 2.228614e-01 2.228614e-01 2.228614e-01 2.228614e-01 2.228614e-01 2.228614e-01 2.228614e-01 2.228614e-01 2.228614e-01 2.228614e-01 2.228614e-01 2.228614e-01 2.228614e-01 2.228614e-01 2.228614e-01 2.228614e-01 2.228614e-01 2.228614e-01 2.228614e-01 2.228614e-01 2.228614e-01 2.228614e-01 2.228614e-01 2.228614e-01 2.228614e-01 2.228614e-01 2.228614e-01 2.228614e-01 2.228614e-01 2.228614e-01 2.228614e-01 2.228614e-01 2.228614e-01 2.228614e-01 2.228614e-01 2.228614e-01 2.228614e-01 2.228614e-01 2.228614e-01 2.228614e-01 2.228614e-01 2.228614e-01 2.228614e-01 2.228614e-01 2.228614e-01 2.228614e-01 2.228614e-01 2.228614e-01 2.228614e-01 2.228614e-01 2.228614e-01 2.228614e-01 2.228614e-01 2.228614e-01 2.228614e-01 2.228614e-01 2.228614e-01 2.228614e-01 2.228614e-01 2.228614e-01 2.228614e-01 2.228614e-01 2.228614e-01 2.228614e-01 2.228614e-01 2.228614e-01 2.228614e-01 2.228614e-01 2.228614e-01 2.228614e-01 2.228614e-01 2.228614e-01 2.228614e-01 2.228614e-01 2.228614e-01 2.228614e-01 2.228614e-01 2.228614e-01 2.228614e-01 2.228614e-01 2.228614e-01 2.228614e-01 2.228614e-01 2.228614e-01 2.228614e-01 2.228614e-01 2.228614e-01 2.228614e-01 2.228614e-01 2.228614e-01 2.228614e-01 2.228614e-01 2.228614e-01 2.228614e-01 2.228614e-01 2.228614e-01 2.228614e-01 2.228614e-01 2.228614e-01 2.228614e-01 2.228614e-01 2.228614e-01 2.228614e-01 2.228614e-01 2.228614e-01 2.228614e-01 2.228614e-01 2.228614e-01 2.228614e-01 2.228614e-01 2.228614e-01 2.228614e-01 2.228614e-01 2.228614e-01 2.228614e-01 2.228614e-01 2.228614e-01 2.228614e-01 2.228614e-01 2.228614e-01 2.228614e-01 2.228614e-01 2.228614e-01 2.228614e-01 2.228614e-01 2.228614e-01 2.228614e-01 2.228614e-01 2.228614e-01 2.228614e-01 2.228614e-01 2.228614e-01 2.228614e-01 2.228614e-01 2.228614e-01 2.228614e-01 2.228614e-01 2.228614e-01 2.228614e-01 2.228614e-01 2.228614e-01 2.228614e-01 2.228614e-01 2.228614e-01 2.228614e-01 2.228614e-01 2.228614e-01 2.228614e-01 2.228614e-01 2.228614e-01 2.228614e-01 2.228614e-01 2.228614e-01 2.228614e-01 2.228614e-01 2.228614e-01 2.228614e-01 2.228614e-01 2.228614e-01 2.228614e-01 2.228614e-01 2.228614e-01 2.228614e-01 2.228614e-01 2.228614e-01 2.228614e-01 2.228614e-01 2.228614e-01 2.228614e-01 2.228614e-01 2.228614e-01 2.228614e-01 2.228614e-01 2.228614e-01 2.228614e-01 2.228614e-01 2.228614e-01 2.228614e-01 2.228614e-01 2.228614e-01 2.228614e-01 2.228614e-01 2.228614e-01 2.228614e-01 2.228614e-01 2.228614e-01 2.228614e-01 2.228614e-01 2.228614e-01 2.228614e-01 2.228614e-01 2.228614e-01 2.228614e-01 2.228614e-01 2.228614e-01 2.228614e-01 2.228614e-01 2.228614e-01 2.228614e-01 2.228614e-01 2.228614e-01 2.228614e-01 2.228614e-01 2.228614e-01 2.228614e-01 2.228614e-01 2.228614e-01 2.228614e-01 2.228614e-01 2.228614e-01 2.228614e-01 2.228614e-01 2.228614e-01 2.228614e-01 2.228614e-01 2.228614e-01 2.228614e-01 2.228614e-01 2.228614e-01 2.228614e-01 2.228614e-01 2.228614e-01 2.228614e-01 2.228614e-01 2.228614e-01 2.228614e-01 2.228614e-01 2.228614e-01 2.228614e-01 2.228614e-01 2.228614e-01 2.228614e-01 2.228614e-01 2.228614e-01 2.228614e-01 2.228614e-01 2.228614e-01 2.228614e-01 2.228614e-01 2.228614e-01 2.228614e-01 2.228614e-01 2.228614e-01 2.228614e-01 2.228614e-01 2.228614e-01 2.228614e-01 2.228614e-01 2.228614e-01 2.228614e-01 2.228614e-01 2.228614e-01 2.228614e-01 2.228614e-01 2.228614e-01 2.228614e-01 2.228614e-01 2.228614e-01 2.228614e-01 2.228614e-01 2.228614e-01 2.228614e-01 2.228614e-01 2.228614e-01 2.228614e-01 2.228614e-01 2.228614e-01 2.228614e-01 2.228614e-01 2.228614e-01 2.228614e-01 2.228614e-01 2.228614e-01 2.228614e-01 2.228614e-01 2.228614e-01 2.228614e-01 2.228614e-01 2.228614e-01 2.228614e-01 2.228614e-01 2.228614e-01 2.228614e-01 2.228614e-01 2.228614e-01 2.228614e-01 2.228614e-01 2.228614e-01 2.228614e-01 2.228614e-01 2.228614e-01 2.228614e-01 2.228614e-01 2.228614e-01 2.228614e-01 2.228614e-01 2.228614e-01 2.228614e-01 2.228614e-01 2.228614e-01 2.228614e-01 2.228614e-01 2.228614e-01 2.228614e-01 2.228614e-01 2.228614e-01 2.228614e-01 2.228614e-01 2.228614e-01 2.228614e-01 2.228614e-01 2.228614e-01 2.228614e-01 2.228614e-01 2.228614e-01 2.228614e-01 2.228614e-01 2.228614e-01 2.228614e-01 2.228614e-01 2.228614e-01 2.228614e-01 2.228614e-01 2.228614e-01 2.228614e-01 2.228614e-01 2.228614e-01 2.228614e-01 2.228614e-01 2.228614e-01 2.228614e-01 2.228614e-01 2.228614e-01 2.228614e-01 2.228614e-01 2.228614e-01 2.228614e-01 2.228614e-01 2.228614e-01 2.228614e-01 2.228614e-01 2.228614e-01 2.228614e-01 2.228614e-01 2.228614e-01 2.228614e-01 2.228614e-01 2.228614e-01 2.228614e-01 2.228614e-01 2.228614e-01 2.228614e-01 2.228614e-01 2.228614e-01 2.228614e-01 2.228614e-01 2.228614e-01 2.228614e-01 2.228614e-01 2.228614e-01 2.228614e-01 2.228614e-01 2.228614e-01 2.228614e-01 2.228614e-01 2.228614e-01 2.228614e-01 2.228614e-01 2.228614e-01 2.228614e-01 2.228614e-01 2.228614e-01 2.228614e-01 2.228614e-01 2.228614e-01 2.228614e-01 2.228614e-01 2.228614e-01 2.228614e-01 2.228614e-01 2.228614e-01 2.228614e-01 2.228614e-01 2.228614e-01 2.228614e-01 2.228614e-01 2.228614e-01 2.228614e-01 2.228614e-01 2.228614e-01 2.228614e-01 2.228614e-01 2.228614e-01 2.228614e-01 2.228614e-01 2.228614e-01 2.228614e-01 2.228614e-01 2.228614e-01 2.228614e-01 2.228614e-01 2.228614e-01 2.228614e-01 2.228614e-01 2.228614e-01 2.228614e-01 2.228614e-01 2.228614e-01 2.228614e-01 2.228614e-01 2.228614e-01 2.228614e-01 2.228614e-01 2.228614e-01 2.228614e-01 2.228614e-01 2.228614e-01 2.228614e-01 2.228614e-01 2.228614e-01 2.228614e-01 2.228614e-01 2.228614e-01 2.228614e-01 2.228614e-01 2.228614e-01 2.228614e-01 2.228614e-01 2.228614e-01 2.228614e-01 2.228614e-01 2.228614e-01 2.228614e-01 2.228614e-01 2.228614e-01 2.228614e-01 2.228614e-01 2.228614e-01 2.228614e-01 2.228614e-01 2.228614e-01 2.228614e-01 2.228614e-01 2.228614e-01 2.228614e-01 2.228614e-01 2.228614e-01 2.228614e-01 2.228614e-01 2.228614e-01 2.228614e-01 2.228614e-01 2.228614e-01 2.228614e-01 2.228614e-01 2.228614e-01 2.228614e-01 2.228614e-01 2.228614e-01 2.228614e-01 2.228614e-01 2.228614e-01 2.228614e-01 2.228614e-01 2.228614e-01 2.228614e-01 2.228614e-01 2.228614e-01 2.228614e-01 2.228614e-01 2.228614e-01 2.228614e-01 2.228614e-01 2.228614e-01 2.228614e-01 2.228614e-01 2.228614e-01 2.228614e-01 2.228614e-01 2.228614e-01 2.228614e-01 2.228614e-01 2.228614e-01 2.228614e-01 2.228614e-01 2.228614e-01 2.228614e-01 2.228614e-01 2.228614e-01 2.228614e-01 2.228614e-01 2.228614e-01 2.228614e-01 2.228614e-01 2.228614e-01 2.228614e-01 2.228614e-01 2.228614e-01 2.228614e-01 2.228614e-01 2.228614e-01 2.228614e-01 2.228614e-01 2.228614e-01 2.228614e-01 2.228614e-01 2.228614e-01 2.228614e-01 2.228614e-01 2.228614e-01 2.228614e-01 2.228614e-01 2.228614e-01 2.228614e-01 2.228614e-01 2.228614e-01 2.228614e-01 2.228614e-01 2.228614e-01 2.228614e-01 2.228614e-01 2.228614e-01 2.228614e-01 2.228614e-01 2.228614e-01 2.228614e-01 2.228614e-01 2.228614e-01 2.228614e-01 2.228614e-01 2.228614e-01 2.228614e-01 2.228614e-01 2.228614e-01 2.228614e-01 2.228614e-01 2.228614e-01 2.228614e-01 2.228614e-01 2.228614e-01 2.228614e-01 2.228614e-01 2.228614e-01 2.228614e-01 2.228614e-01 2.228614e-01 2.228614e-01 2.228614e-01 2.228614e-01 2.228614e-01 2.228614e-01 2.228614e-01 2.228614e-01 2.228614e-01 2.228614e-01 2.228614e-01 2.228614e-01 2.228614e-01 2.228614e-01 2.228614e-01 2.228614e-01 2.228614e-01 2.228614e-01 2.228614e-01 2.228614e-01 2.228614e-01 2.228614e-01 2.228614e-01 2.228614e-01 2.228614e-01 2.228614e-01 2.228614e-01 2.228614e-01 2.228614e-01 2.228614e-01 2.228614e-01 2.228614e-01 2.228614e-01 2.228614e-01 2.228614e-01 2.228614e-01 2.228614e-01 2.228614e-01 2.228614e-01 2.228614e-01 2.228614e-01 2.228614e-01 2.228614e-01 2.228614e-01 2.228614e-01 2.228614e-01 2.228614e-01 2.228614e-01 2.228614e-01 2.228614e-01 2.228614e-01 2.228614e-01 2.228614e-01 2.228614e-01 2.228614e-01 2.228614e-01 2.228614e-01 2.228614e-01 2.228614e-01 2.228614e-01 2.228614e-01 2.228614e-01 2.228614e-01 2.228614e-01 2.228614e-01 2.228614e-01 2.228614e-01 2.228614e-01 2.228614e-01 2.228614e-01 2.228614e-01 2.228614e-01 2.228614e-01 2.228614e-01 2.228614e-01 2.228614e-01 2.228614e-01 2.228614e-01 2.228614e-01 2.228614e-01 2.228614e-01 2.228614e-01 2.228614e-01 2.228614e-01 2.228614e-01 2.228614e-01 2.228614e-01 2.228614e-01 2.228614e-01 2.228614e-01 2.228614e-01 2.228614e-01 2.228614e-01 2.228614e-01 2.228614e-01 2.228614e-01 2.228614e-01 2.228614e-01 2.228614e-01 2.228614e-01 2.228614e-01 2.228614e-01 2.228614e-01 2.228614e-01 2.228614e-01 2.228614e-01 2.228614e-01 2.228614e-01 2.228614e-01 2.228614e-01 2.228614e-01 2.228614e-01 2.228614e-01 2.228614e-01 2.228614e-01 2.228614e-01 2.228614e-01 2.228614e-01 2.228614e-01 2.228614e-01 2.228614e-01 2.228614e-01 2.228614e-01 2.228614e-01 2.228614e-01 2.228614e-01 2.228614e-01 2.228614e-01 2.228614e-01 2.228614e-01 2.228614e-01 2.228614e-01 2.228614e-01 2.228614e-01 2.228614e-01 2.228614e-01 2.228614e-01 2.228614e-01 2.228614e-01 2.228614e-01 2.228614e-01 2.228614e-01 2.228614e-01 2.228614e-01 2.228614e-01 2.228614e-01 2.228614e-01 2.228614e-01 2.228614e-01 2.228614e-01 2.228614e-01 2.228614e-01 2.228614e-01 2.228614e-01 2.228614e-01 2.228614e-01 2.228614e-01 2.228614e-01 2.228614e-01 2.228614e-01 2.228614e-01 2.228614e-01 2.228614e-01 
6.268981e+04 3.195970e-01 3.001619e-01 2.999544e-01 2.999544e-01 2.999544e-01 2.999185e-01 2.999185e-01 2.996057e-01 2.996057e-01 2.992462e-01 2.986577e-01 2.811895e-01 2.765943e-01 2.765943e-01 2.765943e-01 2.727917e-01 2.727917e-01 2.726582e-01 2.701507e-01 2.701507e-01 2.666960e-01 2.579303e-01 2.579303e-01 2.579303e-01 2.562160e-01 2.494738e-01 2.465187e-01 2.363898e-01 2.261109e-01 2.261109e-01 2.261109e-01 2.231694e-01 2.229785e-01 2.229435e-01 2.229435e-01 2.229435e-01 2.228639e-01 2.228639e-01 2.228639e-01 2.228626e-01 2.228626e-01 2.228626e-01 2.228626e-01 2.228617e-01 2.228617e-01 2.228617e-01 2.228617e-01 2.228617e-01 2.228617e-01 2.228617e-01 2.228617e-01 2.228617e-01 2.228616e-01 2.228616e-01 2.228616e-01 2.228615e-01 2.228615e-01 2.228615e-01 2.228615e-01 2.228615e-01 2.228615e-01 2.228615e-01 2.228615e-01 2.228615e-01 2.228615e-01 2.228615e-01 2.228615e-01 2.228615e-01 2.228615e-01 2.228615e-01 2.228615e-01 2.228615e-01 2.228615e-01 2.228615e-01 2.228615e-01 2.228615e-01 2.228615e-01 2.228615e-01 2.228615e-01 2.228615e-01 2.228615e-01 2.228615e-01 2.228615e-01 2.228615e-01 2.228614e-01 2.228614e-01 2.228614e-01 2.228614e-01 2.228614e-01 2.228614e-01 2.228614e-01 2.228614e-01 2.228614e-01 2.228614e-01 2.228614e-01 2.228614e-01 2.228614e-01 2.228614e-01 2.228614e-01 2.228614e-01 2.228614e-01 2.228614e-01 2.228614e-01 2.228614e-01 2.228614e-01 2.228614e-01 2.228614e-01 2.228614e-01 2.228614e-01 2.228614e-01 2.228614e-01 2.228614e-01 2.228614e-01 2.228614e-01 2.228614e-01 2.228614e-01 2.228614e-01 2.228614e-01 2.228614e-01 2.228614e-01 2.228614e-01 2.228614e-01 2.228614e-01 2.228614e-01 2.228614e-01 2.228614e-01 2.228614e-01 2.228614e-01 2.228614e-01 2.228614e-01 2.228614e-01 2.228614e-01 2.228614e-01 2.228614e-01 2.228614e-01 2.228614e-01 2.228614e-01 2.228614e-01 2.228614e-01 2.228614e-01 2.228614e-01 2.228614e-01 2.228614e-01 2.228614e-01 2.228614e-01 2.228614e-01 2.228614e-01 2.228614e-01 2.228614e-01 2.228614e-01 2.228614e-01 2.228614e-01 2.228614e-01 2.228614e-01 2.228614e-01 2.228614e-01 2.228614e-01 2.228614e-01 2.228614e-01 2.228614e-01 2.228614e-01 2.228614e-01 2.228614e-01 2.228614e-01 2.228614e-01 2.228614e-01 2.228614e-01 2.228614e-01 2.228614e-01 2.228614e-01 2.228614e-01 2.228614e-01 2.228614e-01 2.228614e-01 2.228614e-01 2.228614e-01 2.228614e-01 2.228614e-01 2.228614e-01 2.228614e-01 2.228614e-01 2.228614e-01 2.228614e-01 2.228614e-01 2.228614e-01 2.228614e-01 2.228614e-01 2.228614e-01 2.228614e-01 2.228614e-01 2.228614e-01 2.228614e-01 2.228614e-01 2.228614e-01 2.228614e-01 2.228614e-01 2.228614e-01 2.228614e-01 2.228614e-01 2.228614e-01 2.228614e-01 2.228614e-01 2.228614e-01 2.228614e-01 2.228614e-01 2.228614e-01 2.228614e-01 2.228614e-01 2.228614e-01 2.228614e-01 2.228614e-01 2.228614e-01 2.228614e-01 2.228614e-01 2.228614e-01 2.228614e-01 2.228614e-01 2.228614e-01 2.228614e-01 2.228614e-01 2.228614e-01 2.228614e-01 2.228614e-01 2.228614e-01 2.228614e-01 2.228614e-01 2.228614e-01 2.228614e-01 2.228614e-01 2.228614e-01 2.228614e-01 2.228614e-01 2.228614e-01 2.228614e-01 2.228614e-01 2.228614e-01 2.228614e-01 2.228614e-01 2.228614e-01 2.228614e-01 2.228614e-01 2.228614e-01 2.228614e-01 2.228614e-01 2.228614e-01 2.228614e-01 2.228614e-01 2.228614e-01 2.228614e-01 2.228614e-01 2.228614e-01 2.228614e-01 2.228614e-01 2.228614e-01 2.228614e-01 2.228614e-01 2.228614e-01 2.228614e-01 2.228614e-01 2.228614e-01 2.228614e-01 2.228614e-01 2.228614e-01 2.228614e-01 2.228614e-01 2.228614e-01 2.228614e-01 2.228614e-01 2.228614e-01 2.228614e-01 2.228614e-01 2.228614e-01 2.228614e-01 2.228614e-01 2.228614e-01 2.228614e-01 2.228614e-01 2.228614e-01 2.228614e-01 2.228614e-01 2.228614e-01 2.228614e-01 2.228614e-01 2.228614e-01 2.228614e-01 2.228614e-01 2.228614e-01 2.228614e-01 2.228614e-01 2.228614e-01 2.228614e-01 2.228614e-01 2.228614e-01 2.228614e-01 2.228614e-01 2.228614e-01 2.228614e-01 2.228614e-01 2.228614e-01 2.228614e-01 2.228614e-01 2.228614e-01 2.228614e-01 2.228614e-01 2.228614e-01 2.228614e-01 2.228614e-01 2.228614e-01 2.228614e-01 2.228614e-01 2.228614e-01 2.228614e-01 2.228614e-01 2.228614e-01 2.228614e-01 2.228614e-01 2.228614e-01 2.228614e-01 2.228614e-01 2.228614e-01 2.228614e-01 2.228614e-01 2.228614e-01 2.228614e-01 2.228614e-01 2.228614e-01 2.228614e-01 2.228614e-01 2.228614e-01 2.228614e-01 2.228614e-01 2.228614e-01 2.228614e-01 2.228614e-01 2.228614e-01 2.228614e-01 2.228614e-01 2.228614e-01 2.228614e-01 2.228614e-01 2.228614e-01 2.228614e-01 2.228614e-01 2.228614e-01 2.228614e-01 2.228614e-01 2.228614e-01 2.228614e-01 2.228614e-01 2.228614e-01 2.228614e-01 2.228614e-01 2.228614e-01 2.228614e-01 2.228614e-01 2.228614e-01 2.228614e-01 2.228614e-01 2.228614e-01 2.228614e-01 2.228614e-01 2.228614e-01 2.228614e-01 2.228614e-01 2.228614e-01 2.228614e-01 2.228614e-01 2.228614e-01 2.228614e-01 2.228614e-01 2.228614e-01 2.228614e-01 2.228614e-01 2.228614e-01 2.228614e-01 2.228614e-01 2.228614e-01 2.228614e-01 2.228614e-01 2.228614e-01 2.228614e-01 2.228614e-01 2.228614e-01 2.228614e-01 2.228614e-01 2.228614e-01 2.228614e-01 2.228614e-01 2.228614e-01 2.228614e-01 2.228614e-01 2.228614e-01 2.228614e-01 2.228614e-01 2.228614e-01 2.228614e-01 2.228614e-01 2.228614e-01 2.228614e-01 2.228614e-01 2.228614e-01 2.228614e-01 2.228614e-01 2.228614e-01 2.228614e-01 2.228614e-01 2.228614e-01 2.228614e-01 2.228614e-01 2.228614e-01 2.228614e-01 2.228614e-01 2.228614e-01 2.228614e-01 2.228614e-01 2.228614e-01 2.228614e-01 2.228614e-01 2.228614e-01 2.228614e-01 2.228614e-01 2.228614e-01 2.228614e-01 2.228614e-01 2.228614e-01 2.228614e-01 2.228614e-01 2.228614e-01 2.228614e-01 2.228614e-01 2.228614e-01 2.228614e-01 2.228614e-01 2.228614e-01 2.228614e-01 2.228614e-01 2.228614e-01 2.228614e-01 2.228614e-01 2.228614e-01 2.228614e-01 2.228614e-01 2.228614e-01 2.228614e-01 2.228614e-01 2.228614e-01 2.228614e-01 2.228614e-01 2.228614e-01 2.228614e-01 2.228614e-01 2.228614e-01 2.228614e-01 2.228614e-01 2.228614e-01 2.228614e-01 2.228614e-01 2.228614e-01 2.228614e-01 2.228614e-01 2.228614e-01 2.228614e-01 2.228614e-01 2.228614e-01 2.228614e-01 2.228614e-01 2.228614e-01 2.228614e-01 2.228614e-01 2.228614e-01 2.228614e-01 2.228614e-01 2.228614e-01 2.228614e-01 2.228614e-01 2.228614e-01 2.228614e-01 2.228614e-01 2.228614e-01 2.228614e-01 2.228614e-01 2.228614e-01 2.228614e-01 2.228614e-01 2.228614e-01 2.228614e-01 2.228614e-01 2.228614e-01 2.228614e-01 2.228614e-01 2.228614e-01 2.228614e-01 2.228614e-01 2.228614e-01 2.228614e-01 2.228614e-01 2.228614e-01 2.228614e-01 2.228614e-01 2.228614e-01 2.228614e-01 2.228614e-01 2.228614e-01 2.228614e-01 2.228614e-01 2.228614e-01 2.228614e-01 2.228614e-01 2.228614e-01 2.228614e-01 2.228614e-01 2.228614e-01 2.228614e-01 2.228614e-01 2.228614e-01 2.228614e-01 2.228614e-01 2.228614e-01 2.228614e-01 2.228614e-01 2.228614e-01 2.228614e-01 2.228614e-01 2.228614e-01 2.228614e-01 2.228614e-01 2.228614e-01 2.228614e-01 2.228614e-01 2.228614e-01 2.228614e-01 2.228614e-01 2.228614e-01 2.228614e-01 2.228614e-01 2.228614e-01 2.228614e-01 2.228614e-01 2.228614e-01 2.228614e-01 2.228614e-01 2.228614e-01 2.228614e-01 2.228614e-01 2.228614e-01 2.228614e-01 2.228614e-01 2.228614e-01 2.228614e-01 2.228614e-01 2.228614e-01 2.228614e-01 2.228614e-01 2.228614e-01 2.228614e-01 2.228614e-01 2.228614e-01 2.228614e-01 2.228614e-01 2.228614e-01 2.228614e-01 2.228614e-01 2.228614e-01 2.228614e-01 2.228614e-01 2.228614e-01 2.228614e-01 2.228614e-01 2.228614e-01 2.228614e-01 2.228614e-01 2.228614e-01 2.228614e-01 2.228614e-01 2.228614e-01 2.228614e-01 2.228614e-01 2.228614e-01 2.228614e-01 2.228614e-01 2.228614e-01 2.228614e-01 2.228614e-01 2.228614e-01 2.228614e-01 2.228614e-01 2.228614e-01 2.228614e-01 2.228614e-01 2.228614e-01 2.228614e-01 2.228614e-01 2.228614e-01 2.228614e-01 2.228614e-01 2.228614e-01 2.228614e-01 2.228614e-01 2.228614e-01 2.228614e-01 2.228614e-01 2.228614e-01 2.228614e-01 2.228614e-01 2.228614e-01 2.228614e-01 2.228614e-01 2.228614e-01 2.228614e-01 2.228614e-01 2.228614e-01 2.228614e-01 2.228614e-01 2.228614e-01 2.228614e-01 2.228614e-01 2.228614e-01 2.228614e-01 2.228614e-01 2.228614e-01 2.228614e-01 2.228614e-01 2.228614e-01 2.228614e-01 2.228614e-01 2.228614e-01 2.228614e-01 2.228614e-01 2.228614e-01 2.228614e-01 2.228614e-01 2.228614e-01 2.228614e-01 2.228614e-01 2.228614e-01 2.228614e-01 2.228614e-01 2.228614e-01 2.228614e-01 2.228614e-01 2.228614e-01 2.228614e-01 2.228614e-01 2.228614e-01 2.228614e-01 2.228614e-01 2.228614e-01 2.228614e-01 2.228614e-01 2.228614e-01 2.228614e-01 2.228614e-01 2.228614e-01 2.228614e-01 2.228614e-01 2.228614e-01 2.228614e-01 2.228614e-01 2.228614e-01 2.228614e-01 2.228614e-01 2.228614e-01 2.228614e-01 2.228614e-01 2.228614e-01 2.228614e-01 2.228614e-01 2.228614e-01 2.228614e-01 2.228614e-01 2.228614e-01 2.228614e-01 2.228614e-01 2.228614e-01 2.228614e-01 2.228614e-01 2.228614e-01 2.228614e-01 2.228614e-01 2.228614e-01 2.228614e-01 2.228614e-01 2.228614e-01 2.228614e-01 2.228614e-01 2.228614e-01 2.228614e-01 2.228614e-01 2.228614e-01 2.228614e-01 2.228614e-01 2.228614e-01 2.228614e-01 2.228614e-01 2.228614e-01 2.228614e-01 2.228614e-01 2.228614e-01 2.228614e-01 2.228614e-01 2.228614e-01 2.228614e-01 2.228614e-01 2.228614e-01 2.228614e-01 2.228614e-01 2.228614e-01 2.228614e-01 2.228614e-01 2.228614e-01 2.228614e-01 2.228614e-01 2.228614e-01 2.228614e-01 2.228614e-01 2.228614e-01 2.228614e-01 2.228614e-01 2.228614e-01 2.228614e-01 2.228614e-01 2.228614e-01 2.228614e-01 2.228614e-01 2.228614e-01 2.228614e-01 2.228614e-01 2.228614e-01 2.228614e-01 2.228614e-01 2.228614e-01 2.228614e-01 2.228614e-01 2.228614e-01 2.228614e-01 2.228614e-01 2.228614e-01 2.228614e-01 2.228614e-01 2.228614e-01 2.228614e-01 2.228614e-01 2.228614e-01 2.228614e-01 2.228614e-01 2.228614e-01 2.228614e-01 2.228614e-01 2.228614e-01 2.228614e-01 2.228614e-01 2.228614e-01 2.228614e-01 2.228614e-01 2.228614e-01 2.228614e-01 2.228614e-01 2.228614e-01 2.228614e-01 2.228614e-01 2.228614e-01 2.228614e-01 2.228614e-01 2.228614e-01 2.228614e-01 2.228614e-01 2.228614e-01 2.228614e-01 2.228614e-01 2.228614e-01 2.228614e-01 2.228614e-01 2.228614e-01 2.228614e-01 2.228614e-01 2.228614e-01 2.228614e-01 2.228614e-01 2.228614e-01 2.228614e-01 2.228614e-01 2.228614e-01 2.228614e-01 2.228614e-01 2.228614e-01 2.228614e-01 2.228614e-01 2.228614e-01 2.228614e-01 2.228614e-01 2.228614e-01 2.228614e-01 2.228614e-01 2.228614e-01 2.228614e-01 2.228614e-01 2.228614e-01 2.228614e-01 2.228614e-01 2.228614e-01 2.228614e-01 2.228614e-01 2.228614e-01 2.228614e-01 2.228614e-01 2.228614e-01 2.228614e-01 2.228614e-01 2.228614e-01 2.228614e-01 2.228614e-01 2.228614e-01 2.228614e-01 2.228614e-01 2.228614e-01 2.228614e-01 2.228614e-01 2.228614e-01 2.228614e-01 2.228614e-01 2.228614e-01 2.228614e-01 2.228614e-01 2.228614e-01 2.228614e-01 2.228614e-01 2.228614e-01 2.228614e-01 2.228614e-01 2.228614e-01 2.228614e-01 2.228614e-01 2.228614e-01 2.228614e-01 2.228614e-01 2.228614e-01 2.228614e-01 2.228614e-01 2.228614e-01 2.228614e-01 2.228614e-01 2.228614e-01 2.228614e-01 2.228614e-01 2.228614e-01 2.228614e-01 2.228614e-01 2.228614e-01 2.228614e-01 2.228614e-01 2.228614e-01 2.228614e-01 2.228614e-01 2.228614e-01 2.228614e-01 2.228614e-01 2.228614e-01 2.228614e-01 2.228614e-01 2.228614e-01 2.228614e-01 2.228614e-01 2.228614e-01 2.228614e-01 2.228614e-01 2.228614e-01 2.228614e-01 2.228614e-01 2.228614e-01 2.228614e-01 2.228614e-01 2.228614e-01 2.228614e-01 2.228614e-01 2.228614e-01 2.228614e-01 2.228614e-01 2.228614e-01 2.228614e-01 2.228614e-01 2.228614e-01 2.228614e-01 2.228614e-01 2.228614e-01 2.228614e-01 2.228614e-01 2.228614e-01 2.228614e-01 2.228614e-01 2.228614e-01 2.228614e-01 2.228614e-01 2.228614e-01 2.228614e-01 2.228614e-01 2.228614e-01 2.228614e-01 2.228614e-01 2.228614e-01 2.228614e-01 2.228614e-01 2.228614e-01 2.228614e-01 2.228614e-01 2.228614e-01 2.228614e-01 2.228614e-01 2.228614e-01 2.228614e-01 2.228614e-01 2.228614e-01 2.228614e-01 2.228614e-01 2.228614e-01 2.228614e-01 2.228614e-01 2.228614e-01 2.228614e-01 2.228614e-01 2.228614e-01 2.228614e-01 2.228614e-01 2.228614e-01 2.228614e-01 2.228614e-01 2.228614e-01 2.228614e-01 2.228614e-01 2.228614e-01 2.228614e-01 2.228614e-01 2.228614e-01 2.228614e-01 2.228614e-01 2.228614e-01 2.228614e-01 2.228614e-01 2.228614e-01 2.228614e-01 2.228614e-01 2.228614e-01 2.228614e-01 2.228614e-01 2.228614e-01 2.228614e-01 2.228614e-01 2.228614e-01 2.228614e-01 2.228614e-01 2.228614e-01 2.228614e-01 2.228614e-01 2.228614e-01 2.228614e-01 2.228614e-01 2.228614e-01 2.228614e-01 2.228614e-01 2.228614e-01 2.228614e-01 2.228614e-01 2.228614e-01 2.228614e-01 2.228614e-01 2.228614e-01 2.228614e-01 2.228614e-01 2.228614e-01 2.228614e-01 2.228614e-01 2.228614e-01 2.228614e-01 2.228614e-01 2.228614e-01 2.228614e-01 2.228614e-01 2.228614e-01 2.228614e-01 2.228614e-01 2.228614e-01 2.228614e-01 2.228614e-01 2.228614e-01 2.228614e-01 2.228614e-01 2.228614e-01 2.228614e-01 2.228614e-01 2.228614e-01 2.228614e-01 2.228614e-01 2.228614e-01 2.228614e-01 2.228614e-01 2.228614e-01 2.228614e-01 2.228614e-01 2.228614e-01 2.228614e-01 
3.710911e+05 2.912288e+04 2.011352e+04 1.776951e+04 1.466117e+04 1.088312e+04 3.828001e-01 3.056183e-01 3.022256e-01 3.022256e-01 2.969384e-01 2.958230e-01 2.958230e-01 2.887565e-01 2.586954e-01 2.586954e-01 2.586954e-01 2.586954e-01 2.586954e-01 2.586954e-01 2.331065e-01 2.331065e-01 2.233017e-01 2.233017e-01 2.233017e-01 2.233017e-01 2.232234e-01 2.231933e-01 2.231559e-01 2.231559e-01 2.231555e-01 2.231555e-01 2.231540e-01 2.231245e-01 2.231245e-01 2.231245e-01 2.231245e-01 2.231245e-01 2.231245e-01 2.231245e-01 2.231245e-01 2.231245e-01 2.231245e-01 2.231245e-01 2.231241e-01 2.229606e-01 2.228749e-01 2.228701e-01 2.228701e-01 2.228701e-01 2.228630e-01 2.228630e-01 2.228620e-01 2.228620e-01 2.228620e-01 2.228620e-01 2.228616e-01 2.228616e-01 2.228616e-01 2.228615e-01 2.228615e-01 2.228614e-01 2.228614e-01 2.228614e-01 2.228614e-01 2.228614e-01 2.228614e-01 2.228614e-01 2.228614e-01 2.228614e-01 2.228614e-01 2.228614e-01 2.228614e-01 2.228614e-01 2.228614e-01 2.228614e-01 2.228614e-01 2.228614e-01 2.228614e-01 2.228614e-01 2.228614e-01 2.228614e-01 2.228614e-01 2.228614e-01 2.228614e-01 2.228614e-01 2.228614e-01 2.228614e-01 2.228614e-01 2.228614e-01 2.228614e-01 2.228614e-01 2.228614e-01 2.228614e-01 2.228614e-01 2.228614e-01 2.228614e-01 2.228614e-01 2.228614e-01 2.228614e-01 2.228614e-01 2.228614e-01 2.228614e-01 2.228614e-01 2.228614e-01 2.228614e-01 2.228614e-01 2.228614e-01 2.228614e-01 2.228614e-01 2.228614e-01 2.228614e-01 2.228614e-01 2.228614e-01 2.228614e-01 2.228614e-01 2.228614e-01 2.228614e-01 2.228614e-01 2.228614e-01 2.228614e-01 2.228614e-01 2.228614e-01 2.228614e-01 2.228614e-01 2.228614e-01 2.228614e-01 2.228614e-01 2.228614e-01 2.228614e-01 2.228614e-01 2.228614e-01 2.228614e-01 2.228614e-01 2.228614e-01 2.228614e-01 2.228614e-01 2.228614e-01 2.228614e-01 2.228614e-01 2.228614e-01 2.228614e-01 2.228614e-01 2.228614e-01 2.228614e-01 2.228614e-01 2.228614e-01 2.228614e-01 2.228614e-01 2.228614e-01 2.228614e-01 2.228614e-01 2.228614e-01 2.228614e-01 2.228614e-01 2.228614e-01 2.228614e-01 2.228614e-01 2.228614e-01 2.228614e-01 2.228614e-01 2.228614e-01 2.228614e-01 2.228614e-01 2.228614e-01 2.228614e-01 2.228614e-01 2.228614e-01 2.228614e-01 2.228614e-01 2.228614e-01 2.228614e-01 2.228614e-01 2.228614e-01 2.228614e-01 2.228614e-01 2.228614e-01 2.228614e-01 2.228614e-01 2.228614e-01 2.228614e-01 2.228614e-01 2.228614e-01 2.228614e-01 2.228614e-01 2.228614e-01 2.228614e-01 2.228614e-01 2.228614e-01 2.228614e-01 2.228614e-01 2.228614e-01 2.228614e-01 2.228614e-01 2.228614e-01 2.228614e-01 2.228614e-01 2.228614e-01 2.228614e-01 2.228614e-01 2.228614e-01 2.228614e-01 2.228614e-01 2.228614e-01 2.228614e-01 2.228614e-01 2.228614e-01 2.228614e-01 2.228614e-01 2.228614e-01 2.228614e-01 2.228614e-01 2.228614e-01 2.228614e-01 2.228614e-01 2.228614e-01 2.228614e-01 2.228614e-01 2.228614e-01 2.228614e-01 2.228614e-01 2.228614e-01 2.228614e-01 2.228614e-01 2.228614e-01 2.228614e-01 2.228614e-01 2.228614e-01 2.228614e-01 2.228614e-01 2.228614e-01 2.228614e-01 2.228614e-01 2.228614e-01 2.228614e-01 2.228614e-01 2.228614e-01 2.228614e-01 2.228614e-01 2.228614e-01 2.228614e-01 2.228614e-01 2.228614e-01 2.228614e-01 2.228614e-01 2.228614e-01 2.228614e-01 2.228614e-01 2.228614e-01 2.228614e-01 2.228614e-01 2.228614e-01 2.228614e-01 2.228614e-01 2.228614e-01 2.228614e-01 2.228614e-01 2.228614e-01 2.228614e-01 2.228614e-01 2.228614e-01 2.228614e-01 2.228614e-01 2.228614e-01 2.228614e-01 2.228614e-01 2.228614e-01 2.228614e-01 2.228614e-01 2.228614e-01 2.228614e-01 2.228614e-01 2.228614e-01 2.228614e-01 2.228614e-01 2.228614e-01 2.228614e-01 2.228614e-01 2.228614e-01 2.228614e-01 2.228614e-01 2.228614e-01 2.228614e-01 2.228614e-01 2.228614e-01 2.228614e-01 2.228614e-01 2.228614e-01 2.228614e-01 2.228614e-01 2.228614e-01 2.228614e-01 2.228614e-01 2.228614e-01 2.228614e-01 2.228614e-01 2.228614e-01 2.228614e-01 2.228614e-01 2.228614e-01 2.228614e-01 2.228614e-01 2.228614e-01 2.228614e-01 2.228614e-01 2.228614e-01 2.228614e-01 2.228614e-01 2.228614e-01 2.228614e-01 2.228614e-01 2.228614e-01 2.228614e-01 2.228614e-01 2.228614e-01 2.228614e-01 2.228614e-01 2.228614e-01 2.228614e-01 2.228614e-01 2.228614e-01 2.228614e-01 2.228614e-01 2.228614e-01 2.228614e-01 2.228614e-01 2.228614e-01 2.228614e-01 2.228614e-01 2.228614e-01 2.228614e-01 2.228614e-01 2.228614e-01 2.228614e-01 2.228614e-01 2.228614e-01 2.228614e-01 2.228614e-01 2.228614e-01 2.228614e-01 2.228614e-01 2.228614e-01 2.228614e-01 2.228614e-01 2.228614e-01 2.228614e-01 2.228614e-01 2.228614e-01 2.228614e-01 2.228614e-01 2.228614e-01 2.228614e-01 2.228614e-01 2.228614e-01 2.228614e-01 2.228614e-01 2.228614e-01 2.228614e-01 2.228614e-01 2.228614e-01 2.228614e-01 2.228614e-01 2.228614e-01 2.228614e-01 2.228614e-01 2.228614e-01 2.228614e-01 2.228614e-01 2.228614e-01 2.228614e-01 2.228614e-01 2.228614e-01 2.228614e-01 2.228614e-01 2.228614e-01 2.228614e-01 2.228614e-01 2.228614e-01 2.228614e-01 2.228614e-01 2.228614e-01 2.228614e-01 2.228614e-01 2.228614e-01 2.228614e-01 2.228614e-01 2.228614e-01 2.228614e-01 2.228614e-01 2.228614e-01 2.228614e-01 2.228614e-01 2.228614e-01 2.228614e-01 2.228614e-01 2.228614e-01 2.228614e-01 2.228614e-01 2.228614e-01 2.228614e-01 2.228614e-01 2.228614e-01 2.228614e-01 2.228614e-01 2.228614e-01 2.228614e-01 2.228614e-01 2.228614e-01 2.228614e-01 2.228614e-01 2.228614e-01 2.228614e-01 2.228614e-01 2.228614e-01 2.228614e-01 2.228614e-01 2.228614e-01 2.228614e-01 2.228614e-01 2.228614e-01 2.228614e-01 2.228614e-01 2.228614e-01 2.228614e-01 2.228614e-01 2.228614e-01 2.228614e-01 2.228614e-01 2.228614e-01 2.228614e-01 2.228614e-01 2.228614e-01 2.228614e-01 2.228614e-01 2.228614e-01 2.228614e-01 2.228614e-01 2.228614e-01 2.228614e-01 2.228614e-01 2.228614e-01 2.228614e-01 2.228614e-01 2.228614e-01 2.228614e-01 2.228614e-01 2.228614e-01 2.228614e-01 2.228614e-01 2.228614e-01 2.228614e-01 2.228614e-01 2.228614e-01 2.228614e-01 2.228614e-01 2.228614e-01 2.228614e-01 2.228614e-01 2.228614e-01 2.228614e-01 2.228614e-01 2.228614e-01 2.228614e-01 2.228614e-01 2.228614e-01 2.228614e-01 2.228614e-01 2.228614e-01 2.228614e-01 2.228614e-01 2.228614e-01 2.228614e-01 2.228614e-01 2.228614e-01 2.228614e-01 2.228614e-01 2.228614e-01 2.228614e-01 2.228614e-01 2.228614e-01 2.228614e-01 2.228614e-01 2.228614e-01 2.228614e-01 2.228614e-01 2.228614e-01 2.228614e-01 2.228614e-01 2.228614e-01 2.228614e-01 2.228614e-01 2.228614e-01 2.228614e-01 2.228614e-01 2.228614e-01 2.228614e-01 2.228614e-01 2.228614e-01 2.228614e-01 2.228614e-01 2.228614e-01 2.228614e-01 2.228614e-01 2.228614e-01 2.228614e-01 2.228614e-01 2.228614e-01 2.228614e-01 2.228614e-01 2.228614e-01 2.228614e-01 2.228614e-01 2.228614e-01 2.228614e-01 2.228614e-01 2.228614e-01 2.228614e-01 2.228614e-01 2.228614e-01 2.228614e-01 2.228614e-01 2.228614e-01 2.228614e-01 2.228614e-01 2.228614e-01 2.228614e-01 2.228614e-01 2.228614e-01 2.228614e-01 2.228614e-01 2.228614e-01 2.228614e-01 2.228614e-01 2.228614e-01 2.228614e-01 2.228614e-01 2.228614e-01 2.228614e-01 2.228614e-01 2.228614e-01 2.228614e-01 2.228614e-01 2.228614e-01 2.228614e-01 2.228614e-01 2.228614e-01 2.228614e-01 2.228614e-01 2.228614e-01 2.228614e-01 2.228614e-01 2.228614e-01 2.228614e-01 2.228614e-01 2.228614e-01 2.228614e-01 2.228614e-01 2.228614e-01 2.228614e-01 2.228614e-01 2.228614e-01 2.228614e-01 2.228614e-01 2.228614e-01 2.228614e-01 2.228614e-01 2.228614e-01 2.228614e-01 2.228614e-01 2.228614e-01 2.228614e-01 2.228614e-01 2.228614e-01 2.228614e-01 2.228614e-01 2.228614e-01 2.228614e-01 2.228614e-01 2.228614e-01 2.228614e-01 2.228614e-01 2.228614e-01 2.228614e-01 2.228614e-01 2.228614e-01 2.228614e-01 2.228614e-01 2.228614e-01 2.228614e-01 2.228614e-01 2.228614e-01 2.228614e-01 2.228614e-01 2.228614e-01 2.228614e-01 2.228614e-01 2.228614e-01 2.228614e-01 2.228614e-01 2.228614e-01 2.228614e-01 2.228614e-01 2.228614e-01 2.228614e-01 2.228614e-01 2.228614e-01 2.228614e-01 2.228614e-01 2.228614e-01 2.228614e-01 2.228614e-01 2.228614e-01 2.228614e-01 2.228614e-01 2.228614e-01 2.228614e-01 2.228614e-01 2.228614e-01 2.228614e-01 2.228614e-01 2.228614e-01 2.228614e-01 2.228614e-01 2.228614e-01 2.228614e-01 2.228614e-01 2.228614e-01 2.228614e-01 2.228614e-01 2.228614e-01 2.228614e-01 2.228614e-01 2.228614e-01 2.228614e-01 2.228614e-01 2.228614e-01 2.228614e-01 2.228614e-01 2.228614e-01 2.228614e-01 2.228614e-01 2.228614e-01 2.228614e-01 2.228614e-01 2.228614e-01 2.228614e-01 2.228614e-01 2.228614e-01 2.228614e-01 2.228614e-01 2.228614e-01 2.228614e-01 2.228614e-01 2.228614e-01 2.228614e-01 2.228614e-01 2.228614e-01 2.228614e-01 2.228614e-01 2.228614e-01 2.228614e-01 2.228614e-01 2.228614e-01 2.228614e-01 2.228614e-01 2.228614e-01 2.228614e-01 2.228614e-01 2.228614e-01 2.228614e-01 2.228614e-01 2.228614e-01 2.228614e-01 2.228614e-01 2.228614e-01 2.228614e-01 2.228614e-01 2.228614e-01 2.228614e-01 2.228614e-01 2.228614e-01 2.228614e-01 2.228614e-01 2.228614e-01 2.228614e-01 2.228614e-01 2.228614e-01 2.228614e-01 2.228614e-01 2.228614e-01 2.228614e-01 2.228614e-01 2.228614e-01 2.228614e-01 2.228614e-01 2.228614e-01 2.228614e-01 2.228614e-01 2.228614e-01 2.228614e-01 2.228614e-01 2.228614e-01 2.228614e-01 2.228614e-01 2.228614e-01 2.228614e-01 2.228614e-01 2.228614e-01 2.228614e-01 2.228614e-01 2.228614e-01 2.228614e-01 2.228614e-01 2.228614e-01 2.228614e-01 2.228614e-01 2.228614e-01 2.228614e-01 2.228614e-01 2.228614e-01 2.228614e-01 2.228614e-01 2.228614e-01 2.228614e-01 2.228614e-01 2.228614e-01 2.228614e-01 2.228614e-01 2.228614e-01 2.228614e-01 2.228614e-01 2.228614e-01 2.228614e-01 2.228614e-01 2.228614e-01 2.228614e-01 2.228614e-01 2.228614e-01 2.228614e-01 2.228614e-01 2.228614e-01 2.228614e-01 2.228614e-01 2.228614e-01 2.228614e-01 2.228614e-01 2.228614e-01 2.228614e-01 2.228614e-01 2.228614e-01 2.228614e-01 2.228614e-01 2.228614e-01 2.228614e-01 2.228614e-01 2.228614e-01 2.228614e-01 2.228614e-01 2.228614e-01 2.228614e-01 2.228614e-01 2.228614e-01 2.228614e-01 2.228614e-01 2.228614e-01 2.228614e-01 2.228614e-01 2.228614e-01 2.228614e-01 2.228614e-01 2.228614e-01 2.228614e-01 2.228614e-01 2.228614e-01 2.228614e-01 2.228614e-01 2.228614e-01 2.228614e-01 2.228614e-01 2.228614e-01 2.228614e-01 2.228614e-01 2.228614e-01 2.228614e-01 2.228614e-01 2.228614e-01 2.228614e-01 2.228614e-01 2.228614e-01 2.228614e-01 2.228614e-01 2.228614e-01 2.228614e-01 2.228614e-01 2.228614e-01 2.228614e-01 2.228614e-01 2.228614e-01 2.228614e-01 2.228614e-01 2.228614e-01 2.228614e-01 2.228614e-01 2.228614e-01 2.228614e-01 2.228614e-01 2.228614e-01 2.228614e-01 2.228614e-01 2.228614e-01 2.228614e-01 2.228614e-01 2.228614e-01 2.228614e-01 2.228614e-01 2.228614e-01 2.228614e-01 2.228614e-01 2.228614e-01 2.228614e-01 2.228614e-01 2.228614e-01 2.228614e-01 2.228614e-01 2.228614e-01 2.228614e-01 2.228614e-01 2.228614e-01 2.228614e-01 2.228614e-01 2.228614e-01 2.228614e-01 2.228614e-01 2.228614e-01 2.228614e-01 2.228614e-01 2.228614e-01 2.228614e-01 2.228614e-01 2.228614e-01 2.228614e-01 2.228614e-01 2.228614e-01 2.228614e-01 2.228614e-01 2.228614e-01 2.228614e-01 2.228614e-01 2.228614e-01 2.228614e-01 2.228614e-01 2.228614e-01 2.228614e-01 2.228614e-01 2.228614e-01 2.228614e-01 2.228614e-01 2.228614e-01 2.228614e-01 2.228614e-01 2.228614e-01 2.228614e-01 2.228614e-01 2.228614e-01 2.228614e-01 2.228614e-01 2.228614e-01 2.228614e-01 2.228614e-01 2.228614e-01 2.228614e-01 2.228614e-01 2.228614e-01 2.228614e-01 2.228614e-01 2.228614e-01 2.228614e-01 2.228614e-01 2.228614e-01 2.228614e-01 2.228614e-01 2.228614e-01 2.228614e-01 2.228614e-01 2.228614e-01 2.228614e-01 2.228614e-01 2.228614e-01 2.228614e-01 2.228614e-01 2.228614e-01 2.228614e-01 2.228614e-01 2.228614e-01 2.228614e-01 2.228614e-01 2.228614e-01 2.228614e-01 2.228614e-01 2.228614e-01 2.228614e-01 2.228614e-01 2.228614e-01 2.228614e-01 2.228614e-01 2.228614e-01 2.228614e-01 2.228614e-01 2.228614e-01 2.228614e-01 2.228614e-01 2.228614e-01 2.228614e-01 2.228614e-01 2.228614e-01 2.228614e-01 2.228614e-01 2.228614e-01 2.228614e-01 2.228614e-01 2.228614e-01 2.228614e-01 2.228614e-01 2.228614e-01 2.228614e-01 2.228614e-01 2.228614e-01 2.228614e-01 2.228614e-01 2.228614e-01 2.228614e-01 2.228614e-01 2.228614e-01 2.228614e-01 2.228614e-01 2.228614e-01 2.228614e-01 2.228614e-01 2.228614e-01 2.228614e-01 2.228614e-01 2.228614e-01 2.228614e-01 2.228614e-01 2.228614e-01 2.228614e-01 2.228614e-01 2.228614e-01 2.228614e-01 2.228614e-01 2.228614e-01 2.228614e-01 2.228614e-01 2.228614e-01 2.228614e-01 2.228614e-01 2.228614e-01 2.228614e-01 2.228614e-01 2.228614e-01 2.228614e-01 2.228614e-01 2.228614e-01 2.228614e-01 2.228614e-01 2.228614e-01 2.228614e-01 2.228614e-01 2.228614e-01 2.228614e-01 2.228614e-01 2.228614e-01 2.228614e-01 2.228614e-01 2.228614e-01 2.228614e-01 2.228614e-01 2.228614e-01 2.228614e-01 2.228614e-01 2.228614e-01 2.228614e-01 2.228614e-01 2.228614e-01 2.228614e-01 2.228614e-01 2.228614e-01 2.228614e-01 2.228614e-01 2.228614e-01 2.228614e-01 2.228614e-01 2.228614e-01 2.228614e-01 2.228614e-01 2.228614e-01 2.228614e-01 2.228614e-01 2.228614e-01 2.228614e-01 
6.043447e+04 3.774524e-01 3.774524e-01 2.880185e-01 2.880185e-01 2.855959e-01 2.803052e-01 2.783541e-01 2.783541e-01 2.783541e-01 2.783541e-01 2.715883e-01 2.706772e-01 2.706772e-01 2.559743e-01 2.460408e-01 2.374356e-01 2.374356e-01 2.302607e-01 2.302607e-01 2.302607e-01 2.283002e-01 2.236187e-01 2.236187e-01 2.234366e-01 2.234366e-01 2.232031e-01 2.232031e-01 2.232031e-01 2.229268e-01 2.228935e-01 2.228935e-01 2.228753e-01 2.228753e-01 2.228753e-01 2.228748e-01 2.228715e-01 2.228704e-01 2.228704e-01 2.228704e-01 2.228704e-01 2.228704e-01 2.228704e-01 2.228653e-01 2.228639e-01 2.228639e-01 2.228639e-01 2.228638e-01 2.228638e-01 2.228636e-01 2.228636e-01 2.228636e-01 7.688177e-02 4.734287e-02 3.767245e-02 3.553318e-02 2.963486e-02 2.963486e-02 2.963486e-02 2.589870e-02 2.319256e-02 2.319256e-02 2.319256e-02 2.319256e-02 2.205450e-02 2.205450e-02 2.203613e-02 2.203613e-02 2.155928e-02 2.041802e-02 2.041802e-02 2.029596e-02 1.957371e-02 1.738736e-02 1.543585e-02 1.434143e-02 1.265995e-02 1.265995e-02 1.265995e-02 1.237647e-02 1.237647e-02 1.237647e-02 1.237647e-02 1.210162e-02 1.181002e-02 1.158062e-02 1.156480e-02 1.156480e-02 1.154793e-02 1.148695e-02 1.148695e-02 1.145661e-02 1.113920e-02 1.106687e-02 1.094951e-02 1.037377e-02 1.036064e-02 1.003117e-02 9.632869e-03 9.509853e-03 9.509853e-03 9.423023e-03 9.423023e-03 9.416877e-03 9.416877e-03 9.414995e-03 9.413154e-03 9.413154e-03 9.413139e-03 9.411391e-03 9.411391e-03 9.411391e-03 9.411063e-03 9.410424e-03 9.410424e-03 9.405904e-03 9.162171e-03 9.147228e-03 9.141384e-03 9.141118e-03 9.081000e-03 8.936711e-03 8.936711e-03 8.936711e-03 8.936711e-03 8.936711e-03 8.936711e-03 8.936711e-03 8.903633e-03 8.803771e-03 8.702316e-03 8.702316e-03 8.702316e-03 8.695452e-03 8.613793e-03 8.473229e-03 8.473229e-03 8.473229e-03 8.473229e-03 8.470887e-03 8.286353e-03 8.181166e-03 8.181166e-03 8.131609e-03 8.131609e-03 8.084926e-03 8.084926e-03 8.049515e-03 8.049515e-03 7.885565e-03 7.885565e-03 7.815334e-03 7.815334e-03 7.815334e-03 7.787568e-03 7.787568e-03 7.728973e-03 7.607628e-03 7.607628e-03 7.567058e-03 7.567058e-03 7.564759e-03 7.564759e-03 7.564759e-03 7.351573e-03 7.322191e-03 7.249477e-03 7.249477e-03 7.135333e-03 7.135333e-03 6.801699e-03 6.801699e-03 6.801699e-03 6.801699e-03 6.801699e-03 6.801699e-03 6.801699e-03 6.801699e-03 6.801699e-03 6.801699e-03 6.801699e-03 6.801699e-03 6.801699e-03 6.801699e-03 6.801699e-03 6.801699e-03 6.801699e-03 6.801699e-03 6.801699e-03 6.801699e-03 6.801699e-03 6.787620e-03 6.787620e-03 6.787620e-03 6.787620e-03 6.787620e-03 6.787620e-03 6.787620e-03 6.787620e-03 6.787620e-03 6.787620e-03 6.787620e-03 6.787620e-03 6.787620e-03 6.782978e-03 6.782978e-03 6.782978e-03 6.782978e-03 6.767342e-03 6.624878e-03 6.624878e-03 6.624878e-03 6.545840e-03 6.545840e-03 6.545840e-03 6.545840e-03 6.517692e-03 6.517692e-03 6.507207e-03 6.507207e-03 6.506867e-03 6.506867e-03 6.506867e-03 6.506867e-03 6.506867e-03 6.505887e-03 6.505887e-03 6.505598e-03 6.505193e-03 6.505193e-03 6.505193e-03 6.505193e-03 6.505193e-03 6.505131e-03 6.505131e-03 6.502852e-03 6.502852e-03 6.502493e-03 6.453347e-03 6.349556e-03 6.121975e-03 6.121975e-03 6.121975e-03 6.121975e-03 6.121975e-03 6.121975e-03 6.121975e-03 6.121975e-03 5.351059e-03 5.351059e-03 5.351059e-03 5.351059e-03 5.351059e-03 5.351059e-03 5.351059e-03 5.125624e-03 5.125624e-03 5.125624e-03 5.125624e-03 5.125624e-03 5.125624e-03 5.125624e-03 5.125624e-03 5.125624e-03 5.125624e-03 5.125624e-03 5.125624e-03 5.125624e-03 5.092737e-03 5.092737e-03 5.092737e-03 5.092737e-03 5.068971e-03 5.048952e-03 5.048952e-03 5.048952e-03 5.023503e-03 5.023503e-03 4.887422e-03 4.887422e-03 4.887422e-03 4.887422e-03 4.887422e-03 4.840680e-03 4.840680e-03 4.840680e-03 4.831261e-03 4.829016e-03 4.829016e-03 4.829016e-03 4.829016e-03 4.829016e-03 4.829016e-03 4.777909e-03 4.777909e-03 4.708818e-03 4.708818e-03 4.708818e-03 4.708818e-03 4.708818e-03 4.708818e-03 4.708818e-03 4.708818e-03 4.708818e-03 4.708818e-03 4.708818e-03 4.708818e-03 4.708818e-03 4.708818e-03 4.708818e-03 4.708818e-03 4.557892e-03 4.557892e-03 4.557892e-03 4.557892e-03 4.557892e-03 4.557892e-03 4.557892e-03 4.557892e-03 4.557892e-03 4.557892e-03 4.557892e-03 4.557892e-03 4.528411e-03 4.528411e-03 4.528411e-03 4.528411e-03 4.485395e-03 4.485395e-03 4.485395e-03 4.485395e-03 4.485395e-03 4.485395e-03 4.485395e-03 4.485395e-03 4.485395e-03 4.485395e-03 4.448930e-03 4.448930e-03 4.448930e-03 4.448930e-03 4.448930e-03 4.448930e-03 4.448930e-03 4.442618e-03 4.299647e-03 4.299647e-03 4.299647e-03 4.299647e-03 4.299647e-03 4.219802e-03 4.219802e-03 4.219802e-03 4.219802e-03 4.219802e-03 4.207613e-03 4.141217e-03 4.141217e-03 4.141217e-03 4.141217e-03 4.141217e-03 4.141217e-03 4.141217e-03 4.141217e-03 4.141217e-03 4.141217e-03 4.141217e-03 4.141217e-03 4.141217e-03 4.141217e-03 4.141217e-03 4.141217e-03 4.141217e-03 4.141217e-03 4.141217e-03 4.141217e-03 4.141217e-03 4.141217e-03 4.111962e-03 4.111962e-03 4.111962e-03 4.111962e-03 4.111962e-03 4.111962e-03 4.111962e-03 4.111962e-03 4.111962e-03 4.111962e-03 4.108861e-03 4.108861e-03 4.105585e-03 4.105466e-03 4.105466e-03 4.105466e-03 4.104626e-03 4.104626e-03 4.104568e-03 4.104568e-03 4.067795e-03 4.067074e-03 4.067074e-03 4.028814e-03 4.027077e-03 4.027077e-03 3.993006e-03 3.993006e-03 3.946145e-03 3.919219e-03 3.919219e-03 3.919219e-03 3.919219e-03 3.917688e-03 3.882527e-03 3.876386e-03 3.876386e-03 3.876386e-03 3.867379e-03 3.851243e-03 3.840215e-03 3.819771e-03 3.819771e-03 3.819771e-03 3.655502e-03 3.655502e-03 3.655502e-03 3.655502e-03 3.655502e-03 3.655502e-03 3.655502e-03 3.655502e-03 3.655502e-03 3.646265e-03 3.646265e-03 3.629716e-03 3.629716e-03 3.629716e-03 3.629716e-03 3.629716e-03 3.608671e-03 3.595225e-03 3.587528e-03 3.552868e-03 3.552868e-03 3.457925e-03 3.457925e-03 3.450171e-03 3.450171e-03 3.450171e-03 3.450171e-03 3.450171e-03 3.450171e-03 3.450171e-03 3.450171e-03 3.450171e-03 3.450171e-03 3.450171e-03 3.299542e-03 3.299542e-03 3.299542e-03 3.253201e-03 3.226489e-03 3.226489e-03 3.226489e-03 3.226489e-03 3.226489e-03 3.226489e-03 3.226489e-03 3.226489e-03 3.226489e-03 3.226489e-03 3.226489e-03 3.221564e-03 3.049824e-03 3.049824e-03 3.049824e-03 3.042187e-03 3.042187e-03 3.042187e-03 3.038876e-03 3.038876e-03 3.038876e-03 3.038876e-03 3.037073e-03 3.037073e-03 3.037073e-03 3.036800e-03 2.976544e-03 2.914856e-03 2.914856e-03 2.914856e-03 2.914856e-03 2.910427e-03 2.910427e-03 2.910427e-03 2.910427e-03 2.910427e-03 2.910427e-03 2.908306e-03 2.898582e-03 2.854017e-03 2.851744e-03 2.851744e-03 2.851744e-03 2.851744e-03 2.851744e-03 2.851744e-03 2.851744e-03 2.851585e-03 2.851585e-03 2.851223e-03 2.851223e-03 2.851223e-03 2.851223e-03 2.851223e-03 2.837893e-03 2.837893e-03 2.837893e-03 2.837893e-03 2.837893e-03 2.837893e-03 2.837893e-03 2.836904e-03 2.834612e-03 2.809367e-03 2.804092e-03 2.804092e-03 2.804092e-03 2.804092e-03 2.804092e-03 2.804092e-03 2.804092e-03 2.804092e-03 2.791066e-03 2.791066e-03 2.791066e-03 2.791066e-03 2.785620e-03 2.785620e-03 2.785620e-03 2.771869e-03 2.771869e-03 2.771869e-03 2.771869e-03 2.771869e-03 2.758006e-03 2.756397e-03 2.724413e-03 2.724413e-03 2.724413e-03 2.724413e-03 2.724413e-03 2.724413e-03 2.718498e-03 2.718498e-03 2.718498e-03 2.718498e-03 2.686732e-03 2.686732e-03 2.686732e-03 2.686732e-03 2.596970e-03 2.596970e-03 2.596970e-03 2.596970e-03 2.596970e-03 2.592554e-03 2.592554e-03 2.592554e-03 2.592554e-03 2.592554e-03 2.592554e-03 2.592554e-03 2.592554e-03 2.592554e-03 2.592554e-03 2.592554e-03 2.592554e-03 2.592554e-03 2.592554e-03 2.592554e-03 2.592554e-03 2.592554e-03 2.592554e-03 2.592554e-03 2.592554e-03 2.592554e-03 2.592554e-03 2.592554e-03 2.561691e-03 2.544250e-03 2.528907e-03 2.528907e-03 2.487979e-03 2.487979e-03 2.487979e-03 2.484824e-03 2.484824e-03 2.484824e-03 2.484824e-03 2.484824e-03 2.484824e-03 2.391186e-03 2.348007e-03 2.348007e-03 2.348007e-03 2.348007e-03 2.347344e-03 2.347344e-03 2.344275e-03 2.344275e-03 2.344275e-03 2.344275e-03 2.344275e-03 2.344275e-03 2.344275e-03 2.344274e-03 2.344274e-03 2.344266e-03 2.344266e-03 2.344245e-03 2.337325e-03 2.328680e-03 2.328680e-03 2.309499e-03 2.309499e-03 2.309499e-03 2.309499e-03 2.309499e-03 2.309387e-03 2.269339e-03 2.269339e-03 2.269339e-03 2.269339e-03 2.269339e-03 2.269339e-03 2.240641e-03 2.240641e-03 2.240641e-03 2.240641e-03 2.240641e-03 2.240641e-03 2.240641e-03 2.219725e-03 2.219725e-03 2.216379e-03 2.197352e-03 2.197191e-03 2.150409e-03 2.150409e-03 2.150409e-03 2.150409e-03 2.125962e-03 2.125962e-03 2.125962e-03 2.125962e-03 2.125962e-03 2.125962e-03 2.125962e-03 2.125962e-03 2.125962e-03 2.125962e-03 2.086234e-03 2.086234e-03 2.086234e-03 2.086044e-03 2.086044e-03 2.086044e-03 2.086044e-03 2.083488e-03 2.083488e-03 2.083095e-03 2.083095e-03 2.083095e-03 2.083095e-03 2.082736e-03 2.082711e-03 2.082711e-03 2.061120e-03 2.061120e-03 2.061120e-03 2.061120e-03 2.061120e-03 2.061120e-03 2.015232e-03 2.015232e-03 2.015232e-03 2.015232e-03 2.015232e-03 2.015232e-03 2.015232e-03 2.015232e-03 2.015232e-03 2.015232e-03 2.015232e-03 2.015232e-03 2.015232e-03 2.015232e-03 2.015232e-03 2.015232e-03 2.015232e-03 2.015232e-03 2.015232e-03 2.001756e-03 2.001756e-03 1.988317e-03 1.988317e-03 1.988317e-03 1.988317e-03 1.984725e-03 1.984725e-03 1.984725e-03 1.971869e-03 1.963778e-03 1.963778e-03 1.960920e-03 1.945780e-03 1.945780e-03 1.945780e-03 1.945780e-03 1.945780e-03 1.945780e-03 1.945780e-03 1.945780e-03 1.935221e-03 1.935221e-03 1.935221e-03 1.935221e-03 1.935221e-03 1.935221e-03 1.935221e-03 1.935221e-03 1.935221e-03 1.935221e-03 1.935221e-03 1.935221e-03 1.935221e-03 1.933118e-03 1.933118e-03 1.933118e-03 1.933118e-03 1.933118e-03 1.926626e-03 1.926626e-03 1.924472e-03 1.922724e-03 1.921242e-03 1.919424e-03 1.898182e-03 1.898182e-03 1.898182e-03 1.879434e-03 1.857966e-03 1.857966e-03 1.803385e-03 1.803385e-03 1.803385e-03 1.783389e-03 1.783389e-03 1.783389e-03 1.783389e-03 1.749490e-03 1.727183e-03 1.727183e-03 1.727183e-03 1.727183e-03 1.727183e-03 1.727183e-03 1.727183e-03 1.727183e-03 1.727183e-03 1.719868e-03 1.714953e-03 1.693875e-03 1.693875e-03 1.673821e-03 1.673821e-03 1.667944e-03 1.664363e-03 1.664363e-03 1.664363e-03 1.664363e-03 1.664363e-03 1.664363e-03 1.664363e-03 1.664363e-03 1.664363e-03 1.664363e-03 1.664363e-03 1.664363e-03 1.664363e-03 1.664363e-03 1.664363e-03 1.664363e-03 1.664363e-03 1.664363e-03 1.664363e-03 1.664363e-03 1.664363e-03 1.664363e-03 1.664363e-03 1.664363e-03 1.664363e-03 1.664363e-03 1.664344e-03 1.664344e-03 1.664344e-03 1.616972e-03 1.616972e-03 1.556904e-03 1.551527e-03 1.551527e-03 1.551527e-03 1.551527e-03 1.551527e-03 1.551527e-03 1.551527e-03 1.551527e-03 1.551527e-03 1.551527e-03 1.551527e-03 1.551180e-03 1.551180e-03 1.551180e-03 1.551180e-03 1.551180e-03 1.551180e-03 1.551180e-03 1.551180e-03 1.551180e-03 1.551180e-03 1.540872e-03 1.540872e-03 1.540872e-03 1.540872e-03 1.540872e-03 1.540872e-03 1.540872e-03 1.540872e-03 1.540872e-03 1.523830e-03 1.523830e-03 1.523830e-03 1.523830e-03 1.523830e-03 1.523830e-03 1.523830e-03 1.477351e-03 1.477351e-03 1.477351e-03 1.477351e-03 1.477351e-03 1.477351e-03 1.477351e-03 1.477351e-03 1.477351e-03 1.477351e-03 1.477351e-03 1.477351e-03 1.477351e-03 1.477351e-03 1.477351e-03 1.477351e-03 1.477351e-03 1.477351e-03 1.477351e-03 1.477351e-03 1.477351e-03 1.477351e-03 1.476493e-03 1.476493e-03 1.476493e-03 1.476493e-03 1.476493e-03 1.476493e-03 1.476493e-03 1.476078e-03 1.476078e-03 1.476078e-03 1.476078e-03 1.476078e-03 1.475999e-03 1.475999e-03 1.467804e-03 1.466491e-03 1.466491e-03 1.466491e-03 1.466491e-03 1.466491e-03 1.466491e-03 1.466491e-03 1.465627e-03 1.465627e-03 1.465627e-03 1.465627e-03 1.465627e-03 1.465627e-03 1.465627e-03 1.457565e-03 1.457565e-03 1.457565e-03 1.457565e-03 1.457565e-03 1.457565e-03 1.455584e-03 1.454744e-03 1.454744e-03 1.454549e-03 1.454549e-03 1.454549e-03 1.454549e-03 1.454549e-03 1.454247e-03 1.454247e-03 1.454247e-03 1.454247e-03 1.427428e-03 1.427428e-03 1.427428e-03 1.427428e-03 1.427428e-03 1.427428e-03 1.427428e-03 1.425679e-03 1.425679e-03 1.425679e-03 1.425679e-03 1.425679e-03 1.425679e-03 1.407793e-03 1.403393e-03 1.403393e-03 1.403393e-03 1.403393e-03 1.385628e-03 1.385628e-03 1.377706e-03 1.361159e-03 1.321186e-03 1.321186e-03 1.321186e-03 1.321186e-03 1.321186e-03 1.321186e-03 1.321186e-03 1.321186e-03 1.321186e-03 1.320298e-03 1.320298e-03 1.320298e-03 1.320298e-03 1.311852e-03 1.302452e-03 1.302452e-03 1.292182e-03 1.282832e-03 1.282832e-03 1.282832e-03 1.282832e-03 1.282832e-03 1.282832e-03 1.280071e-03 1.280071e-03 1.280071e-03 1.280071e-03 1.277557e-03 1.277557e-03 1.271604e-03 1.271604e-03 1.270822e-03 1.264945e-03 1.264945e-03 1.263751e-03 1.263751e-03 1.263751e-03 1.263751e-03 1.263751e-03 1.263751e-03 1.263751e-03 1.263751e-03 1.263751e-03 1.263751e-03 1.263751e-03 1.263751e-03 1.263751e-03 1.263751e-03 1.263751e-03 1.263751e-03 1.263631e-03 1.263631e-03 1.243806e-03 1.243806e-03 1.243806e-03 1.243806e-03 1.243171e-03 1.243171e-03 1.243080e-03 1.243080e-03 1.243075e-03 1.243075e-03 1.243075e-03 
6.643252e+04 2.208680e+04 4.293603e-01 4.293603e-01 2.402391e-01 2.402391e-01 2.402391e-01 2.292430e-01 2.292430e-01 2.292430e-01 2.292430e-01 2.292430e-01 2.292430e-01 2.275430e-01 2.245934e-01 2.245934e-01 2.245934e-01 2.245934e-01 2.235950e-01 2.234419e-01 2.232109e-01 2.232109e-01 2.232109e-01 2.230412e-01 2.229882e-01 2.228643e-01 2.228643e-01 2.228623e-01 2.228623e-01 2.228623e-01 2.228623e-01 2.228621e-01 2.228621e-01 2.228621e-01 2.228621e-01 2.228621e-01 2.228618e-01 2.228617e-01 2.228615e-01 2.228614e-01 2.228614e-01 2.228614e-01 2.228614e-01 2.228614e-01 2.228614e-01 1.729777e-01 7.327275e-02 2.920328e-02 1.404145e-02 1.404145e-02 1.368998e-02 1.368998e-02 1.205123e-02 8.925056e-03 8.925056e-03 8.925056e-03 8.925056e-03 7.466063e-03 7.466063e-03 7.466063e-03 7.466063e-03 7.466063e-03 4.968713e-03 4.968713e-03 4.968713e-03 4.968713e-03 4.867644e-03 4.867644e-03 4.867644e-03 4.859699e-03 4.859699e-03 4.859699e-03 4.629023e-03 4.629023e-03 4.629023e-03 4.629023e-03 4.629023e-03 4.609593e-03 4.609593e-03 4.609593e-03 4.609593e-03 4.597976e-03 4.529802e-03 4.529802e-03 4.529802e-03 4.489009e-03 4.489009e-03 4.481191e-03 4.481191e-03 4.462753e-03 4.462753e-03 4.462753e-03 4.462753e-03 4.462753e-03 4.462753e-03 4.437021e-03 4.394257e-03 4.394257e-03 4.394257e-03 4.338167e-03 4.338167e-03 4.270796e-03 4.016228e-03 4.016228e-03 4.016228e-03 4.016228e-03 4.004376e-03 3.949068e-03 3.949068e-03 3.949068e-03 3.942890e-03 3.942890e-03 3.942890e-03 3.781306e-03 3.781306e-03 3.720690e-03 3.720690e-03 3.696601e-03 3.696601e-03 3.696601e-03 3.696601e-03 3.696601e-03 3.338411e-03 3.338411e-03 3.338411e-03 3.338411e-03 3.338411e-03 3.338411e-03 3.338411e-03 3.338411e-03 3.338411e-03 3.338411e-03 3.338411e-03 3.338411e-03 3.338411e-03 3.338411e-03 3.338411e-03 3.328029e-03 3.326887e-03 3.326887e-03 3.326804e-03 3.326804e-03 3.326804e-03 3.326215e-03 3.326215e-03 3.324118e-03 3.167064e-03 3.167064e-03 3.166210e-03 3.166210e-03 3.166210e-03 3.166210e-03 3.166210e-03 3.142293e-03 3.142293e-03 3.110028e-03 3.110028e-03 3.084574e-03 3.084574e-03 3.084574e-03 3.015883e-03 3.015883e-03 3.015883e-03 3.015883e-03 2.876937e-03 2.876937e-03 2.876937e-03 2.876937e-03 2.876937e-03 2.876937e-03 2.876937e-03 2.876937e-03 2.876937e-03 2.876937e-03 2.876937e-03 2.876937e-03 2.876937e-03 2.876937e-03 2.780182e-03 2.711410e-03 2.697636e-03 2.697636e-03 2.697636e-03 2.697636e-03 2.697636e-03 2.683256e-03 2.683256e-03 2.659360e-03 2.659360e-03 2.659360e-03 2.659360e-03 2.659360e-03 2.659360e-03 2.644073e-03 2.644073e-03 2.631270e-03 2.623277e-03 2.623277e-03 2.623277e-03 2.608011e-03 2.608011e-03 2.607821e-03 2.605711e-03 2.605711e-03 2.605711e-03 2.600552e-03 2.598111e-03 2.592442e-03 2.592442e-03 2.578899e-03 2.578899e-03 2.513659e-03 2.513659e-03 2.513659e-03 2.491025e-03 2.396717e-03 2.396717e-03 2.396717e-03 2.150659e-03 2.150659e-03 2.150659e-03 2.150659e-03 2.149379e-03 2.149379e-03 2.149379e-03 2.149379e-03 2.149379e-03 2.148959e-03 2.148959e-03 2.147936e-03 2.126041e-03 2.126041e-03 2.126041e-03 2.126041e-03 2.126041e-03 2.126041e-03 2.126041e-03 2.126041e-03 2.115051e-03 2.115051e-03 2.115051e-03 2.114646e-03 2.114519e-03 2.113364e-03 2.113364e-03 2.112519e-03 2.112519e-03 2.112519e-03 2.110543e-03 2.110271e-03 2.110271e-03 2.110271e-03 2.110271e-03 2.110271e-03 2.110271e-03 2.110271e-03 2.110271e-03 2.110271e-03 2.110247e-03 2.110247e-03 2.110156e-03 2.110156e-03 2.109985e-03 2.109985e-03 2.109985e-03 2.109967e-03 2.109936e-03 2.109931e-03 2.109931e-03 2.109566e-03 2.109566e-03 2.109090e-03 2.108843e-03 2.108035e-03 2.108035e-03 2.107312e-03 2.107312e-03 2.107312e-03 2.106521e-03 2.106521e-03 2.106521e-03 2.106521e-03 2.106521e-03 2.106501e-03 2.106501e-03 2.104473e-03 2.104417e-03 2.099912e-03 2.099912e-03 2.096068e-03 2.096068e-03 2.095947e-03 2.095947e-03 2.090008e-03 2.090008e-03 2.090008e-03 2.090008e-03 2.090008e-03 2.083961e-03 2.079077e-03 2.075268e-03 2.057496e-03 2.038776e-03 2.036399e-03 2.008523e-03 2.003019e-03 2.001283e-03 1.997214e-03 1.997214e-03 1.997214e-03 1.997214e-03 1.997214e-03 1.997214e-03 1.997214e-03 1.997214e-03 1.997214e-03 1.973464e-03 1.973464e-03 1.973464e-03 1.973464e-03 1.973464e-03 1.973464e-03 1.973464e-03 1.973464e-03 1.973464e-03 1.971264e-03 1.971264e-03 1.971264e-03 1.971264e-03 1.971264e-03 1.971264e-03 1.971264e-03 1.971264e-03 1.971264e-03 1.971264e-03 1.965977e-03 1.965977e-03 1.965977e-03 1.965977e-03 1.965977e-03 1.965977e-03 1.965977e-03 1.934543e-03 1.934543e-03 1.929812e-03 1.908775e-03 1.908775e-03 1.893811e-03 1.893811e-03 1.893811e-03 1.883338e-03 1.883338e-03 1.883338e-03 1.855844e-03 1.832134e-03 1.832134e-03 1.832134e-03 1.832134e-03 1.832134e-03 1.832134e-03 1.832134e-03 1.832134e-03 1.832134e-03 1.832134e-03 1.832134e-03 1.832134e-03 1.832134e-03 1.832134e-03 1.832134e-03 1.832134e-03 1.832134e-03 1.818500e-03 1.818500e-03 1.818500e-03 1.818500e-03 1.818500e-03 1.773881e-03 1.773881e-03 1.773881e-03 1.773881e-03 1.773881e-03 1.773881e-03 1.773881e-03 1.773881e-03 1.773881e-03 1.773881e-03 1.773881e-03 1.773881e-03 1.772296e-03 1.771157e-03 1.771157e-03 1.771157e-03 1.771157e-03 1.771157e-03 1.769742e-03 1.769742e-03 1.769742e-03 1.769742e-03 1.769742e-03 1.769742e-03 1.769742e-03 1.769742e-03 1.769742e-03 1.769742e-03 1.769742e-03 1.769742e-03 1.747628e-03 1.737522e-03 1.737522e-03 1.737522e-03 1.737522e-03 1.737522e-03 1.712580e-03 1.712580e-03 1.712580e-03 1.712580e-03 1.712580e-03 1.712580e-03 1.687972e-03 1.687972e-03 1.687972e-03 1.687972e-03 1.687972e-03 1.687972e-03 1.687972e-03 1.681991e-03 1.681991e-03 1.681452e-03 1.681452e-03 1.681452e-03 1.662907e-03 1.662907e-03 1.662907e-03 1.662907e-03 1.662907e-03 1.662907e-03 1.662907e-03 1.662907e-03 1.657251e-03 1.657251e-03 1.657251e-03 1.657251e-03 1.647114e-03 1.647114e-03 1.647114e-03 1.647114e-03 1.647114e-03 1.647114e-03 1.647114e-03 1.647114e-03 1.647114e-03 1.647114e-03 1.643669e-03 1.643669e-03 1.643669e-03 1.643669e-03 1.643669e-03 1.643669e-03 1.636969e-03 1.614709e-03 1.606488e-03 1.606488e-03 1.603809e-03 1.603809e-03 1.603809e-03 1.603809e-03 1.603809e-03 1.603809e-03 1.603809e-03 1.587051e-03 1.568387e-03 1.568387e-03 1.567786e-03 1.567786e-03 1.567786e-03 1.567786e-03 1.567786e-03 1.567786e-03 1.542852e-03 1.542852e-03 1.542852e-03 1.542852e-03 1.542852e-03 1.542852e-03 1.542852e-03 1.542852e-03 1.542852e-03 1.542852e-03 1.542852e-03 1.542852e-03 1.542852e-03 1.542852e-03 1.542852e-03 1.540534e-03 1.523109e-03 1.523109e-03 1.523109e-03 1.523109e-03 1.517301e-03 1.499395e-03 1.496860e-03 1.496860e-03 1.496860e-03 1.496860e-03 1.489871e-03 1.489871e-03 1.489871e-03 1.489871e-03 1.489871e-03 1.489871e-03 1.474753e-03 1.468363e-03 1.468363e-03 1.468363e-03 1.468363e-03 1.468363e-03 1.468363e-03 1.467932e-03 1.467932e-03 1.467932e-03 1.467932e-03 1.467932e-03 1.467932e-03 1.467932e-03 1.467932e-03 1.467932e-03 1.467932e-03 1.467932e-03 1.466891e-03 1.466725e-03 1.466725e-03 1.466725e-03 1.466725e-03 1.466725e-03 1.466725e-03 1.465860e-03 1.465860e-03 1.465860e-03 1.465706e-03 1.465690e-03 1.465648e-03 1.465648e-03 1.465648e-03 1.465648e-03 1.463419e-03 1.463419e-03 1.463419e-03 1.463419e-03 1.463419e-03 1.462752e-03 1.462591e-03 1.462591e-03 1.462591e-03 1.462591e-03 1.462591e-03 1.462356e-03 1.462356e-03 1.462356e-03 1.462356e-03 1.462356e-03 1.462356e-03 1.462356e-03 1.462356e-03 1.462356e-03 1.462356e-03 1.462345e-03 1.462267e-03 1.462267e-03 1.462267e-03 1.462267e-03 1.462267e-03 1.462267e-03 1.462134e-03 1.462134e-03 1.462127e-03 1.462097e-03 1.462097e-03 1.462069e-03 1.461875e-03 1.461825e-03 1.461823e-03 1.461177e-03 1.456619e-03 1.456619e-03 1.456619e-03 1.456619e-03 1.456619e-03 1.456619e-03 1.456619e-03 1.456619e-03 1.456619e-03 1.456619e-03 1.456618e-03 1.456618e-03 1.456618e-03 1.454418e-03 1.453147e-03 1.453147e-03 1.453147e-03 1.453147e-03 1.453147e-03 1.453147e-03 1.453078e-03 1.453078e-03 1.453078e-03 1.453078e-03 1.453078e-03 1.452822e-03 1.452342e-03 1.451501e-03 1.451501e-03 1.451501e-03 1.451501e-03 1.451388e-03 1.451388e-03 1.450578e-03 1.450578e-03 1.450578e-03 1.450578e-03 1.450578e-03 1.450103e-03 1.449283e-03 1.449283e-03 1.448563e-03 1.447137e-03 1.445732e-03 1.445732e-03 1.445732e-03 1.442278e-03 1.442278e-03 1.442211e-03 1.442211e-03 1.442211e-03 1.442211e-03 1.440847e-03 1.440847e-03 1.440847e-03 1.440847e-03 1.440350e-03 1.440062e-03 1.440062e-03 1.440062e-03 1.439817e-03 1.439817e-03 1.439817e-03 1.439817e-03 1.439817e-03 1.439800e-03 1.439800e-03 1.439800e-03 1.439795e-03 1.439795e-03 1.439795e-03 1.439795e-03 1.439795e-03 1.439795e-03 1.439792e-03 1.439792e-03 1.439792e-03 1.439792e-03 1.439792e-03 1.438821e-03 1.438821e-03 1.438678e-03 1.438678e-03 1.437477e-03 1.437477e-03 1.437477e-03 1.437476e-03 1.437318e-03 1.437318e-03 1.435001e-03 1.435001e-03 1.435001e-03 1.435001e-03 1.435001e-03 1.434998e-03 1.433880e-03 1.433880e-03 1.433880e-03 1.433880e-03 1.433880e-03 1.433880e-03 1.433880e-03 1.433880e-03 1.433880e-03 1.433880e-03 1.431767e-03 1.430374e-03 1.430374e-03 1.424472e-03 1.420570e-03 1.420570e-03 1.420570e-03 1.420570e-03 1.420570e-03 1.420570e-03 1.420570e-03 1.420570e-03 1.420570e-03 1.420570e-03 1.420570e-03 1.415902e-03 1.415902e-03 1.414106e-03 1.414106e-03 1.414106e-03 1.412641e-03 1.412641e-03 1.412124e-03 1.410995e-03 1.396952e-03 1.393404e-03 1.386513e-03 1.361977e-03 1.349842e-03 1.334825e-03 1.334825e-03 1.254320e-03 1.254320e-03 1.254320e-03 1.254320e-03 1.254320e-03 1.254320e-03 1.254320e-03 1.251811e-03 1.251811e-03 1.251811e-03 1.251691e-03 1.230600e-03 1.230600e-03 1.230600e-03 1.230600e-03 1.230600e-03 1.230600e-03 1.230600e-03 1.230600e-03 1.230600e-03 1.230600e-03 1.230600e-03 1.230600e-03 1.230600e-03 1.230600e-03 1.230600e-03 1.230600e-03 1.230600e-03 1.230460e-03 1.230460e-03 1.227815e-03 1.216712e-03 1.214954e-03 1.210064e-03 1.210064e-03 1.210064e-03 1.210064e-03 1.201097e-03 1.201097e-03 1.201097e-03 1.179369e-03 1.179369e-03 1.137420e-03 1.137420e-03 1.137420e-03 1.118892e-03 1.118892e-03 1.077631e-03 1.077631e-03 1.077631e-03 1.077631e-03 1.077631e-03 1.077631e-03 1.077631e-03 1.077631e-03 1.077631e-03 1.077631e-03 1.077631e-03 1.077631e-03 1.077631e-03 1.077631e-03 1.077631e-03 1.077631e-03 1.077631e-03 1.077631e-03 1.077631e-03 1.077631e-03 1.074334e-03 1.074334e-03 1.074334e-03 1.074334e-03 1.062401e-03 1.062401e-03 1.061723e-03 1.061723e-03 1.061723e-03 1.061723e-03 1.061007e-03 1.060325e-03 1.059689e-03 1.059689e-03 1.059689e-03 1.059689e-03 1.059689e-03 1.059689e-03 1.050377e-03 1.050377e-03 1.050377e-03 1.050377e-03 1.050377e-03 1.050377e-03 1.048793e-03 1.046435e-03 1.046435e-03 1.046435e-03 1.046435e-03 1.046435e-03 1.046435e-03 1.046435e-03 1.046108e-03 1.045969e-03 1.045969e-03 1.045969e-03 1.045969e-03 1.045969e-03 1.045155e-03 1.045155e-03 1.045155e-03 1.045155e-03 1.045155e-03 1.045155e-03 1.045155e-03 1.045155e-03 1.045155e-03 1.045155e-03 1.045155e-03 1.045155e-03 1.045155e-03 1.045155e-03 1.045155e-03 1.045155e-03 1.045155e-03 1.045155e-03 1.045155e-03 1.035272e-03 1.035272e-03 1.035272e-03 1.035272e-03 1.035272e-03 1.035272e-03 1.035272e-03 1.035272e-03 1.035272e-03 1.035272e-03 1.027860e-03 1.027860e-03 1.027860e-03 1.027860e-03 1.027860e-03 1.027860e-03 1.027860e-03 1.027860e-03 1.027860e-03 1.027810e-03 1.027810e-03 1.026273e-03 1.026273e-03 1.026273e-03 1.026273e-03 1.026273e-03 1.026273e-03 1.026273e-03 1.026273e-03 1.026273e-03 1.026273e-03 1.026273e-03 1.025021e-03 1.025021e-03 1.025021e-03 1.024860e-03 1.024829e-03 1.023541e-03 1.023541e-03 1.023541e-03 1.023541e-03 1.023541e-03 1.022608e-03 1.022608e-03 1.022608e-03 1.022608e-03 1.022608e-03 1.022265e-03 1.022265e-03 1.022265e-03 1.022265e-03 1.020356e-03 1.019234e-03 1.019234e-03 1.019234e-03 1.019126e-03 1.019126e-03 1.019126e-03 1.019126e-03 1.019126e-03 1.019126e-03 1.019126e-03 1.019126e-03 1.019126e-03 1.019126e-03 1.019126e-03 1.019126e-03 1.019126e-03 1.019126e-03 1.019126e-03 1.019126e-03 1.019126e-03 1.018358e-03 1.018358e-03 1.014215e-03 1.014215e-03 1.011602e-03 1.010636e-03 1.010478e-03 1.010478e-03 1.010478e-03 1.010478e-03 1.005594e-03 1.005594e-03 1.005594e-03 1.005594e-03 1.005594e-03 1.005594e-03 1.005594e-03 1.005594e-03 1.005594e-03 1.005594e-03 1.005401e-03 1.005401e-03 1.005014e-03 1.005014e-03 1.005014e-03 1.004171e-03 1.003859e-03 1.003859e-03 1.003859e-03 1.003859e-03 1.003859e-03 9.994212e-04 9.994212e-04 9.994212e-04 9.994212e-04 9.994212e-04 9.994212e-04 9.966484e-04 9.966484e-04 9.966484e-04 9.966484e-04 9.966484e-04 9.966484e-04 9.966484e-04 9.966484e-04 9.966484e-04 9.966484e-04 9.966484e-04 9.966484e-04 9.966484e-04 9.966484e-04 9.966484e-04 9.966484e-04 9.966484e-04 9.928389e-04 9.928389e-04 9.928389e-04 9.928389e-04 9.928389e-04 9.928389e-04 9.928389e-04 9.928389e-04 9.927603e-04 9.927603e-04 9.927603e-04 9.915782e-04 9.915782e-04 9.915782e-04 9.915542e-04 9.908241e-04 9.908241e-04 9.908241e-04 9.908241e-04 9.908241e-04 9.908241e-04 9.908241e-04 9.908241e-04 9.908241e-04 9.908241e-04 9.908241e-04 9.908241e-04 9.908241e-04 9.908241e-04 9.908241e-04 9.908241e-04 9.908241e-04 
3.992319e+04 6.323493e-01 6.323493e-01 3.054585e-01 3.006622e-01 3.001661e-01 2.995259e-01 2.995259e-01 2.994400e-01 2.989472e-01 2.926442e-01 2.720472e-01 2.326243e-01 2.326243e-01 2.326243e-01 2.326243e-01 2.314507e-01 2.314507e-01 2.314507e-01 2.314507e-01 2.314507e-01 2.276202e-01 2.273209e-01 2.273209e-01 2.273209e-01 2.273209e-01 2.269303e-01 2.246552e-01 2.243596e-01 2.238443e-01 2.235962e-01 2.235962e-01 2.235962e-01 2.235830e-01 2.235830e-01 2.233556e-01 2.229653e-01 2.229653e-01 2.229653e-01 2.229184e-01 2.229084e-01 2.229084e-01 2.228906e-01 2.228906e-01 2.228841e-01 2.228686e-01 2.228686e-01 2.228686e-01 2.228662e-01 2.228643e-01 2.228643e-01 2.228615e-01 2.228615e-01 2.228615e-01 2.228615e-01 2.228615e-01 2.228615e-01 2.228615e-01 2.228615e-01 2.228615e-01 2.228615e-01 2.228615e-01 2.228614e-01 2.228614e-01 2.228614e-01 2.228614e-01 2.228614e-01 2.228614e-01 2.228614e-01 2.228614e-01 2.228614e-01 2.228614e-01 2.228614e-01 2.228614e-01 2.228614e-01 2.228614e-01 2.228614e-01 2.228614e-01 2.228614e-01 2.228614e-01 2.228614e-01 2.228614e-01 2.228614e-01 2.228614e-01 2.228614e-01 2.228614e-01 2.228614e-01 2.228614e-01 2.228614e-01 2.228614e-01 2.228614e-01 2.228614e-01 2.228614e-01 2.228614e-01 2.228614e-01 2.228614e-01 2.228614e-01 2.228614e-01 2.228614e-01 2.228614e-01 2.228614e-01 2.228614e-01 2.228614e-01 1.994583e-01 1.764465e-01 8.484225e-02 4.387544e-02 3.402187e-02 3.402187e-02 1.861198e-02 1.861198e-02 1.633683e-02 1.536573e-02 1.536573e-02 1.133502e-02 1.133502e-02 1.133502e-02 1.133502e-02 1.133502e-02 1.133502e-02 1.130841e-02 9.902937e-03 9.253766e-03 9.253766e-03 9.253766e-03 8.808685e-03 8.808685e-03 8.774621e-03 8.774621e-03 8.774621e-03 8.774621e-03 8.774621e-03 8.774621e-03 8.472538e-03 8.337177e-03 8.261659e-03 7.733757e-03 7.304882e-03 7.099099e-03 6.728361e-03 6.626398e-03 6.626398e-03 6.592499e-03 6.469824e-03 6.469824e-03 6.236654e-03 6.232684e-03 6.123320e-03 6.011321e-03 6.011321e-03 6.011321e-03 5.997588e-03 5.960920e-03 5.960920e-03 5.960920e-03 5.946390e-03 5.946390e-03 5.946390e-03 5.946390e-03 5.903548e-03 5.893355e-03 5.893355e-03 5.893355e-03 5.893355e-03 5.634334e-03 5.634334e-03 5.611969e-03 5.611969e-03 5.611969e-03 5.611969e-03 5.611969e-03 5.611969e-03 5.608458e-03 5.603926e-03 5.600064e-03 5.600064e-03 5.600064e-03 5.600064e-03 5.591550e-03 5.568108e-03 5.454979e-03 5.454979e-03 5.428773e-03 5.396929e-03 5.381981e-03 5.326714e-03 5.326714e-03 5.326714e-03 5.235515e-03 5.235515e-03 5.208468e-03 5.208468e-03 5.208468e-03 5.208468e-03 5.208468e-03 5.134995e-03 5.063383e-03 5.063383e-03 5.063383e-03 5.054865e-03 5.054865e-03 5.054865e-03 5.046771e-03 5.045645e-03 5.045645e-03 5.041879e-03 5.041879e-03 5.041879e-03 4.982884e-03 4.968604e-03 4.968604e-03 4.898644e-03 4.890261e-03 4.883241e-03 4.883241e-03 4.883241e-03 4.878910e-03 4.878910e-03 4.877616e-03 4.871099e-03 4.813820e-03 4.813820e-03 4.732191e-03 4.732191e-03 4.732191e-03 4.732191e-03 4.732191e-03 4.732191e-03 4.659115e-03 4.659115e-03 4.496720e-03 4.496720e-03 4.496720e-03 4.496720e-03 4.496720e-03 4.496720e-03 4.393325e-03 4.393325e-03 4.393325e-03 4.393325e-03 4.393325e-03 4.290662e-03 4.290662e-03 4.290662e-03 4.290662e-03 4.290662e-03 4.290662e-03 4.223123e-03 4.223123e-03 4.201658e-03 4.201658e-03 4.201658e-03 4.201658e-03 4.201658e-03 4.159507e-03 4.159507e-03 4.159507e-03 4.159507e-03 4.159507e-03 4.158658e-03 4.035392e-03 4.035392e-03 4.035392e-03 4.035392e-03 4.035392e-03 4.035392e-03 4.035392e-03 3.963678e-03 3.963678e-03 3.963678e-03 3.963678e-03 3.963678e-03 3.954766e-03 3.892750e-03 3.892750e-03 3.892750e-03 3.892750e-03 3.892750e-03 3.892750e-03 3.871146e-03 3.802283e-03 3.743206e-03 3.743206e-03 3.743206e-03 3.743206e-03 3.743206e-03 3.743206e-03 3.739225e-03 3.739225e-03 3.739225e-03 3.739225e-03 3.739225e-03 3.739225e-03 3.739225e-03 3.737991e-03 3.723973e-03 3.718022e-03 3.718022e-03 3.718022e-03 3.710927e-03 3.710927e-03 3.710927e-03 3.710927e-03 3.710927e-03 3.710927e-03 3.710927e-03 3.710927e-03 3.694111e-03 3.694111e-03 3.679530e-03 3.679530e-03 3.654347e-03 3.629712e-03 3.629712e-03 3.629712e-03 3.629712e-03 3.374929e-03 3.374929e-03 3.374929e-03 3.374929e-03 3.374929e-03 3.374929e-03 3.374929e-03 3.232528e-03 3.232528e-03 3.232528e-03 3.232528e-03 3.232528e-03 3.202965e-03 3.202965e-03 3.179985e-03 3.179985e-03 3.179985e-03 3.179985e-03 3.179985e-03 3.179985e-03 3.179985e-03 3.141792e-03 3.141792e-03 3.141792e-03 3.141792e-03 3.141792e-03 3.141792e-03 3.141792e-03 3.141792e-03 3.141792e-03 3.141792e-03 3.141792e-03 3.141792e-03 3.141792e-03 3.141792e-03 3.139962e-03 3.139390e-03 3.139390e-03 3.139390e-03 3.139390e-03 3.139390e-03 3.138841e-03 3.138439e-03 3.138439e-03 3.138307e-03 3.130231e-03 3.130231e-03 3.130231e-03 3.128105e-03 3.128105e-03 3.128105e-03 3.075712e-03 3.075712e-03 3.075712e-03 3.075712e-03 3.075712e-03 2.985914e-03 2.967180e-03 2.961821e-03 2.961821e-03 2.961821e-03 2.961821e-03 2.961821e-03 2.955066e-03 2.955066e-03 2.955066e-03 2.955066e-03 2.955066e-03 2.955066e-03 2.955066e-03 2.955066e-03 2.955066e-03 2.955066e-03 2.933388e-03 2.933388e-03 2.923545e-03 2.893280e-03 2.893280e-03 2.893280e-03 2.893280e-03 2.893280e-03 2.893280e-03 2.893280e-03 2.893280e-03 2.893280e-03 2.873546e-03 2.848736e-03 2.830757e-03 2.830757e-03 2.830757e-03 2.830757e-03 2.830757e-03 2.824338e-03 2.824338e-03 2.817039e-03 2.817039e-03 2.817039e-03 2.817039e-03 2.813066e-03 2.702590e-03 2.702590e-03 2.702590e-03 2.702590e-03 2.702590e-03 2.702590e-03 2.631569e-03 2.631569e-03 2.631569e-03 2.631569e-03 2.631569e-03 2.631569e-03 2.631569e-03 2.631569e-03 2.631569e-03 2.631569e-03 2.631569e-03 2.631569e-03 2.631569e-03 2.631569e-03 2.631474e-03 2.631474e-03 2.631474e-03 2.631474e-03 2.631474e-03 2.607095e-03 2.607095e-03 2.541105e-03 2.541105e-03 2.483383e-03 2.483383e-03 2.483383e-03 2.483383e-03 2.468625e-03 2.442876e-03 2.442876e-03 2.442876e-03 2.442876e-03 2.442876e-03 2.442876e-03 2.442876e-03 2.442876e-03 2.416677e-03 2.416677e-03 2.416677e-03 2.416677e-03 2.416677e-03 2.312809e-03 2.312319e-03 2.239592e-03 2.239592e-03 2.239592e-03 2.239592e-03 2.239592e-03 2.239592e-03 2.239592e-03 2.239592e-03 2.239592e-03 2.190750e-03 2.190750e-03 2.190750e-03 2.180817e-03 2.172265e-03 2.172265e-03 2.172265e-03 2.172265e-03 2.172265e-03 2.168838e-03 2.155919e-03 2.155919e-03 2.155476e-03 2.155476e-03 2.155476e-03 2.155476e-03 2.155476e-03 2.155476e-03 2.155476e-03 2.155476e-03 2.155457e-03 2.155326e-03 2.155279e-03 2.154175e-03 2.154175e-03 2.154175e-03 2.154175e-03 2.154175e-03 2.154175e-03 2.154175e-03 2.154175e-03 2.154175e-03 2.154175e-03 2.154175e-03 2.154175e-03 2.154175e-03 2.154175e-03 2.154168e-03 2.154168e-03 2.153625e-03 2.153171e-03 2.153142e-03 2.153142e-03 2.153032e-03 2.153032e-03 2.153032e-03 2.152275e-03 2.149574e-03 2.148380e-03 2.147928e-03 2.147928e-03 2.147928e-03 2.147928e-03 2.146051e-03 2.146051e-03 2.146051e-03 2.146051e-03 2.146051e-03 2.146051e-03 2.146051e-03 2.146051e-03 2.146051e-03 2.145972e-03 2.145972e-03 2.145243e-03 2.143759e-03 2.143759e-03 2.143759e-03 2.143146e-03 2.143069e-03 2.143069e-03 2.141290e-03 2.139878e-03 2.139878e-03 2.139878e-03 2.132784e-03 2.129367e-03 2.129367e-03 2.129367e-03 2.129367e-03 2.129267e-03 2.129267e-03 2.120123e-03 2.120123e-03 2.120123e-03 2.120123e-03 2.096797e-03 2.096797e-03 2.096797e-03 2.079173e-03 2.079173e-03 2.027016e-03 2.027016e-03 2.020788e-03 2.020788e-03 2.014306e-03 2.008113e-03 1.893299e-03 1.893299e-03 1.893299e-03 1.893299e-03 1.893299e-03 1.893299e-03 1.893299e-03 1.893299e-03 1.874182e-03 1.874182e-03 1.874182e-03 1.874182e-03 1.874182e-03 1.874182e-03 1.874182e-03 1.874182e-03 1.874182e-03 1.872850e-03 1.868490e-03 1.868490e-03 1.868490e-03 1.868490e-03 1.868003e-03 1.861511e-03 1.861350e-03 1.861350e-03 1.847742e-03 1.847742e-03 1.847742e-03 1.847742e-03 1.847742e-03 1.847742e-03 1.847742e-03 1.847742e-03 1.847742e-03 1.847742e-03 1.847742e-03 1.847742e-03 1.847742e-03 1.847742e-03 1.847742e-03 1.847742e-03 1.847742e-03 1.835073e-03 1.835073e-03 1.835073e-03 1.835073e-03 1.835073e-03 1.823782e-03 1.823782e-03 1.823782e-03 1.823782e-03 1.823296e-03 1.823296e-03 1.823296e-03 1.811658e-03 1.811658e-03 1.811658e-03 1.811658e-03 1.811658e-03 1.806924e-03 1.806924e-03 1.806924e-03 1.806924e-03 1.806924e-03 1.806924e-03 1.806924e-03 1.806924e-03 1.806924e-03 1.806924e-03 1.806924e-03 1.806924e-03 1.806924e-03 1.774573e-03 1.774573e-03 1.760513e-03 1.760513e-03 1.760513e-03 1.760513e-03 1.760513e-03 1.760513e-03 1.760513e-03 1.760513e-03 1.760513e-03 1.760513e-03 1.760513e-03 1.760158e-03 1.760158e-03 1.760158e-03 1.760158e-03 1.752384e-03 1.752384e-03 1.751472e-03 1.751472e-03 1.738372e-03 1.726249e-03 1.726249e-03 1.726249e-03 1.726249e-03 1.726249e-03 1.726249e-03 1.726249e-03 1.726249e-03 1.726249e-03 1.726249e-03 1.726249e-03 1.726249e-03 1.726249e-03 1.726249e-03 1.700298e-03 1.700298e-03 1.695465e-03 1.695465e-03 1.695465e-03 1.685614e-03 1.685614e-03 1.685614e-03 1.685614e-03 1.685614e-03 1.685614e-03 1.685614e-03 1.685614e-03 1.680186e-03 1.652007e-03 1.643323e-03 1.643323e-03 1.643323e-03 1.643323e-03 1.643323e-03 1.643323e-03 1.635932e-03 1.635932e-03 1.635932e-03 1.635932e-03 1.635932e-03 1.614151e-03 1.614151e-03 1.614151e-03 1.614151e-03 1.614151e-03 1.614151e-03 1.614151e-03 1.611853e-03 1.611853e-03 1.611853e-03 1.611853e-03 1.611853e-03 1.611853e-03 1.611853e-03 1.611853e-03 1.611853e-03 1.611853e-03 1.581333e-03 1.581333e-03 1.581333e-03 1.581333e-03 1.581333e-03 1.581333e-03 1.575028e-03 1.570837e-03 1.570837e-03 1.570837e-03 1.570837e-03 1.570837e-03 1.569419e-03 1.568720e-03 1.568720e-03 1.568720e-03 1.568720e-03 1.568720e-03 1.568720e-03 1.568720e-03 1.568720e-03 1.568183e-03 1.567342e-03 1.567342e-03 1.567342e-03 1.567342e-03 1.567342e-03 1.567342e-03 1.567342e-03 1.567342e-03 1.567342e-03 1.567342e-03 1.567342e-03 1.567342e-03 1.567342e-03 1.567342e-03 1.567342e-03 1.549697e-03 1.549697e-03 1.525794e-03 1.525794e-03 1.525794e-03 1.525794e-03 1.525794e-03 1.525794e-03 1.525794e-03 1.525794e-03 1.525794e-03 1.523457e-03 1.523457e-03 1.517738e-03 1.517738e-03 1.517738e-03 1.517738e-03 1.516321e-03 1.511684e-03 1.511684e-03 1.511684e-03 1.509116e-03 1.509116e-03 1.509116e-03 1.509116e-03 1.509116e-03 1.509116e-03 1.505793e-03 1.505793e-03 1.505793e-03 1.490700e-03 1.490700e-03 1.490700e-03 1.490700e-03 1.490700e-03 1.490700e-03 1.490700e-03 1.490700e-03 1.486049e-03 1.486049e-03 1.486049e-03 1.484897e-03 1.484897e-03 1.484897e-03 1.484897e-03 1.484897e-03 1.484897e-03 1.484897e-03 1.484897e-03 1.484897e-03 1.481724e-03 1.481724e-03 1.481724e-03 1.481724e-03 1.481724e-03 1.481724e-03 1.481724e-03 1.481724e-03 1.481724e-03 1.481724e-03 1.481724e-03 1.481724e-03 1.481724e-03 1.481724e-03 1.481724e-03 1.481724e-03 1.481724e-03 1.481724e-03 1.481724e-03 1.481724e-03 1.481724e-03 1.478735e-03 1.478735e-03 1.478735e-03 1.464730e-03 1.464730e-03 1.464730e-03 1.464730e-03 1.464730e-03 1.464730e-03 1.464730e-03 1.464730e-03 1.464730e-03 1.464730e-03 1.464730e-03 1.464730e-03 1.464730e-03 1.464730e-03 1.464730e-03 1.464730e-03 1.464386e-03 1.464386e-03 1.464386e-03 1.464386e-03 1.464386e-03 1.464386e-03 1.464386e-03 1.464386e-03 1.464386e-03 1.464386e-03 1.464386e-03 1.464386e-03 1.464386e-03 1.464386e-03 1.464386e-03 1.463065e-03 1.463065e-03 1.463065e-03 1.463065e-03 1.463065e-03 1.463065e-03 1.463065e-03 1.463065e-03 1.463065e-03 1.461737e-03 1.461737e-03 1.461737e-03 1.461737e-03 1.461737e-03 1.461737e-03 1.461737e-03 1.461737e-03 1.461737e-03 1.461737e-03 1.461737e-03 1.461737e-03 1.461737e-03 1.461737e-03 1.456535e-03 1.449632e-03 1.449632e-03 1.445687e-03 1.445687e-03 1.445687e-03 1.445687e-03 1.445302e-03 1.445302e-03 1.426794e-03 1.425396e-03 1.425396e-03 1.425396e-03 1.425396e-03 1.417849e-03 1.417849e-03 1.416717e-03 1.406636e-03 1.406636e-03 1.390626e-03 1.390626e-03 1.390626e-03 1.390626e-03 1.390626e-03 1.390626e-03 1.390626e-03 1.390626e-03 1.390626e-03 1.390626e-03 1.390626e-03 1.390626e-03 1.363935e-03 1.363935e-03 1.330424e-03 1.330424e-03 1.330424e-03 1.330424e-03 1.327780e-03 1.327780e-03 1.327780e-03 1.327780e-03 1.308043e-03 1.308043e-03 1.308043e-03 1.308043e-03 1.308043e-03 1.308043e-03 1.308043e-03 1.308043e-03 1.308043e-03 1.308043e-03 1.308043e-03 1.308043e-03 1.308043e-03 1.302893e-03 1.302893e-03 1.302893e-03 1.302893e-03 1.302893e-03 1.302893e-03 1.302893e-03 1.268642e-03 1.268642e-03 1.268642e-03 1.268642e-03 1.268642e-03 1.268642e-03 1.268642e-03 1.268642e-03 1.268642e-03 1.262559e-03 1.262559e-03 1.262559e-03 1.262559e-03 1.257462e-03 1.257462e-03 1.257462e-03 1.257462e-03 1.254298e-03 1.197225e-03 1.197225e-03 1.197225e-03 1.197225e-03 1.197225e-03 1.197225e-03 1.197225e-03 1.194191e-03 1.194191e-03 1.174904e-03 1.174904e-03 1.174904e-03 1.174904e-03 1.174904e-03 1.174904e-03 1.174904e-03 1.174904e-03 1.174904e-03 1.174904e-03 1.174904e-03 1.174904e-03 1.152899e-03 1.152899e-03 1.152899e-03 1.152899e-03 1.152784e-03 1.152295e-03 1.152295e-03 1.152295e-03 1.152295e-03 1.152295e-03 1.152295e-03 1.152295e-03 1.152295e-03 
5.781986e+04 6.066218e+03 3.127748e-01 3.079978e-01 3.077809e-01 3.007234e-01 3.000444e-01 2.848588e-01 2.848588e-01 2.497780e-01 2.497780e-01 2.497780e-01 2.497780e-01 2.490764e-01 2.406175e-01 2.381379e-01 2.381379e-01 2.284609e-01 2.284609e-01 2.245496e-01 2.245496e-01 2.245496e-01 2.243901e-01 2.243901e-01 2.243901e-01 2.243901e-01 2.243901e-01 2.243901e-01 2.229602e-01 2.229265e-01 2.229265e-01 2.229265e-01 2.229265e-01 1.949299e-01 9.410667e-02 8.083478e-02 8.083478e-02 6.281738e-02 5.398230e-02 5.218435e-02 5.106799e-02 4.588516e-02 4.588516e-02 4.397763e-02 4.048042e-02 3.812011e-02 2.769579e-02 2.699188e-02 2.699188e-02 2.699188e-02 2.699188e-02 2.699188e-02 2.666500e-02 2.666500e-02 2.666500e-02 2.666500e-02 2.666500e-02 2.652035e-02 2.652035e-02 2.652035e-02 2.652035e-02 2.266865e-02 2.204075e-02 2.204075e-02 2.204075e-02 2.059160e-02 2.059160e-02 2.007575e-02 1.971201e-02 1.971201e-02 1.971201e-02 1.967550e-02 1.967550e-02 1.967550e-02 1.967550e-02 1.967550e-02 1.965439e-02 1.965439e-02 1.962502e-02 1.959811e-02 1.959474e-02 1.957649e-02 1.956495e-02 1.956495e-02 1.956004e-02 1.955871e-02 1.955871e-02 1.955871e-02 1.955871e-02 1.955310e-02 1.955263e-02 1.955263e-02 1.954577e-02 1.954577e-02 1.954577e-02 1.954577e-02 1.954577e-02 1.954577e-02 1.954548e-02 1.954531e-02 1.954531e-02 1.954531e-02 1.954521e-02 1.954521e-02 1.954521e-02 1.954521e-02 1.954521e-02 1.954519e-02 1.954518e-02 1.954518e-02 1.954518e-02 1.954518e-02 1.954517e-02 1.954517e-02 1.954517e-02 1.358793e-02 8.580620e-03 8.573665e-03 8.573665e-03 8.573665e-03 8.573665e-03 8.356270e-03 8.309605e-03 8.309605e-03 8.257750e-03 8.257750e-03 8.193232e-03 8.193232e-03 8.193232e-03 8.193232e-03 8.193232e-03 8.190062e-03 8.190062e-03 8.190062e-03 8.190062e-03 8.187567e-03 8.175502e-03 8.174757e-03 8.171897e-03 8.165831e-03 8.165831e-03 8.146976e-03 8.146976e-03 8.146976e-03 8.132984e-03 8.131577e-03 8.131577e-03 8.126201e-03 8.126201e-03 8.112800e-03 8.081665e-03 8.081665e-03 8.031098e-03 8.031098e-03 8.031098e-03 8.031098e-03 7.913865e-03 7.913865e-03 7.913865e-03 7.849122e-03 7.849122e-03 7.849122e-03 7.772514e-03 7.772514e-03 7.706340e-03 7.706340e-03 7.664152e-03 7.664152e-03 7.402142e-03 7.320728e-03 7.188124e-03 7.188124e-03 7.133191e-03 7.133191e-03 6.992310e-03 6.992310e-03 6.992310e-03 6.992310e-03 6.992310e-03 6.992310e-03 6.954622e-03 6.954622e-03 6.954622e-03 6.954622e-03 6.954622e-03 6.954622e-03 6.954622e-03 6.954622e-03 6.954622e-03 6.954622e-03 6.953335e-03 6.945612e-03 6.945612e-03 6.945612e-03 6.945612e-03 6.926382e-03 6.926382e-03 6.758558e-03 6.758558e-03 6.755884e-03 6.755884e-03 6.755884e-03 6.755884e-03 6.755884e-03 6.755884e-03 6.755884e-03 6.755884e-03 6.755884e-03 6.711066e-03 6.711066e-03 6.711066e-03 6.711066e-03 6.711066e-03 6.682446e-03 6.652587e-03 6.642355e-03 6.642355e-03 6.642355e-03 6.642355e-03 6.642355e-03 6.642355e-03 6.627638e-03 6.515116e-03 6.445529e-03 6.445529e-03 6.411419e-03 6.411419e-03 6.361434e-03 6.361434e-03 6.361434e-03 6.361434e-03 6.361434e-03 6.360282e-03 6.348318e-03 6.328230e-03 6.264220e-03 6.264220e-03 6.264220e-03 6.247403e-03 6.235913e-03 6.235913e-03 6.235913e-03 6.235913e-03 6.141640e-03 6.061694e-03 6.061694e-03 6.061694e-03 6.061694e-03 6.061694e-03 6.061694e-03 6.023932e-03 6.023932e-03 6.023932e-03 6.023932e-03 6.023932e-03 6.023932e-03 6.023932e-03 6.023932e-03 6.023932e-03 6.023932e-03 6.023932e-03 6.023932e-03 6.023932e-03 6.000981e-03 6.000981e-03 5.887705e-03 5.887705e-03 5.887705e-03 5.887705e-03 5.887705e-03 5.876439e-03 5.876439e-03 5.876439e-03 5.876439e-03 5.876439e-03 5.835571e-03 5.835571e-03 5.835571e-03 5.820310e-03 5.808262e-03 5.808262e-03 5.808262e-03 5.808262e-03 5.683625e-03 5.683625e-03 5.683625e-03 5.683625e-03 5.683625e-03 5.683625e-03 5.647447e-03 5.647447e-03 5.604942e-03 5.564569e-03 5.496152e-03 5.496152e-03 5.496152e-03 5.496152e-03 5.496152e-03 5.496152e-03 5.496152e-03 5.496152e-03 5.496152e-03 5.459071e-03 5.454494e-03 5.454494e-03 5.454494e-03 5.454494e-03 5.454494e-03 5.452152e-03 5.450111e-03 5.450111e-03 5.432286e-03 5.364760e-03 5.362938e-03 5.362938e-03 5.362938e-03 5.362938e-03 5.362938e-03 5.362938e-03 5.362938e-03 5.362938e-03 5.362938e-03 5.362938e-03 5.362938e-03 5.362938e-03 5.362938e-03 5.362938e-03 5.362938e-03 5.362938e-03 5.354132e-03 5.334303e-03 5.319202e-03 5.319202e-03 5.319202e-03 5.319202e-03 5.231946e-03 5.230408e-03 5.230408e-03 5.230408e-03 5.204054e-03 5.204054e-03 5.204054e-03 5.204054e-03 5.204054e-03 5.204054e-03 5.173567e-03 5.071249e-03 5.071249e-03 5.071249e-03 5.071249e-03 4.957594e-03 4.957594e-03 4.957594e-03 4.957594e-03 4.938332e-03 4.868668e-03 4.868668e-03 4.868668e-03 4.868668e-03 4.820227e-03 4.820227e-03 4.820227e-03 4.820227e-03 4.820227e-03 4.820227e-03 4.820227e-03 4.820227e-03 4.810155e-03 4.756612e-03 4.756612e-03 4.756612e-03 4.752508e-03 4.679858e-03 4.679858e-03 4.679858e-03 4.679858e-03 4.679858e-03 4.679858e-03 4.679858e-03 4.679858e-03 4.679858e-03 4.611253e-03 4.611253e-03 4.609422e-03 4.609422e-03 4.609422e-03 4.609422e-03 4.609422e-03 4.544712e-03 4.544712e-03 4.544712e-03 4.544712e-03 4.382975e-03 4.382975e-03 4.317723e-03 4.317723e-03 4.317723e-03 4.317723e-03 4.317723e-03 4.317723e-03 4.317723e-03 4.317723e-03 4.317723e-03 4.317723e-03 4.211480e-03 4.211480e-03 4.211480e-03 4.211480e-03 4.211480e-03 4.211480e-03 4.195385e-03 4.195385e-03 4.195385e-03 4.195385e-03 4.195385e-03 4.195385e-03 4.195385e-03 4.195385e-03 4.012785e-03 4.012785e-03 4.012785e-03 3.972062e-03 3.972062e-03 3.972062e-03 3.972062e-03 3.972062e-03 3.972062e-03 3.972062e-03 3.972062e-03 3.972062e-03 3.582803e-03 3.582803e-03 3.582803e-03 3.582803e-03 3.582803e-03 3.582803e-03 3.582803e-03 3.582803e-03 3.582803e-03 3.582803e-03 3.582803e-03 3.574813e-03 3.574294e-03 3.571626e-03 3.571626e-03 3.570914e-03 3.570914e-03 3.570914e-03 3.570914e-03 3.570914e-03 3.570658e-03 3.570658e-03 3.570658e-03 3.544000e-03 3.544000e-03 3.544000e-03 3.544000e-03 3.544000e-03 3.544000e-03 3.544000e-03 3.544000e-03 3.513514e-03 3.513514e-03 3.508001e-03 3.463182e-03 3.463182e-03 3.463182e-03 3.463182e-03 3.463182e-03 3.463182e-03 3.463182e-03 3.463182e-03 3.463182e-03 3.463182e-03 3.463182e-03 3.463182e-03 3.455769e-03 3.455769e-03 3.430769e-03 3.430769e-03 3.430769e-03 3.430769e-03 3.430769e-03 3.430769e-03 3.430769e-03 3.427013e-03 3.427013e-03 3.427013e-03 3.427013e-03 3.427013e-03 3.427013e-03 3.427013e-03 3.427013e-03 3.427013e-03 3.424038e-03 3.406531e-03 3.406531e-03 3.406531e-03 3.406531e-03 3.406531e-03 3.406531e-03 3.406531e-03 3.406531e-03 3.403165e-03 3.403165e-03 3.403165e-03 3.403165e-03 3.403165e-03 3.398476e-03 3.397213e-03 3.396368e-03 3.396368e-03 3.374781e-03 3.374781e-03 3.374781e-03 3.374781e-03 3.374781e-03 3.360764e-03 3.360764e-03 3.316479e-03 3.316479e-03 3.316479e-03 3.316479e-03 3.275158e-03 3.275158e-03 3.238720e-03 3.238720e-03 3.194789e-03 3.194789e-03 3.166819e-03 3.166819e-03 3.166819e-03 3.136123e-03 3.026167e-03 3.026167e-03 3.026167e-03 3.026167e-03 3.026167e-03 3.026167e-03 3.026167e-03 3.026167e-03 3.026167e-03 3.026167e-03 3.026167e-03 3.026167e-03 3.026167e-03 3.026167e-03 3.026167e-03 3.020613e-03 3.019018e-03 3.019018e-03 3.012338e-03 2.955887e-03 2.955887e-03 2.955887e-03 2.955887e-03 2.955887e-03 2.955887e-03 2.955887e-03 2.955887e-03 2.955887e-03 2.955887e-03 2.955887e-03 2.955887e-03 2.955887e-03 2.955887e-03 2.952638e-03 2.952638e-03 2.952638e-03 2.952638e-03 2.952638e-03 2.952638e-03 2.952638e-03 2.952638e-03 2.940996e-03 2.937434e-03 2.933377e-03 2.933377e-03 2.933377e-03 2.933377e-03 2.933377e-03 2.932763e-03 2.932763e-03 2.932763e-03 2.932763e-03 2.917449e-03 2.904697e-03 2.904697e-03 2.904697e-03 2.904697e-03 2.868071e-03 2.819188e-03 2.797758e-03 2.797758e-03 2.797758e-03 2.797758e-03 2.704042e-03 2.704042e-03 2.704042e-03 2.704042e-03 2.704042e-03 2.688693e-03 2.688693e-03 2.688693e-03 2.688693e-03 2.688693e-03 2.687650e-03 2.687650e-03 2.687650e-03 2.687650e-03 2.687650e-03 2.687650e-03 2.687650e-03 2.685946e-03 2.685946e-03 2.683856e-03 2.683856e-03 2.591471e-03 2.591471e-03 2.591471e-03 2.591471e-03 2.591471e-03 2.591471e-03 2.536971e-03 2.536971e-03 2.536971e-03 2.536971e-03 2.536971e-03 2.526185e-03 2.526185e-03 2.526185e-03 2.522576e-03 2.355584e-03 2.355584e-03 2.355584e-03 2.355584e-03 2.355584e-03 2.341708e-03 2.341708e-03 2.341708e-03 2.341708e-03 2.341708e-03 2.341708e-03 2.341708e-03 2.341708e-03 2.341708e-03 2.341708e-03 2.341708e-03 2.341708e-03 2.341708e-03 2.341708e-03 2.341708e-03 2.341708e-03 2.329830e-03 2.329830e-03 2.328731e-03 2.328731e-03 2.328731e-03 2.299110e-03 2.299110e-03 2.299110e-03 2.299110e-03 2.299110e-03 2.299110e-03 2.299110e-03 2.299110e-03 2.299110e-03 2.299110e-03 2.299110e-03 2.299110e-03 2.299110e-03 2.295221e-03 2.295221e-03 2.291558e-03 2.291558e-03 2.291558e-03 2.291558e-03 2.291558e-03 2.276079e-03 2.276079e-03 2.276079e-03 2.275660e-03 2.275660e-03 2.275660e-03 2.274561e-03 2.274561e-03 2.274561e-03 2.274561e-03 2.274561e-03 2.274561e-03 2.274561e-03 2.274561e-03 2.274557e-03 2.274557e-03 2.274556e-03 2.274556e-03 2.274105e-03 2.256308e-03 2.256308e-03 2.256308e-03 2.256308e-03 2.256308e-03 2.256308e-03 2.256308e-03 2.256308e-03 2.256308e-03 2.086321e-03 2.086321e-03 2.086321e-03 2.086321e-03 2.086321e-03 2.086321e-03 2.086321e-03 2.086321e-03 2.086321e-03 2.086321e-03 2.086321e-03 2.086156e-03 2.086156e-03 2.086156e-03 2.086156e-03 2.086156e-03 2.086156e-03 2.081241e-03 2.013203e-03 1.989073e-03 1.989073e-03 1.989073e-03 1.989073e-03 1.989073e-03 1.951569e-03 1.951569e-03 1.951569e-03 1.951569e-03 1.951569e-03 1.951569e-03 1.920360e-03 1.920360e-03 1.913829e-03 1.913829e-03 1.913829e-03 1.913829e-03 1.913829e-03 1.913829e-03 1.904566e-03 1.904566e-03 1.884331e-03 1.884331e-03 1.852124e-03 1.838328e-03 1.838328e-03 1.836946e-03 1.836946e-03 1.789152e-03 1.784809e-03 1.783856e-03 1.755602e-03 1.755602e-03 1.755602e-03 1.755602e-03 1.755602e-03 1.753588e-03 1.753588e-03 1.753588e-03 1.742023e-03 1.741144e-03 1.741144e-03 1.739410e-03 1.739410e-03 1.739410e-03 1.738691e-03 1.738691e-03 1.714835e-03 1.714835e-03 1.714835e-03 1.708928e-03 1.702050e-03 1.697208e-03 1.650818e-03 1.648443e-03 1.648443e-03 1.648443e-03 1.630243e-03 1.623884e-03 1.623884e-03 1.619605e-03 1.619605e-03 1.619044e-03 1.619044e-03 1.619044e-03 1.619044e-03 1.619044e-03 1.617177e-03 1.617177e-03 1.616637e-03 1.616509e-03 1.616509e-03 1.616509e-03 1.616509e-03 1.616509e-03 1.616495e-03 1.616495e-03 1.616495e-03 1.616482e-03 1.616157e-03 1.616157e-03 1.616157e-03 1.616097e-03 1.613703e-03 1.613167e-03 1.613167e-03 1.611447e-03 1.611401e-03 1.608049e-03 1.608049e-03 1.601116e-03 1.601116e-03 1.596800e-03 1.596800e-03 1.590739e-03 1.590739e-03 1.585748e-03 1.575188e-03 1.575012e-03 1.575012e-03 1.575012e-03 1.575012e-03 1.575012e-03 1.575012e-03 1.565732e-03 1.565732e-03 1.565732e-03 1.565071e-03 1.562709e-03 1.562709e-03 1.558717e-03 1.558717e-03 1.558717e-03 1.558717e-03 1.558717e-03 1.558717e-03 1.558717e-03 1.555340e-03 1.555340e-03 1.555340e-03 1.549802e-03 1.549802e-03 1.547728e-03 1.547728e-03 1.547728e-03 1.547728e-03 1.547363e-03 1.547363e-03 1.547363e-03 1.543362e-03 1.543362e-03 1.543362e-03 1.543362e-03 1.543362e-03 1.543362e-03 1.542757e-03 1.536914e-03 1.536914e-03 1.536914e-03 1.536914e-03 1.536914e-03 1.536914e-03 1.536914e-03 1.536914e-03 1.536914e-03 1.536914e-03 1.536914e-03 1.536179e-03 1.521757e-03 1.514900e-03 1.514900e-03 1.514900e-03 1.514900e-03 1.514900e-03 1.514900e-03 1.514900e-03 1.508015e-03 1.508015e-03 1.490063e-03 1.490063e-03 1.490063e-03 1.490063e-03 1.490063e-03 1.490063e-03 1.490063e-03 1.481883e-03 1.481883e-03 1.481883e-03 1.481883e-03 1.481883e-03 1.460912e-03 1.460912e-03 1.460912e-03 1.460912e-03 1.460912e-03 1.460912e-03 1.460912e-03 1.460912e-03 1.460912e-03 1.460912e-03 1.460912e-03 1.460912e-03 1.460912e-03 1.460912e-03 1.460912e-03 1.460912e-03 1.460912e-03 1.460912e-03 1.460912e-03 1.460912e-03 1.460912e-03 1.460912e-03 1.460912e-03 1.460912e-03 1.460912e-03 1.460912e-03 1.460912e-03 1.460912e-03 1.460912e-03 1.460912e-03 1.460912e-03 1.460912e-03 1.460912e-03 1.460912e-03 1.460912e-03 1.460912e-03 1.456163e-03 1.456163e-03 1.456163e-03 1.456163e-03 1.456163e-03 1.456163e-03 1.456163e-03 1.456163e-03 1.456163e-03 1.456163e-03 1.456163e-03 1.456163e-03 1.456163e-03 1.456163e-03 1.456163e-03 1.456163e-03 1.455312e-03 1.455312e-03 1.455312e-03 1.455312e-03 1.455312e-03 1.455312e-03 1.455312e-03 1.455312e-03 1.455312e-03 1.455312e-03 1.455312e-03 1.455312e-03 1.455312e-03 1.455312e-03 1.455312e-03 1.455312e-03 1.455312e-03 1.455312e-03 1.455312e-03 1.455312e-03 1.455312e-03 1.455312e-03 1.455312e-03 1.455312e-03 1.455312e-03 1.455312e-03 1.455312e-03 1.454388e-03 1.453383e-03 1.451304e-03 1.451304e-03 1.451304e-03 1.451304e-03 1.451304e-03 1.451304e-03 1.451304e-03 1.450565e-03 1.450565e-03 1.450565e-03 1.450565e-03 1.450308e-03 1.450308e-03 1.450308e-03 1.450308e-03 1.450308e-03 1.450308e-03 1.450308e-03 1.450308e-03 1.450308e-03 1.449897e-03 1.449897e-03 1.449897e-03 1.449004e-03 
6.570767e+04 5.779651e+02 3.052391e-01 3.032974e-01 3.011225e-01 3.005015e-01 2.998655e-01 2.998450e-01 2.998450e-01 2.998450e-01 2.996983e-01 2.996549e-01 2.995537e-01 2.992743e-01 2.985276e-01 2.918932e-01 2.813254e-01 2.788138e-01 2.562995e-01 2.560524e-01 2.560524e-01 2.549077e-01 2.515490e-01 2.277568e-01 2.277568e-01 2.277568e-01 2.277568e-01 2.277568e-01 2.260006e-01 2.248870e-01 2.248870e-01 1.362893e-01 9.781579e-02 4.862710e-02 4.862710e-02 4.862710e-02 4.819342e-02 4.819342e-02 4.819342e-02 4.670381e-02 4.670381e-02 4.670381e-02 4.341022e-02 4.341022e-02 4.341022e-02 4.260189e-02 4.103814e-02 4.103814e-02 4.103814e-02 4.103814e-02 4.103814e-02 4.017379e-02 3.936772e-02 3.803869e-02 3.762959e-02 3.762959e-02 3.748420e-02 3.748420e-02 3.663128e-02 3.663128e-02 3.663128e-02 3.558214e-02 3.530415e-02 3.530415e-02 3.317588e-02 3.317588e-02 3.228763e-02 3.228763e-02 3.195276e-02 3.195276e-02 3.195276e-02 3.195276e-02 2.972938e-02 2.399471e-02 2.345612e-02 2.345612e-02 2.345612e-02 2.345612e-02 1.377571e-02 1.377571e-02 1.255759e-02 1.255759e-02 1.255759e-02 1.073743e-02 1.073743e-02 1.073743e-02 1.073743e-02 1.073743e-02 1.073743e-02 1.073743e-02 1.073743e-02 1.022626e-02 1.022626e-02 1.022626e-02 8.706460e-03 8.706460e-03 8.706460e-03 8.706460e-03 8.706460e-03 8.706460e-03 8.706460e-03 8.439113e-03 8.439113e-03 8.425940e-03 8.406982e-03 8.406982e-03 8.376528e-03 8.376528e-03 8.339388e-03 8.311062e-03 8.257073e-03 8.257073e-03 8.180480e-03 8.180326e-03 8.180326e-03 8.135836e-03 8.081759e-03 8.081759e-03 8.081759e-03 7.761853e-03 7.614314e-03 7.359638e-03 7.359638e-03 7.359638e-03 7.268762e-03 7.268762e-03 6.839360e-03 6.839360e-03 6.570706e-03 6.264551e-03 6.264551e-03 6.264551e-03 6.264551e-03 5.316932e-03 5.316932e-03 5.150513e-03 5.150513e-03 5.150513e-03 5.150513e-03 4.585452e-03 4.585452e-03 4.585452e-03 4.585452e-03 4.585452e-03 4.585452e-03 4.585452e-03 4.585452e-03 4.585452e-03 4.585452e-03 4.585452e-03 4.585452e-03 4.415566e-03 4.415566e-03 4.289225e-03 4.289225e-03 4.289225e-03 3.981179e-03 3.396097e-03 3.396097e-03 3.396097e-03 3.396097e-03 3.396097e-03 3.396097e-03 3.396097e-03 3.396097e-03 3.396097e-03 3.396097e-03 3.396097e-03 3.396097e-03 3.340910e-03 3.340910e-03 3.340910e-03 3.303546e-03 3.303546e-03 3.170091e-03 3.170091e-03 3.170091e-03 3.170091e-03 3.170091e-03 3.170091e-03 3.057989e-03 3.057989e-03 3.057989e-03 3.023842e-03 3.023842e-03 3.023842e-03 3.023842e-03 3.023842e-03 3.021107e-03 3.021107e-03 3.021107e-03 3.021038e-03 3.021038e-03 3.021038e-03 3.021038e-03 2.961522e-03 2.961522e-03 2.961522e-03 2.961487e-03 2.959575e-03 2.959575e-03 2.959575e-03 2.959575e-03 2.959575e-03 2.959575e-03 2.959575e-03 2.959575e-03 2.959575e-03 2.959575e-03 2.933382e-03 2.933382e-03 2.933382e-03 2.933382e-03 2.933382e-03 2.933382e-03 2.933382e-03 2.921329e-03 2.921329e-03 2.921329e-03 2.921329e-03 2.921329e-03 2.896608e-03 2.875215e-03 2.875215e-03 2.869860e-03 2.869860e-03 2.865459e-03 2.862994e-03 2.862994e-03 2.862994e-03 2.862646e-03 2.860283e-03 2.860283e-03 2.860283e-03 2.860283e-03 2.859270e-03 2.859031e-03 2.859031e-03 2.856462e-03 2.856462e-03 2.856462e-03 2.827630e-03 2.827395e-03 2.827395e-03 2.808395e-03 2.808395e-03 2.807617e-03 2.807617e-03 2.807617e-03 2.807617e-03 2.807617e-03 2.807617e-03 2.807273e-03 2.807273e-03 2.807273e-03 2.807273e-03 2.807273e-03 2.807273e-03 2.807273e-03 2.807207e-03 2.807207e-03 2.807207e-03 2.807207e-03 2.802858e-03 2.802858e-03 2.802694e-03 2.801561e-03 2.801012e-03 2.800856e-03 2.800386e-03 2.751056e-03 2.742557e-03 2.742557e-03 2.742280e-03 2.742280e-03 2.742280e-03 2.704668e-03 2.704668e-03 2.683167e-03 2.683167e-03 2.683167e-03 2.683167e-03 2.683167e-03 2.672580e-03 2.597236e-03 2.597236e-03 2.597236e-03 2.597236e-03 2.597236e-03 2.588292e-03 2.588292e-03 2.582393e-03 2.582393e-03 2.582393e-03 2.576557e-03 2.576557e-03 2.576557e-03 2.576557e-03 2.576557e-03 2.570582e-03 2.570582e-03 2.484853e-03 2.471630e-03 2.436894e-03 2.436894e-03 2.436894e-03 2.436894e-03 2.435108e-03 2.435108e-03 2.435108e-03 2.308497e-03 2.308497e-03 2.308497e-03 2.302799e-03 2.302799e-03 2.302799e-03 2.291505e-03 2.291505e-03 2.291505e-03 2.291505e-03 2.291505e-03 2.291505e-03 2.291505e-03 2.291505e-03 2.291505e-03 2.291505e-03 2.291505e-03 2.291237e-03 2.291237e-03 2.262007e-03 2.262007e-03 2.262007e-03 2.262007e-03 2.262007e-03 2.262007e-03 2.262007e-03 2.262007e-03 2.249661e-03 2.249661e-03 2.249661e-03 2.249268e-03 2.249268e-03 2.249268e-03 2.249268e-03 2.249268e-03 2.248596e-03 2.248510e-03 2.248327e-03 2.248327e-03 2.244278e-03 2.244278e-03 2.244278e-03 2.244278e-03 2.244278e-03 2.244274e-03 2.244274e-03 2.244007e-03 2.244007e-03 2.244007e-03 2.244007e-03 2.244007e-03 2.243796e-03 2.243796e-03 2.243796e-03 2.243796e-03 2.243420e-03 2.243420e-03 2.243021e-03 2.243021e-03 2.242985e-03 2.242985e-03 2.242985e-03 2.239969e-03 2.239483e-03 2.239483e-03 2.237502e-03 2.198836e-03 2.198836e-03 2.198836e-03 2.198215e-03 2.174600e-03 2.161305e-03 2.161305e-03 2.161158e-03 2.161158e-03 2.103102e-03 2.103102e-03 2.096349e-03 2.061771e-03 2.061771e-03 2.032026e-03 2.032026e-03 2.032026e-03 2.032026e-03 2.032026e-03 2.032026e-03 2.032026e-03 2.032026e-03 2.032026e-03 2.032026e-03 2.032026e-03 2.032026e-03 2.032026e-03 1.998411e-03 1.998411e-03 1.998411e-03 1.998411e-03 1.998411e-03 1.973660e-03 1.973660e-03 1.973660e-03 1.973660e-03 1.928306e-03 1.928306e-03 1.928306e-03 1.928306e-03 1.928306e-03 1.903667e-03 1.903667e-03 1.903667e-03 1.903667e-03 1.903667e-03 1.903667e-03 1.903667e-03 1.903667e-03 1.903667e-03 1.903667e-03 1.903667e-03 1.858415e-03 1.858415e-03 1.858415e-03 1.858415e-03 1.858415e-03 1.851663e-03 1.851663e-03 1.851663e-03 1.851596e-03 1.846754e-03 1.846754e-03 1.846754e-03 1.846754e-03 1.806870e-03 1.806870e-03 1.806870e-03 1.806870e-03 1.806870e-03 1.806870e-03 1.806870e-03 1.749599e-03 1.749599e-03 1.749599e-03 1.749599e-03 1.749599e-03 1.749599e-03 1.742778e-03 1.742778e-03 1.742778e-03 1.742778e-03 1.742778e-03 1.742778e-03 1.742778e-03 1.742778e-03 1.742778e-03 1.742778e-03 1.742778e-03 1.742778e-03 1.742778e-03 1.653971e-03 1.653971e-03 1.653971e-03 1.653971e-03 1.653971e-03 1.653971e-03 1.653971e-03 1.653971e-03 1.653971e-03 1.653971e-03 1.653971e-03 1.639231e-03 1.639231e-03 1.639231e-03 1.595663e-03 1.560709e-03 1.560709e-03 1.560709e-03 1.560709e-03 1.560709e-03 1.560709e-03 1.560709e-03 1.560709e-03 1.560709e-03 1.560709e-03 1.560709e-03 1.552133e-03 1.552133e-03 1.552133e-03 1.552133e-03 1.552133e-03 1.552133e-03 1.552133e-03 1.552133e-03 1.552133e-03 1.552133e-03 1.552133e-03 1.549031e-03 1.549031e-03 1.510810e-03 1.510810e-03 1.510810e-03 1.510810e-03 1.510810e-03 1.501623e-03 1.499276e-03 1.485221e-03 1.485221e-03 1.484480e-03 1.484003e-03 1.483825e-03 1.483759e-03 1.483759e-03 1.482285e-03 1.482285e-03 1.481899e-03 1.477350e-03 1.477350e-03 1.477350e-03 1.477350e-03 1.431812e-03 1.431812e-03 1.431812e-03 1.431812e-03 1.431357e-03 1.431357e-03 1.431357e-03 1.431357e-03 1.431357e-03 1.431357e-03 1.431357e-03 1.431357e-03 1.431357e-03 1.431357e-03 1.431357e-03 1.431357e-03 1.431357e-03 1.431357e-03 1.428998e-03 1.428998e-03 1.428998e-03 1.428998e-03 1.428998e-03 1.427631e-03 1.404242e-03 1.404242e-03 1.404242e-03 1.396404e-03 1.396404e-03 1.396404e-03 1.396404e-03 1.396404e-03 1.396404e-03 1.396404e-03 1.395004e-03 1.395004e-03 1.395004e-03 1.395004e-03 1.395004e-03 1.395004e-03 1.395004e-03 1.380050e-03 1.380050e-03 1.380050e-03 1.380050e-03 1.380050e-03 1.380050e-03 1.380050e-03 1.380050e-03 1.380050e-03 1.380050e-03 1.377067e-03 1.362046e-03 1.362046e-03 1.362046e-03 1.362046e-03 1.362046e-03 1.362046e-03 1.361813e-03 1.361813e-03 1.361813e-03 1.361809e-03 1.361809e-03 1.361809e-03 1.361809e-03 1.361809e-03 1.361807e-03 1.361807e-03 1.361807e-03 1.361807e-03 1.361807e-03 1.360972e-03 1.360063e-03 1.360063e-03 1.360048e-03 1.360048e-03 1.360048e-03 1.360000e-03 1.360000e-03 1.360000e-03 1.359642e-03 1.355736e-03 1.355736e-03 1.355736e-03 1.355736e-03 1.355736e-03 1.355736e-03 1.355736e-03 1.353961e-03 1.353961e-03 1.353961e-03 1.353961e-03 1.353961e-03 1.353961e-03 1.353961e-03 1.353961e-03 1.353961e-03 1.353961e-03 1.353961e-03 1.353961e-03 1.353961e-03 1.353961e-03 1.353961e-03 1.353961e-03 1.353961e-03 1.353721e-03 1.353721e-03 1.353586e-03 1.353586e-03 1.353586e-03 1.353586e-03 1.353555e-03 1.353108e-03 1.352810e-03 1.352810e-03 1.352810e-03 1.352810e-03 1.352810e-03 1.352810e-03 1.352738e-03 1.352738e-03 1.352077e-03 1.352077e-03 1.351638e-03 1.350945e-03 1.350945e-03 1.350945e-03 1.350945e-03 1.350945e-03 1.350940e-03 1.350829e-03 1.350815e-03 1.350405e-03 1.349564e-03 1.349298e-03 1.347458e-03 1.347458e-03 1.347458e-03 1.347458e-03 1.346290e-03 1.339408e-03 1.339408e-03 1.339408e-03 1.327174e-03 1.314873e-03 1.314873e-03 1.309107e-03 1.309107e-03 1.309107e-03 1.309107e-03 1.309107e-03 1.309107e-03 1.309107e-03 1.284737e-03 1.284737e-03 1.284737e-03 1.284737e-03 1.284737e-03 1.284737e-03 1.284737e-03 1.284737e-03 1.284737e-03 1.284737e-03 1.284737e-03 1.284625e-03 1.280555e-03 1.267253e-03 1.267253e-03 1.256859e-03 1.256859e-03 1.256859e-03 1.256859e-03 1.256859e-03 1.238163e-03 1.238163e-03 1.238163e-03 1.238163e-03 1.238163e-03 1.238163e-03 1.238163e-03 1.238163e-03 1.238163e-03 1.236391e-03 1.236391e-03 1.234068e-03 1.233531e-03 1.233531e-03 1.225647e-03 1.225647e-03 1.225647e-03 1.216608e-03 1.216608e-03 1.216608e-03 1.216608e-03 1.214678e-03 1.214678e-03 1.214678e-03 1.214678e-03 1.200771e-03 1.200771e-03 1.200771e-03 1.200771e-03 1.200771e-03 1.200771e-03 1.200771e-03 1.200771e-03 1.200771e-03 1.200771e-03 1.200771e-03 1.200771e-03 1.200771e-03 1.200771e-03 1.200771e-03 1.200771e-03 1.200771e-03 1.200395e-03 1.200395e-03 1.200395e-03 1.200395e-03 1.190390e-03 1.190390e-03 1.190390e-03 1.190390e-03 1.190390e-03 1.190390e-03 1.190390e-03 1.190390e-03 1.190390e-03 1.190390e-03 1.190390e-03 1.190390e-03 1.190390e-03 1.190390e-03 1.190216e-03 1.190216e-03 1.190216e-03 1.190216e-03 1.190216e-03 1.190216e-03 1.178226e-03 1.169063e-03 1.169063e-03 1.167272e-03 1.167272e-03 1.158124e-03 1.158124e-03 1.158124e-03 1.158124e-03 1.158124e-03 1.147508e-03 1.147508e-03 1.147508e-03 1.147508e-03 1.147508e-03 1.147508e-03 1.142316e-03 1.142316e-03 1.142316e-03 1.142316e-03 1.142316e-03 1.142316e-03 1.142316e-03 1.142316e-03 1.138656e-03 1.138656e-03 1.138656e-03 1.138656e-03 1.138656e-03 1.138656e-03 1.138656e-03 1.138656e-03 1.138656e-03 1.138656e-03 1.138656e-03 1.138656e-03 1.138656e-03 1.138656e-03 1.137676e-03 1.131026e-03 1.131026e-03 1.131026e-03 1.126259e-03 1.126259e-03 1.126259e-03 1.126259e-03 1.126259e-03 1.126259e-03 1.123681e-03 1.123681e-03 1.123681e-03 1.123681e-03 1.123681e-03 1.118520e-03 1.118412e-03 1.118412e-03 1.118412e-03 1.117251e-03 1.113785e-03 1.113305e-03 1.113305e-03 1.101393e-03 1.101393e-03 1.101393e-03 1.101393e-03 1.101393e-03 1.101393e-03 1.101393e-03 1.101393e-03 1.101393e-03 1.101393e-03 1.101393e-03 1.101393e-03 1.101393e-03 1.101393e-03 1.101393e-03 1.101393e-03 1.101393e-03 1.101393e-03 1.101393e-03 1.101393e-03 1.101393e-03 1.101393e-03 1.101386e-03 1.101178e-03 1.089241e-03 1.089241e-03 1.089241e-03 1.089241e-03 1.089241e-03 1.089241e-03 1.089241e-03 1.089241e-03 1.089241e-03 1.089241e-03 1.089241e-03 1.089241e-03 1.089241e-03 1.088752e-03 1.088752e-03 1.088752e-03 1.088752e-03 1.088752e-03 1.088752e-03 1.088752e-03 1.088752e-03 1.071527e-03 1.071527e-03 1.071527e-03 1.071527e-03 1.069563e-03 1.069563e-03 1.069563e-03 1.069563e-03 1.069563e-03 1.069563e-03 1.069563e-03 1.069358e-03 1.069358e-03 1.069358e-03 1.069358e-03 1.069257e-03 1.069257e-03 1.069257e-03 1.069045e-03 1.069045e-03 1.069045e-03 1.069045e-03 1.069045e-03 1.069045e-03 1.069032e-03 1.069032e-03 1.069032e-03 1.066358e-03 1.066358e-03 1.066358e-03 1.066358e-03 1.065685e-03 1.065065e-03 1.065065e-03 1.065065e-03 1.065065e-03 1.065065e-03 1.065065e-03 1.064924e-03 1.055586e-03 1.055586e-03 1.055586e-03 1.055586e-03 1.055586e-03 1.055586e-03 1.055586e-03 1.055586e-03 1.055586e-03 1.055586e-03 1.055586e-03 1.055586e-03 1.055586e-03 1.055586e-03 1.055586e-03 1.055586e-03 1.054642e-03 1.052470e-03 1.052470e-03 1.052470e-03 1.052470e-03 1.052470e-03 1.052470e-03 1.052470e-03 1.052470e-03 1.052470e-03 1.052470e-03 1.052470e-03 1.052470e-03 1.044752e-03 1.044752e-03 1.044752e-03 1.044752e-03 1.044752e-03 1.044752e-03 1.044752e-03 1.044752e-03 1.044752e-03 1.044752e-03 1.044402e-03 1.042125e-03 1.042125e-03 1.039860e-03 1.039860e-03 1.039860e-03 1.039860e-03 1.039860e-03 1.039860e-03 1.039860e-03 1.039860e-03 1.039860e-03 1.039537e-03 1.039537e-03 1.039372e-03 1.039372e-03 1.039372e-03 1.039372e-03 1.039026e-03 1.034746e-03 1.034746e-03 1.034746e-03 1.034746e-03 1.034746e-03 1.034746e-03 1.034746e-03 1.034746e-03 1.034746e-03 1.034746e-03 1.034746e-03 1.034746e-03 1.034746e-03 1.034746e-03 1.032678e-03 1.032678e-03 1.032678e-03 1.032678e-03 1.032678e-03 1.032678e-03 1.032678e-03 1.032678e-03 1.032678e-03 1.030426e-03 1.029804e-03 1.026265e-03 1.026265e-03 1.026265e-03 1.026265e-03 1.025913e-03 1.025913e-03 
1.131593e+05 5.753454e-01 4.002772e-01 2.994473e-01 2.994473e-01 2.993510e-01 2.993510e-01 2.991569e-01 2.987800e-01 2.964668e-01 2.675129e-01 2.675129e-01 2.671304e-01 2.656671e-01 2.656671e-01 2.608351e-01 2.464403e-01 2.379323e-01 2.379323e-01 2.379323e-01 2.316430e-01 2.274606e-01 2.274606e-01 2.274606e-01 2.271179e-01 2.271179e-01 2.239960e-01 2.239960e-01 2.239960e-01 2.239960e-01 2.239960e-01 2.239960e-01 2.229980e-01 2.228961e-01 2.228961e-01 2.228839e-01 2.228839e-01 2.228710e-01 2.228709e-01 2.228709e-01 2.228692e-01 2.228692e-01 2.228669e-01 2.228669e-01 2.228669e-01 2.228641e-01 2.228641e-01 2.228641e-01 2.228641e-01 2.228641e-01 2.228641e-01 2.228641e-01 2.228641e-01 2.228633e-01 2.228621e-01 2.228621e-01 2.228621e-01 2.228621e-01 2.228621e-01 2.228621e-01 2.228618e-01 2.228618e-01 2.228618e-01 2.228618e-01 2.228618e-01 2.228618e-01 2.228614e-01 2.228614e-01 2.228614e-01 2.228614e-01 2.228614e-01 2.228614e-01 2.228614e-01 2.228614e-01 2.228614e-01 2.228614e-01 2.228614e-01 2.228614e-01 2.228614e-01 2.228614e-01 2.228614e-01 2.228614e-01 2.228614e-01 2.228614e-01 2.228614e-01 2.228614e-01 2.228614e-01 2.228614e-01 2.228614e-01 2.228614e-01 2.228614e-01 2.228614e-01 2.228614e-01 2.228614e-01 2.228614e-01 2.228614e-01 2.228614e-01 2.228614e-01 2.228614e-01 2.228614e-01 2.228614e-01 2.228614e-01 2.228614e-01 2.228614e-01 2.228614e-01 2.228614e-01 2.228614e-01 2.228614e-01 2.228614e-01 2.228614e-01 2.228614e-01 2.228614e-01 2.228614e-01 2.228614e-01 2.228614e-01 2.228614e-01 2.228614e-01 2.228614e-01 2.228614e-01 2.228614e-01 2.228614e-01 2.228614e-01 2.228614e-01 2.228614e-01 2.228614e-01 2.228614e-01 2.228614e-01 2.228614e-01 2.228614e-01 2.228614e-01 2.228614e-01 2.228614e-01 2.228614e-01 2.228614e-01 2.228614e-01 2.228614e-01 2.228614e-01 2.228614e-01 1.540054e-01 1.247001e-01 1.033303e-01 8.776240e-02 5.222357e-02 3.342783e-02 3.106665e-02 1.987039e-02 1.987039e-02 1.987039e-02 1.976545e-02 1.976545e-02 1.976240e-02 1.970688e-02 1.970688e-02 1.970688e-02 1.970688e-02 1.970371e-02 1.970306e-02 1.969880e-02 1.969880e-02 1.969880e-02 1.969880e-02 1.961844e-02 1.961844e-02 1.961844e-02 1.960961e-02 1.959524e-02 1.957453e-02 1.957330e-02 1.957011e-02 1.957011e-02 1.956856e-02 1.956003e-02 1.955293e-02 1.954951e-02 1.954951e-02 1.954881e-02 1.954755e-02 1.954755e-02 1.954719e-02 1.954719e-02 1.954695e-02 1.954695e-02 1.954649e-02 1.954649e-02 1.954649e-02 1.954629e-02 1.954529e-02 1.954520e-02 1.954520e-02 1.954519e-02 1.954519e-02 1.954519e-02 1.954517e-02 1.954517e-02 1.954517e-02 1.954517e-02 1.954517e-02 1.954517e-02 1.954517e-02 1.954517e-02 1.954517e-02 1.954517e-02 1.954517e-02 1.954517e-02 1.954517e-02 1.954517e-02 1.954517e-02 1.954517e-02 1.954517e-02 1.954517e-02 1.954517e-02 1.954517e-02 1.954517e-02 1.954517e-02 1.954517e-02 1.954517e-02 1.954517e-02 1.954517e-02 1.954517e-02 1.954517e-02 1.954517e-02 1.954517e-02 1.954517e-02 1.954517e-02 1.954517e-02 1.954517e-02 1.954517e-02 1.954517e-02 1.954517e-02 1.954517e-02 1.954517e-02 1.954517e-02 1.954517e-02 1.954517e-02 1.954517e-02 1.954517e-02 1.954517e-02 1.954517e-02 1.954517e-02 1.954517e-02 1.954517e-02 1.954517e-02 1.954517e-02 1.954517e-02 1.954517e-02 1.954517e-02 1.954517e-02 1.954517e-02 1.954517e-02 1.954517e-02 1.954517e-02 1.954517e-02 1.954517e-02 1.954517e-02 1.954517e-02 1.954517e-02 1.954517e-02 1.954517e-02 1.954517e-02 1.954517e-02 1.954517e-02 1.954517e-02 1.954517e-02 1.954517e-02 1.954517e-02 1.954517e-02 1.954517e-02 1.954517e-02 1.954517e-02 1.954517e-02 1.954517e-02 1.954517e-02 1.954517e-02 1.954517e-02 1.954517e-02 1.954517e-02 1.954517e-02 1.954517e-02 1.954517e-02 1.954517e-02 1.954517e-02 1.954517e-02 1.954517e-02 1.954517e-02 1.954517e-02 1.954517e-02 1.954517e-02 1.954517e-02 1.954517e-02 1.954517e-02 1.954517e-02 1.954517e-02 1.954517e-02 1.954517e-02 1.954517e-02 1.954517e-02 1.954517e-02 1.954517e-02 1.954517e-02 1.954517e-02 1.954517e-02 1.954517e-02 1.954517e-02 1.954517e-02 1.954517e-02 1.954517e-02 1.954517e-02 1.954517e-02 1.954517e-02 1.954517e-02 1.954517e-02 1.954517e-02 1.954517e-02 1.954517e-02 1.954517e-02 1.954517e-02 1.954517e-02 1.954517e-02 1.954517e-02 1.954517e-02 1.954517e-02 1.954517e-02 1.954517e-02 1.954517e-02 1.954517e-02 1.954517e-02 1.954517e-02 1.954517e-02 1.954517e-02 1.954517e-02 1.954517e-02 1.954517e-02 1.954517e-02 1.954517e-02 1.954517e-02 1.954517e-02 1.954517e-02 1.954517e-02 1.954517e-02 1.954517e-02 1.954517e-02 1.954517e-02 1.954517e-02 1.954517e-02 1.954517e-02 1.954517e-02 1.954517e-02 1.954517e-02 1.954517e-02 1.954517e-02 1.954517e-02 1.954517e-02 1.954517e-02 1.954517e-02 1.954517e-02 1.954517e-02 1.954517e-02 1.954517e-02 1.954517e-02 1.954517e-02 1.954517e-02 1.954517e-02 1.954517e-02 1.954517e-02 1.954517e-02 1.954517e-02 1.954517e-02 1.954517e-02 1.954517e-02 1.954517e-02 1.954517e-02 1.954517e-02 1.954517e-02 1.954517e-02 1.954517e-02 1.954517e-02 1.954517e-02 1.954517e-02 1.954517e-02 1.954517e-02 1.954517e-02 1.954517e-02 1.954517e-02 1.954517e-02 1.954517e-02 1.954517e-02 1.954517e-02 1.954517e-02 1.954517e-02 1.954517e-02 1.954517e-02 1.954517e-02 1.954517e-02 1.954517e-02 1.954517e-02 1.954517e-02 1.954517e-02 1.954517e-02 1.954517e-02 1.954517e-02 1.954517e-02 1.954517e-02 1.954517e-02 1.954517e-02 1.954517e-02 1.954517e-02 1.954517e-02 1.954517e-02 1.954517e-02 1.954517e-02 1.954517e-02 1.954517e-02 1.954517e-02 1.954517e-02 1.954517e-02 1.954517e-02 1.954517e-02 1.954517e-02 1.954517e-02 1.954517e-02 1.954517e-02 1.954517e-02 1.954517e-02 1.954517e-02 1.954517e-02 1.954517e-02 1.954517e-02 1.954517e-02 1.954517e-02 1.954517e-02 1.954517e-02 1.954517e-02 1.954517e-02 1.954517e-02 1.954517e-02 1.954517e-02 1.954517e-02 1.954517e-02 1.954517e-02 1.954517e-02 1.954517e-02 1.954517e-02 1.954517e-02 1.954517e-02 1.954517e-02 1.954517e-02 1.954517e-02 1.954517e-02 1.954517e-02 1.954517e-02 1.954517e-02 1.954517e-02 1.954517e-02 1.954517e-02 1.954517e-02 1.954517e-02 1.954517e-02 1.954517e-02 1.954517e-02 1.954517e-02 1.954517e-02 1.954517e-02 1.954517e-02 1.954517e-02 1.954517e-02 1.954517e-02 1.954517e-02 1.954517e-02 1.954517e-02 1.954517e-02 1.954517e-02 1.954517e-02 1.954517e-02 1.954517e-02 1.954517e-02 1.954517e-02 1.954517e-02 1.954517e-02 1.954517e-02 1.954517e-02 1.954517e-02 1.954517e-02 1.954517e-02 1.954517e-02 1.954517e-02 1.954517e-02 1.954517e-02 1.954517e-02 1.954517e-02 1.954517e-02 1.954517e-02 1.954517e-02 1.954517e-02 1.954517e-02 1.954517e-02 1.954517e-02 1.954517e-02 1.954517e-02 1.954517e-02 1.954517e-02 1.954517e-02 1.954517e-02 1.954517e-02 1.954517e-02 1.954517e-02 1.954517e-02 1.954517e-02 1.954517e-02 1.954517e-02 1.954517e-02 1.954517e-02 1.954517e-02 1.954517e-02 1.954517e-02 1.954517e-02 1.954517e-02 1.954517e-02 1.954517e-02 1.954517e-02 1.954517e-02 1.954517e-02 1.954517e-02 1.954517e-02 1.954517e-02 1.954517e-02 1.954517e-02 1.954517e-02 1.954517e-02 1.954517e-02 1.954517e-02 1.954517e-02 1.954517e-02 1.954517e-02 1.954517e-02 1.954517e-02 1.954517e-02 1.954517e-02 1.954517e-02 1.954517e-02 1.954517e-02 1.954517e-02 1.954517e-02 1.954517e-02 1.954517e-02 1.954517e-02 1.954517e-02 1.954517e-02 1.954517e-02 1.954517e-02 1.954517e-02 1.954517e-02 1.954517e-02 1.954517e-02 1.954517e-02 1.954517e-02 1.954517e-02 1.954517e-02 1.954517e-02 1.954517e-02 1.954517e-02 1.954517e-02 1.954517e-02 1.954517e-02 1.954517e-02 1.954517e-02 1.954517e-02 1.954517e-02 1.954517e-02 1.954517e-02 1.954517e-02 1.954517e-02 1.954517e-02 1.954517e-02 1.954517e-02 1.954517e-02 1.954517e-02 1.954517e-02 1.954517e-02 1.954517e-02 1.954517e-02 1.954517e-02 1.954517e-02 1.954517e-02 1.954517e-02 1.954517e-02 1.954517e-02 1.954517e-02 1.954517e-02 1.954517e-02 1.954517e-02 1.954517e-02 1.954517e-02 1.954517e-02 1.954517e-02 1.954517e-02 1.954517e-02 1.954517e-02 1.954517e-02 1.954517e-02 1.954517e-02 1.954517e-02 1.954517e-02 1.954517e-02 1.954517e-02 1.954517e-02 1.954517e-02 1.954517e-02 1.954517e-02 1.954517e-02 1.954517e-02 1.954517e-02 1.954517e-02 1.954517e-02 1.954517e-02 1.954517e-02 1.954517e-02 1.954517e-02 1.954517e-02 1.954517e-02 1.954517e-02 1.954517e-02 1.954517e-02 1.954517e-02 1.954517e-02 1.954517e-02 1.954517e-02 1.954517e-02 1.954517e-02 1.954517e-02 1.954517e-02 1.954517e-02 1.954517e-02 1.954517e-02 1.954517e-02 1.954517e-02 1.954517e-02 1.954517e-02 1.954517e-02 1.954517e-02 1.954517e-02 1.954517e-02 1.954517e-02 1.954517e-02 1.954517e-02 1.954517e-02 1.954517e-02 1.954517e-02 1.954517e-02 1.954517e-02 1.954517e-02 1.954517e-02 1.954517e-02 1.954517e-02 1.954517e-02 1.954517e-02 1.954517e-02 1.954517e-02 1.954517e-02 1.954517e-02 1.954517e-02 1.954517e-02 1.954517e-02 1.954517e-02 1.954517e-02 1.954517e-02 1.954517e-02 1.954517e-02 1.954517e-02 1.954517e-02 1.954517e-02 1.954517e-02 1.954517e-02 1.954517e-02 1.954517e-02 1.954517e-02 1.954517e-02 1.954517e-02 1.954517e-02 1.954517e-02 1.954517e-02 1.954517e-02 1.954517e-02 1.954517e-02 1.954517e-02 1.954517e-02 1.954517e-02 1.954517e-02 1.954517e-02 1.954517e-02 1.954517e-02 1.954517e-02 1.954517e-02 1.954517e-02 1.954517e-02 1.954517e-02 1.954517e-02 1.954517e-02 1.954517e-02 1.954517e-02 1.954517e-02 1.954517e-02 1.954517e-02 1.954517e-02 1.954517e-02 1.954517e-02 1.954517e-02 1.954517e-02 1.954517e-02 1.954517e-02 1.954517e-02 1.954517e-02 1.954517e-02 1.954517e-02 1.954517e-02 1.954517e-02 1.954517e-02 1.954517e-02 1.954517e-02 1.954517e-02 1.954517e-02 1.954517e-02 1.954517e-02 1.954517e-02 1.954517e-02 1.954517e-02 1.954517e-02 1.954517e-02 1.954517e-02 1.954517e-02 1.954517e-02 1.954517e-02 1.954517e-02 1.954517e-02 1.954517e-02 1.954517e-02 1.954517e-02 1.954517e-02 1.954517e-02 1.954517e-02 1.954517e-02 1.954517e-02 1.954517e-02 1.954517e-02 1.954517e-02 1.954517e-02 1.954517e-02 1.954517e-02 1.954517e-02 1.954517e-02 1.954517e-02 1.954517e-02 1.954517e-02 1.954517e-02 1.954517e-02 1.954517e-02 1.954517e-02 1.954517e-02 1.954517e-02 1.954517e-02 1.954517e-02 1.954517e-02 1.954517e-02 1.954517e-02 1.954517e-02 1.954517e-02 1.954517e-02 1.954517e-02 1.954517e-02 1.954517e-02 1.954517e-02 1.954517e-02 1.954517e-02 1.954517e-02 1.954517e-02 1.954517e-02 1.954517e-02 1.954517e-02 1.954517e-02 1.954517e-02 1.954517e-02 1.954517e-02 1.954517e-02 1.954517e-02 1.954517e-02 1.954517e-02 1.954517e-02 1.954517e-02 1.954517e-02 1.954517e-02 1.954517e-02 1.954517e-02 1.954517e-02 1.954517e-02 1.954517e-02 1.954517e-02 1.954517e-02 1.954517e-02 1.954517e-02 1.954517e-02 1.954517e-02 1.954517e-02 1.954517e-02 1.954517e-02 1.954517e-02 1.954517e-02 1.954517e-02 1.954517e-02 1.954517e-02 1.954517e-02 1.954517e-02 1.954517e-02 1.954517e-02 1.954517e-02 1.954517e-02 1.954517e-02 1.954517e-02 1.954517e-02 1.954517e-02 1.954517e-02 1.954517e-02 1.954517e-02 1.954517e-02 1.954517e-02 1.954517e-02 1.954517e-02 1.954517e-02 1.954517e-02 1.954517e-02 1.954517e-02 1.954517e-02 1.954517e-02 1.954517e-02 1.954517e-02 1.954517e-02 1.954517e-02 1.954517e-02 1.954517e-02 1.954517e-02 1.954517e-02 1.954517e-02 1.954517e-02 1.954517e-02 1.954517e-02 1.954517e-02 1.954517e-02 1.954517e-02 1.954517e-02 1.954517e-02 1.954517e-02 1.954517e-02 1.954517e-02 1.954517e-02 1.954517e-02 1.954517e-02 1.954517e-02 1.954517e-02 1.954517e-02 1.954517e-02 1.954517e-02 1.954517e-02 1.954517e-02 1.954517e-02 1.954517e-02 1.954517e-02 1.954517e-02 1.954517e-02 1.954517e-02 1.954517e-02 1.954517e-02 1.954517e-02 1.954517e-02 1.954517e-02 1.954517e-02 1.954517e-02 1.954517e-02 1.954517e-02 1.954517e-02 1.954517e-02 1.954517e-02 1.954517e-02 1.954517e-02 1.954517e-02 1.954517e-02 1.954517e-02 1.954517e-02 1.954517e-02 1.954517e-02 1.954517e-02 1.954517e-02 1.954517e-02 1.954517e-02 1.954517e-02 1.954517e-02 1.954517e-02 1.954517e-02 1.954517e-02 1.954517e-02 1.954517e-02 1.954517e-02 1.954517e-02 1.954517e-02 1.954517e-02 1.954517e-02 1.954517e-02 1.954517e-02 1.954517e-02 1.954517e-02 1.954517e-02 1.954517e-02 1.954517e-02 1.954517e-02 1.954517e-02 1.954517e-02 1.954517e-02 1.954517e-02 1.954517e-02 1.954517e-02 1.954517e-02 1.954517e-02 1.954517e-02 1.954517e-02 1.954517e-02 1.954517e-02 1.954517e-02 1.954517e-02 1.954517e-02 1.954517e-02 1.954517e-02 1.954517e-02 1.954517e-02 1.954517e-02 1.954517e-02 1.954517e-02 1.954517e-02 1.954517e-02 1.954517e-02 1.954517e-02 1.954517e-02 1.954517e-02 1.954517e-02 1.954517e-02 1.954517e-02 1.954517e-02 1.954517e-02 1.954517e-02 1.954517e-02 1.954517e-02 1.954517e-02 1.954517e-02 1.954517e-02 1.954517e-02 1.954517e-02 1.954517e-02 1.954517e-02 1.954517e-02 1.954517e-02 1.954517e-02 1.954517e-02 1.954517e-02 1.954517e-02 1.954517e-02 1.954517e-02 1.954517e-02 1.954517e-02 1.954517e-02 1.954517e-02 1.954517e-02 1.954517e-02 1.954517e-02 1.954517e-02 1.954517e-02 1.954517e-02 1.954517e-02 1.954517e-02 1.954517e-02 1.954517e-02 1.954517e-02 1.954517e-02 1.954517e-02 1.954517e-02 1.954517e-02 1.954517e-02 1.954517e-02 1.954517e-02 1.954517e-02 1.954517e-02 1.954517e-02 1.954517e-02 1.954517e-02 1.954517e-02 1.954517e-02 1.954517e-02 1.954517e-02 1.954517e-02 1.954517e-02 1.954517e-02 1.954517e-02 1.954517e-02 1.954517e-02 1.954517e-02 
1.024812e+05 3.674258e+04 6.285785e+03 3.197324e+03 3.332816e-01 3.332816e-01 2.996519e-01 2.960019e-01 2.556761e-01 2.556761e-01 2.556761e-01 2.556761e-01 2.556761e-01 2.556761e-01 2.416806e-01 2.381747e-01 2.381747e-01 2.381747e-01 2.381747e-01 2.289738e-01 2.286598e-01 2.238691e-01 2.238691e-01 2.238691e-01 2.234864e-01 2.234864e-01 1.846939e-01 4.564099e-02 3.858039e-02 3.617433e-02 3.617433e-02 3.347501e-02 3.181830e-02 3.128134e-02 2.807290e-02 2.726343e-02 2.726343e-02 2.008189e-02 1.636714e-02 1.636714e-02 1.636714e-02 1.636714e-02 1.636714e-02 1.612543e-02 1.152640e-02 1.152640e-02 1.152640e-02 1.152640e-02 1.152640e-02 1.053557e-02 1.033101e-02 1.033101e-02 1.022738e-02 9.406493e-03 9.406493e-03 9.160451e-03 9.084930e-03 8.889362e-03 8.798282e-03 8.798282e-03 8.798282e-03 8.798282e-03 8.798282e-03 8.798282e-03 8.798282e-03 8.798282e-03 8.508671e-03 8.508671e-03 8.508671e-03 8.508671e-03 8.508671e-03 8.508671e-03 8.508671e-03 8.508671e-03 8.447663e-03 8.009260e-03 7.591652e-03 7.591652e-03 7.591652e-03 7.591652e-03 7.591652e-03 7.591652e-03 7.591652e-03 7.591652e-03 7.591652e-03 7.591652e-03 7.591652e-03 7.591652e-03 7.591652e-03 7.591652e-03 7.584490e-03 7.584490e-03 7.584490e-03 7.578328e-03 7.578328e-03 7.388635e-03 7.383052e-03 7.383052e-03 7.383052e-03 7.383052e-03 7.383052e-03 7.383052e-03 7.383052e-03 7.383052e-03 7.383052e-03 7.320299e-03 7.320299e-03 7.320299e-03 7.283049e-03 7.283049e-03 7.283049e-03 7.283049e-03 7.283049e-03 7.283049e-03 7.283049e-03 7.283049e-03 7.243071e-03 7.202036e-03 6.839464e-03 6.839464e-03 6.839464e-03 6.839464e-03 6.839464e-03 6.778790e-03 6.778790e-03 6.778790e-03 6.778790e-03 6.778790e-03 6.778790e-03 6.778790e-03 6.778790e-03 6.778790e-03 6.748878e-03 6.748878e-03 6.748517e-03 6.683682e-03 6.683682e-03 6.683682e-03 6.669042e-03 6.669042e-03 6.669042e-03 6.618759e-03 6.616530e-03 6.590206e-03 6.590206e-03 6.590206e-03 6.590206e-03 6.590206e-03 6.590206e-03 6.590206e-03 6.590206e-03 6.590206e-03 6.590206e-03 6.590206e-03 6.590206e-03 6.590206e-03 6.572799e-03 6.572799e-03 6.530775e-03 6.530775e-03 6.530775e-03 6.520481e-03 6.520481e-03 6.520481e-03 6.520481e-03 6.520481e-03 6.520481e-03 6.468670e-03 6.322936e-03 6.306006e-03 6.277346e-03 6.215212e-03 6.215212e-03 6.215212e-03 6.215212e-03 6.215212e-03 6.215212e-03 6.215212e-03 6.213384e-03 6.213384e-03 6.213384e-03 6.121241e-03 6.121241e-03 5.862481e-03 5.862481e-03 5.844660e-03 5.844660e-03 5.844660e-03 5.844660e-03 5.844660e-03 5.844660e-03 5.844660e-03 5.844660e-03 5.844660e-03 5.758489e-03 5.758489e-03 5.758489e-03 5.758489e-03 5.758489e-03 5.758489e-03 5.758489e-03 5.758489e-03 5.753315e-03 5.753315e-03 5.753315e-03 5.753315e-03 5.753315e-03 5.753315e-03 5.554946e-03 5.554946e-03 5.554946e-03 5.508462e-03 5.508462e-03 5.508462e-03 5.508462e-03 5.508462e-03 5.508462e-03 5.453236e-03 5.453236e-03 5.453236e-03 5.453236e-03 5.453236e-03 5.453236e-03 5.453236e-03 5.453236e-03 5.453236e-03 5.453236e-03 5.251709e-03 5.251709e-03 5.251709e-03 5.235645e-03 5.235645e-03 5.235645e-03 5.092916e-03 5.092916e-03 4.979642e-03 4.979642e-03 4.979642e-03 4.979642e-03 4.979642e-03 4.979642e-03 4.979642e-03 4.947129e-03 4.933514e-03 4.933514e-03 4.933514e-03 4.933514e-03 4.933514e-03 4.933514e-03 4.933514e-03 4.933514e-03 4.933514e-03 4.916831e-03 4.916831e-03 4.916831e-03 4.914194e-03 4.914194e-03 4.913744e-03 4.909626e-03 4.903399e-03 4.903399e-03 4.903270e-03 4.891088e-03 4.634829e-03 4.634829e-03 4.629745e-03 4.627887e-03 4.627887e-03 4.625441e-03 4.625441e-03 4.625441e-03 4.625441e-03 4.625441e-03 4.625441e-03 4.579536e-03 4.579536e-03 4.579536e-03 4.579536e-03 4.579536e-03 4.579536e-03 4.579536e-03 4.579536e-03 4.579536e-03 4.579536e-03 4.579536e-03 4.579536e-03 4.579536e-03 4.579536e-03 4.579536e-03 4.579536e-03 4.542753e-03 4.542753e-03 4.542753e-03 4.542753e-03 4.542753e-03 4.542753e-03 4.542470e-03 4.542214e-03 4.541848e-03 4.540635e-03 4.531670e-03 4.531670e-03 4.527183e-03 4.507066e-03 4.452776e-03 4.452776e-03 4.452776e-03 4.452776e-03 4.452776e-03 4.399247e-03 4.344693e-03 4.344693e-03 4.344693e-03 4.344693e-03 4.344693e-03 4.344693e-03 4.344693e-03 4.344693e-03 4.344693e-03 4.344693e-03 4.344693e-03 4.344693e-03 4.344693e-03 4.341369e-03 4.341369e-03 4.341369e-03 4.322304e-03 4.322205e-03 4.322205e-03 4.322205e-03 4.322205e-03 4.322205e-03 4.303939e-03 4.303939e-03 4.303939e-03 4.303939e-03 4.303939e-03 4.127323e-03 4.127323e-03 4.127323e-03 4.127323e-03 4.127323e-03 4.127323e-03 4.127323e-03 4.127323e-03 4.127323e-03 4.127323e-03 4.127323e-03 4.127323e-03 4.127323e-03 4.127323e-03 4.127323e-03 4.127323e-03 4.127323e-03 4.127323e-03 4.127323e-03 4.127323e-03 4.127323e-03 4.127323e-03 3.497666e-03 3.481408e-03 3.481408e-03 3.481408e-03 3.481408e-03 3.481408e-03 3.481408e-03 3.189315e-03 3.189315e-03 3.117690e-03 3.117690e-03 3.117690e-03 3.117690e-03 3.117690e-03 3.117690e-03 3.117690e-03 3.102359e-03 3.102359e-03 3.102359e-03 3.102359e-03 3.102359e-03 3.100836e-03 3.100836e-03 3.100836e-03 3.100782e-03 3.087588e-03 3.087588e-03 3.087588e-03 3.087588e-03 3.085841e-03 3.085841e-03 3.085841e-03 3.084501e-03 3.084501e-03 3.084501e-03 3.084468e-03 3.084468e-03 3.082085e-03 3.082085e-03 3.067632e-03 3.067632e-03 3.067632e-03 3.067632e-03 3.067632e-03 3.067632e-03 3.057713e-03 3.053362e-03 3.053362e-03 3.053362e-03 3.053362e-03 3.038249e-03 3.038249e-03 3.026162e-03 3.026162e-03 3.026162e-03 3.026162e-03 2.983505e-03 2.983505e-03 2.983505e-03 2.983505e-03 2.983505e-03 2.983505e-03 2.983505e-03 2.983505e-03 2.983505e-03 2.983505e-03 2.983505e-03 2.983505e-03 2.983505e-03 2.983505e-03 2.983505e-03 2.983505e-03 2.983505e-03 2.983505e-03 2.983505e-03 2.976129e-03 2.976129e-03 2.976129e-03 2.976129e-03 2.860018e-03 2.860018e-03 2.860018e-03 2.860018e-03 2.860018e-03 2.860018e-03 2.860018e-03 2.860018e-03 2.860018e-03 2.860018e-03 2.842544e-03 2.842544e-03 2.842544e-03 2.800723e-03 2.800723e-03 2.800723e-03 2.733450e-03 2.733450e-03 2.733450e-03 2.723113e-03 2.723113e-03 2.723113e-03 2.723113e-03 2.723113e-03 2.723113e-03 2.723113e-03 2.723113e-03 2.723113e-03 2.679349e-03 2.679349e-03 2.679349e-03 2.679349e-03 2.623123e-03 2.623123e-03 2.623123e-03 2.623123e-03 2.609635e-03 2.609635e-03 2.609635e-03 2.609635e-03 2.592988e-03 2.592988e-03 2.592988e-03 2.592988e-03 2.592988e-03 2.591256e-03 2.588743e-03 2.588743e-03 2.588743e-03 2.588743e-03 2.588743e-03 2.588743e-03 2.588743e-03 2.588743e-03 2.588743e-03 2.571313e-03 2.568080e-03 2.568080e-03 2.568080e-03 2.567810e-03 2.567810e-03 2.567810e-03 2.567810e-03 2.567810e-03 2.567810e-03 2.567810e-03 2.567810e-03 2.567598e-03 2.567598e-03 2.567598e-03 2.567598e-03 2.567598e-03 2.567598e-03 2.567598e-03 2.567598e-03 2.567598e-03 2.567598e-03 2.567598e-03 2.567598e-03 2.567598e-03 2.567598e-03 2.567598e-03 2.567598e-03 2.567596e-03 2.567587e-03 2.567587e-03 2.567587e-03 2.567587e-03 2.567587e-03 2.567450e-03 2.567450e-03 2.566875e-03 2.547522e-03 2.543905e-03 2.543772e-03 2.543772e-03 2.543772e-03 2.532247e-03 2.435322e-03 2.434097e-03 2.434097e-03 2.434097e-03 2.433941e-03 2.429308e-03 2.429308e-03 2.429308e-03 2.429274e-03 2.429274e-03 2.403411e-03 2.403411e-03 2.403411e-03 2.403358e-03 2.403358e-03 2.400917e-03 2.400917e-03 2.399824e-03 2.399111e-03 2.399111e-03 2.399111e-03 2.399111e-03 2.399111e-03 2.399111e-03 2.399111e-03 2.399111e-03 2.399111e-03 2.399111e-03 2.399111e-03 2.399111e-03 2.399111e-03 2.399111e-03 2.399111e-03 2.394089e-03 2.394089e-03 2.394089e-03 2.394089e-03 2.394089e-03 2.394089e-03 2.394089e-03 2.394089e-03 2.394089e-03 2.394089e-03 2.391186e-03 2.391186e-03 2.391186e-03 2.389278e-03 2.389278e-03 2.389278e-03 2.389278e-03 2.387210e-03 2.387210e-03 2.387210e-03 2.387210e-03 2.380767e-03 2.380767e-03 2.380767e-03 2.380767e-03 2.380767e-03 2.380767e-03 2.380767e-03 2.379856e-03 2.379856e-03 2.379856e-03 2.379856e-03 2.379856e-03 2.379856e-03 2.379856e-03 2.379856e-03 2.379856e-03 2.379856e-03 2.361085e-03 2.361085e-03 2.361085e-03 2.361085e-03 2.360302e-03 2.359928e-03 2.359928e-03 2.358903e-03 2.358903e-03 2.358903e-03 2.358507e-03 2.358507e-03 2.358507e-03 2.349530e-03 2.349530e-03 2.342241e-03 2.309798e-03 2.309798e-03 2.285464e-03 2.285464e-03 2.285464e-03 2.285464e-03 2.285464e-03 2.282014e-03 2.282014e-03 2.282014e-03 2.272003e-03 2.272003e-03 2.272003e-03 2.256701e-03 2.256701e-03 2.255947e-03 2.255153e-03 2.202886e-03 2.202886e-03 2.202886e-03 2.176275e-03 2.176275e-03 2.173516e-03 2.173516e-03 2.170927e-03 2.170927e-03 2.170927e-03 2.167178e-03 2.167178e-03 2.167178e-03 2.167178e-03 2.167178e-03 2.167178e-03 2.167178e-03 2.167178e-03 2.167178e-03 2.167178e-03 2.128787e-03 2.128787e-03 2.128787e-03 2.128787e-03 2.128787e-03 2.128787e-03 2.116380e-03 2.107544e-03 2.107544e-03 2.098966e-03 2.098966e-03 2.083395e-03 2.048749e-03 2.048749e-03 2.048749e-03 2.047190e-03 2.047190e-03 2.047190e-03 2.047190e-03 1.894574e-03 1.894574e-03 1.894574e-03 1.894574e-03 1.894574e-03 1.894574e-03 1.894574e-03 1.894574e-03 1.894574e-03 1.894574e-03 1.894574e-03 1.894574e-03 1.894574e-03 1.894574e-03 1.894574e-03 1.894574e-03 1.894574e-03 1.894574e-03 1.894574e-03 1.894574e-03 1.894574e-03 1.894574e-03 1.879999e-03 1.879999e-03 1.879999e-03 1.879999e-03 1.879999e-03 1.879999e-03 1.879999e-03 1.879999e-03 1.879999e-03 1.879999e-03 1.879999e-03 1.879999e-03 1.879999e-03 1.879999e-03 1.879999e-03 1.879999e-03 1.879999e-03 1.879999e-03 1.879999e-03 1.879999e-03 1.879999e-03 1.879999e-03 1.879999e-03 1.879999e-03 1.879999e-03 1.879999e-03 1.879999e-03 1.879999e-03 1.879999e-03 1.879999e-03 1.879999e-03 1.879999e-03 1.879225e-03 1.877958e-03 1.877529e-03 1.877529e-03 1.877529e-03 1.877529e-03 1.877529e-03 1.877529e-03 1.877403e-03 1.877403e-03 1.877403e-03 1.877403e-03 1.877388e-03 1.877363e-03 1.877363e-03 1.877361e-03 1.876948e-03 1.876948e-03 1.876885e-03 1.876885e-03 1.874709e-03 1.874709e-03 1.861681e-03 1.842066e-03 1.842066e-03 1.842066e-03 1.841884e-03 1.831660e-03 1.830794e-03 1.830066e-03 1.830066e-03 1.830066e-03 1.830066e-03 1.830066e-03 1.825916e-03 1.825916e-03 1.825916e-03 1.825916e-03 1.821048e-03 1.821048e-03 1.777788e-03 1.777788e-03 1.757253e-03 1.757253e-03 1.757253e-03 1.757253e-03 1.757253e-03 1.757140e-03 1.757140e-03 1.757140e-03 1.757140e-03 1.757140e-03 1.757140e-03 1.757140e-03 1.757140e-03 1.757140e-03 1.757140e-03 1.757140e-03 1.757140e-03 1.757140e-03 1.755714e-03 1.755652e-03 1.755490e-03 1.754639e-03 1.754639e-03 1.754576e-03 1.754576e-03 1.754576e-03 1.750721e-03 1.750721e-03 1.750721e-03 1.750239e-03 1.750239e-03 1.750239e-03 1.749523e-03 1.749523e-03 1.749523e-03 1.749523e-03 1.743502e-03 1.743502e-03 1.740144e-03 1.740144e-03 1.740144e-03 1.740144e-03 1.740144e-03 1.739219e-03 1.739219e-03 1.739219e-03 1.735935e-03 1.735935e-03 1.735708e-03 1.732144e-03 1.732144e-03 1.732144e-03 1.732144e-03 1.732144e-03 1.731830e-03 1.731830e-03 1.718953e-03 1.718953e-03 1.718953e-03 1.718648e-03 1.699814e-03 1.699717e-03 1.699496e-03 1.696122e-03 1.690992e-03 1.687485e-03 1.684366e-03 1.684366e-03 1.678876e-03 1.678876e-03 1.655284e-03 1.655284e-03 1.655284e-03 1.635649e-03 1.635649e-03 1.635649e-03 1.635649e-03 1.635649e-03 1.635649e-03 1.635649e-03 1.617996e-03 1.617996e-03 1.617801e-03 1.574225e-03 1.574225e-03 1.574225e-03 1.574225e-03 1.570454e-03 1.570454e-03 1.564595e-03 1.564595e-03 1.563514e-03 1.563415e-03 1.563415e-03 1.563415e-03 1.563415e-03 1.563415e-03 1.563415e-03 1.563232e-03 1.555794e-03 1.555794e-03 1.555794e-03 1.555794e-03 1.555794e-03 1.555794e-03 1.555616e-03 1.553730e-03 1.553730e-03 1.542951e-03 1.542951e-03 1.542951e-03 1.538966e-03 1.532850e-03 1.532850e-03 1.532850e-03 1.532850e-03 1.532850e-03 1.521341e-03 1.521341e-03 1.497975e-03 1.497069e-03 1.489517e-03 1.489517e-03 1.489517e-03 1.489517e-03 1.486211e-03 1.486211e-03 1.486211e-03 1.486211e-03 1.486211e-03 1.486211e-03 1.486211e-03 1.486211e-03 1.486211e-03 1.486211e-03 1.486211e-03 1.475415e-03 1.475415e-03 1.475415e-03 1.475415e-03 1.475415e-03 1.475415e-03 1.475415e-03 1.475415e-03 1.475415e-03 1.475415e-03 1.475415e-03 1.475415e-03 1.475415e-03 1.475415e-03 1.475415e-03 1.442338e-03 1.442338e-03 1.442338e-03 1.442338e-03 1.442338e-03 1.391554e-03 1.391554e-03 1.391554e-03 1.391554e-03 1.391554e-03 1.391554e-03 1.391554e-03 1.391554e-03 1.391554e-03 1.391554e-03 1.391554e-03 1.391554e-03 1.391554e-03 1.391554e-03 1.391554e-03 1.391554e-03 1.391554e-03 1.391554e-03 1.368724e-03 1.368724e-03 1.367162e-03 1.367162e-03 1.367162e-03 1.360529e-03 1.338699e-03 1.338699e-03 1.338699e-03 1.335617e-03 1.335617e-03 1.335617e-03 1.335617e-03 1.335617e-03 1.335617e-03 1.331542e-03 1.331542e-03 1.331542e-03 1.330525e-03 1.330525e-03 1.330525e-03 1.330525e-03 1.330525e-03 1.330525e-03 1.330525e-03 1.330525e-03 1.330525e-03 1.330432e-03 1.330432e-03 1.329818e-03 1.329818e-03 1.309741e-03 1.309741e-03 1.309741e-03 1.309741e-03 1.309388e-03 1.308803e-03 1.308803e-03 1.308803e-03 1.308803e-03 1.308803e-03 1.271792e-03 1.271792e-03 1.271792e-03 1.271792e-03 1.271792e-03 1.271792e-03 1.271792e-03 1.271792e-03 1.271792e-03 1.271792e-03 
1.077890e+05 6.226873e-01 6.226873e-01 3.161274e-01 2.827818e-01 2.827818e-01 2.766539e-01 2.766539e-01 2.574345e-01 2.574345e-01 2.574345e-01 2.573371e-01 2.538611e-01 2.473406e-01 2.451091e-01 2.451091e-01 2.436189e-01 2.237947e-01 2.237947e-01 2.237947e-01 2.237947e-01 2.234450e-01 2.234450e-01 2.232744e-01 2.232391e-01 2.231339e-01 2.231339e-01 2.231023e-01 2.230485e-01 2.230349e-01 2.229730e-01 2.229416e-01 2.229127e-01 2.228690e-01 2.228690e-01 2.228680e-01 2.228680e-01 2.228675e-01 2.228675e-01 2.228674e-01 2.228674e-01 2.228674e-01 2.228646e-01 2.228637e-01 2.228614e-01 2.228614e-01 2.228614e-01 2.228614e-01 2.228614e-01 2.228614e-01 2.228614e-01 2.228614e-01 2.228614e-01 2.228614e-01 2.228614e-01 2.228614e-01 2.228614e-01 2.228614e-01 2.228614e-01 2.228614e-01 2.228614e-01 2.228614e-01 2.228614e-01 2.228614e-01 2.228614e-01 2.228614e-01 2.228614e-01 2.228614e-01 2.228614e-01 2.228614e-01 2.228614e-01 2.228614e-01 2.228614e-01 2.228614e-01 2.228614e-01 2.228614e-01 2.228614e-01 2.228614e-01 2.228614e-01 2.228614e-01 2.228614e-01 2.228614e-01 2.228614e-01 2.228614e-01 2.228614e-01 2.228614e-01 2.228614e-01 2.228614e-01 2.228614e-01 2.228614e-01 2.228614e-01 2.228614e-01 2.228614e-01 2.228614e-01 2.228614e-01 2.228614e-01 2.228614e-01 2.228614e-01 2.228614e-01 2.228614e-01 2.228614e-01 2.228614e-01 2.228614e-01 2.228614e-01 2.228614e-01 2.228614e-01 2.228614e-01 2.228614e-01 2.228614e-01 2.228614e-01 2.228614e-01 2.228614e-01 2.228614e-01 2.228614e-01 2.228614e-01 2.228614e-01 2.228614e-01 2.228614e-01 2.228614e-01 2.228614e-01 2.228614e-01 2.228614e-01 2.228614e-01 2.228614e-01 2.228614e-01 2.228614e-01 2.228614e-01 2.228614e-01 2.228614e-01 2.228614e-01 2.228614e-01 2.228614e-01 2.228614e-01 2.228614e-01 2.228614e-01 2.228614e-01 2.228614e-01 2.228614e-01 2.228614e-01 2.228614e-01 2.228614e-01 2.228614e-01 2.228614e-01 2.228614e-01 2.228614e-01 2.228614e-01 2.228614e-01 2.228614e-01 2.228614e-01 2.228614e-01 2.228614e-01 2.228614e-01 2.228614e-01 2.228614e-01 2.228614e-01 2.228614e-01 2.228614e-01 2.228614e-01 2.228614e-01 2.228614e-01 2.228614e-01 2.228614e-01 2.228614e-01 2.228614e-01 2.228614e-01 2.228614e-01 2.228614e-01 2.228614e-01 2.228614e-01 2.228614e-01 2.228614e-01 2.228614e-01 2.228614e-01 2.228614e-01 2.228614e-01 2.228614e-01 2.228614e-01 2.228614e-01 2.228614e-01 2.228614e-01 2.228614e-01 2.228614e-01 2.228614e-01 2.228614e-01 2.228614e-01 2.228614e-01 2.228614e-01 2.228614e-01 2.228614e-01 2.228614e-01 2.228614e-01 2.228614e-01 2.228614e-01 2.228614e-01 2.228614e-01 2.228614e-01 2.228614e-01 2.228614e-01 2.228614e-01 2.228614e-01 2.228614e-01 2.228614e-01 2.228614e-01 2.228614e-01 2.228614e-01 2.228614e-01 2.228614e-01 2.228614e-01 2.228614e-01 2.228614e-01 2.228614e-01 2.228614e-01 2.228614e-01 2.228614e-01 2.228614e-01 2.228614e-01 2.228614e-01 2.228614e-01 2.228614e-01 2.228614e-01 2.228614e-01 2.228614e-01 2.228614e-01 2.228614e-01 2.228614e-01 2.228614e-01 2.228614e-01 2.228614e-01 2.228614e-01 2.228614e-01 2.228614e-01 2.228614e-01 2.228614e-01 2.228614e-01 2.228614e-01 2.228614e-01 2.228614e-01 2.228614e-01 2.228614e-01 2.228614e-01 2.228614e-01 2.228614e-01 2.228614e-01 2.228614e-01 2.228614e-01 2.228614e-01 2.228614e-01 2.228614e-01 2.228614e-01 2.228614e-01 2.228614e-01 2.228614e-01 2.228614e-01 2.228614e-01 2.228614e-01 2.228614e-01 2.228614e-01 2.228614e-01 2.228614e-01 2.228614e-01 2.228614e-01 2.228614e-01 2.228614e-01 2.228614e-01 2.228614e-01 2.228614e-01 2.228614e-01 2.228614e-01 2.228614e-01 2.228614e-01 2.228614e-01 2.228614e-01 2.228614e-01 2.228614e-01 2.228614e-01 2.228614e-01 2.228614e-01 2.228614e-01 2.228614e-01 2.228614e-01 2.228614e-01 2.228614e-01 2.228614e-01 2.228614e-01 2.228614e-01 2.228614e-01 2.228614e-01 2.228614e-01 2.228614e-01 2.228614e-01 2.228614e-01 2.228614e-01 2.228614e-01 2.228614e-01 2.228614e-01 2.228614e-01 2.228614e-01 2.228614e-01 2.228614e-01 2.228614e-01 2.228614e-01 2.228614e-01 2.228614e-01 2.228614e-01 2.228614e-01 2.228614e-01 2.228614e-01 2.228614e-01 2.228614e-01 2.228614e-01 2.228614e-01 2.228614e-01 2.228614e-01 2.228614e-01 2.228614e-01 2.228614e-01 2.228614e-01 2.228614e-01 2.228614e-01 2.228614e-01 2.228614e-01 2.228614e-01 2.228614e-01 2.228614e-01 2.228614e-01 2.228614e-01 2.228614e-01 2.228614e-01 2.228614e-01 2.228614e-01 2.228614e-01 2.228614e-01 2.228614e-01 2.228614e-01 2.228614e-01 2.228614e-01 2.228614e-01 2.228614e-01 2.228614e-01 2.228614e-01 2.228614e-01 2.228614e-01 2.228614e-01 2.228614e-01 2.228614e-01 2.228614e-01 2.228614e-01 2.228614e-01 2.228614e-01 2.228614e-01 2.228614e-01 2.228614e-01 2.228614e-01 2.228614e-01 2.228614e-01 2.228614e-01 2.228614e-01 2.228614e-01 2.228614e-01 2.228614e-01 2.228614e-01 2.228614e-01 2.228614e-01 2.228614e-01 2.228614e-01 2.228614e-01 2.228614e-01 2.228614e-01 2.228614e-01 2.228614e-01 2.228614e-01 2.228614e-01 2.228614e-01 2.228614e-01 2.228614e-01 2.228614e-01 2.228614e-01 2.228614e-01 2.228614e-01 2.228614e-01 2.228614e-01 2.228614e-01 2.228614e-01 2.228614e-01 2.228614e-01 2.228614e-01 2.228614e-01 2.228614e-01 2.228614e-01 2.228614e-01 2.228614e-01 2.228614e-01 2.228614e-01 2.228614e-01 2.228614e-01 2.228614e-01 2.228614e-01 2.228614e-01 2.228614e-01 2.228614e-01 2.228614e-01 2.228614e-01 2.228614e-01 2.228614e-01 2.228614e-01 2.228614e-01 2.228614e-01 2.228614e-01 2.228614e-01 2.228614e-01 2.228614e-01 2.228614e-01 2.228614e-01 2.228614e-01 2.228614e-01 2.228614e-01 2.228614e-01 2.228614e-01 2.228614e-01 2.228614e-01 2.228614e-01 2.228614e-01 2.228614e-01 2.228614e-01 2.228614e-01 2.228614e-01 2.228614e-01 2.228614e-01 2.228614e-01 2.228614e-01 2.228614e-01 2.228614e-01 2.228614e-01 2.228614e-01 2.228614e-01 2.228614e-01 2.228614e-01 2.228614e-01 2.228614e-01 2.228614e-01 2.228614e-01 2.228614e-01 2.228614e-01 2.228614e-01 2.228614e-01 2.228614e-01 2.228614e-01 2.228614e-01 2.228614e-01 2.228614e-01 2.228614e-01 2.228614e-01 2.228614e-01 2.228614e-01 2.228614e-01 2.228614e-01 2.228614e-01 2.228614e-01 2.228614e-01 2.228614e-01 2.228614e-01 2.228614e-01 2.228614e-01 2.228614e-01 2.228614e-01 2.228614e-01 2.228614e-01 2.228614e-01 2.228614e-01 2.228614e-01 2.228614e-01 2.228614e-01 2.228614e-01 2.228614e-01 2.228614e-01 2.228614e-01 2.228614e-01 2.228614e-01 2.228614e-01 2.228614e-01 2.228614e-01 2.228614e-01 2.228614e-01 2.228614e-01 2.228614e-01 2.228614e-01 2.228614e-01 2.228614e-01 2.228614e-01 2.228614e-01 2.228614e-01 2.228614e-01 2.228614e-01 2.228614e-01 2.228614e-01 2.228614e-01 2.228614e-01 2.228614e-01 2.228614e-01 2.228614e-01 2.228614e-01 2.228614e-01 2.228614e-01 2.228614e-01 2.228614e-01 2.228614e-01 2.228614e-01 2.228614e-01 2.228614e-01 2.228614e-01 2.228614e-01 2.228614e-01 2.228614e-01 2.228614e-01 2.228614e-01 2.228614e-01 2.228614e-01 2.228614e-01 2.228614e-01 2.228614e-01 2.228614e-01 2.228614e-01 2.228614e-01 2.228614e-01 2.228614e-01 2.228614e-01 2.228614e-01 2.228614e-01 2.228614e-01 2.228614e-01 2.228614e-01 2.228614e-01 2.228614e-01 2.228614e-01 2.228614e-01 2.228614e-01 2.228614e-01 2.228614e-01 2.228614e-01 2.228614e-01 2.228614e-01 2.228614e-01 2.228614e-01 2.228614e-01 2.228614e-01 2.228614e-01 2.228614e-01 2.228614e-01 2.228614e-01 2.228614e-01 2.228614e-01 2.228614e-01 2.228614e-01 2.228614e-01 2.228614e-01 2.228614e-01 2.228614e-01 2.228614e-01 2.228614e-01 2.228614e-01 2.228614e-01 2.228614e-01 2.228614e-01 2.228614e-01 2.228614e-01 2.228614e-01 2.228614e-01 2.228614e-01 2.228614e-01 2.228614e-01 2.228614e-01 2.228614e-01 2.228614e-01 2.228614e-01 2.228614e-01 2.228614e-01 2.228614e-01 2.228614e-01 2.228614e-01 2.228614e-01 2.228614e-01 2.228614e-01 2.228614e-01 2.228614e-01 2.228614e-01 2.228614e-01 2.228614e-01 2.228614e-01 2.228614e-01 2.228614e-01 2.228614e-01 2.228614e-01 2.228614e-01 2.228614e-01 2.228614e-01 2.228614e-01 2.228614e-01 2.228614e-01 2.228614e-01 2.228614e-01 2.228614e-01 2.228614e-01 2.228614e-01 2.228614e-01 2.228614e-01 2.228614e-01 2.228614e-01 2.228614e-01 2.228614e-01 2.228614e-01 2.228614e-01 2.228614e-01 2.228614e-01 2.228614e-01 2.228614e-01 2.228614e-01 2.228614e-01 2.228614e-01 2.228614e-01 2.228614e-01 2.228614e-01 2.228614e-01 2.228614e-01 2.228614e-01 2.228614e-01 2.228614e-01 2.228614e-01 2.228614e-01 2.228614e-01 2.228614e-01 2.228614e-01 2.228614e-01 2.228614e-01 2.228614e-01 2.228614e-01 2.228614e-01 2.228614e-01 2.228614e-01 2.228614e-01 2.228614e-01 2.228614e-01 2.228614e-01 2.228614e-01 2.228614e-01 2.228614e-01 2.228614e-01 2.228614e-01 2.228614e-01 2.228614e-01 2.228614e-01 2.228614e-01 2.228614e-01 2.228614e-01 2.228614e-01 2.228614e-01 2.228614e-01 2.228614e-01 2.228614e-01 2.228614e-01 2.228614e-01 2.228614e-01 2.228614e-01 2.228614e-01 2.228614e-01 2.228614e-01 2.228614e-01 2.228614e-01 2.228614e-01 2.228614e-01 2.228614e-01 2.228614e-01 2.228614e-01 2.228614e-01 2.228614e-01 2.228614e-01 2.228614e-01 2.228614e-01 2.228614e-01 2.228614e-01 2.228614e-01 2.228614e-01 2.228614e-01 2.228614e-01 2.228614e-01 2.228614e-01 2.228614e-01 2.228614e-01 2.228614e-01 2.228614e-01 2.228614e-01 2.228614e-01 2.228614e-01 2.228614e-01 2.228614e-01 2.228614e-01 2.228614e-01 2.228614e-01 2.228614e-01 2.228614e-01 2.228614e-01 2.228614e-01 2.228614e-01 2.228614e-01 2.228614e-01 2.228614e-01 2.228614e-01 2.228614e-01 2.228614e-01 2.228614e-01 2.228614e-01 2.228614e-01 2.228614e-01 2.228614e-01 2.228614e-01 2.228614e-01 2.228614e-01 2.228614e-01 2.228614e-01 2.228614e-01 2.228614e-01 2.228614e-01 2.228614e-01 2.228614e-01 2.228614e-01 2.228614e-01 2.228614e-01 2.228614e-01 2.228614e-01 2.228614e-01 2.228614e-01 2.228614e-01 2.228614e-01 2.228614e-01 2.228614e-01 2.228614e-01 2.228614e-01 2.228614e-01 2.228614e-01 2.228614e-01 2.228614e-01 2.228614e-01 2.228614e-01 2.228614e-01 2.228614e-01 2.228614e-01 2.228614e-01 2.228614e-01 2.228614e-01 2.228614e-01 2.228614e-01 2.228614e-01 2.228614e-01 2.228614e-01 2.228614e-01 2.228614e-01 2.228614e-01 2.228614e-01 2.228614e-01 2.228614e-01 2.228614e-01 2.228614e-01 2.228614e-01 2.228614e-01 2.228614e-01 2.228614e-01 2.228614e-01 2.228614e-01 2.228614e-01 2.228614e-01 2.228614e-01 2.228614e-01 2.228614e-01 2.228614e-01 2.228614e-01 2.228614e-01 2.228614e-01 2.228614e-01 2.228614e-01 2.228614e-01 2.228614e-01 2.228614e-01 2.228614e-01 2.228614e-01 2.228614e-01 2.228614e-01 2.228614e-01 2.228614e-01 2.228614e-01 2.228614e-01 2.228614e-01 2.228614e-01 2.228614e-01 2.228614e-01 2.228614e-01 2.228614e-01 2.228614e-01 2.228614e-01 2.228614e-01 2.228614e-01 2.228614e-01 2.228614e-01 2.228614e-01 2.228614e-01 2.228614e-01 2.228614e-01 2.228614e-01 2.228614e-01 2.228614e-01 2.228614e-01 2.228614e-01 2.228614e-01 2.228614e-01 2.228614e-01 2.228614e-01 2.228614e-01 2.228614e-01 2.228614e-01 2.228614e-01 2.228614e-01 2.228614e-01 2.228614e-01 2.228614e-01 2.228614e-01 2.228614e-01 2.228614e-01 2.228614e-01 2.228614e-01 2.228614e-01 2.228614e-01 2.228614e-01 2.228614e-01 2.228614e-01 2.228614e-01 2.228614e-01 2.228614e-01 2.228614e-01 2.228614e-01 2.228614e-01 2.228614e-01 2.228614e-01 2.228614e-01 2.228614e-01 2.228614e-01 2.228614e-01 2.228614e-01 2.228614e-01 2.228614e-01 2.228614e-01 2.228614e-01 2.228614e-01 2.228614e-01 2.228614e-01 2.228614e-01 2.228614e-01 2.228614e-01 2.228614e-01 2.228614e-01 2.228614e-01 2.228614e-01 2.228614e-01 2.228614e-01 2.228614e-01 2.228614e-01 2.228614e-01 2.228614e-01 2.228614e-01 2.228614e-01 2.228614e-01 2.228614e-01 2.228614e-01 2.228614e-01 2.228614e-01 2.228614e-01 2.228614e-01 2.228614e-01 2.228614e-01 2.228614e-01 2.228614e-01 2.228614e-01 2.228614e-01 2.228614e-01 2.228614e-01 2.228614e-01 2.228614e-01 2.228614e-01 2.228614e-01 2.228614e-01 2.228614e-01 2.228614e-01 2.228614e-01 2.228614e-01 2.228614e-01 2.228614e-01 2.228614e-01 2.228614e-01 2.228614e-01 2.228614e-01 2.228614e-01 2.228614e-01 2.228614e-01 2.228614e-01 2.228614e-01 2.228614e-01 2.228614e-01 2.228614e-01 2.228614e-01 2.228614e-01 2.228614e-01 2.228614e-01 2.228614e-01 2.228614e-01 2.228614e-01 2.228614e-01 2.228614e-01 2.228614e-01 2.228614e-01 2.228614e-01 2.228614e-01 2.228614e-01 2.228614e-01 2.228614e-01 2.228614e-01 2.228614e-01 2.228614e-01 2.228614e-01 2.228614e-01 2.228614e-01 2.228614e-01 2.228614e-01 2.228614e-01 2.228614e-01 2.228614e-01 2.228614e-01 2.228614e-01 2.228614e-01 2.228614e-01 2.228614e-01 2.228614e-01 2.228614e-01 2.228614e-01 2.228614e-01 2.228614e-01 2.228614e-01 2.228614e-01 2.228614e-01 2.228614e-01 2.228614e-01 2.228614e-01 2.228614e-01 2.228614e-01 2.228614e-01 2.228614e-01 2.228614e-01 2.228614e-01 2.228614e-01 2.228614e-01 2.228614e-01 2.228614e-01 2.228614e-01 2.228614e-01 2.228614e-01 2.228614e-01 2.228614e-01 2.228614e-01 2.228614e-01 2.228614e-01 2.228614e-01 2.228614e-01 2.228614e-01 2.228614e-01 2.228614e-01 2.228614e-01 2.228614e-01 2.228614e-01 2.228614e-01 2.228614e-01 2.228614e-01 2.228614e-01 2.228614e-01 2.228614e-01 2.228614e-01 2.228614e-01 2.228614e-01 2.228614e-01 2.228614e-01 2.228614e-01 2.228614e-01 2.228614e-01 2.228614e-01 2.228614e-01 2.228614e-01 2.228614e-01 2.228614e-01 2.228614e-01 2.228614e-01 2.228614e-01 2.228614e-01 2.228614e-01 2.228614e-01 2.228614e-01 
2.086216e+04 2.761891e-01 2.761891e-01 2.761891e-01 2.663238e-01 2.663238e-01 2.663238e-01 2.546997e-01 2.546997e-01 2.546997e-01 2.546997e-01 2.546997e-01 2.546997e-01 2.546997e-01 2.524428e-01 2.524428e-01 2.359838e-01 2.255650e-01 2.240038e-01 2.240038e-01 2.232081e-01 2.232081e-01 2.231439e-01 2.228832e-01 2.228832e-01 2.228832e-01 2.228683e-01 2.228683e-01 2.228683e-01 2.228683e-01 2.228683e-01 2.228683e-01 2.228654e-01 2.228632e-01 2.228632e-01 2.228618e-01 2.228618e-01 2.228618e-01 2.228618e-01 2.228618e-01 2.228618e-01 2.228618e-01 2.228618e-01 2.228618e-01 2.228618e-01 2.228618e-01 2.228618e-01 2.228617e-01 2.228617e-01 2.228617e-01 2.228617e-01 2.228616e-01 2.228615e-01 2.228615e-01 2.228615e-01 2.228614e-01 2.228614e-01 2.228614e-01 2.228614e-01 2.228614e-01 2.228614e-01 2.228614e-01 2.228614e-01 2.228614e-01 2.228614e-01 2.228614e-01 2.228614e-01 2.228614e-01 2.228614e-01 2.228614e-01 2.228614e-01 2.228614e-01 2.228614e-01 2.228614e-01 2.228614e-01 2.228614e-01 2.228614e-01 2.228614e-01 2.228614e-01 2.228614e-01 2.228614e-01 2.228614e-01 2.228614e-01 2.228614e-01 2.228614e-01 2.228614e-01 2.228614e-01 2.228614e-01 2.228614e-01 2.228614e-01 2.228614e-01 2.228614e-01 2.228614e-01 2.228614e-01 2.228614e-01 2.228614e-01 2.228614e-01 2.228614e-01 2.228614e-01 2.228614e-01 2.228614e-01 2.228614e-01 2.228614e-01 2.228614e-01 2.228614e-01 2.228614e-01 2.228614e-01 2.228614e-01 2.228614e-01 2.228614e-01 2.228614e-01 2.228614e-01 2.228614e-01 2.228614e-01 2.228614e-01 2.228614e-01 2.228614e-01 2.228614e-01 2.228614e-01 2.228614e-01 2.228614e-01 2.228614e-01 2.228614e-01 2.228614e-01 2.228614e-01 2.228614e-01 2.228614e-01 2.228614e-01 2.228614e-01 2.228614e-01 2.228614e-01 2.228614e-01 2.228614e-01 2.228614e-01 2.228614e-01 2.228614e-01 2.228614e-01 2.228614e-01 2.228614e-01 2.228614e-01 2.228614e-01 2.228614e-01 2.228614e-01 2.228614e-01 2.228614e-01 2.228614e-01 2.228614e-01 2.228614e-01 2.228614e-01 2.228614e-01 2.228614e-01 2.228614e-01 2.228614e-01 2.228614e-01 2.228614e-01 2.228614e-01 2.228614e-01 2.228614e-01 2.228614e-01 2.228614e-01 2.228614e-01 2.228614e-01 2.228614e-01 2.228614e-01 2.228614e-01 2.228614e-01 2.228614e-01 2.228614e-01 2.228614e-01 2.228614e-01 2.228614e-01 2.228614e-01 2.228614e-01 2.228614e-01 2.228614e-01 2.228614e-01 2.228614e-01 2.228614e-01 2.228614e-01 2.228614e-01 2.228614e-01 2.228614e-01 2.228614e-01 2.228614e-01 2.228614e-01 2.228614e-01 2.228614e-01 2.228614e-01 2.228614e-01 2.228614e-01 2.228614e-01 2.228614e-01 2.228614e-01 2.228614e-01 2.228614e-01 2.228614e-01 2.228614e-01 2.228614e-01 2.228614e-01 2.228614e-01 2.228614e-01 2.228614e-01 2.228614e-01 2.228614e-01 2.228614e-01 2.228614e-01 2.228614e-01 2.228614e-01 2.228614e-01 2.228614e-01 2.228614e-01 2.228614e-01 2.228614e-01 2.228614e-01 2.228614e-01 2.228614e-01 2.228614e-01 2.228614e-01 2.228614e-01 2.228614e-01 2.228614e-01 2.228614e-01 2.228614e-01 2.228614e-01 2.228614e-01 2.228614e-01 2.228614e-01 2.228614e-01 2.228614e-01 2.228614e-01 2.228614e-01 2.228614e-01 2.228614e-01 2.228614e-01 2.228614e-01 2.228614e-01 2.228614e-01 2.228614e-01 2.228614e-01 2.228614e-01 2.228614e-01 2.228614e-01 2.228614e-01 2.228614e-01 2.228614e-01 2.228614e-01 2.228614e-01 2.228614e-01 2.228614e-01 2.228614e-01 2.228614e-01 2.228614e-01 2.228614e-01 2.228614e-01 2.228614e-01 2.228614e-01 2.228614e-01 2.228614e-01 2.228614e-01 2.228614e-01 2.228614e-01 2.228614e-01 2.228614e-01 2.228614e-01 2.228614e-01 2.228614e-01 2.228614e-01 2.228614e-01 2.228614e-01 2.228614e-01 2.228614e-01 2.228614e-01 2.228614e-01 2.228614e-01 2.228614e-01 2.228614e-01 2.228614e-01 2.228614e-01 2.228614e-01 2.228614e-01 2.228614e-01 2.228614e-01 2.228614e-01 2.228614e-01 2.228614e-01 2.228614e-01 2.228614e-01 2.228614e-01 2.228614e-01 2.228614e-01 2.228614e-01 2.228614e-01 2.228614e-01 2.228614e-01 2.228614e-01 2.228614e-01 2.228614e-01 2.228614e-01 2.228614e-01 2.228614e-01 2.228614e-01 2.228614e-01 2.228614e-01 2.228614e-01 2.228614e-01 2.228614e-01 2.228614e-01 2.228614e-01 2.228614e-01 2.228614e-01 2.228614e-01 2.228614e-01 2.228614e-01 2.228614e-01 2.228614e-01 2.228614e-01 2.228614e-01 2.228614e-01 2.228614e-01 2.228614e-01 2.228614e-01 2.228614e-01 2.228614e-01 2.228614e-01 2.228614e-01 2.228614e-01 2.228614e-01 2.228614e-01 2.228614e-01 2.228614e-01 2.228614e-01 2.228614e-01 2.228614e-01 2.228614e-01 2.228614e-01 2.228614e-01 2.228614e-01 2.228614e-01 2.228614e-01 2.228614e-01 2.228614e-01 2.228614e-01 2.228614e-01 2.228614e-01 2.228614e-01 2.228614e-01 2.228614e-01 2.228614e-01 2.228614e-01 2.228614e-01 2.228614e-01 2.228614e-01 2.228614e-01 2.228614e-01 2.228614e-01 2.228614e-01 2.228614e-01 2.228614e-01 2.228614e-01 2.228614e-01 2.228614e-01 2.228614e-01 2.228614e-01 2.228614e-01 2.228614e-01 2.228614e-01 2.228614e-01 2.228614e-01 2.228614e-01 2.228614e-01 2.228614e-01 2.228614e-01 2.228614e-01 2.228614e-01 2.228614e-01 2.228614e-01 2.228614e-01 2.228614e-01 2.228614e-01 2.228614e-01 2.228614e-01 2.228614e-01 2.228614e-01 2.228614e-01 2.228614e-01 2.228614e-01 2.228614e-01 2.228614e-01 2.228614e-01 2.228614e-01 2.228614e-01 2.228614e-01 2.228614e-01 2.228614e-01 2.228614e-01 2.228614e-01 2.228614e-01 2.228614e-01 2.228614e-01 2.228614e-01 2.228614e-01 2.228614e-01 2.228614e-01 2.228614e-01 2.228614e-01 2.228614e-01 2.228614e-01 2.228614e-01 2.228614e-01 2.228614e-01 2.228614e-01 2.228614e-01 2.228614e-01 2.228614e-01 2.228614e-01 2.228614e-01 2.228614e-01 2.228614e-01 2.228614e-01 2.228614e-01 2.228614e-01 2.228614e-01 2.228614e-01 2.228614e-01 2.228614e-01 2.228614e-01 2.228614e-01 2.228614e-01 2.228614e-01 2.228614e-01 2.228614e-01 2.228614e-01 2.228614e-01 2.228614e-01 2.228614e-01 2.228614e-01 2.228614e-01 2.228614e-01 2.228614e-01 2.228614e-01 2.228614e-01 2.228614e-01 2.228614e-01 2.228614e-01 2.228614e-01 2.228614e-01 2.228614e-01 2.228614e-01 2.228614e-01 2.228614e-01 2.228614e-01 2.228614e-01 2.228614e-01 2.228614e-01 2.228614e-01 2.228614e-01 2.228614e-01 2.228614e-01 2.228614e-01 2.228614e-01 2.228614e-01 2.228614e-01 2.228614e-01 2.228614e-01 2.228614e-01 2.228614e-01 2.228614e-01 2.228614e-01 2.228614e-01 2.228614e-01 2.228614e-01 2.228614e-01 2.228614e-01 2.228614e-01 2.228614e-01 2.228614e-01 2.228614e-01 2.228614e-01 2.228614e-01 2.228614e-01 2.228614e-01 2.228614e-01 2.228614e-01 2.228614e-01 2.228614e-01 2.228614e-01 2.228614e-01 2.228614e-01 2.228614e-01 2.228614e-01 2.228614e-01 2.228614e-01 2.228614e-01 2.228614e-01 2.228614e-01 2.228614e-01 2.228614e-01 2.228614e-01 2.228614e-01 2.228614e-01 2.228614e-01 2.228614e-01 2.228614e-01 2.228614e-01 2.228614e-01 2.228614e-01 2.228614e-01 2.228614e-01 2.228614e-01 2.228614e-01 2.228614e-01 2.228614e-01 2.228614e-01 2.228614e-01 2.228614e-01 2.228614e-01 2.228614e-01 2.228614e-01 2.228614e-01 2.228614e-01 2.228614e-01 2.228614e-01 2.228614e-01 2.228614e-01 2.228614e-01 2.228614e-01 2.228614e-01 2.228614e-01 2.228614e-01 2.228614e-01 2.228614e-01 2.228614e-01 2.228614e-01 2.228614e-01 2.228614e-01 2.228614e-01 2.228614e-01 2.228614e-01 2.228614e-01 2.228614e-01 2.228614e-01 2.228614e-01 2.228614e-01 2.228614e-01 2.228614e-01 2.228614e-01 2.228614e-01 2.228614e-01 2.228614e-01 2.228614e-01 2.228614e-01 2.228614e-01 2.228614e-01 2.228614e-01 2.228614e-01 2.228614e-01 2.228614e-01 2.228614e-01 2.228614e-01 2.228614e-01 2.228614e-01 2.228614e-01 2.228614e-01 2.228614e-01 2.228614e-01 2.228614e-01 2.228614e-01 2.228614e-01 2.228614e-01 2.228614e-01 2.228614e-01 2.228614e-01 2.228614e-01 2.228614e-01 2.228614e-01 2.228614e-01 2.228614e-01 2.228614e-01 2.228614e-01 2.228614e-01 2.228614e-01 2.228614e-01 2.228614e-01 2.228614e-01 2.228614e-01 2.228614e-01 2.228614e-01 2.228614e-01 2.228614e-01 2.228614e-01 2.228614e-01 2.228614e-01 2.228614e-01 2.228614e-01 2.228614e-01 2.228614e-01 2.228614e-01 2.228614e-01 2.228614e-01 2.228614e-01 2.228614e-01 2.228614e-01 2.228614e-01 2.228614e-01 2.228614e-01 2.228614e-01 2.228614e-01 2.228614e-01 2.228614e-01 2.228614e-01 2.228614e-01 2.228614e-01 2.228614e-01 2.228614e-01 2.228614e-01 2.228614e-01 2.228614e-01 2.228614e-01 2.228614e-01 2.228614e-01 2.228614e-01 2.228614e-01 2.228614e-01 2.228614e-01 2.228614e-01 2.228614e-01 2.228614e-01 2.228614e-01 2.228614e-01 2.228614e-01 2.228614e-01 2.228614e-01 2.228614e-01 2.228614e-01 2.228614e-01 2.228614e-01 2.228614e-01 2.228614e-01 2.228614e-01 2.228614e-01 2.228614e-01 2.228614e-01 2.228614e-01 2.228614e-01 2.228614e-01 2.228614e-01 2.228614e-01 2.228614e-01 2.228614e-01 2.228614e-01 2.228614e-01 2.228614e-01 2.228614e-01 2.228614e-01 2.228614e-01 2.228614e-01 2.228614e-01 2.228614e-01 2.228614e-01 2.228614e-01 2.228614e-01 2.228614e-01 2.228614e-01 2.228614e-01 2.228614e-01 2.228614e-01 2.228614e-01 2.228614e-01 2.228614e-01 2.228614e-01 2.228614e-01 2.228614e-01 2.228614e-01 2.228614e-01 2.228614e-01 2.228614e-01 2.228614e-01 2.228614e-01 2.228614e-01 2.228614e-01 2.228614e-01 2.228614e-01 2.228614e-01 2.228614e-01 2.228614e-01 2.228614e-01 2.228614e-01 2.228614e-01 2.228614e-01 2.228614e-01 2.228614e-01 2.228614e-01 2.228614e-01 2.228614e-01 2.228614e-01 2.228614e-01 2.228614e-01 2.228614e-01 2.228614e-01 2.228614e-01 2.228614e-01 2.228614e-01 2.228614e-01 2.228614e-01 2.228614e-01 2.228614e-01 2.228614e-01 2.228614e-01 2.228614e-01 2.228614e-01 2.228614e-01 2.228614e-01 2.228614e-01 2.228614e-01 2.228614e-01 2.228614e-01 2.228614e-01 2.228614e-01 2.228614e-01 2.228614e-01 2.228614e-01 2.228614e-01 2.228614e-01 2.228614e-01 2.228614e-01 2.228614e-01 2.228614e-01 2.228614e-01 2.228614e-01 2.228614e-01 2.228614e-01 2.228614e-01 2.228614e-01 2.228614e-01 2.228614e-01 2.228614e-01 2.228614e-01 2.228614e-01 2.228614e-01 2.228614e-01 2.228614e-01 2.228614e-01 2.228614e-01 2.228614e-01 2.228614e-01 2.228614e-01 2.228614e-01 2.228614e-01 2.228614e-01 2.228614e-01 2.228614e-01 2.228614e-01 2.228614e-01 2.228614e-01 2.228614e-01 2.228614e-01 2.228614e-01 2.228614e-01 2.228614e-01 2.228614e-01 2.228614e-01 2.228614e-01 2.228614e-01 2.228614e-01 2.228614e-01 2.228614e-01 2.228614e-01 2.228614e-01 2.228614e-01 2.228614e-01 2.228614e-01 2.228614e-01 2.228614e-01 2.228614e-01 2.228614e-01 2.228614e-01 2.228614e-01 2.228614e-01 2.228614e-01 2.228614e-01 2.228614e-01 2.228614e-01 2.228614e-01 2.228614e-01 2.228614e-01 2.228614e-01 2.228614e-01 2.228614e-01 2.228614e-01 2.228614e-01 2.228614e-01 2.228614e-01 2.228614e-01 2.228614e-01 2.228614e-01 2.228614e-01 2.228614e-01 2.228614e-01 2.228614e-01 2.228614e-01 2.228614e-01 2.228614e-01 2.228614e-01 2.228614e-01 2.228614e-01 2.228614e-01 2.228614e-01 2.228614e-01 2.228614e-01 2.228614e-01 2.228614e-01 2.228614e-01 2.228614e-01 2.228614e-01 2.228614e-01 2.228614e-01 2.228614e-01 2.228614e-01 2.228614e-01 2.228614e-01 2.228614e-01 2.228614e-01 2.228614e-01 2.228614e-01 2.228614e-01 2.228614e-01 2.228614e-01 2.228614e-01 2.228614e-01 2.228614e-01 2.228614e-01 2.228614e-01 2.228614e-01 2.228614e-01 2.228614e-01 2.228614e-01 2.228614e-01 2.228614e-01 2.228614e-01 2.228614e-01 2.228614e-01 2.228614e-01 2.228614e-01 2.228614e-01 2.228614e-01 2.228614e-01 2.228614e-01 2.228614e-01 2.228614e-01 2.228614e-01 2.228614e-01 2.228614e-01 2.228614e-01 2.228614e-01 2.228614e-01 2.228614e-01 2.228614e-01 2.228614e-01 2.228614e-01 2.228614e-01 2.228614e-01 2.228614e-01 2.228614e-01 2.228614e-01 2.228614e-01 2.228614e-01 2.228614e-01 2.228614e-01 2.228614e-01 2.228614e-01 2.228614e-01 2.228614e-01 2.228614e-01 2.228614e-01 2.228614e-01 2.228614e-01 2.228614e-01 2.228614e-01 2.228614e-01 2.228614e-01 2.228614e-01 2.228614e-01 2.228614e-01 2.228614e-01 2.228614e-01 2.228614e-01 2.228614e-01 2.228614e-01 2.228614e-01 2.228614e-01 2.228614e-01 2.228614e-01 2.228614e-01 2.228614e-01 2.228614e-01 2.228614e-01 2.228614e-01 2.228614e-01 2.228614e-01 2.228614e-01 2.228614e-01 2.228614e-01 2.228614e-01 2.228614e-01 2.228614e-01 2.228614e-01 2.228614e-01 2.228614e-01 2.228614e-01 2.228614e-01 2.228614e-01 2.228614e-01 2.228614e-01 2.228614e-01 2.228614e-01 2.228614e-01 2.228614e-01 2.228614e-01 2.228614e-01 2.228614e-01 2.228614e-01 2.228614e-01 2.228614e-01 2.228614e-01 2.228614e-01 2.228614e-01 2.228614e-01 2.228614e-01 2.228614e-01 2.228614e-01 2.228614e-01 2.228614e-01 2.228614e-01 2.228614e-01 2.228614e-01 2.228614e-01 2.228614e-01 2.228614e-01 2.228614e-01 2.228614e-01 2.228614e-01 2.228614e-01 2.228614e-01 2.228614e-01 2.228614e-01 2.228614e-01 2.228614e-01 2.228614e-01 2.228614e-01 2.228614e-01 2.228614e-01 2.228614e-01 2.228614e-01 2.228614e-01 2.228614e-01 2.228614e-01 2.228614e-01 2.228614e-01 2.228614e-01 2.228614e-01 2.228614e-01 2.228614e-01 2.228614e-01 2.228614e-01 2.228614e-01 2.228614e-01 2.228614e-01 2.228614e-01 2.228614e-01 2.228614e-01 2.228614e-01 2.228614e-01 2.228614e-01 2.228614e-01 2.228614e-01 2.228614e-01 2.228614e-01 2.228614e-01 2.228614e-01 2.228614e-01 2.228614e-01 2.228614e-01 2.228614e-01 2.228614e-01 2.228614e-01 2.228614e-01 2.228614e-01 2.228614e-01 2.228614e-01 2.228614e-01 2.228614e-01 2.228614e-01 2.228614e-01 2.228614e-01 2.228614e-01 2.228614e-01 2.228614e-01 2.228614e-01 2.228614e-01 2.228614e-01 
7.906598e+04 5.646816e+03 3.815880e-01 3.136514e-01 3.022682e-01 2.981047e-01 2.875492e-01 2.875492e-01 2.875492e-01 2.872092e-01 2.749595e-01 2.527681e-01 2.334373e-01 2.334373e-01 2.334373e-01 2.290456e-01 2.278989e-01 2.278989e-01 2.242917e-01 2.239859e-01 2.239859e-01 2.239859e-01 2.235932e-01 2.232213e-01 2.232213e-01 2.232213e-01 2.230114e-01 2.230114e-01 2.228989e-01 2.228989e-01 2.228989e-01 2.228989e-01 2.228894e-01 2.228774e-01 2.228774e-01 2.228646e-01 2.228646e-01 2.228642e-01 2.228642e-01 2.228640e-01 2.228630e-01 2.228630e-01 2.228630e-01 2.228630e-01 2.228630e-01 2.228625e-01 2.228625e-01 2.228622e-01 2.228621e-01 2.228619e-01 2.228619e-01 2.228618e-01 2.228618e-01 2.228615e-01 2.228615e-01 2.228615e-01 2.228615e-01 2.228615e-01 2.228615e-01 2.228614e-01 2.228614e-01 2.228614e-01 2.228614e-01 2.228614e-01 2.228614e-01 2.228614e-01 2.228614e-01 2.228614e-01 2.228614e-01 2.228614e-01 2.228614e-01 2.228614e-01 2.228614e-01 2.228614e-01 2.228614e-01 2.228614e-01 2.228614e-01 2.228614e-01 2.228614e-01 2.228614e-01 2.228614e-01 2.228614e-01 2.228614e-01 2.228614e-01 2.228614e-01 2.228614e-01 2.228614e-01 2.228614e-01 2.228614e-01 2.228614e-01 2.228614e-01 2.228614e-01 2.228614e-01 2.228614e-01 2.228614e-01 2.228614e-01 2.228614e-01 2.228614e-01 2.228614e-01 2.228614e-01 2.228614e-01 2.228614e-01 2.228614e-01 2.228614e-01 2.228614e-01 2.228614e-01 2.228614e-01 2.228614e-01 2.228614e-01 2.228614e-01 2.228614e-01 2.228614e-01 2.228614e-01 2.228614e-01 2.228614e-01 2.228614e-01 2.228614e-01 2.228614e-01 2.228614e-01 2.228614e-01 2.228614e-01 2.228614e-01 2.228614e-01 2.228614e-01 2.228614e-01 2.228614e-01 2.228614e-01 2.228614e-01 2.228614e-01 2.228614e-01 2.228614e-01 2.228614e-01 2.228614e-01 2.228614e-01 2.228614e-01 2.228614e-01 2.228614e-01 2.228614e-01 2.228614e-01 2.228614e-01 2.228614e-01 2.228614e-01 2.228614e-01 2.228614e-01 2.228614e-01 2.228614e-01 2.228614e-01 2.228614e-01 2.228614e-01 2.228614e-01 2.228614e-01 2.228614e-01 2.228614e-01 2.228614e-01 2.228614e-01 2.228614e-01 2.228614e-01 2.228614e-01 2.228614e-01 2.228614e-01 2.228614e-01 2.228614e-01 2.228614e-01 2.228614e-01 2.228614e-01 2.228614e-01 2.228614e-01 2.228614e-01 2.228614e-01 2.228614e-01 2.228614e-01 2.228614e-01 2.228614e-01 2.228614e-01 2.228614e-01 2.228614e-01 2.228614e-01 2.228614e-01 2.228614e-01 2.228614e-01 2.228614e-01 2.228614e-01 2.228614e-01 2.228614e-01 2.228614e-01 2.228614e-01 2.228614e-01 2.228614e-01 2.228614e-01 2.228614e-01 2.228614e-01 2.228614e-01 2.228614e-01 2.228614e-01 2.228614e-01 2.228614e-01 2.228614e-01 2.228614e-01 2.228614e-01 2.228614e-01 2.228614e-01 2.228614e-01 2.228614e-01 2.228614e-01 2.228614e-01 2.228614e-01 2.228614e-01 2.228614e-01 2.228614e-01 2.228614e-01 2.228614e-01 2.228614e-01 2.228614e-01 2.228614e-01 2.228614e-01 2.228614e-01 2.228614e-01 2.228614e-01 2.228614e-01 2.228614e-01 2.228614e-01 2.228614e-01 2.228614e-01 2.228614e-01 2.228614e-01 2.228614e-01 2.228614e-01 2.228614e-01 2.228614e-01 2.228614e-01 2.228614e-01 2.228614e-01 2.228614e-01 2.228614e-01 2.228614e-01 2.228614e-01 2.228614e-01 2.228614e-01 2.228614e-01 2.228614e-01 2.228614e-01 2.228614e-01 2.228614e-01 2.228614e-01 2.228614e-01 2.228614e-01 2.228614e-01 2.228614e-01 2.228614e-01 2.228614e-01 2.228614e-01 2.228614e-01 2.228614e-01 2.228614e-01 2.228614e-01 2.228614e-01 2.228614e-01 2.228614e-01 2.228614e-01 2.228614e-01 2.228614e-01 2.228614e-01 2.228614e-01 2.228614e-01 2.228614e-01 2.228614e-01 2.228614e-01 2.228614e-01 2.228614e-01 2.228614e-01 2.228614e-01 2.228614e-01 2.228614e-01 2.228614e-01 2.228614e-01 2.228614e-01 2.228614e-01 2.228614e-01 2.228614e-01 2.228614e-01 2.228614e-01 2.228614e-01 2.228614e-01 2.228614e-01 2.228614e-01 2.228614e-01 2.228614e-01 2.228614e-01 2.228614e-01 2.228614e-01 2.228614e-01 2.228614e-01 2.228614e-01 2.228614e-01 2.228614e-01 2.228614e-01 2.228614e-01 2.228614e-01 2.228614e-01 2.228614e-01 2.228614e-01 2.228614e-01 2.228614e-01 2.228614e-01 2.228614e-01 2.228614e-01 2.228614e-01 2.228614e-01 2.228614e-01 2.228614e-01 2.228614e-01 2.228614e-01 2.228614e-01 2.228614e-01 2.228614e-01 2.228614e-01 2.228614e-01 2.228614e-01 2.228614e-01 2.228614e-01 2.228614e-01 2.228614e-01 2.228614e-01 2.228614e-01 2.228614e-01 2.228614e-01 2.228614e-01 2.228614e-01 2.228614e-01 2.228614e-01 2.228614e-01 2.228614e-01 2.228614e-01 2.228614e-01 2.228614e-01 2.228614e-01 2.228614e-01 2.228614e-01 2.228614e-01 2.228614e-01 2.228614e-01 2.228614e-01 2.228614e-01 2.228614e-01 2.228614e-01 2.228614e-01 2.228614e-01 2.228614e-01 2.228614e-01 2.228614e-01 2.228614e-01 2.228614e-01 2.228614e-01 2.228614e-01 2.228614e-01 2.228614e-01 2.228614e-01 2.228614e-01 2.228614e-01 2.228614e-01 2.228614e-01 2.228614e-01 2.228614e-01 2.228614e-01 2.228614e-01 2.228614e-01 2.228614e-01 2.228614e-01 2.228614e-01 2.228614e-01 2.228614e-01 2.228614e-01 2.228614e-01 2.228614e-01 2.228614e-01 2.228614e-01 2.228614e-01 2.228614e-01 2.228614e-01 2.228614e-01 2.228614e-01 2.228614e-01 2.228614e-01 2.228614e-01 2.228614e-01 2.228614e-01 2.228614e-01 2.228614e-01 2.228614e-01 2.228614e-01 2.228614e-01 2.228614e-01 2.228614e-01 2.228614e-01 2.228614e-01 2.228614e-01 2.228614e-01 2.228614e-01 2.228614e-01 2.228614e-01 2.228614e-01 2.228614e-01 2.228614e-01 2.228614e-01 2.228614e-01 2.228614e-01 2.228614e-01 2.228614e-01 2.228614e-01 2.228614e-01 2.228614e-01 2.228614e-01 2.228614e-01 2.228614e-01 2.228614e-01 2.228614e-01 2.228614e-01 2.228614e-01 2.228614e-01 2.228614e-01 2.228614e-01 2.228614e-01 2.228614e-01 2.228614e-01 2.228614e-01 2.228614e-01 2.228614e-01 2.228614e-01 2.228614e-01 2.228614e-01 2.228614e-01 2.228614e-01 2.228614e-01 2.228614e-01 2.228614e-01 2.228614e-01 2.228614e-01 2.228614e-01 2.228614e-01 2.228614e-01 2.228614e-01 2.228614e-01 2.228614e-01 2.228614e-01 2.228614e-01 2.228614e-01 2.228614e-01 2.228614e-01 2.228614e-01 2.228614e-01 2.228614e-01 2.228614e-01 2.228614e-01 2.228614e-01 2.228614e-01 2.228614e-01 2.228614e-01 2.228614e-01 2.228614e-01 2.228614e-01 2.228614e-01 2.228614e-01 2.228614e-01 2.228614e-01 2.228614e-01 2.228614e-01 2.228614e-01 2.228614e-01 2.228614e-01 2.228614e-01 2.228614e-01 2.228614e-01 2.228614e-01 2.228614e-01 2.228614e-01 2.228614e-01 2.228614e-01 2.228614e-01 2.228614e-01 2.228614e-01 2.228614e-01 2.228614e-01 2.228614e-01 2.228614e-01 2.228614e-01 2.228614e-01 2.228614e-01 2.228614e-01 2.228614e-01 2.228614e-01 2.228614e-01 2.228614e-01 2.228614e-01 2.228614e-01 2.228614e-01 2.228614e-01 2.228614e-01 2.228614e-01 2.228614e-01 2.228614e-01 2.228614e-01 2.228614e-01 2.228614e-01 2.228614e-01 2.228614e-01 2.228614e-01 2.228614e-01 2.228614e-01 2.228614e-01 2.228614e-01 2.228614e-01 2.228614e-01 2.228614e-01 2.228614e-01 2.228614e-01 2.228614e-01 2.228614e-01 2.228614e-01 2.228614e-01 2.228614e-01 2.228614e-01 2.228614e-01 2.228614e-01 2.228614e-01 2.228614e-01 2.228614e-01 2.228614e-01 2.228614e-01 2.228614e-01 2.228614e-01 2.228614e-01 2.228614e-01 2.228614e-01 2.228614e-01 2.228614e-01 2.228614e-01 2.228614e-01 2.228614e-01 2.228614e-01 2.228614e-01 2.228614e-01 2.228614e-01 2.228614e-01 2.228614e-01 2.228614e-01 2.228614e-01 2.228614e-01 2.228614e-01 2.228614e-01 2.228614e-01 2.228614e-01 2.228614e-01 2.228614e-01 2.228614e-01 2.228614e-01 2.228614e-01 2.228614e-01 2.228614e-01 2.228614e-01 2.228614e-01 2.228614e-01 2.228614e-01 2.228614e-01 2.228614e-01 2.228614e-01 2.228614e-01 2.228614e-01 2.228614e-01 2.228614e-01 2.228614e-01 2.228614e-01 2.228614e-01 2.228614e-01 2.228614e-01 2.228614e-01 2.228614e-01 2.228614e-01 2.228614e-01 2.228614e-01 2.228614e-01 2.228614e-01 2.228614e-01 2.228614e-01 2.228614e-01 2.228614e-01 2.228614e-01 2.228614e-01 2.228614e-01 2.228614e-01 2.228614e-01 2.228614e-01 2.228614e-01 2.228614e-01 2.228614e-01 2.228614e-01 2.228614e-01 2.228614e-01 2.228614e-01 2.228614e-01 2.228614e-01 2.228614e-01 2.228614e-01 2.228614e-01 2.228614e-01 2.228614e-01 2.228614e-01 2.228614e-01 2.228614e-01 2.228614e-01 2.228614e-01 2.228614e-01 2.228614e-01 2.228614e-01 2.228614e-01 2.228614e-01 2.228614e-01 2.228614e-01 2.228614e-01 2.228614e-01 2.228614e-01 2.228614e-01 2.228614e-01 2.228614e-01 2.228614e-01 2.228614e-01 2.228614e-01 2.228614e-01 2.228614e-01 2.228614e-01 2.228614e-01 2.228614e-01 2.228614e-01 2.228614e-01 2.228614e-01 2.228614e-01 2.228614e-01 2.228614e-01 2.228614e-01 2.228614e-01 2.228614e-01 2.228614e-01 2.228614e-01 2.228614e-01 2.228614e-01 2.228614e-01 2.228614e-01 2.228614e-01 2.228614e-01 2.228614e-01 2.228614e-01 2.228614e-01 2.228614e-01 2.228614e-01 2.228614e-01 2.228614e-01 2.228614e-01 2.228614e-01 2.228614e-01 2.228614e-01 2.228614e-01 2.228614e-01 2.228614e-01 2.228614e-01 2.228614e-01 2.228614e-01 2.228614e-01 2.228614e-01 2.228614e-01 2.228614e-01 2.228614e-01 2.228614e-01 2.228614e-01 2.228614e-01 2.228614e-01 2.228614e-01 2.228614e-01 2.228614e-01 2.228614e-01 2.228614e-01 2.228614e-01 2.228614e-01 2.228614e-01 2.228614e-01 2.228614e-01 2.228614e-01 2.228614e-01 2.228614e-01 2.228614e-01 2.228614e-01 2.228614e-01 2.228614e-01 2.228614e-01 2.228614e-01 2.228614e-01 2.228614e-01 2.228614e-01 2.228614e-01 2.228614e-01 2.228614e-01 2.228614e-01 2.228614e-01 2.228614e-01 2.228614e-01 2.228614e-01 2.228614e-01 2.228614e-01 2.228614e-01 2.228614e-01 2.228614e-01 2.228614e-01 2.228614e-01 2.228614e-01 2.228614e-01 2.228614e-01 2.228614e-01 2.228614e-01 2.228614e-01 2.228614e-01 2.228614e-01 2.228614e-01 2.228614e-01 2.228614e-01 2.228614e-01 2.228614e-01 2.228614e-01 2.228614e-01 2.228614e-01 2.228614e-01 2.228614e-01 2.228614e-01 2.228614e-01 2.228614e-01 2.228614e-01 2.228614e-01 2.228614e-01 2.228614e-01 2.228614e-01 2.228614e-01 2.228614e-01 2.228614e-01 2.228614e-01 2.228614e-01 2.228614e-01 2.228614e-01 2.228614e-01 2.228614e-01 2.228614e-01 2.228614e-01 2.228614e-01 2.228614e-01 2.228614e-01 2.228614e-01 2.228614e-01 2.228614e-01 2.228614e-01 2.228614e-01 2.228614e-01 2.228614e-01 2.228614e-01 2.228614e-01 2.228614e-01 2.228614e-01 2.228614e-01 2.228614e-01 2.228614e-01 2.228614e-01 2.228614e-01 2.228614e-01 2.228614e-01 2.228614e-01 2.228614e-01 2.228614e-01 2.228614e-01 2.228614e-01 2.228614e-01 2.228614e-01 2.228614e-01 2.228614e-01 2.228614e-01 2.228614e-01 2.228614e-01 2.228614e-01 2.228614e-01 2.228614e-01 2.228614e-01 2.228614e-01 2.228614e-01 2.228614e-01 2.228614e-01 2.228614e-01 2.228614e-01 2.228614e-01 2.228614e-01 2.228614e-01 2.228614e-01 2.228614e-01 2.228614e-01 2.228614e-01 2.228614e-01 2.228614e-01 2.228614e-01 2.228614e-01 2.228614e-01 2.228614e-01 2.228614e-01 2.228614e-01 2.228614e-01 2.228614e-01 2.228614e-01 2.228614e-01 2.228614e-01 2.228614e-01 2.228614e-01 2.228614e-01 2.228614e-01 2.228614e-01 2.228614e-01 2.228614e-01 2.228614e-01 2.228614e-01 2.228614e-01 2.228614e-01 2.228614e-01 2.228614e-01 2.228614e-01 2.228614e-01 2.228614e-01 2.228614e-01 2.228614e-01 2.228614e-01 2.228614e-01 2.228614e-01 2.228614e-01 2.228614e-01 2.228614e-01 2.228614e-01 2.228614e-01 2.228614e-01 2.228614e-01 2.228614e-01 2.228614e-01 2.228614e-01 2.228614e-01 2.228614e-01 2.228614e-01 2.228614e-01 2.228614e-01 2.228614e-01 2.228614e-01 2.228614e-01 2.228614e-01 2.228614e-01 2.228614e-01 2.228614e-01 2.228614e-01 2.228614e-01 2.228614e-01 2.228614e-01 2.228614e-01 2.228614e-01 2.228614e-01 2.228614e-01 2.228614e-01 2.228614e-01 2.228614e-01 2.228614e-01 2.228614e-01 2.228614e-01 2.228614e-01 2.228614e-01 2.228614e-01 2.228614e-01 2.228614e-01 2.228614e-01 2.228614e-01 2.228614e-01 2.228614e-01 2.228614e-01 2.228614e-01 2.228614e-01 2.228614e-01 2.228614e-01 2.228614e-01 2.228614e-01 2.228614e-01 2.228614e-01 2.228614e-01 2.228614e-01 2.228614e-01 2.228614e-01 2.228614e-01 2.228614e-01 2.228614e-01 2.228614e-01 2.228614e-01 2.228614e-01 2.228614e-01 2.228614e-01 2.228614e-01 2.228614e-01 2.228614e-01 2.228614e-01 2.228614e-01 2.228614e-01 2.228614e-01 2.228614e-01 2.228614e-01 2.228614e-01 2.228614e-01 2.228614e-01 2.228614e-01 2.228614e-01 2.228614e-01 2.228614e-01 2.228614e-01 2.228614e-01 2.228614e-01 2.228614e-01 2.228614e-01 2.228614e-01 2.228614e-01 2.228614e-01 2.228614e-01 2.228614e-01 2.228614e-01 2.228614e-01 2.228614e-01 2.228614e-01 2.228614e-01 2.228614e-01 2.228614e-01 2.228614e-01 2.228614e-01 2.228614e-01 2.228614e-01 2.228614e-01 2.228614e-01 2.228614e-01 2.228614e-01 2.228614e-01 2.228614e-01 2.228614e-01 2.228614e-01 2.228614e-01 2.228614e-01 2.228614e-01 2.228614e-01 2.228614e-01 2.228614e-01 2.228614e-01 2.228614e-01 2.228614e-01 2.228614e-01 2.228614e-01 2.228614e-01 2.228614e-01 2.228614e-01 2.228614e-01 2.228614e-01 2.228614e-01 2.228614e-01 2.228614e-01 2.228614e-01 2.228614e-01 2.228614e-01 2.228614e-01 2.228614e-01 2.228614e-01 2.228614e-01 2.228614e-01 2.228614e-01 2.228614e-01 2.228614e-01 2.228614e-01 2.228614e-01 2.228614e-01 2.228614e-01 2.228614e-01 2.228614e-01 2.228614e-01 2.228614e-01 2.228614e-01 2.228614e-01 2.228614e-01 2.228614e-01 2.228614e-01 2.228614e-01 2.228614e-01 2.228614e-01 2.228614e-01 2.228614e-01 2.228614e-01 2.228614e-01 2.228614e-01 2.228614e-01 2.228614e-01 2.228614e-01 2.228614e-01 2.228614e-01 2.228614e-01 
1.301059e+05 3.383704e+03 3.125192e-01 2.996051e-01 2.991063e-01 2.897953e-01 2.260662e-01 2.260662e-01 2.260662e-01 2.260662e-01 2.249669e-01 2.249669e-01 2.249669e-01 2.249669e-01 2.249669e-01 2.249669e-01 2.249669e-01 2.246839e-01 2.246839e-01 2.246839e-01 2.246839e-01 2.246839e-01 2.246839e-01 2.246839e-01 2.246839e-01 2.244026e-01 2.244026e-01 2.242904e-01 2.242904e-01 2.240079e-01 2.239218e-01 2.238580e-01 2.238580e-01 2.238529e-01 2.238529e-01 2.235164e-01 2.229659e-01 2.229597e-01 2.229263e-01 2.229113e-01 2.229113e-01 2.228976e-01 2.228848e-01 2.228639e-01 2.228632e-01 2.228632e-01 2.228615e-01 2.228615e-01 2.228615e-01 2.228615e-01 2.228614e-01 2.228614e-01 2.228614e-01 2.228614e-01 2.228614e-01 2.228614e-01 2.228614e-01 2.228614e-01 2.228614e-01 2.228614e-01 2.228614e-01 2.228614e-01 2.228614e-01 2.228614e-01 2.228614e-01 2.228614e-01 2.228614e-01 2.228614e-01 2.228614e-01 2.228614e-01 2.228614e-01 2.228614e-01 2.228614e-01 2.228614e-01 2.228614e-01 2.228614e-01 2.228614e-01 2.228614e-01 2.228614e-01 2.228614e-01 2.228614e-01 2.228614e-01 2.228614e-01 2.228614e-01 2.228614e-01 2.228614e-01 2.228614e-01 2.228614e-01 2.228614e-01 2.228614e-01 2.228614e-01 2.228614e-01 2.228614e-01 2.228614e-01 2.228614e-01 2.228614e-01 2.228614e-01 2.228614e-01 2.228614e-01 2.228614e-01 2.228614e-01 2.228614e-01 2.228614e-01 2.228614e-01 2.228614e-01 2.228614e-01 2.228614e-01 2.228614e-01 2.228614e-01 2.228614e-01 2.228614e-01 2.228614e-01 2.228614e-01 2.228614e-01 2.228614e-01 2.228614e-01 2.228614e-01 2.228614e-01 2.228614e-01 2.228614e-01 2.228614e-01 2.228614e-01 2.228614e-01 2.228614e-01 2.228614e-01 2.228614e-01 2.228614e-01 2.228614e-01 2.228614e-01 2.228614e-01 2.228614e-01 2.228614e-01 2.228614e-01 2.228614e-01 2.228614e-01 2.228614e-01 2.228614e-01 2.228614e-01 2.228614e-01 2.228614e-01 2.228614e-01 2.228614e-01 2.228614e-01 2.228614e-01 2.228614e-01 2.228614e-01 2.228614e-01 2.228614e-01 2.228614e-01 2.228614e-01 2.228614e-01 2.228614e-01 2.228614e-01 2.228614e-01 2.228614e-01 2.228614e-01 2.228614e-01 2.228614e-01 2.228614e-01 2.228614e-01 2.228614e-01 2.228614e-01 2.228614e-01 2.228614e-01 2.228614e-01 2.228614e-01 2.228614e-01 2.228614e-01 2.228614e-01 2.228614e-01 2.228614e-01 2.228614e-01 2.228614e-01 2.228614e-01 2.228614e-01 2.228614e-01 2.228614e-01 2.228614e-01 2.228614e-01 2.228614e-01 2.228614e-01 2.228614e-01 2.228614e-01 2.228614e-01 2.228614e-01 2.228614e-01 2.228614e-01 2.228614e-01 2.228614e-01 2.228614e-01 2.228614e-01 2.228614e-01 2.228614e-01 2.228614e-01 2.228614e-01 2.228614e-01 2.228614e-01 2.228614e-01 2.228614e-01 2.228614e-01 2.228614e-01 2.228614e-01 2.228614e-01 2.228614e-01 2.228614e-01 2.228614e-01 2.228614e-01 2.228614e-01 2.228614e-01 2.228614e-01 2.228614e-01 2.228614e-01 2.228614e-01 2.228614e-01 2.228614e-01 2.228614e-01 2.228614e-01 2.228614e-01 2.228614e-01 2.228614e-01 2.228614e-01 2.228614e-01 2.228614e-01 2.228614e-01 2.228614e-01 2.228614e-01 2.228614e-01 2.228614e-01 2.228614e-01 2.228614e-01 2.228614e-01 2.228614e-01 2.228614e-01 2.228614e-01 2.228614e-01 2.228614e-01 2.228614e-01 2.228614e-01 2.228614e-01 2.228614e-01 2.228614e-01 2.228614e-01 2.228614e-01 2.228614e-01 2.228614e-01 2.228614e-01 2.228614e-01 2.228614e-01 2.228614e-01 2.228614e-01 2.228614e-01 2.228614e-01 2.228614e-01 2.228614e-01 2.228614e-01 2.228614e-01 2.228614e-01 2.228614e-01 2.228614e-01 2.228614e-01 2.228614e-01 2.228614e-01 2.228614e-01 2.228614e-01 2.228614e-01 2.228614e-01 2.228614e-01 2.228614e-01 2.228614e-01 2.228614e-01 2.228614e-01 2.228614e-01 2.228614e-01 2.228614e-01 2.228614e-01 2.228614e-01 2.228614e-01 2.228614e-01 2.228614e-01 2.228614e-01 2.228614e-01 2.228614e-01 2.228614e-01 2.228614e-01 2.228614e-01 2.228614e-01 2.228614e-01 2.228614e-01 2.228614e-01 2.228614e-01 2.228614e-01 2.228614e-01 2.228614e-01 2.228614e-01 2.228614e-01 2.228614e-01 2.228614e-01 2.228614e-01 2.228614e-01 2.228614e-01 2.228614e-01 2.228614e-01 2.228614e-01 2.228614e-01 2.228614e-01 2.228614e-01 2.228614e-01 2.228614e-01 2.228614e-01 2.228614e-01 2.228614e-01 2.228614e-01 2.228614e-01 2.228614e-01 2.228614e-01 2.228614e-01 2.228614e-01 2.228614e-01 2.228614e-01 2.228614e-01 2.228614e-01 2.228614e-01 2.228614e-01 2.228614e-01 2.228614e-01 2.228614e-01 2.228614e-01 2.228614e-01 2.228614e-01 2.228614e-01 2.228614e-01 2.228614e-01 2.228614e-01 2.228614e-01 2.228614e-01 2.228614e-01 2.228614e-01 2.228614e-01 2.228614e-01 2.228614e-01 2.228614e-01 2.228614e-01 2.228614e-01 2.228614e-01 2.228614e-01 2.228614e-01 2.228614e-01 2.228614e-01 2.228614e-01 2.228614e-01 2.228614e-01 2.228614e-01 2.228614e-01 2.228614e-01 2.228614e-01 2.228614e-01 2.228614e-01 2.228614e-01 2.228614e-01 2.228614e-01 2.228614e-01 2.228614e-01 2.228614e-01 2.228614e-01 2.228614e-01 2.228614e-01 2.228614e-01 2.228614e-01 2.228614e-01 2.228614e-01 2.228614e-01 2.228614e-01 2.228614e-01 2.228614e-01 2.228614e-01 2.228614e-01 2.228614e-01 2.228614e-01 2.228614e-01 2.228614e-01 2.228614e-01 2.228614e-01 2.228614e-01 2.228614e-01 2.228614e-01 2.228614e-01 2.228614e-01 2.228614e-01 2.228614e-01 2.228614e-01 2.228614e-01 2.228614e-01 2.228614e-01 2.228614e-01 2.228614e-01 2.228614e-01 2.228614e-01 2.228614e-01 2.228614e-01 2.228614e-01 2.228614e-01 2.228614e-01 2.228614e-01 2.228614e-01 2.228614e-01 2.228614e-01 2.228614e-01 2.228614e-01 2.228614e-01 2.228614e-01 2.228614e-01 2.228614e-01 2.228614e-01 2.228614e-01 2.228614e-01 2.228614e-01 2.228614e-01 2.228614e-01 2.228614e-01 2.228614e-01 2.228614e-01 2.228614e-01 2.228614e-01 2.228614e-01 2.228614e-01 2.228614e-01 2.228614e-01 2.228614e-01 2.228614e-01 2.228614e-01 2.228614e-01 2.228614e-01 2.228614e-01 2.228614e-01 2.228614e-01 2.228614e-01 2.228614e-01 2.228614e-01 2.228614e-01 2.228614e-01 2.228614e-01 2.228614e-01 2.228614e-01 2.228614e-01 2.228614e-01 2.228614e-01 2.228614e-01 2.228614e-01 2.228614e-01 2.228614e-01 2.228614e-01 2.228614e-01 2.228614e-01 2.228614e-01 2.228614e-01 2.228614e-01 2.228614e-01 2.228614e-01 2.228614e-01 2.228614e-01 2.228614e-01 2.228614e-01 2.228614e-01 2.228614e-01 2.228614e-01 2.228614e-01 2.228614e-01 2.228614e-01 2.228614e-01 2.228614e-01 2.228614e-01 2.228614e-01 2.228614e-01 2.228614e-01 2.228614e-01 2.228614e-01 2.228614e-01 2.228614e-01 2.228614e-01 2.228614e-01 2.228614e-01 2.228614e-01 2.228614e-01 2.228614e-01 2.228614e-01 2.228614e-01 2.228614e-01 2.228614e-01 2.228614e-01 2.228614e-01 2.228614e-01 2.228614e-01 2.228614e-01 2.228614e-01 2.228614e-01 2.228614e-01 2.228614e-01 2.228614e-01 2.228614e-01 2.228614e-01 2.228614e-01 2.228614e-01 2.228614e-01 2.228614e-01 2.228614e-01 2.228614e-01 2.228614e-01 2.228614e-01 2.228614e-01 2.228614e-01 2.228614e-01 2.228614e-01 2.228614e-01 2.228614e-01 2.228614e-01 2.228614e-01 2.228614e-01 2.228614e-01 2.228614e-01 2.228614e-01 2.228614e-01 2.228614e-01 2.228614e-01 2.228614e-01 2.228614e-01 2.228614e-01 2.228614e-01 2.228614e-01 2.228614e-01 2.228614e-01 2.228614e-01 2.228614e-01 2.228614e-01 2.228614e-01 2.228614e-01 2.228614e-01 2.228614e-01 2.228614e-01 2.228614e-01 2.228614e-01 2.228614e-01 2.228614e-01 2.228614e-01 2.228614e-01 2.228614e-01 2.228614e-01 2.228614e-01 2.228614e-01 2.228614e-01 2.228614e-01 2.228614e-01 2.228614e-01 2.228614e-01 2.228614e-01 2.228614e-01 2.228614e-01 2.228614e-01 2.228614e-01 2.228614e-01 2.228614e-01 2.228614e-01 2.228614e-01 2.228614e-01 2.228614e-01 2.228614e-01 2.228614e-01 2.228614e-01 2.228614e-01 2.228614e-01 2.228614e-01 2.228614e-01 2.228614e-01 2.228614e-01 2.228614e-01 2.228614e-01 2.228614e-01 2.228614e-01 2.228614e-01 2.228614e-01 2.228614e-01 2.228614e-01 2.228614e-01 2.228614e-01 2.228614e-01 2.228614e-01 2.228614e-01 2.228614e-01 2.228614e-01 2.228614e-01 2.228614e-01 2.228614e-01 2.228614e-01 2.228614e-01 2.228614e-01 2.228614e-01 2.228614e-01 2.228614e-01 2.228614e-01 2.228614e-01 2.228614e-01 2.228614e-01 2.228614e-01 2.228614e-01 2.228614e-01 2.228614e-01 2.228614e-01 2.228614e-01 2.228614e-01 2.228614e-01 2.228614e-01 2.228614e-01 2.228614e-01 2.228614e-01 2.228614e-01 2.228614e-01 2.228614e-01 2.228614e-01 2.228614e-01 2.228614e-01 2.228614e-01 2.228614e-01 2.228614e-01 2.228614e-01 2.228614e-01 2.228614e-01 2.228614e-01 2.228614e-01 2.228614e-01 2.228614e-01 2.228614e-01 2.228614e-01 2.228614e-01 2.228614e-01 2.228614e-01 2.228614e-01 2.228614e-01 2.228614e-01 2.228614e-01 2.228614e-01 2.228614e-01 2.228614e-01 2.228614e-01 2.228614e-01 2.228614e-01 2.228614e-01 2.228614e-01 2.228614e-01 2.228614e-01 2.228614e-01 2.228614e-01 2.228614e-01 2.228614e-01 2.228614e-01 2.228614e-01 2.228614e-01 2.228614e-01 2.228614e-01 2.228614e-01 2.228614e-01 2.228614e-01 2.228614e-01 2.228614e-01 2.228614e-01 2.228614e-01 2.228614e-01 2.228614e-01 2.228614e-01 2.228614e-01 2.228614e-01 2.228614e-01 2.228614e-01 2.228614e-01 2.228614e-01 2.228614e-01 2.228614e-01 2.228614e-01 2.228614e-01 2.228614e-01 2.228614e-01 2.228614e-01 2.228614e-01 2.228614e-01 2.228614e-01 2.228614e-01 2.228614e-01 2.228614e-01 2.228614e-01 2.228614e-01 2.228614e-01 2.228614e-01 2.228614e-01 2.228614e-01 2.228614e-01 2.228614e-01 2.228614e-01 2.228614e-01 2.228614e-01 2.228614e-01 2.228614e-01 2.228614e-01 2.228614e-01 2.228614e-01 2.228614e-01 2.228614e-01 2.228614e-01 2.228614e-01 2.228614e-01 2.228614e-01 2.228614e-01 2.228614e-01 2.228614e-01 2.228614e-01 2.228614e-01 2.228614e-01 2.228614e-01 2.228614e-01 2.228614e-01 2.228614e-01 2.228614e-01 2.228614e-01 2.228614e-01 2.228614e-01 2.228614e-01 2.228614e-01 2.228614e-01 2.228614e-01 2.228614e-01 2.228614e-01 2.228614e-01 2.228614e-01 2.228614e-01 2.228614e-01 2.228614e-01 2.228614e-01 2.228614e-01 2.228614e-01 2.228614e-01 2.228614e-01 2.228614e-01 2.228614e-01 2.228614e-01 2.228614e-01 2.228614e-01 2.228614e-01 2.228614e-01 2.228614e-01 2.228614e-01 2.228614e-01 2.228614e-01 2.228614e-01 2.228614e-01 2.228614e-01 2.228614e-01 2.228614e-01 2.228614e-01 2.228614e-01 2.228614e-01 2.228614e-01 2.228614e-01 2.228614e-01 2.228614e-01 2.228614e-01 2.228614e-01 2.228614e-01 2.228614e-01 2.228614e-01 2.228614e-01 2.228614e-01 2.228614e-01 2.228614e-01 2.228614e-01 2.228614e-01 2.228614e-01 2.228614e-01 2.228614e-01 2.228614e-01 2.228614e-01 2.228614e-01 2.228614e-01 2.228614e-01 2.228614e-01 2.228614e-01 2.228614e-01 2.228614e-01 2.228614e-01 2.228614e-01 2.228614e-01 2.228614e-01 2.228614e-01 2.228614e-01 2.228614e-01 2.228614e-01 2.228614e-01 2.228614e-01 2.228614e-01 2.228614e-01 2.228614e-01 2.228614e-01 2.228614e-01 2.228614e-01 2.228614e-01 2.228614e-01 2.228614e-01 2.228614e-01 2.228614e-01 2.228614e-01 2.228614e-01 2.228614e-01 2.228614e-01 2.228614e-01 2.228614e-01 2.228614e-01 2.228614e-01 2.228614e-01 2.228614e-01 2.228614e-01 2.228614e-01 2.228614e-01 2.228614e-01 2.228614e-01 2.228614e-01 2.228614e-01 2.228614e-01 2.228614e-01 2.228614e-01 2.228614e-01 2.228614e-01 2.228614e-01 2.228614e-01 2.228614e-01 2.228614e-01 2.228614e-01 2.228614e-01 2.228614e-01 2.228614e-01 2.228614e-01 2.228614e-01 2.228614e-01 2.228614e-01 2.228614e-01 2.228614e-01 2.228614e-01 2.228614e-01 2.228614e-01 2.228614e-01 2.228614e-01 2.228614e-01 2.228614e-01 2.228614e-01 2.228614e-01 2.228614e-01 2.228614e-01 2.228614e-01 2.228614e-01 2.228614e-01 2.228614e-01 2.228614e-01 2.228614e-01 2.228614e-01 2.228614e-01 2.228614e-01 2.228614e-01 2.228614e-01 2.228614e-01 2.228614e-01 2.228614e-01 2.228614e-01 2.228614e-01 2.228614e-01 2.228614e-01 2.228614e-01 2.228614e-01 2.228614e-01 2.228614e-01 2.228614e-01 2.228614e-01 2.228614e-01 2.228614e-01 2.228614e-01 2.228614e-01 2.228614e-01 2.228614e-01 2.228614e-01 2.228614e-01 2.228614e-01 2.228614e-01 2.228614e-01 2.228614e-01 2.228614e-01 2.228614e-01 2.228614e-01 2.228614e-01 2.228614e-01 2.228614e-01 2.228614e-01 2.228614e-01 2.228614e-01 2.228614e-01 2.228614e-01 2.228614e-01 2.228614e-01 2.228614e-01 2.228614e-01 2.228614e-01 2.228614e-01 2.228614e-01 2.228614e-01 2.228614e-01 2.228614e-01 2.228614e-01 2.228614e-01 2.228614e-01 2.228614e-01 2.228614e-01 2.228614e-01 2.228614e-01 2.228614e-01 2.228614e-01 2.228614e-01 2.228614e-01 2.228614e-01 2.228614e-01 2.228614e-01 2.228614e-01 2.228614e-01 2.228614e-01 2.228614e-01 2.228614e-01 2.228614e-01 2.228614e-01 2.228614e-01 2.228614e-01 2.228614e-01 2.228614e-01 2.228614e-01 2.228614e-01 2.228614e-01 2.228614e-01 2.228614e-01 2.228614e-01 2.228614e-01 2.228614e-01 2.228614e-01 2.228614e-01 2.228614e-01 2.228614e-01 2.228614e-01 2.228614e-01 2.228614e-01 2.228614e-01 2.228614e-01 2.228614e-01 2.228614e-01 2.228614e-01 2.228614e-01 2.228614e-01 2.228614e-01 2.228614e-01 2.228614e-01 2.228614e-01 2.228614e-01 2.228614e-01 2.228614e-01 2.228614e-01 2.228614e-01 2.228614e-01 2.228614e-01 2.228614e-01 2.228614e-01 2.228614e-01 2.228614e-01 2.228614e-01 2.228614e-01 2.228614e-01 2.228614e-01 2.228614e-01 2.228614e-01 2.228614e-01 2.228614e-01 2.228614e-01 2.228614e-01 2.228614e-01 2.228614e-01 2.228614e-01 2.228614e-01 2.228614e-01 2.228614e-01 2.228614e-01 2.228614e-01 2.228614e-01 2.228614e-01 2.228614e-01 2.228614e-01 2.228614e-01 2.228614e-01 2.228614e-01 2.228614e-01 2.228614e-01 2.228614e-01 2.228614e-01 
4.080799e+04 2.210127e+04 3.544445e+02 4.498636e-01 3.334827e-01 3.007794e-01 3.007794e-01 2.999593e-01 2.999593e-01 2.946799e-01 2.617214e-01 2.617214e-01 2.617214e-01 2.515437e-01 2.515437e-01 2.503652e-01 2.287419e-01 2.235228e-01 2.235228e-01 2.235228e-01 2.235228e-01 2.233083e-01 2.233083e-01 2.233083e-01 2.233083e-01 2.229803e-01 2.228681e-01 2.228681e-01 2.228681e-01 2.228681e-01 2.228681e-01 2.228681e-01 2.228681e-01 2.228681e-01 2.228681e-01 2.228662e-01 2.228662e-01 2.228628e-01 2.228628e-01 2.228628e-01 2.228628e-01 2.228628e-01 2.228617e-01 2.228617e-01 2.228616e-01 2.228616e-01 2.228616e-01 2.228616e-01 2.228616e-01 2.228615e-01 2.228614e-01 2.228614e-01 2.228614e-01 2.228614e-01 2.228614e-01 2.228614e-01 2.228614e-01 2.228614e-01 2.228614e-01 2.228614e-01 2.228614e-01 2.228614e-01 2.228614e-01 2.228614e-01 2.228614e-01 2.228614e-01 2.228614e-01 2.228614e-01 2.228614e-01 2.228614e-01 2.228614e-01 2.228614e-01 2.228614e-01 2.228614e-01 2.228614e-01 2.228614e-01 2.228614e-01 2.228614e-01 2.228614e-01 2.228614e-01 2.228614e-01 2.228614e-01 2.228614e-01 2.228614e-01 2.228614e-01 2.228614e-01 2.228614e-01 2.228614e-01 2.228614e-01 2.228614e-01 2.228614e-01 2.228614e-01 2.228614e-01 2.228614e-01 2.228614e-01 2.228614e-01 2.228614e-01 2.228614e-01 2.228614e-01 2.228614e-01 2.228614e-01 2.228614e-01 2.228614e-01 2.228614e-01 2.228614e-01 2.228614e-01 2.228614e-01 2.228614e-01 2.228614e-01 2.228614e-01 2.228614e-01 2.228614e-01 2.228614e-01 2.228614e-01 2.228614e-01 2.228614e-01 2.228614e-01 2.228614e-01 2.228614e-01 2.228614e-01 2.228614e-01 2.228614e-01 2.228614e-01 2.228614e-01 2.228614e-01 2.228614e-01 2.228614e-01 2.228614e-01 2.228614e-01 2.228614e-01 2.228614e-01 2.228614e-01 2.228614e-01 2.228614e-01 2.228614e-01 2.228614e-01 2.228614e-01 2.228614e-01 2.228614e-01 2.228614e-01 2.228614e-01 2.228614e-01 2.228614e-01 2.228614e-01 2.228614e-01 2.228614e-01 2.228614e-01 2.228614e-01 2.228614e-01 2.228614e-01 2.228614e-01 2.228614e-01 2.228614e-01 2.228614e-01 2.228614e-01 2.228614e-01 2.228614e-01 2.228614e-01 2.228614e-01 2.228614e-01 2.228614e-01 2.228614e-01 2.228614e-01 2.228614e-01 2.228614e-01 2.228614e-01 2.228614e-01 2.228614e-01 2.228614e-01 2.228614e-01 2.228614e-01 2.228614e-01 2.228614e-01 2.228614e-01 2.228614e-01 2.228614e-01 2.228614e-01 2.228614e-01 2.228614e-01 2.228614e-01 2.228614e-01 2.228614e-01 2.228614e-01 2.228614e-01 2.228614e-01 2.228614e-01 2.228614e-01 2.228614e-01 2.228614e-01 2.228614e-01 2.228614e-01 2.228614e-01 2.228614e-01 2.228614e-01 2.228614e-01 2.228614e-01 2.228614e-01 2.228614e-01 2.228614e-01 2.228614e-01 2.228614e-01 2.228614e-01 2.228614e-01 2.228614e-01 2.228614e-01 2.228614e-01 2.228614e-01 2.228614e-01 2.228614e-01 2.228614e-01 2.228614e-01 2.228614e-01 2.228614e-01 2.228614e-01 2.228614e-01 2.228614e-01 2.228614e-01 2.228614e-01 2.228614e-01 2.228614e-01 2.228614e-01 2.228614e-01 2.228614e-01 2.228614e-01 2.228614e-01 2.228614e-01 2.228614e-01 2.228614e-01 2.228614e-01 2.228614e-01 2.228614e-01 2.228614e-01 2.228614e-01 2.228614e-01 2.228614e-01 2.228614e-01 2.228614e-01 2.228614e-01 2.228614e-01 2.228614e-01 2.228614e-01 2.228614e-01 2.228614e-01 2.228614e-01 2.228614e-01 2.228614e-01 2.228614e-01 2.228614e-01 2.228614e-01 2.228614e-01 2.228614e-01 2.228614e-01 2.228614e-01 2.228614e-01 2.228614e-01 2.228614e-01 2.228614e-01 2.228614e-01 2.228614e-01 2.228614e-01 2.228614e-01 2.228614e-01 2.228614e-01 2.228614e-01 2.228614e-01 2.228614e-01 2.228614e-01 2.228614e-01 2.228614e-01 2.228614e-01 2.228614e-01 2.228614e-01 2.228614e-01 2.228614e-01 2.228614e-01 2.228614e-01 2.228614e-01 2.228614e-01 2.228614e-01 2.228614e-01 2.228614e-01 2.228614e-01 2.228614e-01 2.228614e-01 2.228614e-01 2.228614e-01 2.228614e-01 2.228614e-01 2.228614e-01 2.228614e-01 2.228614e-01 2.228614e-01 2.228614e-01 2.228614e-01 2.228614e-01 2.228614e-01 2.228614e-01 2.228614e-01 2.228614e-01 2.228614e-01 2.228614e-01 2.228614e-01 2.228614e-01 2.228614e-01 2.228614e-01 2.228614e-01 2.228614e-01 2.228614e-01 2.228614e-01 2.228614e-01 2.228614e-01 2.228614e-01 2.228614e-01 2.228614e-01 2.228614e-01 2.228614e-01 2.228614e-01 2.228614e-01 2.228614e-01 2.228614e-01 2.228614e-01 2.228614e-01 2.228614e-01 2.228614e-01 2.228614e-01 2.228614e-01 2.228614e-01 2.228614e-01 2.228614e-01 2.228614e-01 2.228614e-01 2.228614e-01 2.228614e-01 2.228614e-01 2.228614e-01 2.228614e-01 2.228614e-01 2.228614e-01 2.228614e-01 2.228614e-01 2.228614e-01 2.228614e-01 2.228614e-01 2.228614e-01 2.228614e-01 2.228614e-01 2.228614e-01 2.228614e-01 2.228614e-01 2.228614e-01 2.228614e-01 2.228614e-01 2.228614e-01 2.228614e-01 2.228614e-01 2.228614e-01 2.228614e-01 2.228614e-01 2.228614e-01 2.228614e-01 2.228614e-01 2.228614e-01 2.228614e-01 2.228614e-01 2.228614e-01 2.228614e-01 2.228614e-01 2.228614e-01 2.228614e-01 2.228614e-01 2.228614e-01 2.228614e-01 2.228614e-01 2.228614e-01 2.228614e-01 2.228614e-01 2.228614e-01 2.228614e-01 2.228614e-01 2.228614e-01 2.228614e-01 2.228614e-01 2.228614e-01 2.228614e-01 2.228614e-01 2.228614e-01 2.228614e-01 2.228614e-01 2.228614e-01 2.228614e-01 2.228614e-01 2.228614e-01 2.228614e-01 2.228614e-01 2.228614e-01 2.228614e-01 2.228614e-01 2.228614e-01 2.228614e-01 2.228614e-01 2.228614e-01 2.228614e-01 2.228614e-01 2.228614e-01 2.228614e-01 2.228614e-01 2.228614e-01 2.228614e-01 2.228614e-01 2.228614e-01 2.228614e-01 2.228614e-01 2.228614e-01 2.228614e-01 2.228614e-01 2.228614e-01 2.228614e-01 2.228614e-01 2.228614e-01 2.228614e-01 2.228614e-01 2.228614e-01 2.228614e-01 2.228614e-01 2.228614e-01 2.228614e-01 2.228614e-01 2.228614e-01 2.228614e-01 2.228614e-01 2.228614e-01 2.228614e-01 2.228614e-01 2.228614e-01 2.228614e-01 2.228614e-01 2.228614e-01 2.228614e-01 2.228614e-01 2.228614e-01 2.228614e-01 2.228614e-01 2.228614e-01 2.228614e-01 2.228614e-01 2.228614e-01 2.228614e-01 2.228614e-01 2.228614e-01 2.228614e-01 2.228614e-01 2.228614e-01 2.228614e-01 2.228614e-01 2.228614e-01 2.228614e-01 2.228614e-01 2.228614e-01 2.228614e-01 2.228614e-01 2.228614e-01 2.228614e-01 2.228614e-01 2.228614e-01 2.228614e-01 2.228614e-01 2.228614e-01 2.228614e-01 2.228614e-01 2.228614e-01 2.228614e-01 2.228614e-01 2.228614e-01 2.228614e-01 2.228614e-01 2.228614e-01 2.228614e-01 2.228614e-01 2.228614e-01 2.228614e-01 2.228614e-01 2.228614e-01 2.228614e-01 2.228614e-01 2.228614e-01 2.228614e-01 2.228614e-01 2.228614e-01 2.228614e-01 2.228614e-01 2.228614e-01 2.228614e-01 2.228614e-01 2.228614e-01 2.228614e-01 2.228614e-01 2.228614e-01 2.228614e-01 2.228614e-01 2.228614e-01 2.228614e-01 2.228614e-01 2.228614e-01 2.228614e-01 2.228614e-01 2.228614e-01 2.228614e-01 2.228614e-01 2.228614e-01 2.228614e-01 2.228614e-01 2.228614e-01 2.228614e-01 2.228614e-01 2.228614e-01 2.228614e-01 2.228614e-01 2.228614e-01 2.228614e-01 2.228614e-01 2.228614e-01 2.228614e-01 2.228614e-01 2.228614e-01 2.228614e-01 2.228614e-01 2.228614e-01 2.228614e-01 2.228614e-01 2.228614e-01 2.228614e-01 2.228614e-01 2.228614e-01 2.228614e-01 2.228614e-01 2.228614e-01 2.228614e-01 2.228614e-01 2.228614e-01 2.228614e-01 2.228614e-01 2.228614e-01 2.228614e-01 2.228614e-01 2.228614e-01 2.228614e-01 2.228614e-01 2.228614e-01 2.228614e-01 2.228614e-01 2.228614e-01 2.228614e-01 2.228614e-01 2.228614e-01 2.228614e-01 2.228614e-01 2.228614e-01 2.228614e-01 2.228614e-01 2.228614e-01 2.228614e-01 2.228614e-01 2.228614e-01 2.228614e-01 2.228614e-01 2.228614e-01 2.228614e-01 2.228614e-01 2.228614e-01 2.228614e-01 2.228614e-01 2.228614e-01 2.228614e-01 2.228614e-01 2.228614e-01 2.228614e-01 2.228614e-01 2.228614e-01 2.228614e-01 2.228614e-01 2.228614e-01 2.228614e-01 2.228614e-01 2.228614e-01 2.228614e-01 2.228614e-01 2.228614e-01 2.228614e-01 2.228614e-01 2.228614e-01 2.228614e-01 2.228614e-01 2.228614e-01 2.228614e-01 2.228614e-01 2.228614e-01 2.228614e-01 2.228614e-01 2.228614e-01 2.228614e-01 2.228614e-01 2.228614e-01 2.228614e-01 2.228614e-01 2.228614e-01 2.228614e-01 2.228614e-01 2.228614e-01 2.228614e-01 2.228614e-01 2.228614e-01 2.228614e-01 2.228614e-01 2.228614e-01 2.228614e-01 2.228614e-01 2.228614e-01 2.228614e-01 2.228614e-01 2.228614e-01 2.228614e-01 2.228614e-01 2.228614e-01 2.228614e-01 2.228614e-01 2.228614e-01 2.228614e-01 2.228614e-01 2.228614e-01 2.228614e-01 2.228614e-01 2.228614e-01 2.228614e-01 2.228614e-01 2.228614e-01 2.228614e-01 2.228614e-01 2.228614e-01 2.228614e-01 2.228614e-01 2.228614e-01 2.228614e-01 2.228614e-01 2.228614e-01 2.228614e-01 2.228614e-01 2.228614e-01 2.228614e-01 2.228614e-01 2.228614e-01 2.228614e-01 2.228614e-01 2.228614e-01 2.228614e-01 2.228614e-01 2.228614e-01 2.228614e-01 2.228614e-01 2.228614e-01 2.228614e-01 2.228614e-01 2.228614e-01 2.228614e-01 2.228614e-01 2.228614e-01 2.228614e-01 2.228614e-01 2.228614e-01 2.228614e-01 2.228614e-01 2.228614e-01 2.228614e-01 2.228614e-01 2.228614e-01 2.228614e-01 2.228614e-01 2.228614e-01 2.228614e-01 2.228614e-01 2.228614e-01 2.228614e-01 2.228614e-01 2.228614e-01 2.228614e-01 2.228614e-01 2.228614e-01 2.228614e-01 2.228614e-01 2.228614e-01 2.228614e-01 2.228614e-01 2.228614e-01 2.228614e-01 2.228614e-01 2.228614e-01 2.228614e-01 2.228614e-01 2.228614e-01 2.228614e-01 2.228614e-01 2.228614e-01 2.228614e-01 2.228614e-01 2.228614e-01 2.228614e-01 2.228614e-01 2.228614e-01 2.228614e-01 2.228614e-01 2.228614e-01 2.228614e-01 2.228614e-01 2.228614e-01 2.228614e-01 2.228614e-01 2.228614e-01 2.228614e-01 2.228614e-01 2.228614e-01 2.228614e-01 2.228614e-01 2.228614e-01 2.228614e-01 2.228614e-01 2.228614e-01 2.228614e-01 2.228614e-01 2.228614e-01 2.228614e-01 2.228614e-01 2.228614e-01 2.228614e-01 2.228614e-01 2.228614e-01 2.228614e-01 2.228614e-01 2.228614e-01 2.228614e-01 2.228614e-01 2.228614e-01 2.228614e-01 2.228614e-01 2.228614e-01 2.228614e-01 2.228614e-01 2.228614e-01 2.228614e-01 2.228614e-01 2.228614e-01 2.228614e-01 2.228614e-01 2.228614e-01 2.228614e-01 2.228614e-01 2.228614e-01 2.228614e-01 2.228614e-01 2.228614e-01 2.228614e-01 2.228614e-01 2.228614e-01 2.228614e-01 2.228614e-01 2.228614e-01 2.228614e-01 2.228614e-01 2.228614e-01 2.228614e-01 2.228614e-01 2.228614e-01 2.228614e-01 2.228614e-01 2.228614e-01 2.228614e-01 2.228614e-01 2.228614e-01 2.228614e-01 2.228614e-01 2.228614e-01 2.228614e-01 2.228614e-01 2.228614e-01 2.228614e-01 2.228614e-01 2.228614e-01 2.228614e-01 2.228614e-01 2.228614e-01 2.228614e-01 2.228614e-01 2.228614e-01 2.228614e-01 2.228614e-01 2.228614e-01 2.228614e-01 2.228614e-01 2.228614e-01 2.228614e-01 2.228614e-01 2.228614e-01 2.228614e-01 2.228614e-01 2.228614e-01 2.228614e-01 2.228614e-01 2.228614e-01 2.228614e-01 2.228614e-01 2.228614e-01 2.228614e-01 2.228614e-01 2.228614e-01 2.228614e-01 2.228614e-01 2.228614e-01 2.228614e-01 2.228614e-01 2.228614e-01 2.228614e-01 2.228614e-01 2.228614e-01 2.228614e-01 2.228614e-01 2.228614e-01 2.228614e-01 2.228614e-01 2.228614e-01 2.228614e-01 2.228614e-01 2.228614e-01 2.228614e-01 2.228614e-01 2.228614e-01 2.228614e-01 2.228614e-01 2.228614e-01 2.228614e-01 2.228614e-01 2.228614e-01 2.228614e-01 2.228614e-01 2.228614e-01 2.228614e-01 2.228614e-01 2.228614e-01 2.228614e-01 2.228614e-01 2.228614e-01 2.228614e-01 2.228614e-01 2.228614e-01 2.228614e-01 2.228614e-01 2.228614e-01 2.228614e-01 2.228614e-01 2.228614e-01 2.228614e-01 2.228614e-01 2.228614e-01 2.228614e-01 2.228614e-01 2.228614e-01 2.228614e-01 2.228614e-01 2.228614e-01 2.228614e-01 2.228614e-01 2.228614e-01 2.228614e-01 2.228614e-01 2.228614e-01 2.228614e-01 2.228614e-01 2.228614e-01 2.228614e-01 2.228614e-01 2.228614e-01 2.228614e-01 2.228614e-01 2.228614e-01 2.228614e-01 2.228614e-01 2.228614e-01 2.228614e-01 2.228614e-01 2.228614e-01 2.228614e-01 2.228614e-01 2.228614e-01 2.228614e-01 2.228614e-01 2.228614e-01 2.228614e-01 2.228614e-01 2.228614e-01 2.228614e-01 2.228614e-01 2.228614e-01 2.228614e-01 2.228614e-01 2.228614e-01 2.228614e-01 2.228614e-01 2.228614e-01 2.228614e-01 2.228614e-01 2.228614e-01 2.228614e-01 2.228614e-01 2.228614e-01 2.228614e-01 2.228614e-01 2.228614e-01 2.228614e-01 2.228614e-01 2.228614e-01 2.228614e-01 2.228614e-01 2.228614e-01 2.228614e-01 2.228614e-01 2.228614e-01 2.228614e-01 2.228614e-01 2.228614e-01 2.228614e-01 2.228614e-01 2.228614e-01 2.228614e-01 2.228614e-01 2.228614e-01 2.228614e-01 2.228614e-01 2.228614e-01 2.228614e-01 2.228614e-01 2.228614e-01 2.228614e-01 2.228614e-01 2.228614e-01 2.228614e-01 2.228614e-01 2.228614e-01 2.228614e-01 2.228614e-01 2.228614e-01 2.228614e-01 2.228614e-01 2.228614e-01 2.228614e-01 2.228614e-01 2.228614e-01 2.228614e-01 2.228614e-01 2.228614e-01 2.228614e-01 2.228614e-01 2.228614e-01 2.228614e-01 2.228614e-01 2.228614e-01 2.228614e-01 2.228614e-01 2.228614e-01 2.228614e-01 2.228614e-01 2.228614e-01 2.228614e-01 2.228614e-01 2.228614e-01 2.228614e-01 2.228614e-01 2.228614e-01 2.228614e-01 2.228614e-01 2.228614e-01 2.228614e-01 2.228614e-01 2.228614e-01 2.228614e-01 2.228614e-01 2.228614e-01 2.228614e-01 2.228614e-01 2.228614e-01 2.228614e-01 2.228614e-01 2.228614e-01 2.228614e-01 2.228614e-01 2.228614e-01 2.228614e-01 2.228614e-01 2.228614e-01 2.228614e-01 2.228614e-01 2.228614e-01 2.228614e-01 2.228614e-01 
1.633290e+05 3.617117e+04 1.116235e+04 5.008661e-01 3.555183e-01 3.007853e-01 3.007853e-01 3.007853e-01 3.006130e-01 3.004739e-01 3.004709e-01 3.002150e-01 3.000917e-01 3.000570e-01 2.998819e-01 2.998475e-01 2.998410e-01 2.997995e-01 2.996757e-01 2.995820e-01 2.987790e-01 2.942390e-01 2.883854e-01 2.727486e-01 2.727486e-01 2.727486e-01 2.727486e-01 2.727486e-01 2.709744e-01 2.705748e-01 2.594445e-01 2.499494e-01 2.471585e-01 2.414179e-01 2.414179e-01 2.337527e-01 2.252411e-01 2.240598e-01 2.229737e-01 2.229051e-01 2.228776e-01 2.228776e-01 2.228776e-01 2.228776e-01 2.228776e-01 2.228776e-01 2.228776e-01 2.228685e-01 2.228681e-01 2.228638e-01 2.228630e-01 2.228630e-01 2.228615e-01 2.228615e-01 2.228615e-01 2.228615e-01 2.228615e-01 2.228615e-01 2.228614e-01 2.228614e-01 2.228614e-01 2.228614e-01 2.228614e-01 2.228614e-01 2.228614e-01 2.228614e-01 2.228614e-01 2.228614e-01 2.228614e-01 2.228614e-01 2.228614e-01 2.228614e-01 2.228614e-01 2.228614e-01 2.228614e-01 2.228614e-01 2.228614e-01 2.228614e-01 9.465753e-02 3.610701e-02 3.308949e-02 2.775158e-02 2.084762e-02 2.084762e-02 2.084762e-02 2.084762e-02 2.084762e-02 2.084762e-02 1.915750e-02 1.875700e-02 1.830823e-02 1.830823e-02 1.753658e-02 1.753658e-02 1.701726e-02 1.701726e-02 1.701726e-02 1.597498e-02 1.444956e-02 1.444956e-02 1.381065e-02 1.296990e-02 1.202669e-02 1.202669e-02 1.067995e-02 1.053601e-02 1.053601e-02 1.003757e-02 1.001024e-02 1.001024e-02 9.975377e-03 9.975377e-03 9.898925e-03 9.892799e-03 9.674722e-03 9.459730e-03 9.456343e-03 9.423074e-03 9.423074e-03 9.368549e-03 9.368549e-03 9.368549e-03 9.362920e-03 9.362920e-03 9.362920e-03 9.362486e-03 9.362486e-03 9.361140e-03 9.361140e-03 9.361140e-03 9.361140e-03 9.358235e-03 9.358235e-03 9.358235e-03 9.357712e-03 9.357712e-03 9.357224e-03 9.357224e-03 9.356380e-03 9.341615e-03 9.328990e-03 9.300940e-03 9.272287e-03 9.237705e-03 9.090942e-03 9.056229e-03 9.056229e-03 9.056229e-03 8.917034e-03 8.798504e-03 8.780951e-03 8.715213e-03 8.715213e-03 8.464804e-03 8.464804e-03 8.464804e-03 8.464804e-03 8.464804e-03 8.464804e-03 8.464804e-03 8.454502e-03 8.454502e-03 8.379242e-03 8.077774e-03 7.947961e-03 7.947961e-03 7.947961e-03 7.947961e-03 7.947961e-03 7.947961e-03 7.947961e-03 7.843345e-03 7.843345e-03 7.843345e-03 7.843345e-03 7.843345e-03 7.843345e-03 7.836048e-03 7.622597e-03 7.622597e-03 7.601101e-03 7.601101e-03 7.601101e-03 7.601101e-03 7.566101e-03 7.566101e-03 7.551176e-03 7.492855e-03 7.492855e-03 7.492855e-03 7.492855e-03 7.492855e-03 7.492855e-03 7.492855e-03 7.492855e-03 7.492855e-03 7.481978e-03 7.481978e-03 7.447546e-03 7.447546e-03 7.374903e-03 7.374903e-03 7.264586e-03 7.264586e-03 7.264586e-03 7.264586e-03 7.252556e-03 7.250790e-03 7.250790e-03 7.250790e-03 7.250790e-03 7.250790e-03 7.250790e-03 7.250790e-03 7.250790e-03 7.250790e-03 7.246410e-03 7.246410e-03 7.232094e-03 7.222267e-03 7.171254e-03 6.917329e-03 6.917329e-03 6.917329e-03 6.917329e-03 6.917329e-03 6.917329e-03 6.897961e-03 6.897961e-03 6.897961e-03 6.897961e-03 6.851529e-03 6.851529e-03 6.844966e-03 6.674633e-03 6.643113e-03 6.575924e-03 6.554354e-03 6.554354e-03 6.554354e-03 6.554354e-03 6.326679e-03 6.326679e-03 6.254154e-03 6.254154e-03 6.254154e-03 6.241486e-03 6.241486e-03 6.223378e-03 6.223378e-03 6.223378e-03 6.223378e-03 6.223378e-03 6.184112e-03 6.184112e-03 6.184112e-03 6.141167e-03 6.021392e-03 6.021392e-03 6.015010e-03 6.009895e-03 6.006741e-03 6.006741e-03 6.006741e-03 6.006741e-03 6.006741e-03 6.006741e-03 6.002166e-03 6.002166e-03 6.002166e-03 6.001193e-03 6.001193e-03 6.001193e-03 6.001193e-03 6.001096e-03 6.001096e-03 6.000676e-03 6.000676e-03 5.965857e-03 5.965857e-03 5.965857e-03 5.965857e-03 5.965857e-03 5.952904e-03 5.952904e-03 5.924383e-03 5.924383e-03 5.917704e-03 5.915288e-03 5.915288e-03 5.915288e-03 5.874223e-03 5.870505e-03 5.870505e-03 5.870505e-03 5.763147e-03 5.669173e-03 5.669173e-03 5.669173e-03 5.552859e-03 5.552859e-03 5.552859e-03 5.552859e-03 5.511857e-03 5.511857e-03 5.511857e-03 5.511857e-03 5.511857e-03 5.511857e-03 5.511857e-03 5.511857e-03 5.511857e-03 5.443613e-03 5.443613e-03 5.443613e-03 5.324050e-03 5.324050e-03 5.237695e-03 5.237695e-03 5.213314e-03 4.956467e-03 4.956467e-03 4.956467e-03 4.956467e-03 4.956467e-03 4.956467e-03 4.956467e-03 4.956467e-03 4.956467e-03 4.956467e-03 4.956467e-03 4.956467e-03 4.956467e-03 4.956467e-03 4.934200e-03 4.934200e-03 4.934200e-03 4.934200e-03 4.934200e-03 4.934200e-03 4.934200e-03 4.934200e-03 4.934200e-03 4.934200e-03 4.934200e-03 4.934200e-03 4.934200e-03 4.933837e-03 4.933837e-03 4.933837e-03 4.933124e-03 4.932828e-03 4.886567e-03 4.574696e-03 4.574696e-03 4.574696e-03 4.574696e-03 4.574696e-03 4.574696e-03 4.561938e-03 4.561938e-03 4.559921e-03 4.559921e-03 4.559539e-03 4.559539e-03 4.559539e-03 4.559539e-03 4.559539e-03 4.559539e-03 4.559539e-03 4.558411e-03 4.558340e-03 4.558340e-03 4.558340e-03 4.556934e-03 4.556934e-03 4.556934e-03 4.556934e-03 4.556934e-03 4.556934e-03 4.490707e-03 4.383379e-03 4.383379e-03 4.383379e-03 4.367690e-03 4.367690e-03 4.367690e-03 4.367690e-03 4.347595e-03 4.347595e-03 4.319039e-03 4.319039e-03 4.294248e-03 4.294248e-03 4.294248e-03 4.294248e-03 4.294248e-03 4.192593e-03 4.192593e-03 4.179544e-03 4.177678e-03 4.177678e-03 4.177678e-03 4.177678e-03 4.177678e-03 4.177678e-03 4.177678e-03 4.177678e-03 4.136405e-03 4.136405e-03 4.134279e-03 4.126382e-03 4.126382e-03 4.126382e-03 4.126382e-03 4.126382e-03 4.122745e-03 4.111570e-03 4.111570e-03 4.111570e-03 4.111570e-03 4.110908e-03 4.110908e-03 4.110908e-03 4.110735e-03 4.110735e-03 4.110735e-03 4.110735e-03 4.110735e-03 4.110735e-03 4.110735e-03 4.110735e-03 4.110735e-03 3.998809e-03 3.998809e-03 3.998809e-03 3.998809e-03 3.998809e-03 3.998809e-03 3.997861e-03 3.997861e-03 3.997861e-03 3.997861e-03 3.997722e-03 3.997722e-03 3.997722e-03 3.997722e-03 3.997722e-03 3.927259e-03 3.927259e-03 3.927259e-03 3.927259e-03 3.924306e-03 3.924306e-03 3.903973e-03 3.898519e-03 3.898519e-03 3.804587e-03 3.804587e-03 3.804587e-03 3.804587e-03 3.804587e-03 3.804587e-03 3.804587e-03 3.763561e-03 3.763561e-03 3.763561e-03 3.725531e-03 3.725531e-03 3.725531e-03 3.725531e-03 3.725448e-03 3.722523e-03 3.722523e-03 3.722523e-03 3.722523e-03 3.722523e-03 3.722523e-03 3.718504e-03 3.717241e-03 3.717241e-03 3.717241e-03 3.717241e-03 3.717241e-03 3.717241e-03 3.716445e-03 3.716445e-03 3.716445e-03 3.716445e-03 3.716445e-03 3.715455e-03 3.715455e-03 3.715300e-03 3.715300e-03 3.715011e-03 3.588366e-03 3.588366e-03 3.588366e-03 3.553660e-03 3.553660e-03 3.542697e-03 3.542697e-03 3.542697e-03 3.542697e-03 3.542697e-03 3.542697e-03 3.542561e-03 3.542561e-03 3.492123e-03 3.492123e-03 3.492123e-03 3.492123e-03 3.492123e-03 3.492123e-03 3.492123e-03 3.492123e-03 3.492123e-03 3.492123e-03 3.492123e-03 3.489045e-03 3.489045e-03 3.430213e-03 3.368355e-03 3.368355e-03 3.337641e-03 3.337641e-03 3.337641e-03 3.268539e-03 3.268539e-03 3.268539e-03 3.268539e-03 3.268539e-03 3.268539e-03 3.268539e-03 3.268539e-03 3.268539e-03 3.268539e-03 3.268539e-03 3.130630e-03 3.130630e-03 3.130630e-03 3.130630e-03 3.130630e-03 3.130630e-03 3.115494e-03 3.115494e-03 3.115494e-03 3.115494e-03 3.115494e-03 3.072457e-03 3.072457e-03 3.072457e-03 3.072457e-03 3.072457e-03 3.072457e-03 3.072457e-03 3.072457e-03 3.072339e-03 3.072339e-03 3.072264e-03 3.072154e-03 3.072154e-03 3.072114e-03 3.072114e-03 3.072114e-03 3.069054e-03 3.067733e-03 3.065257e-03 3.065257e-03 3.064482e-03 3.064482e-03 3.064482e-03 3.023915e-03 3.023915e-03 3.023915e-03 3.023915e-03 3.023915e-03 3.023915e-03 3.023915e-03 3.009992e-03 3.009992e-03 3.009992e-03 3.009992e-03 3.009992e-03 3.004309e-03 2.949456e-03 2.931421e-03 2.931421e-03 2.929745e-03 2.929745e-03 2.929745e-03 2.929745e-03 2.756468e-03 2.756468e-03 2.756468e-03 2.756468e-03 2.756468e-03 2.756468e-03 2.756468e-03 2.756468e-03 2.741019e-03 2.741019e-03 2.741019e-03 2.741019e-03 2.733620e-03 2.733620e-03 2.733620e-03 2.733620e-03 2.733620e-03 2.693973e-03 2.693973e-03 2.693973e-03 2.693973e-03 2.676587e-03 2.632951e-03 2.546315e-03 2.418704e-03 2.417702e-03 2.417702e-03 2.417702e-03 2.417702e-03 2.417702e-03 2.417702e-03 2.417545e-03 2.417545e-03 2.417545e-03 2.417545e-03 2.417545e-03 2.417545e-03 2.417545e-03 2.417545e-03 2.417545e-03 2.417545e-03 2.417535e-03 2.417535e-03 2.417535e-03 2.417535e-03 2.417535e-03 2.417535e-03 2.417535e-03 2.417535e-03 2.417535e-03 2.417535e-03 2.417535e-03 2.417497e-03 2.417487e-03 2.417487e-03 2.417483e-03 2.417483e-03 2.412573e-03 2.412573e-03 2.369078e-03 2.369078e-03 2.369078e-03 2.353203e-03 2.353180e-03 2.353180e-03 2.353180e-03 2.353180e-03 2.353180e-03 2.353180e-03 2.353180e-03 2.353180e-03 2.297025e-03 2.297025e-03 2.297025e-03 2.297025e-03 2.297025e-03 2.297025e-03 2.297025e-03 2.297025e-03 2.297025e-03 2.297025e-03 2.297025e-03 2.297025e-03 2.297025e-03 2.297025e-03 2.297025e-03 2.297025e-03 2.294598e-03 2.294598e-03 2.294598e-03 2.294598e-03 2.277580e-03 2.277580e-03 2.277580e-03 2.268950e-03 2.268950e-03 2.268950e-03 2.245900e-03 2.245900e-03 2.245900e-03 2.238658e-03 2.238658e-03 2.238658e-03 2.238658e-03 2.238658e-03 2.238658e-03 2.238658e-03 2.238658e-03 2.238658e-03 2.238658e-03 2.238658e-03 2.238658e-03 2.221995e-03 2.188359e-03 2.188359e-03 2.150976e-03 2.150976e-03 2.150976e-03 2.146231e-03 2.146231e-03 2.146231e-03 2.146231e-03 2.146231e-03 2.146231e-03 2.146231e-03 2.146231e-03 2.146231e-03 2.146231e-03 2.078569e-03 2.078569e-03 2.078569e-03 2.078569e-03 2.026732e-03 2.026732e-03 2.026732e-03 2.026732e-03 2.026732e-03 2.026732e-03 2.026732e-03 2.026732e-03 2.026732e-03 2.024397e-03 2.020119e-03 2.020119e-03 2.020119e-03 2.010819e-03 2.010819e-03 2.010819e-03 2.010819e-03 1.969418e-03 1.969418e-03 1.969418e-03 1.969418e-03 1.957918e-03 1.957918e-03 1.957918e-03 1.957918e-03 1.957918e-03 1.957918e-03 1.957918e-03 1.954014e-03 1.954014e-03 1.954014e-03 1.954014e-03 1.954014e-03 1.954014e-03 1.954014e-03 1.954014e-03 1.953653e-03 1.953610e-03 1.953610e-03 1.953583e-03 1.953583e-03 1.952873e-03 1.952873e-03 1.952873e-03 1.952873e-03 1.952873e-03 1.952873e-03 1.952873e-03 1.952113e-03 1.952030e-03 1.930450e-03 1.930450e-03 1.930450e-03 1.930450e-03 1.930450e-03 1.930450e-03 1.930450e-03 1.930450e-03 1.901476e-03 1.901476e-03 1.901476e-03 1.901476e-03 1.862036e-03 1.862036e-03 1.862036e-03 1.862036e-03 1.840910e-03 1.840910e-03 1.840910e-03 1.840184e-03 1.840184e-03 1.839506e-03 1.839506e-03 1.839506e-03 1.839506e-03 1.839506e-03 1.839506e-03 1.813290e-03 1.813290e-03 1.813290e-03 1.799620e-03 1.799620e-03 1.799620e-03 1.799620e-03 1.799620e-03 1.799620e-03 1.776350e-03 1.776350e-03 1.759843e-03 1.759843e-03 1.759843e-03 1.759843e-03 1.759843e-03 1.759843e-03 1.759843e-03 1.759843e-03 1.759843e-03 1.759843e-03 1.759710e-03 1.759495e-03 1.759495e-03 1.759495e-03 1.759495e-03 1.759469e-03 1.759469e-03 1.759321e-03 1.759167e-03 1.759167e-03 1.759167e-03 1.759167e-03 1.747916e-03 1.747607e-03 1.747607e-03 1.720867e-03 1.716020e-03 1.716020e-03 1.716020e-03 1.716020e-03 1.716020e-03 1.716020e-03 1.716020e-03 1.716020e-03 1.716020e-03 1.716020e-03 1.716020e-03 1.716020e-03 1.716020e-03 1.716020e-03 1.716020e-03 1.716020e-03 1.716020e-03 1.715717e-03 1.670194e-03 1.670194e-03 1.670194e-03 1.670194e-03 1.670194e-03 1.670194e-03 1.670194e-03 1.670194e-03 1.670194e-03 1.663914e-03 1.648319e-03 1.648319e-03 1.648319e-03 1.639632e-03 1.639632e-03 1.639632e-03 1.639475e-03 1.639475e-03 1.636907e-03 1.636907e-03 1.636907e-03 1.636907e-03 1.636907e-03 1.636907e-03 1.636907e-03 1.636907e-03 1.636907e-03 1.636907e-03 1.636907e-03 1.636907e-03 1.636907e-03 1.636907e-03 1.636907e-03 1.636907e-03 1.636136e-03 1.636136e-03 1.636136e-03 1.636136e-03 1.636136e-03 1.636136e-03 1.636136e-03 1.636136e-03 1.636136e-03 1.636136e-03 1.635805e-03 1.633484e-03 1.633484e-03 1.633484e-03 1.633484e-03 1.633484e-03 1.633484e-03 1.633484e-03 1.633484e-03 1.613783e-03 1.613783e-03 1.613783e-03 1.589394e-03 1.585947e-03 1.585319e-03 1.585319e-03 1.584456e-03 1.584456e-03 1.584456e-03 1.584456e-03 1.584456e-03 1.584456e-03 1.584456e-03 1.583966e-03 1.583966e-03 1.583966e-03 1.583966e-03 1.569091e-03 1.568469e-03 1.568469e-03 1.568469e-03 1.568469e-03 1.568469e-03 1.568469e-03 1.568469e-03 1.568469e-03 1.568240e-03 1.568240e-03 1.568240e-03 1.557164e-03 1.557164e-03 1.557164e-03 1.557164e-03 1.557164e-03 1.557164e-03 1.557164e-03 1.557164e-03 1.557164e-03 1.557164e-03 1.557164e-03 1.557164e-03 1.557164e-03 1.557164e-03 1.557164e-03 1.557164e-03 1.557164e-03 1.557164e-03 1.557164e-03 1.557164e-03 1.557164e-03 1.557164e-03 1.557164e-03 1.557075e-03 1.557075e-03 1.557075e-03 1.557075e-03 1.557075e-03 1.557075e-03 1.556812e-03 1.542298e-03 1.542298e-03 1.542298e-03 1.542298e-03 1.542298e-03 1.542298e-03 1.542298e-03 1.542298e-03 1.542298e-03 1.542298e-03 1.542298e-03 1.542298e-03 1.542298e-03 1.532766e-03 1.532766e-03 1.532766e-03 1.532766e-03 1.532766e-03 1.532766e-03 1.532766e-03 1.532766e-03 1.527020e-03 1.527020e-03 1.527020e-03 1.524733e-03 1.524733e-03 1.524733e-03 1.522835e-03 1.522835e-03 1.522835e-03 1.522835e-03 
9.456857e+04 1.648848e+04 4.797949e+03 6.449224e-01 4.859243e-01 3.206575e-01 2.992824e-01 2.988968e-01 2.955886e-01 2.955886e-01 2.922339e-01 2.824349e-01 2.730897e-01 2.694766e-01 2.694766e-01 2.508663e-01 2.444225e-01 2.414994e-01 9.662390e-02 5.370083e-02 4.196908e-02 3.249664e-02 2.762147e-02 1.398192e-02 1.398192e-02 1.398192e-02 1.223456e-02 1.097684e-02 1.097684e-02 1.097684e-02 1.097684e-02 1.097684e-02 9.879555e-03 9.879555e-03 9.879555e-03 9.879555e-03 9.879555e-03 9.536767e-03 9.536767e-03 9.536767e-03 9.536767e-03 9.377400e-03 9.377400e-03 9.377400e-03 9.377400e-03 9.377400e-03 9.178076e-03 9.178076e-03 9.178076e-03 9.178076e-03 9.178076e-03 9.132845e-03 9.132845e-03 9.132845e-03 9.132845e-03 9.101039e-03 9.101039e-03 9.101039e-03 9.066560e-03 8.990898e-03 8.990898e-03 8.843962e-03 8.756481e-03 8.756481e-03 8.756481e-03 8.756481e-03 8.693834e-03 8.693834e-03 7.759261e-03 7.759261e-03 7.495316e-03 7.495316e-03 7.436690e-03 7.436690e-03 7.199909e-03 7.199909e-03 7.199909e-03 7.158409e-03 7.125834e-03 7.062205e-03 7.062205e-03 7.062205e-03 7.062205e-03 7.057878e-03 7.004639e-03 7.004639e-03 6.968276e-03 6.968276e-03 6.968276e-03 6.968276e-03 6.866582e-03 6.866582e-03 6.784139e-03 6.734214e-03 6.734214e-03 6.734214e-03 6.734214e-03 6.734214e-03 6.734214e-03 6.734214e-03 6.718342e-03 6.718342e-03 6.718342e-03 6.711576e-03 6.710247e-03 6.710247e-03 6.710247e-03 6.710247e-03 6.689739e-03 6.689739e-03 6.685802e-03 6.685802e-03 6.685802e-03 6.685802e-03 6.685802e-03 6.685802e-03 6.685802e-03 6.685802e-03 6.685289e-03 6.685151e-03 6.685151e-03 6.685151e-03 6.684899e-03 6.684899e-03 6.684899e-03 6.684899e-03 6.684732e-03 6.684406e-03 6.684200e-03 6.684097e-03 6.684086e-03 6.683753e-03 6.683732e-03 6.683732e-03 6.683601e-03 6.683601e-03 6.683601e-03 6.683165e-03 6.683165e-03 6.683165e-03 6.683063e-03 6.682993e-03 6.442188e-03 6.326592e-03 6.226687e-03 6.226687e-03 6.219114e-03 6.219114e-03 6.192830e-03 6.192830e-03 6.192830e-03 6.192830e-03 6.190215e-03 6.190215e-03 6.181544e-03 6.153192e-03 6.132096e-03 6.129876e-03 6.129876e-03 6.082456e-03 6.081141e-03 6.081141e-03 6.069259e-03 6.069259e-03 6.069259e-03 6.069259e-03 6.059552e-03 6.059552e-03 6.059552e-03 6.048179e-03 6.048179e-03 5.984541e-03 5.961264e-03 5.961264e-03 5.961264e-03 5.920500e-03 5.920500e-03 5.904538e-03 5.904538e-03 5.904538e-03 5.904538e-03 5.904176e-03 5.865387e-03 5.828932e-03 5.828932e-03 5.828932e-03 5.828932e-03 5.828932e-03 5.828932e-03 5.822235e-03 5.822235e-03 5.781188e-03 5.781188e-03 5.779229e-03 5.721750e-03 5.721750e-03 5.698741e-03 5.686810e-03 5.686810e-03 5.686810e-03 5.676603e-03 5.676603e-03 5.620130e-03 5.400756e-03 5.400756e-03 5.400756e-03 5.400756e-03 5.185959e-03 5.185959e-03 5.185959e-03 5.100983e-03 5.100983e-03 5.100983e-03 5.100983e-03 5.100983e-03 5.100983e-03 5.100983e-03 5.080521e-03 5.080521e-03 5.080521e-03 5.080521e-03 5.068885e-03 5.068885e-03 5.068885e-03 5.068885e-03 5.068732e-03 5.062815e-03 5.062815e-03 5.062815e-03 5.062515e-03 5.062515e-03 5.062515e-03 5.062515e-03 5.062515e-03 5.062515e-03 5.055115e-03 5.014595e-03 5.014595e-03 5.014595e-03 5.014595e-03 5.014595e-03 4.608233e-03 4.608233e-03 4.608233e-03 4.608233e-03 4.608233e-03 4.608233e-03 4.608233e-03 4.608233e-03 4.608233e-03 4.608233e-03 4.608233e-03 4.502784e-03 4.391174e-03 4.391174e-03 4.391174e-03 4.299349e-03 4.299349e-03 4.299349e-03 4.251153e-03 4.251153e-03 4.251153e-03 4.251153e-03 4.251153e-03 4.251153e-03 4.251153e-03 4.251153e-03 4.251153e-03 4.251153e-03 4.251153e-03 4.251153e-03 4.251153e-03 4.251153e-03 4.251153e-03 4.251153e-03 4.251153e-03 4.251153e-03 4.251153e-03 4.251153e-03 4.251153e-03 4.247484e-03 4.225320e-03 4.214559e-03 4.176965e-03 4.173963e-03 4.173963e-03 4.173963e-03 4.173963e-03 4.173963e-03 4.173963e-03 4.173963e-03 4.173963e-03 4.173963e-03 4.147935e-03 4.147935e-03 4.147935e-03 4.147935e-03 4.147935e-03 4.147935e-03 4.147935e-03 4.147935e-03 4.033215e-03 4.033215e-03 4.033215e-03 4.033215e-03 4.026995e-03 4.026995e-03 4.026995e-03 3.983127e-03 3.983127e-03 3.983127e-03 3.978572e-03 3.978175e-03 3.978175e-03 3.978175e-03 3.978175e-03 3.970945e-03 3.970945e-03 3.970945e-03 3.970367e-03 3.970367e-03 3.968031e-03 3.966012e-03 3.953030e-03 3.953030e-03 3.803233e-03 3.803233e-03 3.803233e-03 3.803233e-03 3.748580e-03 3.748580e-03 3.748580e-03 3.748580e-03 3.748580e-03 3.748580e-03 3.742115e-03 3.725532e-03 3.725532e-03 3.725532e-03 3.645579e-03 3.645579e-03 3.624801e-03 3.624801e-03 3.624801e-03 3.597473e-03 3.597473e-03 3.512137e-03 3.512137e-03 3.512137e-03 3.499187e-03 3.493085e-03 3.493085e-03 3.493085e-03 3.482721e-03 3.482721e-03 3.482721e-03 3.482721e-03 3.482721e-03 3.371919e-03 3.371919e-03 3.371919e-03 3.371919e-03 3.371919e-03 3.366786e-03 3.366786e-03 3.366786e-03 3.366786e-03 3.366786e-03 3.365926e-03 3.359348e-03 3.359348e-03 3.359348e-03 3.338446e-03 3.338446e-03 3.338446e-03 3.338446e-03 3.338446e-03 3.338446e-03 3.338446e-03 3.338446e-03 3.338446e-03 3.336419e-03 3.335707e-03 3.335707e-03 3.335707e-03 3.335707e-03 3.326136e-03 3.286359e-03 3.286359e-03 3.274244e-03 3.274244e-03 3.274244e-03 3.259665e-03 3.259665e-03 3.259665e-03 3.259665e-03 3.259665e-03 3.259665e-03 3.259260e-03 3.173486e-03 3.173486e-03 3.173486e-03 3.173486e-03 3.173486e-03 3.173486e-03 3.173486e-03 3.173486e-03 3.173486e-03 3.173486e-03 3.173486e-03 3.093243e-03 3.093243e-03 3.093243e-03 3.060146e-03 3.060146e-03 3.060146e-03 3.060146e-03 3.032956e-03 3.032956e-03 3.032956e-03 3.032956e-03 3.032956e-03 3.032956e-03 3.032956e-03 3.032956e-03 3.032956e-03 3.032956e-03 3.029878e-03 3.029878e-03 3.029836e-03 3.029836e-03 3.029836e-03 3.029836e-03 3.029620e-03 3.029545e-03 3.009397e-03 3.009397e-03 3.009397e-03 3.009397e-03 3.009397e-03 3.009397e-03 3.009397e-03 3.009397e-03 2.995381e-03 2.943114e-03 2.934986e-03 2.934986e-03 2.925433e-03 2.921088e-03 2.921088e-03 2.921088e-03 2.921088e-03 2.921088e-03 2.921088e-03 2.921088e-03 2.921088e-03 2.909369e-03 2.909369e-03 2.864996e-03 2.864996e-03 2.864996e-03 2.656647e-03 2.656647e-03 2.521840e-03 2.521840e-03 2.521840e-03 2.521840e-03 2.521840e-03 2.521840e-03 2.521840e-03 2.521840e-03 2.521840e-03 2.521840e-03 2.521840e-03 2.521840e-03 2.521840e-03 2.521238e-03 2.499117e-03 2.499117e-03 2.499117e-03 2.499117e-03 2.499117e-03 2.499117e-03 2.499117e-03 2.482633e-03 2.482633e-03 2.479855e-03 2.479855e-03 2.445825e-03 2.445825e-03 2.370802e-03 2.370802e-03 2.370802e-03 2.370802e-03 2.370802e-03 2.370802e-03 2.370802e-03 2.370802e-03 2.370802e-03 2.370802e-03 2.370802e-03 2.370802e-03 2.370802e-03 2.370802e-03 2.370802e-03 2.297993e-03 2.297993e-03 2.297993e-03 2.297993e-03 2.297993e-03 2.297993e-03 2.297993e-03 2.285499e-03 2.284427e-03 2.284427e-03 2.284279e-03 2.284279e-03 2.284279e-03 2.284279e-03 2.284279e-03 2.284279e-03 2.284279e-03 2.284279e-03 2.284279e-03 2.284279e-03 2.283025e-03 2.282730e-03 2.282730e-03 2.282730e-03 2.282305e-03 2.282305e-03 2.282305e-03 2.282305e-03 2.282305e-03 2.282305e-03 2.279094e-03 2.279094e-03 2.278398e-03 2.277982e-03 2.277647e-03 2.277647e-03 2.277647e-03 2.277647e-03 2.277645e-03 2.277645e-03 2.277645e-03 2.275042e-03 2.275042e-03 2.270799e-03 2.238464e-03 2.238464e-03 2.238464e-03 2.238192e-03 2.183334e-03 2.183334e-03 2.183334e-03 2.180880e-03 2.180880e-03 2.180880e-03 2.180880e-03 2.155979e-03 2.151935e-03 2.151935e-03 2.151935e-03 2.151935e-03 2.151935e-03 2.151935e-03 2.102738e-03 2.102738e-03 2.102738e-03 2.102738e-03 2.102738e-03 2.071248e-03 2.071248e-03 2.071248e-03 2.071248e-03 2.071248e-03 2.071248e-03 2.071248e-03 2.071248e-03 2.071248e-03 2.034192e-03 2.034192e-03 2.034192e-03 2.034192e-03 2.034192e-03 2.034192e-03 2.034192e-03 2.034192e-03 2.034192e-03 2.032573e-03 2.032296e-03 2.032296e-03 2.032296e-03 2.032296e-03 2.031429e-03 2.031429e-03 2.031429e-03 2.009412e-03 2.009412e-03 1.998347e-03 1.998347e-03 1.998347e-03 1.998347e-03 1.998347e-03 1.998347e-03 1.998347e-03 1.998347e-03 1.959013e-03 1.945507e-03 1.942704e-03 1.906542e-03 1.882047e-03 1.872761e-03 1.872761e-03 1.872761e-03 1.872761e-03 1.872761e-03 1.872761e-03 1.872761e-03 1.872761e-03 1.871763e-03 1.863688e-03 1.862443e-03 1.862443e-03 1.862443e-03 1.862443e-03 1.862443e-03 1.862443e-03 1.862443e-03 1.862443e-03 1.862443e-03 1.862443e-03 1.862443e-03 1.862443e-03 1.861409e-03 1.861409e-03 1.861409e-03 1.861409e-03 1.861409e-03 1.861409e-03 1.832229e-03 1.832229e-03 1.832229e-03 1.832229e-03 1.832229e-03 1.831430e-03 1.831430e-03 1.831430e-03 1.831430e-03 1.831430e-03 1.819524e-03 1.819524e-03 1.776077e-03 1.776077e-03 1.776077e-03 1.773865e-03 1.773865e-03 1.768546e-03 1.768546e-03 1.764107e-03 1.764107e-03 1.764107e-03 1.764107e-03 1.764107e-03 1.764107e-03 1.764107e-03 1.758558e-03 1.758558e-03 1.706169e-03 1.706169e-03 1.706169e-03 1.706169e-03 1.706169e-03 1.706169e-03 1.706169e-03 1.706169e-03 1.706169e-03 1.697461e-03 1.697461e-03 1.697461e-03 1.697461e-03 1.697461e-03 1.697461e-03 1.697461e-03 1.697461e-03 1.697461e-03 1.697461e-03 1.697461e-03 1.697244e-03 1.688162e-03 1.688028e-03 1.687984e-03 1.687984e-03 1.687970e-03 1.687970e-03 1.687970e-03 1.687970e-03 1.687970e-03 1.687970e-03 1.687796e-03 1.687796e-03 1.687796e-03 1.687796e-03 1.687796e-03 1.687735e-03 1.687735e-03 1.687735e-03 1.687735e-03 1.687735e-03 1.687729e-03 1.687474e-03 1.685105e-03 1.651044e-03 1.651044e-03 1.651044e-03 1.650153e-03 1.650153e-03 1.650153e-03 1.650153e-03 1.650153e-03 1.650153e-03 1.650153e-03 1.650153e-03 1.650153e-03 1.650153e-03 1.650153e-03 1.650153e-03 1.650153e-03 1.650153e-03 1.611857e-03 1.611857e-03 1.611857e-03 1.611857e-03 1.611857e-03 1.611857e-03 1.611857e-03 1.611857e-03 1.611857e-03 1.611857e-03 1.611857e-03 1.611857e-03 1.611857e-03 1.611857e-03 1.611857e-03 1.609987e-03 1.609987e-03 1.609987e-03 1.609987e-03 1.609987e-03 1.609987e-03 1.609987e-03 1.609987e-03 1.609987e-03 1.609987e-03 1.609987e-03 1.609987e-03 1.609925e-03 1.609916e-03 1.609916e-03 1.608542e-03 1.608542e-03 1.608542e-03 1.608542e-03 1.608542e-03 1.607792e-03 1.607792e-03 1.607792e-03 1.607792e-03 1.607792e-03 1.607792e-03 1.607598e-03 1.607439e-03 1.607439e-03 1.607249e-03 1.606551e-03 1.606551e-03 1.604364e-03 1.604073e-03 1.601605e-03 1.601605e-03 1.598374e-03 1.595520e-03 1.595520e-03 1.595520e-03 1.594396e-03 1.594396e-03 1.588082e-03 1.588082e-03 1.576244e-03 1.575119e-03 1.540328e-03 1.540328e-03 1.534801e-03 1.531562e-03 1.528551e-03 1.528551e-03 1.528551e-03 1.528551e-03 1.502145e-03 1.502145e-03 1.502145e-03 1.502145e-03 1.502145e-03 1.502145e-03 1.502145e-03 1.502145e-03 1.491960e-03 1.491960e-03 1.491960e-03 1.491960e-03 1.491960e-03 1.491960e-03 1.491960e-03 1.491960e-03 1.491960e-03 1.491960e-03 1.489734e-03 1.477710e-03 1.477710e-03 1.477710e-03 1.477710e-03 1.477710e-03 1.477710e-03 1.477151e-03 1.477151e-03 1.477094e-03 1.477094e-03 1.477094e-03 1.477094e-03 1.477094e-03 1.477094e-03 1.477094e-03 1.477094e-03 1.477094e-03 1.477094e-03 1.477094e-03 1.477094e-03 1.477094e-03 1.476634e-03 1.476634e-03 1.476297e-03 1.476297e-03 1.476297e-03 1.476297e-03 1.475476e-03 1.475476e-03 1.475476e-03 1.475476e-03 1.475476e-03 1.474537e-03 1.474537e-03 1.466535e-03 1.466535e-03 1.466535e-03 1.465060e-03 1.465060e-03 1.465060e-03 1.465060e-03 1.465060e-03 1.465060e-03 1.464805e-03 1.464421e-03 1.464421e-03 1.463881e-03 1.463674e-03 1.463674e-03 1.463674e-03 1.463674e-03 1.463535e-03 1.463526e-03 1.463526e-03 1.463526e-03 1.463313e-03 1.463313e-03 1.463279e-03 1.463134e-03 1.463134e-03 1.463029e-03 1.463010e-03 1.463010e-03 1.462526e-03 1.462413e-03 1.462413e-03 1.462413e-03 1.462413e-03 1.458001e-03 1.458001e-03 1.457684e-03 1.454022e-03 1.452223e-03 1.450663e-03 1.450663e-03 1.450663e-03 1.448701e-03 1.446668e-03 1.446668e-03 1.445800e-03 1.445800e-03 1.433509e-03 1.433509e-03 1.433509e-03 1.432536e-03 1.428650e-03 1.428650e-03 1.422266e-03 1.422266e-03 1.422266e-03 1.391837e-03 1.391837e-03 1.391837e-03 1.389938e-03 1.380909e-03 1.372110e-03 1.372110e-03 1.372110e-03 1.357207e-03 1.330481e-03 1.330481e-03 1.330481e-03 1.309372e-03 1.307701e-03 1.307701e-03 1.307701e-03 1.307701e-03 1.264689e-03 1.264689e-03 1.264689e-03 1.262744e-03 1.262744e-03 1.262744e-03 1.262744e-03 1.262744e-03 1.262744e-03 1.262744e-03 1.262744e-03 1.262744e-03 1.261410e-03 1.261410e-03 1.257254e-03 1.257254e-03 1.257254e-03 1.256205e-03 1.256205e-03 1.256205e-03 1.255289e-03 1.255289e-03 1.254668e-03 1.254668e-03 1.254668e-03 1.254668e-03 1.254668e-03 1.254152e-03 1.254152e-03 1.253968e-03 1.253968e-03 1.253968e-03 1.253951e-03 1.253374e-03 1.253204e-03 1.253204e-03 1.253204e-03 1.253204e-03 1.253204e-03 1.253204e-03 1.252583e-03 1.252583e-03 1.247119e-03 1.247119e-03 1.247119e-03 1.247119e-03 1.236960e-03 1.236960e-03 1.236960e-03 1.236960e-03 1.236960e-03 1.230096e-03 1.230096e-03 1.230096e-03 1.230096e-03 1.230010e-03 1.230010e-03 1.224515e-03 1.224515e-03 1.220101e-03 1.220101e-03 1.220101e-03 1.220101e-03 1.220101e-03 1.219752e-03 1.219636e-03 1.219636e-03 1.219636e-03 1.219636e-03 1.219636e-03 1.217774e-03 1.217774e-03 1.217774e-03 1.217774e-03 1.214290e-03 
5.640887e+05 1.275955e+04 4.031510e-01 2.996810e-01 2.852857e-01 2.852857e-01 2.421622e-01 2.421622e-01 2.421622e-01 2.421622e-01 2.421622e-01 2.421622e-01 2.228915e-01 2.228915e-01 2.228915e-01 2.228915e-01 2.228915e-01 2.228915e-01 2.228915e-01 2.228915e-01 2.228915e-01 2.228915e-01 2.228804e-01 2.228753e-01 2.228753e-01 2.228753e-01 2.228751e-01 2.228751e-01 2.228690e-01 2.228690e-01 2.228671e-01 2.228671e-01 2.228625e-01 2.228625e-01 2.228617e-01 2.228617e-01 2.228617e-01 2.228617e-01 2.228617e-01 2.228617e-01 2.228617e-01 2.228616e-01 2.028765e-01 1.130231e-01 4.877101e-02 4.877101e-02 4.877101e-02 4.877101e-02 4.648915e-02 4.481965e-02 4.481965e-02 4.297305e-02 4.297305e-02 4.297305e-02 4.297305e-02 4.297305e-02 4.297305e-02 4.088215e-02 3.828167e-02 3.828167e-02 3.828167e-02 3.675652e-02 3.575667e-02 3.575667e-02 3.575667e-02 3.120344e-02 1.620297e-02 1.620297e-02 1.318260e-02 1.318260e-02 1.318260e-02 1.318260e-02 1.318260e-02 1.318260e-02 1.318260e-02 1.157531e-02 1.157531e-02 1.157531e-02 1.157531e-02 1.157531e-02 1.101101e-02 1.034740e-02 9.468777e-03 9.468777e-03 9.468777e-03 9.468777e-03 8.947468e-03 8.376623e-03 7.477265e-03 7.477265e-03 7.477265e-03 7.210295e-03 7.210295e-03 7.210295e-03 7.160176e-03 7.057893e-03 7.024484e-03 6.790677e-03 6.665969e-03 6.501757e-03 5.772796e-03 5.224362e-03 5.224362e-03 5.137869e-03 4.403943e-03 3.938247e-03 3.938247e-03 3.708747e-03 3.708747e-03 3.708747e-03 3.616485e-03 3.616485e-03 3.616485e-03 3.616485e-03 3.616485e-03 3.616485e-03 3.251207e-03 3.251207e-03 3.002136e-03 3.002136e-03 3.002136e-03 3.002136e-03 3.002136e-03 3.002136e-03 3.002136e-03 3.002136e-03 3.002136e-03 3.002136e-03 3.002136e-03 3.002136e-03 3.002136e-03 3.002136e-03 3.002136e-03 3.002136e-03 2.999439e-03 2.999439e-03 2.995720e-03 2.991468e-03 2.977958e-03 2.977958e-03 2.977958e-03 2.977958e-03 2.977958e-03 2.977958e-03 2.972292e-03 2.972292e-03 2.972292e-03 2.972292e-03 2.972292e-03 2.958206e-03 2.958206e-03 2.958206e-03 2.958206e-03 2.954329e-03 2.942371e-03 2.941336e-03 2.905653e-03 2.905653e-03 2.905653e-03 2.905653e-03 2.905653e-03 2.882023e-03 2.865172e-03 2.865172e-03 2.865172e-03 2.864557e-03 2.864557e-03 2.864557e-03 2.863599e-03 2.863599e-03 2.863599e-03 2.863599e-03 2.862489e-03 2.862151e-03 2.861939e-03 2.861939e-03 2.861834e-03 2.861834e-03 2.860633e-03 2.860633e-03 2.860451e-03 2.860407e-03 2.860077e-03 2.860077e-03 2.824567e-03 2.761905e-03 2.678036e-03 2.678036e-03 2.678036e-03 2.654797e-03 2.626714e-03 2.617999e-03 2.600647e-03 2.600647e-03 2.600647e-03 2.600647e-03 2.595486e-03 2.594054e-03 2.583758e-03 2.583758e-03 2.583758e-03 2.568365e-03 2.562804e-03 2.557567e-03 2.545668e-03 2.545668e-03 2.545668e-03 2.544551e-03 2.540926e-03 2.540926e-03 2.539347e-03 2.538741e-03 2.538137e-03 2.535463e-03 2.535463e-03 2.535463e-03 2.535463e-03 2.535173e-03 2.535173e-03 2.535173e-03 2.535173e-03 2.535173e-03 2.531638e-03 2.530873e-03 2.529314e-03 2.529314e-03 2.529314e-03 2.529314e-03 2.529314e-03 2.529314e-03 2.529314e-03 2.529072e-03 2.529072e-03 2.529072e-03 2.528000e-03 2.528000e-03 2.528000e-03 2.528000e-03 2.528000e-03 2.528000e-03 2.527960e-03 2.527736e-03 2.527621e-03 2.527621e-03 2.527621e-03 2.508420e-03 2.508420e-03 2.441374e-03 2.441374e-03 2.435330e-03 2.435330e-03 2.416140e-03 2.384942e-03 2.384942e-03 2.355773e-03 2.355773e-03 2.355773e-03 2.355773e-03 2.326617e-03 2.317271e-03 2.317271e-03 2.313557e-03 2.313557e-03 2.313557e-03 2.313557e-03 2.313557e-03 2.313557e-03 2.313557e-03 2.313557e-03 2.313557e-03 2.313557e-03 2.313557e-03 2.293600e-03 2.293600e-03 2.293600e-03 2.293600e-03 2.293600e-03 2.293600e-03 2.293600e-03 2.205947e-03 2.188372e-03 2.182918e-03 2.182611e-03 2.182611e-03 2.177659e-03 2.177659e-03 2.177659e-03 2.177659e-03 2.177659e-03 2.177659e-03 2.177659e-03 2.177659e-03 2.177659e-03 2.177659e-03 2.177659e-03 2.177659e-03 2.177659e-03 2.145652e-03 2.145652e-03 2.128143e-03 2.123626e-03 2.122956e-03 2.122956e-03 2.122956e-03 2.122956e-03 2.122956e-03 2.120384e-03 2.120384e-03 2.120384e-03 2.120384e-03 2.120384e-03 2.120384e-03 2.120384e-03 2.120384e-03 2.120384e-03 2.120384e-03 2.119136e-03 2.119136e-03 2.119136e-03 2.119136e-03 2.119136e-03 2.119136e-03 2.119136e-03 2.119136e-03 2.119136e-03 2.119136e-03 2.119136e-03 2.119136e-03 2.118539e-03 2.118539e-03 2.071761e-03 2.060557e-03 2.060557e-03 2.060557e-03 2.060557e-03 2.060557e-03 2.045307e-03 2.045307e-03 2.045307e-03 2.045307e-03 2.038389e-03 2.038389e-03 2.038389e-03 2.038389e-03 2.038389e-03 2.038389e-03 2.021331e-03 1.982391e-03 1.980727e-03 1.980727e-03 1.921200e-03 1.921200e-03 1.921200e-03 1.921200e-03 1.921200e-03 1.914291e-03 1.914291e-03 1.914291e-03 1.914291e-03 1.914291e-03 1.914291e-03 1.899219e-03 1.899219e-03 1.899219e-03 1.899219e-03 1.899219e-03 1.899219e-03 1.899219e-03 1.899219e-03 1.899219e-03 1.899219e-03 1.892210e-03 1.873543e-03 1.873543e-03 1.873543e-03 1.873543e-03 1.873543e-03 1.873543e-03 1.873543e-03 1.872483e-03 1.872483e-03 1.872483e-03 1.872150e-03 1.859692e-03 1.859692e-03 1.855326e-03 1.855326e-03 1.855326e-03 1.855326e-03 1.806463e-03 1.806463e-03 1.806463e-03 1.806463e-03 1.806463e-03 1.806463e-03 1.801623e-03 1.801623e-03 1.801623e-03 1.801623e-03 1.801623e-03 1.801078e-03 1.800726e-03 1.800726e-03 1.799874e-03 1.799874e-03 1.799874e-03 1.799874e-03 1.799874e-03 1.799704e-03 1.799704e-03 1.798932e-03 1.797112e-03 1.797112e-03 1.789873e-03 1.789873e-03 1.789873e-03 1.786015e-03 1.786015e-03 1.780274e-03 1.780274e-03 1.780274e-03 1.780274e-03 1.780274e-03 1.780274e-03 1.780274e-03 1.780274e-03 1.780274e-03 1.779927e-03 1.779927e-03 1.779927e-03 1.777001e-03 1.777001e-03 1.777001e-03 1.777001e-03 1.735910e-03 1.735910e-03 1.735910e-03 1.716192e-03 1.716192e-03 1.716192e-03 1.716192e-03 1.716192e-03 1.712636e-03 1.712636e-03 1.700975e-03 1.700975e-03 1.700975e-03 1.700975e-03 1.700975e-03 1.700975e-03 1.698126e-03 1.689763e-03 1.677390e-03 1.677390e-03 1.677390e-03 1.677390e-03 1.677390e-03 1.668134e-03 1.668134e-03 1.664395e-03 1.664395e-03 1.653746e-03 1.653746e-03 1.653746e-03 1.653746e-03 1.653746e-03 1.653746e-03 1.653746e-03 1.653031e-03 1.652470e-03 1.652470e-03 1.652470e-03 1.652470e-03 1.652470e-03 1.652470e-03 1.652470e-03 1.629075e-03 1.629075e-03 1.629075e-03 1.629075e-03 1.629075e-03 1.629075e-03 1.629075e-03 1.629075e-03 1.629075e-03 1.626657e-03 1.626603e-03 1.626266e-03 1.626266e-03 1.626217e-03 1.626217e-03 1.626217e-03 1.626217e-03 1.626217e-03 1.626217e-03 1.608857e-03 1.608857e-03 1.608857e-03 1.608857e-03 1.596301e-03 1.580031e-03 1.580031e-03 1.577098e-03 1.577098e-03 1.577098e-03 1.558550e-03 1.558550e-03 1.558550e-03 1.558550e-03 1.558550e-03 1.558550e-03 1.558550e-03 1.558550e-03 1.558550e-03 1.558550e-03 1.556408e-03 1.556408e-03 1.556408e-03 1.556408e-03 1.556408e-03 1.556408e-03 1.556408e-03 1.556408e-03 1.556408e-03 1.556408e-03 1.556408e-03 1.556408e-03 1.556408e-03 1.556408e-03 1.556408e-03 1.556408e-03 1.556408e-03 1.556408e-03 1.556408e-03 1.556408e-03 1.556408e-03 1.556408e-03 1.556408e-03 1.556403e-03 1.547187e-03 1.547187e-03 1.547187e-03 1.547187e-03 1.545796e-03 1.545035e-03 1.545035e-03 1.544073e-03 1.544073e-03 1.544073e-03 1.544073e-03 1.544073e-03 1.544031e-03 1.543164e-03 1.541387e-03 1.541387e-03 1.541387e-03 1.541387e-03 1.541387e-03 1.541387e-03 1.541387e-03 1.531001e-03 1.531001e-03 1.531001e-03 1.531001e-03 1.531001e-03 1.531001e-03 1.523926e-03 1.523926e-03 1.523926e-03 1.519608e-03 1.519608e-03 1.519608e-03 1.519608e-03 1.519608e-03 1.519608e-03 1.507579e-03 1.507579e-03 1.507579e-03 1.507579e-03 1.507558e-03 1.507558e-03 1.507558e-03 1.503333e-03 1.503333e-03 1.503333e-03 1.503333e-03 1.503333e-03 1.492104e-03 1.491653e-03 1.491653e-03 1.491653e-03 1.491653e-03 1.491653e-03 1.491653e-03 1.491653e-03 1.491224e-03 1.491224e-03 1.490515e-03 1.490005e-03 1.490005e-03 1.490005e-03 1.490005e-03 1.490005e-03 1.490005e-03 1.490005e-03 1.489867e-03 1.489677e-03 1.489677e-03 1.489677e-03 1.489655e-03 1.489655e-03 1.489419e-03 1.488743e-03 1.488743e-03 1.487918e-03 1.487918e-03 1.487918e-03 1.487827e-03 1.487827e-03 1.487827e-03 1.487083e-03 1.487083e-03 1.486760e-03 1.475991e-03 1.475991e-03 1.475814e-03 1.475661e-03 1.475661e-03 1.469071e-03 1.469071e-03 1.469071e-03 1.464763e-03 1.457809e-03 1.457809e-03 1.457809e-03 1.457809e-03 1.457809e-03 1.457809e-03 1.457809e-03 1.457809e-03 1.452509e-03 1.452509e-03 1.452509e-03 1.452509e-03 1.448636e-03 1.448636e-03 1.448636e-03 1.448636e-03 1.448636e-03 1.448636e-03 1.448636e-03 1.448636e-03 1.448636e-03 1.448636e-03 1.448636e-03 1.448492e-03 1.448492e-03 1.448492e-03 1.445795e-03 1.445795e-03 1.445795e-03 1.434786e-03 1.434786e-03 1.434786e-03 1.434786e-03 1.434786e-03 1.434786e-03 1.428494e-03 1.428494e-03 1.428131e-03 1.428131e-03 1.428131e-03 1.428131e-03 1.426106e-03 1.426106e-03 1.426106e-03 1.426106e-03 1.409373e-03 1.409373e-03 1.399980e-03 1.398576e-03 1.398576e-03 1.389345e-03 1.389345e-03 1.362685e-03 1.345176e-03 1.345176e-03 1.345176e-03 1.345176e-03 1.345176e-03 1.344275e-03 1.341956e-03 1.341956e-03 1.334450e-03 1.325022e-03 1.325022e-03 1.325022e-03 1.325022e-03 1.325022e-03 1.325022e-03 1.316112e-03 1.316112e-03 1.316112e-03 1.316112e-03 1.316112e-03 1.316112e-03 1.315672e-03 1.296848e-03 1.296848e-03 1.282186e-03 1.282186e-03 1.282186e-03 1.282186e-03 1.265620e-03 1.265620e-03 1.265620e-03 1.265620e-03 1.213793e-03 1.206752e-03 1.206752e-03 1.206752e-03 1.206752e-03 1.206752e-03 1.173968e-03 1.173968e-03 1.173968e-03 1.150143e-03 1.150143e-03 1.150143e-03 1.150143e-03 1.150143e-03 1.150143e-03 1.141216e-03 1.141216e-03 1.141216e-03 1.141216e-03 1.141216e-03 1.141216e-03 1.141216e-03 1.141216e-03 1.141216e-03 1.141216e-03 1.140076e-03 1.126426e-03 1.126426e-03 1.126426e-03 1.122967e-03 1.122967e-03 1.122967e-03 1.122967e-03 1.118654e-03 1.118654e-03 1.118019e-03 1.118019e-03 1.118019e-03 1.118019e-03 1.118019e-03 1.115779e-03 1.115779e-03 1.115779e-03 1.115779e-03 1.115779e-03 1.115779e-03 1.115779e-03 1.115654e-03 1.115654e-03 1.115654e-03 1.115654e-03 1.115654e-03 1.115652e-03 1.115077e-03 1.113452e-03 1.113452e-03 1.113452e-03 1.113452e-03 1.113452e-03 1.113452e-03 1.110193e-03 1.110193e-03 1.110193e-03 1.110170e-03 1.110170e-03 1.110170e-03 1.110170e-03 1.108412e-03 1.108412e-03 1.108412e-03 1.106639e-03 1.095899e-03 1.093787e-03 1.093787e-03 1.092716e-03 1.092716e-03 1.092716e-03 1.092716e-03 1.071736e-03 1.071736e-03 1.069093e-03 1.069093e-03 1.069093e-03 1.068686e-03 1.068686e-03 1.068686e-03 1.068686e-03 1.068686e-03 1.068686e-03 1.068686e-03 1.068508e-03 1.068508e-03 1.068508e-03 1.068508e-03 1.068508e-03 1.068508e-03 1.068508e-03 1.068508e-03 1.068508e-03 1.068508e-03 1.068508e-03 1.068508e-03 1.068508e-03 1.068482e-03 1.067279e-03 1.067174e-03 1.067174e-03 1.067174e-03 1.067174e-03 1.061951e-03 1.061951e-03 1.056463e-03 1.056463e-03 1.056463e-03 1.056463e-03 1.056463e-03 1.056336e-03 1.056336e-03 1.056325e-03 1.056325e-03 1.056322e-03 1.056322e-03 1.056322e-03 1.055039e-03 1.055039e-03 1.055039e-03 1.055039e-03 1.055039e-03 1.055039e-03 1.049191e-03 1.049191e-03 1.049191e-03 1.042702e-03 1.042702e-03 1.042702e-03 1.042702e-03 1.042702e-03 1.042702e-03 1.042702e-03 1.042702e-03 1.042702e-03 1.042702e-03 1.042702e-03 1.042702e-03 1.042702e-03 1.042185e-03 1.042185e-03 1.040586e-03 1.040586e-03 1.040586e-03 1.040586e-03 1.040586e-03 1.040586e-03 1.040586e-03 1.039802e-03 1.039802e-03 1.039802e-03 1.039802e-03 1.039802e-03 1.039802e-03 1.036842e-03 1.036668e-03 1.036668e-03 1.036668e-03 1.036668e-03 1.036668e-03 1.036668e-03 1.036668e-03 1.036668e-03 1.036668e-03 1.036668e-03 1.036668e-03 1.029914e-03 1.029914e-03 1.029914e-03 1.029914e-03 1.029914e-03 1.028082e-03 1.028022e-03 1.028022e-03 1.028022e-03 1.028022e-03 1.028022e-03 1.028022e-03 1.028022e-03 1.028022e-03 1.028022e-03 1.028022e-03 1.028022e-03 1.028022e-03 1.027859e-03 1.027859e-03 1.027806e-03 1.027806e-03 1.027805e-03 1.027805e-03 1.027805e-03 1.023986e-03 1.023986e-03 1.023986e-03 1.023986e-03 1.023986e-03 1.023986e-03 1.023986e-03 1.023986e-03 1.023986e-03 1.023403e-03 1.023403e-03 1.023403e-03 1.023403e-03 1.023403e-03 1.023403e-03 1.023403e-03 1.022902e-03 1.022902e-03 1.022902e-03 1.020928e-03 1.020928e-03 1.020928e-03 1.020928e-03 1.020928e-03 1.020928e-03 1.020928e-03 1.020928e-03 1.020928e-03 1.020928e-03 1.020928e-03 1.020928e-03 1.020928e-03 1.020928e-03 1.019821e-03 1.019821e-03 1.018085e-03 1.018085e-03 1.018085e-03 1.018085e-03 1.017811e-03 1.017811e-03 1.017811e-03 1.017811e-03 1.017811e-03 1.014584e-03 1.014584e-03 1.014584e-03 1.014584e-03 1.014584e-03 1.014584e-03 1.013371e-03 1.013371e-03 1.013371e-03 1.013371e-03 1.013371e-03 1.013371e-03 1.013371e-03 1.013371e-03 1.013371e-03 1.013371e-03 1.013371e-03 1.013087e-03 1.013014e-03 1.013014e-03 1.013014e-03 1.013014e-03 1.013014e-03 1.008148e-03 1.008148e-03 1.008148e-03 1.008148e-03 1.007806e-03 1.004548e-03 1.002861e-03 1.002861e-03 1.002861e-03 1.002861e-03 9.999227e-04 9.993524e-04 9.993524e-04 9.993524e-04 9.993524e-04 9.993524e-04 9.993524e-04 9.993524e-04 9.993524e-04 
6.843857e+04 1.675223e+04 5.342490e-01 5.323058e-01 4.293868e-01 3.754829e-01 3.254470e-01 3.045392e-01 2.779032e-01 2.779032e-01 2.726134e-01 2.506629e-01 2.497424e-01 2.497061e-01 2.497061e-01 2.417332e-01 2.385087e-01 2.367523e-01 2.361997e-01 2.334796e-01 2.334796e-01 2.334796e-01 2.310517e-01 2.310517e-01 2.310517e-01 2.301974e-01 2.301974e-01 2.290803e-01 2.277039e-01 2.269486e-01 2.260635e-01 2.242296e-01 2.231621e-01 2.228906e-01 2.228628e-01 2.228628e-01 2.228628e-01 2.228628e-01 2.228628e-01 2.228628e-01 2.228628e-01 2.228628e-01 2.228628e-01 2.228628e-01 2.228628e-01 2.228628e-01 2.228625e-01 2.228625e-01 2.228623e-01 2.228614e-01 2.228614e-01 2.228614e-01 2.228614e-01 2.228614e-01 2.228614e-01 2.228614e-01 2.228614e-01 2.228614e-01 2.228614e-01 2.228614e-01 2.228614e-01 2.228614e-01 2.228614e-01 2.228614e-01 2.228614e-01 2.228614e-01 2.228614e-01 2.228614e-01 2.228614e-01 2.228614e-01 2.228614e-01 2.228614e-01 2.228614e-01 2.228614e-01 2.228614e-01 2.228614e-01 2.228614e-01 2.228614e-01 2.228614e-01 2.228614e-01 2.228614e-01 2.228614e-01 2.228614e-01 2.228614e-01 2.228614e-01 2.228614e-01 2.228614e-01 2.228614e-01 2.228614e-01 2.228614e-01 2.228614e-01 2.228614e-01 2.228614e-01 2.228614e-01 2.228614e-01 2.228614e-01 2.228614e-01 2.228614e-01 2.228614e-01 2.228614e-01 2.228614e-01 2.228614e-01 2.228614e-01 2.228614e-01 2.228614e-01 2.228614e-01 2.228614e-01 2.228614e-01 2.228614e-01 2.228614e-01 2.228614e-01 2.228614e-01 2.228614e-01 2.228614e-01 2.228614e-01 2.228614e-01 2.228614e-01 2.228614e-01 2.228614e-01 2.228614e-01 2.228614e-01 2.228614e-01 2.228614e-01 2.228614e-01 2.228614e-01 2.228614e-01 2.228614e-01 2.228614e-01 2.228614e-01 2.228614e-01 2.228614e-01 2.228614e-01 2.228614e-01 2.228614e-01 2.228614e-01 2.228614e-01 2.228614e-01 2.228614e-01 2.228614e-01 2.228614e-01 2.228614e-01 2.228614e-01 2.228614e-01 2.228614e-01 2.228614e-01 2.228614e-01 2.228614e-01 2.228614e-01 2.228614e-01 2.228614e-01 2.228614e-01 2.228614e-01 2.228614e-01 2.228614e-01 2.228614e-01 2.228614e-01 2.228614e-01 2.228614e-01 2.228614e-01 2.228614e-01 2.228614e-01 2.228614e-01 2.228614e-01 2.228614e-01 2.228614e-01 2.228614e-01 2.228614e-01 2.228614e-01 2.228614e-01 2.228614e-01 2.228614e-01 2.228614e-01 2.228614e-01 2.228614e-01 2.228614e-01 2.228614e-01 2.228614e-01 2.228614e-01 2.228614e-01 2.228614e-01 2.228614e-01 2.228614e-01 2.228614e-01 2.228614e-01 2.228614e-01 2.228614e-01 2.228614e-01 2.228614e-01 2.228614e-01 2.228614e-01 2.228614e-01 2.228614e-01 2.228614e-01 2.228614e-01 2.228614e-01 2.228614e-01 2.228614e-01 2.228614e-01 2.228614e-01 2.228614e-01 2.228614e-01 2.228614e-01 2.228614e-01 2.228614e-01 2.228614e-01 2.228614e-01 2.228614e-01 2.228614e-01 2.228614e-01 2.228614e-01 2.228614e-01 2.228614e-01 2.228614e-01 2.228614e-01 2.228614e-01 2.228614e-01 2.228614e-01 2.228614e-01 2.228614e-01 2.228614e-01 2.228614e-01 2.228614e-01 2.228614e-01 2.228614e-01 2.228614e-01 2.228614e-01 2.228614e-01 2.228614e-01 2.228614e-01 2.228614e-01 2.228614e-01 2.228614e-01 2.228614e-01 2.228614e-01 2.228614e-01 2.228614e-01 2.228614e-01 2.228614e-01 2.228614e-01 2.228614e-01 2.228614e-01 2.228614e-01 2.228614e-01 2.228614e-01 2.228614e-01 2.228614e-01 2.228614e-01 2.228614e-01 2.228614e-01 2.228614e-01 2.228614e-01 2.228614e-01 2.228614e-01 2.228614e-01 2.228614e-01 2.228614e-01 2.228614e-01 2.228614e-01 2.228614e-01 2.228614e-01 2.228614e-01 2.228614e-01 2.228614e-01 2.228614e-01 2.228614e-01 2.228614e-01 2.228614e-01 2.228614e-01 2.228614e-01 2.228614e-01 2.228614e-01 2.228614e-01 2.228614e-01 2.228614e-01 2.228614e-01 2.228614e-01 2.228614e-01 2.228614e-01 2.228614e-01 2.228614e-01 2.228614e-01 2.228614e-01 2.228614e-01 2.228614e-01 2.228614e-01 2.228614e-01 2.228614e-01 2.228614e-01 2.228614e-01 2.228614e-01 2.228614e-01 2.228614e-01 2.228614e-01 2.228614e-01 2.228614e-01 2.228614e-01 2.228614e-01 2.228614e-01 2.228614e-01 2.228614e-01 2.228614e-01 2.228614e-01 2.228614e-01 2.228614e-01 2.228614e-01 2.228614e-01 2.228614e-01 2.228614e-01 2.228614e-01 2.228614e-01 2.228614e-01 2.228614e-01 2.228614e-01 2.228614e-01 2.228614e-01 2.228614e-01 2.228614e-01 2.228614e-01 2.228614e-01 2.228614e-01 2.228614e-01 2.228614e-01 2.228614e-01 2.228614e-01 2.228614e-01 2.228614e-01 2.228614e-01 2.228614e-01 2.228614e-01 2.228614e-01 2.228614e-01 2.228614e-01 2.228614e-01 2.228614e-01 2.228614e-01 2.228614e-01 2.228614e-01 2.228614e-01 2.228614e-01 2.228614e-01 2.228614e-01 2.228614e-01 2.228614e-01 2.228614e-01 2.228614e-01 2.228614e-01 2.228614e-01 2.228614e-01 2.228614e-01 2.228614e-01 2.228614e-01 2.228614e-01 2.228614e-01 2.228614e-01 2.228614e-01 2.228614e-01 2.228614e-01 2.228614e-01 2.228614e-01 2.228614e-01 2.228614e-01 2.228614e-01 2.228614e-01 2.228614e-01 2.228614e-01 2.228614e-01 2.228614e-01 2.228614e-01 2.228614e-01 2.228614e-01 2.228614e-01 2.228614e-01 2.228614e-01 2.228614e-01 2.228614e-01 2.228614e-01 2.228614e-01 2.228614e-01 2.228614e-01 2.228614e-01 2.228614e-01 2.228614e-01 2.228614e-01 2.228614e-01 2.228614e-01 2.228614e-01 2.228614e-01 2.228614e-01 2.228614e-01 2.228614e-01 2.228614e-01 2.228614e-01 2.228614e-01 2.228614e-01 2.228614e-01 2.228614e-01 2.228614e-01 2.228614e-01 2.228614e-01 2.228614e-01 2.228614e-01 2.228614e-01 2.228614e-01 2.228614e-01 2.228614e-01 2.228614e-01 2.228614e-01 2.228614e-01 2.228614e-01 2.228614e-01 2.228614e-01 2.228614e-01 2.228614e-01 2.228614e-01 2.228614e-01 2.228614e-01 2.228614e-01 2.228614e-01 2.228614e-01 2.228614e-01 2.228614e-01 2.228614e-01 2.228614e-01 2.228614e-01 2.228614e-01 2.228614e-01 2.228614e-01 2.228614e-01 2.228614e-01 2.228614e-01 2.228614e-01 2.228614e-01 2.228614e-01 2.228614e-01 2.228614e-01 2.228614e-01 2.228614e-01 2.228614e-01 2.228614e-01 2.228614e-01 2.228614e-01 2.228614e-01 2.228614e-01 2.228614e-01 2.228614e-01 2.228614e-01 2.228614e-01 2.228614e-01 2.228614e-01 2.228614e-01 2.228614e-01 2.228614e-01 2.228614e-01 2.228614e-01 2.228614e-01 2.228614e-01 2.228614e-01 2.228614e-01 2.228614e-01 2.228614e-01 2.228614e-01 2.228614e-01 2.228614e-01 2.228614e-01 2.228614e-01 2.228614e-01 2.228614e-01 2.228614e-01 2.228614e-01 2.228614e-01 2.228614e-01 2.228614e-01 2.228614e-01 2.228614e-01 2.228614e-01 2.228614e-01 2.228614e-01 2.228614e-01 2.228614e-01 2.228614e-01 2.228614e-01 2.228614e-01 2.228614e-01 2.228614e-01 2.228614e-01 2.228614e-01 2.228614e-01 2.228614e-01 2.228614e-01 2.228614e-01 2.228614e-01 2.228614e-01 2.228614e-01 2.228614e-01 2.228614e-01 2.228614e-01 2.228614e-01 2.228614e-01 2.228614e-01 2.228614e-01 2.228614e-01 2.228614e-01 2.228614e-01 2.228614e-01 2.228614e-01 2.228614e-01 2.228614e-01 2.228614e-01 2.228614e-01 2.228614e-01 2.228614e-01 2.228614e-01 2.228614e-01 2.228614e-01 2.228614e-01 2.228614e-01 2.228614e-01 2.228614e-01 2.228614e-01 2.228614e-01 2.228614e-01 2.228614e-01 2.228614e-01 2.228614e-01 2.228614e-01 2.228614e-01 2.228614e-01 2.228614e-01 2.228614e-01 2.228614e-01 2.228614e-01 2.228614e-01 2.228614e-01 2.228614e-01 2.228614e-01 2.228614e-01 2.228614e-01 2.228614e-01 2.228614e-01 2.228614e-01 2.228614e-01 2.228614e-01 2.228614e-01 2.228614e-01 2.228614e-01 2.228614e-01 2.228614e-01 2.228614e-01 2.228614e-01 2.228614e-01 2.228614e-01 2.228614e-01 2.228614e-01 2.228614e-01 2.228614e-01 2.228614e-01 2.228614e-01 2.228614e-01 2.228614e-01 2.228614e-01 2.228614e-01 2.228614e-01 2.228614e-01 2.228614e-01 2.228614e-01 2.228614e-01 2.228614e-01 2.228614e-01 2.228614e-01 2.228614e-01 2.228614e-01 2.228614e-01 2.228614e-01 2.228614e-01 2.228614e-01 2.228614e-01 2.228614e-01 2.228614e-01 2.228614e-01 2.228614e-01 2.228614e-01 2.228614e-01 2.228614e-01 2.228614e-01 2.228614e-01 2.228614e-01 2.228614e-01 2.228614e-01 2.228614e-01 2.228614e-01 2.228614e-01 2.228614e-01 2.228614e-01 2.228614e-01 2.228614e-01 2.228614e-01 2.228614e-01 2.228614e-01 2.228614e-01 2.228614e-01 2.228614e-01 2.228614e-01 2.228614e-01 2.228614e-01 2.228614e-01 2.228614e-01 2.228614e-01 2.228614e-01 2.228614e-01 2.228614e-01 2.228614e-01 2.228614e-01 2.228614e-01 2.228614e-01 2.228614e-01 2.228614e-01 2.228614e-01 2.228614e-01 2.228614e-01 2.228614e-01 2.228614e-01 2.228614e-01 2.228614e-01 2.228614e-01 2.228614e-01 2.228614e-01 2.228614e-01 2.228614e-01 2.228614e-01 2.228614e-01 2.228614e-01 2.228614e-01 2.228614e-01 2.228614e-01 2.228614e-01 2.228614e-01 2.228614e-01 2.228614e-01 2.228614e-01 2.228614e-01 2.228614e-01 2.228614e-01 2.228614e-01 2.228614e-01 2.228614e-01 2.228614e-01 2.228614e-01 2.228614e-01 2.228614e-01 2.228614e-01 2.228614e-01 2.228614e-01 2.228614e-01 2.228614e-01 2.228614e-01 2.228614e-01 2.228614e-01 2.228614e-01 2.228614e-01 2.228614e-01 2.228614e-01 2.228614e-01 2.228614e-01 2.228614e-01 2.228614e-01 2.228614e-01 2.228614e-01 2.228614e-01 2.228614e-01 2.228614e-01 2.228614e-01 2.228614e-01 2.228614e-01 2.228614e-01 2.228614e-01 2.228614e-01 2.228614e-01 2.228614e-01 2.228614e-01 2.228614e-01 2.228614e-01 2.228614e-01 2.228614e-01 2.228614e-01 2.228614e-01 2.228614e-01 2.228614e-01 2.228614e-01 2.228614e-01 2.228614e-01 2.228614e-01 2.228614e-01 2.228614e-01 2.228614e-01 2.228614e-01 2.228614e-01 2.228614e-01 2.228614e-01 2.228614e-01 2.228614e-01 2.228614e-01 2.228614e-01 2.228614e-01 2.228614e-01 2.228614e-01 2.228614e-01 2.228614e-01 2.228614e-01 2.228614e-01 2.228614e-01 2.228614e-01 2.228614e-01 2.228614e-01 2.228614e-01 2.228614e-01 2.228614e-01 2.228614e-01 2.228614e-01 2.228614e-01 2.228614e-01 2.228614e-01 2.228614e-01 2.228614e-01 2.228614e-01 2.228614e-01 2.228614e-01 2.228614e-01 2.228614e-01 2.228614e-01 2.228614e-01 2.228614e-01 2.228614e-01 2.228614e-01 2.228614e-01 2.228614e-01 2.228614e-01 2.228614e-01 2.228614e-01 2.228614e-01 2.228614e-01 2.228614e-01 2.228614e-01 2.228614e-01 2.228614e-01 2.228614e-01 2.228614e-01 2.228614e-01 2.228614e-01 2.228614e-01 2.228614e-01 2.228614e-01 2.228614e-01 2.228614e-01 2.228614e-01 2.228614e-01 2.228614e-01 2.228614e-01 2.228614e-01 2.228614e-01 2.228614e-01 2.228614e-01 2.228614e-01 2.228614e-01 2.228614e-01 2.228614e-01 2.228614e-01 2.228614e-01 2.228614e-01 2.228614e-01 2.228614e-01 2.228614e-01 2.228614e-01 2.228614e-01 2.228614e-01 2.228614e-01 2.228614e-01 2.228614e-01 2.228614e-01 2.228614e-01 2.228614e-01 2.228614e-01 2.228614e-01 2.228614e-01 2.228614e-01 2.228614e-01 2.228614e-01 2.228614e-01 2.228614e-01 2.228614e-01 2.228614e-01 2.228614e-01 2.228614e-01 2.228614e-01 2.228614e-01 2.228614e-01 2.228614e-01 2.228614e-01 2.228614e-01 2.228614e-01 2.228614e-01 2.228614e-01 2.228614e-01 2.228614e-01 2.228614e-01 2.228614e-01 2.228614e-01 2.228614e-01 2.228614e-01 2.228614e-01 2.228614e-01 2.228614e-01 2.228614e-01 2.228614e-01 2.228614e-01 2.228614e-01 2.228614e-01 2.228614e-01 2.228614e-01 2.228614e-01 2.228614e-01 2.228614e-01 2.228614e-01 2.228614e-01 2.228614e-01 2.228614e-01 2.228614e-01 2.228614e-01 2.228614e-01 2.228614e-01 2.228614e-01 2.228614e-01 2.228614e-01 2.228614e-01 2.228614e-01 2.228614e-01 2.228614e-01 2.228614e-01 2.228614e-01 2.228614e-01 2.228614e-01 2.228614e-01 2.228614e-01 2.228614e-01 2.228614e-01 2.228614e-01 2.228614e-01 2.228614e-01 2.228614e-01 2.228614e-01 2.228614e-01 2.228614e-01 2.228614e-01 2.228614e-01 2.228614e-01 2.228614e-01 2.228614e-01 2.228614e-01 2.228614e-01 2.228614e-01 2.228614e-01 2.228614e-01 2.228614e-01 2.228614e-01 2.228614e-01 2.228614e-01 2.228614e-01 2.228614e-01 2.228614e-01 2.228614e-01 2.228614e-01 2.228614e-01 2.228614e-01 2.228614e-01 2.228614e-01 2.228614e-01 2.228614e-01 2.228614e-01 2.228614e-01 2.228614e-01 2.228614e-01 2.228614e-01 2.228614e-01 2.228614e-01 2.228614e-01 2.228614e-01 2.228614e-01 2.228614e-01 2.228614e-01 2.228614e-01 2.228614e-01 2.228614e-01 2.228614e-01 2.228614e-01 2.228614e-01 2.228614e-01 2.228614e-01 2.228614e-01 2.228614e-01 2.228614e-01 2.228614e-01 2.228614e-01 2.228614e-01 2.228614e-01 2.228614e-01 2.228614e-01 2.228614e-01 2.228614e-01 2.228614e-01 2.228614e-01 2.228614e-01 2.228614e-01 2.228614e-01 2.228614e-01 2.228614e-01 2.228614e-01 2.228614e-01 2.228614e-01 2.228614e-01 2.228614e-01 2.228614e-01 2.228614e-01 2.228614e-01 2.228614e-01 2.228614e-01 2.228614e-01 2.228614e-01 2.228614e-01 2.228614e-01 2.228614e-01 2.228614e-01 2.228614e-01 2.228614e-01 2.228614e-01 2.228614e-01 2.228614e-01 2.228614e-01 2.228614e-01 2.228614e-01 2.228614e-01 2.228614e-01 2.228614e-01 2.228614e-01 2.228614e-01 2.228614e-01 2.228614e-01 2.228614e-01 2.228614e-01 2.228614e-01 2.228614e-01 2.228614e-01 2.228614e-01 2.228614e-01 2.228614e-01 2.228614e-01 2.228614e-01 2.228614e-01 2.228614e-01 2.228614e-01 2.228614e-01 2.228614e-01 2.228614e-01 2.228614e-01 2.228614e-01 2.228614e-01 2.228614e-01 2.228614e-01 2.228614e-01 2.228614e-01 2.228614e-01 2.228614e-01 2.228614e-01 2.228614e-01 2.228614e-01 2.228614e-01 2.228614e-01 2.228614e-01 2.228614e-01 2.228614e-01 2.228614e-01 2.228614e-01 2.228614e-01 2.228614e-01 2.228614e-01 2.228614e-01 2.228614e-01 2.228614e-01 2.228614e-01 2.228614e-01 2.228614e-01 2.228614e-01 2.228614e-01 2.228614e-01 2.228614e-01 2.228614e-01 2.228614e-01 2.228614e-01 2.228614e-01 2.228614e-01 2.228614e-01 2.228614e-01 
