# Supplementary material for: A comparative study of the performance of ten metaheuristic algorithms for parameter estimation of solar photovoltaic models
Source: PeerJ Comput Sci. 2025 Jan 27;11:e2646. doi: 10.7717/peerj-cs.2646 (PMC11784897; doi:10.7717/peerj-cs.2646)
Supplement: Supplemental Information 2 — The code includes the third-party data used during the experiments. [file peerj-cs-11-2646-s002.zip › Matlab Code/A1/3_1000_100_record_FEs.data]

10723895
10724289
10723883
10723207
10723857
10724277
10723703
10723791
10724181
10724175
10723771
10723623
10724043
10723579
10723977
10723803
10723755
10723331
10723813
10723785
10723687
10724081
10723883
10723197
10723353
10723425
10723613
10723801
10724021
10723959
