# Supplementary material for: A comparative study of the performance of ten metaheuristic algorithms for parameter estimation of solar photovoltaic models
Source: PeerJ Comput Sci. 2025 Jan 27;11:e2646. doi: 10.7717/peerj-cs.2646 (PMC11784897; doi:10.7717/peerj-cs.2646)
Supplement: Supplemental Information 2 — The code includes the third-party data used during the experiments. [file peerj-cs-11-2646-s002.zip › Matlab Code/A1/3_1000_100_times.data]

4.810398e+01
4.786838e+01
4.778852e+01
4.786678e+01
4.771383e+01
4.776820e+01
4.770601e+01
4.760098e+01
4.821742e+01
4.777684e+01
4.783192e+01
4.774978e+01
4.783872e+01
4.774677e+01
4.780343e+01
4.779279e+01
4.784086e+01
4.776649e+01
4.780138e+01
4.762015e+01
4.816771e+01
4.782363e+01
4.781688e+01
4.777394e+01
4.773459e+01
4.763216e+01
4.781080e+01
4.771343e+01
4.782307e+01
4.768540e+01
