# Supplementary material for: A comparative study of the performance of ten metaheuristic algorithms for parameter estimation of solar photovoltaic models
Source: PeerJ Comput Sci. 2025 Jan 27;11:e2646. doi: 10.7717/peerj-cs.2646 (PMC11784897; doi:10.7717/peerj-cs.2646)
Supplement: Supplemental Information 2 — The code includes the third-party data used during the experiments. [file peerj-cs-11-2646-s002.zip › Matlab Code/A1/3_1000_30_best_solutions.data]

0.8368199526 0.0000000000 0.0000000000 0.0000000000 0.0000000000 1.1489123259 1.0118403957 1.9773163436 1.9611207689 
0.8368199499 0.0000000000 0.0000000000 0.0000000000 0.0000000000 1.1489123306 1.0684567576 1.9935041912 1.9029276256 
0.8368199569 0.0000000000 0.0000000000 0.0000000000 0.0000000000 1.1489123147 1.1342327771 1.9524252922 2.0000000000 
0.8368199536 0.0000000000 0.0000000000 0.0000000000 0.0000000000 1.1489123233 1.6653037879 1.9664660168 1.0375620213 
0.8368199500 0.0000000000 0.0000000000 0.0000000000 0.0000000000 1.1489123244 1.9630013910 1.6117550161 1.9124787894 
0.8368199521 0.0000000000 0.0000000000 0.0000000000 0.0000000000 1.1489123233 1.1957342622 1.0241879784 1.8993060779 
0.8368199522 0.0000000000 0.0000000000 0.0000000000 0.0000000000 1.1489123260 1.8964136993 1.9850987785 1.5566369209 
0.8368199566 0.0000000000 0.0000000000 0.0000000000 0.0000000000 1.1489123009 1.0775488856 1.0000000000 1.9583500620 
0.8368199460 0.0000000000 0.0000000000 0.0000000000 0.0000000000 1.1489123315 1.9186920335 1.9180053783 1.9999999700 
0.8368199511 0.0000000000 0.0000000000 0.0000000000 0.0000000000 1.1489123180 1.9999871438 1.6941434134 1.0057033648 
0.8368199546 0.0000000000 0.0000000000 0.0000000000 0.0000000000 1.1489123162 1.7365678094 1.3318695030 1.8289878385 
0.8368199570 0.0000000000 0.0000000000 0.0000000000 0.0000000000 1.1489122950 1.2441741572 1.0011047655 1.9938737790 
0.8368199525 0.0000000000 0.0000000000 0.0000000000 0.0000000000 1.1489123112 1.4597850829 1.9068840520 1.6664211285 
0.8368199603 0.0000000000 0.0000000000 0.0000000000 0.0000000000 1.1489123004 1.9230765844 1.3354583892 1.9805966362 
0.8368199509 0.0000000000 0.0000000000 0.0000000000 0.0000000000 1.1489123274 1.4337390367 1.0012170597 1.9855178731 
0.8368199499 0.0000000000 0.0000000000 0.0000000000 0.0000000000 1.1489123260 1.0380540993 1.0000000000 1.0415807879 
0.8368199534 0.0000000000 0.0000000000 0.0000000000 0.0000000000 1.1489123136 1.7646367419 1.0000000000 1.5402760298 
0.8368199535 0.0000000000 0.0000000000 0.0000000000 0.0000000000 1.1489123148 1.0000000000 1.0115180824 1.9004321895 
0.8368199586 0.0000000000 0.0000000000 0.0000000000 0.0000000000 1.1489122952 1.4073630860 1.8465542814 1.0000000000 
0.8368199523 0.0000000000 0.0000000000 0.0000000000 0.0000000000 1.1489123252 1.9990742848 1.6740758007 1.9568586349 
0.8368199539 0.0000000000 0.0000000000 0.0000000000 0.0000000000 1.1489123103 1.8544553198 1.0692398841 1.6501725796 
0.7596772060 0.0000000000 0.0000000000 0.0000007529 0.0325382581 96.3670742815 1.3409549563 1.5838059052 1.5717444182 
0.8368199528 0.0000000000 0.0000000000 0.0000000000 0.0000000000 1.1489123202 2.0000000000 1.9055558439 1.0112134898 
0.8368199553 0.0000000000 0.0000000000 0.0000000000 0.0000000000 1.1489123055 1.8377489822 1.9920478284 1.0492363804 
0.8368199556 0.0000000000 0.0000000000 0.0000000000 0.0000000000 1.1489123099 2.0000000000 1.8983474760 1.2328072865 
0.8368199543 0.0000000000 0.0000000000 0.0000000000 0.0000000000 1.1489123160 1.0083411706 1.0294925944 2.0000000000 
0.8368199567 0.0000000000 0.0000000000 0.0000000000 0.0000000000 1.1489123079 1.9772137649 1.9990483170 1.8442557173 
0.8368199509 0.0000000000 0.0000000000 0.0000000000 0.0000000000 1.1489123230 1.9348673449 1.0359617630 1.9815446505 
0.8368199566 0.0000000000 0.0000000000 0.0000000000 0.0000000000 1.1489123045 1.9281630242 1.9656036836 1.7837416346 
0.8368199545 0.0000000000 0.0000000000 0.0000000000 0.0000000000 1.1489123154 1.0000000000 1.0000000000 1.0237569160 
