# Supplementary material for: A comparative study of the performance of ten metaheuristic algorithms for parameter estimation of solar photovoltaic models
Source: PeerJ Comput Sci. 2025 Jan 27;11:e2646. doi: 10.7717/peerj-cs.2646 (PMC11784897; doi:10.7717/peerj-cs.2646)
Supplement: Supplemental Information 2 — The code includes the third-party data used during the experiments. [file peerj-cs-11-2646-s002.zip › Matlab Code/A1/3_1000_30_record_FEs.data]

1120031
1119961
1120105
1120203
1119939
1120103
1119675
1120169
1119949
1120157
1119527
1119819
1119957
1120079
1119745
1119711
1119863
1119785
1119899
1119993
1119979
1119869
1120037
1120155
1119835
1119911
1119955
1119691
1120023
1120143
