# Supplementary material for: A comparative study of the performance of ten metaheuristic algorithms for parameter estimation of solar photovoltaic models
Source: PeerJ Comput Sci. 2025 Jan 27;11:e2646. doi: 10.7717/peerj-cs.2646 (PMC11784897; doi:10.7717/peerj-cs.2646)
Supplement: Supplemental Information 2 — The code includes the third-party data used during the experiments. [file peerj-cs-11-2646-s002.zip › Matlab Code/A1/3_1000_30_times.data]

5.202276e+00
5.020749e+00
5.032020e+00
5.030682e+00
5.078245e+00
5.070008e+00
5.151428e+00
5.062568e+00
5.080598e+00
5.083257e+00
5.062208e+00
5.086541e+00
5.068674e+00
5.079823e+00
5.073439e+00
5.067580e+00
5.104127e+00
5.059552e+00
5.065607e+00
5.027697e+00
5.031237e+00
5.032812e+00
5.068982e+00
5.030818e+00
5.056379e+00
5.076342e+00
5.086606e+00
5.049961e+00
5.063258e+00
5.032159e+00
