# Supplementary material for: A comparative study of the performance of ten metaheuristic algorithms for parameter estimation of solar photovoltaic models
Source: PeerJ Comput Sci. 2025 Jan 27;11:e2646. doi: 10.7717/peerj-cs.2646 (PMC11784897; doi:10.7717/peerj-cs.2646)
Supplement: Supplemental Information 2 — The code includes the third-party data used during the experiments. [file peerj-cs-11-2646-s002.zip › Matlab Code/A1/3_1000_50_best_solutions.data]

0.8368199525 0.0000000000 0.0000000000 0.0000000000 0.0000000000 1.1489123198 1.3941231038 1.6196987430 1.7398556000 
0.8368199533 0.0000000000 0.0000000000 0.0000000000 0.0000000000 1.1489123138 1.9437965433 1.0136238916 1.0014908408 
0.8368199543 0.0000000000 0.0000000000 0.0000000000 0.0000000000 1.1489123138 1.1530812195 1.9503255800 1.9637360843 
0.8368199531 0.0000000000 0.0000000000 0.0000000000 0.0000000000 1.1489123137 1.7270363390 1.6725001680 1.8049947165 
0.8368199550 0.0000000000 0.0000000000 0.0000000000 0.0000000000 1.1489123137 1.0638876538 1.0000000000 1.3299107103 
0.7602679500 0.0000000000 0.0000005399 0.0000000000 0.0343146639 85.6808519884 2.0000000000 1.5346369850 1.2035781640 
0.7596284375 0.0000000000 0.0000005200 0.0000000000 0.0345751520 100.0000000000 1.0021508646 1.5304741757 1.0158002955 
0.8368199519 0.0000000000 0.0000000000 0.0000000000 0.0000000000 1.1489123218 1.0145326164 1.8273532567 1.9863372178 
0.8368199519 0.0000000000 0.0000000000 0.0000000000 0.0000000000 1.1489123184 1.0820045515 1.4802215857 1.0739076089 
0.8368199554 0.0000000000 0.0000000000 0.0000000000 0.0000000000 1.1489123124 1.9786191888 1.7736434176 1.9837651705 
0.8368199532 0.0000000000 0.0000000000 0.0000000000 0.0000000000 1.1489123087 1.9933992347 1.2082449994 1.9982865389 
0.8368199547 0.0000000000 0.0000000000 0.0000000000 0.0000000000 1.1489123148 1.7524354283 2.0000000000 1.4499285372 
0.7599348316 0.0000000000 0.0000000000 0.0000005766 0.0341030767 96.5582214261 1.0182783946 1.6937526966 1.5417586692 
0.7600285113 0.0000000000 0.0000000000 0.0000006577 0.0333527391 99.9399220621 1.9314337632 1.0000000000 1.5562939773 
0.7597526460 0.0000000000 0.0000000000 0.0000004750 0.0349360405 86.5477988156 1.0000000000 1.4937552832 1.5208521002 
0.7598024485 0.0000000000 0.0000000000 0.0000005639 0.0342472752 99.9797565143 1.8188762351 1.7007551208 1.5393620838 
0.8368199507 0.0000000000 0.0000000000 0.0000000000 0.0000000000 1.1489123215 1.8768574468 2.0000000000 1.6593486863 
0.7631127624 0.0000139277 0.0000000000 0.0000000000 0.0000000000 23.0036851267 2.0000000000 1.8198147990 1.7644131449 
0.7600388055 0.0000005566 0.0000000000 0.0000000000 0.0342499590 100.0000000000 1.5378265926 1.1416689439 1.9999997313 
0.8368199535 0.0000000000 0.0000000000 0.0000000000 0.0000000000 1.1489123135 2.0000000000 1.9595833008 1.8649032733 
0.8368199554 0.0000000000 0.0000000000 0.0000000000 0.0000000000 1.1489123112 1.8440815834 1.9625013587 2.0000000000 
0.8368199519 0.0000000000 0.0000000000 0.0000000000 0.0000000000 1.1489123195 1.9466147225 1.5674652568 1.0112127415 
0.8368199577 0.0000000000 0.0000000000 0.0000000000 0.0000000000 1.1489122984 1.0072663649 1.0127733312 1.0000000000 
0.8368199545 0.0000000000 0.0000000000 0.0000000000 0.0000000000 1.1489123139 1.9071081167 1.3108588444 1.8178347359 
0.8368199528 0.0000000000 0.0000000000 0.0000000000 0.0000000000 1.1489123177 1.8926551286 1.5879754771 1.9780487751 
0.8368199542 0.0000000000 0.0000000000 0.0000000000 0.0000000000 1.1489123113 1.9653341225 1.0057145264 1.8016746889 
0.8368199550 0.0000000000 0.0000000000 0.0000000000 0.0000000000 1.1489123109 1.9478204555 1.0748355692 1.0024792865 
0.8368199509 0.0000000000 0.0000000000 0.0000000000 0.0000000000 1.1489123263 1.7402611550 1.8519107599 1.7919213626 
0.8368199546 0.0000000000 0.0000000000 0.0000000000 0.0000000000 1.1489123165 1.9986098562 1.9746900117 1.0051105750 
0.8368199540 0.0000000000 0.0000000000 0.0000000000 0.0000000000 1.1489123143 1.9456141193 1.9999934448 1.8239521753 
