# Supplementary material for: A comparative study of the performance of ten metaheuristic algorithms for parameter estimation of solar photovoltaic models
Source: PeerJ Comput Sci. 2025 Jan 27;11:e2646. doi: 10.7717/peerj-cs.2646 (PMC11784897; doi:10.7717/peerj-cs.2646)
Supplement: Supplemental Information 2 — The code includes the third-party data used during the experiments. [file peerj-cs-11-2646-s002.zip › Matlab Code/A1/3_1000_50_conv_curves.data]

4.821191e+05 3.979919e+04 2.144079e+04 8.210430e+03 3.448318e-01 3.448318e-01 3.146353e-01 3.013325e-01 3.013325e-01 3.000625e-01 2.998973e-01 2.998973e-01 2.996137e-01 2.996136e-01 2.994012e-01 2.994012e-01 2.994012e-01 2.991531e-01 2.990855e-01 2.989978e-01 2.968715e-01 2.949871e-01 2.771694e-01 2.771694e-01 2.752924e-01 2.752924e-01 2.749722e-01 2.744721e-01 2.641326e-01 2.641326e-01 2.624287e-01 2.613769e-01 2.588276e-01 2.588276e-01 2.588276e-01 2.575062e-01 2.531075e-01 2.359966e-01 2.348216e-01 2.337615e-01 2.333313e-01 2.333313e-01 2.268233e-01 2.268233e-01 2.268233e-01 2.268233e-01 2.267259e-01 2.267259e-01 2.267259e-01 2.257922e-01 2.248341e-01 2.248341e-01 2.248341e-01 2.248341e-01 2.248341e-01 2.231584e-01 2.231584e-01 2.228883e-01 2.228883e-01 2.228660e-01 2.228660e-01 2.228660e-01 2.228650e-01 2.228650e-01 2.228647e-01 2.228615e-01 2.228615e-01 2.228614e-01 2.228614e-01 2.228614e-01 2.228614e-01 2.228614e-01 2.228614e-01 2.228614e-01 2.228614e-01 2.228614e-01 2.228614e-01 2.228614e-01 2.228614e-01 2.228614e-01 2.228614e-01 2.228614e-01 2.228614e-01 2.228614e-01 2.228614e-01 2.228614e-01 2.228614e-01 2.228614e-01 2.228614e-01 2.228614e-01 2.228614e-01 2.228614e-01 2.228614e-01 2.228614e-01 2.228614e-01 2.228614e-01 2.228614e-01 2.228614e-01 2.228614e-01 2.228614e-01 2.228614e-01 2.228614e-01 2.228614e-01 2.228614e-01 2.228614e-01 2.228614e-01 2.228614e-01 2.228614e-01 2.228614e-01 2.228614e-01 2.228614e-01 2.228614e-01 2.228614e-01 2.228614e-01 2.228614e-01 2.228614e-01 2.228614e-01 2.228614e-01 2.228614e-01 2.228614e-01 2.228614e-01 2.228614e-01 2.228614e-01 2.228614e-01 2.228614e-01 2.228614e-01 2.228614e-01 2.228614e-01 2.228614e-01 2.228614e-01 2.228614e-01 2.228614e-01 2.228614e-01 2.228614e-01 2.228614e-01 2.228614e-01 2.228614e-01 2.228614e-01 2.228614e-01 2.228614e-01 2.228614e-01 2.228614e-01 2.228614e-01 2.228614e-01 2.228614e-01 2.228614e-01 2.228614e-01 2.228614e-01 2.228614e-01 2.228614e-01 2.228614e-01 2.228614e-01 2.228614e-01 2.228614e-01 2.228614e-01 2.228614e-01 2.228614e-01 2.228614e-01 2.228614e-01 2.228614e-01 2.228614e-01 2.228614e-01 2.228614e-01 2.228614e-01 2.228614e-01 2.228614e-01 2.228614e-01 2.228614e-01 2.228614e-01 2.228614e-01 2.228614e-01 2.228614e-01 2.228614e-01 2.228614e-01 2.228614e-01 2.228614e-01 2.228614e-01 2.228614e-01 2.228614e-01 2.228614e-01 2.228614e-01 2.228614e-01 2.228614e-01 2.228614e-01 2.228614e-01 2.228614e-01 2.228614e-01 2.228614e-01 2.228614e-01 2.228614e-01 2.228614e-01 2.228614e-01 2.228614e-01 2.228614e-01 2.228614e-01 2.228614e-01 2.228614e-01 2.228614e-01 2.228614e-01 2.228614e-01 2.228614e-01 2.228614e-01 2.228614e-01 2.228614e-01 2.228614e-01 2.228614e-01 2.228614e-01 2.228614e-01 2.228614e-01 2.228614e-01 2.228614e-01 2.228614e-01 2.228614e-01 2.228614e-01 2.228614e-01 2.228614e-01 2.228614e-01 2.228614e-01 2.228614e-01 2.228614e-01 2.228614e-01 2.228614e-01 2.228614e-01 2.228614e-01 2.228614e-01 2.228614e-01 2.228614e-01 2.228614e-01 2.228614e-01 2.228614e-01 2.228614e-01 2.228614e-01 2.228614e-01 2.228614e-01 2.228614e-01 2.228614e-01 2.228614e-01 2.228614e-01 2.228614e-01 2.228614e-01 2.228614e-01 2.228614e-01 2.228614e-01 2.228614e-01 2.228614e-01 2.228614e-01 2.228614e-01 2.228614e-01 2.228614e-01 2.228614e-01 2.228614e-01 2.228614e-01 2.228614e-01 2.228614e-01 2.228614e-01 2.228614e-01 2.228614e-01 2.228614e-01 2.228614e-01 2.228614e-01 2.228614e-01 2.228614e-01 2.228614e-01 2.228614e-01 2.228614e-01 2.228614e-01 2.228614e-01 2.228614e-01 2.228614e-01 2.228614e-01 2.228614e-01 2.228614e-01 2.228614e-01 2.228614e-01 2.228614e-01 2.228614e-01 2.228614e-01 2.228614e-01 2.228614e-01 2.228614e-01 2.228614e-01 2.228614e-01 2.228614e-01 2.228614e-01 2.228614e-01 2.228614e-01 2.228614e-01 2.228614e-01 2.228614e-01 2.228614e-01 2.228614e-01 2.228614e-01 2.228614e-01 2.228614e-01 2.228614e-01 2.228614e-01 2.228614e-01 2.228614e-01 2.228614e-01 2.228614e-01 2.228614e-01 2.228614e-01 2.228614e-01 2.228614e-01 2.228614e-01 2.228614e-01 2.228614e-01 2.228614e-01 2.228614e-01 2.228614e-01 2.228614e-01 2.228614e-01 2.228614e-01 2.228614e-01 2.228614e-01 2.228614e-01 2.228614e-01 2.228614e-01 2.228614e-01 2.228614e-01 2.228614e-01 2.228614e-01 2.228614e-01 2.228614e-01 2.228614e-01 2.228614e-01 2.228614e-01 2.228614e-01 2.228614e-01 2.228614e-01 2.228614e-01 2.228614e-01 2.228614e-01 2.228614e-01 2.228614e-01 2.228614e-01 2.228614e-01 2.228614e-01 2.228614e-01 2.228614e-01 2.228614e-01 2.228614e-01 2.228614e-01 2.228614e-01 2.228614e-01 2.228614e-01 2.228614e-01 2.228614e-01 2.228614e-01 2.228614e-01 2.228614e-01 2.228614e-01 2.228614e-01 2.228614e-01 2.228614e-01 2.228614e-01 2.228614e-01 2.228614e-01 2.228614e-01 2.228614e-01 2.228614e-01 2.228614e-01 2.228614e-01 2.228614e-01 2.228614e-01 2.228614e-01 2.228614e-01 2.228614e-01 2.228614e-01 2.228614e-01 2.228614e-01 2.228614e-01 2.228614e-01 2.228614e-01 2.228614e-01 2.228614e-01 2.228614e-01 2.228614e-01 2.228614e-01 2.228614e-01 2.228614e-01 2.228614e-01 2.228614e-01 2.228614e-01 2.228614e-01 2.228614e-01 2.228614e-01 2.228614e-01 2.228614e-01 2.228614e-01 2.228614e-01 2.228614e-01 2.228614e-01 2.228614e-01 2.228614e-01 2.228614e-01 2.228614e-01 2.228614e-01 2.228614e-01 2.228614e-01 2.228614e-01 2.228614e-01 2.228614e-01 2.228614e-01 2.228614e-01 2.228614e-01 2.228614e-01 2.228614e-01 2.228614e-01 2.228614e-01 2.228614e-01 2.228614e-01 2.228614e-01 2.228614e-01 2.228614e-01 2.228614e-01 2.228614e-01 2.228614e-01 2.228614e-01 2.228614e-01 2.228614e-01 2.228614e-01 2.228614e-01 2.228614e-01 2.228614e-01 2.228614e-01 2.228614e-01 2.228614e-01 2.228614e-01 2.228614e-01 2.228614e-01 2.228614e-01 2.228614e-01 2.228614e-01 2.228614e-01 2.228614e-01 2.228614e-01 2.228614e-01 2.228614e-01 2.228614e-01 2.228614e-01 2.228614e-01 2.228614e-01 2.228614e-01 2.228614e-01 2.228614e-01 2.228614e-01 2.228614e-01 2.228614e-01 2.228614e-01 2.228614e-01 2.228614e-01 2.228614e-01 2.228614e-01 2.228614e-01 2.228614e-01 2.228614e-01 2.228614e-01 2.228614e-01 2.228614e-01 2.228614e-01 2.228614e-01 2.228614e-01 2.228614e-01 2.228614e-01 2.228614e-01 2.228614e-01 2.228614e-01 2.228614e-01 2.228614e-01 2.228614e-01 2.228614e-01 2.228614e-01 2.228614e-01 2.228614e-01 2.228614e-01 2.228614e-01 2.228614e-01 2.228614e-01 2.228614e-01 2.228614e-01 2.228614e-01 2.228614e-01 2.228614e-01 2.228614e-01 2.228614e-01 2.228614e-01 2.228614e-01 2.228614e-01 2.228614e-01 2.228614e-01 2.228614e-01 2.228614e-01 2.228614e-01 2.228614e-01 2.228614e-01 2.228614e-01 2.228614e-01 2.228614e-01 2.228614e-01 2.228614e-01 2.228614e-01 2.228614e-01 2.228614e-01 2.228614e-01 2.228614e-01 2.228614e-01 2.228614e-01 2.228614e-01 2.228614e-01 2.228614e-01 2.228614e-01 2.228614e-01 2.228614e-01 2.228614e-01 2.228614e-01 2.228614e-01 2.228614e-01 2.228614e-01 2.228614e-01 2.228614e-01 2.228614e-01 2.228614e-01 2.228614e-01 2.228614e-01 2.228614e-01 2.228614e-01 2.228614e-01 2.228614e-01 2.228614e-01 2.228614e-01 2.228614e-01 2.228614e-01 2.228614e-01 2.228614e-01 2.228614e-01 2.228614e-01 2.228614e-01 2.228614e-01 2.228614e-01 2.228614e-01 2.228614e-01 2.228614e-01 2.228614e-01 2.228614e-01 2.228614e-01 2.228614e-01 2.228614e-01 2.228614e-01 2.228614e-01 2.228614e-01 2.228614e-01 2.228614e-01 2.228614e-01 2.228614e-01 2.228614e-01 2.228614e-01 2.228614e-01 2.228614e-01 2.228614e-01 2.228614e-01 2.228614e-01 2.228614e-01 2.228614e-01 2.228614e-01 2.228614e-01 2.228614e-01 2.228614e-01 2.228614e-01 2.228614e-01 2.228614e-01 2.228614e-01 2.228614e-01 2.228614e-01 2.228614e-01 2.228614e-01 2.228614e-01 2.228614e-01 2.228614e-01 2.228614e-01 2.228614e-01 2.228614e-01 2.228614e-01 2.228614e-01 2.228614e-01 2.228614e-01 2.228614e-01 2.228614e-01 2.228614e-01 2.228614e-01 2.228614e-01 2.228614e-01 2.228614e-01 2.228614e-01 2.228614e-01 2.228614e-01 2.228614e-01 2.228614e-01 2.228614e-01 2.228614e-01 2.228614e-01 2.228614e-01 2.228614e-01 2.228614e-01 2.228614e-01 2.228614e-01 2.228614e-01 2.228614e-01 2.228614e-01 2.228614e-01 2.228614e-01 2.228614e-01 2.228614e-01 2.228614e-01 2.228614e-01 2.228614e-01 2.228614e-01 2.228614e-01 2.228614e-01 2.228614e-01 2.228614e-01 2.228614e-01 2.228614e-01 2.228614e-01 2.228614e-01 2.228614e-01 2.228614e-01 2.228614e-01 2.228614e-01 2.228614e-01 2.228614e-01 2.228614e-01 2.228614e-01 2.228614e-01 2.228614e-01 2.228614e-01 2.228614e-01 2.228614e-01 2.228614e-01 2.228614e-01 2.228614e-01 2.228614e-01 2.228614e-01 2.228614e-01 2.228614e-01 2.228614e-01 2.228614e-01 2.228614e-01 2.228614e-01 2.228614e-01 2.228614e-01 2.228614e-01 2.228614e-01 2.228614e-01 2.228614e-01 2.228614e-01 2.228614e-01 2.228614e-01 2.228614e-01 2.228614e-01 2.228614e-01 2.228614e-01 2.228614e-01 2.228614e-01 2.228614e-01 2.228614e-01 2.228614e-01 2.228614e-01 2.228614e-01 2.228614e-01 2.228614e-01 2.228614e-01 2.228614e-01 2.228614e-01 2.228614e-01 2.228614e-01 2.228614e-01 2.228614e-01 2.228614e-01 2.228614e-01 2.228614e-01 2.228614e-01 2.228614e-01 2.228614e-01 2.228614e-01 2.228614e-01 2.228614e-01 2.228614e-01 2.228614e-01 2.228614e-01 2.228614e-01 2.228614e-01 2.228614e-01 2.228614e-01 2.228614e-01 2.228614e-01 2.228614e-01 2.228614e-01 2.228614e-01 2.228614e-01 2.228614e-01 2.228614e-01 2.228614e-01 2.228614e-01 2.228614e-01 2.228614e-01 2.228614e-01 2.228614e-01 2.228614e-01 2.228614e-01 2.228614e-01 2.228614e-01 2.228614e-01 2.228614e-01 2.228614e-01 2.228614e-01 2.228614e-01 2.228614e-01 2.228614e-01 2.228614e-01 2.228614e-01 2.228614e-01 2.228614e-01 2.228614e-01 2.228614e-01 2.228614e-01 2.228614e-01 2.228614e-01 2.228614e-01 2.228614e-01 2.228614e-01 2.228614e-01 2.228614e-01 2.228614e-01 2.228614e-01 2.228614e-01 2.228614e-01 2.228614e-01 2.228614e-01 2.228614e-01 2.228614e-01 2.228614e-01 2.228614e-01 2.228614e-01 2.228614e-01 2.228614e-01 2.228614e-01 2.228614e-01 2.228614e-01 2.228614e-01 2.228614e-01 2.228614e-01 2.228614e-01 2.228614e-01 2.228614e-01 2.228614e-01 2.228614e-01 2.228614e-01 2.228614e-01 2.228614e-01 2.228614e-01 2.228614e-01 2.228614e-01 2.228614e-01 2.228614e-01 2.228614e-01 2.228614e-01 2.228614e-01 2.228614e-01 2.228614e-01 2.228614e-01 2.228614e-01 2.228614e-01 2.228614e-01 2.228614e-01 2.228614e-01 2.228614e-01 2.228614e-01 2.228614e-01 2.228614e-01 2.228614e-01 2.228614e-01 2.228614e-01 2.228614e-01 2.228614e-01 2.228614e-01 2.228614e-01 2.228614e-01 2.228614e-01 2.228614e-01 2.228614e-01 2.228614e-01 2.228614e-01 2.228614e-01 2.228614e-01 2.228614e-01 2.228614e-01 2.228614e-01 2.228614e-01 2.228614e-01 2.228614e-01 2.228614e-01 2.228614e-01 2.228614e-01 2.228614e-01 2.228614e-01 2.228614e-01 2.228614e-01 2.228614e-01 2.228614e-01 2.228614e-01 2.228614e-01 2.228614e-01 2.228614e-01 2.228614e-01 2.228614e-01 2.228614e-01 2.228614e-01 2.228614e-01 2.228614e-01 2.228614e-01 2.228614e-01 2.228614e-01 2.228614e-01 2.228614e-01 2.228614e-01 2.228614e-01 2.228614e-01 2.228614e-01 2.228614e-01 2.228614e-01 2.228614e-01 2.228614e-01 2.228614e-01 2.228614e-01 2.228614e-01 2.228614e-01 2.228614e-01 2.228614e-01 2.228614e-01 2.228614e-01 2.228614e-01 2.228614e-01 2.228614e-01 2.228614e-01 2.228614e-01 2.228614e-01 2.228614e-01 2.228614e-01 2.228614e-01 2.228614e-01 2.228614e-01 2.228614e-01 2.228614e-01 2.228614e-01 2.228614e-01 2.228614e-01 2.228614e-01 2.228614e-01 2.228614e-01 2.228614e-01 2.228614e-01 2.228614e-01 2.228614e-01 2.228614e-01 2.228614e-01 2.228614e-01 2.228614e-01 2.228614e-01 2.228614e-01 2.228614e-01 2.228614e-01 2.228614e-01 2.228614e-01 2.228614e-01 2.228614e-01 2.228614e-01 2.228614e-01 2.228614e-01 2.228614e-01 2.228614e-01 2.228614e-01 2.228614e-01 2.228614e-01 2.228614e-01 2.228614e-01 2.228614e-01 2.228614e-01 2.228614e-01 2.228614e-01 2.228614e-01 2.228614e-01 2.228614e-01 2.228614e-01 2.228614e-01 2.228614e-01 2.228614e-01 2.228614e-01 2.228614e-01 2.228614e-01 2.228614e-01 2.228614e-01 2.228614e-01 2.228614e-01 2.228614e-01 2.228614e-01 2.228614e-01 2.228614e-01 2.228614e-01 2.228614e-01 2.228614e-01 2.228614e-01 2.228614e-01 2.228614e-01 2.228614e-01 2.228614e-01 2.228614e-01 2.228614e-01 2.228614e-01 2.228614e-01 2.228614e-01 2.228614e-01 2.228614e-01 2.228614e-01 2.228614e-01 2.228614e-01 2.228614e-01 2.228614e-01 2.228614e-01 2.228614e-01 2.228614e-01 2.228614e-01 2.228614e-01 2.228614e-01 2.228614e-01 2.228614e-01 2.228614e-01 2.228614e-01 2.228614e-01 2.228614e-01 2.228614e-01 2.228614e-01 2.228614e-01 2.228614e-01 2.228614e-01 2.228614e-01 2.228614e-01 2.228614e-01 2.228614e-01 2.228614e-01 2.228614e-01 2.228614e-01 2.228614e-01 2.228614e-01 2.228614e-01 2.228614e-01 2.228614e-01 2.228614e-01 2.228614e-01 2.228614e-01 2.228614e-01 2.228614e-01 2.228614e-01 2.228614e-01 2.228614e-01 2.228614e-01 2.228614e-01 2.228614e-01 2.228614e-01 2.228614e-01 2.228614e-01 2.228614e-01 2.228614e-01 2.228614e-01 2.228614e-01 2.228614e-01 2.228614e-01 2.228614e-01 2.228614e-01 2.228614e-01 2.228614e-01 2.228614e-01 2.228614e-01 2.228614e-01 2.228614e-01 2.228614e-01 2.228614e-01 2.228614e-01 2.228614e-01 2.228614e-01 2.228614e-01 2.228614e-01 2.228614e-01 2.228614e-01 2.228614e-01 2.228614e-01 2.228614e-01 2.228614e-01 2.228614e-01 2.228614e-01 
9.837759e+04 2.542887e+04 1.664010e+04 7.855919e+03 2.099222e+03 2.988276e-01 2.987505e-01 2.987505e-01 2.986027e-01 2.953045e-01 2.953045e-01 2.953045e-01 2.836897e-01 2.741430e-01 2.683265e-01 2.683265e-01 2.529372e-01 2.529372e-01 2.529372e-01 2.529372e-01 2.529372e-01 2.528755e-01 2.528755e-01 2.528755e-01 2.501648e-01 2.443416e-01 2.443416e-01 2.443416e-01 2.261400e-01 2.261400e-01 2.261400e-01 2.261400e-01 2.261400e-01 2.261400e-01 2.261400e-01 2.241087e-01 2.239812e-01 2.237660e-01 2.235138e-01 2.235138e-01 2.235138e-01 2.233143e-01 2.233143e-01 2.233143e-01 2.231199e-01 2.231199e-01 2.230107e-01 2.230107e-01 2.229729e-01 2.229729e-01 2.229729e-01 2.228833e-01 2.228833e-01 2.228833e-01 2.228659e-01 2.228659e-01 2.228659e-01 2.228659e-01 2.228645e-01 2.228645e-01 2.228633e-01 2.228633e-01 2.228619e-01 2.228617e-01 2.228617e-01 2.228617e-01 2.228616e-01 2.228616e-01 2.228616e-01 2.228616e-01 2.228616e-01 2.228616e-01 2.228616e-01 2.228616e-01 2.228616e-01 2.228616e-01 2.228616e-01 2.228616e-01 2.228614e-01 2.228614e-01 2.228614e-01 2.228614e-01 2.228614e-01 2.228614e-01 2.228614e-01 2.228614e-01 2.228614e-01 2.228614e-01 2.228614e-01 2.228614e-01 2.228614e-01 2.228614e-01 2.228614e-01 2.228614e-01 2.228614e-01 2.228614e-01 2.228614e-01 2.228614e-01 2.228614e-01 2.228614e-01 2.228614e-01 2.228614e-01 2.228614e-01 2.228614e-01 2.228614e-01 2.228614e-01 2.228614e-01 2.228614e-01 2.228614e-01 2.228614e-01 2.228614e-01 2.228614e-01 2.228614e-01 2.228614e-01 2.228614e-01 2.228614e-01 2.228614e-01 2.228614e-01 2.228614e-01 2.228614e-01 2.228614e-01 2.228614e-01 2.228614e-01 2.228614e-01 2.228614e-01 2.228614e-01 2.228614e-01 2.228614e-01 2.228614e-01 2.228614e-01 2.228614e-01 2.228614e-01 2.228614e-01 2.228614e-01 2.228614e-01 2.228614e-01 2.228614e-01 2.228614e-01 2.228614e-01 2.228614e-01 2.228614e-01 2.228614e-01 2.228614e-01 2.228614e-01 2.228614e-01 2.228614e-01 2.228614e-01 2.228614e-01 2.228614e-01 2.228614e-01 2.228614e-01 2.228614e-01 2.228614e-01 2.228614e-01 2.228614e-01 2.228614e-01 2.228614e-01 2.228614e-01 2.228614e-01 2.228614e-01 2.228614e-01 2.228614e-01 2.228614e-01 2.228614e-01 2.228614e-01 2.228614e-01 2.228614e-01 2.228614e-01 2.228614e-01 2.228614e-01 2.228614e-01 2.228614e-01 2.228614e-01 2.228614e-01 2.228614e-01 2.228614e-01 2.228614e-01 2.228614e-01 2.228614e-01 2.228614e-01 2.228614e-01 2.228614e-01 2.228614e-01 2.228614e-01 2.228614e-01 2.228614e-01 2.228614e-01 2.228614e-01 2.228614e-01 2.228614e-01 2.228614e-01 2.228614e-01 2.228614e-01 2.228614e-01 2.228614e-01 2.228614e-01 2.228614e-01 2.228614e-01 2.228614e-01 2.228614e-01 2.228614e-01 2.228614e-01 2.228614e-01 2.228614e-01 2.228614e-01 2.228614e-01 2.228614e-01 2.228614e-01 2.228614e-01 2.228614e-01 2.228614e-01 2.228614e-01 2.228614e-01 2.228614e-01 2.228614e-01 2.228614e-01 2.228614e-01 2.228614e-01 2.228614e-01 2.228614e-01 2.228614e-01 2.228614e-01 2.228614e-01 2.228614e-01 2.228614e-01 2.228614e-01 2.228614e-01 2.228614e-01 2.228614e-01 2.228614e-01 2.228614e-01 2.228614e-01 2.228614e-01 2.228614e-01 2.228614e-01 2.228614e-01 2.228614e-01 2.228614e-01 2.228614e-01 2.228614e-01 2.228614e-01 2.228614e-01 2.228614e-01 2.228614e-01 2.228614e-01 2.228614e-01 2.228614e-01 2.228614e-01 2.228614e-01 2.228614e-01 2.228614e-01 2.228614e-01 2.228614e-01 2.228614e-01 2.228614e-01 2.228614e-01 2.228614e-01 2.228614e-01 2.228614e-01 2.228614e-01 2.228614e-01 2.228614e-01 2.228614e-01 2.228614e-01 2.228614e-01 2.228614e-01 2.228614e-01 2.228614e-01 2.228614e-01 2.228614e-01 2.228614e-01 2.228614e-01 2.228614e-01 2.228614e-01 2.228614e-01 2.228614e-01 2.228614e-01 2.228614e-01 2.228614e-01 2.228614e-01 2.228614e-01 2.228614e-01 2.228614e-01 2.228614e-01 2.228614e-01 2.228614e-01 2.228614e-01 2.228614e-01 2.228614e-01 2.228614e-01 2.228614e-01 2.228614e-01 2.228614e-01 2.228614e-01 2.228614e-01 2.228614e-01 2.228614e-01 2.228614e-01 2.228614e-01 2.228614e-01 2.228614e-01 2.228614e-01 2.228614e-01 2.228614e-01 2.228614e-01 2.228614e-01 2.228614e-01 2.228614e-01 2.228614e-01 2.228614e-01 2.228614e-01 2.228614e-01 2.228614e-01 2.228614e-01 2.228614e-01 2.228614e-01 2.228614e-01 2.228614e-01 2.228614e-01 2.228614e-01 2.228614e-01 2.228614e-01 2.228614e-01 2.228614e-01 2.228614e-01 2.228614e-01 2.228614e-01 2.228614e-01 2.228614e-01 2.228614e-01 2.228614e-01 2.228614e-01 2.228614e-01 2.228614e-01 2.228614e-01 2.228614e-01 2.228614e-01 2.228614e-01 2.228614e-01 2.228614e-01 2.228614e-01 2.228614e-01 2.228614e-01 2.228614e-01 2.228614e-01 2.228614e-01 2.228614e-01 2.228614e-01 2.228614e-01 2.228614e-01 2.228614e-01 2.228614e-01 2.228614e-01 2.228614e-01 2.228614e-01 2.228614e-01 2.228614e-01 2.228614e-01 2.228614e-01 2.228614e-01 2.228614e-01 2.228614e-01 2.228614e-01 2.228614e-01 2.228614e-01 2.228614e-01 2.228614e-01 2.228614e-01 2.228614e-01 2.228614e-01 2.228614e-01 2.228614e-01 2.228614e-01 2.228614e-01 2.228614e-01 2.228614e-01 2.228614e-01 2.228614e-01 2.228614e-01 2.228614e-01 2.228614e-01 2.228614e-01 2.228614e-01 2.228614e-01 2.228614e-01 2.228614e-01 2.228614e-01 2.228614e-01 2.228614e-01 2.228614e-01 2.228614e-01 2.228614e-01 2.228614e-01 2.228614e-01 2.228614e-01 2.228614e-01 2.228614e-01 2.228614e-01 2.228614e-01 2.228614e-01 2.228614e-01 2.228614e-01 2.228614e-01 2.228614e-01 2.228614e-01 2.228614e-01 2.228614e-01 2.228614e-01 2.228614e-01 2.228614e-01 2.228614e-01 2.228614e-01 2.228614e-01 2.228614e-01 2.228614e-01 2.228614e-01 2.228614e-01 2.228614e-01 2.228614e-01 2.228614e-01 2.228614e-01 2.228614e-01 2.228614e-01 2.228614e-01 2.228614e-01 2.228614e-01 2.228614e-01 2.228614e-01 2.228614e-01 2.228614e-01 2.228614e-01 2.228614e-01 2.228614e-01 2.228614e-01 2.228614e-01 2.228614e-01 2.228614e-01 2.228614e-01 2.228614e-01 2.228614e-01 2.228614e-01 2.228614e-01 2.228614e-01 2.228614e-01 2.228614e-01 2.228614e-01 2.228614e-01 2.228614e-01 2.228614e-01 2.228614e-01 2.228614e-01 2.228614e-01 2.228614e-01 2.228614e-01 2.228614e-01 2.228614e-01 2.228614e-01 2.228614e-01 2.228614e-01 2.228614e-01 2.228614e-01 2.228614e-01 2.228614e-01 2.228614e-01 2.228614e-01 2.228614e-01 2.228614e-01 2.228614e-01 2.228614e-01 2.228614e-01 2.228614e-01 2.228614e-01 2.228614e-01 2.228614e-01 2.228614e-01 2.228614e-01 2.228614e-01 2.228614e-01 2.228614e-01 2.228614e-01 2.228614e-01 2.228614e-01 2.228614e-01 2.228614e-01 2.228614e-01 2.228614e-01 2.228614e-01 2.228614e-01 2.228614e-01 2.228614e-01 2.228614e-01 2.228614e-01 2.228614e-01 2.228614e-01 2.228614e-01 2.228614e-01 2.228614e-01 2.228614e-01 2.228614e-01 2.228614e-01 2.228614e-01 2.228614e-01 2.228614e-01 2.228614e-01 2.228614e-01 2.228614e-01 2.228614e-01 2.228614e-01 2.228614e-01 2.228614e-01 2.228614e-01 2.228614e-01 2.228614e-01 2.228614e-01 2.228614e-01 2.228614e-01 2.228614e-01 2.228614e-01 2.228614e-01 2.228614e-01 2.228614e-01 2.228614e-01 2.228614e-01 2.228614e-01 2.228614e-01 2.228614e-01 2.228614e-01 2.228614e-01 2.228614e-01 2.228614e-01 2.228614e-01 2.228614e-01 2.228614e-01 2.228614e-01 2.228614e-01 2.228614e-01 2.228614e-01 2.228614e-01 2.228614e-01 2.228614e-01 2.228614e-01 2.228614e-01 2.228614e-01 2.228614e-01 2.228614e-01 2.228614e-01 2.228614e-01 2.228614e-01 2.228614e-01 2.228614e-01 2.228614e-01 2.228614e-01 2.228614e-01 2.228614e-01 2.228614e-01 2.228614e-01 2.228614e-01 2.228614e-01 2.228614e-01 2.228614e-01 2.228614e-01 2.228614e-01 2.228614e-01 2.228614e-01 2.228614e-01 2.228614e-01 2.228614e-01 2.228614e-01 2.228614e-01 2.228614e-01 2.228614e-01 2.228614e-01 2.228614e-01 2.228614e-01 2.228614e-01 2.228614e-01 2.228614e-01 2.228614e-01 2.228614e-01 2.228614e-01 2.228614e-01 2.228614e-01 2.228614e-01 2.228614e-01 2.228614e-01 2.228614e-01 2.228614e-01 2.228614e-01 2.228614e-01 2.228614e-01 2.228614e-01 2.228614e-01 2.228614e-01 2.228614e-01 2.228614e-01 2.228614e-01 2.228614e-01 2.228614e-01 2.228614e-01 2.228614e-01 2.228614e-01 2.228614e-01 2.228614e-01 2.228614e-01 2.228614e-01 2.228614e-01 2.228614e-01 2.228614e-01 2.228614e-01 2.228614e-01 2.228614e-01 2.228614e-01 2.228614e-01 2.228614e-01 2.228614e-01 2.228614e-01 2.228614e-01 2.228614e-01 2.228614e-01 2.228614e-01 2.228614e-01 2.228614e-01 2.228614e-01 2.228614e-01 2.228614e-01 2.228614e-01 2.228614e-01 2.228614e-01 2.228614e-01 2.228614e-01 2.228614e-01 2.228614e-01 2.228614e-01 2.228614e-01 2.228614e-01 2.228614e-01 2.228614e-01 2.228614e-01 2.228614e-01 2.228614e-01 2.228614e-01 2.228614e-01 2.228614e-01 2.228614e-01 2.228614e-01 2.228614e-01 2.228614e-01 2.228614e-01 2.228614e-01 2.228614e-01 2.228614e-01 2.228614e-01 2.228614e-01 2.228614e-01 2.228614e-01 2.228614e-01 2.228614e-01 2.228614e-01 2.228614e-01 2.228614e-01 2.228614e-01 2.228614e-01 2.228614e-01 2.228614e-01 2.228614e-01 2.228614e-01 2.228614e-01 2.228614e-01 2.228614e-01 2.228614e-01 2.228614e-01 2.228614e-01 2.228614e-01 2.228614e-01 2.228614e-01 2.228614e-01 2.228614e-01 2.228614e-01 2.228614e-01 2.228614e-01 2.228614e-01 2.228614e-01 2.228614e-01 2.228614e-01 2.228614e-01 2.228614e-01 2.228614e-01 2.228614e-01 2.228614e-01 2.228614e-01 2.228614e-01 2.228614e-01 2.228614e-01 2.228614e-01 2.228614e-01 2.228614e-01 2.228614e-01 2.228614e-01 2.228614e-01 2.228614e-01 2.228614e-01 2.228614e-01 2.228614e-01 2.228614e-01 2.228614e-01 2.228614e-01 2.228614e-01 2.228614e-01 2.228614e-01 2.228614e-01 2.228614e-01 2.228614e-01 2.228614e-01 2.228614e-01 2.228614e-01 2.228614e-01 2.228614e-01 2.228614e-01 2.228614e-01 2.228614e-01 2.228614e-01 2.228614e-01 2.228614e-01 2.228614e-01 2.228614e-01 2.228614e-01 2.228614e-01 2.228614e-01 2.228614e-01 2.228614e-01 2.228614e-01 2.228614e-01 2.228614e-01 2.228614e-01 2.228614e-01 2.228614e-01 2.228614e-01 2.228614e-01 2.228614e-01 2.228614e-01 2.228614e-01 2.228614e-01 2.228614e-01 2.228614e-01 2.228614e-01 2.228614e-01 2.228614e-01 2.228614e-01 2.228614e-01 2.228614e-01 2.228614e-01 2.228614e-01 2.228614e-01 2.228614e-01 2.228614e-01 2.228614e-01 2.228614e-01 2.228614e-01 2.228614e-01 2.228614e-01 2.228614e-01 2.228614e-01 2.228614e-01 2.228614e-01 2.228614e-01 2.228614e-01 2.228614e-01 2.228614e-01 2.228614e-01 2.228614e-01 2.228614e-01 2.228614e-01 2.228614e-01 2.228614e-01 2.228614e-01 2.228614e-01 2.228614e-01 2.228614e-01 2.228614e-01 2.228614e-01 2.228614e-01 2.228614e-01 2.228614e-01 2.228614e-01 2.228614e-01 2.228614e-01 2.228614e-01 2.228614e-01 2.228614e-01 2.228614e-01 2.228614e-01 2.228614e-01 2.228614e-01 2.228614e-01 2.228614e-01 2.228614e-01 2.228614e-01 2.228614e-01 2.228614e-01 2.228614e-01 2.228614e-01 2.228614e-01 2.228614e-01 2.228614e-01 2.228614e-01 2.228614e-01 2.228614e-01 2.228614e-01 2.228614e-01 2.228614e-01 2.228614e-01 2.228614e-01 2.228614e-01 2.228614e-01 2.228614e-01 2.228614e-01 2.228614e-01 2.228614e-01 2.228614e-01 2.228614e-01 2.228614e-01 2.228614e-01 2.228614e-01 2.228614e-01 2.228614e-01 2.228614e-01 2.228614e-01 2.228614e-01 2.228614e-01 2.228614e-01 2.228614e-01 2.228614e-01 2.228614e-01 2.228614e-01 2.228614e-01 2.228614e-01 2.228614e-01 2.228614e-01 2.228614e-01 2.228614e-01 2.228614e-01 2.228614e-01 2.228614e-01 2.228614e-01 2.228614e-01 2.228614e-01 2.228614e-01 2.228614e-01 2.228614e-01 2.228614e-01 2.228614e-01 2.228614e-01 2.228614e-01 2.228614e-01 2.228614e-01 2.228614e-01 2.228614e-01 2.228614e-01 2.228614e-01 2.228614e-01 2.228614e-01 2.228614e-01 2.228614e-01 2.228614e-01 2.228614e-01 2.228614e-01 2.228614e-01 2.228614e-01 2.228614e-01 2.228614e-01 2.228614e-01 2.228614e-01 2.228614e-01 2.228614e-01 2.228614e-01 2.228614e-01 2.228614e-01 2.228614e-01 2.228614e-01 2.228614e-01 2.228614e-01 2.228614e-01 2.228614e-01 2.228614e-01 2.228614e-01 2.228614e-01 2.228614e-01 2.228614e-01 2.228614e-01 2.228614e-01 2.228614e-01 2.228614e-01 2.228614e-01 2.228614e-01 2.228614e-01 2.228614e-01 2.228614e-01 2.228614e-01 2.228614e-01 2.228614e-01 2.228614e-01 2.228614e-01 2.228614e-01 2.228614e-01 2.228614e-01 2.228614e-01 2.228614e-01 2.228614e-01 2.228614e-01 2.228614e-01 2.228614e-01 2.228614e-01 2.228614e-01 2.228614e-01 2.228614e-01 2.228614e-01 2.228614e-01 2.228614e-01 2.228614e-01 2.228614e-01 2.228614e-01 2.228614e-01 2.228614e-01 2.228614e-01 2.228614e-01 2.228614e-01 2.228614e-01 2.228614e-01 2.228614e-01 2.228614e-01 2.228614e-01 2.228614e-01 2.228614e-01 2.228614e-01 2.228614e-01 2.228614e-01 2.228614e-01 2.228614e-01 2.228614e-01 2.228614e-01 2.228614e-01 2.228614e-01 2.228614e-01 2.228614e-01 2.228614e-01 2.228614e-01 2.228614e-01 2.228614e-01 2.228614e-01 2.228614e-01 2.228614e-01 2.228614e-01 2.228614e-01 2.228614e-01 2.228614e-01 2.228614e-01 2.228614e-01 2.228614e-01 2.228614e-01 2.228614e-01 2.228614e-01 2.228614e-01 2.228614e-01 2.228614e-01 2.228614e-01 2.228614e-01 2.228614e-01 2.228614e-01 2.228614e-01 2.228614e-01 2.228614e-01 2.228614e-01 2.228614e-01 2.228614e-01 2.228614e-01 2.228614e-01 2.228614e-01 2.228614e-01 2.228614e-01 2.228614e-01 2.228614e-01 2.228614e-01 2.228614e-01 2.228614e-01 2.228614e-01 2.228614e-01 2.228614e-01 2.228614e-01 2.228614e-01 2.228614e-01 2.228614e-01 2.228614e-01 2.228614e-01 2.228614e-01 2.228614e-01 2.228614e-01 2.228614e-01 2.228614e-01 2.228614e-01 2.228614e-01 
8.112603e+04 3.634163e+04 3.634163e+04 5.234027e+03 3.592336e+03 4.701843e-01 3.366167e-01 3.256783e-01 2.964955e-01 2.964955e-01 2.964955e-01 2.929772e-01 2.929772e-01 2.894405e-01 2.817898e-01 2.811148e-01 2.809828e-01 2.804508e-01 2.789643e-01 2.679328e-01 2.679328e-01 2.323285e-01 2.323285e-01 2.323285e-01 2.322337e-01 2.322337e-01 2.271947e-01 2.271947e-01 2.271947e-01 2.271055e-01 2.271055e-01 2.268898e-01 2.266893e-01 2.262413e-01 2.237059e-01 2.237059e-01 2.237059e-01 2.237059e-01 2.237059e-01 2.233930e-01 2.232840e-01 2.232840e-01 2.228744e-01 2.228744e-01 2.228744e-01 2.228744e-01 2.228744e-01 2.228744e-01 2.228744e-01 2.228730e-01 2.228730e-01 2.228730e-01 2.228726e-01 2.228704e-01 2.228704e-01 2.228648e-01 2.228617e-01 2.228617e-01 2.228617e-01 2.228615e-01 2.228615e-01 2.228615e-01 2.228615e-01 2.228615e-01 2.228615e-01 2.228615e-01 2.228615e-01 2.228615e-01 2.228614e-01 2.228614e-01 2.228614e-01 2.228614e-01 2.228614e-01 2.228614e-01 2.228614e-01 2.228614e-01 2.228614e-01 2.228614e-01 2.228614e-01 2.228614e-01 2.228614e-01 2.228614e-01 2.228614e-01 2.228614e-01 2.228614e-01 2.228614e-01 2.228614e-01 2.228614e-01 2.228614e-01 2.228614e-01 2.228614e-01 2.228614e-01 2.228614e-01 2.228614e-01 2.228614e-01 2.228614e-01 2.228614e-01 2.228614e-01 2.228614e-01 2.228614e-01 2.228614e-01 2.228614e-01 2.228614e-01 2.228614e-01 2.228614e-01 2.228614e-01 2.228614e-01 2.228614e-01 2.228614e-01 2.228614e-01 2.228614e-01 2.228614e-01 2.228614e-01 2.228614e-01 2.228614e-01 2.228614e-01 2.228614e-01 2.228614e-01 2.228614e-01 2.228614e-01 2.228614e-01 2.228614e-01 2.228614e-01 2.228614e-01 2.228614e-01 2.228614e-01 2.228614e-01 2.228614e-01 2.228614e-01 2.228614e-01 2.228614e-01 2.228614e-01 2.228614e-01 2.228614e-01 2.228614e-01 2.228614e-01 2.228614e-01 2.228614e-01 2.228614e-01 2.228614e-01 2.228614e-01 2.228614e-01 2.228614e-01 2.228614e-01 2.228614e-01 2.228614e-01 2.228614e-01 2.228614e-01 2.228614e-01 2.228614e-01 2.228614e-01 2.228614e-01 2.228614e-01 2.228614e-01 2.228614e-01 2.228614e-01 2.228614e-01 2.228614e-01 2.228614e-01 2.228614e-01 2.228614e-01 2.228614e-01 2.228614e-01 2.228614e-01 2.228614e-01 2.228614e-01 2.228614e-01 2.228614e-01 2.228614e-01 2.228614e-01 2.228614e-01 2.228614e-01 2.228614e-01 2.228614e-01 2.228614e-01 2.228614e-01 2.228614e-01 2.228614e-01 2.228614e-01 2.228614e-01 2.228614e-01 2.228614e-01 2.228614e-01 2.228614e-01 2.228614e-01 2.228614e-01 2.228614e-01 2.228614e-01 2.228614e-01 2.228614e-01 2.228614e-01 2.228614e-01 2.228614e-01 2.228614e-01 2.228614e-01 2.228614e-01 2.228614e-01 2.228614e-01 2.228614e-01 2.228614e-01 2.228614e-01 2.228614e-01 2.228614e-01 2.228614e-01 2.228614e-01 2.228614e-01 2.228614e-01 2.228614e-01 2.228614e-01 2.228614e-01 2.228614e-01 2.228614e-01 2.228614e-01 2.228614e-01 2.228614e-01 2.228614e-01 2.228614e-01 2.228614e-01 2.228614e-01 2.228614e-01 2.228614e-01 2.228614e-01 2.228614e-01 2.228614e-01 2.228614e-01 2.228614e-01 2.228614e-01 2.228614e-01 2.228614e-01 2.228614e-01 2.228614e-01 2.228614e-01 2.228614e-01 2.228614e-01 2.228614e-01 2.228614e-01 2.228614e-01 2.228614e-01 2.228614e-01 2.228614e-01 2.228614e-01 2.228614e-01 2.228614e-01 2.228614e-01 2.228614e-01 2.228614e-01 2.228614e-01 2.228614e-01 2.228614e-01 2.228614e-01 2.228614e-01 2.228614e-01 2.228614e-01 2.228614e-01 2.228614e-01 2.228614e-01 2.228614e-01 2.228614e-01 2.228614e-01 2.228614e-01 2.228614e-01 2.228614e-01 2.228614e-01 2.228614e-01 2.228614e-01 2.228614e-01 2.228614e-01 2.228614e-01 2.228614e-01 2.228614e-01 2.228614e-01 2.228614e-01 2.228614e-01 2.228614e-01 2.228614e-01 2.228614e-01 2.228614e-01 2.228614e-01 2.228614e-01 2.228614e-01 2.228614e-01 2.228614e-01 2.228614e-01 2.228614e-01 2.228614e-01 2.228614e-01 2.228614e-01 2.228614e-01 2.228614e-01 2.228614e-01 2.228614e-01 2.228614e-01 2.228614e-01 2.228614e-01 2.228614e-01 2.228614e-01 2.228614e-01 2.228614e-01 2.228614e-01 2.228614e-01 2.228614e-01 2.228614e-01 2.228614e-01 2.228614e-01 2.228614e-01 2.228614e-01 2.228614e-01 2.228614e-01 2.228614e-01 2.228614e-01 2.228614e-01 2.228614e-01 2.228614e-01 2.228614e-01 2.228614e-01 2.228614e-01 2.228614e-01 2.228614e-01 2.228614e-01 2.228614e-01 2.228614e-01 2.228614e-01 2.228614e-01 2.228614e-01 2.228614e-01 2.228614e-01 2.228614e-01 2.228614e-01 2.228614e-01 2.228614e-01 2.228614e-01 2.228614e-01 2.228614e-01 2.228614e-01 2.228614e-01 2.228614e-01 2.228614e-01 2.228614e-01 2.228614e-01 2.228614e-01 2.228614e-01 2.228614e-01 2.228614e-01 2.228614e-01 2.228614e-01 2.228614e-01 2.228614e-01 2.228614e-01 2.228614e-01 2.228614e-01 2.228614e-01 2.228614e-01 2.228614e-01 2.228614e-01 2.228614e-01 2.228614e-01 2.228614e-01 2.228614e-01 2.228614e-01 2.228614e-01 2.228614e-01 2.228614e-01 2.228614e-01 2.228614e-01 2.228614e-01 2.228614e-01 2.228614e-01 2.228614e-01 2.228614e-01 2.228614e-01 2.228614e-01 2.228614e-01 2.228614e-01 2.228614e-01 2.228614e-01 2.228614e-01 2.228614e-01 2.228614e-01 2.228614e-01 2.228614e-01 2.228614e-01 2.228614e-01 2.228614e-01 2.228614e-01 2.228614e-01 2.228614e-01 2.228614e-01 2.228614e-01 2.228614e-01 2.228614e-01 2.228614e-01 2.228614e-01 2.228614e-01 2.228614e-01 2.228614e-01 2.228614e-01 2.228614e-01 2.228614e-01 2.228614e-01 2.228614e-01 2.228614e-01 2.228614e-01 2.228614e-01 2.228614e-01 2.228614e-01 2.228614e-01 2.228614e-01 2.228614e-01 2.228614e-01 2.228614e-01 2.228614e-01 2.228614e-01 2.228614e-01 2.228614e-01 2.228614e-01 2.228614e-01 2.228614e-01 2.228614e-01 2.228614e-01 2.228614e-01 2.228614e-01 2.228614e-01 2.228614e-01 2.228614e-01 2.228614e-01 2.228614e-01 2.228614e-01 2.228614e-01 2.228614e-01 2.228614e-01 2.228614e-01 2.228614e-01 2.228614e-01 2.228614e-01 2.228614e-01 2.228614e-01 2.228614e-01 2.228614e-01 2.228614e-01 2.228614e-01 2.228614e-01 2.228614e-01 2.228614e-01 2.228614e-01 2.228614e-01 2.228614e-01 2.228614e-01 2.228614e-01 2.228614e-01 2.228614e-01 2.228614e-01 2.228614e-01 2.228614e-01 2.228614e-01 2.228614e-01 2.228614e-01 2.228614e-01 2.228614e-01 2.228614e-01 2.228614e-01 2.228614e-01 2.228614e-01 2.228614e-01 2.228614e-01 2.228614e-01 2.228614e-01 2.228614e-01 2.228614e-01 2.228614e-01 2.228614e-01 2.228614e-01 2.228614e-01 2.228614e-01 2.228614e-01 2.228614e-01 2.228614e-01 2.228614e-01 2.228614e-01 2.228614e-01 2.228614e-01 2.228614e-01 2.228614e-01 2.228614e-01 2.228614e-01 2.228614e-01 2.228614e-01 2.228614e-01 2.228614e-01 2.228614e-01 2.228614e-01 2.228614e-01 2.228614e-01 2.228614e-01 2.228614e-01 2.228614e-01 2.228614e-01 2.228614e-01 2.228614e-01 2.228614e-01 2.228614e-01 2.228614e-01 2.228614e-01 2.228614e-01 2.228614e-01 2.228614e-01 2.228614e-01 2.228614e-01 2.228614e-01 2.228614e-01 2.228614e-01 2.228614e-01 2.228614e-01 2.228614e-01 2.228614e-01 2.228614e-01 2.228614e-01 2.228614e-01 2.228614e-01 2.228614e-01 2.228614e-01 2.228614e-01 2.228614e-01 2.228614e-01 2.228614e-01 2.228614e-01 2.228614e-01 2.228614e-01 2.228614e-01 2.228614e-01 2.228614e-01 2.228614e-01 2.228614e-01 2.228614e-01 2.228614e-01 2.228614e-01 2.228614e-01 2.228614e-01 2.228614e-01 2.228614e-01 2.228614e-01 2.228614e-01 2.228614e-01 2.228614e-01 2.228614e-01 2.228614e-01 2.228614e-01 2.228614e-01 2.228614e-01 2.228614e-01 2.228614e-01 2.228614e-01 2.228614e-01 2.228614e-01 2.228614e-01 2.228614e-01 2.228614e-01 2.228614e-01 2.228614e-01 2.228614e-01 2.228614e-01 2.228614e-01 2.228614e-01 2.228614e-01 2.228614e-01 2.228614e-01 2.228614e-01 2.228614e-01 2.228614e-01 2.228614e-01 2.228614e-01 2.228614e-01 2.228614e-01 2.228614e-01 2.228614e-01 2.228614e-01 2.228614e-01 2.228614e-01 2.228614e-01 2.228614e-01 2.228614e-01 2.228614e-01 2.228614e-01 2.228614e-01 2.228614e-01 2.228614e-01 2.228614e-01 2.228614e-01 2.228614e-01 2.228614e-01 2.228614e-01 2.228614e-01 2.228614e-01 2.228614e-01 2.228614e-01 2.228614e-01 2.228614e-01 2.228614e-01 2.228614e-01 2.228614e-01 2.228614e-01 2.228614e-01 2.228614e-01 2.228614e-01 2.228614e-01 2.228614e-01 2.228614e-01 2.228614e-01 2.228614e-01 2.228614e-01 2.228614e-01 2.228614e-01 2.228614e-01 2.228614e-01 2.228614e-01 2.228614e-01 2.228614e-01 2.228614e-01 2.228614e-01 2.228614e-01 2.228614e-01 2.228614e-01 2.228614e-01 2.228614e-01 2.228614e-01 2.228614e-01 2.228614e-01 2.228614e-01 2.228614e-01 2.228614e-01 2.228614e-01 2.228614e-01 2.228614e-01 2.228614e-01 2.228614e-01 2.228614e-01 2.228614e-01 2.228614e-01 2.228614e-01 2.228614e-01 2.228614e-01 2.228614e-01 2.228614e-01 2.228614e-01 2.228614e-01 2.228614e-01 2.228614e-01 2.228614e-01 2.228614e-01 2.228614e-01 2.228614e-01 2.228614e-01 2.228614e-01 2.228614e-01 2.228614e-01 2.228614e-01 2.228614e-01 2.228614e-01 2.228614e-01 2.228614e-01 2.228614e-01 2.228614e-01 2.228614e-01 2.228614e-01 2.228614e-01 2.228614e-01 2.228614e-01 2.228614e-01 2.228614e-01 2.228614e-01 2.228614e-01 2.228614e-01 2.228614e-01 2.228614e-01 2.228614e-01 2.228614e-01 2.228614e-01 2.228614e-01 2.228614e-01 2.228614e-01 2.228614e-01 2.228614e-01 2.228614e-01 2.228614e-01 2.228614e-01 2.228614e-01 2.228614e-01 2.228614e-01 2.228614e-01 2.228614e-01 2.228614e-01 2.228614e-01 2.228614e-01 2.228614e-01 2.228614e-01 2.228614e-01 2.228614e-01 2.228614e-01 2.228614e-01 2.228614e-01 2.228614e-01 2.228614e-01 2.228614e-01 2.228614e-01 2.228614e-01 2.228614e-01 2.228614e-01 2.228614e-01 2.228614e-01 2.228614e-01 2.228614e-01 2.228614e-01 2.228614e-01 2.228614e-01 2.228614e-01 2.228614e-01 2.228614e-01 2.228614e-01 2.228614e-01 2.228614e-01 2.228614e-01 2.228614e-01 2.228614e-01 2.228614e-01 2.228614e-01 2.228614e-01 2.228614e-01 2.228614e-01 2.228614e-01 2.228614e-01 2.228614e-01 2.228614e-01 2.228614e-01 2.228614e-01 2.228614e-01 2.228614e-01 2.228614e-01 2.228614e-01 2.228614e-01 2.228614e-01 2.228614e-01 2.228614e-01 2.228614e-01 2.228614e-01 2.228614e-01 2.228614e-01 2.228614e-01 2.228614e-01 2.228614e-01 2.228614e-01 2.228614e-01 2.228614e-01 2.228614e-01 2.228614e-01 2.228614e-01 2.228614e-01 2.228614e-01 2.228614e-01 2.228614e-01 2.228614e-01 2.228614e-01 2.228614e-01 2.228614e-01 2.228614e-01 2.228614e-01 2.228614e-01 2.228614e-01 2.228614e-01 2.228614e-01 2.228614e-01 2.228614e-01 2.228614e-01 2.228614e-01 2.228614e-01 2.228614e-01 2.228614e-01 2.228614e-01 2.228614e-01 2.228614e-01 2.228614e-01 2.228614e-01 2.228614e-01 2.228614e-01 2.228614e-01 2.228614e-01 2.228614e-01 2.228614e-01 2.228614e-01 2.228614e-01 2.228614e-01 2.228614e-01 2.228614e-01 2.228614e-01 2.228614e-01 2.228614e-01 2.228614e-01 2.228614e-01 2.228614e-01 2.228614e-01 2.228614e-01 2.228614e-01 2.228614e-01 2.228614e-01 2.228614e-01 2.228614e-01 2.228614e-01 2.228614e-01 2.228614e-01 2.228614e-01 2.228614e-01 2.228614e-01 2.228614e-01 2.228614e-01 2.228614e-01 2.228614e-01 2.228614e-01 2.228614e-01 2.228614e-01 2.228614e-01 2.228614e-01 2.228614e-01 2.228614e-01 2.228614e-01 2.228614e-01 2.228614e-01 2.228614e-01 2.228614e-01 2.228614e-01 2.228614e-01 2.228614e-01 2.228614e-01 2.228614e-01 2.228614e-01 2.228614e-01 2.228614e-01 2.228614e-01 2.228614e-01 2.228614e-01 2.228614e-01 2.228614e-01 2.228614e-01 2.228614e-01 2.228614e-01 2.228614e-01 2.228614e-01 2.228614e-01 2.228614e-01 2.228614e-01 2.228614e-01 2.228614e-01 2.228614e-01 2.228614e-01 2.228614e-01 2.228614e-01 2.228614e-01 2.228614e-01 2.228614e-01 2.228614e-01 2.228614e-01 2.228614e-01 2.228614e-01 2.228614e-01 2.228614e-01 2.228614e-01 2.228614e-01 2.228614e-01 2.228614e-01 2.228614e-01 2.228614e-01 2.228614e-01 2.228614e-01 2.228614e-01 2.228614e-01 2.228614e-01 2.228614e-01 2.228614e-01 2.228614e-01 2.228614e-01 2.228614e-01 2.228614e-01 2.228614e-01 2.228614e-01 2.228614e-01 2.228614e-01 2.228614e-01 2.228614e-01 2.228614e-01 2.228614e-01 2.228614e-01 2.228614e-01 2.228614e-01 2.228614e-01 2.228614e-01 2.228614e-01 2.228614e-01 2.228614e-01 2.228614e-01 2.228614e-01 2.228614e-01 2.228614e-01 2.228614e-01 2.228614e-01 2.228614e-01 2.228614e-01 2.228614e-01 2.228614e-01 2.228614e-01 2.228614e-01 2.228614e-01 2.228614e-01 2.228614e-01 2.228614e-01 2.228614e-01 2.228614e-01 2.228614e-01 2.228614e-01 2.228614e-01 2.228614e-01 2.228614e-01 2.228614e-01 2.228614e-01 2.228614e-01 2.228614e-01 2.228614e-01 2.228614e-01 2.228614e-01 2.228614e-01 2.228614e-01 2.228614e-01 2.228614e-01 2.228614e-01 2.228614e-01 2.228614e-01 2.228614e-01 2.228614e-01 2.228614e-01 2.228614e-01 2.228614e-01 2.228614e-01 2.228614e-01 2.228614e-01 2.228614e-01 2.228614e-01 2.228614e-01 2.228614e-01 2.228614e-01 2.228614e-01 2.228614e-01 2.228614e-01 2.228614e-01 2.228614e-01 2.228614e-01 2.228614e-01 2.228614e-01 2.228614e-01 2.228614e-01 2.228614e-01 2.228614e-01 2.228614e-01 2.228614e-01 2.228614e-01 2.228614e-01 2.228614e-01 2.228614e-01 2.228614e-01 2.228614e-01 2.228614e-01 2.228614e-01 2.228614e-01 2.228614e-01 2.228614e-01 2.228614e-01 2.228614e-01 2.228614e-01 2.228614e-01 2.228614e-01 2.228614e-01 2.228614e-01 2.228614e-01 2.228614e-01 2.228614e-01 2.228614e-01 2.228614e-01 2.228614e-01 2.228614e-01 2.228614e-01 2.228614e-01 2.228614e-01 2.228614e-01 2.228614e-01 2.228614e-01 2.228614e-01 2.228614e-01 2.228614e-01 2.228614e-01 2.228614e-01 2.228614e-01 2.228614e-01 2.228614e-01 2.228614e-01 2.228614e-01 
7.250291e+04 3.122853e-01 2.991152e-01 2.975719e-01 2.970428e-01 2.935724e-01 2.905278e-01 2.866673e-01 2.850601e-01 2.850601e-01 2.589357e-01 2.589357e-01 2.304702e-01 2.304702e-01 2.304702e-01 2.304702e-01 2.304702e-01 2.304702e-01 2.298611e-01 2.298611e-01 2.290787e-01 2.255995e-01 2.255995e-01 2.255995e-01 2.255995e-01 2.255995e-01 2.255995e-01 2.255180e-01 2.253811e-01 2.246047e-01 2.246047e-01 2.234366e-01 2.231406e-01 2.231406e-01 2.231406e-01 2.231406e-01 2.230652e-01 2.230338e-01 2.229530e-01 2.229435e-01 2.229176e-01 2.229058e-01 2.229058e-01 2.229058e-01 2.229058e-01 2.229058e-01 2.228829e-01 2.228628e-01 2.228628e-01 2.228618e-01 2.228618e-01 2.228616e-01 2.228616e-01 2.228616e-01 2.228616e-01 2.228616e-01 2.228616e-01 2.228616e-01 2.228616e-01 2.228616e-01 2.228616e-01 2.228616e-01 2.228614e-01 2.228614e-01 2.228614e-01 2.228614e-01 2.228614e-01 2.228614e-01 2.228614e-01 2.228614e-01 2.228614e-01 2.228614e-01 2.228614e-01 2.228614e-01 2.228614e-01 2.228614e-01 2.228614e-01 2.228614e-01 2.228614e-01 2.228614e-01 2.228614e-01 2.228614e-01 2.228614e-01 2.228614e-01 2.228614e-01 2.228614e-01 2.228614e-01 2.228614e-01 2.228614e-01 2.228614e-01 2.228614e-01 2.228614e-01 2.228614e-01 2.228614e-01 2.228614e-01 2.228614e-01 2.228614e-01 2.228614e-01 2.228614e-01 2.228614e-01 2.228614e-01 2.228614e-01 2.228614e-01 2.228614e-01 2.228614e-01 2.228614e-01 2.228614e-01 2.228614e-01 2.228614e-01 2.228614e-01 2.228614e-01 2.228614e-01 2.228614e-01 2.228614e-01 2.228614e-01 2.228614e-01 2.228614e-01 2.228614e-01 2.228614e-01 2.228614e-01 2.228614e-01 2.228614e-01 2.228614e-01 2.228614e-01 2.228614e-01 2.228614e-01 2.228614e-01 2.228614e-01 2.228614e-01 2.228614e-01 2.228614e-01 2.228614e-01 2.228614e-01 2.228614e-01 2.228614e-01 2.228614e-01 2.228614e-01 2.228614e-01 2.228614e-01 2.228614e-01 2.228614e-01 2.228614e-01 2.228614e-01 2.228614e-01 2.228614e-01 2.228614e-01 2.228614e-01 2.228614e-01 2.228614e-01 2.228614e-01 2.228614e-01 2.228614e-01 2.228614e-01 2.228614e-01 2.228614e-01 2.228614e-01 2.228614e-01 2.228614e-01 2.228614e-01 2.228614e-01 2.228614e-01 2.228614e-01 2.228614e-01 2.228614e-01 2.228614e-01 2.228614e-01 2.228614e-01 2.228614e-01 2.228614e-01 2.228614e-01 2.228614e-01 2.228614e-01 2.228614e-01 2.228614e-01 2.228614e-01 2.228614e-01 2.228614e-01 2.228614e-01 2.228614e-01 2.228614e-01 2.228614e-01 2.228614e-01 2.228614e-01 2.228614e-01 2.228614e-01 2.228614e-01 2.228614e-01 2.228614e-01 2.228614e-01 2.228614e-01 2.228614e-01 2.228614e-01 2.228614e-01 2.228614e-01 2.228614e-01 2.228614e-01 2.228614e-01 2.228614e-01 2.228614e-01 2.228614e-01 2.228614e-01 2.228614e-01 2.228614e-01 2.228614e-01 2.228614e-01 2.228614e-01 2.228614e-01 2.228614e-01 2.228614e-01 2.228614e-01 2.228614e-01 2.228614e-01 2.228614e-01 2.228614e-01 2.228614e-01 2.228614e-01 2.228614e-01 2.228614e-01 2.228614e-01 2.228614e-01 2.228614e-01 2.228614e-01 2.228614e-01 2.228614e-01 2.228614e-01 2.228614e-01 2.228614e-01 2.228614e-01 2.228614e-01 2.228614e-01 2.228614e-01 2.228614e-01 2.228614e-01 2.228614e-01 2.228614e-01 2.228614e-01 2.228614e-01 2.228614e-01 2.228614e-01 2.228614e-01 2.228614e-01 2.228614e-01 2.228614e-01 2.228614e-01 2.228614e-01 2.228614e-01 2.228614e-01 2.228614e-01 2.228614e-01 2.228614e-01 2.228614e-01 2.228614e-01 2.228614e-01 2.228614e-01 2.228614e-01 2.228614e-01 2.228614e-01 2.228614e-01 2.228614e-01 2.228614e-01 2.228614e-01 2.228614e-01 2.228614e-01 2.228614e-01 2.228614e-01 2.228614e-01 2.228614e-01 2.228614e-01 2.228614e-01 2.228614e-01 2.228614e-01 2.228614e-01 2.228614e-01 2.228614e-01 2.228614e-01 2.228614e-01 2.228614e-01 2.228614e-01 2.228614e-01 2.228614e-01 2.228614e-01 2.228614e-01 2.228614e-01 2.228614e-01 2.228614e-01 2.228614e-01 2.228614e-01 2.228614e-01 2.228614e-01 2.228614e-01 2.228614e-01 2.228614e-01 2.228614e-01 2.228614e-01 2.228614e-01 2.228614e-01 2.228614e-01 2.228614e-01 2.228614e-01 2.228614e-01 2.228614e-01 2.228614e-01 2.228614e-01 2.228614e-01 2.228614e-01 2.228614e-01 2.228614e-01 2.228614e-01 2.228614e-01 2.228614e-01 2.228614e-01 2.228614e-01 2.228614e-01 2.228614e-01 2.228614e-01 2.228614e-01 2.228614e-01 2.228614e-01 2.228614e-01 2.228614e-01 2.228614e-01 2.228614e-01 2.228614e-01 2.228614e-01 2.228614e-01 2.228614e-01 2.228614e-01 2.228614e-01 2.228614e-01 2.228614e-01 2.228614e-01 2.228614e-01 2.228614e-01 2.228614e-01 2.228614e-01 2.228614e-01 2.228614e-01 2.228614e-01 2.228614e-01 2.228614e-01 2.228614e-01 2.228614e-01 2.228614e-01 2.228614e-01 2.228614e-01 2.228614e-01 2.228614e-01 2.228614e-01 2.228614e-01 2.228614e-01 2.228614e-01 2.228614e-01 2.228614e-01 2.228614e-01 2.228614e-01 2.228614e-01 2.228614e-01 2.228614e-01 2.228614e-01 2.228614e-01 2.228614e-01 2.228614e-01 2.228614e-01 2.228614e-01 2.228614e-01 2.228614e-01 2.228614e-01 2.228614e-01 2.228614e-01 2.228614e-01 2.228614e-01 2.228614e-01 2.228614e-01 2.228614e-01 2.228614e-01 2.228614e-01 2.228614e-01 2.228614e-01 2.228614e-01 2.228614e-01 2.228614e-01 2.228614e-01 2.228614e-01 2.228614e-01 2.228614e-01 2.228614e-01 2.228614e-01 2.228614e-01 2.228614e-01 2.228614e-01 2.228614e-01 2.228614e-01 2.228614e-01 2.228614e-01 2.228614e-01 2.228614e-01 2.228614e-01 2.228614e-01 2.228614e-01 2.228614e-01 2.228614e-01 2.228614e-01 2.228614e-01 2.228614e-01 2.228614e-01 2.228614e-01 2.228614e-01 2.228614e-01 2.228614e-01 2.228614e-01 2.228614e-01 2.228614e-01 2.228614e-01 2.228614e-01 2.228614e-01 2.228614e-01 2.228614e-01 2.228614e-01 2.228614e-01 2.228614e-01 2.228614e-01 2.228614e-01 2.228614e-01 2.228614e-01 2.228614e-01 2.228614e-01 2.228614e-01 2.228614e-01 2.228614e-01 2.228614e-01 2.228614e-01 2.228614e-01 2.228614e-01 2.228614e-01 2.228614e-01 2.228614e-01 2.228614e-01 2.228614e-01 2.228614e-01 2.228614e-01 2.228614e-01 2.228614e-01 2.228614e-01 2.228614e-01 2.228614e-01 2.228614e-01 2.228614e-01 2.228614e-01 2.228614e-01 2.228614e-01 2.228614e-01 2.228614e-01 2.228614e-01 2.228614e-01 2.228614e-01 2.228614e-01 2.228614e-01 2.228614e-01 2.228614e-01 2.228614e-01 2.228614e-01 2.228614e-01 2.228614e-01 2.228614e-01 2.228614e-01 2.228614e-01 2.228614e-01 2.228614e-01 2.228614e-01 2.228614e-01 2.228614e-01 2.228614e-01 2.228614e-01 2.228614e-01 2.228614e-01 2.228614e-01 2.228614e-01 2.228614e-01 2.228614e-01 2.228614e-01 2.228614e-01 2.228614e-01 2.228614e-01 2.228614e-01 2.228614e-01 2.228614e-01 2.228614e-01 2.228614e-01 2.228614e-01 2.228614e-01 2.228614e-01 2.228614e-01 2.228614e-01 2.228614e-01 2.228614e-01 2.228614e-01 2.228614e-01 2.228614e-01 2.228614e-01 2.228614e-01 2.228614e-01 2.228614e-01 2.228614e-01 2.228614e-01 2.228614e-01 2.228614e-01 2.228614e-01 2.228614e-01 2.228614e-01 2.228614e-01 2.228614e-01 2.228614e-01 2.228614e-01 2.228614e-01 2.228614e-01 2.228614e-01 2.228614e-01 2.228614e-01 2.228614e-01 2.228614e-01 2.228614e-01 2.228614e-01 2.228614e-01 2.228614e-01 2.228614e-01 2.228614e-01 2.228614e-01 2.228614e-01 2.228614e-01 2.228614e-01 2.228614e-01 2.228614e-01 2.228614e-01 2.228614e-01 2.228614e-01 2.228614e-01 2.228614e-01 2.228614e-01 2.228614e-01 2.228614e-01 2.228614e-01 2.228614e-01 2.228614e-01 2.228614e-01 2.228614e-01 2.228614e-01 2.228614e-01 2.228614e-01 2.228614e-01 2.228614e-01 2.228614e-01 2.228614e-01 2.228614e-01 2.228614e-01 2.228614e-01 2.228614e-01 2.228614e-01 2.228614e-01 2.228614e-01 2.228614e-01 2.228614e-01 2.228614e-01 2.228614e-01 2.228614e-01 2.228614e-01 2.228614e-01 2.228614e-01 2.228614e-01 2.228614e-01 2.228614e-01 2.228614e-01 2.228614e-01 2.228614e-01 2.228614e-01 2.228614e-01 2.228614e-01 2.228614e-01 2.228614e-01 2.228614e-01 2.228614e-01 2.228614e-01 2.228614e-01 2.228614e-01 2.228614e-01 2.228614e-01 2.228614e-01 2.228614e-01 2.228614e-01 2.228614e-01 2.228614e-01 2.228614e-01 2.228614e-01 2.228614e-01 2.228614e-01 2.228614e-01 2.228614e-01 2.228614e-01 2.228614e-01 2.228614e-01 2.228614e-01 2.228614e-01 2.228614e-01 2.228614e-01 2.228614e-01 2.228614e-01 2.228614e-01 2.228614e-01 2.228614e-01 2.228614e-01 2.228614e-01 2.228614e-01 2.228614e-01 2.228614e-01 2.228614e-01 2.228614e-01 2.228614e-01 2.228614e-01 2.228614e-01 2.228614e-01 2.228614e-01 2.228614e-01 2.228614e-01 2.228614e-01 2.228614e-01 2.228614e-01 2.228614e-01 2.228614e-01 2.228614e-01 2.228614e-01 2.228614e-01 2.228614e-01 2.228614e-01 2.228614e-01 2.228614e-01 2.228614e-01 2.228614e-01 2.228614e-01 2.228614e-01 2.228614e-01 2.228614e-01 2.228614e-01 2.228614e-01 2.228614e-01 2.228614e-01 2.228614e-01 2.228614e-01 2.228614e-01 2.228614e-01 2.228614e-01 2.228614e-01 2.228614e-01 2.228614e-01 2.228614e-01 2.228614e-01 2.228614e-01 2.228614e-01 2.228614e-01 2.228614e-01 2.228614e-01 2.228614e-01 2.228614e-01 2.228614e-01 2.228614e-01 2.228614e-01 2.228614e-01 2.228614e-01 2.228614e-01 2.228614e-01 2.228614e-01 2.228614e-01 2.228614e-01 2.228614e-01 2.228614e-01 2.228614e-01 2.228614e-01 2.228614e-01 2.228614e-01 2.228614e-01 2.228614e-01 2.228614e-01 2.228614e-01 2.228614e-01 2.228614e-01 2.228614e-01 2.228614e-01 2.228614e-01 2.228614e-01 2.228614e-01 2.228614e-01 2.228614e-01 2.228614e-01 2.228614e-01 2.228614e-01 2.228614e-01 2.228614e-01 2.228614e-01 2.228614e-01 2.228614e-01 2.228614e-01 2.228614e-01 2.228614e-01 2.228614e-01 2.228614e-01 2.228614e-01 2.228614e-01 2.228614e-01 2.228614e-01 2.228614e-01 2.228614e-01 2.228614e-01 2.228614e-01 2.228614e-01 2.228614e-01 2.228614e-01 2.228614e-01 2.228614e-01 2.228614e-01 2.228614e-01 2.228614e-01 2.228614e-01 2.228614e-01 2.228614e-01 2.228614e-01 2.228614e-01 2.228614e-01 2.228614e-01 2.228614e-01 2.228614e-01 2.228614e-01 2.228614e-01 2.228614e-01 2.228614e-01 2.228614e-01 2.228614e-01 2.228614e-01 2.228614e-01 2.228614e-01 2.228614e-01 2.228614e-01 2.228614e-01 2.228614e-01 2.228614e-01 2.228614e-01 2.228614e-01 2.228614e-01 2.228614e-01 2.228614e-01 2.228614e-01 2.228614e-01 2.228614e-01 2.228614e-01 2.228614e-01 2.228614e-01 2.228614e-01 2.228614e-01 2.228614e-01 2.228614e-01 2.228614e-01 2.228614e-01 2.228614e-01 2.228614e-01 2.228614e-01 2.228614e-01 2.228614e-01 2.228614e-01 2.228614e-01 2.228614e-01 2.228614e-01 2.228614e-01 2.228614e-01 2.228614e-01 2.228614e-01 2.228614e-01 2.228614e-01 2.228614e-01 2.228614e-01 2.228614e-01 2.228614e-01 2.228614e-01 2.228614e-01 2.228614e-01 2.228614e-01 2.228614e-01 2.228614e-01 2.228614e-01 2.228614e-01 2.228614e-01 2.228614e-01 2.228614e-01 2.228614e-01 2.228614e-01 2.228614e-01 2.228614e-01 2.228614e-01 2.228614e-01 2.228614e-01 2.228614e-01 2.228614e-01 2.228614e-01 2.228614e-01 2.228614e-01 2.228614e-01 2.228614e-01 2.228614e-01 2.228614e-01 2.228614e-01 2.228614e-01 2.228614e-01 2.228614e-01 2.228614e-01 2.228614e-01 2.228614e-01 2.228614e-01 2.228614e-01 2.228614e-01 2.228614e-01 2.228614e-01 2.228614e-01 2.228614e-01 2.228614e-01 2.228614e-01 2.228614e-01 2.228614e-01 2.228614e-01 2.228614e-01 2.228614e-01 2.228614e-01 2.228614e-01 2.228614e-01 2.228614e-01 2.228614e-01 2.228614e-01 2.228614e-01 2.228614e-01 2.228614e-01 2.228614e-01 2.228614e-01 2.228614e-01 2.228614e-01 2.228614e-01 2.228614e-01 2.228614e-01 2.228614e-01 2.228614e-01 2.228614e-01 2.228614e-01 2.228614e-01 2.228614e-01 2.228614e-01 2.228614e-01 2.228614e-01 2.228614e-01 2.228614e-01 2.228614e-01 2.228614e-01 2.228614e-01 2.228614e-01 2.228614e-01 2.228614e-01 2.228614e-01 2.228614e-01 2.228614e-01 2.228614e-01 2.228614e-01 2.228614e-01 2.228614e-01 2.228614e-01 2.228614e-01 2.228614e-01 2.228614e-01 2.228614e-01 2.228614e-01 2.228614e-01 2.228614e-01 2.228614e-01 2.228614e-01 2.228614e-01 2.228614e-01 2.228614e-01 2.228614e-01 2.228614e-01 2.228614e-01 2.228614e-01 2.228614e-01 2.228614e-01 2.228614e-01 2.228614e-01 2.228614e-01 2.228614e-01 2.228614e-01 2.228614e-01 2.228614e-01 2.228614e-01 2.228614e-01 2.228614e-01 2.228614e-01 2.228614e-01 2.228614e-01 2.228614e-01 2.228614e-01 2.228614e-01 2.228614e-01 2.228614e-01 2.228614e-01 2.228614e-01 2.228614e-01 2.228614e-01 2.228614e-01 2.228614e-01 2.228614e-01 2.228614e-01 2.228614e-01 2.228614e-01 2.228614e-01 2.228614e-01 2.228614e-01 2.228614e-01 2.228614e-01 2.228614e-01 2.228614e-01 2.228614e-01 2.228614e-01 2.228614e-01 2.228614e-01 2.228614e-01 2.228614e-01 2.228614e-01 2.228614e-01 2.228614e-01 2.228614e-01 2.228614e-01 2.228614e-01 2.228614e-01 2.228614e-01 2.228614e-01 2.228614e-01 2.228614e-01 2.228614e-01 2.228614e-01 2.228614e-01 2.228614e-01 2.228614e-01 2.228614e-01 2.228614e-01 2.228614e-01 2.228614e-01 2.228614e-01 2.228614e-01 2.228614e-01 2.228614e-01 2.228614e-01 2.228614e-01 2.228614e-01 2.228614e-01 2.228614e-01 2.228614e-01 2.228614e-01 2.228614e-01 2.228614e-01 2.228614e-01 2.228614e-01 2.228614e-01 2.228614e-01 2.228614e-01 2.228614e-01 2.228614e-01 2.228614e-01 2.228614e-01 2.228614e-01 2.228614e-01 2.228614e-01 2.228614e-01 2.228614e-01 2.228614e-01 2.228614e-01 2.228614e-01 2.228614e-01 2.228614e-01 2.228614e-01 2.228614e-01 2.228614e-01 2.228614e-01 2.228614e-01 2.228614e-01 2.228614e-01 2.228614e-01 2.228614e-01 2.228614e-01 2.228614e-01 2.228614e-01 2.228614e-01 2.228614e-01 2.228614e-01 2.228614e-01 2.228614e-01 2.228614e-01 2.228614e-01 2.228614e-01 2.228614e-01 2.228614e-01 
1.108752e+05 3.093348e+04 1.683728e+04 1.367710e+04 5.353948e-01 5.349982e-01 4.090992e-01 3.576057e-01 3.020585e-01 3.020585e-01 3.003648e-01 3.000111e-01 2.999645e-01 2.999645e-01 2.999645e-01 2.999627e-01 2.999114e-01 2.999065e-01 2.999065e-01 2.998736e-01 2.998508e-01 2.997738e-01 2.994876e-01 2.991705e-01 2.988830e-01 2.919038e-01 2.919038e-01 2.916126e-01 2.876114e-01 2.861635e-01 2.841672e-01 2.676853e-01 2.626102e-01 2.497878e-01 2.497878e-01 2.497878e-01 2.475855e-01 2.475855e-01 2.408763e-01 2.408763e-01 2.408763e-01 2.357209e-01 2.280530e-01 2.280530e-01 2.271428e-01 2.263049e-01 2.262625e-01 2.262625e-01 2.260486e-01 2.259828e-01 2.259828e-01 2.257769e-01 2.253947e-01 2.253288e-01 2.253288e-01 2.253288e-01 2.253288e-01 2.244049e-01 2.244049e-01 2.238957e-01 2.232153e-01 2.228894e-01 2.228894e-01 2.228806e-01 2.228806e-01 2.228806e-01 2.228806e-01 2.228767e-01 2.228762e-01 2.228762e-01 2.228762e-01 2.228762e-01 2.228649e-01 2.228649e-01 2.228626e-01 2.228626e-01 2.228626e-01 2.228626e-01 2.228616e-01 2.228616e-01 2.228614e-01 2.228614e-01 2.228614e-01 2.228614e-01 2.228614e-01 2.228614e-01 2.228614e-01 2.228614e-01 2.228614e-01 2.228614e-01 2.228614e-01 2.228614e-01 2.228614e-01 2.228614e-01 2.228614e-01 2.228614e-01 2.228614e-01 2.228614e-01 2.228614e-01 2.228614e-01 2.228614e-01 2.228614e-01 2.228614e-01 2.228614e-01 2.228614e-01 2.228614e-01 2.228614e-01 2.228614e-01 2.228614e-01 2.228614e-01 2.228614e-01 2.228614e-01 2.228614e-01 2.228614e-01 2.228614e-01 2.228614e-01 2.228614e-01 2.228614e-01 2.228614e-01 2.228614e-01 2.228614e-01 2.228614e-01 2.228614e-01 2.228614e-01 2.228614e-01 2.228614e-01 2.228614e-01 2.228614e-01 2.228614e-01 2.228614e-01 2.228614e-01 2.228614e-01 2.228614e-01 2.228614e-01 2.228614e-01 2.228614e-01 2.228614e-01 2.228614e-01 2.228614e-01 2.228614e-01 2.228614e-01 2.228614e-01 2.228614e-01 2.228614e-01 2.228614e-01 2.228614e-01 2.228614e-01 2.228614e-01 2.228614e-01 2.228614e-01 2.228614e-01 2.228614e-01 2.228614e-01 2.228614e-01 2.228614e-01 2.228614e-01 2.228614e-01 2.228614e-01 2.228614e-01 2.228614e-01 2.228614e-01 2.228614e-01 2.228614e-01 2.228614e-01 2.228614e-01 2.228614e-01 2.228614e-01 2.228614e-01 2.228614e-01 2.228614e-01 2.228614e-01 2.228614e-01 2.228614e-01 2.228614e-01 2.228614e-01 2.228614e-01 2.228614e-01 2.228614e-01 2.228614e-01 2.228614e-01 2.228614e-01 2.228614e-01 2.228614e-01 2.228614e-01 2.228614e-01 2.228614e-01 2.228614e-01 2.228614e-01 2.228614e-01 2.228614e-01 2.228614e-01 2.228614e-01 2.228614e-01 2.228614e-01 2.228614e-01 2.228614e-01 2.228614e-01 2.228614e-01 2.228614e-01 2.228614e-01 2.228614e-01 2.228614e-01 2.228614e-01 2.228614e-01 2.228614e-01 2.228614e-01 2.228614e-01 2.228614e-01 2.228614e-01 2.228614e-01 2.228614e-01 2.228614e-01 2.228614e-01 2.228614e-01 2.228614e-01 2.228614e-01 2.228614e-01 2.228614e-01 2.228614e-01 2.228614e-01 2.228614e-01 2.228614e-01 2.228614e-01 2.228614e-01 2.228614e-01 2.228614e-01 2.228614e-01 2.228614e-01 2.228614e-01 2.228614e-01 2.228614e-01 2.228614e-01 2.228614e-01 2.228614e-01 2.228614e-01 2.228614e-01 2.228614e-01 2.228614e-01 2.228614e-01 2.228614e-01 2.228614e-01 2.228614e-01 2.228614e-01 2.228614e-01 2.228614e-01 2.228614e-01 2.228614e-01 2.228614e-01 2.228614e-01 2.228614e-01 2.228614e-01 2.228614e-01 2.228614e-01 2.228614e-01 2.228614e-01 2.228614e-01 2.228614e-01 2.228614e-01 2.228614e-01 2.228614e-01 2.228614e-01 2.228614e-01 2.228614e-01 2.228614e-01 2.228614e-01 2.228614e-01 2.228614e-01 2.228614e-01 2.228614e-01 2.228614e-01 2.228614e-01 2.228614e-01 2.228614e-01 2.228614e-01 2.228614e-01 2.228614e-01 2.228614e-01 2.228614e-01 2.228614e-01 2.228614e-01 2.228614e-01 2.228614e-01 2.228614e-01 2.228614e-01 2.228614e-01 2.228614e-01 2.228614e-01 2.228614e-01 2.228614e-01 2.228614e-01 2.228614e-01 2.228614e-01 2.228614e-01 2.228614e-01 2.228614e-01 2.228614e-01 2.228614e-01 2.228614e-01 2.228614e-01 2.228614e-01 2.228614e-01 2.228614e-01 2.228614e-01 2.228614e-01 2.228614e-01 2.228614e-01 2.228614e-01 2.228614e-01 2.228614e-01 2.228614e-01 2.228614e-01 2.228614e-01 2.228614e-01 2.228614e-01 2.228614e-01 2.228614e-01 2.228614e-01 2.228614e-01 2.228614e-01 2.228614e-01 2.228614e-01 2.228614e-01 2.228614e-01 2.228614e-01 2.228614e-01 2.228614e-01 2.228614e-01 2.228614e-01 2.228614e-01 2.228614e-01 2.228614e-01 2.228614e-01 2.228614e-01 2.228614e-01 2.228614e-01 2.228614e-01 2.228614e-01 2.228614e-01 2.228614e-01 2.228614e-01 2.228614e-01 2.228614e-01 2.228614e-01 2.228614e-01 2.228614e-01 2.228614e-01 2.228614e-01 2.228614e-01 2.228614e-01 2.228614e-01 2.228614e-01 2.228614e-01 2.228614e-01 2.228614e-01 2.228614e-01 2.228614e-01 2.228614e-01 2.228614e-01 2.228614e-01 2.228614e-01 2.228614e-01 2.228614e-01 2.228614e-01 2.228614e-01 2.228614e-01 2.228614e-01 2.228614e-01 2.228614e-01 2.228614e-01 2.228614e-01 2.228614e-01 2.228614e-01 2.228614e-01 2.228614e-01 2.228614e-01 2.228614e-01 2.228614e-01 2.228614e-01 2.228614e-01 2.228614e-01 2.228614e-01 2.228614e-01 2.228614e-01 2.228614e-01 2.228614e-01 2.228614e-01 2.228614e-01 2.228614e-01 2.228614e-01 2.228614e-01 2.228614e-01 2.228614e-01 2.228614e-01 2.228614e-01 2.228614e-01 2.228614e-01 2.228614e-01 2.228614e-01 2.228614e-01 2.228614e-01 2.228614e-01 2.228614e-01 2.228614e-01 2.228614e-01 2.228614e-01 2.228614e-01 2.228614e-01 2.228614e-01 2.228614e-01 2.228614e-01 2.228614e-01 2.228614e-01 2.228614e-01 2.228614e-01 2.228614e-01 2.228614e-01 2.228614e-01 2.228614e-01 2.228614e-01 2.228614e-01 2.228614e-01 2.228614e-01 2.228614e-01 2.228614e-01 2.228614e-01 2.228614e-01 2.228614e-01 2.228614e-01 2.228614e-01 2.228614e-01 2.228614e-01 2.228614e-01 2.228614e-01 2.228614e-01 2.228614e-01 2.228614e-01 2.228614e-01 2.228614e-01 2.228614e-01 2.228614e-01 2.228614e-01 2.228614e-01 2.228614e-01 2.228614e-01 2.228614e-01 2.228614e-01 2.228614e-01 2.228614e-01 2.228614e-01 2.228614e-01 2.228614e-01 2.228614e-01 2.228614e-01 2.228614e-01 2.228614e-01 2.228614e-01 2.228614e-01 2.228614e-01 2.228614e-01 2.228614e-01 2.228614e-01 2.228614e-01 2.228614e-01 2.228614e-01 2.228614e-01 2.228614e-01 2.228614e-01 2.228614e-01 2.228614e-01 2.228614e-01 2.228614e-01 2.228614e-01 2.228614e-01 2.228614e-01 2.228614e-01 2.228614e-01 2.228614e-01 2.228614e-01 2.228614e-01 2.228614e-01 2.228614e-01 2.228614e-01 2.228614e-01 2.228614e-01 2.228614e-01 2.228614e-01 2.228614e-01 2.228614e-01 2.228614e-01 2.228614e-01 2.228614e-01 2.228614e-01 2.228614e-01 2.228614e-01 2.228614e-01 2.228614e-01 2.228614e-01 2.228614e-01 2.228614e-01 2.228614e-01 2.228614e-01 2.228614e-01 2.228614e-01 2.228614e-01 2.228614e-01 2.228614e-01 2.228614e-01 2.228614e-01 2.228614e-01 2.228614e-01 2.228614e-01 2.228614e-01 2.228614e-01 2.228614e-01 2.228614e-01 2.228614e-01 2.228614e-01 2.228614e-01 2.228614e-01 2.228614e-01 2.228614e-01 2.228614e-01 2.228614e-01 2.228614e-01 2.228614e-01 2.228614e-01 2.228614e-01 2.228614e-01 2.228614e-01 2.228614e-01 2.228614e-01 2.228614e-01 2.228614e-01 2.228614e-01 2.228614e-01 2.228614e-01 2.228614e-01 2.228614e-01 2.228614e-01 2.228614e-01 2.228614e-01 2.228614e-01 2.228614e-01 2.228614e-01 2.228614e-01 2.228614e-01 2.228614e-01 2.228614e-01 2.228614e-01 2.228614e-01 2.228614e-01 2.228614e-01 2.228614e-01 2.228614e-01 2.228614e-01 2.228614e-01 2.228614e-01 2.228614e-01 2.228614e-01 2.228614e-01 2.228614e-01 2.228614e-01 2.228614e-01 2.228614e-01 2.228614e-01 2.228614e-01 2.228614e-01 2.228614e-01 2.228614e-01 2.228614e-01 2.228614e-01 2.228614e-01 2.228614e-01 2.228614e-01 2.228614e-01 2.228614e-01 2.228614e-01 2.228614e-01 2.228614e-01 2.228614e-01 2.228614e-01 2.228614e-01 2.228614e-01 2.228614e-01 2.228614e-01 2.228614e-01 2.228614e-01 2.228614e-01 2.228614e-01 2.228614e-01 2.228614e-01 2.228614e-01 2.228614e-01 2.228614e-01 2.228614e-01 2.228614e-01 2.228614e-01 2.228614e-01 2.228614e-01 2.228614e-01 2.228614e-01 2.228614e-01 2.228614e-01 2.228614e-01 2.228614e-01 2.228614e-01 2.228614e-01 2.228614e-01 2.228614e-01 2.228614e-01 2.228614e-01 2.228614e-01 2.228614e-01 2.228614e-01 2.228614e-01 2.228614e-01 2.228614e-01 2.228614e-01 2.228614e-01 2.228614e-01 2.228614e-01 2.228614e-01 2.228614e-01 2.228614e-01 2.228614e-01 2.228614e-01 2.228614e-01 2.228614e-01 2.228614e-01 2.228614e-01 2.228614e-01 2.228614e-01 2.228614e-01 2.228614e-01 2.228614e-01 2.228614e-01 2.228614e-01 2.228614e-01 2.228614e-01 2.228614e-01 2.228614e-01 2.228614e-01 2.228614e-01 2.228614e-01 2.228614e-01 2.228614e-01 2.228614e-01 2.228614e-01 2.228614e-01 2.228614e-01 2.228614e-01 2.228614e-01 2.228614e-01 2.228614e-01 2.228614e-01 2.228614e-01 2.228614e-01 2.228614e-01 2.228614e-01 2.228614e-01 2.228614e-01 2.228614e-01 2.228614e-01 2.228614e-01 2.228614e-01 2.228614e-01 2.228614e-01 2.228614e-01 2.228614e-01 2.228614e-01 2.228614e-01 2.228614e-01 2.228614e-01 2.228614e-01 2.228614e-01 2.228614e-01 2.228614e-01 2.228614e-01 2.228614e-01 2.228614e-01 2.228614e-01 2.228614e-01 2.228614e-01 2.228614e-01 2.228614e-01 2.228614e-01 2.228614e-01 2.228614e-01 2.228614e-01 2.228614e-01 2.228614e-01 2.228614e-01 2.228614e-01 2.228614e-01 2.228614e-01 2.228614e-01 2.228614e-01 2.228614e-01 2.228614e-01 2.228614e-01 2.228614e-01 2.228614e-01 2.228614e-01 2.228614e-01 2.228614e-01 2.228614e-01 2.228614e-01 2.228614e-01 2.228614e-01 2.228614e-01 2.228614e-01 2.228614e-01 2.228614e-01 2.228614e-01 2.228614e-01 2.228614e-01 2.228614e-01 2.228614e-01 2.228614e-01 2.228614e-01 2.228614e-01 2.228614e-01 2.228614e-01 2.228614e-01 2.228614e-01 2.228614e-01 2.228614e-01 2.228614e-01 2.228614e-01 2.228614e-01 2.228614e-01 2.228614e-01 2.228614e-01 2.228614e-01 2.228614e-01 2.228614e-01 2.228614e-01 2.228614e-01 2.228614e-01 2.228614e-01 2.228614e-01 2.228614e-01 2.228614e-01 2.228614e-01 2.228614e-01 2.228614e-01 2.228614e-01 2.228614e-01 2.228614e-01 2.228614e-01 2.228614e-01 2.228614e-01 2.228614e-01 2.228614e-01 2.228614e-01 2.228614e-01 2.228614e-01 2.228614e-01 2.228614e-01 2.228614e-01 2.228614e-01 2.228614e-01 2.228614e-01 2.228614e-01 2.228614e-01 2.228614e-01 2.228614e-01 2.228614e-01 2.228614e-01 2.228614e-01 2.228614e-01 2.228614e-01 2.228614e-01 2.228614e-01 2.228614e-01 2.228614e-01 2.228614e-01 2.228614e-01 2.228614e-01 2.228614e-01 2.228614e-01 2.228614e-01 2.228614e-01 2.228614e-01 2.228614e-01 2.228614e-01 2.228614e-01 2.228614e-01 2.228614e-01 2.228614e-01 2.228614e-01 2.228614e-01 2.228614e-01 2.228614e-01 2.228614e-01 2.228614e-01 2.228614e-01 2.228614e-01 2.228614e-01 2.228614e-01 2.228614e-01 2.228614e-01 2.228614e-01 2.228614e-01 2.228614e-01 2.228614e-01 2.228614e-01 2.228614e-01 2.228614e-01 2.228614e-01 2.228614e-01 2.228614e-01 2.228614e-01 2.228614e-01 2.228614e-01 2.228614e-01 2.228614e-01 2.228614e-01 2.228614e-01 2.228614e-01 2.228614e-01 2.228614e-01 2.228614e-01 2.228614e-01 2.228614e-01 2.228614e-01 2.228614e-01 2.228614e-01 2.228614e-01 2.228614e-01 2.228614e-01 2.228614e-01 2.228614e-01 2.228614e-01 2.228614e-01 2.228614e-01 2.228614e-01 2.228614e-01 2.228614e-01 2.228614e-01 2.228614e-01 2.228614e-01 2.228614e-01 2.228614e-01 2.228614e-01 2.228614e-01 2.228614e-01 2.228614e-01 2.228614e-01 2.228614e-01 2.228614e-01 2.228614e-01 2.228614e-01 2.228614e-01 2.228614e-01 2.228614e-01 2.228614e-01 2.228614e-01 2.228614e-01 2.228614e-01 2.228614e-01 2.228614e-01 2.228614e-01 2.228614e-01 2.228614e-01 2.228614e-01 2.228614e-01 2.228614e-01 2.228614e-01 2.228614e-01 2.228614e-01 2.228614e-01 2.228614e-01 2.228614e-01 2.228614e-01 2.228614e-01 2.228614e-01 2.228614e-01 2.228614e-01 2.228614e-01 2.228614e-01 2.228614e-01 2.228614e-01 2.228614e-01 2.228614e-01 2.228614e-01 2.228614e-01 2.228614e-01 2.228614e-01 2.228614e-01 2.228614e-01 2.228614e-01 2.228614e-01 2.228614e-01 2.228614e-01 2.228614e-01 2.228614e-01 2.228614e-01 2.228614e-01 2.228614e-01 2.228614e-01 2.228614e-01 2.228614e-01 2.228614e-01 2.228614e-01 2.228614e-01 2.228614e-01 2.228614e-01 2.228614e-01 2.228614e-01 2.228614e-01 2.228614e-01 2.228614e-01 2.228614e-01 2.228614e-01 2.228614e-01 2.228614e-01 2.228614e-01 2.228614e-01 2.228614e-01 2.228614e-01 2.228614e-01 2.228614e-01 2.228614e-01 2.228614e-01 2.228614e-01 2.228614e-01 2.228614e-01 2.228614e-01 2.228614e-01 2.228614e-01 2.228614e-01 2.228614e-01 2.228614e-01 2.228614e-01 2.228614e-01 2.228614e-01 2.228614e-01 2.228614e-01 2.228614e-01 2.228614e-01 2.228614e-01 2.228614e-01 2.228614e-01 2.228614e-01 2.228614e-01 2.228614e-01 2.228614e-01 2.228614e-01 2.228614e-01 2.228614e-01 2.228614e-01 2.228614e-01 2.228614e-01 2.228614e-01 2.228614e-01 2.228614e-01 2.228614e-01 2.228614e-01 2.228614e-01 2.228614e-01 2.228614e-01 2.228614e-01 2.228614e-01 2.228614e-01 2.228614e-01 2.228614e-01 2.228614e-01 2.228614e-01 2.228614e-01 2.228614e-01 2.228614e-01 2.228614e-01 2.228614e-01 2.228614e-01 2.228614e-01 2.228614e-01 2.228614e-01 2.228614e-01 2.228614e-01 2.228614e-01 2.228614e-01 2.228614e-01 2.228614e-01 2.228614e-01 2.228614e-01 2.228614e-01 2.228614e-01 2.228614e-01 2.228614e-01 2.228614e-01 2.228614e-01 2.228614e-01 2.228614e-01 2.228614e-01 2.228614e-01 2.228614e-01 2.228614e-01 2.228614e-01 2.228614e-01 
7.280582e+05 2.702374e+05 7.347843e+04 4.629164e+04 3.064774e+04 2.059279e+04 8.856297e-01 5.834877e-01 5.834877e-01 5.834877e-01 4.257373e-01 3.845304e-01 3.055042e-01 2.982560e-01 2.982560e-01 2.978744e-01 2.940941e-01 2.382148e-01 2.382148e-01 2.382148e-01 2.331935e-01 2.331935e-01 2.331851e-01 2.331851e-01 2.308805e-01 2.308805e-01 2.287073e-01 2.287073e-01 2.285665e-01 2.285665e-01 2.257123e-01 2.257123e-01 2.257123e-01 2.257123e-01 2.257123e-01 2.257123e-01 2.257123e-01 2.254490e-01 2.252356e-01 2.252356e-01 2.252016e-01 2.251896e-01 2.250577e-01 2.249537e-01 2.249537e-01 2.249537e-01 2.246881e-01 2.243027e-01 2.243027e-01 2.243027e-01 2.238038e-01 2.230902e-01 2.228616e-01 2.228616e-01 2.228616e-01 2.228616e-01 2.228616e-01 2.228616e-01 2.228616e-01 2.228616e-01 2.228616e-01 2.228616e-01 2.228616e-01 2.228616e-01 2.228616e-01 2.228615e-01 2.228615e-01 2.228615e-01 1.804880e-01 1.054360e-01 6.614891e-02 4.847785e-02 4.087075e-02 4.087075e-02 4.087075e-02 4.087075e-02 4.087075e-02 3.921709e-02 3.921709e-02 3.921709e-02 3.501224e-02 3.090956e-02 3.090956e-02 2.850695e-02 2.670468e-02 2.591796e-02 1.918576e-02 1.918576e-02 1.918576e-02 1.918576e-02 1.785380e-02 1.785380e-02 1.785380e-02 1.785380e-02 1.785380e-02 1.775487e-02 1.775487e-02 1.775487e-02 1.775487e-02 1.775487e-02 1.775487e-02 1.775487e-02 1.775487e-02 1.636139e-02 1.636139e-02 1.608889e-02 1.608889e-02 1.608889e-02 1.608889e-02 1.608889e-02 1.571096e-02 1.571096e-02 1.571096e-02 1.571096e-02 1.571096e-02 1.536487e-02 1.050944e-02 9.980641e-03 9.980641e-03 9.980641e-03 9.980641e-03 9.980641e-03 9.980641e-03 8.354387e-03 8.354387e-03 8.354387e-03 8.354387e-03 8.354387e-03 8.354387e-03 8.354387e-03 8.354387e-03 8.354387e-03 8.354387e-03 8.354387e-03 8.354387e-03 8.354387e-03 8.354387e-03 8.354387e-03 8.294555e-03 8.294555e-03 8.217193e-03 8.217193e-03 8.217193e-03 8.217193e-03 8.075152e-03 8.075152e-03 8.075152e-03 8.075152e-03 8.075152e-03 8.075152e-03 8.075152e-03 8.072536e-03 8.072004e-03 8.071055e-03 8.071055e-03 8.070925e-03 8.070925e-03 8.070925e-03 8.070925e-03 8.069686e-03 8.068500e-03 8.062150e-03 8.053692e-03 8.048060e-03 8.048060e-03 8.046124e-03 8.046124e-03 8.046124e-03 8.043593e-03 8.043593e-03 8.042259e-03 8.036772e-03 8.036772e-03 8.036772e-03 8.036772e-03 8.036573e-03 8.036573e-03 8.035394e-03 8.035394e-03 8.023912e-03 8.019303e-03 8.019303e-03 8.006505e-03 7.999276e-03 7.985953e-03 7.985953e-03 7.985953e-03 7.985953e-03 7.985953e-03 7.978104e-03 7.933416e-03 7.933416e-03 7.933416e-03 7.860572e-03 7.728417e-03 7.728417e-03 7.632403e-03 7.632403e-03 7.555778e-03 7.555778e-03 7.444829e-03 7.444829e-03 7.444829e-03 7.444829e-03 7.444829e-03 7.444829e-03 7.444829e-03 7.444829e-03 7.444829e-03 7.302873e-03 7.055175e-03 7.055175e-03 7.055175e-03 7.055175e-03 7.055175e-03 7.027453e-03 7.027453e-03 7.027453e-03 7.027453e-03 7.027453e-03 7.027453e-03 7.027453e-03 7.027453e-03 7.011471e-03 7.011471e-03 7.011471e-03 7.011471e-03 7.006685e-03 6.399744e-03 6.399744e-03 6.399744e-03 6.399744e-03 6.399744e-03 6.399744e-03 6.399744e-03 6.399744e-03 6.399744e-03 6.399744e-03 6.231756e-03 6.231756e-03 6.231756e-03 6.231756e-03 5.881335e-03 5.881335e-03 5.874764e-03 5.874764e-03 5.874764e-03 5.874764e-03 5.874764e-03 5.874764e-03 5.874764e-03 5.874764e-03 5.747649e-03 5.718676e-03 5.659416e-03 5.659416e-03 5.637323e-03 5.635896e-03 5.635896e-03 5.635896e-03 5.635896e-03 5.632214e-03 5.632214e-03 5.632214e-03 5.626017e-03 5.626017e-03 5.625435e-03 5.619160e-03 5.611605e-03 5.607742e-03 5.604183e-03 5.576894e-03 5.560104e-03 5.560104e-03 5.527061e-03 5.527061e-03 5.527061e-03 5.527061e-03 5.527061e-03 5.527061e-03 5.484156e-03 5.484156e-03 5.484156e-03 5.484156e-03 5.472341e-03 5.462674e-03 5.462674e-03 5.462674e-03 5.462674e-03 5.462674e-03 5.462674e-03 5.462674e-03 5.454430e-03 5.450620e-03 5.450620e-03 5.450620e-03 5.435290e-03 5.435290e-03 5.435290e-03 5.435290e-03 5.422908e-03 5.360539e-03 5.357307e-03 5.357307e-03 5.357307e-03 5.357307e-03 5.357307e-03 5.357307e-03 5.357307e-03 5.357307e-03 5.357307e-03 5.357307e-03 5.357307e-03 5.279857e-03 5.279857e-03 5.279857e-03 5.279857e-03 5.158085e-03 5.085666e-03 5.085666e-03 5.085666e-03 5.085666e-03 5.082549e-03 5.082549e-03 5.082549e-03 5.059474e-03 5.059474e-03 5.059474e-03 5.059474e-03 5.059473e-03 5.016919e-03 5.016919e-03 5.016919e-03 5.016919e-03 4.952484e-03 4.952484e-03 4.952484e-03 4.945309e-03 4.945309e-03 4.945309e-03 4.945309e-03 4.945309e-03 4.804544e-03 4.804544e-03 4.764187e-03 4.764187e-03 4.764187e-03 4.763163e-03 4.763163e-03 4.763163e-03 4.763163e-03 4.763163e-03 4.763163e-03 4.763163e-03 4.763163e-03 4.763163e-03 4.763163e-03 4.763163e-03 4.763163e-03 4.763163e-03 4.760484e-03 4.750609e-03 4.710329e-03 4.710329e-03 4.710329e-03 4.703917e-03 4.703013e-03 4.703013e-03 4.703013e-03 4.703013e-03 4.701691e-03 4.701691e-03 4.701691e-03 4.701691e-03 4.701691e-03 4.700986e-03 4.667587e-03 4.643250e-03 4.643250e-03 4.643250e-03 4.643250e-03 4.643250e-03 4.631619e-03 4.631619e-03 4.540869e-03 4.537198e-03 4.537198e-03 4.537198e-03 4.537198e-03 4.537198e-03 4.537198e-03 4.537198e-03 4.537198e-03 4.537198e-03 4.537198e-03 4.537198e-03 4.532782e-03 4.532782e-03 4.532782e-03 4.511814e-03 4.511814e-03 4.511814e-03 4.511814e-03 4.511814e-03 4.481666e-03 4.481666e-03 4.481666e-03 4.481666e-03 4.414458e-03 4.414458e-03 4.414458e-03 4.414458e-03 4.332943e-03 4.124070e-03 4.124070e-03 4.124070e-03 4.124070e-03 4.124070e-03 4.124070e-03 4.124070e-03 4.124070e-03 4.124070e-03 4.124070e-03 4.124070e-03 4.124070e-03 4.124070e-03 4.124070e-03 4.124070e-03 4.124070e-03 4.124070e-03 4.124070e-03 4.124070e-03 4.124070e-03 4.124070e-03 4.124070e-03 4.124070e-03 4.124070e-03 4.124070e-03 4.124070e-03 4.124070e-03 4.124070e-03 4.124070e-03 4.077106e-03 4.077106e-03 4.077106e-03 4.039621e-03 3.992040e-03 3.992040e-03 3.992040e-03 3.992040e-03 3.992040e-03 3.992040e-03 3.992040e-03 3.964100e-03 3.964100e-03 3.964100e-03 3.964100e-03 3.964100e-03 3.964100e-03 3.964100e-03 3.964100e-03 3.964100e-03 3.964100e-03 3.964100e-03 3.964100e-03 3.964100e-03 3.963469e-03 3.963469e-03 3.963469e-03 3.963469e-03 3.963469e-03 3.963469e-03 3.963469e-03 3.963469e-03 3.963469e-03 3.944498e-03 3.944498e-03 3.841648e-03 3.841648e-03 3.841648e-03 3.841648e-03 3.841648e-03 3.841648e-03 3.817058e-03 3.817058e-03 3.817058e-03 3.817058e-03 3.817058e-03 3.817058e-03 3.817058e-03 3.798979e-03 3.798979e-03 3.798979e-03 3.798979e-03 3.798979e-03 3.671994e-03 3.671994e-03 3.671994e-03 3.671994e-03 3.671994e-03 3.671994e-03 3.671994e-03 3.671994e-03 3.671994e-03 3.671994e-03 3.671994e-03 3.671994e-03 3.660609e-03 3.660609e-03 3.660609e-03 3.660609e-03 3.660609e-03 3.660609e-03 3.657691e-03 3.657691e-03 3.651127e-03 3.636214e-03 3.636214e-03 3.636214e-03 3.636214e-03 3.636214e-03 3.636214e-03 3.633800e-03 3.633800e-03 3.633800e-03 3.633800e-03 3.633800e-03 3.607573e-03 3.607573e-03 3.606911e-03 3.600279e-03 3.595241e-03 3.595241e-03 3.595241e-03 3.595241e-03 3.527138e-03 3.527138e-03 3.519791e-03 3.418509e-03 3.418509e-03 3.418509e-03 3.402743e-03 3.402743e-03 3.402743e-03 3.402743e-03 3.402743e-03 3.402743e-03 3.402743e-03 3.382830e-03 3.382279e-03 3.381881e-03 3.381881e-03 3.381881e-03 3.381881e-03 3.381881e-03 3.381881e-03 3.381881e-03 3.381881e-03 3.378807e-03 3.378807e-03 3.378807e-03 3.378807e-03 3.378807e-03 3.378807e-03 3.375594e-03 3.375594e-03 3.375531e-03 3.375531e-03 3.373847e-03 3.373821e-03 3.373821e-03 3.373821e-03 3.340031e-03 3.340031e-03 3.340031e-03 3.340031e-03 3.340031e-03 3.340031e-03 3.340031e-03 3.340031e-03 3.340031e-03 3.340031e-03 3.340031e-03 3.340031e-03 3.340031e-03 3.321752e-03 3.302053e-03 3.298411e-03 3.298411e-03 3.287829e-03 3.287829e-03 3.287829e-03 3.260947e-03 3.260947e-03 3.260947e-03 3.260947e-03 3.260947e-03 3.260947e-03 3.260828e-03 3.260828e-03 3.250896e-03 3.186579e-03 3.186579e-03 3.149270e-03 3.149270e-03 3.149270e-03 3.149270e-03 3.149270e-03 3.149270e-03 3.149270e-03 3.117258e-03 3.117258e-03 3.117258e-03 3.117258e-03 3.113590e-03 3.053696e-03 3.053696e-03 3.053696e-03 3.053696e-03 3.053696e-03 3.053696e-03 3.053696e-03 3.026072e-03 3.026072e-03 3.026072e-03 3.026072e-03 3.026072e-03 3.026072e-03 3.026072e-03 3.026072e-03 3.026072e-03 3.026072e-03 3.026072e-03 2.979573e-03 2.962315e-03 2.962315e-03 2.962315e-03 2.939843e-03 2.939843e-03 2.896531e-03 2.896531e-03 2.896531e-03 2.858591e-03 2.858591e-03 2.858591e-03 2.858591e-03 2.858591e-03 2.858591e-03 2.858591e-03 2.858591e-03 2.858591e-03 2.858591e-03 2.839769e-03 2.801765e-03 2.671349e-03 2.671349e-03 2.574283e-03 2.574283e-03 2.574283e-03 2.574283e-03 2.390240e-03 2.390240e-03 2.390240e-03 2.390240e-03 2.390240e-03 2.390240e-03 2.390240e-03 2.390240e-03 2.390240e-03 2.390240e-03 2.390240e-03 2.390240e-03 2.390240e-03 2.390240e-03 2.390240e-03 2.390240e-03 2.390240e-03 2.390240e-03 2.371523e-03 2.371523e-03 2.368760e-03 2.368126e-03 2.368126e-03 2.368126e-03 2.368126e-03 2.368126e-03 2.368126e-03 2.368126e-03 2.366422e-03 2.365887e-03 2.365887e-03 2.365887e-03 2.365468e-03 2.365468e-03 2.365468e-03 2.365468e-03 2.319029e-03 2.319029e-03 2.319029e-03 2.317718e-03 2.317718e-03 2.314987e-03 2.314987e-03 2.314987e-03 2.312543e-03 2.312543e-03 2.312543e-03 2.312543e-03 2.293670e-03 2.293670e-03 2.293670e-03 2.293646e-03 2.293646e-03 2.293646e-03 2.293646e-03 2.293607e-03 2.293607e-03 2.293607e-03 2.293607e-03 2.266000e-03 2.266000e-03 2.266000e-03 2.266000e-03 2.251352e-03 2.228567e-03 2.228567e-03 2.228567e-03 2.228567e-03 2.228567e-03 2.228567e-03 2.189537e-03 2.189537e-03 2.169309e-03 2.169309e-03 2.169309e-03 2.169309e-03 2.169309e-03 2.169309e-03 2.169309e-03 2.169309e-03 2.169309e-03 2.169309e-03 2.151140e-03 2.150728e-03 2.150728e-03 2.135127e-03 2.135127e-03 2.135127e-03 2.135127e-03 2.135127e-03 2.135127e-03 2.135127e-03 2.135127e-03 2.135127e-03 2.112348e-03 2.112348e-03 2.112348e-03 2.112348e-03 2.112348e-03 2.112348e-03 2.112348e-03 2.112348e-03 2.094953e-03 2.094953e-03 2.094953e-03 2.092099e-03 2.092099e-03 2.089378e-03 2.089378e-03 2.089378e-03 2.089378e-03 2.089378e-03 2.089378e-03 2.089378e-03 2.089378e-03 2.089378e-03 2.089378e-03 2.089378e-03 2.089378e-03 2.089378e-03 2.089378e-03 2.089378e-03 2.089378e-03 2.089378e-03 2.089378e-03 2.089378e-03 2.089378e-03 2.089378e-03 2.089378e-03 2.089378e-03 2.089378e-03 2.089378e-03 2.089052e-03 2.089052e-03 2.089052e-03 2.089052e-03 2.088883e-03 2.088801e-03 2.088801e-03 2.088801e-03 2.088801e-03 2.088074e-03 2.087698e-03 2.087698e-03 2.068986e-03 2.068986e-03 2.047224e-03 2.013964e-03 2.013964e-03 1.945163e-03 1.945163e-03 1.934976e-03 1.934976e-03 1.934976e-03 1.934976e-03 1.934976e-03 1.934976e-03 1.934976e-03 1.934976e-03 1.929103e-03 1.929103e-03 1.910021e-03 1.910021e-03 1.910021e-03 1.891541e-03 1.891541e-03 1.891541e-03 1.891541e-03 1.891541e-03 1.891541e-03 1.861358e-03 1.861358e-03 1.861358e-03 1.861358e-03 1.859622e-03 1.822082e-03 1.791493e-03 1.791493e-03 1.791493e-03 1.791493e-03 1.781847e-03 1.781847e-03 1.781847e-03 1.781847e-03 1.781847e-03 1.781847e-03 1.781847e-03 1.781847e-03 1.781847e-03 1.781847e-03 1.781847e-03 1.781847e-03 1.781847e-03 1.781847e-03 1.781847e-03 1.781847e-03 1.763562e-03 1.763562e-03 1.763562e-03 1.760281e-03 1.760281e-03 1.760281e-03 1.760281e-03 1.760281e-03 1.760281e-03 1.760281e-03 1.760281e-03 1.760281e-03 1.760018e-03 1.760018e-03 1.760018e-03 1.760018e-03 1.760018e-03 1.760018e-03 1.760018e-03 1.760018e-03 1.760018e-03 1.760018e-03 1.751675e-03 1.751675e-03 1.749375e-03 1.749375e-03 1.742438e-03 1.739672e-03 1.739370e-03 1.738866e-03 1.738866e-03 1.738866e-03 1.738866e-03 1.738866e-03 1.738866e-03 1.738866e-03 1.738866e-03 1.738866e-03 1.738866e-03 1.738866e-03 1.738866e-03 1.738866e-03 1.738866e-03 1.738866e-03 1.738866e-03 1.738856e-03 1.738850e-03 1.733272e-03 1.726747e-03 1.726245e-03 1.726245e-03 1.726245e-03 1.726245e-03 1.723951e-03 1.722326e-03 1.722326e-03 1.722061e-03 1.713748e-03 1.713748e-03 1.706915e-03 1.706915e-03 1.706915e-03 1.706272e-03 1.706272e-03 1.691446e-03 1.691446e-03 1.691446e-03 1.691446e-03 1.691446e-03 1.691446e-03 1.676917e-03 1.673891e-03 1.673891e-03 1.673891e-03 1.673891e-03 1.665715e-03 1.665715e-03 1.665715e-03 1.665715e-03 1.665715e-03 1.617039e-03 1.617039e-03 1.617039e-03 1.612104e-03 1.612104e-03 1.612104e-03 1.612104e-03 1.612104e-03 1.612104e-03 1.566880e-03 1.566880e-03 1.566880e-03 1.566880e-03 1.566880e-03 1.566880e-03 1.566880e-03 1.566880e-03 1.566880e-03 1.566880e-03 1.566880e-03 1.566880e-03 1.566880e-03 1.560165e-03 1.560165e-03 1.522379e-03 1.495435e-03 1.495435e-03 1.495435e-03 1.495435e-03 1.495435e-03 1.495435e-03 1.495435e-03 1.495435e-03 1.495435e-03 1.495435e-03 1.495435e-03 1.495435e-03 1.495435e-03 1.495435e-03 1.465936e-03 1.465936e-03 1.465936e-03 1.465936e-03 1.465936e-03 1.465936e-03 1.465936e-03 1.465936e-03 1.465936e-03 1.465936e-03 1.465936e-03 1.465936e-03 1.457716e-03 1.457716e-03 1.447876e-03 1.447876e-03 1.441312e-03 1.441312e-03 1.441312e-03 1.441312e-03 1.441312e-03 1.441312e-03 1.441312e-03 1.441312e-03 1.441312e-03 
1.662430e+05 1.657727e+05 1.807808e+04 3.002202e-01 2.999319e-01 2.997676e-01 2.995057e-01 2.995057e-01 2.993911e-01 2.993535e-01 2.987972e-01 2.983353e-01 2.824621e-01 2.824621e-01 2.501308e-01 2.482460e-01 2.482460e-01 2.482460e-01 2.481285e-01 2.327282e-01 2.303079e-01 2.264973e-01 2.264973e-01 2.264973e-01 2.264973e-01 2.261642e-01 2.261002e-01 2.261002e-01 2.257192e-01 2.236665e-01 2.232869e-01 2.232869e-01 2.231737e-01 2.231737e-01 2.231737e-01 2.231737e-01 2.230515e-01 2.230515e-01 2.230515e-01 2.230515e-01 1.498828e-01 9.130976e-02 6.419172e-02 5.205471e-02 4.740171e-02 4.740171e-02 4.740171e-02 2.073367e-02 2.073367e-02 2.073367e-02 1.409743e-02 1.205196e-02 1.205196e-02 1.205196e-02 1.205196e-02 1.205196e-02 1.205196e-02 9.955157e-03 9.826194e-03 9.826194e-03 9.826194e-03 8.372847e-03 8.372847e-03 8.372847e-03 8.372847e-03 8.372847e-03 8.372847e-03 8.372847e-03 8.273580e-03 8.264411e-03 8.264411e-03 8.264411e-03 8.264411e-03 8.167456e-03 8.167456e-03 8.167456e-03 8.135081e-03 8.121792e-03 8.121792e-03 8.121792e-03 8.121792e-03 8.101354e-03 8.101354e-03 8.101354e-03 8.101354e-03 8.101354e-03 8.101354e-03 8.101354e-03 8.101354e-03 8.101354e-03 8.097071e-03 8.091043e-03 8.090043e-03 8.090043e-03 8.090043e-03 8.075071e-03 8.072781e-03 8.062213e-03 8.062213e-03 8.062213e-03 8.027708e-03 8.008825e-03 8.008825e-03 7.983027e-03 7.983027e-03 7.983027e-03 7.983027e-03 7.925548e-03 7.925548e-03 7.925548e-03 7.925548e-03 7.855917e-03 7.782502e-03 7.727918e-03 7.727918e-03 7.680318e-03 7.680318e-03 7.680318e-03 7.651220e-03 7.651220e-03 7.651220e-03 7.651220e-03 7.642418e-03 7.465831e-03 7.465831e-03 7.465831e-03 7.465831e-03 7.465831e-03 7.465831e-03 7.465831e-03 7.465831e-03 7.465831e-03 7.425830e-03 7.373793e-03 7.373793e-03 7.359988e-03 7.288499e-03 7.252186e-03 7.252186e-03 7.252186e-03 7.252186e-03 7.252186e-03 7.252186e-03 7.252186e-03 7.250520e-03 7.250520e-03 7.205825e-03 7.205825e-03 7.114466e-03 7.114466e-03 6.994809e-03 6.994809e-03 6.994809e-03 6.927224e-03 6.927224e-03 6.927224e-03 6.927224e-03 6.927224e-03 6.927224e-03 6.927224e-03 6.780314e-03 6.752606e-03 6.749179e-03 6.749179e-03 6.749179e-03 6.749179e-03 6.719287e-03 6.719287e-03 6.719287e-03 6.719287e-03 6.719287e-03 6.719287e-03 6.687029e-03 6.687029e-03 6.687029e-03 6.401201e-03 6.314242e-03 6.314242e-03 6.314242e-03 6.314242e-03 6.314242e-03 6.314242e-03 6.290746e-03 6.290746e-03 6.290746e-03 6.290746e-03 6.290746e-03 6.290746e-03 6.265591e-03 6.265591e-03 6.237095e-03 6.237095e-03 6.237095e-03 6.237095e-03 6.183297e-03 6.170557e-03 6.167275e-03 6.167275e-03 6.160026e-03 6.160026e-03 6.145798e-03 6.145798e-03 6.089183e-03 5.887236e-03 5.887236e-03 5.887052e-03 5.887052e-03 5.886324e-03 5.886324e-03 5.886324e-03 5.886324e-03 5.879041e-03 5.879041e-03 5.879041e-03 5.879041e-03 5.879041e-03 5.879041e-03 5.843075e-03 5.776442e-03 5.776442e-03 5.776442e-03 5.776442e-03 5.776442e-03 5.776442e-03 5.769345e-03 5.769345e-03 5.769345e-03 5.769345e-03 5.769345e-03 5.381904e-03 5.381904e-03 5.381904e-03 5.312846e-03 5.312846e-03 5.312846e-03 5.312846e-03 5.312846e-03 5.312846e-03 5.312846e-03 5.312846e-03 5.312846e-03 5.312846e-03 5.312846e-03 5.312846e-03 5.312846e-03 5.312846e-03 5.312846e-03 5.312846e-03 5.312846e-03 5.312846e-03 5.198961e-03 5.158319e-03 5.158319e-03 5.158319e-03 5.158319e-03 5.158319e-03 5.158319e-03 5.149520e-03 5.149520e-03 5.149520e-03 5.149520e-03 5.149520e-03 5.149520e-03 5.149520e-03 5.149520e-03 5.149520e-03 5.149520e-03 5.149520e-03 5.148814e-03 5.148814e-03 5.148814e-03 5.148747e-03 5.127941e-03 5.127941e-03 4.924834e-03 4.924834e-03 4.924834e-03 4.924834e-03 4.820552e-03 4.820552e-03 4.820552e-03 4.820552e-03 4.820552e-03 4.762767e-03 4.762767e-03 4.762767e-03 4.762767e-03 4.752662e-03 4.752662e-03 4.752662e-03 4.752662e-03 4.752662e-03 4.752662e-03 4.752662e-03 4.752662e-03 4.726150e-03 4.726150e-03 4.713745e-03 4.713745e-03 4.707937e-03 4.704454e-03 4.704454e-03 4.660007e-03 4.660007e-03 4.632078e-03 4.610911e-03 4.610911e-03 4.610911e-03 4.610911e-03 4.610911e-03 4.610911e-03 4.606530e-03 4.594445e-03 4.594445e-03 4.594445e-03 4.594445e-03 4.594445e-03 4.594445e-03 4.592251e-03 4.592251e-03 4.584859e-03 4.584859e-03 4.513575e-03 4.384293e-03 4.384293e-03 4.384293e-03 4.384293e-03 4.384293e-03 4.384293e-03 4.378279e-03 4.378279e-03 4.375826e-03 4.375826e-03 4.375826e-03 4.375826e-03 4.375826e-03 4.375826e-03 4.375826e-03 4.375826e-03 4.375826e-03 4.375826e-03 4.375662e-03 4.375662e-03 4.362431e-03 4.362431e-03 4.354176e-03 4.354176e-03 4.354176e-03 4.352721e-03 4.352721e-03 4.349559e-03 4.349559e-03 4.349559e-03 4.334750e-03 4.334750e-03 4.316154e-03 4.316154e-03 4.316154e-03 4.316154e-03 4.316154e-03 4.290820e-03 4.290562e-03 4.290562e-03 4.284065e-03 4.270822e-03 4.270822e-03 4.262609e-03 4.250633e-03 4.250633e-03 4.250633e-03 4.250633e-03 4.250633e-03 4.250633e-03 4.162050e-03 4.162050e-03 4.162050e-03 4.162050e-03 4.113548e-03 4.082790e-03 4.051073e-03 4.051073e-03 4.051073e-03 4.051073e-03 4.051073e-03 4.051073e-03 4.051073e-03 4.051073e-03 4.050239e-03 4.050239e-03 3.887118e-03 3.887118e-03 3.887118e-03 3.860091e-03 3.860091e-03 3.860091e-03 3.852838e-03 3.846976e-03 3.846976e-03 3.846976e-03 3.846976e-03 3.846976e-03 3.846976e-03 3.846976e-03 3.846976e-03 3.846976e-03 3.631821e-03 3.631821e-03 3.631821e-03 3.631821e-03 3.622991e-03 3.622564e-03 3.622429e-03 3.620293e-03 3.619184e-03 3.619184e-03 3.618713e-03 3.618713e-03 3.618682e-03 3.458855e-03 3.458855e-03 3.458855e-03 3.458661e-03 3.458661e-03 3.458661e-03 3.436389e-03 3.436389e-03 3.436389e-03 3.436389e-03 3.436389e-03 3.436389e-03 3.424374e-03 3.413029e-03 3.413029e-03 3.413029e-03 3.413029e-03 3.413029e-03 3.407430e-03 3.407430e-03 3.403459e-03 3.403459e-03 3.392386e-03 3.392386e-03 3.380259e-03 3.380259e-03 3.380259e-03 3.380259e-03 3.380259e-03 3.380259e-03 3.351932e-03 3.350103e-03 3.350103e-03 3.350103e-03 3.350103e-03 3.350103e-03 3.350103e-03 3.292554e-03 3.292554e-03 3.292554e-03 3.292554e-03 3.292554e-03 3.292554e-03 3.292554e-03 3.282108e-03 3.263406e-03 3.263406e-03 3.263406e-03 3.263406e-03 3.263406e-03 3.258502e-03 3.258502e-03 3.241770e-03 3.241770e-03 3.235433e-03 3.235433e-03 3.235433e-03 3.235433e-03 3.207064e-03 3.207064e-03 3.117178e-03 3.117178e-03 3.091817e-03 3.091817e-03 3.091817e-03 3.091817e-03 3.091817e-03 3.091817e-03 3.091817e-03 3.091817e-03 3.091817e-03 3.091817e-03 3.073358e-03 3.073358e-03 3.073358e-03 3.073358e-03 3.073358e-03 3.073358e-03 3.073358e-03 3.073358e-03 3.073358e-03 3.073358e-03 3.066204e-03 3.066204e-03 3.066204e-03 3.066204e-03 3.066204e-03 3.066204e-03 3.064858e-03 3.064858e-03 3.064858e-03 3.064858e-03 3.064858e-03 3.064858e-03 3.030370e-03 3.030370e-03 3.030370e-03 3.030370e-03 3.030370e-03 3.030370e-03 3.030370e-03 3.030370e-03 3.030370e-03 3.016902e-03 3.016902e-03 3.016902e-03 3.016902e-03 2.987692e-03 2.987692e-03 2.987692e-03 2.987692e-03 2.909399e-03 2.909399e-03 2.909399e-03 2.909399e-03 2.909399e-03 2.909399e-03 2.909399e-03 2.909399e-03 2.909399e-03 2.909399e-03 2.909399e-03 2.909399e-03 2.909399e-03 2.909399e-03 2.909399e-03 2.909399e-03 2.909399e-03 2.909399e-03 2.903026e-03 2.903026e-03 2.903026e-03 2.903026e-03 2.879326e-03 2.825587e-03 2.825587e-03 2.825587e-03 2.738547e-03 2.738547e-03 2.738547e-03 2.738547e-03 2.738547e-03 2.738547e-03 2.738547e-03 2.738547e-03 2.681662e-03 2.681662e-03 2.681662e-03 2.681662e-03 2.681662e-03 2.681662e-03 2.681662e-03 2.681662e-03 2.681662e-03 2.681662e-03 2.681662e-03 2.681662e-03 2.681662e-03 2.681662e-03 2.681662e-03 2.681662e-03 2.681662e-03 2.681662e-03 2.681662e-03 2.681662e-03 2.634363e-03 2.634363e-03 2.634363e-03 2.634363e-03 2.619298e-03 2.590518e-03 2.590518e-03 2.590518e-03 2.590518e-03 2.590518e-03 2.590518e-03 2.590518e-03 2.590518e-03 2.590518e-03 2.590518e-03 2.590518e-03 2.584754e-03 2.584754e-03 2.584754e-03 2.584754e-03 2.584754e-03 2.582054e-03 2.582054e-03 2.581756e-03 2.581672e-03 2.578706e-03 2.577340e-03 2.577340e-03 2.562735e-03 2.562735e-03 2.562735e-03 2.562735e-03 2.561980e-03 2.561980e-03 2.560973e-03 2.560140e-03 2.520336e-03 2.520336e-03 2.520336e-03 2.502223e-03 2.502223e-03 2.474337e-03 2.474337e-03 2.474337e-03 2.432785e-03 2.432785e-03 2.415345e-03 2.415345e-03 2.415345e-03 2.415345e-03 2.403489e-03 2.403489e-03 2.403489e-03 2.403489e-03 2.403489e-03 2.403489e-03 2.403489e-03 2.403489e-03 2.403489e-03 2.403489e-03 2.403489e-03 2.403042e-03 2.403042e-03 2.402757e-03 2.402757e-03 2.402757e-03 2.402757e-03 2.402741e-03 2.380505e-03 2.380505e-03 2.380505e-03 2.380505e-03 2.358642e-03 2.358642e-03 2.322678e-03 2.322678e-03 2.322678e-03 2.322678e-03 2.322678e-03 2.322678e-03 2.322678e-03 2.292690e-03 2.272495e-03 2.272495e-03 2.272495e-03 2.272495e-03 2.272495e-03 2.272495e-03 2.272495e-03 2.272495e-03 2.272495e-03 2.272495e-03 2.272495e-03 2.272495e-03 2.272495e-03 2.272495e-03 2.272495e-03 2.272495e-03 2.272495e-03 2.272495e-03 2.272495e-03 2.266507e-03 2.248936e-03 2.248936e-03 2.248936e-03 2.248936e-03 2.248936e-03 2.248936e-03 2.248936e-03 2.248936e-03 2.248936e-03 2.246919e-03 2.190493e-03 2.190493e-03 2.163408e-03 2.163408e-03 2.163408e-03 2.163408e-03 2.163408e-03 2.156973e-03 2.131996e-03 2.131996e-03 2.131408e-03 2.131408e-03 2.113288e-03 2.113288e-03 2.113288e-03 2.113288e-03 2.113288e-03 2.113288e-03 2.113288e-03 2.081353e-03 2.044548e-03 1.977798e-03 1.977798e-03 1.977798e-03 1.977798e-03 1.977798e-03 1.977798e-03 1.977798e-03 1.977798e-03 1.977798e-03 1.977798e-03 1.977798e-03 1.977798e-03 1.977798e-03 1.977798e-03 1.977798e-03 1.977798e-03 1.977798e-03 1.977798e-03 1.977798e-03 1.975351e-03 1.975351e-03 1.969531e-03 1.968984e-03 1.968984e-03 1.968950e-03 1.968950e-03 1.968950e-03 1.968950e-03 1.968557e-03 1.968557e-03 1.968557e-03 1.968289e-03 1.968289e-03 1.968289e-03 1.968289e-03 1.968289e-03 1.962685e-03 1.962685e-03 1.962685e-03 1.962685e-03 1.958186e-03 1.957389e-03 1.957389e-03 1.957015e-03 1.955487e-03 1.952256e-03 1.952256e-03 1.952256e-03 1.948014e-03 1.948014e-03 1.944490e-03 1.944490e-03 1.944490e-03 1.944490e-03 1.944490e-03 1.940156e-03 1.940156e-03 1.940156e-03 1.940156e-03 1.940156e-03 1.940156e-03 1.935850e-03 1.935447e-03 1.935447e-03 1.935447e-03 1.933525e-03 1.933525e-03 1.933525e-03 1.933525e-03 1.933525e-03 1.932975e-03 1.932975e-03 1.932975e-03 1.932975e-03 1.932349e-03 1.932349e-03 1.932349e-03 1.900794e-03 1.900794e-03 1.855515e-03 1.855515e-03 1.855515e-03 1.855515e-03 1.855515e-03 1.855515e-03 1.847086e-03 1.847086e-03 1.847086e-03 1.847086e-03 1.847086e-03 1.847086e-03 1.820062e-03 1.820062e-03 1.820062e-03 1.820062e-03 1.808653e-03 1.808653e-03 1.808653e-03 1.805683e-03 1.805683e-03 1.805683e-03 1.805683e-03 1.805683e-03 1.805683e-03 1.805683e-03 1.805683e-03 1.795059e-03 1.795059e-03 1.795059e-03 1.795059e-03 1.795059e-03 1.795059e-03 1.795059e-03 1.789883e-03 1.789883e-03 1.789883e-03 1.789883e-03 1.789883e-03 1.789883e-03 1.789883e-03 1.789883e-03 1.789883e-03 1.775425e-03 1.775425e-03 1.775425e-03 1.775425e-03 1.775425e-03 1.768885e-03 1.756488e-03 1.756488e-03 1.756488e-03 1.756488e-03 1.756488e-03 1.756488e-03 1.756488e-03 1.756488e-03 1.756488e-03 1.756488e-03 1.753714e-03 1.753714e-03 1.729016e-03 1.729016e-03 1.729016e-03 1.729016e-03 1.729016e-03 1.729016e-03 1.729016e-03 1.729016e-03 1.729016e-03 1.729016e-03 1.729016e-03 1.705110e-03 1.685068e-03 1.685068e-03 1.685068e-03 1.685068e-03 1.685068e-03 1.685068e-03 1.685068e-03 1.685068e-03 1.685068e-03 1.675251e-03 1.661129e-03 1.661129e-03 1.661129e-03 1.661129e-03 1.661129e-03 1.661129e-03 1.661129e-03 1.661129e-03 1.661129e-03 1.660667e-03 1.626219e-03 1.623784e-03 1.619030e-03 1.619030e-03 1.619030e-03 1.590613e-03 1.590613e-03 1.590613e-03 1.590613e-03 1.590613e-03 1.590613e-03 1.590613e-03 1.590613e-03 1.590613e-03 1.590613e-03 1.590613e-03 1.566469e-03 1.566469e-03 1.566469e-03 1.566469e-03 1.566469e-03 1.566469e-03 1.554807e-03 1.554807e-03 1.554807e-03 1.554807e-03 1.554807e-03 1.554807e-03 1.554807e-03 1.554807e-03 1.554807e-03 1.554807e-03 1.554807e-03 1.554807e-03 1.554807e-03 1.554807e-03 1.554807e-03 1.554807e-03 1.546229e-03 1.546229e-03 1.546229e-03 1.546229e-03 1.546229e-03 1.546229e-03 1.546229e-03 1.546229e-03 1.546229e-03 1.546229e-03 1.546229e-03 1.546229e-03 1.546229e-03 1.546229e-03 1.546229e-03 1.546229e-03 1.546229e-03 1.546229e-03 1.546229e-03 1.546229e-03 1.545580e-03 1.545580e-03 1.545580e-03 1.534123e-03 1.534123e-03 1.534123e-03 1.534123e-03 1.534123e-03 1.534123e-03 1.534123e-03 1.534123e-03 1.534123e-03 1.534123e-03 1.533832e-03 1.533832e-03 1.533749e-03 1.533749e-03 1.533749e-03 1.533749e-03 1.533749e-03 1.533749e-03 1.527564e-03 1.527564e-03 1.527564e-03 1.525641e-03 1.525641e-03 1.525641e-03 1.525408e-03 1.525245e-03 1.521647e-03 1.521647e-03 1.521172e-03 1.521172e-03 1.521172e-03 1.520690e-03 1.520690e-03 1.516508e-03 1.516508e-03 1.515042e-03 1.515042e-03 1.515042e-03 1.497965e-03 1.497965e-03 1.497965e-03 1.497965e-03 1.497965e-03 1.490481e-03 1.490481e-03 1.490481e-03 1.490481e-03 1.490481e-03 1.490481e-03 1.490481e-03 1.484162e-03 
7.471990e+04 5.211155e+04 3.112562e+04 3.299541e-01 3.130085e-01 3.130085e-01 3.017214e-01 3.007917e-01 3.004687e-01 3.000566e-01 2.999724e-01 2.999654e-01 2.998724e-01 2.998724e-01 2.998694e-01 2.998694e-01 2.998583e-01 2.997949e-01 2.997271e-01 2.997271e-01 2.997271e-01 2.996838e-01 2.994621e-01 2.992662e-01 2.990819e-01 2.974601e-01 2.844135e-01 2.844135e-01 2.844135e-01 2.844135e-01 2.814687e-01 2.814687e-01 2.792711e-01 2.792711e-01 2.790111e-01 2.705647e-01 2.705647e-01 2.583667e-01 2.471496e-01 2.471496e-01 2.281388e-01 2.281388e-01 2.281388e-01 2.273311e-01 2.252323e-01 2.252323e-01 2.252323e-01 2.252323e-01 2.252323e-01 2.252323e-01 2.251472e-01 2.246221e-01 2.245514e-01 2.239036e-01 2.239036e-01 2.239036e-01 2.237351e-01 2.237351e-01 2.237351e-01 2.235481e-01 2.234768e-01 2.234740e-01 2.234740e-01 2.230854e-01 2.230854e-01 2.229298e-01 2.229298e-01 2.229072e-01 2.229072e-01 2.229072e-01 2.229072e-01 2.229072e-01 2.228849e-01 2.228827e-01 2.228731e-01 2.228620e-01 2.228620e-01 2.228616e-01 2.228616e-01 2.228616e-01 2.228615e-01 2.228615e-01 2.228615e-01 2.228615e-01 2.228615e-01 2.228615e-01 2.228614e-01 2.228614e-01 2.228614e-01 2.228614e-01 2.228614e-01 2.228614e-01 2.228614e-01 2.228614e-01 2.228614e-01 2.228614e-01 2.228614e-01 2.228614e-01 2.228614e-01 2.228614e-01 2.228614e-01 2.228614e-01 2.228614e-01 2.228614e-01 2.228614e-01 2.228614e-01 2.228614e-01 2.228614e-01 2.228614e-01 2.228614e-01 2.228614e-01 2.228614e-01 2.228614e-01 2.228614e-01 2.228614e-01 2.228614e-01 2.228614e-01 2.228614e-01 2.228614e-01 2.228614e-01 2.228614e-01 2.228614e-01 2.228614e-01 2.228614e-01 2.228614e-01 2.228614e-01 2.228614e-01 2.228614e-01 2.228614e-01 2.228614e-01 2.228614e-01 2.228614e-01 2.228614e-01 2.228614e-01 2.228614e-01 2.228614e-01 2.228614e-01 2.228614e-01 2.228614e-01 2.228614e-01 2.228614e-01 2.228614e-01 2.228614e-01 2.228614e-01 2.228614e-01 2.228614e-01 2.228614e-01 2.228614e-01 2.228614e-01 2.228614e-01 2.228614e-01 2.228614e-01 2.228614e-01 2.228614e-01 2.228614e-01 2.228614e-01 2.228614e-01 2.228614e-01 2.228614e-01 2.228614e-01 2.228614e-01 2.228614e-01 2.228614e-01 2.228614e-01 2.228614e-01 2.228614e-01 2.228614e-01 2.228614e-01 2.228614e-01 2.228614e-01 2.228614e-01 2.228614e-01 2.228614e-01 2.228614e-01 2.228614e-01 2.228614e-01 2.228614e-01 2.228614e-01 2.228614e-01 2.228614e-01 2.228614e-01 2.228614e-01 2.228614e-01 2.228614e-01 2.228614e-01 2.228614e-01 2.228614e-01 2.228614e-01 2.228614e-01 2.228614e-01 2.228614e-01 2.228614e-01 2.228614e-01 2.228614e-01 2.228614e-01 2.228614e-01 2.228614e-01 2.228614e-01 2.228614e-01 2.228614e-01 2.228614e-01 2.228614e-01 2.228614e-01 2.228614e-01 2.228614e-01 2.228614e-01 2.228614e-01 2.228614e-01 2.228614e-01 2.228614e-01 2.228614e-01 2.228614e-01 2.228614e-01 2.228614e-01 2.228614e-01 2.228614e-01 2.228614e-01 2.228614e-01 2.228614e-01 2.228614e-01 2.228614e-01 2.228614e-01 2.228614e-01 2.228614e-01 2.228614e-01 2.228614e-01 2.228614e-01 2.228614e-01 2.228614e-01 2.228614e-01 2.228614e-01 2.228614e-01 2.228614e-01 2.228614e-01 2.228614e-01 2.228614e-01 2.228614e-01 2.228614e-01 2.228614e-01 2.228614e-01 2.228614e-01 2.228614e-01 2.228614e-01 2.228614e-01 2.228614e-01 2.228614e-01 2.228614e-01 2.228614e-01 2.228614e-01 2.228614e-01 2.228614e-01 2.228614e-01 2.228614e-01 2.228614e-01 2.228614e-01 2.228614e-01 2.228614e-01 2.228614e-01 2.228614e-01 2.228614e-01 2.228614e-01 2.228614e-01 2.228614e-01 2.228614e-01 2.228614e-01 2.228614e-01 2.228614e-01 2.228614e-01 2.228614e-01 2.228614e-01 2.228614e-01 2.228614e-01 2.228614e-01 2.228614e-01 2.228614e-01 2.228614e-01 2.228614e-01 2.228614e-01 2.228614e-01 2.228614e-01 2.228614e-01 2.228614e-01 2.228614e-01 2.228614e-01 2.228614e-01 2.228614e-01 2.228614e-01 2.228614e-01 2.228614e-01 2.228614e-01 2.228614e-01 2.228614e-01 2.228614e-01 2.228614e-01 2.228614e-01 2.228614e-01 2.228614e-01 2.228614e-01 2.228614e-01 2.228614e-01 2.228614e-01 2.228614e-01 2.228614e-01 2.228614e-01 2.228614e-01 2.228614e-01 2.228614e-01 2.228614e-01 2.228614e-01 2.228614e-01 2.228614e-01 2.228614e-01 2.228614e-01 2.228614e-01 2.228614e-01 2.228614e-01 2.228614e-01 2.228614e-01 2.228614e-01 2.228614e-01 2.228614e-01 2.228614e-01 2.228614e-01 2.228614e-01 2.228614e-01 2.228614e-01 2.228614e-01 2.228614e-01 2.228614e-01 2.228614e-01 2.228614e-01 2.228614e-01 2.228614e-01 2.228614e-01 2.228614e-01 2.228614e-01 2.228614e-01 2.228614e-01 2.228614e-01 2.228614e-01 2.228614e-01 2.228614e-01 2.228614e-01 2.228614e-01 2.228614e-01 2.228614e-01 2.228614e-01 2.228614e-01 2.228614e-01 2.228614e-01 2.228614e-01 2.228614e-01 2.228614e-01 2.228614e-01 2.228614e-01 2.228614e-01 2.228614e-01 2.228614e-01 2.228614e-01 2.228614e-01 2.228614e-01 2.228614e-01 2.228614e-01 2.228614e-01 2.228614e-01 2.228614e-01 2.228614e-01 2.228614e-01 2.228614e-01 2.228614e-01 2.228614e-01 2.228614e-01 2.228614e-01 2.228614e-01 2.228614e-01 2.228614e-01 2.228614e-01 2.228614e-01 2.228614e-01 2.228614e-01 2.228614e-01 2.228614e-01 2.228614e-01 2.228614e-01 2.228614e-01 2.228614e-01 2.228614e-01 2.228614e-01 2.228614e-01 2.228614e-01 2.228614e-01 2.228614e-01 2.228614e-01 2.228614e-01 2.228614e-01 2.228614e-01 2.228614e-01 2.228614e-01 2.228614e-01 2.228614e-01 2.228614e-01 2.228614e-01 2.228614e-01 2.228614e-01 2.228614e-01 2.228614e-01 2.228614e-01 2.228614e-01 2.228614e-01 2.228614e-01 2.228614e-01 2.228614e-01 2.228614e-01 2.228614e-01 2.228614e-01 2.228614e-01 2.228614e-01 2.228614e-01 2.228614e-01 2.228614e-01 2.228614e-01 2.228614e-01 2.228614e-01 2.228614e-01 2.228614e-01 2.228614e-01 2.228614e-01 2.228614e-01 2.228614e-01 2.228614e-01 2.228614e-01 2.228614e-01 2.228614e-01 2.228614e-01 2.228614e-01 2.228614e-01 2.228614e-01 2.228614e-01 2.228614e-01 2.228614e-01 2.228614e-01 2.228614e-01 2.228614e-01 2.228614e-01 2.228614e-01 2.228614e-01 2.228614e-01 2.228614e-01 2.228614e-01 2.228614e-01 2.228614e-01 2.228614e-01 2.228614e-01 2.228614e-01 2.228614e-01 2.228614e-01 2.228614e-01 2.228614e-01 2.228614e-01 2.228614e-01 2.228614e-01 2.228614e-01 2.228614e-01 2.228614e-01 2.228614e-01 2.228614e-01 2.228614e-01 2.228614e-01 2.228614e-01 2.228614e-01 2.228614e-01 2.228614e-01 2.228614e-01 2.228614e-01 2.228614e-01 2.228614e-01 2.228614e-01 2.228614e-01 2.228614e-01 2.228614e-01 2.228614e-01 2.228614e-01 2.228614e-01 2.228614e-01 2.228614e-01 2.228614e-01 2.228614e-01 2.228614e-01 2.228614e-01 2.228614e-01 2.228614e-01 2.228614e-01 2.228614e-01 2.228614e-01 2.228614e-01 2.228614e-01 2.228614e-01 2.228614e-01 2.228614e-01 2.228614e-01 2.228614e-01 2.228614e-01 2.228614e-01 2.228614e-01 2.228614e-01 2.228614e-01 2.228614e-01 2.228614e-01 2.228614e-01 2.228614e-01 2.228614e-01 2.228614e-01 2.228614e-01 2.228614e-01 2.228614e-01 2.228614e-01 2.228614e-01 2.228614e-01 2.228614e-01 2.228614e-01 2.228614e-01 2.228614e-01 2.228614e-01 2.228614e-01 2.228614e-01 2.228614e-01 2.228614e-01 2.228614e-01 2.228614e-01 2.228614e-01 2.228614e-01 2.228614e-01 2.228614e-01 2.228614e-01 2.228614e-01 2.228614e-01 2.228614e-01 2.228614e-01 2.228614e-01 2.228614e-01 2.228614e-01 2.228614e-01 2.228614e-01 2.228614e-01 2.228614e-01 2.228614e-01 2.228614e-01 2.228614e-01 2.228614e-01 2.228614e-01 2.228614e-01 2.228614e-01 2.228614e-01 2.228614e-01 2.228614e-01 2.228614e-01 2.228614e-01 2.228614e-01 2.228614e-01 2.228614e-01 2.228614e-01 2.228614e-01 2.228614e-01 2.228614e-01 2.228614e-01 2.228614e-01 2.228614e-01 2.228614e-01 2.228614e-01 2.228614e-01 2.228614e-01 2.228614e-01 2.228614e-01 2.228614e-01 2.228614e-01 2.228614e-01 2.228614e-01 2.228614e-01 2.228614e-01 2.228614e-01 2.228614e-01 2.228614e-01 2.228614e-01 2.228614e-01 2.228614e-01 2.228614e-01 2.228614e-01 2.228614e-01 2.228614e-01 2.228614e-01 2.228614e-01 2.228614e-01 2.228614e-01 2.228614e-01 2.228614e-01 2.228614e-01 2.228614e-01 2.228614e-01 2.228614e-01 2.228614e-01 2.228614e-01 2.228614e-01 2.228614e-01 2.228614e-01 2.228614e-01 2.228614e-01 2.228614e-01 2.228614e-01 2.228614e-01 2.228614e-01 2.228614e-01 2.228614e-01 2.228614e-01 2.228614e-01 2.228614e-01 2.228614e-01 2.228614e-01 2.228614e-01 2.228614e-01 2.228614e-01 2.228614e-01 2.228614e-01 2.228614e-01 2.228614e-01 2.228614e-01 2.228614e-01 2.228614e-01 2.228614e-01 2.228614e-01 2.228614e-01 2.228614e-01 2.228614e-01 2.228614e-01 2.228614e-01 2.228614e-01 2.228614e-01 2.228614e-01 2.228614e-01 2.228614e-01 2.228614e-01 2.228614e-01 2.228614e-01 2.228614e-01 2.228614e-01 2.228614e-01 2.228614e-01 2.228614e-01 2.228614e-01 2.228614e-01 2.228614e-01 2.228614e-01 2.228614e-01 2.228614e-01 2.228614e-01 2.228614e-01 2.228614e-01 2.228614e-01 2.228614e-01 2.228614e-01 2.228614e-01 2.228614e-01 2.228614e-01 2.228614e-01 2.228614e-01 2.228614e-01 2.228614e-01 2.228614e-01 2.228614e-01 2.228614e-01 2.228614e-01 2.228614e-01 2.228614e-01 2.228614e-01 2.228614e-01 2.228614e-01 2.228614e-01 2.228614e-01 2.228614e-01 2.228614e-01 2.228614e-01 2.228614e-01 2.228614e-01 2.228614e-01 2.228614e-01 2.228614e-01 2.228614e-01 2.228614e-01 2.228614e-01 2.228614e-01 2.228614e-01 2.228614e-01 2.228614e-01 2.228614e-01 2.228614e-01 2.228614e-01 2.228614e-01 2.228614e-01 2.228614e-01 2.228614e-01 2.228614e-01 2.228614e-01 2.228614e-01 2.228614e-01 2.228614e-01 2.228614e-01 2.228614e-01 2.228614e-01 2.228614e-01 2.228614e-01 2.228614e-01 2.228614e-01 2.228614e-01 2.228614e-01 2.228614e-01 2.228614e-01 2.228614e-01 2.228614e-01 2.228614e-01 2.228614e-01 2.228614e-01 2.228614e-01 2.228614e-01 2.228614e-01 2.228614e-01 2.228614e-01 2.228614e-01 2.228614e-01 2.228614e-01 2.228614e-01 2.228614e-01 2.228614e-01 2.228614e-01 2.228614e-01 2.228614e-01 2.228614e-01 2.228614e-01 2.228614e-01 2.228614e-01 2.228614e-01 2.228614e-01 2.228614e-01 2.228614e-01 2.228614e-01 2.228614e-01 2.228614e-01 2.228614e-01 2.228614e-01 2.228614e-01 2.228614e-01 2.228614e-01 2.228614e-01 2.228614e-01 2.228614e-01 2.228614e-01 2.228614e-01 2.228614e-01 2.228614e-01 2.228614e-01 2.228614e-01 2.228614e-01 2.228614e-01 2.228614e-01 2.228614e-01 2.228614e-01 2.228614e-01 2.228614e-01 2.228614e-01 2.228614e-01 2.228614e-01 2.228614e-01 2.228614e-01 2.228614e-01 2.228614e-01 2.228614e-01 2.228614e-01 2.228614e-01 2.228614e-01 2.228614e-01 2.228614e-01 2.228614e-01 2.228614e-01 2.228614e-01 2.228614e-01 2.228614e-01 2.228614e-01 2.228614e-01 2.228614e-01 2.228614e-01 2.228614e-01 2.228614e-01 2.228614e-01 2.228614e-01 2.228614e-01 2.228614e-01 2.228614e-01 2.228614e-01 2.228614e-01 2.228614e-01 2.228614e-01 2.228614e-01 2.228614e-01 2.228614e-01 2.228614e-01 2.228614e-01 2.228614e-01 2.228614e-01 2.228614e-01 2.228614e-01 2.228614e-01 2.228614e-01 2.228614e-01 2.228614e-01 2.228614e-01 2.228614e-01 2.228614e-01 2.228614e-01 2.228614e-01 2.228614e-01 2.228614e-01 2.228614e-01 2.228614e-01 2.228614e-01 2.228614e-01 2.228614e-01 2.228614e-01 2.228614e-01 2.228614e-01 2.228614e-01 2.228614e-01 2.228614e-01 2.228614e-01 2.228614e-01 2.228614e-01 2.228614e-01 2.228614e-01 2.228614e-01 2.228614e-01 2.228614e-01 2.228614e-01 2.228614e-01 2.228614e-01 2.228614e-01 2.228614e-01 2.228614e-01 2.228614e-01 2.228614e-01 2.228614e-01 2.228614e-01 2.228614e-01 2.228614e-01 2.228614e-01 2.228614e-01 2.228614e-01 2.228614e-01 2.228614e-01 2.228614e-01 2.228614e-01 2.228614e-01 2.228614e-01 2.228614e-01 2.228614e-01 2.228614e-01 2.228614e-01 2.228614e-01 2.228614e-01 2.228614e-01 2.228614e-01 2.228614e-01 2.228614e-01 2.228614e-01 2.228614e-01 2.228614e-01 2.228614e-01 2.228614e-01 2.228614e-01 2.228614e-01 2.228614e-01 2.228614e-01 2.228614e-01 2.228614e-01 2.228614e-01 2.228614e-01 2.228614e-01 2.228614e-01 2.228614e-01 2.228614e-01 2.228614e-01 2.228614e-01 2.228614e-01 2.228614e-01 2.228614e-01 2.228614e-01 2.228614e-01 2.228614e-01 2.228614e-01 2.228614e-01 2.228614e-01 2.228614e-01 2.228614e-01 2.228614e-01 2.228614e-01 2.228614e-01 2.228614e-01 2.228614e-01 2.228614e-01 2.228614e-01 2.228614e-01 2.228614e-01 2.228614e-01 2.228614e-01 2.228614e-01 2.228614e-01 2.228614e-01 2.228614e-01 2.228614e-01 2.228614e-01 2.228614e-01 2.228614e-01 2.228614e-01 2.228614e-01 2.228614e-01 2.228614e-01 2.228614e-01 2.228614e-01 2.228614e-01 2.228614e-01 2.228614e-01 2.228614e-01 2.228614e-01 2.228614e-01 2.228614e-01 2.228614e-01 2.228614e-01 2.228614e-01 2.228614e-01 2.228614e-01 2.228614e-01 2.228614e-01 2.228614e-01 2.228614e-01 2.228614e-01 2.228614e-01 2.228614e-01 2.228614e-01 2.228614e-01 2.228614e-01 2.228614e-01 2.228614e-01 2.228614e-01 2.228614e-01 2.228614e-01 2.228614e-01 2.228614e-01 2.228614e-01 2.228614e-01 2.228614e-01 2.228614e-01 2.228614e-01 2.228614e-01 2.228614e-01 2.228614e-01 2.228614e-01 2.228614e-01 2.228614e-01 2.228614e-01 2.228614e-01 2.228614e-01 2.228614e-01 2.228614e-01 2.228614e-01 2.228614e-01 2.228614e-01 2.228614e-01 2.228614e-01 2.228614e-01 2.228614e-01 2.228614e-01 2.228614e-01 2.228614e-01 2.228614e-01 2.228614e-01 2.228614e-01 2.228614e-01 2.228614e-01 2.228614e-01 2.228614e-01 2.228614e-01 2.228614e-01 2.228614e-01 2.228614e-01 2.228614e-01 2.228614e-01 2.228614e-01 2.228614e-01 2.228614e-01 2.228614e-01 2.228614e-01 2.228614e-01 2.228614e-01 2.228614e-01 
2.346732e+05 6.369731e+04 2.693016e+00 6.485799e-01 6.485799e-01 6.485799e-01 6.485799e-01 4.613269e-01 3.918530e-01 2.974644e-01 2.974644e-01 2.956381e-01 2.656836e-01 2.652764e-01 2.586272e-01 2.573404e-01 2.573404e-01 2.573404e-01 2.573404e-01 2.573404e-01 2.573404e-01 2.573404e-01 2.573404e-01 2.573404e-01 2.572444e-01 2.572444e-01 2.563588e-01 2.503338e-01 2.483205e-01 2.386965e-01 2.384597e-01 2.379918e-01 2.374741e-01 2.367329e-01 2.360752e-01 2.303572e-01 2.280446e-01 2.271547e-01 2.265294e-01 2.263737e-01 2.257013e-01 2.256070e-01 2.256070e-01 2.252551e-01 2.234031e-01 2.234031e-01 2.229808e-01 2.229808e-01 2.229808e-01 2.228818e-01 2.228687e-01 2.228687e-01 2.228687e-01 2.228687e-01 2.228687e-01 2.228668e-01 2.228668e-01 2.228668e-01 2.228668e-01 2.228656e-01 2.228656e-01 2.228655e-01 2.228655e-01 2.228655e-01 2.228652e-01 2.228650e-01 2.228647e-01 2.228644e-01 2.228642e-01 2.228630e-01 2.228621e-01 2.228621e-01 2.228621e-01 2.228618e-01 2.228618e-01 2.228618e-01 2.228617e-01 2.228617e-01 2.228617e-01 2.228616e-01 2.228616e-01 2.228615e-01 2.228615e-01 2.228615e-01 2.228615e-01 2.228614e-01 2.228614e-01 2.228614e-01 2.228614e-01 2.228614e-01 2.228614e-01 2.228614e-01 2.228614e-01 2.228614e-01 2.228614e-01 2.228614e-01 2.228614e-01 2.228614e-01 2.228614e-01 2.228614e-01 2.228614e-01 2.228614e-01 2.228614e-01 2.228614e-01 2.228614e-01 2.228614e-01 2.228614e-01 2.228614e-01 2.228614e-01 2.228614e-01 2.228614e-01 2.228614e-01 2.228614e-01 2.228614e-01 2.228614e-01 2.228614e-01 2.228614e-01 2.228614e-01 2.228614e-01 2.228614e-01 2.228614e-01 2.228614e-01 2.228614e-01 2.228614e-01 2.228614e-01 2.228614e-01 2.228614e-01 2.228614e-01 2.228614e-01 2.228614e-01 2.228614e-01 2.228614e-01 2.228614e-01 2.228614e-01 2.228614e-01 2.228614e-01 2.228614e-01 2.228614e-01 2.228614e-01 2.228614e-01 2.228614e-01 2.228614e-01 2.228614e-01 2.228614e-01 2.228614e-01 2.228614e-01 2.228614e-01 2.228614e-01 2.228614e-01 2.228614e-01 2.228614e-01 2.228614e-01 2.228614e-01 2.228614e-01 2.228614e-01 2.228614e-01 2.228614e-01 2.228614e-01 2.228614e-01 2.228614e-01 2.228614e-01 2.228614e-01 2.228614e-01 2.228614e-01 2.228614e-01 2.228614e-01 2.228614e-01 2.228614e-01 2.228614e-01 2.228614e-01 2.228614e-01 2.228614e-01 2.228614e-01 2.228614e-01 2.228614e-01 2.228614e-01 2.228614e-01 2.228614e-01 2.228614e-01 2.228614e-01 2.228614e-01 2.228614e-01 2.228614e-01 2.228614e-01 2.228614e-01 2.228614e-01 2.228614e-01 2.228614e-01 2.228614e-01 2.228614e-01 2.228614e-01 2.228614e-01 2.228614e-01 2.228614e-01 2.228614e-01 2.228614e-01 2.228614e-01 2.228614e-01 2.228614e-01 2.228614e-01 2.228614e-01 2.228614e-01 2.228614e-01 2.228614e-01 2.228614e-01 2.228614e-01 2.228614e-01 2.228614e-01 2.228614e-01 2.228614e-01 2.228614e-01 2.228614e-01 2.228614e-01 2.228614e-01 2.228614e-01 2.228614e-01 2.228614e-01 2.228614e-01 2.228614e-01 2.228614e-01 2.228614e-01 2.228614e-01 2.228614e-01 2.228614e-01 2.228614e-01 2.228614e-01 2.228614e-01 2.228614e-01 2.228614e-01 2.228614e-01 2.228614e-01 2.228614e-01 2.228614e-01 2.228614e-01 2.228614e-01 2.228614e-01 2.228614e-01 2.228614e-01 2.228614e-01 2.228614e-01 2.228614e-01 2.228614e-01 2.228614e-01 2.228614e-01 2.228614e-01 2.228614e-01 2.228614e-01 2.228614e-01 2.228614e-01 2.228614e-01 2.228614e-01 2.228614e-01 2.228614e-01 2.228614e-01 2.228614e-01 2.228614e-01 2.228614e-01 2.228614e-01 2.228614e-01 2.228614e-01 2.228614e-01 2.228614e-01 2.228614e-01 2.228614e-01 2.228614e-01 2.228614e-01 2.228614e-01 2.228614e-01 2.228614e-01 2.228614e-01 2.228614e-01 2.228614e-01 2.228614e-01 2.228614e-01 2.228614e-01 2.228614e-01 2.228614e-01 2.228614e-01 2.228614e-01 2.228614e-01 2.228614e-01 2.228614e-01 2.228614e-01 2.228614e-01 2.228614e-01 2.228614e-01 2.228614e-01 2.228614e-01 2.228614e-01 2.228614e-01 2.228614e-01 2.228614e-01 2.228614e-01 2.228614e-01 2.228614e-01 2.228614e-01 2.228614e-01 2.228614e-01 2.228614e-01 2.228614e-01 2.228614e-01 2.228614e-01 2.228614e-01 2.228614e-01 2.228614e-01 2.228614e-01 2.228614e-01 2.228614e-01 2.228614e-01 2.228614e-01 2.228614e-01 2.228614e-01 2.228614e-01 2.228614e-01 2.228614e-01 2.228614e-01 2.228614e-01 2.228614e-01 2.228614e-01 2.228614e-01 2.228614e-01 2.228614e-01 2.228614e-01 2.228614e-01 2.228614e-01 2.228614e-01 2.228614e-01 2.228614e-01 2.228614e-01 2.228614e-01 2.228614e-01 2.228614e-01 2.228614e-01 2.228614e-01 2.228614e-01 2.228614e-01 2.228614e-01 2.228614e-01 2.228614e-01 2.228614e-01 2.228614e-01 2.228614e-01 2.228614e-01 2.228614e-01 2.228614e-01 2.228614e-01 2.228614e-01 2.228614e-01 2.228614e-01 2.228614e-01 2.228614e-01 2.228614e-01 2.228614e-01 2.228614e-01 2.228614e-01 2.228614e-01 2.228614e-01 2.228614e-01 2.228614e-01 2.228614e-01 2.228614e-01 2.228614e-01 2.228614e-01 2.228614e-01 2.228614e-01 2.228614e-01 2.228614e-01 2.228614e-01 2.228614e-01 2.228614e-01 2.228614e-01 2.228614e-01 2.228614e-01 2.228614e-01 2.228614e-01 2.228614e-01 2.228614e-01 2.228614e-01 2.228614e-01 2.228614e-01 2.228614e-01 2.228614e-01 2.228614e-01 2.228614e-01 2.228614e-01 2.228614e-01 2.228614e-01 2.228614e-01 2.228614e-01 2.228614e-01 2.228614e-01 2.228614e-01 2.228614e-01 2.228614e-01 2.228614e-01 2.228614e-01 2.228614e-01 2.228614e-01 2.228614e-01 2.228614e-01 2.228614e-01 2.228614e-01 2.228614e-01 2.228614e-01 2.228614e-01 2.228614e-01 2.228614e-01 2.228614e-01 2.228614e-01 2.228614e-01 2.228614e-01 2.228614e-01 2.228614e-01 2.228614e-01 2.228614e-01 2.228614e-01 2.228614e-01 2.228614e-01 2.228614e-01 2.228614e-01 2.228614e-01 2.228614e-01 2.228614e-01 2.228614e-01 2.228614e-01 2.228614e-01 2.228614e-01 2.228614e-01 2.228614e-01 2.228614e-01 2.228614e-01 2.228614e-01 2.228614e-01 2.228614e-01 2.228614e-01 2.228614e-01 2.228614e-01 2.228614e-01 2.228614e-01 2.228614e-01 2.228614e-01 2.228614e-01 2.228614e-01 2.228614e-01 2.228614e-01 2.228614e-01 2.228614e-01 2.228614e-01 2.228614e-01 2.228614e-01 2.228614e-01 2.228614e-01 2.228614e-01 2.228614e-01 2.228614e-01 2.228614e-01 2.228614e-01 2.228614e-01 2.228614e-01 2.228614e-01 2.228614e-01 2.228614e-01 2.228614e-01 2.228614e-01 2.228614e-01 2.228614e-01 2.228614e-01 2.228614e-01 2.228614e-01 2.228614e-01 2.228614e-01 2.228614e-01 2.228614e-01 2.228614e-01 2.228614e-01 2.228614e-01 2.228614e-01 2.228614e-01 2.228614e-01 2.228614e-01 2.228614e-01 2.228614e-01 2.228614e-01 2.228614e-01 2.228614e-01 2.228614e-01 2.228614e-01 2.228614e-01 2.228614e-01 2.228614e-01 2.228614e-01 2.228614e-01 2.228614e-01 2.228614e-01 2.228614e-01 2.228614e-01 2.228614e-01 2.228614e-01 2.228614e-01 2.228614e-01 2.228614e-01 2.228614e-01 2.228614e-01 2.228614e-01 2.228614e-01 2.228614e-01 2.228614e-01 2.228614e-01 2.228614e-01 2.228614e-01 2.228614e-01 2.228614e-01 2.228614e-01 2.228614e-01 2.228614e-01 2.228614e-01 2.228614e-01 2.228614e-01 2.228614e-01 2.228614e-01 2.228614e-01 2.228614e-01 2.228614e-01 2.228614e-01 2.228614e-01 2.228614e-01 2.228614e-01 2.228614e-01 2.228614e-01 2.228614e-01 2.228614e-01 2.228614e-01 2.228614e-01 2.228614e-01 2.228614e-01 2.228614e-01 2.228614e-01 2.228614e-01 2.228614e-01 2.228614e-01 2.228614e-01 2.228614e-01 2.228614e-01 2.228614e-01 2.228614e-01 2.228614e-01 2.228614e-01 2.228614e-01 2.228614e-01 2.228614e-01 2.228614e-01 2.228614e-01 2.228614e-01 2.228614e-01 2.228614e-01 2.228614e-01 2.228614e-01 2.228614e-01 2.228614e-01 2.228614e-01 2.228614e-01 2.228614e-01 2.228614e-01 2.228614e-01 2.228614e-01 2.228614e-01 2.228614e-01 2.228614e-01 2.228614e-01 2.228614e-01 2.228614e-01 2.228614e-01 2.228614e-01 2.228614e-01 2.228614e-01 2.228614e-01 2.228614e-01 2.228614e-01 2.228614e-01 2.228614e-01 2.228614e-01 2.228614e-01 2.228614e-01 2.228614e-01 2.228614e-01 2.228614e-01 2.228614e-01 2.228614e-01 2.228614e-01 2.228614e-01 2.228614e-01 2.228614e-01 2.228614e-01 2.228614e-01 2.228614e-01 2.228614e-01 2.228614e-01 2.228614e-01 2.228614e-01 2.228614e-01 2.228614e-01 2.228614e-01 2.228614e-01 2.228614e-01 2.228614e-01 2.228614e-01 2.228614e-01 2.228614e-01 2.228614e-01 2.228614e-01 2.228614e-01 2.228614e-01 2.228614e-01 2.228614e-01 2.228614e-01 2.228614e-01 2.228614e-01 2.228614e-01 2.228614e-01 2.228614e-01 2.228614e-01 2.228614e-01 2.228614e-01 2.228614e-01 2.228614e-01 2.228614e-01 2.228614e-01 2.228614e-01 2.228614e-01 2.228614e-01 2.228614e-01 2.228614e-01 2.228614e-01 2.228614e-01 2.228614e-01 2.228614e-01 2.228614e-01 2.228614e-01 2.228614e-01 2.228614e-01 2.228614e-01 2.228614e-01 2.228614e-01 2.228614e-01 2.228614e-01 2.228614e-01 2.228614e-01 2.228614e-01 2.228614e-01 2.228614e-01 2.228614e-01 2.228614e-01 2.228614e-01 2.228614e-01 2.228614e-01 2.228614e-01 2.228614e-01 2.228614e-01 2.228614e-01 2.228614e-01 2.228614e-01 2.228614e-01 2.228614e-01 2.228614e-01 2.228614e-01 2.228614e-01 2.228614e-01 2.228614e-01 2.228614e-01 2.228614e-01 2.228614e-01 2.228614e-01 2.228614e-01 2.228614e-01 2.228614e-01 2.228614e-01 2.228614e-01 2.228614e-01 2.228614e-01 2.228614e-01 2.228614e-01 2.228614e-01 2.228614e-01 2.228614e-01 2.228614e-01 2.228614e-01 2.228614e-01 2.228614e-01 2.228614e-01 2.228614e-01 2.228614e-01 2.228614e-01 2.228614e-01 2.228614e-01 2.228614e-01 2.228614e-01 2.228614e-01 2.228614e-01 2.228614e-01 2.228614e-01 2.228614e-01 2.228614e-01 2.228614e-01 2.228614e-01 2.228614e-01 2.228614e-01 2.228614e-01 2.228614e-01 2.228614e-01 2.228614e-01 2.228614e-01 2.228614e-01 2.228614e-01 2.228614e-01 2.228614e-01 2.228614e-01 2.228614e-01 2.228614e-01 2.228614e-01 2.228614e-01 2.228614e-01 2.228614e-01 2.228614e-01 2.228614e-01 2.228614e-01 2.228614e-01 2.228614e-01 2.228614e-01 2.228614e-01 2.228614e-01 2.228614e-01 2.228614e-01 2.228614e-01 2.228614e-01 2.228614e-01 2.228614e-01 2.228614e-01 2.228614e-01 2.228614e-01 2.228614e-01 2.228614e-01 2.228614e-01 2.228614e-01 2.228614e-01 2.228614e-01 2.228614e-01 2.228614e-01 2.228614e-01 2.228614e-01 2.228614e-01 2.228614e-01 2.228614e-01 2.228614e-01 2.228614e-01 2.228614e-01 2.228614e-01 2.228614e-01 2.228614e-01 2.228614e-01 2.228614e-01 2.228614e-01 2.228614e-01 2.228614e-01 2.228614e-01 2.228614e-01 2.228614e-01 2.228614e-01 2.228614e-01 2.228614e-01 2.228614e-01 2.228614e-01 2.228614e-01 2.228614e-01 2.228614e-01 2.228614e-01 2.228614e-01 2.228614e-01 2.228614e-01 2.228614e-01 2.228614e-01 2.228614e-01 2.228614e-01 2.228614e-01 2.228614e-01 2.228614e-01 2.228614e-01 2.228614e-01 2.228614e-01 2.228614e-01 2.228614e-01 2.228614e-01 2.228614e-01 2.228614e-01 2.228614e-01 2.228614e-01 2.228614e-01 2.228614e-01 2.228614e-01 2.228614e-01 2.228614e-01 2.228614e-01 2.228614e-01 2.228614e-01 2.228614e-01 2.228614e-01 2.228614e-01 2.228614e-01 2.228614e-01 2.228614e-01 2.228614e-01 2.228614e-01 2.228614e-01 2.228614e-01 2.228614e-01 2.228614e-01 2.228614e-01 2.228614e-01 2.228614e-01 2.228614e-01 2.228614e-01 2.228614e-01 2.228614e-01 2.228614e-01 2.228614e-01 2.228614e-01 2.228614e-01 2.228614e-01 2.228614e-01 2.228614e-01 2.228614e-01 2.228614e-01 2.228614e-01 2.228614e-01 2.228614e-01 2.228614e-01 2.228614e-01 2.228614e-01 2.228614e-01 2.228614e-01 2.228614e-01 2.228614e-01 2.228614e-01 2.228614e-01 2.228614e-01 2.228614e-01 2.228614e-01 2.228614e-01 2.228614e-01 2.228614e-01 2.228614e-01 2.228614e-01 2.228614e-01 2.228614e-01 2.228614e-01 2.228614e-01 2.228614e-01 2.228614e-01 2.228614e-01 2.228614e-01 2.228614e-01 2.228614e-01 2.228614e-01 2.228614e-01 2.228614e-01 2.228614e-01 2.228614e-01 2.228614e-01 2.228614e-01 2.228614e-01 2.228614e-01 2.228614e-01 2.228614e-01 2.228614e-01 2.228614e-01 2.228614e-01 2.228614e-01 2.228614e-01 2.228614e-01 2.228614e-01 2.228614e-01 2.228614e-01 2.228614e-01 2.228614e-01 2.228614e-01 2.228614e-01 2.228614e-01 2.228614e-01 2.228614e-01 2.228614e-01 2.228614e-01 2.228614e-01 2.228614e-01 2.228614e-01 2.228614e-01 2.228614e-01 2.228614e-01 2.228614e-01 2.228614e-01 2.228614e-01 2.228614e-01 2.228614e-01 2.228614e-01 2.228614e-01 2.228614e-01 2.228614e-01 2.228614e-01 2.228614e-01 2.228614e-01 2.228614e-01 2.228614e-01 2.228614e-01 2.228614e-01 2.228614e-01 2.228614e-01 2.228614e-01 2.228614e-01 2.228614e-01 2.228614e-01 2.228614e-01 2.228614e-01 2.228614e-01 2.228614e-01 2.228614e-01 2.228614e-01 2.228614e-01 2.228614e-01 2.228614e-01 2.228614e-01 2.228614e-01 2.228614e-01 2.228614e-01 2.228614e-01 2.228614e-01 2.228614e-01 2.228614e-01 2.228614e-01 2.228614e-01 2.228614e-01 2.228614e-01 2.228614e-01 2.228614e-01 2.228614e-01 2.228614e-01 2.228614e-01 2.228614e-01 2.228614e-01 2.228614e-01 2.228614e-01 2.228614e-01 2.228614e-01 2.228614e-01 2.228614e-01 2.228614e-01 2.228614e-01 2.228614e-01 2.228614e-01 2.228614e-01 2.228614e-01 2.228614e-01 2.228614e-01 2.228614e-01 2.228614e-01 2.228614e-01 2.228614e-01 2.228614e-01 2.228614e-01 2.228614e-01 2.228614e-01 2.228614e-01 2.228614e-01 2.228614e-01 2.228614e-01 2.228614e-01 2.228614e-01 2.228614e-01 2.228614e-01 2.228614e-01 2.228614e-01 2.228614e-01 2.228614e-01 2.228614e-01 2.228614e-01 2.228614e-01 2.228614e-01 2.228614e-01 2.228614e-01 2.228614e-01 2.228614e-01 2.228614e-01 2.228614e-01 2.228614e-01 2.228614e-01 2.228614e-01 2.228614e-01 2.228614e-01 2.228614e-01 2.228614e-01 2.228614e-01 2.228614e-01 2.228614e-01 
2.085357e+05 2.542930e+04 2.537307e+04 2.536730e+04 3.208163e-01 3.175303e-01 3.122659e-01 3.122659e-01 3.094745e-01 3.082352e-01 3.011560e-01 3.011464e-01 3.002261e-01 2.987936e-01 2.987936e-01 2.974841e-01 2.951117e-01 2.935623e-01 2.935623e-01 2.774526e-01 2.774526e-01 2.746077e-01 2.665005e-01 2.636393e-01 2.636393e-01 2.636393e-01 2.636393e-01 2.611703e-01 2.571664e-01 2.571664e-01 2.559203e-01 2.559203e-01 2.510325e-01 2.510325e-01 2.450292e-01 2.413160e-01 2.394562e-01 2.367074e-01 2.367074e-01 2.367074e-01 2.348174e-01 2.298745e-01 2.298745e-01 2.271583e-01 2.237532e-01 2.237532e-01 2.230320e-01 2.229102e-01 2.229102e-01 2.229092e-01 2.229092e-01 2.229046e-01 2.228772e-01 2.228772e-01 2.228772e-01 2.228772e-01 2.228772e-01 2.228772e-01 2.228772e-01 2.228772e-01 2.228772e-01 2.228698e-01 2.228698e-01 2.228698e-01 2.228662e-01 2.228635e-01 2.228635e-01 2.228628e-01 2.228628e-01 2.228625e-01 2.228620e-01 2.228615e-01 2.228615e-01 2.228615e-01 2.228614e-01 2.228614e-01 2.228614e-01 2.228614e-01 2.228614e-01 2.228614e-01 2.228614e-01 2.228614e-01 2.228614e-01 2.228614e-01 2.228614e-01 2.228614e-01 2.228614e-01 2.228614e-01 2.228614e-01 2.228614e-01 2.228614e-01 2.228614e-01 2.228614e-01 2.228614e-01 2.228614e-01 2.228614e-01 2.228614e-01 2.228614e-01 2.228614e-01 2.228614e-01 2.228614e-01 2.228614e-01 2.228614e-01 2.228614e-01 2.228614e-01 2.228614e-01 2.228614e-01 2.228614e-01 2.228614e-01 2.228614e-01 2.228614e-01 2.228614e-01 2.228614e-01 2.228614e-01 2.228614e-01 2.228614e-01 2.228614e-01 2.228614e-01 2.228614e-01 2.228614e-01 2.228614e-01 2.228614e-01 2.228614e-01 2.228614e-01 2.228614e-01 2.228614e-01 2.228614e-01 2.228614e-01 2.228614e-01 2.228614e-01 2.228614e-01 2.228614e-01 2.228614e-01 2.228614e-01 2.228614e-01 2.228614e-01 2.228614e-01 2.228614e-01 2.228614e-01 2.228614e-01 2.228614e-01 2.228614e-01 2.228614e-01 2.228614e-01 2.228614e-01 2.228614e-01 2.228614e-01 2.228614e-01 2.228614e-01 2.228614e-01 2.228614e-01 2.228614e-01 2.228614e-01 2.228614e-01 2.228614e-01 2.228614e-01 2.228614e-01 2.228614e-01 2.228614e-01 2.228614e-01 2.228614e-01 2.228614e-01 2.228614e-01 2.228614e-01 2.228614e-01 2.228614e-01 2.228614e-01 2.228614e-01 2.228614e-01 2.228614e-01 2.228614e-01 2.228614e-01 2.228614e-01 2.228614e-01 2.228614e-01 2.228614e-01 2.228614e-01 2.228614e-01 2.228614e-01 2.228614e-01 2.228614e-01 2.228614e-01 2.228614e-01 2.228614e-01 2.228614e-01 2.228614e-01 2.228614e-01 2.228614e-01 2.228614e-01 2.228614e-01 2.228614e-01 2.228614e-01 2.228614e-01 2.228614e-01 2.228614e-01 2.228614e-01 2.228614e-01 2.228614e-01 2.228614e-01 2.228614e-01 2.228614e-01 2.228614e-01 2.228614e-01 2.228614e-01 2.228614e-01 2.228614e-01 2.228614e-01 2.228614e-01 2.228614e-01 2.228614e-01 2.228614e-01 2.228614e-01 2.228614e-01 2.228614e-01 2.228614e-01 2.228614e-01 2.228614e-01 2.228614e-01 2.228614e-01 2.228614e-01 2.228614e-01 2.228614e-01 2.228614e-01 2.228614e-01 2.228614e-01 2.228614e-01 2.228614e-01 2.228614e-01 2.228614e-01 2.228614e-01 2.228614e-01 2.228614e-01 2.228614e-01 2.228614e-01 2.228614e-01 2.228614e-01 2.228614e-01 2.228614e-01 2.228614e-01 2.228614e-01 2.228614e-01 2.228614e-01 2.228614e-01 2.228614e-01 2.228614e-01 2.228614e-01 2.228614e-01 2.228614e-01 2.228614e-01 2.228614e-01 2.228614e-01 2.228614e-01 2.228614e-01 2.228614e-01 2.228614e-01 2.228614e-01 2.228614e-01 2.228614e-01 2.228614e-01 2.228614e-01 2.228614e-01 2.228614e-01 2.228614e-01 2.228614e-01 2.228614e-01 2.228614e-01 2.228614e-01 2.228614e-01 2.228614e-01 2.228614e-01 2.228614e-01 2.228614e-01 2.228614e-01 2.228614e-01 2.228614e-01 2.228614e-01 2.228614e-01 2.228614e-01 2.228614e-01 2.228614e-01 2.228614e-01 2.228614e-01 2.228614e-01 2.228614e-01 2.228614e-01 2.228614e-01 2.228614e-01 2.228614e-01 2.228614e-01 2.228614e-01 2.228614e-01 2.228614e-01 2.228614e-01 2.228614e-01 2.228614e-01 2.228614e-01 2.228614e-01 2.228614e-01 2.228614e-01 2.228614e-01 2.228614e-01 2.228614e-01 2.228614e-01 2.228614e-01 2.228614e-01 2.228614e-01 2.228614e-01 2.228614e-01 2.228614e-01 2.228614e-01 2.228614e-01 2.228614e-01 2.228614e-01 2.228614e-01 2.228614e-01 2.228614e-01 2.228614e-01 2.228614e-01 2.228614e-01 2.228614e-01 2.228614e-01 2.228614e-01 2.228614e-01 2.228614e-01 2.228614e-01 2.228614e-01 2.228614e-01 2.228614e-01 2.228614e-01 2.228614e-01 2.228614e-01 2.228614e-01 2.228614e-01 2.228614e-01 2.228614e-01 2.228614e-01 2.228614e-01 2.228614e-01 2.228614e-01 2.228614e-01 2.228614e-01 2.228614e-01 2.228614e-01 2.228614e-01 2.228614e-01 2.228614e-01 2.228614e-01 2.228614e-01 2.228614e-01 2.228614e-01 2.228614e-01 2.228614e-01 2.228614e-01 2.228614e-01 2.228614e-01 2.228614e-01 2.228614e-01 2.228614e-01 2.228614e-01 2.228614e-01 2.228614e-01 2.228614e-01 2.228614e-01 2.228614e-01 2.228614e-01 2.228614e-01 2.228614e-01 2.228614e-01 2.228614e-01 2.228614e-01 2.228614e-01 2.228614e-01 2.228614e-01 2.228614e-01 2.228614e-01 2.228614e-01 2.228614e-01 2.228614e-01 2.228614e-01 2.228614e-01 2.228614e-01 2.228614e-01 2.228614e-01 2.228614e-01 2.228614e-01 2.228614e-01 2.228614e-01 2.228614e-01 2.228614e-01 2.228614e-01 2.228614e-01 2.228614e-01 2.228614e-01 2.228614e-01 2.228614e-01 2.228614e-01 2.228614e-01 2.228614e-01 2.228614e-01 2.228614e-01 2.228614e-01 2.228614e-01 2.228614e-01 2.228614e-01 2.228614e-01 2.228614e-01 2.228614e-01 2.228614e-01 2.228614e-01 2.228614e-01 2.228614e-01 2.228614e-01 2.228614e-01 2.228614e-01 2.228614e-01 2.228614e-01 2.228614e-01 2.228614e-01 2.228614e-01 2.228614e-01 2.228614e-01 2.228614e-01 2.228614e-01 2.228614e-01 2.228614e-01 2.228614e-01 2.228614e-01 2.228614e-01 2.228614e-01 2.228614e-01 2.228614e-01 2.228614e-01 2.228614e-01 2.228614e-01 2.228614e-01 2.228614e-01 2.228614e-01 2.228614e-01 2.228614e-01 2.228614e-01 2.228614e-01 2.228614e-01 2.228614e-01 2.228614e-01 2.228614e-01 2.228614e-01 2.228614e-01 2.228614e-01 2.228614e-01 2.228614e-01 2.228614e-01 2.228614e-01 2.228614e-01 2.228614e-01 2.228614e-01 2.228614e-01 2.228614e-01 2.228614e-01 2.228614e-01 2.228614e-01 2.228614e-01 2.228614e-01 2.228614e-01 2.228614e-01 2.228614e-01 2.228614e-01 2.228614e-01 2.228614e-01 2.228614e-01 2.228614e-01 2.228614e-01 2.228614e-01 2.228614e-01 2.228614e-01 2.228614e-01 2.228614e-01 2.228614e-01 2.228614e-01 2.228614e-01 2.228614e-01 2.228614e-01 2.228614e-01 2.228614e-01 2.228614e-01 2.228614e-01 2.228614e-01 2.228614e-01 2.228614e-01 2.228614e-01 2.228614e-01 2.228614e-01 2.228614e-01 2.228614e-01 2.228614e-01 2.228614e-01 2.228614e-01 2.228614e-01 2.228614e-01 2.228614e-01 2.228614e-01 2.228614e-01 2.228614e-01 2.228614e-01 2.228614e-01 2.228614e-01 2.228614e-01 2.228614e-01 2.228614e-01 2.228614e-01 2.228614e-01 2.228614e-01 2.228614e-01 2.228614e-01 2.228614e-01 2.228614e-01 2.228614e-01 2.228614e-01 2.228614e-01 2.228614e-01 2.228614e-01 2.228614e-01 2.228614e-01 2.228614e-01 2.228614e-01 2.228614e-01 2.228614e-01 2.228614e-01 2.228614e-01 2.228614e-01 2.228614e-01 2.228614e-01 2.228614e-01 2.228614e-01 2.228614e-01 2.228614e-01 2.228614e-01 2.228614e-01 2.228614e-01 2.228614e-01 2.228614e-01 2.228614e-01 2.228614e-01 2.228614e-01 2.228614e-01 2.228614e-01 2.228614e-01 2.228614e-01 2.228614e-01 2.228614e-01 2.228614e-01 2.228614e-01 2.228614e-01 2.228614e-01 2.228614e-01 2.228614e-01 2.228614e-01 2.228614e-01 2.228614e-01 2.228614e-01 2.228614e-01 2.228614e-01 2.228614e-01 2.228614e-01 2.228614e-01 2.228614e-01 2.228614e-01 2.228614e-01 2.228614e-01 2.228614e-01 2.228614e-01 2.228614e-01 2.228614e-01 2.228614e-01 2.228614e-01 2.228614e-01 2.228614e-01 2.228614e-01 2.228614e-01 2.228614e-01 2.228614e-01 2.228614e-01 2.228614e-01 2.228614e-01 2.228614e-01 2.228614e-01 2.228614e-01 2.228614e-01 2.228614e-01 2.228614e-01 2.228614e-01 2.228614e-01 2.228614e-01 2.228614e-01 2.228614e-01 2.228614e-01 2.228614e-01 2.228614e-01 2.228614e-01 2.228614e-01 2.228614e-01 2.228614e-01 2.228614e-01 2.228614e-01 2.228614e-01 2.228614e-01 2.228614e-01 2.228614e-01 2.228614e-01 2.228614e-01 2.228614e-01 2.228614e-01 2.228614e-01 2.228614e-01 2.228614e-01 2.228614e-01 2.228614e-01 2.228614e-01 2.228614e-01 2.228614e-01 2.228614e-01 2.228614e-01 2.228614e-01 2.228614e-01 2.228614e-01 2.228614e-01 2.228614e-01 2.228614e-01 2.228614e-01 2.228614e-01 2.228614e-01 2.228614e-01 2.228614e-01 2.228614e-01 2.228614e-01 2.228614e-01 2.228614e-01 2.228614e-01 2.228614e-01 2.228614e-01 2.228614e-01 2.228614e-01 2.228614e-01 2.228614e-01 2.228614e-01 2.228614e-01 2.228614e-01 2.228614e-01 2.228614e-01 2.228614e-01 2.228614e-01 2.228614e-01 2.228614e-01 2.228614e-01 2.228614e-01 2.228614e-01 2.228614e-01 2.228614e-01 2.228614e-01 2.228614e-01 2.228614e-01 2.228614e-01 2.228614e-01 2.228614e-01 2.228614e-01 2.228614e-01 2.228614e-01 2.228614e-01 2.228614e-01 2.228614e-01 2.228614e-01 2.228614e-01 2.228614e-01 2.228614e-01 2.228614e-01 2.228614e-01 2.228614e-01 2.228614e-01 2.228614e-01 2.228614e-01 2.228614e-01 2.228614e-01 2.228614e-01 2.228614e-01 2.228614e-01 2.228614e-01 2.228614e-01 2.228614e-01 2.228614e-01 2.228614e-01 2.228614e-01 2.228614e-01 2.228614e-01 2.228614e-01 2.228614e-01 2.228614e-01 2.228614e-01 2.228614e-01 2.228614e-01 2.228614e-01 2.228614e-01 2.228614e-01 2.228614e-01 2.228614e-01 2.228614e-01 2.228614e-01 2.228614e-01 2.228614e-01 2.228614e-01 2.228614e-01 2.228614e-01 2.228614e-01 2.228614e-01 2.228614e-01 2.228614e-01 2.228614e-01 2.228614e-01 2.228614e-01 2.228614e-01 2.228614e-01 2.228614e-01 2.228614e-01 2.228614e-01 2.228614e-01 2.228614e-01 2.228614e-01 2.228614e-01 2.228614e-01 2.228614e-01 2.228614e-01 2.228614e-01 2.228614e-01 2.228614e-01 2.228614e-01 2.228614e-01 2.228614e-01 2.228614e-01 2.228614e-01 2.228614e-01 2.228614e-01 2.228614e-01 2.228614e-01 2.228614e-01 2.228614e-01 2.228614e-01 2.228614e-01 2.228614e-01 2.228614e-01 2.228614e-01 2.228614e-01 2.228614e-01 2.228614e-01 2.228614e-01 2.228614e-01 2.228614e-01 2.228614e-01 2.228614e-01 2.228614e-01 2.228614e-01 2.228614e-01 2.228614e-01 2.228614e-01 2.228614e-01 2.228614e-01 2.228614e-01 2.228614e-01 2.228614e-01 2.228614e-01 2.228614e-01 2.228614e-01 2.228614e-01 2.228614e-01 2.228614e-01 2.228614e-01 2.228614e-01 2.228614e-01 2.228614e-01 2.228614e-01 2.228614e-01 2.228614e-01 2.228614e-01 2.228614e-01 2.228614e-01 2.228614e-01 2.228614e-01 2.228614e-01 2.228614e-01 2.228614e-01 2.228614e-01 2.228614e-01 2.228614e-01 2.228614e-01 2.228614e-01 2.228614e-01 2.228614e-01 2.228614e-01 2.228614e-01 2.228614e-01 2.228614e-01 2.228614e-01 2.228614e-01 2.228614e-01 2.228614e-01 2.228614e-01 2.228614e-01 2.228614e-01 2.228614e-01 2.228614e-01 2.228614e-01 2.228614e-01 2.228614e-01 2.228614e-01 2.228614e-01 2.228614e-01 2.228614e-01 2.228614e-01 2.228614e-01 2.228614e-01 2.228614e-01 2.228614e-01 2.228614e-01 2.228614e-01 2.228614e-01 2.228614e-01 2.228614e-01 2.228614e-01 2.228614e-01 2.228614e-01 2.228614e-01 2.228614e-01 2.228614e-01 2.228614e-01 2.228614e-01 2.228614e-01 2.228614e-01 2.228614e-01 2.228614e-01 2.228614e-01 2.228614e-01 2.228614e-01 2.228614e-01 2.228614e-01 2.228614e-01 2.228614e-01 2.228614e-01 2.228614e-01 2.228614e-01 2.228614e-01 2.228614e-01 2.228614e-01 2.228614e-01 2.228614e-01 2.228614e-01 2.228614e-01 2.228614e-01 2.228614e-01 2.228614e-01 2.228614e-01 2.228614e-01 2.228614e-01 2.228614e-01 2.228614e-01 2.228614e-01 2.228614e-01 2.228614e-01 2.228614e-01 2.228614e-01 2.228614e-01 2.228614e-01 2.228614e-01 2.228614e-01 2.228614e-01 2.228614e-01 2.228614e-01 2.228614e-01 2.228614e-01 2.228614e-01 2.228614e-01 2.228614e-01 2.228614e-01 2.228614e-01 2.228614e-01 2.228614e-01 2.228614e-01 2.228614e-01 2.228614e-01 2.228614e-01 2.228614e-01 2.228614e-01 2.228614e-01 2.228614e-01 2.228614e-01 2.228614e-01 2.228614e-01 2.228614e-01 2.228614e-01 2.228614e-01 2.228614e-01 2.228614e-01 2.228614e-01 2.228614e-01 2.228614e-01 2.228614e-01 2.228614e-01 2.228614e-01 2.228614e-01 2.228614e-01 2.228614e-01 2.228614e-01 2.228614e-01 2.228614e-01 2.228614e-01 2.228614e-01 2.228614e-01 2.228614e-01 2.228614e-01 2.228614e-01 2.228614e-01 2.228614e-01 2.228614e-01 2.228614e-01 2.228614e-01 2.228614e-01 2.228614e-01 2.228614e-01 2.228614e-01 2.228614e-01 2.228614e-01 2.228614e-01 2.228614e-01 2.228614e-01 2.228614e-01 2.228614e-01 2.228614e-01 2.228614e-01 2.228614e-01 2.228614e-01 2.228614e-01 2.228614e-01 2.228614e-01 2.228614e-01 2.228614e-01 2.228614e-01 2.228614e-01 2.228614e-01 2.228614e-01 2.228614e-01 2.228614e-01 2.228614e-01 2.228614e-01 2.228614e-01 2.228614e-01 2.228614e-01 2.228614e-01 2.228614e-01 2.228614e-01 2.228614e-01 2.228614e-01 2.228614e-01 2.228614e-01 2.228614e-01 2.228614e-01 2.228614e-01 2.228614e-01 2.228614e-01 2.228614e-01 2.228614e-01 2.228614e-01 2.228614e-01 2.228614e-01 2.228614e-01 2.228614e-01 2.228614e-01 2.228614e-01 2.228614e-01 2.228614e-01 2.228614e-01 2.228614e-01 2.228614e-01 2.228614e-01 2.228614e-01 2.228614e-01 2.228614e-01 2.228614e-01 2.228614e-01 2.228614e-01 2.228614e-01 2.228614e-01 2.228614e-01 2.228614e-01 2.228614e-01 2.228614e-01 2.228614e-01 2.228614e-01 2.228614e-01 2.228614e-01 2.228614e-01 2.228614e-01 2.228614e-01 2.228614e-01 2.228614e-01 
1.522454e+04 1.078588e+04 4.182233e-01 3.816564e-01 3.816564e-01 3.247764e-01 3.006968e-01 3.006968e-01 3.001465e-01 3.000679e-01 3.000679e-01 3.000225e-01 2.997635e-01 2.997635e-01 2.995308e-01 2.993266e-01 2.973590e-01 2.913007e-01 2.811334e-01 2.804523e-01 2.804523e-01 2.784709e-01 2.784709e-01 2.782102e-01 2.782102e-01 2.727082e-01 2.722855e-01 2.683621e-01 2.618232e-01 2.539599e-01 2.465494e-01 2.465494e-01 2.465494e-01 2.465494e-01 2.437747e-01 2.380280e-01 2.363940e-01 2.332632e-01 2.316263e-01 2.316263e-01 2.316263e-01 2.315297e-01 2.315221e-01 2.232351e-01 2.232351e-01 2.232351e-01 2.232351e-01 2.231710e-01 2.231079e-01 2.231079e-01 2.231079e-01 2.231079e-01 2.230164e-01 2.230164e-01 2.230164e-01 2.229289e-01 2.229289e-01 2.228996e-01 2.228996e-01 2.228988e-01 2.228988e-01 2.228978e-01 2.228860e-01 2.228860e-01 2.228860e-01 2.228799e-01 2.228799e-01 2.228760e-01 2.228735e-01 2.228689e-01 2.228686e-01 2.228686e-01 2.228684e-01 2.228679e-01 2.228669e-01 2.228669e-01 2.228654e-01 2.228654e-01 2.228646e-01 2.228646e-01 2.228646e-01 2.228646e-01 2.228646e-01 2.228634e-01 2.228634e-01 2.228634e-01 2.228634e-01 2.228634e-01 2.228620e-01 2.228620e-01 2.228620e-01 2.228620e-01 2.228620e-01 2.228620e-01 2.228620e-01 2.228620e-01 2.228620e-01 2.228620e-01 2.228619e-01 2.228619e-01 2.228618e-01 2.228618e-01 2.228617e-01 2.228616e-01 2.228615e-01 2.228615e-01 2.228615e-01 2.228615e-01 2.228615e-01 2.228615e-01 2.228615e-01 2.228614e-01 2.228614e-01 2.228614e-01 2.228614e-01 2.228614e-01 2.228614e-01 2.228614e-01 2.228614e-01 2.228614e-01 2.228614e-01 2.228614e-01 2.228614e-01 2.228614e-01 2.228614e-01 2.228614e-01 2.228614e-01 2.228614e-01 2.228614e-01 2.228614e-01 2.228614e-01 2.228614e-01 2.228614e-01 2.228614e-01 2.228614e-01 2.228614e-01 2.228614e-01 2.228614e-01 2.228614e-01 2.228614e-01 2.228614e-01 2.228614e-01 2.228614e-01 2.228614e-01 2.228614e-01 2.228614e-01 2.228614e-01 2.228614e-01 2.228614e-01 2.228614e-01 2.228614e-01 2.228614e-01 2.228614e-01 2.228614e-01 2.228614e-01 2.228614e-01 2.228614e-01 2.228614e-01 2.228614e-01 2.228614e-01 2.228614e-01 2.228614e-01 2.228614e-01 2.228614e-01 2.228614e-01 2.228614e-01 2.228614e-01 2.228614e-01 2.228614e-01 2.228614e-01 2.228614e-01 2.228614e-01 2.228614e-01 2.228614e-01 2.228614e-01 2.228614e-01 2.228614e-01 2.228614e-01 2.228614e-01 2.228614e-01 2.228614e-01 2.228614e-01 2.228614e-01 2.228614e-01 2.228614e-01 2.228614e-01 2.228614e-01 2.228614e-01 2.228614e-01 2.228614e-01 2.228614e-01 2.228614e-01 2.228614e-01 2.228614e-01 2.228614e-01 2.228614e-01 2.228614e-01 2.228614e-01 2.228614e-01 2.228614e-01 2.228614e-01 2.228614e-01 2.228614e-01 2.228614e-01 2.228614e-01 2.228614e-01 2.228614e-01 2.228614e-01 2.228614e-01 2.228614e-01 2.228614e-01 2.228614e-01 2.228614e-01 2.228614e-01 2.228614e-01 2.228614e-01 2.228614e-01 2.228614e-01 2.228614e-01 2.228614e-01 2.228614e-01 2.228614e-01 2.228614e-01 2.228614e-01 2.228614e-01 2.228614e-01 2.228614e-01 2.228614e-01 2.228614e-01 2.228614e-01 2.228614e-01 2.228614e-01 2.228614e-01 2.228614e-01 2.228614e-01 2.228614e-01 2.228614e-01 2.228614e-01 2.228614e-01 2.228614e-01 2.228614e-01 2.228614e-01 2.228614e-01 2.228614e-01 2.228614e-01 2.228614e-01 2.228614e-01 2.228614e-01 2.228614e-01 2.228614e-01 2.228614e-01 2.228614e-01 2.228614e-01 2.228614e-01 2.228614e-01 2.228614e-01 2.228614e-01 2.228614e-01 2.228614e-01 2.228614e-01 2.228614e-01 2.228614e-01 2.228614e-01 2.228614e-01 2.228614e-01 2.228614e-01 2.228614e-01 2.228614e-01 2.228614e-01 2.228614e-01 2.228614e-01 2.228614e-01 2.228614e-01 2.228614e-01 2.228614e-01 2.228614e-01 2.228614e-01 2.228614e-01 2.228614e-01 2.228614e-01 2.228614e-01 2.228614e-01 2.228614e-01 2.228614e-01 2.228614e-01 2.228614e-01 2.228614e-01 2.228614e-01 2.228614e-01 2.228614e-01 2.228614e-01 2.228614e-01 2.228614e-01 2.228614e-01 2.228614e-01 2.228614e-01 2.228614e-01 2.228614e-01 2.228614e-01 2.228614e-01 2.228614e-01 2.228614e-01 2.228614e-01 2.228614e-01 2.228614e-01 2.228614e-01 2.228614e-01 2.228614e-01 2.228614e-01 2.228614e-01 2.228614e-01 2.228614e-01 2.228614e-01 2.228614e-01 2.228614e-01 2.228614e-01 2.228614e-01 2.228614e-01 2.228614e-01 2.228614e-01 2.228614e-01 2.228614e-01 2.228614e-01 2.228614e-01 2.228614e-01 2.228614e-01 2.228614e-01 2.228614e-01 2.228614e-01 2.228614e-01 2.228614e-01 2.228614e-01 2.228614e-01 2.228614e-01 2.228614e-01 2.228614e-01 2.228614e-01 2.228614e-01 2.228614e-01 2.228614e-01 2.228614e-01 2.228614e-01 2.228614e-01 2.228614e-01 2.228614e-01 2.228614e-01 2.228614e-01 2.228614e-01 2.228614e-01 2.228614e-01 2.228614e-01 2.228614e-01 2.228614e-01 2.228614e-01 2.228614e-01 2.228614e-01 2.228614e-01 2.228614e-01 2.228614e-01 2.228614e-01 2.228614e-01 2.228614e-01 2.228614e-01 2.228614e-01 2.228614e-01 2.228614e-01 2.228614e-01 2.228614e-01 2.228614e-01 2.228614e-01 2.228614e-01 2.228614e-01 2.228614e-01 2.228614e-01 2.228614e-01 2.228614e-01 2.228614e-01 2.228614e-01 2.228614e-01 2.228614e-01 2.228614e-01 2.228614e-01 2.228614e-01 2.228614e-01 2.228614e-01 2.228614e-01 2.228614e-01 2.228614e-01 2.228614e-01 2.228614e-01 2.228614e-01 2.228614e-01 2.228614e-01 2.228614e-01 2.228614e-01 2.228614e-01 2.228614e-01 2.228614e-01 2.228614e-01 2.228614e-01 2.228614e-01 2.228614e-01 2.228614e-01 2.228614e-01 2.228614e-01 2.228614e-01 2.228614e-01 2.228614e-01 2.228614e-01 2.228614e-01 2.228614e-01 2.228614e-01 2.228614e-01 2.228614e-01 2.228614e-01 2.228614e-01 2.228614e-01 2.228614e-01 2.228614e-01 2.228614e-01 2.228614e-01 2.228614e-01 2.228614e-01 2.228614e-01 2.228614e-01 2.228614e-01 2.228614e-01 2.228614e-01 2.228614e-01 2.228614e-01 2.228614e-01 2.228614e-01 2.228614e-01 2.228614e-01 2.228614e-01 2.228614e-01 2.228614e-01 2.228614e-01 2.228614e-01 2.228614e-01 2.228614e-01 2.228614e-01 2.228614e-01 2.228614e-01 2.228614e-01 2.228614e-01 2.228614e-01 2.228614e-01 2.228614e-01 2.228614e-01 2.228614e-01 2.228614e-01 2.228614e-01 2.228614e-01 2.228614e-01 2.228614e-01 2.228614e-01 2.228614e-01 2.228614e-01 2.228614e-01 2.228614e-01 2.228614e-01 2.228614e-01 2.228614e-01 2.228614e-01 2.228614e-01 2.228614e-01 2.228614e-01 2.228614e-01 2.228614e-01 2.228614e-01 2.228614e-01 2.228614e-01 2.228614e-01 2.228614e-01 2.228614e-01 2.228614e-01 2.228614e-01 2.228614e-01 2.228614e-01 2.228614e-01 2.228614e-01 2.228614e-01 2.228614e-01 2.228614e-01 2.228614e-01 2.228614e-01 2.228614e-01 2.228614e-01 2.228614e-01 2.228614e-01 2.228614e-01 2.228614e-01 2.228614e-01 2.228614e-01 2.228614e-01 2.228614e-01 2.228614e-01 2.228614e-01 2.228614e-01 2.228614e-01 2.228614e-01 2.228614e-01 2.228614e-01 2.228614e-01 2.228614e-01 2.228614e-01 2.228614e-01 2.228614e-01 2.228614e-01 2.228614e-01 2.228614e-01 2.228614e-01 2.228614e-01 2.228614e-01 2.228614e-01 2.228614e-01 2.228614e-01 2.228614e-01 2.228614e-01 2.228614e-01 2.228614e-01 2.228614e-01 2.228614e-01 2.228614e-01 2.228614e-01 2.228614e-01 2.228614e-01 2.228614e-01 2.228614e-01 2.228614e-01 2.228614e-01 2.228614e-01 2.228614e-01 2.228614e-01 2.228614e-01 2.228614e-01 2.228614e-01 2.228614e-01 2.228614e-01 2.228614e-01 2.228614e-01 2.228614e-01 2.228614e-01 2.228614e-01 2.228614e-01 2.228614e-01 2.228614e-01 2.228614e-01 2.228614e-01 2.228614e-01 2.228614e-01 2.228614e-01 2.228614e-01 2.228614e-01 2.228614e-01 2.228614e-01 2.228614e-01 2.228614e-01 2.228614e-01 2.228614e-01 2.228614e-01 2.228614e-01 2.228614e-01 2.228614e-01 2.228614e-01 2.228614e-01 2.228614e-01 2.228614e-01 2.228614e-01 2.228614e-01 2.228614e-01 2.228614e-01 2.228614e-01 2.228614e-01 2.228614e-01 2.228614e-01 2.228614e-01 2.228614e-01 2.228614e-01 2.228614e-01 2.228614e-01 2.228614e-01 2.228614e-01 2.228614e-01 2.228614e-01 2.228614e-01 2.228614e-01 2.228614e-01 2.228614e-01 2.228614e-01 2.228614e-01 2.228614e-01 2.228614e-01 2.228614e-01 2.228614e-01 2.228614e-01 2.228614e-01 2.228614e-01 2.228614e-01 2.228614e-01 2.228614e-01 2.228614e-01 2.228614e-01 2.228614e-01 2.228614e-01 2.228614e-01 2.228614e-01 2.228614e-01 2.228614e-01 2.228614e-01 2.228614e-01 2.228614e-01 2.228614e-01 2.228614e-01 2.228614e-01 2.228614e-01 2.228614e-01 2.228614e-01 2.228614e-01 2.228614e-01 2.228614e-01 2.228614e-01 2.228614e-01 2.228614e-01 2.228614e-01 2.228614e-01 2.228614e-01 2.228614e-01 2.228614e-01 2.228614e-01 2.228614e-01 2.228614e-01 2.228614e-01 2.228614e-01 2.228614e-01 2.228614e-01 2.228614e-01 2.228614e-01 2.228614e-01 2.228614e-01 2.228614e-01 2.228614e-01 2.228614e-01 2.228614e-01 2.228614e-01 2.228614e-01 2.228614e-01 2.228614e-01 2.228614e-01 2.228614e-01 2.228614e-01 2.228614e-01 2.228614e-01 2.228614e-01 2.228614e-01 2.228614e-01 2.228614e-01 2.228614e-01 2.228614e-01 2.228614e-01 2.228614e-01 2.228614e-01 2.228614e-01 2.228614e-01 2.228614e-01 2.228614e-01 2.228614e-01 2.228614e-01 2.228614e-01 2.228614e-01 2.228614e-01 2.228614e-01 2.228614e-01 2.228614e-01 2.228614e-01 2.228614e-01 2.228614e-01 2.228614e-01 2.228614e-01 2.228614e-01 2.228614e-01 2.228614e-01 2.228614e-01 2.228614e-01 2.228614e-01 2.228614e-01 2.228614e-01 2.228614e-01 2.228614e-01 2.228614e-01 2.228614e-01 2.228614e-01 2.228614e-01 2.228614e-01 2.228614e-01 2.228614e-01 2.228614e-01 2.228614e-01 2.228614e-01 2.228614e-01 2.228614e-01 2.228614e-01 2.228614e-01 2.228614e-01 2.228614e-01 2.228614e-01 2.228614e-01 2.228614e-01 2.228614e-01 2.228614e-01 2.228614e-01 2.228614e-01 2.228614e-01 2.228614e-01 2.228614e-01 2.228614e-01 2.228614e-01 2.228614e-01 2.228614e-01 2.228614e-01 2.228614e-01 2.228614e-01 2.228614e-01 2.228614e-01 2.228614e-01 2.228614e-01 2.228614e-01 2.228614e-01 2.228614e-01 2.228614e-01 2.228614e-01 2.228614e-01 2.228614e-01 2.228614e-01 2.228614e-01 2.228614e-01 2.228614e-01 2.228614e-01 2.228614e-01 2.228614e-01 2.228614e-01 2.228614e-01 2.228614e-01 2.228614e-01 2.228614e-01 2.228614e-01 2.228614e-01 2.228614e-01 2.228614e-01 2.228614e-01 2.228614e-01 2.228614e-01 2.228614e-01 2.228614e-01 2.228614e-01 2.228614e-01 2.228614e-01 2.228614e-01 2.228614e-01 2.228614e-01 2.228614e-01 2.228614e-01 2.228614e-01 2.228614e-01 2.228614e-01 2.228614e-01 2.228614e-01 2.228614e-01 2.228614e-01 2.228614e-01 2.228614e-01 2.228614e-01 2.228614e-01 2.228614e-01 2.228614e-01 2.228614e-01 2.228614e-01 2.228614e-01 2.228614e-01 2.228614e-01 2.228614e-01 2.228614e-01 2.228614e-01 2.228614e-01 2.228614e-01 2.228614e-01 2.228614e-01 2.228614e-01 2.228614e-01 2.228614e-01 2.228614e-01 2.228614e-01 2.228614e-01 2.228614e-01 2.228614e-01 2.228614e-01 2.228614e-01 2.228614e-01 2.228614e-01 2.228614e-01 2.228614e-01 2.228614e-01 2.228614e-01 2.228614e-01 2.228614e-01 2.228614e-01 2.228614e-01 2.228614e-01 2.228614e-01 2.228614e-01 2.228614e-01 2.228614e-01 2.228614e-01 2.228614e-01 2.228614e-01 2.228614e-01 2.228614e-01 2.228614e-01 2.228614e-01 2.228614e-01 2.228614e-01 2.228614e-01 2.228614e-01 2.228614e-01 2.228614e-01 2.228614e-01 2.228614e-01 2.228614e-01 2.228614e-01 2.228614e-01 2.228614e-01 2.228614e-01 2.228614e-01 2.228614e-01 2.228614e-01 2.228614e-01 2.228614e-01 2.228614e-01 2.228614e-01 2.228614e-01 2.228614e-01 2.228614e-01 2.228614e-01 2.228614e-01 2.228614e-01 2.228614e-01 2.228614e-01 2.228614e-01 2.228614e-01 2.228614e-01 2.228614e-01 2.228614e-01 2.228614e-01 2.228614e-01 2.228614e-01 2.228614e-01 2.228614e-01 2.228614e-01 2.228614e-01 2.228614e-01 2.228614e-01 2.228614e-01 2.228614e-01 2.228614e-01 2.228614e-01 2.228614e-01 2.228614e-01 2.228614e-01 2.228614e-01 2.228614e-01 2.228614e-01 2.228614e-01 2.228614e-01 2.228614e-01 2.228614e-01 2.228614e-01 2.228614e-01 2.228614e-01 2.228614e-01 2.228614e-01 2.228614e-01 2.228614e-01 2.228614e-01 2.228614e-01 2.228614e-01 2.228614e-01 2.228614e-01 2.228614e-01 2.228614e-01 2.228614e-01 2.228614e-01 2.228614e-01 2.228614e-01 2.228614e-01 2.228614e-01 2.228614e-01 2.228614e-01 2.228614e-01 2.228614e-01 2.228614e-01 2.228614e-01 2.228614e-01 2.228614e-01 2.228614e-01 2.228614e-01 2.228614e-01 2.228614e-01 2.228614e-01 2.228614e-01 2.228614e-01 2.228614e-01 2.228614e-01 2.228614e-01 2.228614e-01 2.228614e-01 2.228614e-01 2.228614e-01 2.228614e-01 2.228614e-01 2.228614e-01 2.228614e-01 2.228614e-01 2.228614e-01 2.228614e-01 2.228614e-01 2.228614e-01 2.228614e-01 2.228614e-01 2.228614e-01 2.228614e-01 2.228614e-01 2.228614e-01 2.228614e-01 2.228614e-01 2.228614e-01 2.228614e-01 2.228614e-01 2.228614e-01 2.228614e-01 2.228614e-01 2.228614e-01 2.228614e-01 2.228614e-01 2.228614e-01 2.228614e-01 2.228614e-01 2.228614e-01 2.228614e-01 2.228614e-01 2.228614e-01 2.228614e-01 2.228614e-01 2.228614e-01 2.228614e-01 2.228614e-01 2.228614e-01 2.228614e-01 2.228614e-01 2.228614e-01 2.228614e-01 2.228614e-01 2.228614e-01 2.228614e-01 2.228614e-01 2.228614e-01 2.228614e-01 2.228614e-01 2.228614e-01 2.228614e-01 2.228614e-01 2.228614e-01 2.228614e-01 2.228614e-01 2.228614e-01 2.228614e-01 2.228614e-01 2.228614e-01 2.228614e-01 2.228614e-01 2.228614e-01 2.228614e-01 2.228614e-01 2.228614e-01 2.228614e-01 2.228614e-01 2.228614e-01 2.228614e-01 2.228614e-01 2.228614e-01 2.228614e-01 2.228614e-01 2.228614e-01 2.228614e-01 2.228614e-01 2.228614e-01 2.228614e-01 2.228614e-01 2.228614e-01 2.228614e-01 
5.660319e+04 1.650458e+04 1.233460e+03 1.177388e+02 4.467610e-01 3.282106e-01 3.001452e-01 3.000495e-01 3.000495e-01 2.999930e-01 2.999697e-01 2.999572e-01 2.999572e-01 2.999560e-01 2.999545e-01 2.999545e-01 2.999545e-01 2.999424e-01 2.995905e-01 2.970919e-01 2.929823e-01 2.929823e-01 2.900513e-01 2.834998e-01 2.780769e-01 2.751581e-01 2.751581e-01 2.751581e-01 2.751581e-01 2.637696e-01 2.637696e-01 2.546338e-01 2.546338e-01 2.492387e-01 2.414347e-01 2.414347e-01 2.414144e-01 2.414144e-01 2.414144e-01 2.414144e-01 2.390661e-01 2.389218e-01 2.384201e-01 2.349870e-01 2.349870e-01 2.347297e-01 2.347297e-01 2.333389e-01 2.333389e-01 2.327561e-01 2.293646e-01 2.293646e-01 2.265805e-01 2.259762e-01 2.259762e-01 2.259762e-01 2.259762e-01 2.259762e-01 2.246572e-01 2.246572e-01 2.245453e-01 2.243442e-01 2.243442e-01 2.243436e-01 2.243436e-01 2.243434e-01 2.234585e-01 2.231803e-01 2.230627e-01 2.229056e-01 2.229056e-01 2.229056e-01 2.228926e-01 2.228926e-01 2.228855e-01 2.228794e-01 2.228756e-01 2.228756e-01 2.228756e-01 2.228756e-01 2.228756e-01 2.228730e-01 2.228695e-01 2.228656e-01 2.228656e-01 2.228653e-01 2.228638e-01 2.228636e-01 2.228636e-01 2.228620e-01 2.228616e-01 2.228614e-01 2.228614e-01 2.228614e-01 2.228614e-01 2.228614e-01 2.228614e-01 2.228614e-01 2.228614e-01 2.228614e-01 2.228614e-01 2.228614e-01 2.228614e-01 2.228614e-01 2.228614e-01 2.228614e-01 2.228614e-01 2.228614e-01 2.228614e-01 2.228614e-01 2.228614e-01 2.228614e-01 2.228614e-01 2.228614e-01 2.228614e-01 2.228614e-01 2.228614e-01 2.228614e-01 2.228614e-01 2.228614e-01 2.228614e-01 2.228614e-01 2.228614e-01 2.228614e-01 2.228614e-01 2.228614e-01 2.228614e-01 2.228614e-01 2.228614e-01 2.228614e-01 2.228614e-01 2.228614e-01 2.228614e-01 2.228614e-01 2.228614e-01 2.228614e-01 2.228614e-01 2.228614e-01 2.228614e-01 2.228614e-01 2.228614e-01 2.228614e-01 2.228614e-01 2.228614e-01 2.228614e-01 2.228614e-01 2.228614e-01 2.228614e-01 2.228614e-01 2.228614e-01 2.228614e-01 2.228614e-01 2.228614e-01 2.228614e-01 2.228614e-01 2.228614e-01 2.228614e-01 2.228614e-01 2.228614e-01 2.228614e-01 2.228614e-01 2.228614e-01 2.228614e-01 2.228614e-01 2.228614e-01 2.228614e-01 2.228614e-01 2.228614e-01 2.228614e-01 2.228614e-01 2.228614e-01 2.228614e-01 2.228614e-01 2.228614e-01 2.228614e-01 2.228614e-01 2.228614e-01 2.228614e-01 2.228614e-01 2.228614e-01 2.228614e-01 2.228614e-01 2.228614e-01 2.228614e-01 2.228614e-01 2.228614e-01 2.228614e-01 2.228614e-01 2.228614e-01 2.228614e-01 2.228614e-01 2.228614e-01 2.228614e-01 2.228614e-01 2.228614e-01 2.228614e-01 2.228614e-01 2.228614e-01 2.228614e-01 2.228614e-01 2.228614e-01 2.228614e-01 2.228614e-01 2.228614e-01 2.228614e-01 2.228614e-01 2.228614e-01 2.228614e-01 2.228614e-01 2.228614e-01 2.228614e-01 2.228614e-01 2.228614e-01 2.228614e-01 2.228614e-01 2.228614e-01 2.228614e-01 2.228614e-01 2.228614e-01 2.228614e-01 2.228614e-01 2.228614e-01 2.228614e-01 2.228614e-01 2.228614e-01 2.228614e-01 2.228614e-01 2.228614e-01 2.228614e-01 2.228614e-01 2.228614e-01 2.228614e-01 2.228614e-01 2.228614e-01 2.228614e-01 2.228614e-01 2.228614e-01 2.228614e-01 2.228614e-01 2.228614e-01 2.228614e-01 2.228614e-01 2.228614e-01 2.228614e-01 2.228614e-01 2.228614e-01 2.228614e-01 2.228614e-01 2.228614e-01 2.228614e-01 2.228614e-01 2.228614e-01 2.228614e-01 2.228614e-01 2.228614e-01 2.228614e-01 2.228614e-01 2.228614e-01 2.228614e-01 2.228614e-01 2.228614e-01 2.228614e-01 2.228614e-01 2.228614e-01 2.228614e-01 2.228614e-01 2.228614e-01 2.228614e-01 2.228614e-01 2.228614e-01 2.228614e-01 2.228614e-01 2.228614e-01 2.228614e-01 2.228614e-01 2.228614e-01 2.228614e-01 2.228614e-01 2.228614e-01 2.228614e-01 2.228614e-01 2.228614e-01 2.228614e-01 2.228614e-01 2.228614e-01 2.228614e-01 2.228614e-01 2.228614e-01 2.228614e-01 2.228614e-01 2.228614e-01 2.228614e-01 2.228614e-01 2.228614e-01 2.228614e-01 2.228614e-01 2.228614e-01 2.228614e-01 2.228614e-01 2.228614e-01 2.228614e-01 2.228614e-01 2.228614e-01 2.228614e-01 2.228614e-01 2.228614e-01 2.228614e-01 2.228614e-01 2.228614e-01 2.228614e-01 2.228614e-01 2.228614e-01 2.228614e-01 2.228614e-01 2.228614e-01 2.228614e-01 2.228614e-01 2.228614e-01 2.228614e-01 2.228614e-01 2.228614e-01 2.228614e-01 2.228614e-01 2.228614e-01 2.228614e-01 2.228614e-01 2.228614e-01 2.228614e-01 2.228614e-01 2.228614e-01 2.228614e-01 2.228614e-01 2.228614e-01 2.228614e-01 2.228614e-01 2.228614e-01 2.228614e-01 2.228614e-01 2.228614e-01 2.228614e-01 2.228614e-01 2.228614e-01 2.228614e-01 2.228614e-01 2.228614e-01 2.228614e-01 2.228614e-01 2.228614e-01 2.228614e-01 2.228614e-01 2.228614e-01 2.228614e-01 2.228614e-01 2.228614e-01 2.228614e-01 2.228614e-01 2.228614e-01 2.228614e-01 2.228614e-01 2.228614e-01 2.228614e-01 2.228614e-01 2.228614e-01 2.228614e-01 2.228614e-01 2.228614e-01 2.228614e-01 2.228614e-01 2.228614e-01 2.228614e-01 2.228614e-01 2.228614e-01 2.228614e-01 2.228614e-01 2.228614e-01 2.228614e-01 2.228614e-01 2.228614e-01 2.228614e-01 2.228614e-01 2.228614e-01 2.228614e-01 2.228614e-01 2.228614e-01 2.228614e-01 2.228614e-01 2.228614e-01 2.228614e-01 2.228614e-01 2.228614e-01 2.228614e-01 2.228614e-01 2.228614e-01 2.228614e-01 2.228614e-01 2.228614e-01 2.228614e-01 2.228614e-01 2.228614e-01 2.228614e-01 2.228614e-01 2.228614e-01 2.228614e-01 2.228614e-01 2.228614e-01 2.228614e-01 2.228614e-01 2.228614e-01 2.228614e-01 2.228614e-01 2.228614e-01 2.228614e-01 2.228614e-01 2.228614e-01 2.228614e-01 2.228614e-01 2.228614e-01 2.228614e-01 2.228614e-01 2.228614e-01 2.228614e-01 2.228614e-01 2.228614e-01 2.228614e-01 2.228614e-01 2.228614e-01 2.228614e-01 2.228614e-01 2.228614e-01 2.228614e-01 2.228614e-01 2.228614e-01 2.228614e-01 2.228614e-01 2.228614e-01 2.228614e-01 2.228614e-01 2.228614e-01 2.228614e-01 2.228614e-01 2.228614e-01 2.228614e-01 2.228614e-01 2.228614e-01 2.228614e-01 2.228614e-01 2.228614e-01 2.228614e-01 2.228614e-01 2.228614e-01 2.228614e-01 2.228614e-01 2.228614e-01 2.228614e-01 2.228614e-01 2.228614e-01 2.228614e-01 2.228614e-01 2.228614e-01 2.228614e-01 2.228614e-01 2.228614e-01 2.228614e-01 2.228614e-01 2.228614e-01 2.228614e-01 2.228614e-01 2.228614e-01 2.228614e-01 2.228614e-01 2.228614e-01 2.228614e-01 2.228614e-01 2.228614e-01 2.228614e-01 2.228614e-01 2.228614e-01 2.228614e-01 2.228614e-01 2.228614e-01 2.228614e-01 2.228614e-01 2.228614e-01 2.228614e-01 2.228614e-01 2.228614e-01 2.228614e-01 2.228614e-01 2.228614e-01 2.228614e-01 2.228614e-01 2.228614e-01 2.228614e-01 2.228614e-01 2.228614e-01 2.228614e-01 2.228614e-01 2.228614e-01 2.228614e-01 2.228614e-01 2.228614e-01 2.228614e-01 2.228614e-01 2.228614e-01 2.228614e-01 2.228614e-01 2.228614e-01 2.228614e-01 2.228614e-01 2.228614e-01 2.228614e-01 2.228614e-01 2.228614e-01 2.228614e-01 2.228614e-01 2.228614e-01 2.228614e-01 2.228614e-01 2.228614e-01 2.228614e-01 2.228614e-01 2.228614e-01 2.228614e-01 2.228614e-01 2.228614e-01 2.228614e-01 2.228614e-01 2.228614e-01 2.228614e-01 2.228614e-01 2.228614e-01 2.228614e-01 2.228614e-01 2.228614e-01 2.228614e-01 2.228614e-01 2.228614e-01 2.228614e-01 2.228614e-01 2.228614e-01 2.228614e-01 2.228614e-01 2.228614e-01 2.228614e-01 2.228614e-01 2.228614e-01 2.228614e-01 2.228614e-01 2.228614e-01 2.228614e-01 2.228614e-01 2.228614e-01 2.228614e-01 2.228614e-01 2.228614e-01 2.228614e-01 2.228614e-01 2.228614e-01 2.228614e-01 2.228614e-01 2.228614e-01 2.228614e-01 2.228614e-01 2.228614e-01 2.228614e-01 2.228614e-01 2.228614e-01 2.228614e-01 2.228614e-01 2.228614e-01 2.228614e-01 2.228614e-01 2.228614e-01 2.228614e-01 2.228614e-01 2.228614e-01 2.228614e-01 2.228614e-01 2.228614e-01 2.228614e-01 2.228614e-01 2.228614e-01 2.228614e-01 2.228614e-01 2.228614e-01 2.228614e-01 2.228614e-01 2.228614e-01 2.228614e-01 2.228614e-01 2.228614e-01 2.228614e-01 2.228614e-01 2.228614e-01 2.228614e-01 2.228614e-01 2.228614e-01 2.228614e-01 2.228614e-01 2.228614e-01 2.228614e-01 2.228614e-01 2.228614e-01 2.228614e-01 2.228614e-01 2.228614e-01 2.228614e-01 2.228614e-01 2.228614e-01 2.228614e-01 2.228614e-01 2.228614e-01 2.228614e-01 2.228614e-01 2.228614e-01 2.228614e-01 2.228614e-01 2.228614e-01 2.228614e-01 2.228614e-01 2.228614e-01 2.228614e-01 2.228614e-01 2.228614e-01 2.228614e-01 2.228614e-01 2.228614e-01 2.228614e-01 2.228614e-01 2.228614e-01 2.228614e-01 2.228614e-01 2.228614e-01 2.228614e-01 2.228614e-01 2.228614e-01 2.228614e-01 2.228614e-01 2.228614e-01 2.228614e-01 2.228614e-01 2.228614e-01 2.228614e-01 2.228614e-01 2.228614e-01 2.228614e-01 2.228614e-01 2.228614e-01 2.228614e-01 2.228614e-01 2.228614e-01 2.228614e-01 2.228614e-01 2.228614e-01 2.228614e-01 2.228614e-01 2.228614e-01 2.228614e-01 2.228614e-01 2.228614e-01 2.228614e-01 2.228614e-01 2.228614e-01 2.228614e-01 2.228614e-01 2.228614e-01 2.228614e-01 2.228614e-01 2.228614e-01 2.228614e-01 2.228614e-01 2.228614e-01 2.228614e-01 2.228614e-01 2.228614e-01 2.228614e-01 2.228614e-01 2.228614e-01 2.228614e-01 2.228614e-01 2.228614e-01 2.228614e-01 2.228614e-01 2.228614e-01 2.228614e-01 2.228614e-01 2.228614e-01 2.228614e-01 2.228614e-01 2.228614e-01 2.228614e-01 2.228614e-01 2.228614e-01 2.228614e-01 2.228614e-01 2.228614e-01 2.228614e-01 2.228614e-01 2.228614e-01 2.228614e-01 2.228614e-01 2.228614e-01 2.228614e-01 2.228614e-01 2.228614e-01 2.228614e-01 2.228614e-01 2.228614e-01 2.228614e-01 2.228614e-01 2.228614e-01 2.228614e-01 2.228614e-01 2.228614e-01 2.228614e-01 2.228614e-01 2.228614e-01 2.228614e-01 2.228614e-01 2.228614e-01 2.228614e-01 2.228614e-01 2.228614e-01 2.228614e-01 2.228614e-01 2.228614e-01 2.228614e-01 2.228614e-01 2.228614e-01 2.228614e-01 2.228614e-01 2.228614e-01 2.228614e-01 2.228614e-01 2.228614e-01 2.228614e-01 2.228614e-01 2.228614e-01 2.228614e-01 2.228614e-01 2.228614e-01 2.228614e-01 2.228614e-01 2.228614e-01 2.228614e-01 2.228614e-01 2.228614e-01 2.228614e-01 2.228614e-01 2.228614e-01 2.228614e-01 2.228614e-01 2.228614e-01 2.228614e-01 2.228614e-01 2.228614e-01 2.228614e-01 2.228614e-01 2.228614e-01 2.228614e-01 2.228614e-01 2.228614e-01 2.228614e-01 2.228614e-01 2.228614e-01 2.228614e-01 2.228614e-01 2.228614e-01 2.228614e-01 2.228614e-01 2.228614e-01 2.228614e-01 2.228614e-01 2.228614e-01 2.228614e-01 2.228614e-01 2.228614e-01 2.228614e-01 2.228614e-01 2.228614e-01 2.228614e-01 2.228614e-01 2.228614e-01 2.228614e-01 2.228614e-01 2.228614e-01 2.228614e-01 2.228614e-01 2.228614e-01 2.228614e-01 2.228614e-01 2.228614e-01 2.228614e-01 2.228614e-01 2.228614e-01 2.228614e-01 2.228614e-01 2.228614e-01 2.228614e-01 2.228614e-01 2.228614e-01 2.228614e-01 2.228614e-01 2.228614e-01 2.228614e-01 2.228614e-01 2.228614e-01 2.228614e-01 2.228614e-01 2.228614e-01 2.228614e-01 2.228614e-01 2.228614e-01 2.228614e-01 2.228614e-01 2.228614e-01 2.228614e-01 2.228614e-01 2.228614e-01 2.228614e-01 2.228614e-01 2.228614e-01 2.228614e-01 2.228614e-01 2.228614e-01 2.228614e-01 2.228614e-01 2.228614e-01 2.228614e-01 2.228614e-01 2.228614e-01 2.228614e-01 2.228614e-01 2.228614e-01 2.228614e-01 2.228614e-01 2.228614e-01 2.228614e-01 2.228614e-01 2.228614e-01 2.228614e-01 2.228614e-01 2.228614e-01 2.228614e-01 2.228614e-01 2.228614e-01 2.228614e-01 2.228614e-01 2.228614e-01 2.228614e-01 2.228614e-01 2.228614e-01 2.228614e-01 2.228614e-01 2.228614e-01 2.228614e-01 2.228614e-01 2.228614e-01 2.228614e-01 2.228614e-01 2.228614e-01 2.228614e-01 2.228614e-01 2.228614e-01 2.228614e-01 2.228614e-01 2.228614e-01 2.228614e-01 2.228614e-01 2.228614e-01 2.228614e-01 2.228614e-01 2.228614e-01 2.228614e-01 2.228614e-01 2.228614e-01 2.228614e-01 2.228614e-01 2.228614e-01 2.228614e-01 2.228614e-01 2.228614e-01 2.228614e-01 2.228614e-01 2.228614e-01 2.228614e-01 2.228614e-01 2.228614e-01 2.228614e-01 2.228614e-01 2.228614e-01 2.228614e-01 2.228614e-01 2.228614e-01 2.228614e-01 2.228614e-01 2.228614e-01 2.228614e-01 2.228614e-01 2.228614e-01 2.228614e-01 2.228614e-01 2.228614e-01 2.228614e-01 2.228614e-01 2.228614e-01 2.228614e-01 2.228614e-01 2.228614e-01 2.228614e-01 2.228614e-01 2.228614e-01 2.228614e-01 2.228614e-01 2.228614e-01 2.228614e-01 2.228614e-01 2.228614e-01 2.228614e-01 2.228614e-01 2.228614e-01 2.228614e-01 2.228614e-01 2.228614e-01 2.228614e-01 2.228614e-01 2.228614e-01 2.228614e-01 2.228614e-01 2.228614e-01 2.228614e-01 2.228614e-01 2.228614e-01 2.228614e-01 2.228614e-01 2.228614e-01 2.228614e-01 2.228614e-01 2.228614e-01 2.228614e-01 2.228614e-01 2.228614e-01 2.228614e-01 2.228614e-01 2.228614e-01 2.228614e-01 2.228614e-01 2.228614e-01 2.228614e-01 2.228614e-01 2.228614e-01 2.228614e-01 2.228614e-01 2.228614e-01 2.228614e-01 2.228614e-01 2.228614e-01 2.228614e-01 2.228614e-01 2.228614e-01 2.228614e-01 2.228614e-01 2.228614e-01 2.228614e-01 2.228614e-01 2.228614e-01 2.228614e-01 2.228614e-01 2.228614e-01 2.228614e-01 2.228614e-01 2.228614e-01 2.228614e-01 2.228614e-01 2.228614e-01 2.228614e-01 2.228614e-01 2.228614e-01 2.228614e-01 2.228614e-01 2.228614e-01 2.228614e-01 2.228614e-01 2.228614e-01 2.228614e-01 2.228614e-01 2.228614e-01 2.228614e-01 2.228614e-01 2.228614e-01 2.228614e-01 2.228614e-01 2.228614e-01 2.228614e-01 2.228614e-01 2.228614e-01 2.228614e-01 2.228614e-01 2.228614e-01 2.228614e-01 
4.268853e+04 9.122902e+03 5.961669e+03 2.951659e-01 2.951659e-01 2.951659e-01 2.951659e-01 2.951659e-01 2.126809e-01 8.637457e-02 3.285309e-02 3.285309e-02 3.285309e-02 3.285309e-02 3.285309e-02 3.285309e-02 3.285309e-02 3.000556e-02 3.000556e-02 2.216789e-02 2.160771e-02 2.160771e-02 2.160771e-02 2.160771e-02 2.158027e-02 2.158027e-02 2.040145e-02 2.040145e-02 2.040145e-02 2.012155e-02 2.012155e-02 2.012155e-02 2.012155e-02 2.012155e-02 2.012155e-02 2.012155e-02 2.012155e-02 2.012155e-02 2.012155e-02 2.012155e-02 2.012155e-02 2.011860e-02 2.010809e-02 2.010809e-02 1.989974e-02 1.989974e-02 1.989974e-02 1.989974e-02 1.986352e-02 1.986352e-02 1.986352e-02 1.983004e-02 1.983004e-02 1.981394e-02 1.977388e-02 1.960576e-02 1.960576e-02 1.960576e-02 1.960576e-02 1.960576e-02 1.960543e-02 1.960543e-02 1.959868e-02 1.954878e-02 1.954878e-02 1.954878e-02 1.954878e-02 1.954286e-02 1.954286e-02 1.953271e-02 1.671306e-02 1.519424e-02 1.304332e-02 1.050068e-02 1.050068e-02 1.014071e-02 9.794657e-03 9.610921e-03 9.610921e-03 9.610921e-03 9.610921e-03 9.609507e-03 9.609507e-03 9.483312e-03 9.483312e-03 9.483312e-03 9.478270e-03 9.473700e-03 9.457528e-03 9.446246e-03 9.418969e-03 9.417763e-03 9.417763e-03 9.417763e-03 9.417763e-03 9.416909e-03 9.416909e-03 9.416835e-03 9.416835e-03 9.416835e-03 9.416810e-03 9.416799e-03 9.416796e-03 9.416511e-03 9.416239e-03 9.416239e-03 9.416197e-03 9.415675e-03 9.415243e-03 9.415037e-03 9.413893e-03 9.411887e-03 9.411887e-03 9.411887e-03 9.410010e-03 9.408282e-03 9.408282e-03 9.407649e-03 9.405449e-03 9.395719e-03 9.388404e-03 9.375215e-03 9.366365e-03 9.347858e-03 9.343991e-03 9.313742e-03 9.307207e-03 9.248640e-03 9.248640e-03 9.164837e-03 9.054121e-03 9.054121e-03 9.054121e-03 9.029968e-03 9.029968e-03 8.954269e-03 8.954269e-03 8.954269e-03 8.950904e-03 8.844543e-03 8.844543e-03 8.844543e-03 8.838982e-03 8.838982e-03 8.747453e-03 8.619973e-03 8.619973e-03 8.560014e-03 8.503382e-03 8.469705e-03 8.469705e-03 8.469705e-03 8.467176e-03 8.467176e-03 8.467176e-03 8.467176e-03 8.467176e-03 8.467176e-03 8.326341e-03 8.326341e-03 8.326341e-03 8.326341e-03 8.326341e-03 8.326341e-03 8.326341e-03 8.326341e-03 8.313997e-03 8.313997e-03 8.313997e-03 8.313997e-03 8.289830e-03 8.258614e-03 8.216416e-03 8.199258e-03 8.199258e-03 8.191967e-03 8.191967e-03 8.191967e-03 8.191967e-03 8.053821e-03 7.969987e-03 7.969987e-03 7.781683e-03 7.759819e-03 7.755468e-03 7.587636e-03 7.587636e-03 7.568360e-03 7.459762e-03 7.459762e-03 7.459762e-03 7.459762e-03 7.459762e-03 7.427949e-03 7.427949e-03 7.427949e-03 7.427949e-03 7.328800e-03 7.328800e-03 7.328800e-03 7.328800e-03 7.290771e-03 7.290771e-03 7.274956e-03 7.274956e-03 7.274623e-03 7.274623e-03 7.274623e-03 7.274623e-03 7.109117e-03 7.025652e-03 7.025652e-03 7.025652e-03 7.025652e-03 7.025652e-03 6.743954e-03 6.743954e-03 6.743954e-03 6.743954e-03 6.651880e-03 6.651880e-03 6.651880e-03 6.651880e-03 6.651880e-03 6.651880e-03 6.651880e-03 6.651880e-03 6.651880e-03 6.651880e-03 6.651880e-03 6.651880e-03 6.651880e-03 6.651880e-03 6.651880e-03 6.651880e-03 6.651880e-03 6.651880e-03 6.651880e-03 6.651880e-03 6.651880e-03 6.651880e-03 6.651880e-03 6.651880e-03 6.651880e-03 6.651880e-03 6.651880e-03 6.651880e-03 6.651880e-03 6.651880e-03 6.651880e-03 6.651880e-03 6.651880e-03 6.651880e-03 6.600887e-03 6.598912e-03 6.406665e-03 6.406665e-03 6.406665e-03 6.364043e-03 6.364043e-03 6.364043e-03 6.364043e-03 6.364043e-03 6.364043e-03 6.322067e-03 6.322067e-03 6.271479e-03 6.271479e-03 6.271479e-03 6.271479e-03 6.241429e-03 6.241429e-03 6.241429e-03 6.241429e-03 6.162905e-03 6.162905e-03 6.162905e-03 6.162905e-03 6.162905e-03 6.162905e-03 6.162905e-03 6.162905e-03 6.162905e-03 6.162905e-03 6.162905e-03 6.162905e-03 6.162635e-03 6.162635e-03 6.162635e-03 6.162635e-03 6.162635e-03 6.162635e-03 6.162635e-03 6.162635e-03 6.162635e-03 6.162635e-03 6.162635e-03 6.162635e-03 6.162635e-03 6.145279e-03 6.145279e-03 6.145279e-03 6.145279e-03 6.145279e-03 6.141962e-03 6.076475e-03 6.076475e-03 5.878928e-03 5.738949e-03 5.715180e-03 5.715180e-03 5.707056e-03 5.707056e-03 5.707056e-03 5.707056e-03 5.707056e-03 5.679503e-03 5.679503e-03 5.679503e-03 5.679503e-03 5.679503e-03 5.679503e-03 5.679503e-03 5.679503e-03 5.679503e-03 5.679503e-03 5.679503e-03 5.604165e-03 5.604165e-03 5.604165e-03 5.564198e-03 5.560631e-03 5.557983e-03 5.557983e-03 5.548444e-03 5.548444e-03 5.543606e-03 5.529333e-03 5.529333e-03 5.515348e-03 5.515348e-03 5.515348e-03 5.515348e-03 5.458292e-03 5.458292e-03 5.458292e-03 5.458292e-03 5.458292e-03 5.458292e-03 5.458292e-03 5.456291e-03 5.456291e-03 5.456291e-03 5.456291e-03 5.456291e-03 5.456291e-03 5.456291e-03 5.444292e-03 5.444292e-03 5.444292e-03 5.444292e-03 5.444292e-03 5.444292e-03 5.444292e-03 5.444292e-03 5.444292e-03 5.397822e-03 5.397822e-03 5.284227e-03 5.284227e-03 5.284227e-03 5.284227e-03 5.284227e-03 5.269846e-03 5.269846e-03 5.269846e-03 5.269846e-03 5.251649e-03 5.251649e-03 5.251649e-03 5.251649e-03 5.251649e-03 5.251649e-03 5.251649e-03 5.251649e-03 5.251649e-03 5.251649e-03 5.251649e-03 5.232242e-03 5.232242e-03 5.232242e-03 5.232242e-03 5.232242e-03 5.232242e-03 5.232242e-03 5.232242e-03 5.232242e-03 5.223648e-03 5.223648e-03 5.223648e-03 5.223648e-03 5.223648e-03 5.214879e-03 5.214294e-03 5.158206e-03 5.158206e-03 5.152354e-03 5.152354e-03 5.152354e-03 5.152354e-03 5.152354e-03 5.152354e-03 5.152354e-03 5.152354e-03 5.152354e-03 5.152354e-03 5.152354e-03 5.152354e-03 4.902839e-03 4.902839e-03 4.899259e-03 4.899259e-03 4.879005e-03 4.879005e-03 4.865575e-03 4.865575e-03 4.857834e-03 4.857834e-03 4.837426e-03 4.837426e-03 4.812873e-03 4.812873e-03 4.788221e-03 4.788221e-03 4.788221e-03 4.788221e-03 4.788221e-03 4.788221e-03 4.788221e-03 4.788221e-03 4.788221e-03 4.788221e-03 4.788221e-03 4.788221e-03 4.788221e-03 4.787992e-03 4.786403e-03 4.705245e-03 4.705245e-03 4.694604e-03 4.694415e-03 4.678117e-03 4.678117e-03 4.669547e-03 4.669547e-03 4.669547e-03 4.622458e-03 4.619122e-03 4.619122e-03 4.619122e-03 4.619122e-03 4.619122e-03 4.619122e-03 4.619122e-03 4.619122e-03 4.499385e-03 4.499385e-03 4.499385e-03 4.499385e-03 4.499385e-03 4.499385e-03 4.458532e-03 4.458532e-03 4.458532e-03 4.440190e-03 4.440190e-03 4.440190e-03 4.440190e-03 4.440190e-03 4.440190e-03 4.440190e-03 4.440190e-03 4.440190e-03 4.355373e-03 4.355373e-03 4.265510e-03 4.265510e-03 4.265510e-03 4.265510e-03 4.262059e-03 4.173194e-03 4.163520e-03 4.151590e-03 4.151590e-03 4.151590e-03 4.151590e-03 4.151590e-03 4.151590e-03 4.151590e-03 3.933537e-03 3.933537e-03 3.933537e-03 3.933537e-03 3.919960e-03 3.919960e-03 3.919960e-03 3.919960e-03 3.919960e-03 3.919960e-03 3.919960e-03 3.919960e-03 3.919960e-03 3.919960e-03 3.919960e-03 3.919960e-03 3.919960e-03 3.919960e-03 3.919960e-03 3.919960e-03 3.919960e-03 3.919960e-03 3.919960e-03 3.919960e-03 3.863494e-03 3.863494e-03 3.863494e-03 3.863494e-03 3.863494e-03 3.825731e-03 3.825731e-03 3.825731e-03 3.825731e-03 3.825731e-03 3.825731e-03 3.825731e-03 3.774964e-03 3.774964e-03 3.774964e-03 3.774964e-03 3.774964e-03 3.774964e-03 3.774964e-03 3.774964e-03 3.774964e-03 3.774964e-03 3.752521e-03 3.752521e-03 3.752521e-03 3.752521e-03 3.684689e-03 3.684689e-03 3.684689e-03 3.684689e-03 3.684689e-03 3.684689e-03 3.684689e-03 3.624645e-03 3.624645e-03 3.624645e-03 3.624645e-03 3.624645e-03 3.592766e-03 3.592766e-03 3.592766e-03 3.592766e-03 3.592766e-03 3.580345e-03 3.580345e-03 3.580345e-03 3.580345e-03 3.580345e-03 3.580345e-03 3.580345e-03 3.580345e-03 3.580345e-03 3.558602e-03 3.546605e-03 3.546605e-03 3.403388e-03 3.403388e-03 3.403388e-03 3.403388e-03 3.403388e-03 3.107346e-03 3.107346e-03 3.107346e-03 3.107346e-03 3.107346e-03 3.107346e-03 3.107346e-03 3.107346e-03 3.107346e-03 3.087793e-03 3.087793e-03 3.087793e-03 3.087793e-03 3.087793e-03 3.087793e-03 3.084699e-03 3.084699e-03 3.084699e-03 3.084699e-03 3.084699e-03 3.084699e-03 3.084186e-03 3.084186e-03 3.084186e-03 3.083595e-03 3.083595e-03 3.083595e-03 3.083595e-03 3.083426e-03 3.083426e-03 3.083426e-03 3.083426e-03 3.037786e-03 3.037786e-03 3.037786e-03 3.037786e-03 3.037786e-03 3.037786e-03 3.037611e-03 3.037611e-03 3.037611e-03 3.037611e-03 3.037611e-03 3.037344e-03 2.992082e-03 2.992082e-03 2.992082e-03 2.992082e-03 2.989471e-03 2.989471e-03 2.987649e-03 2.987649e-03 2.987649e-03 2.987649e-03 2.983160e-03 2.983160e-03 2.983160e-03 2.983160e-03 2.983160e-03 2.954168e-03 2.954168e-03 2.954168e-03 2.824987e-03 2.824987e-03 2.824987e-03 2.824987e-03 2.824987e-03 2.824987e-03 2.824987e-03 2.824987e-03 2.822438e-03 2.822438e-03 2.822438e-03 2.822438e-03 2.795637e-03 2.795637e-03 2.795637e-03 2.795637e-03 2.795637e-03 2.795637e-03 2.795637e-03 2.795637e-03 2.784120e-03 2.784120e-03 2.784120e-03 2.784120e-03 2.754474e-03 2.754474e-03 2.754474e-03 2.754474e-03 2.754474e-03 2.754474e-03 2.754474e-03 2.754474e-03 2.670547e-03 2.670547e-03 2.670547e-03 2.659169e-03 2.579726e-03 2.572829e-03 2.540299e-03 2.540299e-03 2.540299e-03 2.538789e-03 2.538789e-03 2.538789e-03 2.538789e-03 2.538789e-03 2.536919e-03 2.536919e-03 2.536919e-03 2.515843e-03 2.515843e-03 2.515843e-03 2.515843e-03 2.515843e-03 2.515843e-03 2.515509e-03 2.515509e-03 2.515509e-03 2.515509e-03 2.515509e-03 2.495086e-03 2.495086e-03 2.490665e-03 2.490665e-03 2.490665e-03 2.490665e-03 2.490665e-03 2.487859e-03 2.481345e-03 2.481345e-03 2.481345e-03 2.481345e-03 2.481345e-03 2.481345e-03 2.481345e-03 2.481345e-03 2.481345e-03 2.481345e-03 2.481345e-03 2.474563e-03 2.474563e-03 2.474322e-03 2.474322e-03 2.473391e-03 2.473391e-03 2.472856e-03 2.472685e-03 2.472685e-03 2.472685e-03 2.472685e-03 2.471550e-03 2.469778e-03 2.469778e-03 2.466595e-03 2.464682e-03 2.464682e-03 2.464682e-03 2.464135e-03 2.464135e-03 2.464135e-03 2.464135e-03 2.464135e-03 2.464135e-03 2.464135e-03 2.464135e-03 2.464135e-03 2.461838e-03 2.461838e-03 2.461838e-03 2.461838e-03 2.459872e-03 2.459872e-03 2.459872e-03 2.459872e-03 2.459869e-03 2.447648e-03 2.447648e-03 2.440019e-03 2.440019e-03 2.435056e-03 2.435056e-03 2.435056e-03 2.421993e-03 2.419717e-03 2.393856e-03 2.393856e-03 2.393306e-03 2.393306e-03 2.393306e-03 2.383874e-03 2.383874e-03 2.376098e-03 2.376098e-03 2.298675e-03 2.298675e-03 2.298675e-03 2.298580e-03 2.298580e-03 2.298580e-03 2.298580e-03 2.291418e-03 2.277405e-03 2.277405e-03 2.277405e-03 2.277405e-03 2.277405e-03 2.277405e-03 2.277405e-03 2.277405e-03 2.277405e-03 2.277405e-03 2.277405e-03 2.276612e-03 2.276560e-03 2.276560e-03 2.276560e-03 2.276559e-03 2.276559e-03 2.276555e-03 2.276555e-03 2.271960e-03 2.259534e-03 2.259534e-03 2.196507e-03 2.196507e-03 2.196507e-03 2.183761e-03 2.175308e-03 2.172085e-03 2.172085e-03 2.172085e-03 2.172085e-03 2.172085e-03 2.172085e-03 2.170764e-03 2.170764e-03 2.170764e-03 2.163706e-03 2.163706e-03 2.163706e-03 2.163706e-03 2.160722e-03 2.099112e-03 2.099112e-03 2.099112e-03 2.099112e-03 2.099112e-03 2.099112e-03 2.099112e-03 2.099112e-03 2.099112e-03 2.099112e-03 2.079950e-03 2.079950e-03 2.079950e-03 2.079950e-03 2.079950e-03 2.054888e-03 1.934543e-03 1.934543e-03 1.895443e-03 1.895443e-03 1.895443e-03 1.895443e-03 1.895443e-03 1.895443e-03 1.895443e-03 1.895443e-03 1.895443e-03 1.843124e-03 1.843124e-03 1.843124e-03 1.842742e-03 1.842742e-03 1.842742e-03 1.806617e-03 1.786089e-03 1.786089e-03 1.786089e-03 1.786089e-03 1.786089e-03 1.786089e-03 1.746562e-03 1.746562e-03 1.746562e-03 1.746562e-03 1.746562e-03 1.746562e-03 1.746562e-03 1.746562e-03 1.746562e-03 1.746562e-03 1.746562e-03 1.746562e-03 1.746562e-03 1.746562e-03 1.746562e-03 1.746562e-03 1.746562e-03 1.746562e-03 1.746562e-03 1.746562e-03 1.746562e-03 1.746562e-03 1.746562e-03 1.746562e-03 1.746562e-03 1.746562e-03 1.746562e-03 1.746562e-03 1.746562e-03 1.746562e-03 1.746562e-03 1.746562e-03 1.746562e-03 1.746562e-03 1.746404e-03 1.746404e-03 1.745648e-03 1.745648e-03 1.745088e-03 1.745088e-03 1.745088e-03 1.745088e-03 1.745088e-03 1.744945e-03 1.744945e-03 1.744945e-03 1.744945e-03 1.744753e-03 1.744753e-03 1.744753e-03 1.744753e-03 1.744462e-03 1.744462e-03 1.744462e-03 1.744462e-03 1.744462e-03 1.744462e-03 1.744462e-03 1.744462e-03 1.671532e-03 1.671532e-03 1.667229e-03 1.667229e-03 1.667229e-03 1.667229e-03 1.665333e-03 1.665333e-03 1.665333e-03 1.659628e-03 1.659628e-03 1.657572e-03 1.645540e-03 1.645540e-03 1.643821e-03 1.643821e-03 1.643348e-03 1.643348e-03 1.615869e-03 1.602942e-03 1.602942e-03 1.602942e-03 1.602942e-03 1.602942e-03 1.602942e-03 1.602942e-03 1.602942e-03 1.602942e-03 1.602942e-03 1.602942e-03 1.602942e-03 1.587873e-03 1.587873e-03 1.587873e-03 1.587873e-03 1.587873e-03 1.587873e-03 1.587873e-03 1.587873e-03 1.587873e-03 1.587873e-03 1.587873e-03 1.580077e-03 1.580077e-03 1.558551e-03 1.555859e-03 1.555859e-03 1.555859e-03 1.555859e-03 1.555859e-03 1.555859e-03 1.555859e-03 1.555859e-03 1.555859e-03 1.555859e-03 1.555859e-03 1.552816e-03 1.547489e-03 1.547489e-03 1.547421e-03 1.543990e-03 1.543990e-03 1.543990e-03 1.543990e-03 1.543990e-03 1.543990e-03 1.543990e-03 1.543990e-03 1.543990e-03 1.543990e-03 1.543990e-03 1.543990e-03 1.543990e-03 1.543990e-03 
4.229160e+05 7.517551e+04 6.098117e+04 5.323724e+04 5.309781e+04 4.475269e+04 2.542912e+04 2.542912e+04 2.542912e+04 2.534481e+04 2.188931e+04 1.802650e+04 5.573822e+03 3.586733e-01 3.157840e-01 3.050755e-01 3.001378e-01 3.001378e-01 3.000129e-01 2.995877e-01 2.995877e-01 2.995877e-01 2.989517e-01 2.986433e-01 2.968061e-01 2.918411e-01 2.902501e-01 2.902351e-01 2.901494e-01 2.875825e-01 2.738994e-01 2.688303e-01 2.653683e-01 2.653683e-01 2.629943e-01 2.629943e-01 1.868886e-01 1.126724e-01 1.121029e-01 9.571559e-02 3.297383e-02 2.652308e-02 2.652308e-02 2.652308e-02 1.961739e-02 1.961739e-02 1.961739e-02 1.961739e-02 1.791206e-02 1.791206e-02 1.791206e-02 1.195381e-02 1.195381e-02 1.195381e-02 1.195381e-02 1.195381e-02 1.090221e-02 1.056826e-02 1.056826e-02 1.056826e-02 1.024916e-02 9.826348e-03 9.826348e-03 9.826348e-03 9.826348e-03 9.826348e-03 9.826348e-03 9.826348e-03 9.826348e-03 9.826348e-03 9.826348e-03 9.826348e-03 9.826348e-03 9.826348e-03 9.826348e-03 9.826348e-03 9.826348e-03 9.826348e-03 9.604969e-03 9.604969e-03 9.604969e-03 9.527628e-03 9.527628e-03 9.527628e-03 9.482474e-03 9.482474e-03 9.389898e-03 9.381205e-03 9.214744e-03 8.817262e-03 8.817262e-03 8.817262e-03 8.817262e-03 8.817262e-03 8.817262e-03 8.817262e-03 8.817262e-03 8.755365e-03 8.755365e-03 8.755365e-03 8.755365e-03 8.755365e-03 8.604425e-03 8.604425e-03 8.604425e-03 8.553209e-03 8.553209e-03 8.198446e-03 8.198446e-03 8.058280e-03 8.058280e-03 7.894898e-03 7.894898e-03 7.894898e-03 7.894898e-03 7.894898e-03 7.894898e-03 7.894898e-03 7.894898e-03 7.894898e-03 7.894898e-03 7.867537e-03 7.867537e-03 7.867537e-03 7.867537e-03 7.867537e-03 7.867537e-03 7.859673e-03 7.802698e-03 7.802698e-03 7.802698e-03 7.802698e-03 7.802698e-03 7.802698e-03 7.802698e-03 7.802698e-03 7.802698e-03 7.802698e-03 7.802698e-03 7.802698e-03 7.802698e-03 7.802698e-03 7.770698e-03 7.770698e-03 7.770698e-03 7.770698e-03 7.770698e-03 7.770698e-03 7.770698e-03 7.726616e-03 7.726616e-03 7.726616e-03 7.726616e-03 7.726616e-03 7.726616e-03 7.726616e-03 7.726616e-03 7.726616e-03 7.726616e-03 7.611436e-03 7.575025e-03 7.575025e-03 7.422278e-03 7.243463e-03 7.102358e-03 7.102358e-03 7.102358e-03 7.102358e-03 7.102358e-03 7.102358e-03 7.102358e-03 7.102358e-03 7.102358e-03 7.102358e-03 7.102358e-03 7.102358e-03 7.102358e-03 7.102358e-03 7.102358e-03 7.102358e-03 7.102358e-03 7.102358e-03 7.102358e-03 7.102358e-03 7.102358e-03 7.097484e-03 7.097484e-03 7.042968e-03 7.030596e-03 7.030596e-03 7.030596e-03 7.030596e-03 7.030596e-03 7.030596e-03 6.923021e-03 6.816958e-03 6.816958e-03 6.816958e-03 6.816958e-03 6.816958e-03 6.816958e-03 6.804296e-03 6.804296e-03 6.757920e-03 6.757920e-03 6.754998e-03 6.749946e-03 6.749946e-03 6.749946e-03 6.749946e-03 6.629530e-03 6.629530e-03 6.629530e-03 6.569496e-03 6.569496e-03 6.569496e-03 6.569496e-03 6.569496e-03 6.569496e-03 6.569496e-03 6.569496e-03 6.569496e-03 6.569496e-03 6.506941e-03 6.506941e-03 6.506941e-03 6.506941e-03 6.506941e-03 6.506941e-03 6.506941e-03 6.506623e-03 6.506623e-03 6.506623e-03 6.502044e-03 6.401635e-03 6.401635e-03 6.401635e-03 6.224025e-03 6.224025e-03 6.224025e-03 6.224025e-03 6.224025e-03 6.224025e-03 6.224025e-03 6.224025e-03 6.212909e-03 6.212909e-03 6.134993e-03 6.134993e-03 6.134993e-03 6.134993e-03 6.134993e-03 6.134993e-03 6.134993e-03 6.134993e-03 6.134993e-03 6.091525e-03 5.858693e-03 5.858693e-03 5.858693e-03 5.506156e-03 5.506156e-03 5.506156e-03 5.506156e-03 5.481940e-03 5.386354e-03 5.386354e-03 5.386354e-03 5.386354e-03 5.386354e-03 5.386354e-03 5.386354e-03 5.386354e-03 5.386354e-03 5.375928e-03 5.375928e-03 5.327493e-03 5.327493e-03 5.317977e-03 5.317977e-03 5.317977e-03 5.317977e-03 5.317977e-03 5.317977e-03 5.285346e-03 5.285346e-03 5.285346e-03 5.285346e-03 5.285346e-03 5.285346e-03 5.285346e-03 5.285346e-03 5.285346e-03 5.285346e-03 5.285346e-03 5.285346e-03 5.285346e-03 5.285346e-03 5.285346e-03 5.285346e-03 5.285346e-03 5.285346e-03 5.285346e-03 5.258757e-03 5.258757e-03 5.258757e-03 5.258757e-03 5.258757e-03 5.258757e-03 5.258757e-03 5.258757e-03 5.258757e-03 5.258757e-03 5.258757e-03 5.258757e-03 5.254141e-03 5.254141e-03 5.254141e-03 5.254141e-03 5.253099e-03 5.253099e-03 5.253005e-03 5.253005e-03 5.253005e-03 5.253005e-03 5.253005e-03 5.220494e-03 5.220494e-03 5.220494e-03 5.220494e-03 5.220494e-03 5.220494e-03 5.220494e-03 5.220494e-03 5.220494e-03 5.219788e-03 5.219788e-03 5.212202e-03 5.211708e-03 5.211708e-03 5.211708e-03 5.211708e-03 5.211708e-03 5.211708e-03 5.211197e-03 5.211197e-03 5.211156e-03 5.211156e-03 5.211156e-03 5.209535e-03 5.209535e-03 5.209535e-03 5.209535e-03 5.209535e-03 5.209535e-03 5.209535e-03 5.193286e-03 5.193286e-03 5.193286e-03 5.179034e-03 5.179034e-03 5.179034e-03 5.179034e-03 5.171427e-03 5.171427e-03 5.171427e-03 5.171427e-03 5.168760e-03 5.168760e-03 5.167137e-03 5.167042e-03 5.167042e-03 5.158883e-03 5.158883e-03 5.158883e-03 5.158883e-03 5.158883e-03 5.158883e-03 5.140384e-03 5.140384e-03 5.140384e-03 5.140384e-03 5.140384e-03 5.120126e-03 5.048864e-03 5.048864e-03 5.048864e-03 4.987725e-03 4.929557e-03 4.929557e-03 4.929557e-03 4.929557e-03 4.929557e-03 4.755673e-03 4.755673e-03 4.755673e-03 4.755673e-03 4.755673e-03 4.755673e-03 4.755673e-03 4.755673e-03 4.755673e-03 4.755673e-03 4.755673e-03 4.711287e-03 4.711287e-03 4.711287e-03 4.711287e-03 4.711287e-03 4.711287e-03 4.711287e-03 4.711287e-03 4.643356e-03 4.643356e-03 4.551303e-03 4.551303e-03 4.551303e-03 4.551303e-03 4.551303e-03 4.551303e-03 4.551303e-03 4.551303e-03 4.551303e-03 4.551303e-03 4.551303e-03 4.454590e-03 4.454590e-03 4.454590e-03 4.454590e-03 4.454590e-03 4.454590e-03 4.454590e-03 4.454590e-03 4.454590e-03 4.454590e-03 4.454590e-03 4.454590e-03 4.304891e-03 4.304891e-03 4.304891e-03 4.304891e-03 4.304891e-03 4.304891e-03 4.304891e-03 4.304891e-03 4.304891e-03 4.304891e-03 4.304891e-03 4.304891e-03 4.304891e-03 4.304891e-03 4.304891e-03 4.304891e-03 4.304891e-03 4.304891e-03 4.304891e-03 4.304891e-03 4.299351e-03 4.297040e-03 4.297040e-03 4.297040e-03 4.297040e-03 4.297040e-03 4.288927e-03 4.288927e-03 4.286385e-03 4.286385e-03 4.286385e-03 4.286385e-03 4.286385e-03 4.286385e-03 4.286385e-03 4.286385e-03 4.284602e-03 4.250828e-03 4.219209e-03 4.219209e-03 4.219209e-03 4.219209e-03 4.219209e-03 4.197415e-03 4.197415e-03 4.197415e-03 4.197415e-03 4.195833e-03 4.195833e-03 4.195833e-03 4.195833e-03 4.195833e-03 4.195833e-03 4.194775e-03 4.151462e-03 4.151462e-03 4.151462e-03 4.151462e-03 4.143672e-03 4.143672e-03 4.143672e-03 4.143672e-03 4.143672e-03 4.143672e-03 4.143672e-03 4.143672e-03 4.143672e-03 4.143672e-03 4.143672e-03 4.143672e-03 4.101610e-03 3.912297e-03 3.912297e-03 3.912297e-03 3.912297e-03 3.912297e-03 3.912297e-03 3.912297e-03 3.912297e-03 3.912297e-03 3.848662e-03 3.848662e-03 3.848662e-03 3.848662e-03 3.838073e-03 3.838073e-03 3.827251e-03 3.827251e-03 3.827251e-03 3.827251e-03 3.827251e-03 3.791560e-03 3.791056e-03 3.791056e-03 3.790950e-03 3.790950e-03 3.784918e-03 3.784918e-03 3.771708e-03 3.770653e-03 3.765341e-03 3.765341e-03 3.761690e-03 3.748546e-03 3.748546e-03 3.748546e-03 3.748546e-03 3.744744e-03 3.744744e-03 3.690856e-03 3.690856e-03 3.690856e-03 3.690856e-03 3.690856e-03 3.690856e-03 3.690856e-03 3.690856e-03 3.690856e-03 3.690856e-03 3.690856e-03 3.690856e-03 3.690856e-03 3.690856e-03 3.690856e-03 3.690856e-03 3.665688e-03 3.665688e-03 3.665688e-03 3.665688e-03 3.662369e-03 3.633759e-03 3.633759e-03 3.633759e-03 3.633759e-03 3.633759e-03 3.633759e-03 3.633759e-03 3.633759e-03 3.633759e-03 3.633759e-03 3.633759e-03 3.633759e-03 3.633759e-03 3.633759e-03 3.633744e-03 3.633744e-03 3.611396e-03 3.611396e-03 3.611396e-03 3.611396e-03 3.611396e-03 3.611396e-03 3.611396e-03 3.589468e-03 3.588947e-03 3.588947e-03 3.588947e-03 3.588947e-03 3.588947e-03 3.588947e-03 3.588947e-03 3.587449e-03 3.587449e-03 3.587449e-03 3.520820e-03 3.520820e-03 3.520820e-03 3.520820e-03 3.520820e-03 3.520820e-03 3.520820e-03 3.520820e-03 3.520820e-03 3.520820e-03 3.520820e-03 3.520820e-03 3.520820e-03 3.520820e-03 3.520820e-03 3.458294e-03 3.458294e-03 3.458294e-03 3.458294e-03 3.458294e-03 3.458294e-03 3.392247e-03 3.392247e-03 3.392247e-03 3.392247e-03 3.392247e-03 3.392247e-03 3.392247e-03 3.392247e-03 3.392247e-03 3.392247e-03 3.392247e-03 3.392247e-03 3.392247e-03 3.392247e-03 3.392247e-03 3.392247e-03 3.392247e-03 3.392247e-03 3.392247e-03 3.392247e-03 3.392247e-03 3.392247e-03 3.392247e-03 3.392247e-03 3.392247e-03 3.392247e-03 3.392247e-03 3.392247e-03 3.392247e-03 3.392247e-03 3.377931e-03 3.377931e-03 3.377931e-03 3.351057e-03 3.351057e-03 3.289845e-03 3.289845e-03 3.283199e-03 3.250338e-03 3.250338e-03 3.250338e-03 3.250338e-03 3.250338e-03 3.250338e-03 3.250338e-03 3.250338e-03 3.250338e-03 3.250338e-03 3.250338e-03 3.250338e-03 3.250338e-03 3.250338e-03 3.250338e-03 3.250338e-03 3.222230e-03 3.222230e-03 3.222230e-03 3.222230e-03 3.222230e-03 3.217964e-03 3.214634e-03 3.211743e-03 3.164334e-03 3.164334e-03 3.164334e-03 3.100409e-03 3.100409e-03 3.100409e-03 3.100409e-03 3.100409e-03 3.011229e-03 3.011229e-03 3.011229e-03 3.011229e-03 3.011229e-03 3.011229e-03 3.011229e-03 3.011229e-03 3.011229e-03 2.948500e-03 2.948500e-03 2.948500e-03 2.948500e-03 2.948500e-03 2.948500e-03 2.948500e-03 2.948500e-03 2.948500e-03 2.948500e-03 2.948500e-03 2.948500e-03 2.948500e-03 2.948500e-03 2.948500e-03 2.948500e-03 2.948500e-03 2.948500e-03 2.948500e-03 2.948500e-03 2.948500e-03 2.948500e-03 2.905570e-03 2.905570e-03 2.857760e-03 2.854261e-03 2.854261e-03 2.854261e-03 2.817747e-03 2.817747e-03 2.817747e-03 2.817747e-03 2.817747e-03 2.817747e-03 2.817747e-03 2.809698e-03 2.809698e-03 2.798566e-03 2.798566e-03 2.798566e-03 2.798566e-03 2.737109e-03 2.737109e-03 2.737109e-03 2.737109e-03 2.737109e-03 2.737109e-03 2.737109e-03 2.737109e-03 2.737109e-03 2.737109e-03 2.737109e-03 2.737109e-03 2.737109e-03 2.737109e-03 2.737109e-03 2.737109e-03 2.736953e-03 2.736953e-03 2.736953e-03 2.736950e-03 2.736950e-03 2.736950e-03 2.736950e-03 2.694430e-03 2.694430e-03 2.694430e-03 2.678528e-03 2.678528e-03 2.677838e-03 2.632526e-03 2.619166e-03 2.619166e-03 2.619166e-03 2.619166e-03 2.619166e-03 2.619166e-03 2.613691e-03 2.613691e-03 2.613691e-03 2.613691e-03 2.590435e-03 2.590435e-03 2.568703e-03 2.568703e-03 2.568703e-03 2.568703e-03 2.568703e-03 2.568703e-03 2.568703e-03 2.568703e-03 2.568703e-03 2.568703e-03 2.568220e-03 2.519868e-03 2.502979e-03 2.502979e-03 2.502979e-03 2.502979e-03 2.502979e-03 2.502979e-03 2.502979e-03 2.502979e-03 2.502979e-03 2.502979e-03 2.502979e-03 2.502979e-03 2.502979e-03 2.502979e-03 2.502979e-03 2.502979e-03 2.502960e-03 2.502957e-03 2.502957e-03 2.486630e-03 2.486630e-03 2.486630e-03 2.486630e-03 2.486630e-03 2.486630e-03 2.434200e-03 2.418668e-03 2.418668e-03 2.418668e-03 2.418668e-03 2.418668e-03 2.418668e-03 2.418668e-03 2.418668e-03 2.414882e-03 2.414882e-03 2.414882e-03 2.414882e-03 2.414882e-03 2.414882e-03 2.414882e-03 2.414882e-03 2.411825e-03 2.410304e-03 2.410304e-03 2.410304e-03 2.409711e-03 2.409227e-03 2.409227e-03 2.409227e-03 2.408400e-03 2.408400e-03 2.405594e-03 2.400486e-03 2.400486e-03 2.397032e-03 2.397032e-03 2.397032e-03 2.397032e-03 2.362959e-03 2.362959e-03 2.361543e-03 2.361543e-03 2.361543e-03 2.345191e-03 2.306386e-03 2.306386e-03 2.301832e-03 2.301832e-03 2.293742e-03 2.293742e-03 2.293742e-03 2.293742e-03 2.293742e-03 2.293742e-03 2.293742e-03 2.293742e-03 2.293742e-03 2.237495e-03 2.237495e-03 2.225721e-03 2.187438e-03 2.187438e-03 2.187438e-03 2.187438e-03 2.187438e-03 2.187438e-03 2.169918e-03 2.169918e-03 2.169918e-03 2.169918e-03 2.169918e-03 2.169918e-03 2.146233e-03 2.146233e-03 2.146233e-03 2.146233e-03 2.146233e-03 2.146233e-03 2.146233e-03 2.146233e-03 2.134427e-03 2.134427e-03 2.134427e-03 2.134427e-03 2.134427e-03 2.134427e-03 2.134427e-03 2.129299e-03 2.129299e-03 2.129299e-03 2.129299e-03 2.095902e-03 2.095902e-03 2.095902e-03 2.095902e-03 2.077227e-03 2.041787e-03 2.041787e-03 2.041787e-03 2.028733e-03 2.028733e-03 2.028733e-03 2.028733e-03 2.028733e-03 2.025988e-03 2.025988e-03 2.008366e-03 1.991055e-03 1.976110e-03 1.961675e-03 1.961675e-03 1.961675e-03 1.961675e-03 1.961675e-03 1.961675e-03 1.961675e-03 1.922905e-03 1.922905e-03 1.922905e-03 1.922905e-03 1.922905e-03 1.922905e-03 1.922905e-03 1.922773e-03 1.922773e-03 1.922773e-03 1.922773e-03 1.857338e-03 1.857338e-03 1.857338e-03 1.857338e-03 1.857338e-03 1.857338e-03 1.857338e-03 1.857338e-03 1.857338e-03 1.857338e-03 1.857338e-03 1.857338e-03 1.857338e-03 1.857338e-03 1.857338e-03 1.857338e-03 1.857338e-03 1.857338e-03 1.857338e-03 1.857338e-03 1.857338e-03 1.798335e-03 1.798335e-03 1.798335e-03 1.798335e-03 1.798335e-03 1.785950e-03 1.785950e-03 1.785950e-03 1.785950e-03 1.745313e-03 1.745313e-03 1.745313e-03 1.745313e-03 1.729318e-03 1.729318e-03 1.729318e-03 1.729318e-03 1.729318e-03 1.729318e-03 1.729318e-03 1.729318e-03 1.729318e-03 1.729318e-03 1.729318e-03 1.729318e-03 1.729318e-03 1.729318e-03 1.729318e-03 1.729318e-03 1.729318e-03 1.729318e-03 1.729318e-03 1.729318e-03 1.729318e-03 1.729318e-03 
5.343197e+04 2.962780e+04 2.542891e+04 2.542891e+04 2.370984e+04 2.339757e+04 1.897348e+04 1.422399e+04 9.571482e+03 8.503682e+03 6.083136e+02 3.533641e+02 4.867068e-01 4.867068e-01 3.014843e-01 3.014843e-01 2.999553e-01 1.837578e-01 1.837578e-01 1.497720e-01 1.437712e-01 1.219046e-01 1.180879e-01 1.180879e-01 1.180879e-01 1.001949e-01 7.483353e-02 5.187806e-02 5.187806e-02 3.650145e-02 2.832936e-02 1.874680e-02 1.670366e-02 1.670366e-02 1.670366e-02 1.457209e-02 1.457209e-02 1.361627e-02 1.361627e-02 1.361627e-02 1.182655e-02 9.311326e-03 9.311326e-03 7.906663e-03 7.906663e-03 7.906663e-03 7.906663e-03 7.906663e-03 7.906663e-03 7.906663e-03 7.906663e-03 7.906663e-03 7.906663e-03 7.734854e-03 7.734854e-03 7.734854e-03 7.734854e-03 7.734854e-03 7.734854e-03 7.734854e-03 7.734854e-03 7.734854e-03 7.734854e-03 7.734854e-03 7.675998e-03 7.675998e-03 7.656826e-03 7.522252e-03 7.522252e-03 7.522252e-03 7.522252e-03 7.498392e-03 7.498392e-03 7.498392e-03 7.498392e-03 7.498392e-03 7.498392e-03 7.498392e-03 7.498392e-03 7.498392e-03 7.498392e-03 7.498392e-03 7.498392e-03 7.498392e-03 7.498392e-03 7.498392e-03 7.498392e-03 7.498392e-03 7.498392e-03 7.498392e-03 6.913542e-03 6.619260e-03 6.418964e-03 6.418964e-03 6.403375e-03 6.403375e-03 6.403375e-03 6.403375e-03 6.403375e-03 6.403375e-03 6.403375e-03 6.403375e-03 6.403375e-03 6.403375e-03 6.259883e-03 6.259883e-03 6.259883e-03 6.088701e-03 6.088701e-03 6.088701e-03 6.068084e-03 6.068084e-03 6.068084e-03 6.068084e-03 6.068084e-03 6.068084e-03 6.068084e-03 6.061337e-03 6.061337e-03 6.008666e-03 6.008666e-03 6.008666e-03 6.008666e-03 6.008666e-03 6.001785e-03 6.001785e-03 6.001677e-03 5.978576e-03 5.978576e-03 5.978576e-03 5.978576e-03 5.978576e-03 5.978576e-03 5.823387e-03 5.823387e-03 5.779533e-03 5.779533e-03 5.779533e-03 5.779533e-03 5.779533e-03 5.779533e-03 5.779533e-03 5.779533e-03 5.779533e-03 5.779533e-03 5.779533e-03 5.675691e-03 5.675691e-03 5.675691e-03 5.675691e-03 5.675691e-03 5.675691e-03 5.675691e-03 5.663274e-03 5.564467e-03 5.496189e-03 5.496189e-03 5.496189e-03 5.450565e-03 5.450565e-03 5.450565e-03 5.450565e-03 5.450565e-03 5.450565e-03 5.450565e-03 5.450565e-03 5.450565e-03 5.450565e-03 5.450565e-03 5.450565e-03 5.448110e-03 5.448110e-03 5.448110e-03 5.448110e-03 5.409357e-03 5.409357e-03 5.315141e-03 5.315141e-03 5.280268e-03 4.986802e-03 4.986802e-03 4.986802e-03 4.986802e-03 4.986802e-03 4.986802e-03 4.873910e-03 4.873910e-03 4.873910e-03 4.873910e-03 4.869615e-03 4.869615e-03 4.869615e-03 4.869615e-03 4.869262e-03 4.869262e-03 4.869262e-03 4.869262e-03 4.869262e-03 4.727193e-03 4.706951e-03 4.706951e-03 4.706951e-03 4.706951e-03 4.706951e-03 4.706951e-03 4.706951e-03 4.706951e-03 4.705366e-03 4.686271e-03 4.686271e-03 4.686271e-03 4.684181e-03 4.680993e-03 4.680993e-03 4.680993e-03 4.670837e-03 4.667078e-03 4.664761e-03 4.664318e-03 4.664318e-03 4.664191e-03 4.664191e-03 4.663732e-03 4.663732e-03 4.663732e-03 4.663732e-03 4.663732e-03 4.663593e-03 4.663505e-03 4.663386e-03 4.663386e-03 4.663228e-03 4.663207e-03 4.663204e-03 4.662278e-03 4.662278e-03 4.662174e-03 4.661066e-03 4.660644e-03 4.660157e-03 4.659425e-03 4.658824e-03 4.608753e-03 4.604929e-03 4.599344e-03 4.590222e-03 4.590141e-03 4.590141e-03 4.590141e-03 4.571623e-03 4.571623e-03 4.571623e-03 4.563074e-03 4.563074e-03 4.563074e-03 4.563074e-03 4.557191e-03 4.460407e-03 4.396055e-03 4.396055e-03 4.396055e-03 4.396055e-03 4.396055e-03 4.396055e-03 4.389440e-03 4.389440e-03 4.389440e-03 4.379158e-03 4.379158e-03 4.379158e-03 4.379158e-03 4.379158e-03 4.379158e-03 4.379158e-03 4.379158e-03 4.329235e-03 4.329235e-03 4.329235e-03 4.329235e-03 4.329235e-03 4.329235e-03 4.329235e-03 4.329235e-03 4.329235e-03 4.329235e-03 4.329235e-03 4.329235e-03 4.329235e-03 4.329235e-03 4.329235e-03 4.329235e-03 4.327813e-03 4.327813e-03 4.327813e-03 4.327813e-03 4.327813e-03 4.327813e-03 4.327813e-03 4.327813e-03 4.327813e-03 4.327813e-03 4.325729e-03 4.325729e-03 4.325729e-03 4.325244e-03 4.325244e-03 4.314178e-03 4.289400e-03 4.289400e-03 4.242089e-03 4.242089e-03 4.242089e-03 4.236906e-03 4.198168e-03 4.198168e-03 4.074814e-03 4.070305e-03 4.070305e-03 3.979449e-03 3.979449e-03 3.979449e-03 3.979449e-03 3.979449e-03 3.979449e-03 3.979449e-03 3.979449e-03 3.979449e-03 3.979449e-03 3.979449e-03 3.979449e-03 3.979449e-03 3.979449e-03 3.979449e-03 3.979449e-03 3.979449e-03 3.979449e-03 3.979449e-03 3.979449e-03 3.979449e-03 3.979449e-03 3.979449e-03 3.979179e-03 3.979179e-03 3.979160e-03 3.961534e-03 3.961534e-03 3.841545e-03 3.841545e-03 3.841545e-03 3.841545e-03 3.711485e-03 3.711485e-03 3.674237e-03 3.674237e-03 3.654252e-03 3.654252e-03 3.654252e-03 3.654252e-03 3.654252e-03 3.654252e-03 3.654252e-03 3.654252e-03 3.654252e-03 3.654252e-03 3.654252e-03 3.654252e-03 3.654252e-03 3.629235e-03 3.598355e-03 3.552113e-03 3.552113e-03 3.552113e-03 3.552113e-03 3.536083e-03 3.536083e-03 3.493547e-03 3.493547e-03 3.493547e-03 3.493547e-03 3.493547e-03 3.493547e-03 3.493547e-03 3.493547e-03 3.493547e-03 3.493547e-03 3.490374e-03 3.490374e-03 3.490374e-03 3.490374e-03 3.490374e-03 3.490374e-03 3.490374e-03 3.490374e-03 3.490374e-03 3.490374e-03 3.490374e-03 3.490374e-03 3.489868e-03 3.489868e-03 3.489691e-03 3.489691e-03 3.489691e-03 3.489691e-03 3.489680e-03 3.489355e-03 3.489355e-03 3.489355e-03 3.489355e-03 3.487528e-03 3.487528e-03 3.487528e-03 3.487528e-03 3.487528e-03 3.486575e-03 3.486575e-03 3.486570e-03 3.485657e-03 3.485617e-03 3.485617e-03 3.485617e-03 3.479557e-03 3.475945e-03 3.475945e-03 3.468009e-03 3.468009e-03 3.467001e-03 3.467001e-03 3.467001e-03 3.467001e-03 3.448751e-03 3.448751e-03 3.430486e-03 3.403823e-03 3.403823e-03 3.403016e-03 3.402333e-03 3.402333e-03 3.402333e-03 3.351200e-03 3.349728e-03 3.349728e-03 3.295078e-03 3.290237e-03 3.290237e-03 3.274220e-03 3.243362e-03 3.202010e-03 3.139414e-03 3.139414e-03 3.139414e-03 3.052541e-03 3.052541e-03 3.052541e-03 3.052541e-03 3.052541e-03 3.052541e-03 3.052541e-03 3.052541e-03 3.010048e-03 3.010048e-03 3.010048e-03 3.010048e-03 3.010048e-03 2.996618e-03 2.996618e-03 2.973339e-03 2.973339e-03 2.973339e-03 2.973339e-03 2.916888e-03 2.916888e-03 2.916888e-03 2.916888e-03 2.916888e-03 2.916888e-03 2.902686e-03 2.902686e-03 2.902686e-03 2.897281e-03 2.897281e-03 2.897281e-03 2.897281e-03 2.897281e-03 2.896815e-03 2.896815e-03 2.896815e-03 2.896815e-03 2.895550e-03 2.895550e-03 2.895550e-03 2.895062e-03 2.895062e-03 2.895016e-03 2.895016e-03 2.894947e-03 2.878226e-03 2.878226e-03 2.878226e-03 2.878226e-03 2.878226e-03 2.878226e-03 2.867888e-03 2.859447e-03 2.857734e-03 2.857734e-03 2.857734e-03 2.857734e-03 2.857734e-03 2.857734e-03 2.857734e-03 2.854443e-03 2.854443e-03 2.826655e-03 2.780310e-03 2.780310e-03 2.780310e-03 2.765743e-03 2.765743e-03 2.700248e-03 2.700248e-03 2.700248e-03 2.700248e-03 2.700248e-03 2.665361e-03 2.665361e-03 2.665361e-03 2.665361e-03 2.665361e-03 2.665361e-03 2.665361e-03 2.665361e-03 2.665361e-03 2.665361e-03 2.646129e-03 2.562569e-03 2.562569e-03 2.562569e-03 2.562569e-03 2.562569e-03 2.517228e-03 2.517228e-03 2.517228e-03 2.517228e-03 2.513915e-03 2.513915e-03 2.513915e-03 2.513915e-03 2.513915e-03 2.513915e-03 2.513915e-03 2.513915e-03 2.513915e-03 2.513915e-03 2.513915e-03 2.513915e-03 2.480106e-03 2.451797e-03 2.451797e-03 2.412037e-03 2.412037e-03 2.412037e-03 2.412037e-03 2.412037e-03 2.412037e-03 2.412037e-03 2.359149e-03 2.351930e-03 2.298623e-03 2.262795e-03 2.262795e-03 2.262795e-03 2.262795e-03 2.262795e-03 2.262795e-03 2.262795e-03 2.262795e-03 2.262795e-03 2.262795e-03 2.262795e-03 2.262795e-03 2.262795e-03 2.262772e-03 2.262772e-03 2.262772e-03 2.262772e-03 2.262772e-03 2.262772e-03 2.262767e-03 2.262767e-03 2.262767e-03 2.262767e-03 2.260928e-03 2.195127e-03 2.195127e-03 2.195127e-03 2.195127e-03 2.195127e-03 2.195127e-03 2.046438e-03 2.046438e-03 2.046438e-03 2.046438e-03 2.046438e-03 2.046438e-03 2.046266e-03 2.046266e-03 2.046266e-03 2.046266e-03 2.046266e-03 2.046266e-03 2.046210e-03 2.046162e-03 2.046162e-03 2.046162e-03 2.046156e-03 2.046156e-03 2.045743e-03 2.045743e-03 2.045743e-03 2.045743e-03 2.045743e-03 2.045743e-03 2.045743e-03 2.045743e-03 2.045743e-03 2.045732e-03 2.045732e-03 2.045732e-03 2.045732e-03 2.045732e-03 2.045732e-03 2.045732e-03 2.043890e-03 2.043890e-03 2.042369e-03 2.042368e-03 2.042368e-03 2.042368e-03 2.042368e-03 2.040294e-03 2.040167e-03 2.040167e-03 2.040167e-03 2.039236e-03 2.038362e-03 2.037978e-03 2.037978e-03 2.037978e-03 2.037978e-03 2.037978e-03 2.037978e-03 2.037638e-03 2.037638e-03 2.037638e-03 2.031779e-03 2.031675e-03 2.031654e-03 2.025202e-03 2.025202e-03 2.025202e-03 2.025202e-03 2.025202e-03 2.025202e-03 2.025202e-03 2.014352e-03 2.014352e-03 2.014352e-03 2.014352e-03 2.014352e-03 2.014352e-03 2.014352e-03 2.013142e-03 1.990795e-03 1.990795e-03 1.987128e-03 1.983944e-03 1.983944e-03 1.983944e-03 1.983944e-03 1.980483e-03 1.980483e-03 1.980483e-03 1.980483e-03 1.980483e-03 1.980483e-03 1.980483e-03 1.980483e-03 1.980483e-03 1.980483e-03 1.979440e-03 1.979440e-03 1.979440e-03 1.979440e-03 1.979440e-03 1.973423e-03 1.972232e-03 1.972232e-03 1.962478e-03 1.939439e-03 1.939439e-03 1.927246e-03 1.916978e-03 1.916978e-03 1.908231e-03 1.908231e-03 1.908231e-03 1.908231e-03 1.908231e-03 1.908231e-03 1.908231e-03 1.908231e-03 1.908231e-03 1.904566e-03 1.904566e-03 1.904566e-03 1.904566e-03 1.904566e-03 1.894744e-03 1.894744e-03 1.894744e-03 1.881514e-03 1.881514e-03 1.881514e-03 1.881514e-03 1.881514e-03 1.881514e-03 1.881514e-03 1.875953e-03 1.875953e-03 1.875953e-03 1.872628e-03 1.872628e-03 1.872628e-03 1.872628e-03 1.872628e-03 1.872628e-03 1.853726e-03 1.843716e-03 1.843716e-03 1.843716e-03 1.843716e-03 1.843716e-03 1.843716e-03 1.843716e-03 1.843716e-03 1.842088e-03 1.834671e-03 1.834671e-03 1.834671e-03 1.834671e-03 1.833925e-03 1.833925e-03 1.790682e-03 1.790682e-03 1.790682e-03 1.785139e-03 1.781928e-03 1.781928e-03 1.781139e-03 1.781139e-03 1.781139e-03 1.781139e-03 1.781139e-03 1.777445e-03 1.777445e-03 1.761825e-03 1.761825e-03 1.761825e-03 1.761825e-03 1.761825e-03 1.761825e-03 1.761825e-03 1.761825e-03 1.761825e-03 1.761825e-03 1.761825e-03 1.761825e-03 1.758886e-03 1.758886e-03 1.758886e-03 1.758566e-03 1.758566e-03 1.734891e-03 1.734891e-03 1.734891e-03 1.734891e-03 1.711669e-03 1.711669e-03 1.692336e-03 1.692336e-03 1.692336e-03 1.692336e-03 1.692336e-03 1.685912e-03 1.685912e-03 1.676247e-03 1.676247e-03 1.676247e-03 1.645443e-03 1.645443e-03 1.617993e-03 1.601682e-03 1.601682e-03 1.601682e-03 1.601682e-03 1.601682e-03 1.601682e-03 1.601682e-03 1.601682e-03 1.601682e-03 1.590026e-03 1.590026e-03 1.581426e-03 1.581426e-03 1.579337e-03 1.579337e-03 1.579337e-03 1.579337e-03 1.579337e-03 1.579337e-03 1.579337e-03 1.570640e-03 1.570640e-03 1.570640e-03 1.570640e-03 1.570614e-03 1.570614e-03 1.570614e-03 1.570614e-03 1.570595e-03 1.570595e-03 1.570595e-03 1.570595e-03 1.570578e-03 1.570578e-03 1.570578e-03 1.570504e-03 1.570504e-03 1.531723e-03 1.531723e-03 1.523888e-03 1.518208e-03 1.510968e-03 1.510968e-03 1.510968e-03 1.510968e-03 1.510968e-03 1.510968e-03 1.510968e-03 1.510968e-03 1.510968e-03 1.510968e-03 1.502887e-03 1.502887e-03 1.502887e-03 1.502887e-03 1.501546e-03 1.501546e-03 1.501546e-03 1.501546e-03 1.501546e-03 1.501472e-03 1.500379e-03 1.498872e-03 1.498872e-03 1.498872e-03 1.498872e-03 1.498872e-03 1.498870e-03 1.498870e-03 1.493526e-03 1.492610e-03 1.492610e-03 1.492610e-03 1.492533e-03 1.492533e-03 1.491451e-03 1.491348e-03 1.491348e-03 1.491159e-03 1.491159e-03 1.491159e-03 1.468356e-03 1.468356e-03 1.467909e-03 1.467684e-03 1.467684e-03 1.467684e-03 1.459985e-03 1.446476e-03 1.446476e-03 1.446476e-03 1.437263e-03 1.429765e-03 1.410045e-03 1.410045e-03 1.410045e-03 1.410045e-03 1.410045e-03 1.410045e-03 1.410045e-03 1.410045e-03 1.409281e-03 1.409281e-03 1.409281e-03 1.409281e-03 1.409281e-03 1.409281e-03 1.409281e-03 1.409281e-03 1.397897e-03 1.397897e-03 1.397897e-03 1.397897e-03 1.397897e-03 1.397897e-03 1.397897e-03 1.397897e-03 1.397897e-03 1.397897e-03 1.397897e-03 1.390609e-03 1.390609e-03 1.390609e-03 1.390609e-03 1.390609e-03 1.390609e-03 1.390609e-03 1.390609e-03 1.390609e-03 1.390609e-03 1.390609e-03 1.390609e-03 1.390609e-03 1.390609e-03 1.390609e-03 1.390609e-03 1.390494e-03 1.387390e-03 1.384331e-03 1.384331e-03 1.384331e-03 1.384331e-03 1.384331e-03 1.380361e-03 1.380361e-03 1.380361e-03 1.380361e-03 1.380361e-03 1.373572e-03 1.373572e-03 1.373572e-03 1.373572e-03 1.373572e-03 1.373572e-03 1.373572e-03 1.373572e-03 1.373572e-03 1.373572e-03 1.367950e-03 1.367950e-03 1.367950e-03 1.367950e-03 1.359233e-03 1.359233e-03 1.359233e-03 1.359233e-03 1.359233e-03 1.358803e-03 1.358803e-03 1.358803e-03 1.358803e-03 1.358803e-03 1.358803e-03 1.358803e-03 1.358803e-03 1.358803e-03 1.358803e-03 1.358803e-03 1.358765e-03 1.358765e-03 1.358765e-03 1.358765e-03 1.358567e-03 1.358556e-03 1.358556e-03 1.349724e-03 1.348728e-03 1.345654e-03 1.345654e-03 1.345654e-03 1.345654e-03 1.345654e-03 1.341309e-03 1.341309e-03 1.341309e-03 1.341309e-03 1.341309e-03 1.341309e-03 1.341309e-03 
6.015613e+04 1.964089e+04 5.363999e-01 5.363999e-01 5.358908e-01 3.750019e-01 3.284835e-01 3.272983e-01 3.143347e-01 3.020057e-01 3.010285e-01 3.010285e-01 3.009778e-01 3.008710e-01 3.008646e-01 3.007823e-01 3.007823e-01 3.003216e-01 3.001071e-01 2.999521e-01 2.999521e-01 2.999128e-01 2.999128e-01 2.999128e-01 2.999128e-01 2.999128e-01 2.999001e-01 2.998919e-01 2.998880e-01 2.998661e-01 2.997823e-01 2.996767e-01 2.995394e-01 2.989293e-01 2.770230e-01 2.770230e-01 2.770230e-01 2.757167e-01 2.757167e-01 1.434699e-01 1.260664e-01 8.038075e-02 6.974587e-02 2.606676e-02 2.606676e-02 2.606676e-02 2.606676e-02 2.387556e-02 2.387556e-02 2.385853e-02 2.208460e-02 2.208460e-02 2.208460e-02 2.202894e-02 2.202894e-02 2.202894e-02 2.202894e-02 2.192418e-02 2.192418e-02 2.170555e-02 2.170555e-02 2.168518e-02 2.121429e-02 2.101818e-02 2.101818e-02 2.101818e-02 2.000115e-02 2.000115e-02 1.973860e-02 1.919038e-02 1.798312e-02 1.798312e-02 1.798312e-02 1.798312e-02 1.788848e-02 1.788063e-02 1.770008e-02 1.758791e-02 1.758791e-02 1.758791e-02 1.678684e-02 1.643195e-02 1.643195e-02 1.643195e-02 1.643195e-02 1.605039e-02 1.417117e-02 1.417117e-02 1.291379e-02 1.291379e-02 1.214164e-02 1.214164e-02 1.081872e-02 1.076185e-02 1.076185e-02 1.076185e-02 1.076185e-02 1.076185e-02 1.076185e-02 1.076185e-02 1.076185e-02 1.076185e-02 1.076185e-02 1.067929e-02 1.066124e-02 1.066124e-02 1.064295e-02 1.062451e-02 1.046178e-02 1.011405e-02 9.911043e-03 9.911043e-03 9.822574e-03 9.481093e-03 9.370261e-03 9.340438e-03 9.325176e-03 9.289459e-03 9.289459e-03 9.289459e-03 9.289459e-03 9.287431e-03 9.285982e-03 9.283512e-03 9.283512e-03 9.281119e-03 9.279560e-03 9.278343e-03 9.275753e-03 9.275753e-03 9.270170e-03 9.261710e-03 9.261710e-03 9.245450e-03 9.234634e-03 9.234634e-03 9.160042e-03 9.160042e-03 9.079564e-03 9.046873e-03 8.833772e-03 8.833772e-03 8.778873e-03 8.688099e-03 8.688099e-03 8.688099e-03 8.646888e-03 8.646888e-03 8.646888e-03 8.595900e-03 8.545943e-03 8.545943e-03 8.545943e-03 8.545943e-03 8.301980e-03 8.301980e-03 8.298167e-03 8.298167e-03 8.298167e-03 8.298167e-03 8.298167e-03 7.980988e-03 7.980988e-03 7.980988e-03 7.980988e-03 7.980988e-03 7.845255e-03 7.845255e-03 7.845255e-03 7.798407e-03 7.798407e-03 7.798407e-03 7.794816e-03 7.782490e-03 7.731642e-03 7.731642e-03 7.715537e-03 7.715537e-03 7.707423e-03 7.707423e-03 7.707423e-03 7.707423e-03 7.707423e-03 7.683805e-03 7.679573e-03 7.679573e-03 7.524369e-03 7.524369e-03 7.523905e-03 7.523905e-03 7.493751e-03 7.493751e-03 7.455896e-03 7.446932e-03 7.441447e-03 7.441447e-03 7.434007e-03 7.434007e-03 7.434007e-03 7.434007e-03 7.434007e-03 7.434007e-03 7.434007e-03 7.434007e-03 7.434007e-03 7.434007e-03 7.434007e-03 7.434007e-03 7.433889e-03 7.418756e-03 7.418756e-03 7.418756e-03 7.303123e-03 7.303123e-03 7.303123e-03 7.303123e-03 7.303123e-03 7.301706e-03 7.301706e-03 7.275533e-03 7.275533e-03 7.225772e-03 7.225772e-03 7.198434e-03 7.185700e-03 7.172722e-03 7.172722e-03 7.172722e-03 7.172722e-03 7.172722e-03 7.172722e-03 7.161332e-03 7.161332e-03 7.161332e-03 7.161332e-03 7.161332e-03 7.161332e-03 7.161332e-03 7.161332e-03 7.161332e-03 7.161332e-03 7.161332e-03 7.161332e-03 7.161332e-03 7.160291e-03 7.157564e-03 7.069443e-03 7.069443e-03 7.069443e-03 7.051945e-03 7.049042e-03 7.048952e-03 7.045999e-03 7.045999e-03 7.045999e-03 7.045999e-03 7.045999e-03 7.044452e-03 6.971088e-03 6.971088e-03 6.933217e-03 6.848973e-03 6.848973e-03 6.845180e-03 6.523606e-03 6.514432e-03 6.514432e-03 6.514432e-03 6.514432e-03 6.514432e-03 6.514432e-03 6.514432e-03 6.514432e-03 6.514432e-03 6.514432e-03 6.514432e-03 6.514432e-03 6.503783e-03 6.503783e-03 6.350763e-03 6.271780e-03 6.271780e-03 6.121764e-03 6.121764e-03 6.121764e-03 6.121764e-03 6.121764e-03 6.121519e-03 6.121519e-03 6.095354e-03 6.095354e-03 5.706713e-03 5.701904e-03 5.701904e-03 5.701904e-03 5.701904e-03 5.701904e-03 5.701904e-03 5.701904e-03 5.701904e-03 5.701904e-03 5.701904e-03 5.701904e-03 5.701904e-03 5.701904e-03 5.701904e-03 5.701904e-03 5.701904e-03 5.701904e-03 5.701904e-03 5.701904e-03 5.662098e-03 5.662098e-03 5.662098e-03 5.662098e-03 5.662098e-03 5.647472e-03 5.647472e-03 5.647472e-03 5.647472e-03 5.647472e-03 5.647472e-03 5.643144e-03 5.640381e-03 5.638961e-03 5.637221e-03 5.572876e-03 5.517877e-03 5.335336e-03 5.308227e-03 5.308227e-03 5.308227e-03 5.308227e-03 5.300238e-03 5.300238e-03 5.300238e-03 5.300238e-03 5.300238e-03 4.671444e-03 4.671444e-03 4.671444e-03 4.671444e-03 4.671444e-03 4.671444e-03 4.671444e-03 4.671444e-03 4.671444e-03 4.671444e-03 4.671444e-03 4.671444e-03 4.671444e-03 4.671444e-03 4.671444e-03 4.671444e-03 4.671444e-03 4.667001e-03 4.667001e-03 4.667001e-03 4.667001e-03 4.667001e-03 4.666190e-03 4.666190e-03 4.666190e-03 4.666190e-03 4.666190e-03 4.666190e-03 4.666028e-03 4.666028e-03 4.666028e-03 4.665965e-03 4.665965e-03 4.665965e-03 4.665636e-03 4.665636e-03 4.629240e-03 4.629240e-03 4.629240e-03 4.629240e-03 4.623409e-03 4.623409e-03 4.623409e-03 4.623409e-03 4.622959e-03 4.622959e-03 4.622959e-03 4.582227e-03 4.582227e-03 4.579762e-03 4.579762e-03 4.579762e-03 4.579762e-03 4.576950e-03 4.576950e-03 4.573724e-03 4.573724e-03 4.573724e-03 4.573724e-03 4.573724e-03 4.573724e-03 4.573724e-03 4.573724e-03 4.573724e-03 4.573724e-03 4.570150e-03 4.564100e-03 4.531315e-03 4.531315e-03 4.474286e-03 4.474286e-03 4.474286e-03 4.474286e-03 4.474286e-03 4.437707e-03 4.403732e-03 4.403732e-03 4.242829e-03 4.242829e-03 4.234789e-03 4.234789e-03 4.234789e-03 4.234789e-03 4.234789e-03 4.234789e-03 4.234789e-03 4.234789e-03 4.234789e-03 4.234789e-03 4.234789e-03 4.234789e-03 4.234789e-03 4.234789e-03 4.193314e-03 4.193314e-03 4.190521e-03 4.156627e-03 4.156627e-03 4.156627e-03 4.156627e-03 4.156627e-03 4.128505e-03 4.128505e-03 4.041325e-03 4.041325e-03 4.041325e-03 4.041325e-03 4.020421e-03 4.020421e-03 3.945878e-03 3.945878e-03 3.945878e-03 3.945878e-03 3.945878e-03 3.945878e-03 3.895048e-03 3.895048e-03 3.869508e-03 3.869508e-03 3.869508e-03 3.869508e-03 3.699600e-03 3.699600e-03 3.699600e-03 3.645419e-03 3.645419e-03 3.645419e-03 3.645419e-03 3.645419e-03 3.645419e-03 3.645419e-03 3.645419e-03 3.645419e-03 3.645419e-03 3.645419e-03 3.645419e-03 3.645419e-03 3.645419e-03 3.645419e-03 3.645419e-03 3.645419e-03 3.645419e-03 3.645419e-03 3.645419e-03 3.645419e-03 3.645419e-03 3.645419e-03 3.645419e-03 3.643609e-03 3.643609e-03 3.643609e-03 3.643609e-03 3.643609e-03 3.643609e-03 3.643609e-03 3.643609e-03 3.643609e-03 3.643609e-03 3.643609e-03 3.643609e-03 3.643375e-03 3.643375e-03 3.611450e-03 3.611450e-03 3.611450e-03 3.611450e-03 3.611450e-03 3.611450e-03 3.611450e-03 3.611450e-03 3.515293e-03 3.476506e-03 3.476506e-03 3.476506e-03 3.476506e-03 3.448290e-03 3.448290e-03 3.448290e-03 3.395317e-03 3.387913e-03 3.356584e-03 3.356584e-03 3.355531e-03 3.355531e-03 3.354250e-03 3.354250e-03 3.354250e-03 3.354250e-03 3.354250e-03 3.354250e-03 3.354250e-03 3.354250e-03 3.354250e-03 3.354250e-03 3.354250e-03 3.354250e-03 3.354250e-03 3.354250e-03 3.353752e-03 3.353752e-03 3.353565e-03 3.353390e-03 3.353390e-03 3.353390e-03 3.341363e-03 3.341159e-03 3.339564e-03 3.336474e-03 3.336474e-03 3.336474e-03 3.333161e-03 3.333161e-03 3.331902e-03 3.234560e-03 3.234560e-03 3.222799e-03 3.214445e-03 3.214445e-03 3.181797e-03 3.181797e-03 3.181797e-03 3.181797e-03 3.181797e-03 3.067345e-03 3.058127e-03 3.053175e-03 3.053175e-03 3.053175e-03 3.053175e-03 3.053175e-03 3.053175e-03 3.053175e-03 3.053175e-03 3.053175e-03 3.053175e-03 3.053175e-03 3.053175e-03 3.053175e-03 3.045757e-03 3.045757e-03 3.045757e-03 3.040568e-03 3.040568e-03 3.040568e-03 3.040568e-03 3.040568e-03 3.040568e-03 3.040568e-03 3.008433e-03 3.008433e-03 3.008433e-03 3.008433e-03 3.008433e-03 3.006282e-03 3.006282e-03 3.006282e-03 3.006282e-03 3.006282e-03 3.006282e-03 3.006282e-03 3.006282e-03 3.006282e-03 3.006282e-03 3.006282e-03 3.006282e-03 3.006282e-03 3.006282e-03 3.006282e-03 3.003688e-03 3.003688e-03 3.003688e-03 3.003688e-03 3.003688e-03 3.003688e-03 3.003560e-03 3.003560e-03 3.003560e-03 3.002014e-03 3.002014e-03 2.987147e-03 2.987147e-03 2.987147e-03 2.987147e-03 2.987147e-03 2.987147e-03 2.987147e-03 2.987147e-03 2.986627e-03 2.986627e-03 2.985634e-03 2.985634e-03 2.985634e-03 2.957765e-03 2.957765e-03 2.905971e-03 2.904641e-03 2.904641e-03 2.904510e-03 2.904334e-03 2.904334e-03 2.904334e-03 2.904334e-03 2.904334e-03 2.904334e-03 2.904334e-03 2.904334e-03 2.902944e-03 2.902944e-03 2.902944e-03 2.902944e-03 2.902944e-03 2.897282e-03 2.895001e-03 2.895001e-03 2.895001e-03 2.895001e-03 2.888720e-03 2.888720e-03 2.867805e-03 2.831650e-03 2.818974e-03 2.793641e-03 2.793641e-03 2.793641e-03 2.793641e-03 2.793641e-03 2.793641e-03 2.793641e-03 2.782225e-03 2.782225e-03 2.782225e-03 2.766039e-03 2.743641e-03 2.700036e-03 2.700036e-03 2.700036e-03 2.700036e-03 2.673558e-03 2.651529e-03 2.651529e-03 2.651529e-03 2.585790e-03 2.585790e-03 2.585790e-03 2.585790e-03 2.569247e-03 2.569247e-03 2.569247e-03 2.569247e-03 2.569247e-03 2.567472e-03 2.567472e-03 2.542141e-03 2.542141e-03 2.537593e-03 2.537593e-03 2.537593e-03 2.537593e-03 2.477838e-03 2.477838e-03 2.477838e-03 2.477838e-03 2.477838e-03 2.477838e-03 2.477838e-03 2.477838e-03 2.477838e-03 2.477838e-03 2.477838e-03 2.477838e-03 2.477838e-03 2.477838e-03 2.477838e-03 2.477838e-03 2.477838e-03 2.477838e-03 2.456673e-03 2.456673e-03 2.456673e-03 2.456673e-03 2.456319e-03 2.456319e-03 2.456319e-03 2.456319e-03 2.456319e-03 2.456319e-03 2.453445e-03 2.453445e-03 2.453445e-03 2.453445e-03 2.449642e-03 2.449642e-03 2.449642e-03 2.448420e-03 2.395402e-03 2.333656e-03 2.333656e-03 2.190380e-03 2.190380e-03 2.190380e-03 2.190380e-03 2.190380e-03 2.190380e-03 2.190380e-03 2.190380e-03 2.190380e-03 2.190380e-03 2.190380e-03 2.190380e-03 2.190380e-03 2.190380e-03 2.190380e-03 2.190380e-03 2.190380e-03 2.190260e-03 2.190260e-03 2.190260e-03 2.190260e-03 2.190260e-03 2.190260e-03 2.190260e-03 2.178299e-03 2.178299e-03 2.178299e-03 2.178299e-03 2.178299e-03 2.178299e-03 2.178299e-03 2.178299e-03 2.178299e-03 2.178299e-03 2.178299e-03 2.178299e-03 2.178299e-03 2.178299e-03 2.178299e-03 2.178299e-03 2.178299e-03 2.178299e-03 2.178299e-03 2.178299e-03 2.178299e-03 2.178299e-03 2.178299e-03 2.178299e-03 2.178299e-03 2.178299e-03 2.178299e-03 2.178299e-03 2.178299e-03 2.178299e-03 2.177994e-03 2.142902e-03 2.142902e-03 2.142902e-03 2.142902e-03 2.142902e-03 2.132197e-03 2.132197e-03 2.132197e-03 2.132197e-03 2.132197e-03 2.130046e-03 2.105659e-03 2.105659e-03 2.105659e-03 2.105659e-03 2.105659e-03 2.105011e-03 2.076504e-03 2.076504e-03 2.076504e-03 2.076504e-03 2.076504e-03 2.076504e-03 2.076504e-03 2.076504e-03 2.076504e-03 2.076504e-03 2.051105e-03 2.051105e-03 2.020077e-03 1.995623e-03 1.995623e-03 1.995623e-03 1.995623e-03 1.961607e-03 1.959107e-03 1.959107e-03 1.959107e-03 1.959107e-03 1.957656e-03 1.957656e-03 1.942671e-03 1.942671e-03 1.942671e-03 1.942671e-03 1.942671e-03 1.942671e-03 1.942671e-03 1.888822e-03 1.888822e-03 1.888822e-03 1.888822e-03 1.888822e-03 1.888822e-03 1.888822e-03 1.888822e-03 1.888822e-03 1.888822e-03 1.888822e-03 1.888822e-03 1.888822e-03 1.888822e-03 1.888822e-03 1.888822e-03 1.869172e-03 1.869172e-03 1.869172e-03 1.867008e-03 1.867008e-03 1.867008e-03 1.867008e-03 1.867008e-03 1.867008e-03 1.867008e-03 1.867008e-03 1.867008e-03 1.867008e-03 1.867008e-03 1.867008e-03 1.839260e-03 1.839260e-03 1.839260e-03 1.839260e-03 1.839260e-03 1.836032e-03 1.836032e-03 1.836032e-03 1.836032e-03 1.836032e-03 1.836032e-03 1.836032e-03 1.830907e-03 1.830907e-03 1.799466e-03 1.797335e-03 1.791234e-03 1.782451e-03 1.775459e-03 1.775459e-03 1.775459e-03 1.775459e-03 1.775459e-03 1.764730e-03 1.764730e-03 1.764730e-03 1.764730e-03 1.743008e-03 1.743008e-03 1.743008e-03 1.743008e-03 1.743008e-03 1.743008e-03 1.743008e-03 1.743008e-03 1.743008e-03 1.734822e-03 1.734822e-03 1.700110e-03 1.700110e-03 1.700110e-03 1.700110e-03 1.700110e-03 1.700110e-03 1.689287e-03 1.689287e-03 1.689287e-03 1.689287e-03 1.689287e-03 1.689287e-03 1.689287e-03 1.680624e-03 1.637648e-03 1.631627e-03 1.631627e-03 1.631627e-03 1.631627e-03 1.631627e-03 1.631627e-03 1.619198e-03 1.619198e-03 1.619198e-03 1.619198e-03 1.619198e-03 1.619198e-03 1.619198e-03 1.619198e-03 1.619198e-03 1.616771e-03 1.616771e-03 1.616771e-03 1.616771e-03 1.616771e-03 1.616771e-03 1.616771e-03 1.616771e-03 1.616771e-03 1.616771e-03 1.616771e-03 1.616771e-03 1.616771e-03 1.616771e-03 1.616771e-03 1.614562e-03 1.614562e-03 1.614562e-03 1.614562e-03 1.614298e-03 1.614298e-03 1.614298e-03 1.614298e-03 1.614298e-03 1.614298e-03 1.614298e-03 1.614298e-03 1.614298e-03 1.612939e-03 1.612939e-03 1.612275e-03 1.612275e-03 1.612275e-03 1.611496e-03 1.611059e-03 1.611059e-03 1.611059e-03 1.611059e-03 1.611059e-03 1.611059e-03 1.611059e-03 1.605442e-03 1.605442e-03 1.605077e-03 1.605077e-03 1.605077e-03 1.605077e-03 1.602502e-03 1.602502e-03 1.602502e-03 1.602502e-03 1.602502e-03 1.602502e-03 1.602502e-03 1.602502e-03 1.602502e-03 1.602502e-03 1.602502e-03 1.597755e-03 1.568903e-03 1.568903e-03 1.568903e-03 1.560122e-03 
1.950635e+05 3.194948e+04 2.577083e+04 2.231223e+04 1.669218e+04 1.366785e+03 3.040003e-01 3.040003e-01 3.018308e-01 3.010748e-01 2.998653e-01 2.989359e-01 2.989359e-01 2.782642e-01 2.782642e-01 2.782642e-01 2.645614e-01 2.619385e-01 2.595573e-01 2.348434e-01 2.348434e-01 2.348434e-01 2.348434e-01 2.348434e-01 2.337009e-01 2.313907e-01 2.313907e-01 2.306220e-01 2.306220e-01 2.306220e-01 2.246228e-01 2.243210e-01 2.238350e-01 2.238350e-01 2.237961e-01 2.233690e-01 2.233690e-01 2.231921e-01 2.231921e-01 2.231921e-01 2.231921e-01 2.230370e-01 2.230370e-01 2.230370e-01 2.230370e-01 2.230161e-01 2.230161e-01 2.229447e-01 2.229447e-01 2.228622e-01 2.228622e-01 2.228622e-01 2.228622e-01 2.228622e-01 2.228622e-01 2.228615e-01 2.228615e-01 2.228615e-01 2.228615e-01 2.228615e-01 2.228615e-01 2.228615e-01 2.228615e-01 2.228615e-01 2.228615e-01 2.228615e-01 2.228615e-01 2.228615e-01 2.228615e-01 2.228615e-01 2.228615e-01 2.228615e-01 2.228615e-01 2.228615e-01 2.228615e-01 2.228615e-01 2.228615e-01 2.228615e-01 2.228615e-01 2.228615e-01 2.228615e-01 2.228615e-01 2.228615e-01 2.228615e-01 2.228615e-01 2.228615e-01 2.228615e-01 2.228614e-01 2.228614e-01 2.228614e-01 2.228614e-01 2.228614e-01 2.228614e-01 2.228614e-01 2.228614e-01 2.228614e-01 2.228614e-01 2.228614e-01 2.228614e-01 2.228614e-01 2.228614e-01 2.228614e-01 2.228614e-01 2.228614e-01 2.228614e-01 2.228614e-01 2.228614e-01 2.228614e-01 2.228614e-01 2.228614e-01 2.228614e-01 2.228614e-01 2.228614e-01 2.228614e-01 2.228614e-01 2.228614e-01 2.228614e-01 2.228614e-01 2.228614e-01 2.228614e-01 2.228614e-01 2.228614e-01 2.228614e-01 2.228614e-01 2.228614e-01 2.228614e-01 2.228614e-01 2.228614e-01 2.228614e-01 2.228614e-01 2.228614e-01 2.228614e-01 2.228614e-01 2.228614e-01 2.228614e-01 2.228614e-01 2.228614e-01 2.228614e-01 2.228614e-01 2.228614e-01 2.228614e-01 2.228614e-01 2.228614e-01 2.228614e-01 2.228614e-01 2.228614e-01 2.228614e-01 2.228614e-01 2.228614e-01 2.228614e-01 2.228614e-01 2.228614e-01 2.228614e-01 2.228614e-01 2.228614e-01 2.228614e-01 2.228614e-01 2.228614e-01 2.228614e-01 2.228614e-01 2.228614e-01 2.228614e-01 2.228614e-01 2.228614e-01 2.228614e-01 2.228614e-01 2.228614e-01 2.228614e-01 2.228614e-01 2.228614e-01 2.228614e-01 2.228614e-01 2.228614e-01 2.228614e-01 2.228614e-01 2.228614e-01 2.228614e-01 2.228614e-01 2.228614e-01 2.228614e-01 2.228614e-01 2.228614e-01 2.228614e-01 2.228614e-01 2.228614e-01 2.228614e-01 2.228614e-01 2.228614e-01 2.228614e-01 2.228614e-01 2.228614e-01 2.228614e-01 2.228614e-01 2.228614e-01 2.228614e-01 2.228614e-01 2.228614e-01 2.228614e-01 2.228614e-01 2.228614e-01 2.228614e-01 2.228614e-01 2.228614e-01 2.228614e-01 2.228614e-01 2.228614e-01 2.228614e-01 2.228614e-01 2.228614e-01 2.228614e-01 2.228614e-01 2.228614e-01 2.228614e-01 2.228614e-01 2.228614e-01 2.228614e-01 2.228614e-01 2.228614e-01 2.228614e-01 2.228614e-01 2.228614e-01 2.228614e-01 2.228614e-01 2.228614e-01 2.228614e-01 2.228614e-01 2.228614e-01 2.228614e-01 2.228614e-01 2.228614e-01 2.228614e-01 2.228614e-01 2.228614e-01 2.228614e-01 2.228614e-01 2.228614e-01 2.228614e-01 2.228614e-01 2.228614e-01 2.228614e-01 2.228614e-01 2.228614e-01 2.228614e-01 2.228614e-01 2.228614e-01 2.228614e-01 2.228614e-01 2.228614e-01 2.228614e-01 2.228614e-01 2.228614e-01 2.228614e-01 2.228614e-01 2.228614e-01 2.228614e-01 2.228614e-01 2.228614e-01 2.228614e-01 2.228614e-01 2.228614e-01 2.228614e-01 2.228614e-01 2.228614e-01 2.228614e-01 2.228614e-01 2.228614e-01 2.228614e-01 2.228614e-01 2.228614e-01 2.228614e-01 2.228614e-01 2.228614e-01 2.228614e-01 2.228614e-01 2.228614e-01 2.228614e-01 2.228614e-01 2.228614e-01 2.228614e-01 2.228614e-01 2.228614e-01 2.228614e-01 2.228614e-01 2.228614e-01 2.228614e-01 2.228614e-01 2.228614e-01 2.228614e-01 2.228614e-01 2.228614e-01 2.228614e-01 2.228614e-01 2.228614e-01 2.228614e-01 2.228614e-01 2.228614e-01 2.228614e-01 2.228614e-01 2.228614e-01 2.228614e-01 2.228614e-01 2.228614e-01 2.228614e-01 2.228614e-01 2.228614e-01 2.228614e-01 2.228614e-01 2.228614e-01 2.228614e-01 2.228614e-01 2.228614e-01 2.228614e-01 2.228614e-01 2.228614e-01 2.228614e-01 2.228614e-01 2.228614e-01 2.228614e-01 2.228614e-01 2.228614e-01 2.228614e-01 2.228614e-01 2.228614e-01 2.228614e-01 2.228614e-01 2.228614e-01 2.228614e-01 2.228614e-01 2.228614e-01 2.228614e-01 2.228614e-01 2.228614e-01 2.228614e-01 2.228614e-01 2.228614e-01 2.228614e-01 2.228614e-01 2.228614e-01 2.228614e-01 2.228614e-01 2.228614e-01 2.228614e-01 2.228614e-01 2.228614e-01 2.228614e-01 2.228614e-01 2.228614e-01 2.228614e-01 2.228614e-01 2.228614e-01 2.228614e-01 2.228614e-01 2.228614e-01 2.228614e-01 2.228614e-01 2.228614e-01 2.228614e-01 2.228614e-01 2.228614e-01 2.228614e-01 2.228614e-01 2.228614e-01 2.228614e-01 2.228614e-01 2.228614e-01 2.228614e-01 2.228614e-01 2.228614e-01 2.228614e-01 2.228614e-01 2.228614e-01 2.228614e-01 2.228614e-01 2.228614e-01 2.228614e-01 2.228614e-01 2.228614e-01 2.228614e-01 2.228614e-01 2.228614e-01 2.228614e-01 2.228614e-01 2.228614e-01 2.228614e-01 2.228614e-01 2.228614e-01 2.228614e-01 2.228614e-01 2.228614e-01 2.228614e-01 2.228614e-01 2.228614e-01 2.228614e-01 2.228614e-01 2.228614e-01 2.228614e-01 2.228614e-01 2.228614e-01 2.228614e-01 2.228614e-01 2.228614e-01 2.228614e-01 2.228614e-01 2.228614e-01 2.228614e-01 2.228614e-01 2.228614e-01 2.228614e-01 2.228614e-01 2.228614e-01 2.228614e-01 2.228614e-01 2.228614e-01 2.228614e-01 2.228614e-01 2.228614e-01 2.228614e-01 2.228614e-01 2.228614e-01 2.228614e-01 2.228614e-01 2.228614e-01 2.228614e-01 2.228614e-01 2.228614e-01 2.228614e-01 2.228614e-01 2.228614e-01 2.228614e-01 2.228614e-01 2.228614e-01 2.228614e-01 2.228614e-01 2.228614e-01 2.228614e-01 2.228614e-01 2.228614e-01 2.228614e-01 2.228614e-01 2.228614e-01 2.228614e-01 2.228614e-01 2.228614e-01 2.228614e-01 2.228614e-01 2.228614e-01 2.228614e-01 2.228614e-01 2.228614e-01 2.228614e-01 2.228614e-01 2.228614e-01 2.228614e-01 2.228614e-01 2.228614e-01 2.228614e-01 2.228614e-01 2.228614e-01 2.228614e-01 2.228614e-01 2.228614e-01 2.228614e-01 2.228614e-01 2.228614e-01 2.228614e-01 2.228614e-01 2.228614e-01 2.228614e-01 2.228614e-01 2.228614e-01 2.228614e-01 2.228614e-01 2.228614e-01 2.228614e-01 2.228614e-01 2.228614e-01 2.228614e-01 2.228614e-01 2.228614e-01 2.228614e-01 2.228614e-01 2.228614e-01 2.228614e-01 2.228614e-01 2.228614e-01 2.228614e-01 2.228614e-01 2.228614e-01 2.228614e-01 2.228614e-01 2.228614e-01 2.228614e-01 2.228614e-01 2.228614e-01 2.228614e-01 2.228614e-01 2.228614e-01 2.228614e-01 2.228614e-01 2.228614e-01 2.228614e-01 2.228614e-01 2.228614e-01 2.228614e-01 2.228614e-01 2.228614e-01 2.228614e-01 2.228614e-01 2.228614e-01 2.228614e-01 2.228614e-01 2.228614e-01 2.228614e-01 2.228614e-01 2.228614e-01 2.228614e-01 2.228614e-01 2.228614e-01 2.228614e-01 2.228614e-01 2.228614e-01 2.228614e-01 2.228614e-01 2.228614e-01 2.228614e-01 2.228614e-01 2.228614e-01 2.228614e-01 2.228614e-01 2.228614e-01 2.228614e-01 2.228614e-01 2.228614e-01 2.228614e-01 2.228614e-01 2.228614e-01 2.228614e-01 2.228614e-01 2.228614e-01 2.228614e-01 2.228614e-01 2.228614e-01 2.228614e-01 2.228614e-01 2.228614e-01 2.228614e-01 2.228614e-01 2.228614e-01 2.228614e-01 2.228614e-01 2.228614e-01 2.228614e-01 2.228614e-01 2.228614e-01 2.228614e-01 2.228614e-01 2.228614e-01 2.228614e-01 2.228614e-01 2.228614e-01 2.228614e-01 2.228614e-01 2.228614e-01 2.228614e-01 2.228614e-01 2.228614e-01 2.228614e-01 2.228614e-01 2.228614e-01 2.228614e-01 2.228614e-01 2.228614e-01 2.228614e-01 2.228614e-01 2.228614e-01 2.228614e-01 2.228614e-01 2.228614e-01 2.228614e-01 2.228614e-01 2.228614e-01 2.228614e-01 2.228614e-01 2.228614e-01 2.228614e-01 2.228614e-01 2.228614e-01 2.228614e-01 2.228614e-01 2.228614e-01 2.228614e-01 2.228614e-01 2.228614e-01 2.228614e-01 2.228614e-01 2.228614e-01 2.228614e-01 2.228614e-01 2.228614e-01 2.228614e-01 2.228614e-01 2.228614e-01 2.228614e-01 2.228614e-01 2.228614e-01 2.228614e-01 2.228614e-01 2.228614e-01 2.228614e-01 2.228614e-01 2.228614e-01 2.228614e-01 2.228614e-01 2.228614e-01 2.228614e-01 2.228614e-01 2.228614e-01 2.228614e-01 2.228614e-01 2.228614e-01 2.228614e-01 2.228614e-01 2.228614e-01 2.228614e-01 2.228614e-01 2.228614e-01 2.228614e-01 2.228614e-01 2.228614e-01 2.228614e-01 2.228614e-01 2.228614e-01 2.228614e-01 2.228614e-01 2.228614e-01 2.228614e-01 2.228614e-01 2.228614e-01 2.228614e-01 2.228614e-01 2.228614e-01 2.228614e-01 2.228614e-01 2.228614e-01 2.228614e-01 2.228614e-01 2.228614e-01 2.228614e-01 2.228614e-01 2.228614e-01 2.228614e-01 2.228614e-01 2.228614e-01 2.228614e-01 2.228614e-01 2.228614e-01 2.228614e-01 2.228614e-01 2.228614e-01 2.228614e-01 2.228614e-01 2.228614e-01 2.228614e-01 2.228614e-01 2.228614e-01 2.228614e-01 2.228614e-01 2.228614e-01 2.228614e-01 2.228614e-01 2.228614e-01 2.228614e-01 2.228614e-01 2.228614e-01 2.228614e-01 2.228614e-01 2.228614e-01 2.228614e-01 2.228614e-01 2.228614e-01 2.228614e-01 2.228614e-01 2.228614e-01 2.228614e-01 2.228614e-01 2.228614e-01 2.228614e-01 2.228614e-01 2.228614e-01 2.228614e-01 2.228614e-01 2.228614e-01 2.228614e-01 2.228614e-01 2.228614e-01 2.228614e-01 2.228614e-01 2.228614e-01 2.228614e-01 2.228614e-01 2.228614e-01 2.228614e-01 2.228614e-01 2.228614e-01 2.228614e-01 2.228614e-01 2.228614e-01 2.228614e-01 2.228614e-01 2.228614e-01 2.228614e-01 2.228614e-01 2.228614e-01 2.228614e-01 2.228614e-01 2.228614e-01 2.228614e-01 2.228614e-01 2.228614e-01 2.228614e-01 2.228614e-01 2.228614e-01 2.228614e-01 2.228614e-01 2.228614e-01 2.228614e-01 2.228614e-01 2.228614e-01 2.228614e-01 2.228614e-01 2.228614e-01 2.228614e-01 2.228614e-01 2.228614e-01 2.228614e-01 2.228614e-01 2.228614e-01 2.228614e-01 2.228614e-01 2.228614e-01 2.228614e-01 2.228614e-01 2.228614e-01 2.228614e-01 2.228614e-01 2.228614e-01 2.228614e-01 2.228614e-01 2.228614e-01 2.228614e-01 2.228614e-01 2.228614e-01 2.228614e-01 2.228614e-01 2.228614e-01 2.228614e-01 2.228614e-01 2.228614e-01 2.228614e-01 2.228614e-01 2.228614e-01 2.228614e-01 2.228614e-01 2.228614e-01 2.228614e-01 2.228614e-01 2.228614e-01 2.228614e-01 2.228614e-01 2.228614e-01 2.228614e-01 2.228614e-01 2.228614e-01 2.228614e-01 2.228614e-01 2.228614e-01 2.228614e-01 2.228614e-01 2.228614e-01 2.228614e-01 2.228614e-01 2.228614e-01 2.228614e-01 2.228614e-01 2.228614e-01 2.228614e-01 2.228614e-01 2.228614e-01 2.228614e-01 2.228614e-01 2.228614e-01 2.228614e-01 2.228614e-01 2.228614e-01 2.228614e-01 2.228614e-01 2.228614e-01 2.228614e-01 2.228614e-01 2.228614e-01 2.228614e-01 2.228614e-01 2.228614e-01 2.228614e-01 2.228614e-01 2.228614e-01 2.228614e-01 2.228614e-01 2.228614e-01 2.228614e-01 2.228614e-01 2.228614e-01 2.228614e-01 2.228614e-01 2.228614e-01 2.228614e-01 2.228614e-01 2.228614e-01 2.228614e-01 2.228614e-01 2.228614e-01 2.228614e-01 2.228614e-01 2.228614e-01 2.228614e-01 2.228614e-01 2.228614e-01 2.228614e-01 2.228614e-01 2.228614e-01 2.228614e-01 2.228614e-01 2.228614e-01 2.228614e-01 2.228614e-01 2.228614e-01 2.228614e-01 2.228614e-01 2.228614e-01 2.228614e-01 2.228614e-01 2.228614e-01 2.228614e-01 2.228614e-01 2.228614e-01 2.228614e-01 2.228614e-01 2.228614e-01 2.228614e-01 2.228614e-01 2.228614e-01 2.228614e-01 2.228614e-01 2.228614e-01 2.228614e-01 2.228614e-01 2.228614e-01 2.228614e-01 2.228614e-01 2.228614e-01 2.228614e-01 2.228614e-01 2.228614e-01 2.228614e-01 2.228614e-01 2.228614e-01 2.228614e-01 2.228614e-01 2.228614e-01 2.228614e-01 2.228614e-01 2.228614e-01 2.228614e-01 2.228614e-01 2.228614e-01 2.228614e-01 2.228614e-01 2.228614e-01 2.228614e-01 2.228614e-01 2.228614e-01 2.228614e-01 2.228614e-01 2.228614e-01 2.228614e-01 2.228614e-01 2.228614e-01 2.228614e-01 2.228614e-01 2.228614e-01 2.228614e-01 2.228614e-01 2.228614e-01 2.228614e-01 2.228614e-01 2.228614e-01 2.228614e-01 2.228614e-01 2.228614e-01 2.228614e-01 2.228614e-01 2.228614e-01 2.228614e-01 2.228614e-01 2.228614e-01 2.228614e-01 2.228614e-01 2.228614e-01 2.228614e-01 2.228614e-01 2.228614e-01 2.228614e-01 2.228614e-01 2.228614e-01 2.228614e-01 2.228614e-01 2.228614e-01 2.228614e-01 2.228614e-01 2.228614e-01 2.228614e-01 2.228614e-01 2.228614e-01 2.228614e-01 2.228614e-01 2.228614e-01 2.228614e-01 2.228614e-01 2.228614e-01 2.228614e-01 2.228614e-01 2.228614e-01 2.228614e-01 2.228614e-01 2.228614e-01 2.228614e-01 2.228614e-01 2.228614e-01 2.228614e-01 2.228614e-01 2.228614e-01 2.228614e-01 2.228614e-01 2.228614e-01 2.228614e-01 2.228614e-01 2.228614e-01 2.228614e-01 2.228614e-01 2.228614e-01 2.228614e-01 2.228614e-01 2.228614e-01 2.228614e-01 2.228614e-01 2.228614e-01 2.228614e-01 2.228614e-01 2.228614e-01 2.228614e-01 2.228614e-01 2.228614e-01 2.228614e-01 2.228614e-01 2.228614e-01 2.228614e-01 2.228614e-01 2.228614e-01 2.228614e-01 2.228614e-01 2.228614e-01 2.228614e-01 2.228614e-01 2.228614e-01 2.228614e-01 2.228614e-01 2.228614e-01 2.228614e-01 2.228614e-01 2.228614e-01 2.228614e-01 2.228614e-01 2.228614e-01 2.228614e-01 2.228614e-01 2.228614e-01 2.228614e-01 2.228614e-01 2.228614e-01 2.228614e-01 2.228614e-01 2.228614e-01 2.228614e-01 2.228614e-01 2.228614e-01 2.228614e-01 2.228614e-01 2.228614e-01 2.228614e-01 2.228614e-01 
5.846336e+04 3.713532e-01 3.708941e-01 3.008839e-01 2.964547e-01 2.964547e-01 2.941510e-01 2.922405e-01 2.875956e-01 2.839744e-01 2.839744e-01 2.791613e-01 2.768593e-01 2.558218e-01 2.523556e-01 2.523556e-01 2.523556e-01 2.515301e-01 2.413810e-01 2.405319e-01 2.389841e-01 2.272781e-01 2.272781e-01 2.254790e-01 2.254386e-01 2.233394e-01 2.229344e-01 2.229344e-01 2.229344e-01 2.229344e-01 2.228697e-01 2.228697e-01 2.228697e-01 2.228697e-01 2.228697e-01 2.228697e-01 2.228697e-01 2.228697e-01 2.228697e-01 2.228693e-01 2.228693e-01 2.228693e-01 2.228691e-01 2.228690e-01 2.228690e-01 2.228690e-01 2.228675e-01 2.228665e-01 2.228660e-01 2.228646e-01 2.228646e-01 2.228646e-01 2.228639e-01 2.228638e-01 2.228636e-01 2.228636e-01 2.228633e-01 7.916130e-02 4.684387e-02 3.134604e-02 2.620409e-02 2.167927e-02 2.156346e-02 2.156346e-02 2.156346e-02 2.156346e-02 2.156346e-02 2.044732e-02 1.961768e-02 1.961768e-02 1.961768e-02 1.961768e-02 1.961768e-02 1.961768e-02 1.961768e-02 1.961768e-02 1.961768e-02 1.961768e-02 1.961768e-02 1.959218e-02 1.957922e-02 1.957699e-02 1.955371e-02 1.955371e-02 1.955142e-02 1.955142e-02 1.955142e-02 1.955142e-02 1.954899e-02 1.954899e-02 1.954854e-02 1.954854e-02 1.954821e-02 1.954821e-02 1.954821e-02 1.954821e-02 1.954615e-02 1.954615e-02 1.954615e-02 1.954599e-02 1.954599e-02 1.954599e-02 1.954599e-02 1.954599e-02 1.954599e-02 1.954582e-02 1.954565e-02 1.954545e-02 1.954545e-02 1.954520e-02 1.954520e-02 1.954520e-02 1.954520e-02 1.954520e-02 1.954520e-02 1.954520e-02 1.954520e-02 1.954518e-02 1.954518e-02 1.954518e-02 1.954518e-02 1.954518e-02 1.954517e-02 1.954517e-02 1.954517e-02 1.954517e-02 1.954517e-02 1.954517e-02 1.954517e-02 1.954517e-02 1.954517e-02 1.954517e-02 1.954517e-02 1.954517e-02 1.954517e-02 1.954517e-02 1.954517e-02 1.954517e-02 1.954517e-02 1.954517e-02 1.954517e-02 1.954517e-02 1.954517e-02 1.954517e-02 1.954517e-02 1.954517e-02 1.954517e-02 1.954517e-02 1.954517e-02 1.954517e-02 1.954517e-02 1.954517e-02 1.954517e-02 1.954517e-02 1.954517e-02 1.954517e-02 1.954517e-02 1.954517e-02 1.954517e-02 1.954517e-02 1.954517e-02 1.954517e-02 1.954517e-02 1.954517e-02 1.954517e-02 1.954517e-02 1.954517e-02 1.954517e-02 1.954517e-02 1.954517e-02 1.954517e-02 1.954517e-02 1.954517e-02 1.954517e-02 1.954517e-02 1.954517e-02 1.954517e-02 1.954517e-02 1.954517e-02 1.954517e-02 1.954517e-02 1.954517e-02 1.954517e-02 1.954517e-02 1.954517e-02 1.954517e-02 1.954517e-02 1.954517e-02 1.954517e-02 1.954517e-02 1.954517e-02 1.954517e-02 1.954517e-02 1.954517e-02 1.954517e-02 1.954517e-02 1.954517e-02 1.954517e-02 1.954517e-02 1.954517e-02 1.954517e-02 1.954517e-02 1.954517e-02 1.954517e-02 1.954517e-02 1.954517e-02 1.954517e-02 1.954517e-02 1.954517e-02 1.954517e-02 1.954517e-02 1.954517e-02 1.954517e-02 1.954517e-02 1.954517e-02 1.954517e-02 1.954517e-02 1.954517e-02 1.954517e-02 1.954517e-02 1.954517e-02 1.954517e-02 1.954517e-02 1.954517e-02 1.954517e-02 1.954517e-02 1.954517e-02 1.954517e-02 1.954517e-02 1.954517e-02 1.954517e-02 1.954517e-02 1.954517e-02 1.954517e-02 1.954517e-02 1.954517e-02 1.954517e-02 1.954517e-02 1.954517e-02 1.954517e-02 1.954517e-02 1.954517e-02 1.954517e-02 1.954517e-02 1.954517e-02 1.954517e-02 1.954517e-02 1.954517e-02 1.954517e-02 1.954517e-02 1.954517e-02 1.954517e-02 1.954517e-02 1.954517e-02 1.954517e-02 1.954517e-02 1.954517e-02 1.954517e-02 1.954517e-02 1.954517e-02 1.954517e-02 1.954517e-02 1.954517e-02 1.954517e-02 1.954517e-02 1.954517e-02 1.954517e-02 1.954517e-02 1.954517e-02 1.954517e-02 1.954517e-02 1.954517e-02 1.954517e-02 1.954517e-02 1.954517e-02 1.954517e-02 1.954517e-02 1.954517e-02 1.954517e-02 1.954517e-02 1.954517e-02 1.954517e-02 1.954517e-02 1.954517e-02 1.954517e-02 1.954517e-02 1.954517e-02 1.954517e-02 1.954517e-02 1.954517e-02 1.954517e-02 1.954517e-02 1.954517e-02 1.954517e-02 1.954517e-02 1.954517e-02 1.954517e-02 1.954517e-02 1.954517e-02 1.954517e-02 1.954517e-02 1.954517e-02 1.954517e-02 1.954517e-02 1.954517e-02 1.954517e-02 1.954517e-02 1.954517e-02 1.954517e-02 1.954517e-02 1.954517e-02 1.954517e-02 1.954517e-02 1.954517e-02 1.954517e-02 1.954517e-02 1.954517e-02 1.954517e-02 1.954517e-02 1.954517e-02 1.954517e-02 1.954517e-02 1.954517e-02 1.954517e-02 1.954517e-02 1.954517e-02 1.954517e-02 1.954517e-02 1.954517e-02 1.954517e-02 1.954517e-02 1.954517e-02 1.954517e-02 1.954517e-02 1.954517e-02 1.954517e-02 1.954517e-02 1.954517e-02 1.954517e-02 1.954517e-02 1.954517e-02 1.954517e-02 1.954517e-02 1.954517e-02 1.954517e-02 1.954517e-02 1.954517e-02 1.954517e-02 1.954517e-02 1.954517e-02 1.954517e-02 1.954517e-02 1.954517e-02 1.954517e-02 1.954517e-02 1.954517e-02 1.954517e-02 1.954517e-02 1.954517e-02 1.954517e-02 1.954517e-02 1.954517e-02 1.954517e-02 1.954517e-02 1.954517e-02 1.954517e-02 1.954517e-02 1.954517e-02 1.954517e-02 1.954517e-02 1.954517e-02 1.954517e-02 1.954517e-02 1.954517e-02 1.954517e-02 1.954517e-02 1.954517e-02 1.954517e-02 1.954517e-02 1.954517e-02 1.954517e-02 1.954517e-02 1.954517e-02 1.954517e-02 1.954517e-02 1.954517e-02 1.954517e-02 1.954517e-02 1.954517e-02 1.954517e-02 1.954517e-02 1.954517e-02 1.954517e-02 1.954517e-02 1.954517e-02 1.954517e-02 1.954517e-02 1.954517e-02 1.954517e-02 1.954517e-02 1.954517e-02 1.954517e-02 1.954517e-02 1.954517e-02 1.954517e-02 1.954517e-02 1.954517e-02 1.954517e-02 1.954517e-02 1.954517e-02 1.954517e-02 1.954517e-02 1.954517e-02 1.954517e-02 1.954517e-02 1.954517e-02 1.954517e-02 1.954517e-02 1.954517e-02 1.954517e-02 1.954517e-02 1.954517e-02 1.954517e-02 1.954517e-02 1.954517e-02 1.954517e-02 1.954517e-02 1.954517e-02 1.954517e-02 1.954517e-02 1.954517e-02 1.954517e-02 1.954517e-02 1.954517e-02 1.954517e-02 1.954517e-02 1.954517e-02 1.954517e-02 1.954517e-02 1.954517e-02 1.954517e-02 1.954517e-02 1.954517e-02 1.954517e-02 1.954517e-02 1.954517e-02 1.954517e-02 1.954517e-02 1.954517e-02 1.954517e-02 1.954517e-02 1.954517e-02 1.954517e-02 1.954517e-02 1.954517e-02 1.954517e-02 1.954517e-02 1.954517e-02 1.954517e-02 1.954517e-02 1.954517e-02 1.954517e-02 1.954517e-02 1.954517e-02 1.954517e-02 1.954517e-02 1.954517e-02 1.954517e-02 1.954517e-02 1.954517e-02 1.954517e-02 1.954517e-02 1.954517e-02 1.954517e-02 1.954517e-02 1.954517e-02 1.954517e-02 1.954517e-02 1.954517e-02 1.954517e-02 1.954517e-02 1.954517e-02 1.954517e-02 1.954517e-02 1.954517e-02 1.954517e-02 1.954517e-02 1.954517e-02 1.954517e-02 1.954517e-02 1.954517e-02 1.954517e-02 1.954517e-02 1.954517e-02 1.954517e-02 1.954517e-02 1.954517e-02 1.954517e-02 1.954517e-02 1.954517e-02 1.954517e-02 1.954517e-02 1.954517e-02 1.954517e-02 1.954517e-02 1.954517e-02 1.954517e-02 1.954517e-02 1.954517e-02 1.954517e-02 1.954517e-02 1.954517e-02 1.954517e-02 1.954517e-02 1.954517e-02 1.954517e-02 1.954517e-02 1.954517e-02 1.954517e-02 1.954517e-02 1.954517e-02 1.954517e-02 1.954517e-02 1.954517e-02 1.954517e-02 1.954517e-02 1.954517e-02 1.954517e-02 1.954517e-02 1.954517e-02 1.954517e-02 1.954517e-02 1.954517e-02 1.954517e-02 1.954517e-02 1.954517e-02 1.954517e-02 1.954517e-02 1.954517e-02 1.954517e-02 1.954517e-02 1.954517e-02 1.954517e-02 1.954517e-02 1.954517e-02 1.954517e-02 1.954517e-02 1.954517e-02 1.954517e-02 1.954517e-02 1.954517e-02 1.954517e-02 1.954517e-02 1.954517e-02 1.954517e-02 1.954517e-02 1.954517e-02 1.954517e-02 1.954517e-02 1.954517e-02 1.954517e-02 1.954517e-02 1.954517e-02 1.954517e-02 1.954517e-02 1.954517e-02 1.954517e-02 1.954517e-02 1.954517e-02 1.954517e-02 1.954517e-02 1.954517e-02 1.954517e-02 1.954517e-02 1.954517e-02 1.954517e-02 1.954517e-02 1.954517e-02 1.954517e-02 1.954517e-02 1.954517e-02 1.954517e-02 1.954517e-02 1.954517e-02 1.954517e-02 1.954517e-02 1.954517e-02 1.954517e-02 1.954517e-02 1.954517e-02 1.954517e-02 1.954517e-02 1.954517e-02 1.954517e-02 1.954517e-02 1.954517e-02 1.954517e-02 1.954517e-02 1.954517e-02 1.954517e-02 1.954517e-02 1.954517e-02 1.954517e-02 1.954517e-02 1.954517e-02 1.954517e-02 1.954517e-02 1.954517e-02 1.954517e-02 1.954517e-02 1.954517e-02 1.954517e-02 1.954517e-02 1.954517e-02 1.954517e-02 1.954517e-02 1.954517e-02 1.954517e-02 1.954517e-02 1.954517e-02 1.954517e-02 1.954517e-02 1.954517e-02 1.954517e-02 1.954517e-02 1.954517e-02 1.954517e-02 1.954517e-02 1.954517e-02 1.954517e-02 1.954517e-02 1.954517e-02 1.954517e-02 1.954517e-02 1.954517e-02 1.954517e-02 1.954517e-02 1.954517e-02 1.954517e-02 1.954517e-02 1.954517e-02 1.954517e-02 1.954517e-02 1.954517e-02 1.954517e-02 1.954517e-02 1.954517e-02 1.954517e-02 1.954517e-02 1.954517e-02 1.954517e-02 1.954517e-02 1.954517e-02 1.954517e-02 1.954517e-02 1.954517e-02 1.954517e-02 1.954517e-02 1.954517e-02 1.954517e-02 1.954517e-02 1.954517e-02 1.954517e-02 1.954517e-02 1.954517e-02 1.954517e-02 1.954517e-02 1.954517e-02 1.954517e-02 1.954517e-02 1.954517e-02 1.954517e-02 1.954517e-02 1.954517e-02 1.954517e-02 1.954517e-02 1.954517e-02 1.954517e-02 1.954517e-02 1.954517e-02 1.954517e-02 1.954517e-02 1.954517e-02 1.954517e-02 1.954517e-02 1.954517e-02 1.954517e-02 1.954517e-02 1.954517e-02 1.954517e-02 1.954517e-02 1.954517e-02 1.954517e-02 1.954517e-02 1.954517e-02 1.954517e-02 1.954517e-02 1.954517e-02 1.954517e-02 1.954517e-02 1.954517e-02 1.954517e-02 1.954517e-02 1.954517e-02 1.954517e-02 1.954517e-02 1.954517e-02 1.954517e-02 1.954517e-02 1.954517e-02 1.954517e-02 1.954517e-02 1.954517e-02 1.954517e-02 1.954517e-02 1.954517e-02 1.954517e-02 1.954517e-02 1.954517e-02 1.954517e-02 1.954517e-02 1.954517e-02 1.954517e-02 1.954517e-02 1.954517e-02 1.954517e-02 1.954517e-02 1.954517e-02 1.954517e-02 1.954517e-02 1.954517e-02 1.954517e-02 1.954517e-02 1.954517e-02 1.954517e-02 1.954517e-02 1.954517e-02 1.954517e-02 1.954517e-02 1.954517e-02 1.954517e-02 1.954517e-02 1.954517e-02 1.954517e-02 1.954517e-02 1.954517e-02 1.954517e-02 1.954517e-02 1.954517e-02 1.954517e-02 1.954517e-02 1.954517e-02 1.954517e-02 1.954517e-02 1.954517e-02 1.954517e-02 1.954517e-02 1.954517e-02 1.954517e-02 1.954517e-02 1.954517e-02 1.954517e-02 1.954517e-02 1.954517e-02 1.954517e-02 1.954517e-02 1.954517e-02 1.954517e-02 1.954517e-02 1.954517e-02 1.954517e-02 1.954517e-02 1.954517e-02 1.954517e-02 1.954517e-02 1.954517e-02 1.954517e-02 1.954517e-02 1.954517e-02 1.954517e-02 1.954517e-02 1.954517e-02 1.954517e-02 1.954517e-02 1.954517e-02 1.954517e-02 1.954517e-02 1.954517e-02 1.954517e-02 1.954517e-02 1.954517e-02 1.954517e-02 1.954517e-02 1.954517e-02 1.954517e-02 1.954517e-02 1.954517e-02 1.954517e-02 1.954517e-02 1.954517e-02 1.954517e-02 1.954517e-02 1.954517e-02 1.954517e-02 1.954517e-02 1.954517e-02 1.954517e-02 1.954517e-02 1.954517e-02 1.954517e-02 1.954517e-02 1.954517e-02 1.954517e-02 1.954517e-02 1.954517e-02 1.954517e-02 1.954517e-02 1.954517e-02 1.954517e-02 1.954517e-02 1.954517e-02 1.954517e-02 1.954517e-02 1.954517e-02 1.954517e-02 1.954517e-02 1.954517e-02 1.954517e-02 1.954517e-02 1.954517e-02 1.954517e-02 1.954517e-02 1.954517e-02 1.954517e-02 1.954517e-02 1.954517e-02 1.954517e-02 1.954517e-02 1.954517e-02 1.954517e-02 1.954517e-02 1.954517e-02 1.954517e-02 1.954517e-02 1.954517e-02 1.954517e-02 1.954517e-02 1.954517e-02 1.954517e-02 1.954517e-02 1.954517e-02 1.954517e-02 1.954517e-02 1.954517e-02 1.954517e-02 1.954517e-02 1.954517e-02 1.954517e-02 1.954517e-02 1.954517e-02 1.954517e-02 1.954517e-02 1.954517e-02 1.954517e-02 1.954517e-02 1.954517e-02 1.954517e-02 1.954517e-02 1.954517e-02 1.954517e-02 1.954517e-02 1.954517e-02 1.954517e-02 1.954517e-02 1.954517e-02 1.954517e-02 1.954517e-02 1.954517e-02 1.954517e-02 1.954517e-02 1.954517e-02 1.954517e-02 1.954517e-02 1.954517e-02 1.954517e-02 1.954517e-02 1.954517e-02 1.954517e-02 1.954517e-02 1.954517e-02 1.954517e-02 1.954517e-02 1.954517e-02 1.954517e-02 1.954517e-02 1.954517e-02 1.954517e-02 1.954517e-02 1.954517e-02 1.954517e-02 1.954517e-02 1.954517e-02 1.954517e-02 1.954517e-02 1.954517e-02 1.954517e-02 1.954517e-02 1.954517e-02 1.954517e-02 1.954517e-02 1.954517e-02 1.954517e-02 1.954517e-02 1.954517e-02 1.954517e-02 1.954517e-02 1.954517e-02 1.954517e-02 1.954517e-02 1.954517e-02 1.954517e-02 1.954517e-02 1.954517e-02 1.954517e-02 1.954517e-02 1.954517e-02 1.954517e-02 1.954517e-02 1.954517e-02 1.954517e-02 1.954517e-02 1.954517e-02 1.954517e-02 1.954517e-02 1.954517e-02 1.954517e-02 1.954517e-02 1.954517e-02 1.954517e-02 1.954517e-02 1.954517e-02 1.954517e-02 1.954517e-02 1.954517e-02 1.954517e-02 1.954517e-02 1.954517e-02 1.954517e-02 1.954517e-02 1.954517e-02 1.954517e-02 1.954517e-02 1.954517e-02 1.954517e-02 1.954517e-02 1.954517e-02 1.954517e-02 1.954517e-02 1.954517e-02 1.954517e-02 1.954517e-02 1.954517e-02 1.954517e-02 1.954517e-02 1.954517e-02 1.954517e-02 1.954517e-02 1.954517e-02 1.954517e-02 1.954517e-02 1.954517e-02 1.954517e-02 1.954517e-02 1.954517e-02 1.954517e-02 1.954517e-02 1.954517e-02 1.954517e-02 1.954517e-02 1.954517e-02 1.954517e-02 1.954517e-02 1.954517e-02 1.954517e-02 1.954517e-02 1.954517e-02 1.954517e-02 1.954517e-02 1.954517e-02 1.954517e-02 1.954517e-02 1.954517e-02 1.954517e-02 1.954517e-02 1.954517e-02 1.954517e-02 1.954517e-02 1.954517e-02 1.954517e-02 1.954517e-02 
1.806107e+05 2.470119e+04 1.657274e+04 6.588135e+03 9.427176e+02 6.343876e-01 6.343876e-01 6.343876e-01 3.080140e-01 3.041273e-01 2.994374e-01 2.994374e-01 2.994374e-01 2.990717e-01 2.990577e-01 2.602615e-01 2.599758e-01 2.441103e-01 2.441103e-01 2.441103e-01 2.441103e-01 2.441103e-01 2.412341e-01 2.408315e-01 2.360047e-01 2.360047e-01 2.360047e-01 2.336775e-01 2.322786e-01 2.322786e-01 2.311113e-01 2.275747e-01 2.274687e-01 2.237612e-01 2.237612e-01 2.237612e-01 1.457901e-01 1.366275e-01 1.113356e-01 1.113356e-01 8.461443e-02 3.312428e-02 3.312428e-02 2.719110e-02 2.387393e-02 2.356506e-02 2.356506e-02 1.776936e-02 1.776936e-02 1.776936e-02 1.776936e-02 1.776936e-02 1.776936e-02 1.580334e-02 1.265929e-02 1.265929e-02 1.265929e-02 1.265929e-02 1.265929e-02 1.265929e-02 1.265929e-02 1.232092e-02 1.232092e-02 1.174818e-02 1.174818e-02 1.047734e-02 1.047734e-02 1.047734e-02 1.047734e-02 1.047734e-02 1.036414e-02 9.993638e-03 9.993638e-03 9.993638e-03 9.993638e-03 9.993638e-03 9.993638e-03 9.993638e-03 9.993638e-03 9.993638e-03 9.993638e-03 9.993638e-03 9.969393e-03 9.969393e-03 9.969393e-03 9.941428e-03 9.941428e-03 9.621318e-03 9.621318e-03 9.621318e-03 9.621318e-03 9.621318e-03 9.621318e-03 9.586223e-03 9.586223e-03 9.586223e-03 9.586223e-03 9.586223e-03 9.586223e-03 9.573669e-03 9.573669e-03 9.149058e-03 9.149058e-03 9.149058e-03 9.149058e-03 9.149058e-03 9.082248e-03 9.082248e-03 9.082248e-03 8.931473e-03 8.651216e-03 8.651216e-03 8.361685e-03 8.301859e-03 8.287327e-03 8.167887e-03 8.167887e-03 8.167887e-03 8.167887e-03 8.167887e-03 8.167887e-03 8.096963e-03 8.081405e-03 8.081405e-03 8.081405e-03 8.020636e-03 8.020636e-03 7.975783e-03 7.659639e-03 7.659639e-03 7.659639e-03 7.612070e-03 7.612070e-03 7.612070e-03 7.436317e-03 7.436317e-03 7.436317e-03 7.083083e-03 7.083083e-03 6.597127e-03 6.597127e-03 6.597127e-03 6.597127e-03 6.597127e-03 6.597127e-03 6.597127e-03 6.597127e-03 6.597127e-03 6.597127e-03 6.597127e-03 6.597127e-03 6.597127e-03 6.597127e-03 6.597127e-03 6.597127e-03 6.597127e-03 6.597127e-03 6.597127e-03 6.597127e-03 6.597127e-03 6.597127e-03 6.597127e-03 6.597127e-03 6.597127e-03 6.597127e-03 6.597127e-03 6.597127e-03 6.597127e-03 6.597127e-03 6.597127e-03 6.597127e-03 6.593237e-03 6.592714e-03 6.591812e-03 6.591810e-03 6.588168e-03 6.588168e-03 6.588168e-03 6.588168e-03 6.587715e-03 6.587715e-03 6.587253e-03 6.587253e-03 6.581845e-03 6.580830e-03 6.580830e-03 6.580830e-03 6.580830e-03 6.561444e-03 6.554697e-03 6.503761e-03 6.503761e-03 6.500199e-03 6.495013e-03 6.489967e-03 6.489967e-03 6.487705e-03 6.487705e-03 6.487705e-03 6.483368e-03 6.481969e-03 6.481868e-03 6.481868e-03 6.481177e-03 6.477881e-03 6.477881e-03 6.067368e-03 6.000552e-03 6.000430e-03 6.000430e-03 6.000430e-03 6.000430e-03 5.968288e-03 5.968288e-03 5.968288e-03 5.968288e-03 5.968288e-03 5.968288e-03 5.968288e-03 5.968288e-03 5.968288e-03 5.968288e-03 5.968100e-03 5.968100e-03 5.965713e-03 5.964196e-03 5.962449e-03 5.962449e-03 5.961070e-03 5.958938e-03 5.953129e-03 5.944830e-03 5.790853e-03 5.790853e-03 5.790853e-03 5.790853e-03 5.790853e-03 5.790853e-03 5.790853e-03 5.790853e-03 5.790853e-03 5.790853e-03 5.790853e-03 5.790853e-03 5.790853e-03 5.790853e-03 5.790853e-03 5.646378e-03 5.618580e-03 5.618580e-03 5.618580e-03 5.618580e-03 5.618580e-03 5.618580e-03 5.618580e-03 5.568080e-03 5.568080e-03 5.568080e-03 5.568080e-03 5.568080e-03 5.568080e-03 5.568080e-03 5.568080e-03 5.568080e-03 5.568080e-03 5.568080e-03 5.568080e-03 5.568080e-03 5.464204e-03 5.464204e-03 5.464204e-03 5.464204e-03 5.464204e-03 5.464204e-03 5.463007e-03 5.463007e-03 5.463007e-03 5.463007e-03 5.463007e-03 5.351999e-03 5.351999e-03 5.351999e-03 5.351999e-03 5.351165e-03 5.351165e-03 5.351165e-03 5.351165e-03 5.351165e-03 5.349840e-03 5.349840e-03 5.349303e-03 5.349303e-03 5.349076e-03 5.349076e-03 5.349076e-03 5.349076e-03 5.349076e-03 5.348960e-03 5.348960e-03 5.348949e-03 5.348942e-03 5.348942e-03 5.348941e-03 5.348941e-03 5.348941e-03 5.348832e-03 5.348825e-03 5.348825e-03 5.348825e-03 5.348825e-03 5.348822e-03 5.348822e-03 5.348822e-03 5.348820e-03 5.348818e-03 5.348818e-03 5.348812e-03 5.348801e-03 5.348788e-03 5.314372e-03 5.314372e-03 5.314372e-03 5.314372e-03 5.314372e-03 5.282570e-03 5.268061e-03 5.268061e-03 5.268061e-03 5.245243e-03 5.185429e-03 5.185429e-03 5.185429e-03 5.185429e-03 5.185429e-03 5.185429e-03 5.181315e-03 5.181315e-03 5.181315e-03 5.181315e-03 5.181315e-03 5.181315e-03 5.170770e-03 5.170770e-03 5.170770e-03 5.170770e-03 5.170770e-03 4.629273e-03 4.629273e-03 4.613537e-03 4.613537e-03 4.613537e-03 4.613537e-03 4.613537e-03 4.613537e-03 4.613537e-03 4.613537e-03 4.613537e-03 4.613537e-03 4.613537e-03 4.613537e-03 4.613537e-03 4.613537e-03 4.613537e-03 4.613537e-03 4.612428e-03 4.612428e-03 4.612428e-03 4.612197e-03 4.605229e-03 4.605229e-03 4.599723e-03 4.599723e-03 4.599723e-03 4.599723e-03 4.599723e-03 4.599723e-03 4.599723e-03 4.599723e-03 4.599723e-03 4.599723e-03 4.599723e-03 4.599723e-03 4.599723e-03 4.567982e-03 4.526804e-03 4.526804e-03 4.526804e-03 4.526804e-03 4.489830e-03 4.483603e-03 4.483603e-03 4.483603e-03 4.479601e-03 4.468481e-03 4.468481e-03 4.468481e-03 4.468481e-03 4.468481e-03 4.468481e-03 4.468481e-03 4.468481e-03 4.468481e-03 4.468481e-03 4.468121e-03 4.468121e-03 4.468121e-03 4.452699e-03 4.428116e-03 4.428116e-03 4.423783e-03 4.212970e-03 4.212970e-03 4.202609e-03 4.202609e-03 4.197759e-03 4.197759e-03 4.197759e-03 4.197759e-03 4.197759e-03 4.197759e-03 4.197759e-03 4.197759e-03 4.197759e-03 4.194398e-03 4.194398e-03 4.194398e-03 4.194398e-03 4.194398e-03 4.194398e-03 4.194398e-03 4.191797e-03 4.191797e-03 4.179309e-03 4.143950e-03 4.143950e-03 4.143950e-03 4.143950e-03 4.143950e-03 4.143950e-03 4.143950e-03 4.134987e-03 4.134987e-03 4.120468e-03 4.115017e-03 4.109500e-03 4.109500e-03 4.109500e-03 4.105594e-03 4.052944e-03 3.972104e-03 3.972104e-03 3.972104e-03 3.870923e-03 3.870923e-03 3.870923e-03 3.870923e-03 3.870923e-03 3.870923e-03 3.870923e-03 3.870923e-03 3.870923e-03 3.870923e-03 3.856145e-03 3.762082e-03 3.762082e-03 3.762082e-03 3.762082e-03 3.762082e-03 3.735353e-03 3.735353e-03 3.693431e-03 3.693431e-03 3.598786e-03 3.598786e-03 3.598786e-03 3.598786e-03 3.598786e-03 3.598786e-03 3.594164e-03 3.594164e-03 3.594164e-03 3.594164e-03 3.594164e-03 3.594164e-03 3.450896e-03 3.450896e-03 3.450896e-03 3.450896e-03 3.450896e-03 3.450896e-03 3.450896e-03 3.450896e-03 3.450896e-03 3.450896e-03 3.426389e-03 3.426389e-03 3.399386e-03 3.399386e-03 3.399386e-03 3.399386e-03 3.399386e-03 3.399386e-03 3.399386e-03 3.399386e-03 3.399386e-03 3.399386e-03 3.399386e-03 3.399386e-03 3.399386e-03 3.399386e-03 3.369436e-03 3.369436e-03 3.304184e-03 3.304184e-03 3.278566e-03 3.255285e-03 3.255285e-03 3.255285e-03 3.255285e-03 3.255285e-03 3.255285e-03 3.189437e-03 3.189437e-03 3.189437e-03 3.189437e-03 3.189437e-03 3.189437e-03 3.189437e-03 3.189437e-03 3.189437e-03 3.189437e-03 3.186647e-03 3.186647e-03 3.186647e-03 3.186647e-03 3.186647e-03 3.186647e-03 3.186647e-03 3.186647e-03 3.186647e-03 3.186647e-03 3.186647e-03 3.186647e-03 3.186647e-03 3.186647e-03 3.186647e-03 3.186647e-03 3.183760e-03 3.180947e-03 3.180933e-03 3.180933e-03 3.180933e-03 3.178372e-03 3.178372e-03 3.178372e-03 3.178372e-03 3.178372e-03 3.178372e-03 3.178372e-03 3.133215e-03 3.133215e-03 3.133215e-03 3.133215e-03 3.133215e-03 3.133215e-03 3.121487e-03 3.070778e-03 3.052460e-03 3.018734e-03 3.018734e-03 3.018734e-03 3.018734e-03 3.018734e-03 2.990521e-03 2.990521e-03 2.990521e-03 2.990521e-03 2.990521e-03 2.990521e-03 2.990521e-03 2.990521e-03 2.954370e-03 2.913389e-03 2.913389e-03 2.913389e-03 2.913389e-03 2.913389e-03 2.913389e-03 2.888683e-03 2.888683e-03 2.662379e-03 2.662379e-03 2.662379e-03 2.662379e-03 2.662379e-03 2.652525e-03 2.652525e-03 2.652525e-03 2.652525e-03 2.652525e-03 2.652525e-03 2.652525e-03 2.652525e-03 2.599330e-03 2.599330e-03 2.599330e-03 2.599330e-03 2.514321e-03 2.514321e-03 2.514321e-03 2.514321e-03 2.514321e-03 2.514321e-03 2.514321e-03 2.514321e-03 2.514321e-03 2.514321e-03 2.514321e-03 2.514321e-03 2.514321e-03 2.514321e-03 2.514321e-03 2.514065e-03 2.513513e-03 2.513494e-03 2.513494e-03 2.513358e-03 2.513358e-03 2.513358e-03 2.513183e-03 2.513183e-03 2.513046e-03 2.511497e-03 2.511497e-03 2.511497e-03 2.461083e-03 2.455125e-03 2.455125e-03 2.455125e-03 2.455125e-03 2.455125e-03 2.455125e-03 2.455125e-03 2.455125e-03 2.455125e-03 2.455125e-03 2.455125e-03 2.455125e-03 2.455125e-03 2.455125e-03 2.455125e-03 2.455125e-03 2.430190e-03 2.430190e-03 2.430190e-03 2.430190e-03 2.430190e-03 2.401874e-03 2.401874e-03 2.401874e-03 2.327014e-03 2.327014e-03 2.327014e-03 2.327014e-03 2.325483e-03 2.325483e-03 2.317021e-03 2.317021e-03 2.317021e-03 2.311473e-03 2.311473e-03 2.305856e-03 2.305856e-03 2.305856e-03 2.305856e-03 2.305856e-03 2.305856e-03 2.305856e-03 2.305856e-03 2.304201e-03 2.304201e-03 2.304201e-03 2.304201e-03 2.297510e-03 2.297510e-03 2.297510e-03 2.297510e-03 2.297510e-03 2.297510e-03 2.297510e-03 2.297510e-03 2.297510e-03 2.297510e-03 2.297510e-03 2.297510e-03 2.296818e-03 2.296818e-03 2.296818e-03 2.295412e-03 2.295412e-03 2.295412e-03 2.295412e-03 2.295412e-03 2.295412e-03 2.295412e-03 2.295412e-03 2.294487e-03 2.294487e-03 2.294469e-03 2.294135e-03 2.294135e-03 2.294125e-03 2.294125e-03 2.294125e-03 2.294125e-03 2.294125e-03 2.294125e-03 2.293988e-03 2.293988e-03 2.293988e-03 2.293988e-03 2.293988e-03 2.293950e-03 2.293950e-03 2.293917e-03 2.290751e-03 2.290751e-03 2.275109e-03 2.268415e-03 2.246985e-03 2.246985e-03 2.186820e-03 2.182234e-03 2.181438e-03 2.181438e-03 2.181438e-03 2.181438e-03 2.181438e-03 2.181438e-03 2.181438e-03 2.181438e-03 2.181438e-03 2.181438e-03 2.181438e-03 2.181438e-03 2.181438e-03 2.181438e-03 2.181438e-03 2.181438e-03 2.030987e-03 2.030987e-03 2.030987e-03 2.030987e-03 2.030987e-03 2.030987e-03 2.030987e-03 2.030987e-03 2.030987e-03 2.030987e-03 2.030987e-03 2.030987e-03 2.030987e-03 2.030987e-03 2.030987e-03 2.030987e-03 2.030987e-03 2.030987e-03 2.030987e-03 2.030987e-03 2.030987e-03 2.030987e-03 2.030987e-03 2.030987e-03 2.030987e-03 2.030987e-03 2.026508e-03 2.026508e-03 2.026508e-03 2.026426e-03 2.026426e-03 2.026426e-03 2.026426e-03 2.026426e-03 2.026426e-03 2.017416e-03 2.017416e-03 2.016729e-03 2.016729e-03 2.015637e-03 2.015637e-03 2.015637e-03 2.015637e-03 2.015637e-03 2.015637e-03 2.015142e-03 2.015142e-03 2.015142e-03 2.015142e-03 2.014981e-03 2.014981e-03 2.014981e-03 2.014981e-03 2.014981e-03 2.014981e-03 2.010366e-03 2.010366e-03 2.010026e-03 2.010026e-03 2.009542e-03 2.009542e-03 2.009542e-03 2.009542e-03 2.009542e-03 2.009500e-03 2.002863e-03 2.002863e-03 2.002863e-03 2.002863e-03 1.986205e-03 1.986205e-03 1.986205e-03 1.986205e-03 1.975856e-03 1.969481e-03 1.965956e-03 1.960850e-03 1.960850e-03 1.960850e-03 1.960265e-03 1.943487e-03 1.943487e-03 1.931351e-03 1.923576e-03 1.923576e-03 1.923576e-03 1.923576e-03 1.919612e-03 1.919599e-03 1.919599e-03 1.919599e-03 1.919599e-03 1.915324e-03 1.915324e-03 1.915324e-03 1.913068e-03 1.912766e-03 1.912425e-03 1.911552e-03 1.909493e-03 1.909478e-03 1.908918e-03 1.908918e-03 1.905761e-03 1.905761e-03 1.905761e-03 1.905761e-03 1.905761e-03 1.904209e-03 1.904209e-03 1.904209e-03 1.879855e-03 1.879855e-03 1.879855e-03 1.879855e-03 1.879855e-03 1.859868e-03 1.859868e-03 1.857886e-03 1.857886e-03 1.849306e-03 1.849306e-03 1.849306e-03 1.841054e-03 1.841054e-03 1.841054e-03 1.831957e-03 1.831957e-03 1.831957e-03 1.831957e-03 1.831957e-03 1.831957e-03 1.831957e-03 1.829196e-03 1.827032e-03 1.827032e-03 1.827032e-03 1.827032e-03 1.827032e-03 1.827032e-03 1.827032e-03 1.827032e-03 1.827032e-03 1.827032e-03 1.827032e-03 1.825731e-03 1.825731e-03 1.800519e-03 1.798280e-03 1.798280e-03 1.750041e-03 1.750041e-03 1.750041e-03 1.750041e-03 1.750041e-03 1.750041e-03 1.750041e-03 1.750041e-03 1.750041e-03 1.750041e-03 1.750041e-03 1.750041e-03 1.733050e-03 1.715510e-03 1.715510e-03 1.683669e-03 1.683669e-03 1.683669e-03 1.683669e-03 1.676669e-03 1.675844e-03 1.675844e-03 1.675844e-03 1.675447e-03 1.675447e-03 1.675447e-03 1.675447e-03 1.675447e-03 1.675447e-03 1.675447e-03 1.675074e-03 1.654714e-03 1.652534e-03 1.641156e-03 1.641156e-03 1.630756e-03 1.598999e-03 1.598999e-03 1.598999e-03 1.598999e-03 1.598999e-03 1.598999e-03 1.598999e-03 1.598999e-03 1.598999e-03 1.598999e-03 1.598999e-03 1.598999e-03 1.598999e-03 1.598999e-03 1.598999e-03 1.598999e-03 1.598999e-03 1.598999e-03 1.598999e-03 1.598012e-03 1.582220e-03 1.582220e-03 1.582220e-03 1.582220e-03 1.582220e-03 1.582220e-03 1.582220e-03 1.582220e-03 1.582220e-03 1.582220e-03 1.582220e-03 1.582220e-03 1.577133e-03 1.577133e-03 1.577133e-03 1.577133e-03 1.577133e-03 1.569468e-03 1.569468e-03 1.569468e-03 1.569468e-03 1.567721e-03 1.567721e-03 1.567721e-03 1.567721e-03 1.562941e-03 1.562941e-03 1.555261e-03 1.555261e-03 1.555261e-03 1.555261e-03 1.550824e-03 1.550824e-03 1.550824e-03 1.550824e-03 1.550824e-03 1.550824e-03 1.550824e-03 1.549506e-03 1.549506e-03 1.543610e-03 1.543610e-03 1.543610e-03 1.543610e-03 1.543610e-03 
1.216108e+05 9.684413e+03 3.822817e-01 3.822817e-01 3.822817e-01 3.085920e-01 2.996175e-01 2.996175e-01 2.995645e-01 2.995645e-01 2.987230e-01 2.986298e-01 2.986298e-01 2.959175e-01 2.278258e-01 2.278258e-01 2.278258e-01 2.275942e-01 2.275942e-01 2.275942e-01 2.275942e-01 2.233558e-01 2.233558e-01 2.233558e-01 2.233558e-01 2.233558e-01 2.233558e-01 2.233558e-01 2.233558e-01 2.233558e-01 2.233496e-01 2.233496e-01 2.233496e-01 2.233496e-01 2.232755e-01 2.229300e-01 2.229300e-01 2.229300e-01 2.229300e-01 2.229300e-01 2.229300e-01 2.229300e-01 2.229300e-01 2.228752e-01 2.228752e-01 2.228653e-01 2.228653e-01 2.228616e-01 2.228616e-01 2.228616e-01 2.228616e-01 2.228616e-01 2.228616e-01 2.228615e-01 2.228615e-01 2.228615e-01 2.228615e-01 2.228615e-01 2.228615e-01 2.228615e-01 2.228615e-01 2.228615e-01 2.228615e-01 2.228615e-01 2.228615e-01 2.228614e-01 2.228614e-01 2.228614e-01 2.228614e-01 2.228614e-01 2.228614e-01 2.228614e-01 2.228614e-01 2.228614e-01 2.228614e-01 2.228614e-01 2.228614e-01 2.228614e-01 2.228614e-01 2.228614e-01 2.228614e-01 2.228614e-01 2.228614e-01 2.228614e-01 2.228614e-01 2.228614e-01 2.228614e-01 2.228614e-01 2.228614e-01 2.228614e-01 2.228614e-01 2.228614e-01 2.228614e-01 2.228614e-01 2.228614e-01 2.228614e-01 2.228614e-01 2.228614e-01 2.228614e-01 2.228614e-01 2.228614e-01 2.228614e-01 2.228614e-01 2.228614e-01 2.228614e-01 2.228614e-01 2.228614e-01 2.228614e-01 2.228614e-01 2.228614e-01 2.228614e-01 2.228614e-01 2.228614e-01 2.228614e-01 2.228614e-01 2.228614e-01 2.228614e-01 2.228614e-01 2.228614e-01 2.228614e-01 2.228614e-01 2.228614e-01 2.228614e-01 2.228614e-01 2.228614e-01 2.228614e-01 2.228614e-01 2.228614e-01 2.228614e-01 2.228614e-01 2.228614e-01 2.228614e-01 2.228614e-01 2.228614e-01 2.228614e-01 2.228614e-01 2.228614e-01 2.228614e-01 2.228614e-01 2.228614e-01 2.228614e-01 2.228614e-01 2.228614e-01 2.228614e-01 2.228614e-01 2.228614e-01 2.228614e-01 2.228614e-01 2.228614e-01 2.228614e-01 2.228614e-01 2.228614e-01 2.228614e-01 2.228614e-01 2.228614e-01 2.228614e-01 2.228614e-01 2.228614e-01 2.228614e-01 2.228614e-01 2.228614e-01 2.228614e-01 2.228614e-01 2.228614e-01 2.228614e-01 2.228614e-01 2.228614e-01 2.228614e-01 2.228614e-01 2.228614e-01 2.228614e-01 2.228614e-01 2.228614e-01 2.228614e-01 2.228614e-01 2.228614e-01 2.228614e-01 2.228614e-01 2.228614e-01 2.228614e-01 2.228614e-01 2.228614e-01 2.228614e-01 2.228614e-01 2.228614e-01 2.228614e-01 2.228614e-01 2.228614e-01 2.228614e-01 2.228614e-01 2.228614e-01 2.228614e-01 2.228614e-01 2.228614e-01 2.228614e-01 2.228614e-01 2.228614e-01 2.228614e-01 2.228614e-01 2.228614e-01 2.228614e-01 2.228614e-01 2.228614e-01 2.228614e-01 2.228614e-01 2.228614e-01 2.228614e-01 2.228614e-01 2.228614e-01 2.228614e-01 2.228614e-01 2.228614e-01 2.228614e-01 2.228614e-01 2.228614e-01 2.228614e-01 2.228614e-01 2.228614e-01 2.228614e-01 2.228614e-01 2.228614e-01 2.228614e-01 2.228614e-01 2.228614e-01 2.228614e-01 2.228614e-01 2.228614e-01 2.228614e-01 2.228614e-01 2.228614e-01 2.228614e-01 2.228614e-01 2.228614e-01 2.228614e-01 2.228614e-01 2.228614e-01 2.228614e-01 2.228614e-01 2.228614e-01 2.228614e-01 2.228614e-01 2.228614e-01 2.228614e-01 2.228614e-01 2.228614e-01 2.228614e-01 2.228614e-01 2.228614e-01 2.228614e-01 2.228614e-01 2.228614e-01 2.228614e-01 2.228614e-01 2.228614e-01 2.228614e-01 2.228614e-01 2.228614e-01 2.228614e-01 2.228614e-01 2.228614e-01 2.228614e-01 2.228614e-01 2.228614e-01 2.228614e-01 2.228614e-01 2.228614e-01 2.228614e-01 2.228614e-01 2.228614e-01 2.228614e-01 2.228614e-01 2.228614e-01 2.228614e-01 2.228614e-01 2.228614e-01 2.228614e-01 2.228614e-01 2.228614e-01 2.228614e-01 2.228614e-01 2.228614e-01 2.228614e-01 2.228614e-01 2.228614e-01 2.228614e-01 2.228614e-01 2.228614e-01 2.228614e-01 2.228614e-01 2.228614e-01 2.228614e-01 2.228614e-01 2.228614e-01 2.228614e-01 2.228614e-01 2.228614e-01 2.228614e-01 2.228614e-01 2.228614e-01 2.228614e-01 2.228614e-01 2.228614e-01 2.228614e-01 2.228614e-01 2.228614e-01 2.228614e-01 2.228614e-01 2.228614e-01 2.228614e-01 2.228614e-01 2.228614e-01 2.228614e-01 2.228614e-01 2.228614e-01 2.228614e-01 2.228614e-01 2.228614e-01 2.228614e-01 2.228614e-01 2.228614e-01 2.228614e-01 2.228614e-01 2.228614e-01 2.228614e-01 2.228614e-01 2.228614e-01 2.228614e-01 2.228614e-01 2.228614e-01 2.228614e-01 2.228614e-01 2.228614e-01 2.228614e-01 2.228614e-01 2.228614e-01 2.228614e-01 2.228614e-01 2.228614e-01 2.228614e-01 2.228614e-01 2.228614e-01 2.228614e-01 2.228614e-01 2.228614e-01 2.228614e-01 2.228614e-01 2.228614e-01 2.228614e-01 2.228614e-01 2.228614e-01 2.228614e-01 2.228614e-01 2.228614e-01 2.228614e-01 2.228614e-01 2.228614e-01 2.228614e-01 2.228614e-01 2.228614e-01 2.228614e-01 2.228614e-01 2.228614e-01 2.228614e-01 2.228614e-01 2.228614e-01 2.228614e-01 2.228614e-01 2.228614e-01 2.228614e-01 2.228614e-01 2.228614e-01 2.228614e-01 2.228614e-01 2.228614e-01 2.228614e-01 2.228614e-01 2.228614e-01 2.228614e-01 2.228614e-01 2.228614e-01 2.228614e-01 2.228614e-01 2.228614e-01 2.228614e-01 2.228614e-01 2.228614e-01 2.228614e-01 2.228614e-01 2.228614e-01 2.228614e-01 2.228614e-01 2.228614e-01 2.228614e-01 2.228614e-01 2.228614e-01 2.228614e-01 2.228614e-01 2.228614e-01 2.228614e-01 2.228614e-01 2.228614e-01 2.228614e-01 2.228614e-01 2.228614e-01 2.228614e-01 2.228614e-01 2.228614e-01 2.228614e-01 2.228614e-01 2.228614e-01 2.228614e-01 2.228614e-01 2.228614e-01 2.228614e-01 2.228614e-01 2.228614e-01 2.228614e-01 2.228614e-01 2.228614e-01 2.228614e-01 2.228614e-01 2.228614e-01 2.228614e-01 2.228614e-01 2.228614e-01 2.228614e-01 2.228614e-01 2.228614e-01 2.228614e-01 2.228614e-01 2.228614e-01 2.228614e-01 2.228614e-01 2.228614e-01 2.228614e-01 2.228614e-01 2.228614e-01 2.228614e-01 2.228614e-01 2.228614e-01 2.228614e-01 2.228614e-01 2.228614e-01 2.228614e-01 2.228614e-01 2.228614e-01 2.228614e-01 2.228614e-01 2.228614e-01 2.228614e-01 2.228614e-01 2.228614e-01 2.228614e-01 2.228614e-01 2.228614e-01 2.228614e-01 2.228614e-01 2.228614e-01 2.228614e-01 2.228614e-01 2.228614e-01 2.228614e-01 2.228614e-01 2.228614e-01 2.228614e-01 2.228614e-01 2.228614e-01 2.228614e-01 2.228614e-01 2.228614e-01 2.228614e-01 2.228614e-01 2.228614e-01 2.228614e-01 2.228614e-01 2.228614e-01 2.228614e-01 2.228614e-01 2.228614e-01 2.228614e-01 2.228614e-01 2.228614e-01 2.228614e-01 2.228614e-01 2.228614e-01 2.228614e-01 2.228614e-01 2.228614e-01 2.228614e-01 2.228614e-01 2.228614e-01 2.228614e-01 2.228614e-01 2.228614e-01 2.228614e-01 2.228614e-01 2.228614e-01 2.228614e-01 2.228614e-01 2.228614e-01 2.228614e-01 2.228614e-01 2.228614e-01 2.228614e-01 2.228614e-01 2.228614e-01 2.228614e-01 2.228614e-01 2.228614e-01 2.228614e-01 2.228614e-01 2.228614e-01 2.228614e-01 2.228614e-01 2.228614e-01 2.228614e-01 2.228614e-01 2.228614e-01 2.228614e-01 2.228614e-01 2.228614e-01 2.228614e-01 2.228614e-01 2.228614e-01 2.228614e-01 2.228614e-01 2.228614e-01 2.228614e-01 2.228614e-01 2.228614e-01 2.228614e-01 2.228614e-01 2.228614e-01 2.228614e-01 2.228614e-01 2.228614e-01 2.228614e-01 2.228614e-01 2.228614e-01 2.228614e-01 2.228614e-01 2.228614e-01 2.228614e-01 2.228614e-01 2.228614e-01 2.228614e-01 2.228614e-01 2.228614e-01 2.228614e-01 2.228614e-01 2.228614e-01 2.228614e-01 2.228614e-01 2.228614e-01 2.228614e-01 2.228614e-01 2.228614e-01 2.228614e-01 2.228614e-01 2.228614e-01 2.228614e-01 2.228614e-01 2.228614e-01 2.228614e-01 2.228614e-01 2.228614e-01 2.228614e-01 2.228614e-01 2.228614e-01 2.228614e-01 2.228614e-01 2.228614e-01 2.228614e-01 2.228614e-01 2.228614e-01 2.228614e-01 2.228614e-01 2.228614e-01 2.228614e-01 2.228614e-01 2.228614e-01 2.228614e-01 2.228614e-01 2.228614e-01 2.228614e-01 2.228614e-01 2.228614e-01 2.228614e-01 2.228614e-01 2.228614e-01 2.228614e-01 2.228614e-01 2.228614e-01 2.228614e-01 2.228614e-01 2.228614e-01 2.228614e-01 2.228614e-01 2.228614e-01 2.228614e-01 2.228614e-01 2.228614e-01 2.228614e-01 2.228614e-01 2.228614e-01 2.228614e-01 2.228614e-01 2.228614e-01 2.228614e-01 2.228614e-01 2.228614e-01 2.228614e-01 2.228614e-01 2.228614e-01 2.228614e-01 2.228614e-01 2.228614e-01 2.228614e-01 2.228614e-01 2.228614e-01 2.228614e-01 2.228614e-01 2.228614e-01 2.228614e-01 2.228614e-01 2.228614e-01 2.228614e-01 2.228614e-01 2.228614e-01 2.228614e-01 2.228614e-01 2.228614e-01 2.228614e-01 2.228614e-01 2.228614e-01 2.228614e-01 2.228614e-01 2.228614e-01 2.228614e-01 2.228614e-01 2.228614e-01 2.228614e-01 2.228614e-01 2.228614e-01 2.228614e-01 2.228614e-01 2.228614e-01 2.228614e-01 2.228614e-01 2.228614e-01 2.228614e-01 2.228614e-01 2.228614e-01 2.228614e-01 2.228614e-01 2.228614e-01 2.228614e-01 2.228614e-01 2.228614e-01 2.228614e-01 2.228614e-01 2.228614e-01 2.228614e-01 2.228614e-01 2.228614e-01 2.228614e-01 2.228614e-01 2.228614e-01 2.228614e-01 2.228614e-01 2.228614e-01 2.228614e-01 2.228614e-01 2.228614e-01 2.228614e-01 2.228614e-01 2.228614e-01 2.228614e-01 2.228614e-01 2.228614e-01 2.228614e-01 2.228614e-01 2.228614e-01 2.228614e-01 2.228614e-01 2.228614e-01 2.228614e-01 2.228614e-01 2.228614e-01 2.228614e-01 2.228614e-01 2.228614e-01 2.228614e-01 2.228614e-01 2.228614e-01 2.228614e-01 2.228614e-01 2.228614e-01 2.228614e-01 2.228614e-01 2.228614e-01 2.228614e-01 2.228614e-01 2.228614e-01 2.228614e-01 2.228614e-01 2.228614e-01 2.228614e-01 2.228614e-01 2.228614e-01 2.228614e-01 2.228614e-01 2.228614e-01 2.228614e-01 2.228614e-01 2.228614e-01 2.228614e-01 2.228614e-01 2.228614e-01 2.228614e-01 2.228614e-01 2.228614e-01 2.228614e-01 2.228614e-01 2.228614e-01 2.228614e-01 2.228614e-01 2.228614e-01 2.228614e-01 2.228614e-01 2.228614e-01 2.228614e-01 2.228614e-01 2.228614e-01 2.228614e-01 2.228614e-01 2.228614e-01 2.228614e-01 2.228614e-01 2.228614e-01 2.228614e-01 2.228614e-01 2.228614e-01 2.228614e-01 2.228614e-01 2.228614e-01 2.228614e-01 2.228614e-01 2.228614e-01 2.228614e-01 2.228614e-01 2.228614e-01 2.228614e-01 2.228614e-01 2.228614e-01 2.228614e-01 2.228614e-01 2.228614e-01 2.228614e-01 2.228614e-01 2.228614e-01 2.228614e-01 2.228614e-01 2.228614e-01 2.228614e-01 2.228614e-01 2.228614e-01 2.228614e-01 2.228614e-01 2.228614e-01 2.228614e-01 2.228614e-01 2.228614e-01 2.228614e-01 2.228614e-01 2.228614e-01 2.228614e-01 2.228614e-01 2.228614e-01 2.228614e-01 2.228614e-01 2.228614e-01 2.228614e-01 2.228614e-01 2.228614e-01 2.228614e-01 2.228614e-01 2.228614e-01 2.228614e-01 2.228614e-01 2.228614e-01 2.228614e-01 2.228614e-01 2.228614e-01 2.228614e-01 2.228614e-01 2.228614e-01 2.228614e-01 2.228614e-01 2.228614e-01 2.228614e-01 2.228614e-01 2.228614e-01 2.228614e-01 2.228614e-01 2.228614e-01 2.228614e-01 2.228614e-01 2.228614e-01 2.228614e-01 2.228614e-01 2.228614e-01 2.228614e-01 2.228614e-01 2.228614e-01 2.228614e-01 2.228614e-01 2.228614e-01 2.228614e-01 2.228614e-01 2.228614e-01 2.228614e-01 2.228614e-01 2.228614e-01 2.228614e-01 2.228614e-01 2.228614e-01 2.228614e-01 2.228614e-01 2.228614e-01 2.228614e-01 2.228614e-01 2.228614e-01 2.228614e-01 2.228614e-01 2.228614e-01 2.228614e-01 2.228614e-01 2.228614e-01 2.228614e-01 2.228614e-01 2.228614e-01 2.228614e-01 2.228614e-01 2.228614e-01 2.228614e-01 2.228614e-01 2.228614e-01 2.228614e-01 2.228614e-01 2.228614e-01 2.228614e-01 2.228614e-01 2.228614e-01 2.228614e-01 2.228614e-01 2.228614e-01 2.228614e-01 2.228614e-01 2.228614e-01 2.228614e-01 2.228614e-01 2.228614e-01 2.228614e-01 2.228614e-01 2.228614e-01 2.228614e-01 2.228614e-01 2.228614e-01 2.228614e-01 2.228614e-01 2.228614e-01 2.228614e-01 2.228614e-01 2.228614e-01 2.228614e-01 2.228614e-01 2.228614e-01 2.228614e-01 2.228614e-01 2.228614e-01 2.228614e-01 2.228614e-01 2.228614e-01 2.228614e-01 2.228614e-01 2.228614e-01 2.228614e-01 2.228614e-01 2.228614e-01 2.228614e-01 2.228614e-01 2.228614e-01 2.228614e-01 2.228614e-01 2.228614e-01 2.228614e-01 2.228614e-01 2.228614e-01 2.228614e-01 2.228614e-01 2.228614e-01 2.228614e-01 2.228614e-01 2.228614e-01 2.228614e-01 2.228614e-01 2.228614e-01 2.228614e-01 2.228614e-01 2.228614e-01 2.228614e-01 2.228614e-01 2.228614e-01 2.228614e-01 2.228614e-01 2.228614e-01 2.228614e-01 2.228614e-01 2.228614e-01 2.228614e-01 2.228614e-01 2.228614e-01 2.228614e-01 2.228614e-01 2.228614e-01 2.228614e-01 2.228614e-01 2.228614e-01 2.228614e-01 2.228614e-01 2.228614e-01 2.228614e-01 2.228614e-01 2.228614e-01 2.228614e-01 2.228614e-01 2.228614e-01 2.228614e-01 2.228614e-01 2.228614e-01 2.228614e-01 2.228614e-01 2.228614e-01 2.228614e-01 2.228614e-01 2.228614e-01 2.228614e-01 2.228614e-01 2.228614e-01 2.228614e-01 2.228614e-01 2.228614e-01 2.228614e-01 2.228614e-01 2.228614e-01 2.228614e-01 2.228614e-01 2.228614e-01 2.228614e-01 2.228614e-01 2.228614e-01 2.228614e-01 2.228614e-01 2.228614e-01 2.228614e-01 2.228614e-01 2.228614e-01 2.228614e-01 2.228614e-01 2.228614e-01 2.228614e-01 2.228614e-01 2.228614e-01 2.228614e-01 2.228614e-01 2.228614e-01 2.228614e-01 2.228614e-01 2.228614e-01 2.228614e-01 2.228614e-01 2.228614e-01 2.228614e-01 2.228614e-01 2.228614e-01 2.228614e-01 2.228614e-01 2.228614e-01 2.228614e-01 2.228614e-01 2.228614e-01 2.228614e-01 2.228614e-01 2.228614e-01 2.228614e-01 2.228614e-01 2.228614e-01 2.228614e-01 2.228614e-01 
4.569389e+05 1.725258e+05 4.118201e+04 3.194118e+04 3.194118e+04 3.112873e+04 2.525640e+04 2.186907e+04 1.996079e+04 1.505679e+04 4.431313e+03 3.198142e-01 3.091754e-01 3.005887e-01 3.005887e-01 2.991092e-01 2.991092e-01 2.986671e-01 2.986478e-01 2.986478e-01 2.983079e-01 2.734806e-01 2.662126e-01 2.662126e-01 2.662126e-01 2.662126e-01 2.662126e-01 2.662126e-01 2.660502e-01 2.660502e-01 2.631808e-01 2.600631e-01 2.474231e-01 2.434780e-01 2.392220e-01 2.392220e-01 2.266334e-01 2.266334e-01 2.266334e-01 2.266334e-01 2.264281e-01 2.264281e-01 2.264281e-01 2.250819e-01 2.239714e-01 2.239714e-01 2.239714e-01 2.239714e-01 2.239714e-01 2.239714e-01 2.238259e-01 2.231364e-01 2.231364e-01 2.231364e-01 2.229755e-01 2.228711e-01 2.228711e-01 2.228711e-01 2.228711e-01 2.228711e-01 2.228643e-01 2.228632e-01 2.228632e-01 2.228632e-01 2.228632e-01 2.228632e-01 2.228632e-01 2.228632e-01 2.228632e-01 2.228629e-01 2.228614e-01 2.228614e-01 2.228614e-01 2.228614e-01 2.228614e-01 2.228614e-01 2.228614e-01 2.228614e-01 2.228614e-01 2.228614e-01 2.228614e-01 2.228614e-01 2.228614e-01 2.228614e-01 2.228614e-01 2.228614e-01 2.228614e-01 2.228614e-01 2.228614e-01 2.228614e-01 2.228614e-01 2.228614e-01 2.228614e-01 2.228614e-01 2.228614e-01 2.228614e-01 2.228614e-01 2.228614e-01 2.228614e-01 2.228614e-01 2.228614e-01 2.228614e-01 2.228614e-01 2.228614e-01 2.228614e-01 2.228614e-01 2.228614e-01 2.228614e-01 2.228614e-01 2.228614e-01 2.228614e-01 2.228614e-01 2.228614e-01 2.228614e-01 2.228614e-01 2.228614e-01 2.228614e-01 2.228614e-01 2.228614e-01 2.228614e-01 2.228614e-01 2.228614e-01 2.228614e-01 2.228614e-01 2.228614e-01 2.228614e-01 2.228614e-01 2.228614e-01 2.228614e-01 2.228614e-01 2.228614e-01 2.228614e-01 2.228614e-01 2.228614e-01 2.228614e-01 2.228614e-01 2.228614e-01 2.228614e-01 2.228614e-01 2.228614e-01 2.228614e-01 2.228614e-01 2.228614e-01 2.228614e-01 2.228614e-01 2.228614e-01 2.228614e-01 2.228614e-01 2.228614e-01 2.228614e-01 2.228614e-01 2.228614e-01 2.228614e-01 2.228614e-01 2.228614e-01 2.228614e-01 2.228614e-01 2.228614e-01 2.228614e-01 2.228614e-01 2.228614e-01 2.228614e-01 2.228614e-01 2.228614e-01 2.228614e-01 2.228614e-01 2.228614e-01 2.228614e-01 2.228614e-01 2.228614e-01 2.228614e-01 2.228614e-01 2.228614e-01 2.228614e-01 2.228614e-01 2.228614e-01 2.228614e-01 2.228614e-01 2.228614e-01 2.228614e-01 2.228614e-01 2.228614e-01 2.228614e-01 2.228614e-01 2.228614e-01 2.228614e-01 2.228614e-01 2.228614e-01 2.228614e-01 2.228614e-01 2.228614e-01 2.228614e-01 2.228614e-01 2.228614e-01 2.228614e-01 2.228614e-01 2.228614e-01 2.228614e-01 2.228614e-01 2.228614e-01 2.228614e-01 2.228614e-01 2.228614e-01 2.228614e-01 2.228614e-01 2.228614e-01 2.228614e-01 2.228614e-01 2.228614e-01 2.228614e-01 2.228614e-01 2.228614e-01 2.228614e-01 2.228614e-01 2.228614e-01 2.228614e-01 2.228614e-01 2.228614e-01 2.228614e-01 2.228614e-01 2.228614e-01 2.228614e-01 2.228614e-01 2.228614e-01 2.228614e-01 2.228614e-01 2.228614e-01 2.228614e-01 2.228614e-01 2.228614e-01 2.228614e-01 2.228614e-01 2.228614e-01 2.228614e-01 2.228614e-01 2.228614e-01 2.228614e-01 2.228614e-01 2.228614e-01 2.228614e-01 2.228614e-01 2.228614e-01 2.228614e-01 2.228614e-01 2.228614e-01 2.228614e-01 2.228614e-01 2.228614e-01 2.228614e-01 2.228614e-01 2.228614e-01 2.228614e-01 2.228614e-01 2.228614e-01 2.228614e-01 2.228614e-01 2.228614e-01 2.228614e-01 2.228614e-01 2.228614e-01 2.228614e-01 2.228614e-01 2.228614e-01 2.228614e-01 2.228614e-01 2.228614e-01 2.228614e-01 2.228614e-01 2.228614e-01 2.228614e-01 2.228614e-01 2.228614e-01 2.228614e-01 2.228614e-01 2.228614e-01 2.228614e-01 2.228614e-01 2.228614e-01 2.228614e-01 2.228614e-01 2.228614e-01 2.228614e-01 2.228614e-01 2.228614e-01 2.228614e-01 2.228614e-01 2.228614e-01 2.228614e-01 2.228614e-01 2.228614e-01 2.228614e-01 2.228614e-01 2.228614e-01 2.228614e-01 2.228614e-01 2.228614e-01 2.228614e-01 2.228614e-01 2.228614e-01 2.228614e-01 2.228614e-01 2.228614e-01 2.228614e-01 2.228614e-01 2.228614e-01 2.228614e-01 2.228614e-01 2.228614e-01 2.228614e-01 2.228614e-01 2.228614e-01 2.228614e-01 2.228614e-01 2.228614e-01 2.228614e-01 2.228614e-01 2.228614e-01 2.228614e-01 2.228614e-01 2.228614e-01 2.228614e-01 2.228614e-01 2.228614e-01 2.228614e-01 2.228614e-01 2.228614e-01 2.228614e-01 2.228614e-01 2.228614e-01 2.228614e-01 2.228614e-01 2.228614e-01 2.228614e-01 2.228614e-01 2.228614e-01 2.228614e-01 2.228614e-01 2.228614e-01 2.228614e-01 2.228614e-01 2.228614e-01 2.228614e-01 2.228614e-01 2.228614e-01 2.228614e-01 2.228614e-01 2.228614e-01 2.228614e-01 2.228614e-01 2.228614e-01 2.228614e-01 2.228614e-01 2.228614e-01 2.228614e-01 2.228614e-01 2.228614e-01 2.228614e-01 2.228614e-01 2.228614e-01 2.228614e-01 2.228614e-01 2.228614e-01 2.228614e-01 2.228614e-01 2.228614e-01 2.228614e-01 2.228614e-01 2.228614e-01 2.228614e-01 2.228614e-01 2.228614e-01 2.228614e-01 2.228614e-01 2.228614e-01 2.228614e-01 2.228614e-01 2.228614e-01 2.228614e-01 2.228614e-01 2.228614e-01 2.228614e-01 2.228614e-01 2.228614e-01 2.228614e-01 2.228614e-01 2.228614e-01 2.228614e-01 2.228614e-01 2.228614e-01 2.228614e-01 2.228614e-01 2.228614e-01 2.228614e-01 2.228614e-01 2.228614e-01 2.228614e-01 2.228614e-01 2.228614e-01 2.228614e-01 2.228614e-01 2.228614e-01 2.228614e-01 2.228614e-01 2.228614e-01 2.228614e-01 2.228614e-01 2.228614e-01 2.228614e-01 2.228614e-01 2.228614e-01 2.228614e-01 2.228614e-01 2.228614e-01 2.228614e-01 2.228614e-01 2.228614e-01 2.228614e-01 2.228614e-01 2.228614e-01 2.228614e-01 2.228614e-01 2.228614e-01 2.228614e-01 2.228614e-01 2.228614e-01 2.228614e-01 2.228614e-01 2.228614e-01 2.228614e-01 2.228614e-01 2.228614e-01 2.228614e-01 2.228614e-01 2.228614e-01 2.228614e-01 2.228614e-01 2.228614e-01 2.228614e-01 2.228614e-01 2.228614e-01 2.228614e-01 2.228614e-01 2.228614e-01 2.228614e-01 2.228614e-01 2.228614e-01 2.228614e-01 2.228614e-01 2.228614e-01 2.228614e-01 2.228614e-01 2.228614e-01 2.228614e-01 2.228614e-01 2.228614e-01 2.228614e-01 2.228614e-01 2.228614e-01 2.228614e-01 2.228614e-01 2.228614e-01 2.228614e-01 2.228614e-01 2.228614e-01 2.228614e-01 2.228614e-01 2.228614e-01 2.228614e-01 2.228614e-01 2.228614e-01 2.228614e-01 2.228614e-01 2.228614e-01 2.228614e-01 2.228614e-01 2.228614e-01 2.228614e-01 2.228614e-01 2.228614e-01 2.228614e-01 2.228614e-01 2.228614e-01 2.228614e-01 2.228614e-01 2.228614e-01 2.228614e-01 2.228614e-01 2.228614e-01 2.228614e-01 2.228614e-01 2.228614e-01 2.228614e-01 2.228614e-01 2.228614e-01 2.228614e-01 2.228614e-01 2.228614e-01 2.228614e-01 2.228614e-01 2.228614e-01 2.228614e-01 2.228614e-01 2.228614e-01 2.228614e-01 2.228614e-01 2.228614e-01 2.228614e-01 2.228614e-01 2.228614e-01 2.228614e-01 2.228614e-01 2.228614e-01 2.228614e-01 2.228614e-01 2.228614e-01 2.228614e-01 2.228614e-01 2.228614e-01 2.228614e-01 2.228614e-01 2.228614e-01 2.228614e-01 2.228614e-01 2.228614e-01 2.228614e-01 2.228614e-01 2.228614e-01 2.228614e-01 2.228614e-01 2.228614e-01 2.228614e-01 2.228614e-01 2.228614e-01 2.228614e-01 2.228614e-01 2.228614e-01 2.228614e-01 2.228614e-01 2.228614e-01 2.228614e-01 2.228614e-01 2.228614e-01 2.228614e-01 2.228614e-01 2.228614e-01 2.228614e-01 2.228614e-01 2.228614e-01 2.228614e-01 2.228614e-01 2.228614e-01 2.228614e-01 2.228614e-01 2.228614e-01 2.228614e-01 2.228614e-01 2.228614e-01 2.228614e-01 2.228614e-01 2.228614e-01 2.228614e-01 2.228614e-01 2.228614e-01 2.228614e-01 2.228614e-01 2.228614e-01 2.228614e-01 2.228614e-01 2.228614e-01 2.228614e-01 2.228614e-01 2.228614e-01 2.228614e-01 2.228614e-01 2.228614e-01 2.228614e-01 2.228614e-01 2.228614e-01 2.228614e-01 2.228614e-01 2.228614e-01 2.228614e-01 2.228614e-01 2.228614e-01 2.228614e-01 2.228614e-01 2.228614e-01 2.228614e-01 2.228614e-01 2.228614e-01 2.228614e-01 2.228614e-01 2.228614e-01 2.228614e-01 2.228614e-01 2.228614e-01 2.228614e-01 2.228614e-01 2.228614e-01 2.228614e-01 2.228614e-01 2.228614e-01 2.228614e-01 2.228614e-01 2.228614e-01 2.228614e-01 2.228614e-01 2.228614e-01 2.228614e-01 2.228614e-01 2.228614e-01 2.228614e-01 2.228614e-01 2.228614e-01 2.228614e-01 2.228614e-01 2.228614e-01 2.228614e-01 2.228614e-01 2.228614e-01 2.228614e-01 2.228614e-01 2.228614e-01 2.228614e-01 2.228614e-01 2.228614e-01 2.228614e-01 2.228614e-01 2.228614e-01 2.228614e-01 2.228614e-01 2.228614e-01 2.228614e-01 2.228614e-01 2.228614e-01 2.228614e-01 2.228614e-01 2.228614e-01 2.228614e-01 2.228614e-01 2.228614e-01 2.228614e-01 2.228614e-01 2.228614e-01 2.228614e-01 2.228614e-01 2.228614e-01 2.228614e-01 2.228614e-01 2.228614e-01 2.228614e-01 2.228614e-01 2.228614e-01 2.228614e-01 2.228614e-01 2.228614e-01 2.228614e-01 2.228614e-01 2.228614e-01 2.228614e-01 2.228614e-01 2.228614e-01 2.228614e-01 2.228614e-01 2.228614e-01 2.228614e-01 2.228614e-01 2.228614e-01 2.228614e-01 2.228614e-01 2.228614e-01 2.228614e-01 2.228614e-01 2.228614e-01 2.228614e-01 2.228614e-01 2.228614e-01 2.228614e-01 2.228614e-01 2.228614e-01 2.228614e-01 2.228614e-01 2.228614e-01 2.228614e-01 2.228614e-01 2.228614e-01 2.228614e-01 2.228614e-01 2.228614e-01 2.228614e-01 2.228614e-01 2.228614e-01 2.228614e-01 2.228614e-01 2.228614e-01 2.228614e-01 2.228614e-01 2.228614e-01 2.228614e-01 2.228614e-01 2.228614e-01 2.228614e-01 2.228614e-01 2.228614e-01 2.228614e-01 2.228614e-01 2.228614e-01 2.228614e-01 2.228614e-01 2.228614e-01 2.228614e-01 2.228614e-01 2.228614e-01 2.228614e-01 2.228614e-01 2.228614e-01 2.228614e-01 2.228614e-01 2.228614e-01 2.228614e-01 2.228614e-01 2.228614e-01 2.228614e-01 2.228614e-01 2.228614e-01 2.228614e-01 2.228614e-01 2.228614e-01 2.228614e-01 2.228614e-01 2.228614e-01 2.228614e-01 2.228614e-01 2.228614e-01 2.228614e-01 2.228614e-01 2.228614e-01 2.228614e-01 2.228614e-01 2.228614e-01 2.228614e-01 2.228614e-01 2.228614e-01 2.228614e-01 2.228614e-01 2.228614e-01 2.228614e-01 2.228614e-01 2.228614e-01 2.228614e-01 2.228614e-01 2.228614e-01 2.228614e-01 2.228614e-01 2.228614e-01 2.228614e-01 2.228614e-01 2.228614e-01 2.228614e-01 2.228614e-01 2.228614e-01 2.228614e-01 2.228614e-01 2.228614e-01 2.228614e-01 2.228614e-01 2.228614e-01 2.228614e-01 2.228614e-01 2.228614e-01 2.228614e-01 2.228614e-01 2.228614e-01 2.228614e-01 2.228614e-01 2.228614e-01 2.228614e-01 2.228614e-01 2.228614e-01 2.228614e-01 2.228614e-01 2.228614e-01 2.228614e-01 2.228614e-01 2.228614e-01 2.228614e-01 2.228614e-01 2.228614e-01 2.228614e-01 2.228614e-01 2.228614e-01 2.228614e-01 2.228614e-01 2.228614e-01 2.228614e-01 2.228614e-01 2.228614e-01 2.228614e-01 2.228614e-01 2.228614e-01 2.228614e-01 2.228614e-01 2.228614e-01 2.228614e-01 2.228614e-01 2.228614e-01 2.228614e-01 2.228614e-01 2.228614e-01 2.228614e-01 2.228614e-01 2.228614e-01 2.228614e-01 2.228614e-01 2.228614e-01 2.228614e-01 2.228614e-01 2.228614e-01 2.228614e-01 2.228614e-01 2.228614e-01 2.228614e-01 2.228614e-01 2.228614e-01 2.228614e-01 2.228614e-01 2.228614e-01 2.228614e-01 2.228614e-01 2.228614e-01 2.228614e-01 2.228614e-01 2.228614e-01 2.228614e-01 2.228614e-01 2.228614e-01 2.228614e-01 2.228614e-01 2.228614e-01 2.228614e-01 2.228614e-01 2.228614e-01 2.228614e-01 2.228614e-01 2.228614e-01 2.228614e-01 2.228614e-01 2.228614e-01 2.228614e-01 2.228614e-01 2.228614e-01 2.228614e-01 2.228614e-01 2.228614e-01 2.228614e-01 2.228614e-01 2.228614e-01 2.228614e-01 2.228614e-01 2.228614e-01 2.228614e-01 2.228614e-01 2.228614e-01 2.228614e-01 2.228614e-01 2.228614e-01 2.228614e-01 2.228614e-01 2.228614e-01 2.228614e-01 2.228614e-01 2.228614e-01 2.228614e-01 2.228614e-01 2.228614e-01 2.228614e-01 2.228614e-01 2.228614e-01 2.228614e-01 2.228614e-01 2.228614e-01 2.228614e-01 2.228614e-01 2.228614e-01 2.228614e-01 2.228614e-01 2.228614e-01 2.228614e-01 2.228614e-01 2.228614e-01 2.228614e-01 2.228614e-01 2.228614e-01 2.228614e-01 2.228614e-01 2.228614e-01 2.228614e-01 2.228614e-01 2.228614e-01 2.228614e-01 2.228614e-01 2.228614e-01 2.228614e-01 2.228614e-01 2.228614e-01 2.228614e-01 2.228614e-01 2.228614e-01 2.228614e-01 2.228614e-01 2.228614e-01 2.228614e-01 2.228614e-01 2.228614e-01 2.228614e-01 2.228614e-01 2.228614e-01 2.228614e-01 2.228614e-01 2.228614e-01 2.228614e-01 2.228614e-01 2.228614e-01 2.228614e-01 2.228614e-01 2.228614e-01 2.228614e-01 2.228614e-01 2.228614e-01 2.228614e-01 2.228614e-01 2.228614e-01 2.228614e-01 2.228614e-01 2.228614e-01 2.228614e-01 2.228614e-01 2.228614e-01 2.228614e-01 2.228614e-01 2.228614e-01 2.228614e-01 2.228614e-01 2.228614e-01 2.228614e-01 2.228614e-01 2.228614e-01 2.228614e-01 2.228614e-01 2.228614e-01 2.228614e-01 2.228614e-01 2.228614e-01 2.228614e-01 2.228614e-01 2.228614e-01 2.228614e-01 2.228614e-01 2.228614e-01 2.228614e-01 2.228614e-01 2.228614e-01 2.228614e-01 2.228614e-01 2.228614e-01 2.228614e-01 2.228614e-01 2.228614e-01 2.228614e-01 2.228614e-01 2.228614e-01 2.228614e-01 2.228614e-01 2.228614e-01 2.228614e-01 2.228614e-01 2.228614e-01 2.228614e-01 2.228614e-01 2.228614e-01 2.228614e-01 2.228614e-01 2.228614e-01 2.228614e-01 2.228614e-01 2.228614e-01 2.228614e-01 2.228614e-01 2.228614e-01 2.228614e-01 2.228614e-01 2.228614e-01 2.228614e-01 2.228614e-01 2.228614e-01 2.228614e-01 2.228614e-01 2.228614e-01 2.228614e-01 2.228614e-01 
1.984740e+05 1.828718e+04 1.575986e+04 3.306622e-01 2.313415e-01 2.313415e-01 2.307673e-01 2.307673e-01 2.306866e-01 2.306866e-01 2.306866e-01 2.306866e-01 2.306402e-01 2.306402e-01 2.282232e-01 2.281782e-01 2.281782e-01 2.281782e-01 2.276217e-01 2.275849e-01 2.269057e-01 2.251693e-01 2.231370e-01 2.231370e-01 2.229822e-01 2.229329e-01 2.229247e-01 2.229190e-01 2.229190e-01 2.229190e-01 2.228975e-01 2.228975e-01 2.228975e-01 2.228934e-01 2.228934e-01 2.228934e-01 2.228679e-01 2.228679e-01 2.228671e-01 2.228617e-01 2.228617e-01 2.228617e-01 2.228617e-01 2.228617e-01 2.228617e-01 2.228616e-01 2.228616e-01 2.228616e-01 2.228616e-01 2.228616e-01 2.228616e-01 2.228614e-01 2.228614e-01 2.228614e-01 2.228614e-01 2.228614e-01 2.228614e-01 2.228614e-01 2.228614e-01 2.228614e-01 2.228614e-01 2.228614e-01 2.228614e-01 2.228614e-01 2.228614e-01 2.228614e-01 2.228614e-01 2.228614e-01 2.228614e-01 2.228614e-01 2.228614e-01 2.228614e-01 2.228614e-01 2.228614e-01 2.228614e-01 2.228614e-01 2.228614e-01 2.228614e-01 2.228614e-01 2.228614e-01 2.228614e-01 2.228614e-01 2.228614e-01 2.228614e-01 2.228614e-01 2.228614e-01 2.228614e-01 2.228614e-01 2.228614e-01 2.228614e-01 2.228614e-01 2.228614e-01 2.228614e-01 2.228614e-01 2.228614e-01 2.228614e-01 2.228614e-01 2.228614e-01 2.228614e-01 2.228614e-01 2.228614e-01 2.228614e-01 2.228614e-01 2.228614e-01 2.228614e-01 2.228614e-01 2.228614e-01 2.228614e-01 2.228614e-01 2.228614e-01 2.228614e-01 2.228614e-01 2.228614e-01 2.228614e-01 2.228614e-01 2.228614e-01 2.228614e-01 2.228614e-01 2.228614e-01 2.228614e-01 2.228614e-01 2.228614e-01 2.228614e-01 2.228614e-01 2.228614e-01 2.228614e-01 2.228614e-01 2.228614e-01 2.228614e-01 2.228614e-01 2.228614e-01 2.228614e-01 2.228614e-01 2.228614e-01 2.228614e-01 2.228614e-01 2.228614e-01 2.228614e-01 2.228614e-01 2.228614e-01 2.228614e-01 2.228614e-01 2.228614e-01 2.228614e-01 2.228614e-01 2.228614e-01 2.228614e-01 2.228614e-01 2.228614e-01 2.228614e-01 2.228614e-01 2.228614e-01 2.228614e-01 2.228614e-01 2.228614e-01 2.228614e-01 2.228614e-01 2.228614e-01 2.228614e-01 2.228614e-01 2.228614e-01 2.228614e-01 2.228614e-01 2.228614e-01 2.228614e-01 2.228614e-01 2.228614e-01 2.228614e-01 2.228614e-01 2.228614e-01 2.228614e-01 2.228614e-01 2.228614e-01 2.228614e-01 2.228614e-01 2.228614e-01 2.228614e-01 2.228614e-01 2.228614e-01 2.228614e-01 2.228614e-01 2.228614e-01 2.228614e-01 2.228614e-01 2.228614e-01 2.228614e-01 2.228614e-01 2.228614e-01 2.228614e-01 2.228614e-01 2.228614e-01 2.228614e-01 2.228614e-01 2.228614e-01 2.228614e-01 2.228614e-01 2.228614e-01 2.228614e-01 2.228614e-01 2.228614e-01 2.228614e-01 2.228614e-01 2.228614e-01 2.228614e-01 2.228614e-01 2.228614e-01 2.228614e-01 2.228614e-01 2.228614e-01 2.228614e-01 2.228614e-01 2.228614e-01 2.228614e-01 2.228614e-01 2.228614e-01 2.228614e-01 2.228614e-01 2.228614e-01 2.228614e-01 2.228614e-01 2.228614e-01 2.228614e-01 2.228614e-01 2.228614e-01 2.228614e-01 2.228614e-01 2.228614e-01 2.228614e-01 2.228614e-01 2.228614e-01 2.228614e-01 2.228614e-01 2.228614e-01 2.228614e-01 2.228614e-01 2.228614e-01 2.228614e-01 2.228614e-01 2.228614e-01 2.228614e-01 2.228614e-01 2.228614e-01 2.228614e-01 2.228614e-01 2.228614e-01 2.228614e-01 2.228614e-01 2.228614e-01 2.228614e-01 2.228614e-01 2.228614e-01 2.228614e-01 2.228614e-01 2.228614e-01 2.228614e-01 2.228614e-01 2.228614e-01 2.228614e-01 2.228614e-01 2.228614e-01 2.228614e-01 2.228614e-01 2.228614e-01 2.228614e-01 2.228614e-01 2.228614e-01 2.228614e-01 2.228614e-01 2.228614e-01 2.228614e-01 2.228614e-01 2.228614e-01 2.228614e-01 2.228614e-01 2.228614e-01 2.228614e-01 2.228614e-01 2.228614e-01 2.228614e-01 2.228614e-01 2.228614e-01 2.228614e-01 2.228614e-01 2.228614e-01 2.228614e-01 2.228614e-01 2.228614e-01 2.228614e-01 2.228614e-01 2.228614e-01 2.228614e-01 2.228614e-01 2.228614e-01 2.228614e-01 2.228614e-01 2.228614e-01 2.228614e-01 2.228614e-01 2.228614e-01 2.228614e-01 2.228614e-01 2.228614e-01 2.228614e-01 2.228614e-01 2.228614e-01 2.228614e-01 2.228614e-01 2.228614e-01 2.228614e-01 2.228614e-01 2.228614e-01 2.228614e-01 2.228614e-01 2.228614e-01 2.228614e-01 2.228614e-01 2.228614e-01 2.228614e-01 2.228614e-01 2.228614e-01 2.228614e-01 2.228614e-01 2.228614e-01 2.228614e-01 2.228614e-01 2.228614e-01 2.228614e-01 2.228614e-01 2.228614e-01 2.228614e-01 2.228614e-01 2.228614e-01 2.228614e-01 2.228614e-01 2.228614e-01 2.228614e-01 2.228614e-01 2.228614e-01 2.228614e-01 2.228614e-01 2.228614e-01 2.228614e-01 2.228614e-01 2.228614e-01 2.228614e-01 2.228614e-01 2.228614e-01 2.228614e-01 2.228614e-01 2.228614e-01 2.228614e-01 2.228614e-01 2.228614e-01 2.228614e-01 2.228614e-01 2.228614e-01 2.228614e-01 2.228614e-01 2.228614e-01 2.228614e-01 2.228614e-01 2.228614e-01 2.228614e-01 2.228614e-01 2.228614e-01 2.228614e-01 2.228614e-01 2.228614e-01 2.228614e-01 2.228614e-01 2.228614e-01 2.228614e-01 2.228614e-01 2.228614e-01 2.228614e-01 2.228614e-01 2.228614e-01 2.228614e-01 2.228614e-01 2.228614e-01 2.228614e-01 2.228614e-01 2.228614e-01 2.228614e-01 2.228614e-01 2.228614e-01 2.228614e-01 2.228614e-01 2.228614e-01 2.228614e-01 2.228614e-01 2.228614e-01 2.228614e-01 2.228614e-01 2.228614e-01 2.228614e-01 2.228614e-01 2.228614e-01 2.228614e-01 2.228614e-01 2.228614e-01 2.228614e-01 2.228614e-01 2.228614e-01 2.228614e-01 2.228614e-01 2.228614e-01 2.228614e-01 2.228614e-01 2.228614e-01 2.228614e-01 2.228614e-01 2.228614e-01 2.228614e-01 2.228614e-01 2.228614e-01 2.228614e-01 2.228614e-01 2.228614e-01 2.228614e-01 2.228614e-01 2.228614e-01 2.228614e-01 2.228614e-01 2.228614e-01 2.228614e-01 2.228614e-01 2.228614e-01 2.228614e-01 2.228614e-01 2.228614e-01 2.228614e-01 2.228614e-01 2.228614e-01 2.228614e-01 2.228614e-01 2.228614e-01 2.228614e-01 2.228614e-01 2.228614e-01 2.228614e-01 2.228614e-01 2.228614e-01 2.228614e-01 2.228614e-01 2.228614e-01 2.228614e-01 2.228614e-01 2.228614e-01 2.228614e-01 2.228614e-01 2.228614e-01 2.228614e-01 2.228614e-01 2.228614e-01 2.228614e-01 2.228614e-01 2.228614e-01 2.228614e-01 2.228614e-01 2.228614e-01 2.228614e-01 2.228614e-01 2.228614e-01 2.228614e-01 2.228614e-01 2.228614e-01 2.228614e-01 2.228614e-01 2.228614e-01 2.228614e-01 2.228614e-01 2.228614e-01 2.228614e-01 2.228614e-01 2.228614e-01 2.228614e-01 2.228614e-01 2.228614e-01 2.228614e-01 2.228614e-01 2.228614e-01 2.228614e-01 2.228614e-01 2.228614e-01 2.228614e-01 2.228614e-01 2.228614e-01 2.228614e-01 2.228614e-01 2.228614e-01 2.228614e-01 2.228614e-01 2.228614e-01 2.228614e-01 2.228614e-01 2.228614e-01 2.228614e-01 2.228614e-01 2.228614e-01 2.228614e-01 2.228614e-01 2.228614e-01 2.228614e-01 2.228614e-01 2.228614e-01 2.228614e-01 2.228614e-01 2.228614e-01 2.228614e-01 2.228614e-01 2.228614e-01 2.228614e-01 2.228614e-01 2.228614e-01 2.228614e-01 2.228614e-01 2.228614e-01 2.228614e-01 2.228614e-01 2.228614e-01 2.228614e-01 2.228614e-01 2.228614e-01 2.228614e-01 2.228614e-01 2.228614e-01 2.228614e-01 2.228614e-01 2.228614e-01 2.228614e-01 2.228614e-01 2.228614e-01 2.228614e-01 2.228614e-01 2.228614e-01 2.228614e-01 2.228614e-01 2.228614e-01 2.228614e-01 2.228614e-01 2.228614e-01 2.228614e-01 2.228614e-01 2.228614e-01 2.228614e-01 2.228614e-01 2.228614e-01 2.228614e-01 2.228614e-01 2.228614e-01 2.228614e-01 2.228614e-01 2.228614e-01 2.228614e-01 2.228614e-01 2.228614e-01 2.228614e-01 2.228614e-01 2.228614e-01 2.228614e-01 2.228614e-01 2.228614e-01 2.228614e-01 2.228614e-01 2.228614e-01 2.228614e-01 2.228614e-01 2.228614e-01 2.228614e-01 2.228614e-01 2.228614e-01 2.228614e-01 2.228614e-01 2.228614e-01 2.228614e-01 2.228614e-01 2.228614e-01 2.228614e-01 2.228614e-01 2.228614e-01 2.228614e-01 2.228614e-01 2.228614e-01 2.228614e-01 2.228614e-01 2.228614e-01 2.228614e-01 2.228614e-01 2.228614e-01 2.228614e-01 2.228614e-01 2.228614e-01 2.228614e-01 2.228614e-01 2.228614e-01 2.228614e-01 2.228614e-01 2.228614e-01 2.228614e-01 2.228614e-01 2.228614e-01 2.228614e-01 2.228614e-01 2.228614e-01 2.228614e-01 2.228614e-01 2.228614e-01 2.228614e-01 2.228614e-01 2.228614e-01 2.228614e-01 2.228614e-01 2.228614e-01 2.228614e-01 2.228614e-01 2.228614e-01 2.228614e-01 2.228614e-01 2.228614e-01 2.228614e-01 2.228614e-01 2.228614e-01 2.228614e-01 2.228614e-01 2.228614e-01 2.228614e-01 2.228614e-01 2.228614e-01 2.228614e-01 2.228614e-01 2.228614e-01 2.228614e-01 2.228614e-01 2.228614e-01 2.228614e-01 2.228614e-01 2.228614e-01 2.228614e-01 2.228614e-01 2.228614e-01 2.228614e-01 2.228614e-01 2.228614e-01 2.228614e-01 2.228614e-01 2.228614e-01 2.228614e-01 2.228614e-01 2.228614e-01 2.228614e-01 2.228614e-01 2.228614e-01 2.228614e-01 2.228614e-01 2.228614e-01 2.228614e-01 2.228614e-01 2.228614e-01 2.228614e-01 2.228614e-01 2.228614e-01 2.228614e-01 2.228614e-01 2.228614e-01 2.228614e-01 2.228614e-01 2.228614e-01 2.228614e-01 2.228614e-01 2.228614e-01 2.228614e-01 2.228614e-01 2.228614e-01 2.228614e-01 2.228614e-01 2.228614e-01 2.228614e-01 2.228614e-01 2.228614e-01 2.228614e-01 2.228614e-01 2.228614e-01 2.228614e-01 2.228614e-01 2.228614e-01 2.228614e-01 2.228614e-01 2.228614e-01 2.228614e-01 2.228614e-01 2.228614e-01 2.228614e-01 2.228614e-01 2.228614e-01 2.228614e-01 2.228614e-01 2.228614e-01 2.228614e-01 2.228614e-01 2.228614e-01 2.228614e-01 2.228614e-01 2.228614e-01 2.228614e-01 2.228614e-01 2.228614e-01 2.228614e-01 2.228614e-01 2.228614e-01 2.228614e-01 2.228614e-01 2.228614e-01 2.228614e-01 2.228614e-01 2.228614e-01 2.228614e-01 2.228614e-01 2.228614e-01 2.228614e-01 2.228614e-01 2.228614e-01 2.228614e-01 2.228614e-01 2.228614e-01 2.228614e-01 2.228614e-01 2.228614e-01 2.228614e-01 2.228614e-01 2.228614e-01 2.228614e-01 2.228614e-01 2.228614e-01 2.228614e-01 2.228614e-01 2.228614e-01 2.228614e-01 2.228614e-01 2.228614e-01 2.228614e-01 2.228614e-01 2.228614e-01 2.228614e-01 2.228614e-01 2.228614e-01 2.228614e-01 2.228614e-01 2.228614e-01 2.228614e-01 2.228614e-01 2.228614e-01 2.228614e-01 2.228614e-01 2.228614e-01 2.228614e-01 2.228614e-01 2.228614e-01 2.228614e-01 2.228614e-01 2.228614e-01 2.228614e-01 2.228614e-01 2.228614e-01 2.228614e-01 2.228614e-01 2.228614e-01 2.228614e-01 2.228614e-01 2.228614e-01 2.228614e-01 2.228614e-01 2.228614e-01 2.228614e-01 2.228614e-01 2.228614e-01 2.228614e-01 2.228614e-01 2.228614e-01 2.228614e-01 2.228614e-01 2.228614e-01 2.228614e-01 2.228614e-01 2.228614e-01 2.228614e-01 2.228614e-01 2.228614e-01 2.228614e-01 2.228614e-01 2.228614e-01 2.228614e-01 2.228614e-01 2.228614e-01 2.228614e-01 2.228614e-01 2.228614e-01 2.228614e-01 2.228614e-01 2.228614e-01 2.228614e-01 2.228614e-01 2.228614e-01 2.228614e-01 2.228614e-01 2.228614e-01 2.228614e-01 2.228614e-01 2.228614e-01 2.228614e-01 2.228614e-01 2.228614e-01 2.228614e-01 2.228614e-01 2.228614e-01 2.228614e-01 2.228614e-01 2.228614e-01 2.228614e-01 2.228614e-01 2.228614e-01 2.228614e-01 2.228614e-01 2.228614e-01 2.228614e-01 2.228614e-01 2.228614e-01 2.228614e-01 2.228614e-01 2.228614e-01 2.228614e-01 2.228614e-01 2.228614e-01 2.228614e-01 2.228614e-01 2.228614e-01 2.228614e-01 2.228614e-01 2.228614e-01 2.228614e-01 2.228614e-01 2.228614e-01 2.228614e-01 2.228614e-01 2.228614e-01 2.228614e-01 2.228614e-01 2.228614e-01 2.228614e-01 2.228614e-01 2.228614e-01 2.228614e-01 2.228614e-01 2.228614e-01 2.228614e-01 2.228614e-01 2.228614e-01 2.228614e-01 2.228614e-01 2.228614e-01 2.228614e-01 2.228614e-01 2.228614e-01 2.228614e-01 2.228614e-01 2.228614e-01 2.228614e-01 2.228614e-01 2.228614e-01 2.228614e-01 2.228614e-01 2.228614e-01 2.228614e-01 2.228614e-01 2.228614e-01 2.228614e-01 2.228614e-01 2.228614e-01 2.228614e-01 2.228614e-01 2.228614e-01 2.228614e-01 2.228614e-01 2.228614e-01 2.228614e-01 2.228614e-01 2.228614e-01 2.228614e-01 2.228614e-01 2.228614e-01 2.228614e-01 2.228614e-01 2.228614e-01 2.228614e-01 2.228614e-01 2.228614e-01 2.228614e-01 2.228614e-01 2.228614e-01 2.228614e-01 2.228614e-01 2.228614e-01 2.228614e-01 2.228614e-01 2.228614e-01 2.228614e-01 2.228614e-01 2.228614e-01 2.228614e-01 2.228614e-01 2.228614e-01 2.228614e-01 2.228614e-01 2.228614e-01 2.228614e-01 2.228614e-01 2.228614e-01 2.228614e-01 2.228614e-01 2.228614e-01 2.228614e-01 2.228614e-01 2.228614e-01 2.228614e-01 2.228614e-01 2.228614e-01 2.228614e-01 2.228614e-01 2.228614e-01 2.228614e-01 2.228614e-01 2.228614e-01 2.228614e-01 2.228614e-01 2.228614e-01 2.228614e-01 2.228614e-01 2.228614e-01 2.228614e-01 2.228614e-01 2.228614e-01 2.228614e-01 2.228614e-01 2.228614e-01 2.228614e-01 2.228614e-01 2.228614e-01 2.228614e-01 2.228614e-01 2.228614e-01 2.228614e-01 2.228614e-01 2.228614e-01 2.228614e-01 2.228614e-01 2.228614e-01 2.228614e-01 2.228614e-01 2.228614e-01 2.228614e-01 2.228614e-01 2.228614e-01 2.228614e-01 2.228614e-01 2.228614e-01 2.228614e-01 2.228614e-01 2.228614e-01 2.228614e-01 2.228614e-01 2.228614e-01 2.228614e-01 2.228614e-01 2.228614e-01 2.228614e-01 2.228614e-01 2.228614e-01 2.228614e-01 2.228614e-01 2.228614e-01 2.228614e-01 2.228614e-01 2.228614e-01 2.228614e-01 2.228614e-01 2.228614e-01 2.228614e-01 2.228614e-01 2.228614e-01 2.228614e-01 2.228614e-01 2.228614e-01 2.228614e-01 2.228614e-01 2.228614e-01 2.228614e-01 2.228614e-01 2.228614e-01 2.228614e-01 2.228614e-01 
4.195558e+05 7.661282e-01 3.171385e-01 2.793875e-01 2.793875e-01 2.793875e-01 2.691358e-01 2.691358e-01 2.691358e-01 2.691358e-01 2.585447e-01 2.585447e-01 2.585447e-01 2.585447e-01 2.533325e-01 2.533325e-01 2.517628e-01 2.517092e-01 2.444269e-01 2.410824e-01 2.406210e-01 2.406210e-01 2.349597e-01 2.349597e-01 2.349597e-01 2.348349e-01 2.250101e-01 2.248617e-01 2.228706e-01 2.228706e-01 2.228706e-01 2.228706e-01 2.228706e-01 2.228618e-01 2.228618e-01 2.228618e-01 2.228618e-01 2.228618e-01 2.228618e-01 2.228616e-01 2.228615e-01 2.228615e-01 2.228615e-01 2.228615e-01 2.228615e-01 2.228615e-01 2.228615e-01 2.228615e-01 2.228615e-01 2.228615e-01 2.228615e-01 2.228615e-01 2.228615e-01 2.228615e-01 2.228615e-01 2.228615e-01 2.228615e-01 2.228615e-01 2.228615e-01 2.228614e-01 2.228614e-01 2.228614e-01 2.228614e-01 2.228614e-01 2.228614e-01 2.228614e-01 2.228614e-01 2.228614e-01 2.228614e-01 2.228614e-01 2.228614e-01 2.228614e-01 2.228614e-01 2.228614e-01 2.228614e-01 2.228614e-01 2.228614e-01 2.228614e-01 2.228614e-01 2.228614e-01 2.228614e-01 2.228614e-01 2.228614e-01 2.228614e-01 2.228614e-01 2.228614e-01 2.228614e-01 2.228614e-01 2.228614e-01 2.228614e-01 2.228614e-01 2.228614e-01 2.228614e-01 2.228614e-01 2.228614e-01 2.228614e-01 2.228614e-01 2.228614e-01 2.228614e-01 2.228614e-01 2.228614e-01 2.228614e-01 2.228614e-01 2.228614e-01 2.228614e-01 2.228614e-01 2.228614e-01 2.228614e-01 2.228614e-01 2.228614e-01 2.228614e-01 2.228614e-01 2.228614e-01 2.228614e-01 2.228614e-01 2.228614e-01 2.228614e-01 2.228614e-01 2.228614e-01 2.228614e-01 2.228614e-01 2.228614e-01 2.228614e-01 2.228614e-01 2.228614e-01 2.228614e-01 2.228614e-01 2.228614e-01 2.228614e-01 2.228614e-01 2.228614e-01 2.228614e-01 2.228614e-01 2.228614e-01 2.228614e-01 2.228614e-01 2.228614e-01 2.228614e-01 2.228614e-01 2.228614e-01 2.228614e-01 2.228614e-01 2.228614e-01 2.228614e-01 2.228614e-01 2.228614e-01 2.228614e-01 2.228614e-01 2.228614e-01 2.228614e-01 2.228614e-01 2.228614e-01 2.228614e-01 2.228614e-01 2.228614e-01 2.228614e-01 2.228614e-01 2.228614e-01 2.228614e-01 2.228614e-01 2.228614e-01 2.228614e-01 2.228614e-01 2.228614e-01 2.228614e-01 2.228614e-01 2.228614e-01 2.228614e-01 2.228614e-01 2.228614e-01 2.228614e-01 2.228614e-01 2.228614e-01 2.228614e-01 2.228614e-01 2.228614e-01 2.228614e-01 2.228614e-01 2.228614e-01 2.228614e-01 2.228614e-01 2.228614e-01 2.228614e-01 2.228614e-01 2.228614e-01 2.228614e-01 2.228614e-01 2.228614e-01 2.228614e-01 2.228614e-01 2.228614e-01 2.228614e-01 2.228614e-01 2.228614e-01 2.228614e-01 2.228614e-01 2.228614e-01 2.228614e-01 2.228614e-01 2.228614e-01 2.228614e-01 2.228614e-01 2.228614e-01 2.228614e-01 2.228614e-01 2.228614e-01 2.228614e-01 2.228614e-01 2.228614e-01 2.228614e-01 2.228614e-01 2.228614e-01 2.228614e-01 2.228614e-01 2.228614e-01 2.228614e-01 2.228614e-01 2.228614e-01 2.228614e-01 2.228614e-01 2.228614e-01 2.228614e-01 2.228614e-01 2.228614e-01 2.228614e-01 2.228614e-01 2.228614e-01 2.228614e-01 2.228614e-01 2.228614e-01 2.228614e-01 2.228614e-01 2.228614e-01 2.228614e-01 2.228614e-01 2.228614e-01 2.228614e-01 2.228614e-01 2.228614e-01 2.228614e-01 2.228614e-01 2.228614e-01 2.228614e-01 2.228614e-01 2.228614e-01 2.228614e-01 2.228614e-01 2.228614e-01 2.228614e-01 2.228614e-01 2.228614e-01 2.228614e-01 2.228614e-01 2.228614e-01 2.228614e-01 2.228614e-01 2.228614e-01 2.228614e-01 2.228614e-01 2.228614e-01 2.228614e-01 2.228614e-01 2.228614e-01 2.228614e-01 2.228614e-01 2.228614e-01 2.228614e-01 2.228614e-01 2.228614e-01 2.228614e-01 2.228614e-01 2.228614e-01 2.228614e-01 2.228614e-01 2.228614e-01 2.228614e-01 2.228614e-01 2.228614e-01 2.228614e-01 2.228614e-01 2.228614e-01 2.228614e-01 2.228614e-01 2.228614e-01 2.228614e-01 2.228614e-01 2.228614e-01 2.228614e-01 2.228614e-01 2.228614e-01 2.228614e-01 2.228614e-01 2.228614e-01 2.228614e-01 2.228614e-01 2.228614e-01 2.228614e-01 2.228614e-01 2.228614e-01 2.228614e-01 2.228614e-01 2.228614e-01 2.228614e-01 2.228614e-01 2.228614e-01 2.228614e-01 2.228614e-01 2.228614e-01 2.228614e-01 2.228614e-01 2.228614e-01 2.228614e-01 2.228614e-01 2.228614e-01 2.228614e-01 2.228614e-01 2.228614e-01 2.228614e-01 2.228614e-01 2.228614e-01 2.228614e-01 2.228614e-01 2.228614e-01 2.228614e-01 2.228614e-01 2.228614e-01 2.228614e-01 2.228614e-01 2.228614e-01 2.228614e-01 2.228614e-01 2.228614e-01 2.228614e-01 2.228614e-01 2.228614e-01 2.228614e-01 2.228614e-01 2.228614e-01 2.228614e-01 2.228614e-01 2.228614e-01 2.228614e-01 2.228614e-01 2.228614e-01 2.228614e-01 2.228614e-01 2.228614e-01 2.228614e-01 2.228614e-01 2.228614e-01 2.228614e-01 2.228614e-01 2.228614e-01 2.228614e-01 2.228614e-01 2.228614e-01 2.228614e-01 2.228614e-01 2.228614e-01 2.228614e-01 2.228614e-01 2.228614e-01 2.228614e-01 2.228614e-01 2.228614e-01 2.228614e-01 2.228614e-01 2.228614e-01 2.228614e-01 2.228614e-01 2.228614e-01 2.228614e-01 2.228614e-01 2.228614e-01 2.228614e-01 2.228614e-01 2.228614e-01 2.228614e-01 2.228614e-01 2.228614e-01 2.228614e-01 2.228614e-01 2.228614e-01 2.228614e-01 2.228614e-01 2.228614e-01 2.228614e-01 2.228614e-01 2.228614e-01 2.228614e-01 2.228614e-01 2.228614e-01 2.228614e-01 2.228614e-01 2.228614e-01 2.228614e-01 2.228614e-01 2.228614e-01 2.228614e-01 2.228614e-01 2.228614e-01 2.228614e-01 2.228614e-01 2.228614e-01 2.228614e-01 2.228614e-01 2.228614e-01 2.228614e-01 2.228614e-01 2.228614e-01 2.228614e-01 2.228614e-01 2.228614e-01 2.228614e-01 2.228614e-01 2.228614e-01 2.228614e-01 2.228614e-01 2.228614e-01 2.228614e-01 2.228614e-01 2.228614e-01 2.228614e-01 2.228614e-01 2.228614e-01 2.228614e-01 2.228614e-01 2.228614e-01 2.228614e-01 2.228614e-01 2.228614e-01 2.228614e-01 2.228614e-01 2.228614e-01 2.228614e-01 2.228614e-01 2.228614e-01 2.228614e-01 2.228614e-01 2.228614e-01 2.228614e-01 2.228614e-01 2.228614e-01 2.228614e-01 2.228614e-01 2.228614e-01 2.228614e-01 2.228614e-01 2.228614e-01 2.228614e-01 2.228614e-01 2.228614e-01 2.228614e-01 2.228614e-01 2.228614e-01 2.228614e-01 2.228614e-01 2.228614e-01 2.228614e-01 2.228614e-01 2.228614e-01 2.228614e-01 2.228614e-01 2.228614e-01 2.228614e-01 2.228614e-01 2.228614e-01 2.228614e-01 2.228614e-01 2.228614e-01 2.228614e-01 2.228614e-01 2.228614e-01 2.228614e-01 2.228614e-01 2.228614e-01 2.228614e-01 2.228614e-01 2.228614e-01 2.228614e-01 2.228614e-01 2.228614e-01 2.228614e-01 2.228614e-01 2.228614e-01 2.228614e-01 2.228614e-01 2.228614e-01 2.228614e-01 2.228614e-01 2.228614e-01 2.228614e-01 2.228614e-01 2.228614e-01 2.228614e-01 2.228614e-01 2.228614e-01 2.228614e-01 2.228614e-01 2.228614e-01 2.228614e-01 2.228614e-01 2.228614e-01 2.228614e-01 2.228614e-01 2.228614e-01 2.228614e-01 2.228614e-01 2.228614e-01 2.228614e-01 2.228614e-01 2.228614e-01 2.228614e-01 2.228614e-01 2.228614e-01 2.228614e-01 2.228614e-01 2.228614e-01 2.228614e-01 2.228614e-01 2.228614e-01 2.228614e-01 2.228614e-01 2.228614e-01 2.228614e-01 2.228614e-01 2.228614e-01 2.228614e-01 2.228614e-01 2.228614e-01 2.228614e-01 2.228614e-01 2.228614e-01 2.228614e-01 2.228614e-01 2.228614e-01 2.228614e-01 2.228614e-01 2.228614e-01 2.228614e-01 2.228614e-01 2.228614e-01 2.228614e-01 2.228614e-01 2.228614e-01 2.228614e-01 2.228614e-01 2.228614e-01 2.228614e-01 2.228614e-01 2.228614e-01 2.228614e-01 2.228614e-01 2.228614e-01 2.228614e-01 2.228614e-01 2.228614e-01 2.228614e-01 2.228614e-01 2.228614e-01 2.228614e-01 2.228614e-01 2.228614e-01 2.228614e-01 2.228614e-01 2.228614e-01 2.228614e-01 2.228614e-01 2.228614e-01 2.228614e-01 2.228614e-01 2.228614e-01 2.228614e-01 2.228614e-01 2.228614e-01 2.228614e-01 2.228614e-01 2.228614e-01 2.228614e-01 2.228614e-01 2.228614e-01 2.228614e-01 2.228614e-01 2.228614e-01 2.228614e-01 2.228614e-01 2.228614e-01 2.228614e-01 2.228614e-01 2.228614e-01 2.228614e-01 2.228614e-01 2.228614e-01 2.228614e-01 2.228614e-01 2.228614e-01 2.228614e-01 2.228614e-01 2.228614e-01 2.228614e-01 2.228614e-01 2.228614e-01 2.228614e-01 2.228614e-01 2.228614e-01 2.228614e-01 2.228614e-01 2.228614e-01 2.228614e-01 2.228614e-01 2.228614e-01 2.228614e-01 2.228614e-01 2.228614e-01 2.228614e-01 2.228614e-01 2.228614e-01 2.228614e-01 2.228614e-01 2.228614e-01 2.228614e-01 2.228614e-01 2.228614e-01 2.228614e-01 2.228614e-01 2.228614e-01 2.228614e-01 2.228614e-01 2.228614e-01 2.228614e-01 2.228614e-01 2.228614e-01 2.228614e-01 2.228614e-01 2.228614e-01 2.228614e-01 2.228614e-01 2.228614e-01 2.228614e-01 2.228614e-01 2.228614e-01 2.228614e-01 2.228614e-01 2.228614e-01 2.228614e-01 2.228614e-01 2.228614e-01 2.228614e-01 2.228614e-01 2.228614e-01 2.228614e-01 2.228614e-01 2.228614e-01 2.228614e-01 2.228614e-01 2.228614e-01 2.228614e-01 2.228614e-01 2.228614e-01 2.228614e-01 2.228614e-01 2.228614e-01 2.228614e-01 2.228614e-01 2.228614e-01 2.228614e-01 2.228614e-01 2.228614e-01 2.228614e-01 2.228614e-01 2.228614e-01 2.228614e-01 2.228614e-01 2.228614e-01 2.228614e-01 2.228614e-01 2.228614e-01 2.228614e-01 2.228614e-01 2.228614e-01 2.228614e-01 2.228614e-01 2.228614e-01 2.228614e-01 2.228614e-01 2.228614e-01 2.228614e-01 2.228614e-01 2.228614e-01 2.228614e-01 2.228614e-01 2.228614e-01 2.228614e-01 2.228614e-01 2.228614e-01 2.228614e-01 2.228614e-01 2.228614e-01 2.228614e-01 2.228614e-01 2.228614e-01 2.228614e-01 2.228614e-01 2.228614e-01 2.228614e-01 2.228614e-01 2.228614e-01 2.228614e-01 2.228614e-01 2.228614e-01 2.228614e-01 2.228614e-01 2.228614e-01 2.228614e-01 2.228614e-01 2.228614e-01 2.228614e-01 2.228614e-01 2.228614e-01 2.228614e-01 2.228614e-01 2.228614e-01 2.228614e-01 2.228614e-01 2.228614e-01 2.228614e-01 2.228614e-01 2.228614e-01 2.228614e-01 2.228614e-01 2.228614e-01 2.228614e-01 2.228614e-01 2.228614e-01 2.228614e-01 2.228614e-01 2.228614e-01 2.228614e-01 2.228614e-01 2.228614e-01 2.228614e-01 2.228614e-01 2.228614e-01 2.228614e-01 2.228614e-01 2.228614e-01 2.228614e-01 2.228614e-01 2.228614e-01 2.228614e-01 2.228614e-01 2.228614e-01 2.228614e-01 2.228614e-01 2.228614e-01 2.228614e-01 2.228614e-01 2.228614e-01 2.228614e-01 2.228614e-01 2.228614e-01 2.228614e-01 2.228614e-01 2.228614e-01 2.228614e-01 2.228614e-01 2.228614e-01 2.228614e-01 2.228614e-01 2.228614e-01 2.228614e-01 2.228614e-01 2.228614e-01 2.228614e-01 2.228614e-01 2.228614e-01 2.228614e-01 2.228614e-01 2.228614e-01 2.228614e-01 2.228614e-01 2.228614e-01 2.228614e-01 2.228614e-01 2.228614e-01 2.228614e-01 2.228614e-01 2.228614e-01 2.228614e-01 2.228614e-01 2.228614e-01 2.228614e-01 2.228614e-01 2.228614e-01 2.228614e-01 2.228614e-01 2.228614e-01 2.228614e-01 2.228614e-01 2.228614e-01 2.228614e-01 2.228614e-01 2.228614e-01 2.228614e-01 2.228614e-01 2.228614e-01 2.228614e-01 2.228614e-01 2.228614e-01 2.228614e-01 2.228614e-01 2.228614e-01 2.228614e-01 2.228614e-01 2.228614e-01 2.228614e-01 2.228614e-01 2.228614e-01 2.228614e-01 2.228614e-01 2.228614e-01 2.228614e-01 2.228614e-01 2.228614e-01 2.228614e-01 2.228614e-01 2.228614e-01 2.228614e-01 2.228614e-01 2.228614e-01 2.228614e-01 2.228614e-01 2.228614e-01 2.228614e-01 2.228614e-01 2.228614e-01 2.228614e-01 2.228614e-01 2.228614e-01 2.228614e-01 2.228614e-01 2.228614e-01 2.228614e-01 2.228614e-01 2.228614e-01 2.228614e-01 2.228614e-01 2.228614e-01 2.228614e-01 2.228614e-01 2.228614e-01 2.228614e-01 2.228614e-01 2.228614e-01 2.228614e-01 2.228614e-01 2.228614e-01 2.228614e-01 2.228614e-01 2.228614e-01 2.228614e-01 2.228614e-01 2.228614e-01 2.228614e-01 2.228614e-01 2.228614e-01 2.228614e-01 2.228614e-01 2.228614e-01 2.228614e-01 2.228614e-01 2.228614e-01 2.228614e-01 2.228614e-01 2.228614e-01 2.228614e-01 2.228614e-01 2.228614e-01 2.228614e-01 2.228614e-01 2.228614e-01 2.228614e-01 2.228614e-01 2.228614e-01 2.228614e-01 2.228614e-01 2.228614e-01 2.228614e-01 2.228614e-01 2.228614e-01 2.228614e-01 2.228614e-01 2.228614e-01 2.228614e-01 2.228614e-01 2.228614e-01 2.228614e-01 2.228614e-01 2.228614e-01 2.228614e-01 2.228614e-01 2.228614e-01 2.228614e-01 2.228614e-01 2.228614e-01 2.228614e-01 2.228614e-01 2.228614e-01 2.228614e-01 2.228614e-01 2.228614e-01 2.228614e-01 2.228614e-01 2.228614e-01 2.228614e-01 2.228614e-01 2.228614e-01 2.228614e-01 2.228614e-01 2.228614e-01 2.228614e-01 2.228614e-01 2.228614e-01 2.228614e-01 2.228614e-01 2.228614e-01 2.228614e-01 2.228614e-01 2.228614e-01 2.228614e-01 2.228614e-01 2.228614e-01 2.228614e-01 2.228614e-01 2.228614e-01 2.228614e-01 2.228614e-01 2.228614e-01 2.228614e-01 2.228614e-01 2.228614e-01 2.228614e-01 2.228614e-01 2.228614e-01 2.228614e-01 2.228614e-01 2.228614e-01 2.228614e-01 2.228614e-01 2.228614e-01 2.228614e-01 2.228614e-01 2.228614e-01 2.228614e-01 2.228614e-01 2.228614e-01 2.228614e-01 2.228614e-01 2.228614e-01 2.228614e-01 2.228614e-01 2.228614e-01 2.228614e-01 2.228614e-01 2.228614e-01 2.228614e-01 2.228614e-01 2.228614e-01 2.228614e-01 2.228614e-01 2.228614e-01 2.228614e-01 2.228614e-01 2.228614e-01 2.228614e-01 2.228614e-01 2.228614e-01 2.228614e-01 2.228614e-01 2.228614e-01 2.228614e-01 2.228614e-01 2.228614e-01 2.228614e-01 2.228614e-01 2.228614e-01 2.228614e-01 2.228614e-01 2.228614e-01 2.228614e-01 2.228614e-01 2.228614e-01 2.228614e-01 2.228614e-01 2.228614e-01 2.228614e-01 2.228614e-01 2.228614e-01 2.228614e-01 2.228614e-01 
1.015344e+05 1.206842e+04 4.272537e+03 3.931909e-01 3.246966e-01 3.086362e-01 2.824265e-01 2.824265e-01 2.761511e-01 2.761511e-01 2.761511e-01 2.761511e-01 2.761511e-01 2.516927e-01 2.516927e-01 2.516927e-01 2.516927e-01 2.516927e-01 2.454177e-01 2.314200e-01 2.297116e-01 2.264337e-01 2.232470e-01 2.230209e-01 2.230209e-01 2.230209e-01 2.230209e-01 2.230209e-01 2.230209e-01 2.230209e-01 2.230209e-01 2.230209e-01 2.230209e-01 2.230184e-01 2.230184e-01 2.230052e-01 2.229506e-01 2.229506e-01 2.229458e-01 2.229458e-01 2.229183e-01 2.229183e-01 2.229183e-01 2.229183e-01 2.229158e-01 2.229158e-01 2.229158e-01 2.229073e-01 2.228920e-01 2.228873e-01 2.228873e-01 2.228873e-01 2.228873e-01 2.228873e-01 2.228873e-01 2.228832e-01 2.228760e-01 2.228760e-01 2.228723e-01 2.228621e-01 2.228621e-01 2.228621e-01 2.228621e-01 2.228621e-01 2.228618e-01 2.228618e-01 2.228618e-01 2.228616e-01 2.228614e-01 2.228614e-01 2.228614e-01 2.228614e-01 2.228614e-01 2.228614e-01 2.228614e-01 2.228614e-01 2.228614e-01 2.228614e-01 2.228614e-01 2.228614e-01 2.228614e-01 2.228614e-01 2.228614e-01 2.228614e-01 2.228614e-01 2.228614e-01 2.228614e-01 2.228614e-01 2.228614e-01 2.228614e-01 2.228614e-01 2.228614e-01 2.228614e-01 2.228614e-01 2.228614e-01 2.228614e-01 2.228614e-01 2.228614e-01 2.228614e-01 2.228614e-01 2.228614e-01 2.228614e-01 2.228614e-01 2.228614e-01 2.228614e-01 2.228614e-01 2.228614e-01 2.228614e-01 2.228614e-01 2.228614e-01 2.228614e-01 2.228614e-01 2.228614e-01 2.228614e-01 2.228614e-01 2.228614e-01 2.228614e-01 2.228614e-01 2.228614e-01 2.228614e-01 2.228614e-01 2.228614e-01 2.228614e-01 2.228614e-01 2.228614e-01 2.228614e-01 2.228614e-01 2.228614e-01 2.228614e-01 2.228614e-01 2.228614e-01 2.228614e-01 2.228614e-01 2.228614e-01 2.228614e-01 2.228614e-01 2.228614e-01 2.228614e-01 2.228614e-01 2.228614e-01 2.228614e-01 2.228614e-01 2.228614e-01 2.228614e-01 2.228614e-01 2.228614e-01 2.228614e-01 2.228614e-01 2.228614e-01 2.228614e-01 2.228614e-01 2.228614e-01 2.228614e-01 2.228614e-01 2.228614e-01 2.228614e-01 2.228614e-01 2.228614e-01 2.228614e-01 2.228614e-01 2.228614e-01 2.228614e-01 2.228614e-01 2.228614e-01 2.228614e-01 2.228614e-01 2.228614e-01 2.228614e-01 2.228614e-01 2.228614e-01 2.228614e-01 2.228614e-01 2.228614e-01 2.228614e-01 2.228614e-01 2.228614e-01 2.228614e-01 2.228614e-01 2.228614e-01 2.228614e-01 2.228614e-01 2.228614e-01 2.228614e-01 2.228614e-01 2.228614e-01 2.228614e-01 2.228614e-01 2.228614e-01 2.228614e-01 2.228614e-01 2.228614e-01 2.228614e-01 2.228614e-01 2.228614e-01 2.228614e-01 2.228614e-01 2.228614e-01 2.228614e-01 2.228614e-01 2.228614e-01 2.228614e-01 2.228614e-01 2.228614e-01 2.228614e-01 2.228614e-01 2.228614e-01 2.228614e-01 2.228614e-01 2.228614e-01 2.228614e-01 2.228614e-01 2.228614e-01 2.228614e-01 2.228614e-01 2.228614e-01 2.228614e-01 2.228614e-01 2.228614e-01 2.228614e-01 2.228614e-01 2.228614e-01 2.228614e-01 2.228614e-01 2.228614e-01 2.228614e-01 2.228614e-01 2.228614e-01 2.228614e-01 2.228614e-01 2.228614e-01 2.228614e-01 2.228614e-01 2.228614e-01 2.228614e-01 2.228614e-01 2.228614e-01 2.228614e-01 2.228614e-01 2.228614e-01 2.228614e-01 2.228614e-01 2.228614e-01 2.228614e-01 2.228614e-01 2.228614e-01 2.228614e-01 2.228614e-01 2.228614e-01 2.228614e-01 2.228614e-01 2.228614e-01 2.228614e-01 2.228614e-01 2.228614e-01 2.228614e-01 2.228614e-01 2.228614e-01 2.228614e-01 2.228614e-01 2.228614e-01 2.228614e-01 2.228614e-01 2.228614e-01 2.228614e-01 2.228614e-01 2.228614e-01 2.228614e-01 2.228614e-01 2.228614e-01 2.228614e-01 2.228614e-01 2.228614e-01 2.228614e-01 2.228614e-01 2.228614e-01 2.228614e-01 2.228614e-01 2.228614e-01 2.228614e-01 2.228614e-01 2.228614e-01 2.228614e-01 2.228614e-01 2.228614e-01 2.228614e-01 2.228614e-01 2.228614e-01 2.228614e-01 2.228614e-01 2.228614e-01 2.228614e-01 2.228614e-01 2.228614e-01 2.228614e-01 2.228614e-01 2.228614e-01 2.228614e-01 2.228614e-01 2.228614e-01 2.228614e-01 2.228614e-01 2.228614e-01 2.228614e-01 2.228614e-01 2.228614e-01 2.228614e-01 2.228614e-01 2.228614e-01 2.228614e-01 2.228614e-01 2.228614e-01 2.228614e-01 2.228614e-01 2.228614e-01 2.228614e-01 2.228614e-01 2.228614e-01 2.228614e-01 2.228614e-01 2.228614e-01 2.228614e-01 2.228614e-01 2.228614e-01 2.228614e-01 2.228614e-01 2.228614e-01 2.228614e-01 2.228614e-01 2.228614e-01 2.228614e-01 2.228614e-01 2.228614e-01 2.228614e-01 2.228614e-01 2.228614e-01 2.228614e-01 2.228614e-01 2.228614e-01 2.228614e-01 2.228614e-01 2.228614e-01 2.228614e-01 2.228614e-01 2.228614e-01 2.228614e-01 2.228614e-01 2.228614e-01 2.228614e-01 2.228614e-01 2.228614e-01 2.228614e-01 2.228614e-01 2.228614e-01 2.228614e-01 2.228614e-01 2.228614e-01 2.228614e-01 2.228614e-01 2.228614e-01 2.228614e-01 2.228614e-01 2.228614e-01 2.228614e-01 2.228614e-01 2.228614e-01 2.228614e-01 2.228614e-01 2.228614e-01 2.228614e-01 2.228614e-01 2.228614e-01 2.228614e-01 2.228614e-01 2.228614e-01 2.228614e-01 2.228614e-01 2.228614e-01 2.228614e-01 2.228614e-01 2.228614e-01 2.228614e-01 2.228614e-01 2.228614e-01 2.228614e-01 2.228614e-01 2.228614e-01 2.228614e-01 2.228614e-01 2.228614e-01 2.228614e-01 2.228614e-01 2.228614e-01 2.228614e-01 2.228614e-01 2.228614e-01 2.228614e-01 2.228614e-01 2.228614e-01 2.228614e-01 2.228614e-01 2.228614e-01 2.228614e-01 2.228614e-01 2.228614e-01 2.228614e-01 2.228614e-01 2.228614e-01 2.228614e-01 2.228614e-01 2.228614e-01 2.228614e-01 2.228614e-01 2.228614e-01 2.228614e-01 2.228614e-01 2.228614e-01 2.228614e-01 2.228614e-01 2.228614e-01 2.228614e-01 2.228614e-01 2.228614e-01 2.228614e-01 2.228614e-01 2.228614e-01 2.228614e-01 2.228614e-01 2.228614e-01 2.228614e-01 2.228614e-01 2.228614e-01 2.228614e-01 2.228614e-01 2.228614e-01 2.228614e-01 2.228614e-01 2.228614e-01 2.228614e-01 2.228614e-01 2.228614e-01 2.228614e-01 2.228614e-01 2.228614e-01 2.228614e-01 2.228614e-01 2.228614e-01 2.228614e-01 2.228614e-01 2.228614e-01 2.228614e-01 2.228614e-01 2.228614e-01 2.228614e-01 2.228614e-01 2.228614e-01 2.228614e-01 2.228614e-01 2.228614e-01 2.228614e-01 2.228614e-01 2.228614e-01 2.228614e-01 2.228614e-01 2.228614e-01 2.228614e-01 2.228614e-01 2.228614e-01 2.228614e-01 2.228614e-01 2.228614e-01 2.228614e-01 2.228614e-01 2.228614e-01 2.228614e-01 2.228614e-01 2.228614e-01 2.228614e-01 2.228614e-01 2.228614e-01 2.228614e-01 2.228614e-01 2.228614e-01 2.228614e-01 2.228614e-01 2.228614e-01 2.228614e-01 2.228614e-01 2.228614e-01 2.228614e-01 2.228614e-01 2.228614e-01 2.228614e-01 2.228614e-01 2.228614e-01 2.228614e-01 2.228614e-01 2.228614e-01 2.228614e-01 2.228614e-01 2.228614e-01 2.228614e-01 2.228614e-01 2.228614e-01 2.228614e-01 2.228614e-01 2.228614e-01 2.228614e-01 2.228614e-01 2.228614e-01 2.228614e-01 2.228614e-01 2.228614e-01 2.228614e-01 2.228614e-01 2.228614e-01 2.228614e-01 2.228614e-01 2.228614e-01 2.228614e-01 2.228614e-01 2.228614e-01 2.228614e-01 2.228614e-01 2.228614e-01 2.228614e-01 2.228614e-01 2.228614e-01 2.228614e-01 2.228614e-01 2.228614e-01 2.228614e-01 2.228614e-01 2.228614e-01 2.228614e-01 2.228614e-01 2.228614e-01 2.228614e-01 2.228614e-01 2.228614e-01 2.228614e-01 2.228614e-01 2.228614e-01 2.228614e-01 2.228614e-01 2.228614e-01 2.228614e-01 2.228614e-01 2.228614e-01 2.228614e-01 2.228614e-01 2.228614e-01 2.228614e-01 2.228614e-01 2.228614e-01 2.228614e-01 2.228614e-01 2.228614e-01 2.228614e-01 2.228614e-01 2.228614e-01 2.228614e-01 2.228614e-01 2.228614e-01 2.228614e-01 2.228614e-01 2.228614e-01 2.228614e-01 2.228614e-01 2.228614e-01 2.228614e-01 2.228614e-01 2.228614e-01 2.228614e-01 2.228614e-01 2.228614e-01 2.228614e-01 2.228614e-01 2.228614e-01 2.228614e-01 2.228614e-01 2.228614e-01 2.228614e-01 2.228614e-01 2.228614e-01 2.228614e-01 2.228614e-01 2.228614e-01 2.228614e-01 2.228614e-01 2.228614e-01 2.228614e-01 2.228614e-01 2.228614e-01 2.228614e-01 2.228614e-01 2.228614e-01 2.228614e-01 2.228614e-01 2.228614e-01 2.228614e-01 2.228614e-01 2.228614e-01 2.228614e-01 2.228614e-01 2.228614e-01 2.228614e-01 2.228614e-01 2.228614e-01 2.228614e-01 2.228614e-01 2.228614e-01 2.228614e-01 2.228614e-01 2.228614e-01 2.228614e-01 2.228614e-01 2.228614e-01 2.228614e-01 2.228614e-01 2.228614e-01 2.228614e-01 2.228614e-01 2.228614e-01 2.228614e-01 2.228614e-01 2.228614e-01 2.228614e-01 2.228614e-01 2.228614e-01 2.228614e-01 2.228614e-01 2.228614e-01 2.228614e-01 2.228614e-01 2.228614e-01 2.228614e-01 2.228614e-01 2.228614e-01 2.228614e-01 2.228614e-01 2.228614e-01 2.228614e-01 2.228614e-01 2.228614e-01 2.228614e-01 2.228614e-01 2.228614e-01 2.228614e-01 2.228614e-01 2.228614e-01 2.228614e-01 2.228614e-01 2.228614e-01 2.228614e-01 2.228614e-01 2.228614e-01 2.228614e-01 2.228614e-01 2.228614e-01 2.228614e-01 2.228614e-01 2.228614e-01 2.228614e-01 2.228614e-01 2.228614e-01 2.228614e-01 2.228614e-01 2.228614e-01 2.228614e-01 2.228614e-01 2.228614e-01 2.228614e-01 2.228614e-01 2.228614e-01 2.228614e-01 2.228614e-01 2.228614e-01 2.228614e-01 2.228614e-01 2.228614e-01 2.228614e-01 2.228614e-01 2.228614e-01 2.228614e-01 2.228614e-01 2.228614e-01 2.228614e-01 2.228614e-01 2.228614e-01 2.228614e-01 2.228614e-01 2.228614e-01 2.228614e-01 2.228614e-01 2.228614e-01 2.228614e-01 2.228614e-01 2.228614e-01 2.228614e-01 2.228614e-01 2.228614e-01 2.228614e-01 2.228614e-01 2.228614e-01 2.228614e-01 2.228614e-01 2.228614e-01 2.228614e-01 2.228614e-01 2.228614e-01 2.228614e-01 2.228614e-01 2.228614e-01 2.228614e-01 2.228614e-01 2.228614e-01 2.228614e-01 2.228614e-01 2.228614e-01 2.228614e-01 2.228614e-01 2.228614e-01 2.228614e-01 2.228614e-01 2.228614e-01 2.228614e-01 2.228614e-01 2.228614e-01 2.228614e-01 2.228614e-01 2.228614e-01 2.228614e-01 2.228614e-01 2.228614e-01 2.228614e-01 2.228614e-01 2.228614e-01 2.228614e-01 2.228614e-01 2.228614e-01 2.228614e-01 2.228614e-01 2.228614e-01 2.228614e-01 2.228614e-01 2.228614e-01 2.228614e-01 2.228614e-01 2.228614e-01 2.228614e-01 2.228614e-01 2.228614e-01 2.228614e-01 2.228614e-01 2.228614e-01 2.228614e-01 2.228614e-01 2.228614e-01 2.228614e-01 2.228614e-01 2.228614e-01 2.228614e-01 2.228614e-01 2.228614e-01 2.228614e-01 2.228614e-01 2.228614e-01 2.228614e-01 2.228614e-01 2.228614e-01 2.228614e-01 2.228614e-01 2.228614e-01 2.228614e-01 2.228614e-01 2.228614e-01 2.228614e-01 2.228614e-01 2.228614e-01 2.228614e-01 2.228614e-01 2.228614e-01 2.228614e-01 2.228614e-01 2.228614e-01 2.228614e-01 2.228614e-01 2.228614e-01 2.228614e-01 2.228614e-01 2.228614e-01 2.228614e-01 2.228614e-01 2.228614e-01 2.228614e-01 2.228614e-01 2.228614e-01 2.228614e-01 2.228614e-01 2.228614e-01 2.228614e-01 2.228614e-01 2.228614e-01 2.228614e-01 2.228614e-01 2.228614e-01 2.228614e-01 2.228614e-01 2.228614e-01 2.228614e-01 2.228614e-01 2.228614e-01 2.228614e-01 2.228614e-01 2.228614e-01 2.228614e-01 2.228614e-01 2.228614e-01 2.228614e-01 2.228614e-01 2.228614e-01 2.228614e-01 2.228614e-01 2.228614e-01 2.228614e-01 2.228614e-01 2.228614e-01 2.228614e-01 2.228614e-01 2.228614e-01 2.228614e-01 2.228614e-01 2.228614e-01 2.228614e-01 2.228614e-01 2.228614e-01 2.228614e-01 2.228614e-01 2.228614e-01 2.228614e-01 2.228614e-01 2.228614e-01 2.228614e-01 2.228614e-01 2.228614e-01 2.228614e-01 2.228614e-01 2.228614e-01 2.228614e-01 2.228614e-01 2.228614e-01 2.228614e-01 2.228614e-01 2.228614e-01 2.228614e-01 2.228614e-01 2.228614e-01 2.228614e-01 2.228614e-01 2.228614e-01 2.228614e-01 2.228614e-01 2.228614e-01 2.228614e-01 2.228614e-01 2.228614e-01 2.228614e-01 2.228614e-01 2.228614e-01 2.228614e-01 2.228614e-01 2.228614e-01 2.228614e-01 2.228614e-01 2.228614e-01 2.228614e-01 2.228614e-01 2.228614e-01 2.228614e-01 2.228614e-01 2.228614e-01 2.228614e-01 2.228614e-01 2.228614e-01 2.228614e-01 2.228614e-01 2.228614e-01 2.228614e-01 2.228614e-01 2.228614e-01 2.228614e-01 2.228614e-01 2.228614e-01 2.228614e-01 2.228614e-01 2.228614e-01 2.228614e-01 2.228614e-01 2.228614e-01 2.228614e-01 2.228614e-01 2.228614e-01 2.228614e-01 2.228614e-01 2.228614e-01 2.228614e-01 2.228614e-01 2.228614e-01 2.228614e-01 2.228614e-01 2.228614e-01 2.228614e-01 2.228614e-01 2.228614e-01 2.228614e-01 2.228614e-01 2.228614e-01 2.228614e-01 2.228614e-01 2.228614e-01 2.228614e-01 2.228614e-01 2.228614e-01 2.228614e-01 2.228614e-01 2.228614e-01 2.228614e-01 2.228614e-01 2.228614e-01 2.228614e-01 2.228614e-01 2.228614e-01 2.228614e-01 2.228614e-01 2.228614e-01 2.228614e-01 2.228614e-01 2.228614e-01 2.228614e-01 2.228614e-01 2.228614e-01 2.228614e-01 2.228614e-01 2.228614e-01 2.228614e-01 2.228614e-01 2.228614e-01 2.228614e-01 2.228614e-01 2.228614e-01 2.228614e-01 2.228614e-01 2.228614e-01 2.228614e-01 2.228614e-01 2.228614e-01 2.228614e-01 2.228614e-01 2.228614e-01 2.228614e-01 2.228614e-01 2.228614e-01 2.228614e-01 2.228614e-01 2.228614e-01 2.228614e-01 2.228614e-01 2.228614e-01 2.228614e-01 2.228614e-01 2.228614e-01 2.228614e-01 2.228614e-01 2.228614e-01 2.228614e-01 2.228614e-01 2.228614e-01 2.228614e-01 2.228614e-01 2.228614e-01 2.228614e-01 2.228614e-01 2.228614e-01 2.228614e-01 2.228614e-01 2.228614e-01 2.228614e-01 2.228614e-01 2.228614e-01 2.228614e-01 2.228614e-01 2.228614e-01 2.228614e-01 2.228614e-01 2.228614e-01 2.228614e-01 2.228614e-01 2.228614e-01 2.228614e-01 2.228614e-01 
5.950899e+04 1.618374e+04 9.710560e+03 7.961906e+03 5.339937e-01 5.316111e-01 5.089841e-01 5.089841e-01 4.617537e-01 3.906423e-01 3.906423e-01 2.829275e-01 2.829275e-01 2.513650e-01 2.468349e-01 2.468349e-01 2.468349e-01 2.468349e-01 2.468349e-01 2.462683e-01 2.385012e-01 2.385012e-01 2.385012e-01 2.385012e-01 2.361427e-01 2.354795e-01 2.354795e-01 2.309468e-01 2.309468e-01 2.291749e-01 2.291749e-01 2.279017e-01 2.260944e-01 2.260944e-01 2.247793e-01 2.229180e-01 2.229180e-01 2.229180e-01 2.228622e-01 2.228622e-01 2.228622e-01 2.228622e-01 2.228622e-01 2.228622e-01 2.228622e-01 2.228615e-01 2.228615e-01 2.228615e-01 2.228615e-01 2.228615e-01 2.228615e-01 2.228615e-01 2.228615e-01 2.228615e-01 2.228615e-01 2.228615e-01 2.228615e-01 2.228615e-01 2.228615e-01 2.228615e-01 2.228615e-01 2.228615e-01 2.228615e-01 2.228615e-01 2.228615e-01 2.228615e-01 2.228615e-01 2.228615e-01 2.228615e-01 2.228615e-01 2.228615e-01 2.228615e-01 2.228615e-01 2.228615e-01 2.228615e-01 2.228615e-01 2.228615e-01 2.228614e-01 2.228614e-01 2.228614e-01 2.228614e-01 2.228614e-01 2.228614e-01 2.228614e-01 2.228614e-01 2.228614e-01 2.228614e-01 2.228614e-01 2.228614e-01 2.228614e-01 2.228614e-01 2.228614e-01 2.228614e-01 2.228614e-01 2.228614e-01 2.228614e-01 2.228614e-01 2.228614e-01 2.228614e-01 2.228614e-01 2.228614e-01 2.228614e-01 2.228614e-01 2.228614e-01 2.228614e-01 2.228614e-01 2.228614e-01 2.228614e-01 2.228614e-01 2.228614e-01 2.228614e-01 2.228614e-01 2.228614e-01 2.228614e-01 2.228614e-01 2.228614e-01 2.228614e-01 2.228614e-01 2.228614e-01 2.228614e-01 2.228614e-01 2.228614e-01 2.228614e-01 2.228614e-01 2.228614e-01 2.228614e-01 2.228614e-01 2.228614e-01 2.228614e-01 2.228614e-01 2.228614e-01 2.228614e-01 2.228614e-01 2.228614e-01 2.228614e-01 2.228614e-01 2.228614e-01 2.228614e-01 2.228614e-01 2.228614e-01 2.228614e-01 2.228614e-01 2.228614e-01 2.228614e-01 2.228614e-01 2.228614e-01 2.228614e-01 2.228614e-01 2.228614e-01 2.228614e-01 2.228614e-01 2.228614e-01 2.228614e-01 2.228614e-01 2.228614e-01 2.228614e-01 2.228614e-01 2.228614e-01 2.228614e-01 2.228614e-01 2.228614e-01 2.228614e-01 2.228614e-01 2.228614e-01 2.228614e-01 2.228614e-01 2.228614e-01 2.228614e-01 2.228614e-01 2.228614e-01 2.228614e-01 2.228614e-01 2.228614e-01 2.228614e-01 2.228614e-01 2.228614e-01 2.228614e-01 2.228614e-01 2.228614e-01 2.228614e-01 2.228614e-01 2.228614e-01 2.228614e-01 2.228614e-01 2.228614e-01 2.228614e-01 2.228614e-01 2.228614e-01 2.228614e-01 2.228614e-01 2.228614e-01 2.228614e-01 2.228614e-01 2.228614e-01 2.228614e-01 2.228614e-01 2.228614e-01 2.228614e-01 2.228614e-01 2.228614e-01 2.228614e-01 2.228614e-01 2.228614e-01 2.228614e-01 2.228614e-01 2.228614e-01 2.228614e-01 2.228614e-01 2.228614e-01 2.228614e-01 2.228614e-01 2.228614e-01 2.228614e-01 2.228614e-01 2.228614e-01 2.228614e-01 2.228614e-01 2.228614e-01 2.228614e-01 2.228614e-01 2.228614e-01 2.228614e-01 2.228614e-01 2.228614e-01 2.228614e-01 2.228614e-01 2.228614e-01 2.228614e-01 2.228614e-01 2.228614e-01 2.228614e-01 2.228614e-01 2.228614e-01 2.228614e-01 2.228614e-01 2.228614e-01 2.228614e-01 2.228614e-01 2.228614e-01 2.228614e-01 2.228614e-01 2.228614e-01 2.228614e-01 2.228614e-01 2.228614e-01 2.228614e-01 2.228614e-01 2.228614e-01 2.228614e-01 2.228614e-01 2.228614e-01 2.228614e-01 2.228614e-01 2.228614e-01 2.228614e-01 2.228614e-01 2.228614e-01 2.228614e-01 2.228614e-01 2.228614e-01 2.228614e-01 2.228614e-01 2.228614e-01 2.228614e-01 2.228614e-01 2.228614e-01 2.228614e-01 2.228614e-01 2.228614e-01 2.228614e-01 2.228614e-01 2.228614e-01 2.228614e-01 2.228614e-01 2.228614e-01 2.228614e-01 2.228614e-01 2.228614e-01 2.228614e-01 2.228614e-01 2.228614e-01 2.228614e-01 2.228614e-01 2.228614e-01 2.228614e-01 2.228614e-01 2.228614e-01 2.228614e-01 2.228614e-01 2.228614e-01 2.228614e-01 2.228614e-01 2.228614e-01 2.228614e-01 2.228614e-01 2.228614e-01 2.228614e-01 2.228614e-01 2.228614e-01 2.228614e-01 2.228614e-01 2.228614e-01 2.228614e-01 2.228614e-01 2.228614e-01 2.228614e-01 2.228614e-01 2.228614e-01 2.228614e-01 2.228614e-01 2.228614e-01 2.228614e-01 2.228614e-01 2.228614e-01 2.228614e-01 2.228614e-01 2.228614e-01 2.228614e-01 2.228614e-01 2.228614e-01 2.228614e-01 2.228614e-01 2.228614e-01 2.228614e-01 2.228614e-01 2.228614e-01 2.228614e-01 2.228614e-01 2.228614e-01 2.228614e-01 2.228614e-01 2.228614e-01 2.228614e-01 2.228614e-01 2.228614e-01 2.228614e-01 2.228614e-01 2.228614e-01 2.228614e-01 2.228614e-01 2.228614e-01 2.228614e-01 2.228614e-01 2.228614e-01 2.228614e-01 2.228614e-01 2.228614e-01 2.228614e-01 2.228614e-01 2.228614e-01 2.228614e-01 2.228614e-01 2.228614e-01 2.228614e-01 2.228614e-01 2.228614e-01 2.228614e-01 2.228614e-01 2.228614e-01 2.228614e-01 2.228614e-01 2.228614e-01 2.228614e-01 2.228614e-01 2.228614e-01 2.228614e-01 2.228614e-01 2.228614e-01 2.228614e-01 2.228614e-01 2.228614e-01 2.228614e-01 2.228614e-01 2.228614e-01 2.228614e-01 2.228614e-01 2.228614e-01 2.228614e-01 2.228614e-01 2.228614e-01 2.228614e-01 2.228614e-01 2.228614e-01 2.228614e-01 2.228614e-01 2.228614e-01 2.228614e-01 2.228614e-01 2.228614e-01 2.228614e-01 2.228614e-01 2.228614e-01 2.228614e-01 2.228614e-01 2.228614e-01 2.228614e-01 2.228614e-01 2.228614e-01 2.228614e-01 2.228614e-01 2.228614e-01 2.228614e-01 2.228614e-01 2.228614e-01 2.228614e-01 2.228614e-01 2.228614e-01 2.228614e-01 2.228614e-01 2.228614e-01 2.228614e-01 2.228614e-01 2.228614e-01 2.228614e-01 2.228614e-01 2.228614e-01 2.228614e-01 2.228614e-01 2.228614e-01 2.228614e-01 2.228614e-01 2.228614e-01 2.228614e-01 2.228614e-01 2.228614e-01 2.228614e-01 2.228614e-01 2.228614e-01 2.228614e-01 2.228614e-01 2.228614e-01 2.228614e-01 2.228614e-01 2.228614e-01 2.228614e-01 2.228614e-01 2.228614e-01 2.228614e-01 2.228614e-01 2.228614e-01 2.228614e-01 2.228614e-01 2.228614e-01 2.228614e-01 2.228614e-01 2.228614e-01 2.228614e-01 2.228614e-01 2.228614e-01 2.228614e-01 2.228614e-01 2.228614e-01 2.228614e-01 2.228614e-01 2.228614e-01 2.228614e-01 2.228614e-01 2.228614e-01 2.228614e-01 2.228614e-01 2.228614e-01 2.228614e-01 2.228614e-01 2.228614e-01 2.228614e-01 2.228614e-01 2.228614e-01 2.228614e-01 2.228614e-01 2.228614e-01 2.228614e-01 2.228614e-01 2.228614e-01 2.228614e-01 2.228614e-01 2.228614e-01 2.228614e-01 2.228614e-01 2.228614e-01 2.228614e-01 2.228614e-01 2.228614e-01 2.228614e-01 2.228614e-01 2.228614e-01 2.228614e-01 2.228614e-01 2.228614e-01 2.228614e-01 2.228614e-01 2.228614e-01 2.228614e-01 2.228614e-01 2.228614e-01 2.228614e-01 2.228614e-01 2.228614e-01 2.228614e-01 2.228614e-01 2.228614e-01 2.228614e-01 2.228614e-01 2.228614e-01 2.228614e-01 2.228614e-01 2.228614e-01 2.228614e-01 2.228614e-01 2.228614e-01 2.228614e-01 2.228614e-01 2.228614e-01 2.228614e-01 2.228614e-01 2.228614e-01 2.228614e-01 2.228614e-01 2.228614e-01 2.228614e-01 2.228614e-01 2.228614e-01 2.228614e-01 2.228614e-01 2.228614e-01 2.228614e-01 2.228614e-01 2.228614e-01 2.228614e-01 2.228614e-01 2.228614e-01 2.228614e-01 2.228614e-01 2.228614e-01 2.228614e-01 2.228614e-01 2.228614e-01 2.228614e-01 2.228614e-01 2.228614e-01 2.228614e-01 2.228614e-01 2.228614e-01 2.228614e-01 2.228614e-01 2.228614e-01 2.228614e-01 2.228614e-01 2.228614e-01 2.228614e-01 2.228614e-01 2.228614e-01 2.228614e-01 2.228614e-01 2.228614e-01 2.228614e-01 2.228614e-01 2.228614e-01 2.228614e-01 2.228614e-01 2.228614e-01 2.228614e-01 2.228614e-01 2.228614e-01 2.228614e-01 2.228614e-01 2.228614e-01 2.228614e-01 2.228614e-01 2.228614e-01 2.228614e-01 2.228614e-01 2.228614e-01 2.228614e-01 2.228614e-01 2.228614e-01 2.228614e-01 2.228614e-01 2.228614e-01 2.228614e-01 2.228614e-01 2.228614e-01 2.228614e-01 2.228614e-01 2.228614e-01 2.228614e-01 2.228614e-01 2.228614e-01 2.228614e-01 2.228614e-01 2.228614e-01 2.228614e-01 2.228614e-01 2.228614e-01 2.228614e-01 2.228614e-01 2.228614e-01 2.228614e-01 2.228614e-01 2.228614e-01 2.228614e-01 2.228614e-01 2.228614e-01 2.228614e-01 2.228614e-01 2.228614e-01 2.228614e-01 2.228614e-01 2.228614e-01 2.228614e-01 2.228614e-01 2.228614e-01 2.228614e-01 2.228614e-01 2.228614e-01 2.228614e-01 2.228614e-01 2.228614e-01 2.228614e-01 2.228614e-01 2.228614e-01 2.228614e-01 2.228614e-01 2.228614e-01 2.228614e-01 2.228614e-01 2.228614e-01 2.228614e-01 2.228614e-01 2.228614e-01 2.228614e-01 2.228614e-01 2.228614e-01 2.228614e-01 2.228614e-01 2.228614e-01 2.228614e-01 2.228614e-01 2.228614e-01 2.228614e-01 2.228614e-01 2.228614e-01 2.228614e-01 2.228614e-01 2.228614e-01 2.228614e-01 2.228614e-01 2.228614e-01 2.228614e-01 2.228614e-01 2.228614e-01 2.228614e-01 2.228614e-01 2.228614e-01 2.228614e-01 2.228614e-01 2.228614e-01 2.228614e-01 2.228614e-01 2.228614e-01 2.228614e-01 2.228614e-01 2.228614e-01 2.228614e-01 2.228614e-01 2.228614e-01 2.228614e-01 2.228614e-01 2.228614e-01 2.228614e-01 2.228614e-01 2.228614e-01 2.228614e-01 2.228614e-01 2.228614e-01 2.228614e-01 2.228614e-01 2.228614e-01 2.228614e-01 2.228614e-01 2.228614e-01 2.228614e-01 2.228614e-01 2.228614e-01 2.228614e-01 2.228614e-01 2.228614e-01 2.228614e-01 2.228614e-01 2.228614e-01 2.228614e-01 2.228614e-01 2.228614e-01 2.228614e-01 2.228614e-01 2.228614e-01 2.228614e-01 2.228614e-01 2.228614e-01 2.228614e-01 2.228614e-01 2.228614e-01 2.228614e-01 2.228614e-01 2.228614e-01 2.228614e-01 2.228614e-01 2.228614e-01 2.228614e-01 2.228614e-01 2.228614e-01 2.228614e-01 2.228614e-01 2.228614e-01 2.228614e-01 2.228614e-01 2.228614e-01 2.228614e-01 2.228614e-01 2.228614e-01 2.228614e-01 2.228614e-01 2.228614e-01 2.228614e-01 2.228614e-01 2.228614e-01 2.228614e-01 2.228614e-01 2.228614e-01 2.228614e-01 2.228614e-01 2.228614e-01 2.228614e-01 2.228614e-01 2.228614e-01 2.228614e-01 2.228614e-01 2.228614e-01 2.228614e-01 2.228614e-01 2.228614e-01 2.228614e-01 2.228614e-01 2.228614e-01 2.228614e-01 2.228614e-01 2.228614e-01 2.228614e-01 2.228614e-01 2.228614e-01 2.228614e-01 2.228614e-01 2.228614e-01 2.228614e-01 2.228614e-01 2.228614e-01 2.228614e-01 2.228614e-01 2.228614e-01 2.228614e-01 2.228614e-01 2.228614e-01 2.228614e-01 2.228614e-01 2.228614e-01 2.228614e-01 2.228614e-01 2.228614e-01 2.228614e-01 2.228614e-01 2.228614e-01 2.228614e-01 2.228614e-01 2.228614e-01 2.228614e-01 2.228614e-01 2.228614e-01 2.228614e-01 2.228614e-01 2.228614e-01 2.228614e-01 2.228614e-01 2.228614e-01 2.228614e-01 2.228614e-01 2.228614e-01 2.228614e-01 2.228614e-01 2.228614e-01 2.228614e-01 2.228614e-01 2.228614e-01 2.228614e-01 2.228614e-01 2.228614e-01 2.228614e-01 2.228614e-01 2.228614e-01 2.228614e-01 2.228614e-01 2.228614e-01 2.228614e-01 2.228614e-01 2.228614e-01 2.228614e-01 2.228614e-01 2.228614e-01 2.228614e-01 2.228614e-01 2.228614e-01 2.228614e-01 2.228614e-01 2.228614e-01 2.228614e-01 2.228614e-01 2.228614e-01 2.228614e-01 2.228614e-01 2.228614e-01 2.228614e-01 2.228614e-01 2.228614e-01 2.228614e-01 2.228614e-01 2.228614e-01 2.228614e-01 2.228614e-01 2.228614e-01 2.228614e-01 2.228614e-01 2.228614e-01 2.228614e-01 2.228614e-01 2.228614e-01 2.228614e-01 2.228614e-01 2.228614e-01 2.228614e-01 2.228614e-01 2.228614e-01 2.228614e-01 2.228614e-01 2.228614e-01 2.228614e-01 2.228614e-01 2.228614e-01 2.228614e-01 2.228614e-01 2.228614e-01 2.228614e-01 2.228614e-01 2.228614e-01 2.228614e-01 2.228614e-01 2.228614e-01 2.228614e-01 2.228614e-01 2.228614e-01 2.228614e-01 2.228614e-01 2.228614e-01 2.228614e-01 2.228614e-01 2.228614e-01 2.228614e-01 2.228614e-01 2.228614e-01 2.228614e-01 2.228614e-01 2.228614e-01 2.228614e-01 2.228614e-01 2.228614e-01 2.228614e-01 2.228614e-01 2.228614e-01 2.228614e-01 2.228614e-01 2.228614e-01 2.228614e-01 2.228614e-01 2.228614e-01 2.228614e-01 2.228614e-01 2.228614e-01 2.228614e-01 2.228614e-01 2.228614e-01 2.228614e-01 2.228614e-01 2.228614e-01 2.228614e-01 2.228614e-01 2.228614e-01 2.228614e-01 2.228614e-01 2.228614e-01 2.228614e-01 2.228614e-01 2.228614e-01 2.228614e-01 2.228614e-01 2.228614e-01 2.228614e-01 2.228614e-01 2.228614e-01 2.228614e-01 2.228614e-01 2.228614e-01 2.228614e-01 2.228614e-01 2.228614e-01 2.228614e-01 2.228614e-01 2.228614e-01 2.228614e-01 2.228614e-01 2.228614e-01 2.228614e-01 2.228614e-01 2.228614e-01 2.228614e-01 2.228614e-01 2.228614e-01 2.228614e-01 2.228614e-01 2.228614e-01 2.228614e-01 2.228614e-01 2.228614e-01 2.228614e-01 2.228614e-01 2.228614e-01 2.228614e-01 2.228614e-01 2.228614e-01 2.228614e-01 2.228614e-01 2.228614e-01 2.228614e-01 2.228614e-01 2.228614e-01 2.228614e-01 2.228614e-01 2.228614e-01 2.228614e-01 2.228614e-01 2.228614e-01 2.228614e-01 2.228614e-01 2.228614e-01 2.228614e-01 2.228614e-01 2.228614e-01 2.228614e-01 2.228614e-01 2.228614e-01 2.228614e-01 2.228614e-01 2.228614e-01 2.228614e-01 2.228614e-01 2.228614e-01 2.228614e-01 2.228614e-01 2.228614e-01 2.228614e-01 2.228614e-01 2.228614e-01 2.228614e-01 2.228614e-01 2.228614e-01 2.228614e-01 2.228614e-01 2.228614e-01 2.228614e-01 2.228614e-01 2.228614e-01 2.228614e-01 2.228614e-01 2.228614e-01 2.228614e-01 2.228614e-01 2.228614e-01 2.228614e-01 2.228614e-01 2.228614e-01 2.228614e-01 2.228614e-01 2.228614e-01 2.228614e-01 2.228614e-01 2.228614e-01 2.228614e-01 2.228614e-01 2.228614e-01 2.228614e-01 2.228614e-01 2.228614e-01 2.228614e-01 2.228614e-01 
5.951237e+05 3.089703e-01 2.996320e-01 2.996320e-01 2.993895e-01 2.993574e-01 2.993202e-01 2.992465e-01 2.992465e-01 2.992281e-01 2.991628e-01 2.984952e-01 2.981163e-01 2.843110e-01 2.843110e-01 2.843110e-01 2.559130e-01 2.559130e-01 2.559130e-01 2.439211e-01 2.439211e-01 2.366464e-01 2.343762e-01 2.338639e-01 2.338639e-01 2.328236e-01 2.328236e-01 2.328236e-01 2.328236e-01 2.328236e-01 2.300078e-01 2.300078e-01 2.300078e-01 2.300078e-01 2.300078e-01 2.295998e-01 2.295998e-01 2.270351e-01 2.267790e-01 2.260005e-01 2.260005e-01 2.260005e-01 2.257876e-01 2.257252e-01 2.246816e-01 2.234733e-01 2.234733e-01 2.230813e-01 2.230813e-01 2.230813e-01 2.230084e-01 2.229710e-01 2.229710e-01 2.229652e-01 2.229357e-01 2.229357e-01 2.229357e-01 2.229319e-01 2.228829e-01 2.228786e-01 2.228643e-01 2.228643e-01 2.228643e-01 2.228643e-01 2.228621e-01 2.228621e-01 2.228621e-01 2.228621e-01 2.228621e-01 2.228621e-01 2.228621e-01 2.228621e-01 2.228621e-01 2.228621e-01 2.228621e-01 2.228621e-01 2.228617e-01 2.228617e-01 2.228617e-01 2.228617e-01 2.228617e-01 2.228617e-01 2.228615e-01 2.228615e-01 2.228614e-01 2.228614e-01 2.228614e-01 2.228614e-01 2.228614e-01 2.228614e-01 2.228614e-01 2.228614e-01 2.228614e-01 2.228614e-01 2.228614e-01 2.228614e-01 2.228614e-01 2.228614e-01 2.228614e-01 2.228614e-01 2.228614e-01 2.228614e-01 2.228614e-01 2.228614e-01 2.228614e-01 2.228614e-01 2.228614e-01 2.228614e-01 2.228614e-01 2.228614e-01 2.228614e-01 2.228614e-01 2.228614e-01 2.228614e-01 2.228614e-01 2.228614e-01 2.228614e-01 2.228614e-01 2.228614e-01 2.228614e-01 2.228614e-01 2.228614e-01 2.228614e-01 2.228614e-01 2.228614e-01 2.228614e-01 2.228614e-01 2.228614e-01 2.228614e-01 2.228614e-01 2.228614e-01 2.228614e-01 2.228614e-01 2.228614e-01 2.228614e-01 2.228614e-01 2.228614e-01 2.228614e-01 2.228614e-01 2.228614e-01 2.228614e-01 2.228614e-01 2.228614e-01 2.228614e-01 2.228614e-01 2.228614e-01 2.228614e-01 2.228614e-01 2.228614e-01 2.228614e-01 2.228614e-01 2.228614e-01 2.228614e-01 2.228614e-01 2.228614e-01 2.228614e-01 2.228614e-01 2.228614e-01 2.228614e-01 2.228614e-01 2.228614e-01 2.228614e-01 2.228614e-01 2.228614e-01 2.228614e-01 2.228614e-01 2.228614e-01 2.228614e-01 2.228614e-01 2.228614e-01 2.228614e-01 2.228614e-01 2.228614e-01 2.228614e-01 2.228614e-01 2.228614e-01 2.228614e-01 2.228614e-01 2.228614e-01 2.228614e-01 2.228614e-01 2.228614e-01 2.228614e-01 2.228614e-01 2.228614e-01 2.228614e-01 2.228614e-01 2.228614e-01 2.228614e-01 2.228614e-01 2.228614e-01 2.228614e-01 2.228614e-01 2.228614e-01 2.228614e-01 2.228614e-01 2.228614e-01 2.228614e-01 2.228614e-01 2.228614e-01 2.228614e-01 2.228614e-01 2.228614e-01 2.228614e-01 2.228614e-01 2.228614e-01 2.228614e-01 2.228614e-01 2.228614e-01 2.228614e-01 2.228614e-01 2.228614e-01 2.228614e-01 2.228614e-01 2.228614e-01 2.228614e-01 2.228614e-01 2.228614e-01 2.228614e-01 2.228614e-01 2.228614e-01 2.228614e-01 2.228614e-01 2.228614e-01 2.228614e-01 2.228614e-01 2.228614e-01 2.228614e-01 2.228614e-01 2.228614e-01 2.228614e-01 2.228614e-01 2.228614e-01 2.228614e-01 2.228614e-01 2.228614e-01 2.228614e-01 2.228614e-01 2.228614e-01 2.228614e-01 2.228614e-01 2.228614e-01 2.228614e-01 2.228614e-01 2.228614e-01 2.228614e-01 2.228614e-01 2.228614e-01 2.228614e-01 2.228614e-01 2.228614e-01 2.228614e-01 2.228614e-01 2.228614e-01 2.228614e-01 2.228614e-01 2.228614e-01 2.228614e-01 2.228614e-01 2.228614e-01 2.228614e-01 2.228614e-01 2.228614e-01 2.228614e-01 2.228614e-01 2.228614e-01 2.228614e-01 2.228614e-01 2.228614e-01 2.228614e-01 2.228614e-01 2.228614e-01 2.228614e-01 2.228614e-01 2.228614e-01 2.228614e-01 2.228614e-01 2.228614e-01 2.228614e-01 2.228614e-01 2.228614e-01 2.228614e-01 2.228614e-01 2.228614e-01 2.228614e-01 2.228614e-01 2.228614e-01 2.228614e-01 2.228614e-01 2.228614e-01 2.228614e-01 2.228614e-01 2.228614e-01 2.228614e-01 2.228614e-01 2.228614e-01 2.228614e-01 2.228614e-01 2.228614e-01 2.228614e-01 2.228614e-01 2.228614e-01 2.228614e-01 2.228614e-01 2.228614e-01 2.228614e-01 2.228614e-01 2.228614e-01 2.228614e-01 2.228614e-01 2.228614e-01 2.228614e-01 2.228614e-01 2.228614e-01 2.228614e-01 2.228614e-01 2.228614e-01 2.228614e-01 2.228614e-01 2.228614e-01 2.228614e-01 2.228614e-01 2.228614e-01 2.228614e-01 2.228614e-01 2.228614e-01 2.228614e-01 2.228614e-01 2.228614e-01 2.228614e-01 2.228614e-01 2.228614e-01 2.228614e-01 2.228614e-01 2.228614e-01 2.228614e-01 2.228614e-01 2.228614e-01 2.228614e-01 2.228614e-01 2.228614e-01 2.228614e-01 2.228614e-01 2.228614e-01 2.228614e-01 2.228614e-01 2.228614e-01 2.228614e-01 2.228614e-01 2.228614e-01 2.228614e-01 2.228614e-01 2.228614e-01 2.228614e-01 2.228614e-01 2.228614e-01 2.228614e-01 2.228614e-01 2.228614e-01 2.228614e-01 2.228614e-01 2.228614e-01 2.228614e-01 2.228614e-01 2.228614e-01 2.228614e-01 2.228614e-01 2.228614e-01 2.228614e-01 2.228614e-01 2.228614e-01 2.228614e-01 2.228614e-01 2.228614e-01 2.228614e-01 2.228614e-01 2.228614e-01 2.228614e-01 2.228614e-01 2.228614e-01 2.228614e-01 2.228614e-01 2.228614e-01 2.228614e-01 2.228614e-01 2.228614e-01 2.228614e-01 2.228614e-01 2.228614e-01 2.228614e-01 2.228614e-01 2.228614e-01 2.228614e-01 2.228614e-01 2.228614e-01 2.228614e-01 2.228614e-01 2.228614e-01 2.228614e-01 2.228614e-01 2.228614e-01 2.228614e-01 2.228614e-01 2.228614e-01 2.228614e-01 2.228614e-01 2.228614e-01 2.228614e-01 2.228614e-01 2.228614e-01 2.228614e-01 2.228614e-01 2.228614e-01 2.228614e-01 2.228614e-01 2.228614e-01 2.228614e-01 2.228614e-01 2.228614e-01 2.228614e-01 2.228614e-01 2.228614e-01 2.228614e-01 2.228614e-01 2.228614e-01 2.228614e-01 2.228614e-01 2.228614e-01 2.228614e-01 2.228614e-01 2.228614e-01 2.228614e-01 2.228614e-01 2.228614e-01 2.228614e-01 2.228614e-01 2.228614e-01 2.228614e-01 2.228614e-01 2.228614e-01 2.228614e-01 2.228614e-01 2.228614e-01 2.228614e-01 2.228614e-01 2.228614e-01 2.228614e-01 2.228614e-01 2.228614e-01 2.228614e-01 2.228614e-01 2.228614e-01 2.228614e-01 2.228614e-01 2.228614e-01 2.228614e-01 2.228614e-01 2.228614e-01 2.228614e-01 2.228614e-01 2.228614e-01 2.228614e-01 2.228614e-01 2.228614e-01 2.228614e-01 2.228614e-01 2.228614e-01 2.228614e-01 2.228614e-01 2.228614e-01 2.228614e-01 2.228614e-01 2.228614e-01 2.228614e-01 2.228614e-01 2.228614e-01 2.228614e-01 2.228614e-01 2.228614e-01 2.228614e-01 2.228614e-01 2.228614e-01 2.228614e-01 2.228614e-01 2.228614e-01 2.228614e-01 2.228614e-01 2.228614e-01 2.228614e-01 2.228614e-01 2.228614e-01 2.228614e-01 2.228614e-01 2.228614e-01 2.228614e-01 2.228614e-01 2.228614e-01 2.228614e-01 2.228614e-01 2.228614e-01 2.228614e-01 2.228614e-01 2.228614e-01 2.228614e-01 2.228614e-01 2.228614e-01 2.228614e-01 2.228614e-01 2.228614e-01 2.228614e-01 2.228614e-01 2.228614e-01 2.228614e-01 2.228614e-01 2.228614e-01 2.228614e-01 2.228614e-01 2.228614e-01 2.228614e-01 2.228614e-01 2.228614e-01 2.228614e-01 2.228614e-01 2.228614e-01 2.228614e-01 2.228614e-01 2.228614e-01 2.228614e-01 2.228614e-01 2.228614e-01 2.228614e-01 2.228614e-01 2.228614e-01 2.228614e-01 2.228614e-01 2.228614e-01 2.228614e-01 2.228614e-01 2.228614e-01 2.228614e-01 2.228614e-01 2.228614e-01 2.228614e-01 2.228614e-01 2.228614e-01 2.228614e-01 2.228614e-01 2.228614e-01 2.228614e-01 2.228614e-01 2.228614e-01 2.228614e-01 2.228614e-01 2.228614e-01 2.228614e-01 2.228614e-01 2.228614e-01 2.228614e-01 2.228614e-01 2.228614e-01 2.228614e-01 2.228614e-01 2.228614e-01 2.228614e-01 2.228614e-01 2.228614e-01 2.228614e-01 2.228614e-01 2.228614e-01 2.228614e-01 2.228614e-01 2.228614e-01 2.228614e-01 2.228614e-01 2.228614e-01 2.228614e-01 2.228614e-01 2.228614e-01 2.228614e-01 2.228614e-01 2.228614e-01 2.228614e-01 2.228614e-01 2.228614e-01 2.228614e-01 2.228614e-01 2.228614e-01 2.228614e-01 2.228614e-01 2.228614e-01 2.228614e-01 2.228614e-01 2.228614e-01 2.228614e-01 2.228614e-01 2.228614e-01 2.228614e-01 2.228614e-01 2.228614e-01 2.228614e-01 2.228614e-01 2.228614e-01 2.228614e-01 2.228614e-01 2.228614e-01 2.228614e-01 2.228614e-01 2.228614e-01 2.228614e-01 2.228614e-01 2.228614e-01 2.228614e-01 2.228614e-01 2.228614e-01 2.228614e-01 2.228614e-01 2.228614e-01 2.228614e-01 2.228614e-01 2.228614e-01 2.228614e-01 2.228614e-01 2.228614e-01 2.228614e-01 2.228614e-01 2.228614e-01 2.228614e-01 2.228614e-01 2.228614e-01 2.228614e-01 2.228614e-01 2.228614e-01 2.228614e-01 2.228614e-01 2.228614e-01 2.228614e-01 2.228614e-01 2.228614e-01 2.228614e-01 2.228614e-01 2.228614e-01 2.228614e-01 2.228614e-01 2.228614e-01 2.228614e-01 2.228614e-01 2.228614e-01 2.228614e-01 2.228614e-01 2.228614e-01 2.228614e-01 2.228614e-01 2.228614e-01 2.228614e-01 2.228614e-01 2.228614e-01 2.228614e-01 2.228614e-01 2.228614e-01 2.228614e-01 2.228614e-01 2.228614e-01 2.228614e-01 2.228614e-01 2.228614e-01 2.228614e-01 2.228614e-01 2.228614e-01 2.228614e-01 2.228614e-01 2.228614e-01 2.228614e-01 2.228614e-01 2.228614e-01 2.228614e-01 2.228614e-01 2.228614e-01 2.228614e-01 2.228614e-01 2.228614e-01 2.228614e-01 2.228614e-01 2.228614e-01 2.228614e-01 2.228614e-01 2.228614e-01 2.228614e-01 2.228614e-01 2.228614e-01 2.228614e-01 2.228614e-01 2.228614e-01 2.228614e-01 2.228614e-01 2.228614e-01 2.228614e-01 2.228614e-01 2.228614e-01 2.228614e-01 2.228614e-01 2.228614e-01 2.228614e-01 2.228614e-01 2.228614e-01 2.228614e-01 2.228614e-01 2.228614e-01 2.228614e-01 2.228614e-01 2.228614e-01 2.228614e-01 2.228614e-01 2.228614e-01 2.228614e-01 2.228614e-01 2.228614e-01 2.228614e-01 2.228614e-01 2.228614e-01 2.228614e-01 2.228614e-01 2.228614e-01 2.228614e-01 2.228614e-01 2.228614e-01 2.228614e-01 2.228614e-01 2.228614e-01 2.228614e-01 2.228614e-01 2.228614e-01 2.228614e-01 2.228614e-01 2.228614e-01 2.228614e-01 2.228614e-01 2.228614e-01 2.228614e-01 2.228614e-01 2.228614e-01 2.228614e-01 2.228614e-01 2.228614e-01 2.228614e-01 2.228614e-01 2.228614e-01 2.228614e-01 2.228614e-01 2.228614e-01 2.228614e-01 2.228614e-01 2.228614e-01 2.228614e-01 2.228614e-01 2.228614e-01 2.228614e-01 2.228614e-01 2.228614e-01 2.228614e-01 2.228614e-01 2.228614e-01 2.228614e-01 2.228614e-01 2.228614e-01 2.228614e-01 2.228614e-01 2.228614e-01 2.228614e-01 2.228614e-01 2.228614e-01 2.228614e-01 2.228614e-01 2.228614e-01 2.228614e-01 2.228614e-01 2.228614e-01 2.228614e-01 2.228614e-01 2.228614e-01 2.228614e-01 2.228614e-01 2.228614e-01 2.228614e-01 2.228614e-01 2.228614e-01 2.228614e-01 2.228614e-01 2.228614e-01 2.228614e-01 2.228614e-01 2.228614e-01 2.228614e-01 2.228614e-01 2.228614e-01 2.228614e-01 2.228614e-01 2.228614e-01 2.228614e-01 2.228614e-01 2.228614e-01 2.228614e-01 2.228614e-01 2.228614e-01 2.228614e-01 2.228614e-01 2.228614e-01 2.228614e-01 2.228614e-01 2.228614e-01 2.228614e-01 2.228614e-01 2.228614e-01 2.228614e-01 2.228614e-01 2.228614e-01 2.228614e-01 2.228614e-01 2.228614e-01 2.228614e-01 2.228614e-01 2.228614e-01 2.228614e-01 2.228614e-01 2.228614e-01 2.228614e-01 2.228614e-01 2.228614e-01 2.228614e-01 2.228614e-01 2.228614e-01 2.228614e-01 2.228614e-01 2.228614e-01 2.228614e-01 2.228614e-01 2.228614e-01 2.228614e-01 2.228614e-01 2.228614e-01 2.228614e-01 2.228614e-01 2.228614e-01 2.228614e-01 2.228614e-01 2.228614e-01 2.228614e-01 2.228614e-01 2.228614e-01 2.228614e-01 2.228614e-01 2.228614e-01 2.228614e-01 2.228614e-01 2.228614e-01 2.228614e-01 2.228614e-01 2.228614e-01 2.228614e-01 2.228614e-01 2.228614e-01 2.228614e-01 2.228614e-01 2.228614e-01 2.228614e-01 2.228614e-01 2.228614e-01 2.228614e-01 2.228614e-01 2.228614e-01 2.228614e-01 2.228614e-01 2.228614e-01 2.228614e-01 2.228614e-01 2.228614e-01 2.228614e-01 2.228614e-01 2.228614e-01 2.228614e-01 2.228614e-01 2.228614e-01 2.228614e-01 2.228614e-01 2.228614e-01 2.228614e-01 2.228614e-01 2.228614e-01 2.228614e-01 2.228614e-01 2.228614e-01 2.228614e-01 2.228614e-01 2.228614e-01 2.228614e-01 2.228614e-01 2.228614e-01 2.228614e-01 2.228614e-01 2.228614e-01 2.228614e-01 2.228614e-01 2.228614e-01 2.228614e-01 2.228614e-01 2.228614e-01 2.228614e-01 2.228614e-01 2.228614e-01 2.228614e-01 2.228614e-01 2.228614e-01 2.228614e-01 2.228614e-01 2.228614e-01 2.228614e-01 2.228614e-01 2.228614e-01 2.228614e-01 2.228614e-01 2.228614e-01 2.228614e-01 2.228614e-01 2.228614e-01 2.228614e-01 2.228614e-01 2.228614e-01 2.228614e-01 2.228614e-01 2.228614e-01 2.228614e-01 2.228614e-01 2.228614e-01 2.228614e-01 2.228614e-01 2.228614e-01 2.228614e-01 2.228614e-01 2.228614e-01 2.228614e-01 2.228614e-01 2.228614e-01 2.228614e-01 2.228614e-01 2.228614e-01 2.228614e-01 2.228614e-01 2.228614e-01 2.228614e-01 2.228614e-01 2.228614e-01 2.228614e-01 2.228614e-01 2.228614e-01 2.228614e-01 2.228614e-01 2.228614e-01 2.228614e-01 2.228614e-01 2.228614e-01 2.228614e-01 2.228614e-01 2.228614e-01 2.228614e-01 2.228614e-01 2.228614e-01 2.228614e-01 2.228614e-01 2.228614e-01 2.228614e-01 2.228614e-01 2.228614e-01 2.228614e-01 2.228614e-01 2.228614e-01 2.228614e-01 2.228614e-01 2.228614e-01 2.228614e-01 2.228614e-01 2.228614e-01 2.228614e-01 2.228614e-01 2.228614e-01 2.228614e-01 2.228614e-01 2.228614e-01 2.228614e-01 2.228614e-01 2.228614e-01 2.228614e-01 2.228614e-01 2.228614e-01 2.228614e-01 2.228614e-01 2.228614e-01 2.228614e-01 2.228614e-01 2.228614e-01 2.228614e-01 2.228614e-01 
1.808237e+05 4.737252e+03 5.359766e-01 3.182781e-01 3.014832e-01 3.014832e-01 3.014601e-01 3.014601e-01 3.014601e-01 3.014598e-01 3.014598e-01 3.014598e-01 3.014573e-01 3.014573e-01 3.014564e-01 3.014402e-01 3.014186e-01 3.014186e-01 3.014019e-01 3.014019e-01 3.013748e-01 3.012880e-01 3.011282e-01 3.007069e-01 2.998708e-01 2.998708e-01 2.998049e-01 2.997320e-01 2.994355e-01 2.980477e-01 2.968731e-01 2.858568e-01 2.858568e-01 2.858568e-01 2.771725e-01 2.771725e-01 2.701246e-01 2.701246e-01 2.701246e-01 2.663045e-01 2.663045e-01 2.590274e-01 2.561704e-01 2.561704e-01 2.561704e-01 2.531116e-01 2.531116e-01 2.531116e-01 2.515145e-01 2.362718e-01 2.343602e-01 2.310503e-01 2.310503e-01 2.310503e-01 2.308008e-01 2.306599e-01 2.305142e-01 2.300584e-01 2.299592e-01 2.298849e-01 2.298849e-01 2.296033e-01 2.291279e-01 2.291279e-01 2.291279e-01 2.291279e-01 2.287177e-01 2.287177e-01 2.283523e-01 2.276827e-01 2.246830e-01 2.243437e-01 2.237948e-01 2.237948e-01 2.228892e-01 2.228892e-01 2.228635e-01 2.228635e-01 2.228635e-01 2.228635e-01 2.228635e-01 2.228624e-01 2.228624e-01 2.228624e-01 2.228616e-01 2.228615e-01 2.228614e-01 2.228614e-01 2.228614e-01 2.228614e-01 2.228614e-01 2.228614e-01 2.228614e-01 2.228614e-01 2.228614e-01 2.228614e-01 2.228614e-01 2.228614e-01 2.228614e-01 2.228614e-01 2.228614e-01 2.228614e-01 2.228614e-01 2.228614e-01 2.228614e-01 2.228614e-01 2.228614e-01 2.228614e-01 2.228614e-01 2.228614e-01 2.228614e-01 2.228614e-01 2.228614e-01 2.228614e-01 2.228614e-01 2.228614e-01 2.228614e-01 2.228614e-01 2.228614e-01 2.228614e-01 2.228614e-01 2.228614e-01 2.228614e-01 2.228614e-01 2.228614e-01 2.228614e-01 2.228614e-01 2.228614e-01 2.228614e-01 2.228614e-01 2.228614e-01 2.228614e-01 2.228614e-01 2.228614e-01 2.228614e-01 2.228614e-01 2.228614e-01 2.228614e-01 2.228614e-01 2.228614e-01 2.228614e-01 2.228614e-01 2.228614e-01 2.228614e-01 2.228614e-01 2.228614e-01 2.228614e-01 2.228614e-01 2.228614e-01 2.228614e-01 2.228614e-01 2.228614e-01 2.228614e-01 2.228614e-01 2.228614e-01 2.228614e-01 2.228614e-01 2.228614e-01 2.228614e-01 2.228614e-01 2.228614e-01 2.228614e-01 2.228614e-01 2.228614e-01 2.228614e-01 2.228614e-01 2.228614e-01 2.228614e-01 2.228614e-01 2.228614e-01 2.228614e-01 2.228614e-01 2.228614e-01 2.228614e-01 2.228614e-01 2.228614e-01 2.228614e-01 2.228614e-01 2.228614e-01 2.228614e-01 2.228614e-01 2.228614e-01 2.228614e-01 2.228614e-01 2.228614e-01 2.228614e-01 2.228614e-01 2.228614e-01 2.228614e-01 2.228614e-01 2.228614e-01 2.228614e-01 2.228614e-01 2.228614e-01 2.228614e-01 2.228614e-01 2.228614e-01 2.228614e-01 2.228614e-01 2.228614e-01 2.228614e-01 2.228614e-01 2.228614e-01 2.228614e-01 2.228614e-01 2.228614e-01 2.228614e-01 2.228614e-01 2.228614e-01 2.228614e-01 2.228614e-01 2.228614e-01 2.228614e-01 2.228614e-01 2.228614e-01 2.228614e-01 2.228614e-01 2.228614e-01 2.228614e-01 2.228614e-01 2.228614e-01 2.228614e-01 2.228614e-01 2.228614e-01 2.228614e-01 2.228614e-01 2.228614e-01 2.228614e-01 2.228614e-01 2.228614e-01 2.228614e-01 2.228614e-01 2.228614e-01 2.228614e-01 2.228614e-01 2.228614e-01 2.228614e-01 2.228614e-01 2.228614e-01 2.228614e-01 2.228614e-01 2.228614e-01 2.228614e-01 2.228614e-01 2.228614e-01 2.228614e-01 2.228614e-01 2.228614e-01 2.228614e-01 2.228614e-01 2.228614e-01 2.228614e-01 2.228614e-01 2.228614e-01 2.228614e-01 2.228614e-01 2.228614e-01 2.228614e-01 2.228614e-01 2.228614e-01 2.228614e-01 2.228614e-01 2.228614e-01 2.228614e-01 2.228614e-01 2.228614e-01 2.228614e-01 2.228614e-01 2.228614e-01 2.228614e-01 2.228614e-01 2.228614e-01 2.228614e-01 2.228614e-01 2.228614e-01 2.228614e-01 2.228614e-01 2.228614e-01 2.228614e-01 2.228614e-01 2.228614e-01 2.228614e-01 2.228614e-01 2.228614e-01 2.228614e-01 2.228614e-01 2.228614e-01 2.228614e-01 2.228614e-01 2.228614e-01 2.228614e-01 2.228614e-01 2.228614e-01 2.228614e-01 2.228614e-01 2.228614e-01 2.228614e-01 2.228614e-01 2.228614e-01 2.228614e-01 2.228614e-01 2.228614e-01 2.228614e-01 2.228614e-01 2.228614e-01 2.228614e-01 2.228614e-01 2.228614e-01 2.228614e-01 2.228614e-01 2.228614e-01 2.228614e-01 2.228614e-01 2.228614e-01 2.228614e-01 2.228614e-01 2.228614e-01 2.228614e-01 2.228614e-01 2.228614e-01 2.228614e-01 2.228614e-01 2.228614e-01 2.228614e-01 2.228614e-01 2.228614e-01 2.228614e-01 2.228614e-01 2.228614e-01 2.228614e-01 2.228614e-01 2.228614e-01 2.228614e-01 2.228614e-01 2.228614e-01 2.228614e-01 2.228614e-01 2.228614e-01 2.228614e-01 2.228614e-01 2.228614e-01 2.228614e-01 2.228614e-01 2.228614e-01 2.228614e-01 2.228614e-01 2.228614e-01 2.228614e-01 2.228614e-01 2.228614e-01 2.228614e-01 2.228614e-01 2.228614e-01 2.228614e-01 2.228614e-01 2.228614e-01 2.228614e-01 2.228614e-01 2.228614e-01 2.228614e-01 2.228614e-01 2.228614e-01 2.228614e-01 2.228614e-01 2.228614e-01 2.228614e-01 2.228614e-01 2.228614e-01 2.228614e-01 2.228614e-01 2.228614e-01 2.228614e-01 2.228614e-01 2.228614e-01 2.228614e-01 2.228614e-01 2.228614e-01 2.228614e-01 2.228614e-01 2.228614e-01 2.228614e-01 2.228614e-01 2.228614e-01 2.228614e-01 2.228614e-01 2.228614e-01 2.228614e-01 2.228614e-01 2.228614e-01 2.228614e-01 2.228614e-01 2.228614e-01 2.228614e-01 2.228614e-01 2.228614e-01 2.228614e-01 2.228614e-01 2.228614e-01 2.228614e-01 2.228614e-01 2.228614e-01 2.228614e-01 2.228614e-01 2.228614e-01 2.228614e-01 2.228614e-01 2.228614e-01 2.228614e-01 2.228614e-01 2.228614e-01 2.228614e-01 2.228614e-01 2.228614e-01 2.228614e-01 2.228614e-01 2.228614e-01 2.228614e-01 2.228614e-01 2.228614e-01 2.228614e-01 2.228614e-01 2.228614e-01 2.228614e-01 2.228614e-01 2.228614e-01 2.228614e-01 2.228614e-01 2.228614e-01 2.228614e-01 2.228614e-01 2.228614e-01 2.228614e-01 2.228614e-01 2.228614e-01 2.228614e-01 2.228614e-01 2.228614e-01 2.228614e-01 2.228614e-01 2.228614e-01 2.228614e-01 2.228614e-01 2.228614e-01 2.228614e-01 2.228614e-01 2.228614e-01 2.228614e-01 2.228614e-01 2.228614e-01 2.228614e-01 2.228614e-01 2.228614e-01 2.228614e-01 2.228614e-01 2.228614e-01 2.228614e-01 2.228614e-01 2.228614e-01 2.228614e-01 2.228614e-01 2.228614e-01 2.228614e-01 2.228614e-01 2.228614e-01 2.228614e-01 2.228614e-01 2.228614e-01 2.228614e-01 2.228614e-01 2.228614e-01 2.228614e-01 2.228614e-01 2.228614e-01 2.228614e-01 2.228614e-01 2.228614e-01 2.228614e-01 2.228614e-01 2.228614e-01 2.228614e-01 2.228614e-01 2.228614e-01 2.228614e-01 2.228614e-01 2.228614e-01 2.228614e-01 2.228614e-01 2.228614e-01 2.228614e-01 2.228614e-01 2.228614e-01 2.228614e-01 2.228614e-01 2.228614e-01 2.228614e-01 2.228614e-01 2.228614e-01 2.228614e-01 2.228614e-01 2.228614e-01 2.228614e-01 2.228614e-01 2.228614e-01 2.228614e-01 2.228614e-01 2.228614e-01 2.228614e-01 2.228614e-01 2.228614e-01 2.228614e-01 2.228614e-01 2.228614e-01 2.228614e-01 2.228614e-01 2.228614e-01 2.228614e-01 2.228614e-01 2.228614e-01 2.228614e-01 2.228614e-01 2.228614e-01 2.228614e-01 2.228614e-01 2.228614e-01 2.228614e-01 2.228614e-01 2.228614e-01 2.228614e-01 2.228614e-01 2.228614e-01 2.228614e-01 2.228614e-01 2.228614e-01 2.228614e-01 2.228614e-01 2.228614e-01 2.228614e-01 2.228614e-01 2.228614e-01 2.228614e-01 2.228614e-01 2.228614e-01 2.228614e-01 2.228614e-01 2.228614e-01 2.228614e-01 2.228614e-01 2.228614e-01 2.228614e-01 2.228614e-01 2.228614e-01 2.228614e-01 2.228614e-01 2.228614e-01 2.228614e-01 2.228614e-01 2.228614e-01 2.228614e-01 2.228614e-01 2.228614e-01 2.228614e-01 2.228614e-01 2.228614e-01 2.228614e-01 2.228614e-01 2.228614e-01 2.228614e-01 2.228614e-01 2.228614e-01 2.228614e-01 2.228614e-01 2.228614e-01 2.228614e-01 2.228614e-01 2.228614e-01 2.228614e-01 2.228614e-01 2.228614e-01 2.228614e-01 2.228614e-01 2.228614e-01 2.228614e-01 2.228614e-01 2.228614e-01 2.228614e-01 2.228614e-01 2.228614e-01 2.228614e-01 2.228614e-01 2.228614e-01 2.228614e-01 2.228614e-01 2.228614e-01 2.228614e-01 2.228614e-01 2.228614e-01 2.228614e-01 2.228614e-01 2.228614e-01 2.228614e-01 2.228614e-01 2.228614e-01 2.228614e-01 2.228614e-01 2.228614e-01 2.228614e-01 2.228614e-01 2.228614e-01 2.228614e-01 2.228614e-01 2.228614e-01 2.228614e-01 2.228614e-01 2.228614e-01 2.228614e-01 2.228614e-01 2.228614e-01 2.228614e-01 2.228614e-01 2.228614e-01 2.228614e-01 2.228614e-01 2.228614e-01 2.228614e-01 2.228614e-01 2.228614e-01 2.228614e-01 2.228614e-01 2.228614e-01 2.228614e-01 2.228614e-01 2.228614e-01 2.228614e-01 2.228614e-01 2.228614e-01 2.228614e-01 2.228614e-01 2.228614e-01 2.228614e-01 2.228614e-01 2.228614e-01 2.228614e-01 2.228614e-01 2.228614e-01 2.228614e-01 2.228614e-01 2.228614e-01 2.228614e-01 2.228614e-01 2.228614e-01 2.228614e-01 2.228614e-01 2.228614e-01 2.228614e-01 2.228614e-01 2.228614e-01 2.228614e-01 2.228614e-01 2.228614e-01 2.228614e-01 2.228614e-01 2.228614e-01 2.228614e-01 2.228614e-01 2.228614e-01 2.228614e-01 2.228614e-01 2.228614e-01 2.228614e-01 2.228614e-01 2.228614e-01 2.228614e-01 2.228614e-01 2.228614e-01 2.228614e-01 2.228614e-01 2.228614e-01 2.228614e-01 2.228614e-01 2.228614e-01 2.228614e-01 2.228614e-01 2.228614e-01 2.228614e-01 2.228614e-01 2.228614e-01 2.228614e-01 2.228614e-01 2.228614e-01 2.228614e-01 2.228614e-01 2.228614e-01 2.228614e-01 2.228614e-01 2.228614e-01 2.228614e-01 2.228614e-01 2.228614e-01 2.228614e-01 2.228614e-01 2.228614e-01 2.228614e-01 2.228614e-01 2.228614e-01 2.228614e-01 2.228614e-01 2.228614e-01 2.228614e-01 2.228614e-01 2.228614e-01 2.228614e-01 2.228614e-01 2.228614e-01 2.228614e-01 2.228614e-01 2.228614e-01 2.228614e-01 2.228614e-01 2.228614e-01 2.228614e-01 2.228614e-01 2.228614e-01 2.228614e-01 2.228614e-01 2.228614e-01 2.228614e-01 2.228614e-01 2.228614e-01 2.228614e-01 2.228614e-01 2.228614e-01 2.228614e-01 2.228614e-01 2.228614e-01 2.228614e-01 2.228614e-01 2.228614e-01 2.228614e-01 2.228614e-01 2.228614e-01 2.228614e-01 2.228614e-01 2.228614e-01 2.228614e-01 2.228614e-01 2.228614e-01 2.228614e-01 2.228614e-01 2.228614e-01 2.228614e-01 2.228614e-01 2.228614e-01 2.228614e-01 2.228614e-01 2.228614e-01 2.228614e-01 2.228614e-01 2.228614e-01 2.228614e-01 2.228614e-01 2.228614e-01 2.228614e-01 2.228614e-01 2.228614e-01 2.228614e-01 2.228614e-01 2.228614e-01 2.228614e-01 2.228614e-01 2.228614e-01 2.228614e-01 2.228614e-01 2.228614e-01 2.228614e-01 2.228614e-01 2.228614e-01 2.228614e-01 2.228614e-01 2.228614e-01 2.228614e-01 2.228614e-01 2.228614e-01 2.228614e-01 2.228614e-01 2.228614e-01 2.228614e-01 2.228614e-01 2.228614e-01 2.228614e-01 2.228614e-01 2.228614e-01 2.228614e-01 2.228614e-01 2.228614e-01 2.228614e-01 2.228614e-01 2.228614e-01 2.228614e-01 2.228614e-01 2.228614e-01 2.228614e-01 2.228614e-01 2.228614e-01 2.228614e-01 2.228614e-01 2.228614e-01 2.228614e-01 2.228614e-01 2.228614e-01 2.228614e-01 2.228614e-01 2.228614e-01 2.228614e-01 2.228614e-01 2.228614e-01 2.228614e-01 2.228614e-01 2.228614e-01 2.228614e-01 2.228614e-01 2.228614e-01 2.228614e-01 2.228614e-01 2.228614e-01 2.228614e-01 2.228614e-01 2.228614e-01 2.228614e-01 2.228614e-01 2.228614e-01 2.228614e-01 2.228614e-01 2.228614e-01 2.228614e-01 2.228614e-01 2.228614e-01 2.228614e-01 2.228614e-01 2.228614e-01 2.228614e-01 2.228614e-01 2.228614e-01 2.228614e-01 2.228614e-01 2.228614e-01 2.228614e-01 2.228614e-01 2.228614e-01 2.228614e-01 2.228614e-01 2.228614e-01 2.228614e-01 2.228614e-01 2.228614e-01 2.228614e-01 2.228614e-01 2.228614e-01 2.228614e-01 2.228614e-01 2.228614e-01 2.228614e-01 2.228614e-01 2.228614e-01 2.228614e-01 2.228614e-01 2.228614e-01 2.228614e-01 2.228614e-01 2.228614e-01 2.228614e-01 2.228614e-01 2.228614e-01 2.228614e-01 2.228614e-01 2.228614e-01 2.228614e-01 2.228614e-01 2.228614e-01 2.228614e-01 2.228614e-01 2.228614e-01 2.228614e-01 2.228614e-01 2.228614e-01 2.228614e-01 2.228614e-01 2.228614e-01 2.228614e-01 2.228614e-01 2.228614e-01 2.228614e-01 2.228614e-01 2.228614e-01 2.228614e-01 2.228614e-01 2.228614e-01 2.228614e-01 2.228614e-01 2.228614e-01 2.228614e-01 2.228614e-01 2.228614e-01 2.228614e-01 2.228614e-01 2.228614e-01 2.228614e-01 2.228614e-01 2.228614e-01 2.228614e-01 2.228614e-01 2.228614e-01 2.228614e-01 2.228614e-01 2.228614e-01 2.228614e-01 2.228614e-01 2.228614e-01 2.228614e-01 2.228614e-01 2.228614e-01 2.228614e-01 2.228614e-01 2.228614e-01 2.228614e-01 2.228614e-01 2.228614e-01 2.228614e-01 2.228614e-01 2.228614e-01 2.228614e-01 2.228614e-01 2.228614e-01 2.228614e-01 2.228614e-01 2.228614e-01 2.228614e-01 2.228614e-01 2.228614e-01 2.228614e-01 2.228614e-01 2.228614e-01 2.228614e-01 2.228614e-01 2.228614e-01 2.228614e-01 2.228614e-01 2.228614e-01 2.228614e-01 2.228614e-01 2.228614e-01 2.228614e-01 2.228614e-01 2.228614e-01 2.228614e-01 2.228614e-01 2.228614e-01 2.228614e-01 2.228614e-01 2.228614e-01 2.228614e-01 2.228614e-01 2.228614e-01 2.228614e-01 2.228614e-01 2.228614e-01 2.228614e-01 2.228614e-01 2.228614e-01 2.228614e-01 2.228614e-01 2.228614e-01 2.228614e-01 2.228614e-01 2.228614e-01 2.228614e-01 2.228614e-01 2.228614e-01 2.228614e-01 2.228614e-01 2.228614e-01 2.228614e-01 2.228614e-01 2.228614e-01 2.228614e-01 2.228614e-01 2.228614e-01 2.228614e-01 2.228614e-01 2.228614e-01 2.228614e-01 2.228614e-01 2.228614e-01 2.228614e-01 2.228614e-01 2.228614e-01 2.228614e-01 2.228614e-01 2.228614e-01 2.228614e-01 2.228614e-01 
7.270908e+04 1.865287e+04 6.038922e+03 3.007225e-01 3.007225e-01 3.007225e-01 3.004457e-01 3.004457e-01 3.002185e-01 2.998826e-01 2.998826e-01 2.998826e-01 2.996443e-01 2.996193e-01 2.974813e-01 2.829832e-01 2.700731e-01 2.700731e-01 2.676096e-01 2.634641e-01 2.634641e-01 2.634641e-01 2.532677e-01 2.488120e-01 2.315458e-01 2.315458e-01 2.315458e-01 2.267343e-01 2.267343e-01 2.249846e-01 2.246204e-01 2.243472e-01 2.231890e-01 2.231890e-01 2.228705e-01 2.228705e-01 2.228705e-01 2.228705e-01 2.228650e-01 2.228624e-01 2.228623e-01 2.228622e-01 2.228622e-01 2.228621e-01 2.228621e-01 2.228621e-01 2.228621e-01 2.228621e-01 2.228621e-01 2.228621e-01 2.228621e-01 2.228621e-01 2.228621e-01 2.228618e-01 2.228618e-01 2.228618e-01 2.228618e-01 2.228618e-01 2.228618e-01 2.228618e-01 2.228617e-01 2.228617e-01 2.228617e-01 2.228617e-01 2.228617e-01 2.228616e-01 2.228615e-01 2.228615e-01 2.228615e-01 2.228615e-01 2.228614e-01 2.228614e-01 2.228614e-01 2.228614e-01 2.228614e-01 2.228614e-01 2.228614e-01 2.228614e-01 2.228614e-01 2.228614e-01 2.228614e-01 2.228614e-01 2.228614e-01 2.228614e-01 2.228614e-01 2.228614e-01 2.228614e-01 2.228614e-01 2.228614e-01 2.228614e-01 2.228614e-01 2.228614e-01 2.228614e-01 2.228614e-01 2.228614e-01 2.228614e-01 2.228614e-01 2.228614e-01 2.228614e-01 2.228614e-01 2.228614e-01 2.228614e-01 2.228614e-01 2.228614e-01 2.228614e-01 2.228614e-01 2.228614e-01 2.228614e-01 2.228614e-01 2.228614e-01 2.228614e-01 2.228614e-01 2.228614e-01 2.228614e-01 2.228614e-01 2.228614e-01 2.228614e-01 2.228614e-01 2.228614e-01 2.228614e-01 2.228614e-01 2.228614e-01 2.228614e-01 2.228614e-01 2.228614e-01 2.228614e-01 2.228614e-01 2.228614e-01 2.228614e-01 2.228614e-01 2.228614e-01 2.228614e-01 2.228614e-01 2.228614e-01 2.228614e-01 2.228614e-01 2.228614e-01 2.228614e-01 2.228614e-01 2.228614e-01 2.228614e-01 2.228614e-01 2.228614e-01 2.228614e-01 2.228614e-01 2.228614e-01 2.228614e-01 2.228614e-01 2.228614e-01 2.228614e-01 2.228614e-01 2.228614e-01 2.228614e-01 2.228614e-01 2.228614e-01 2.228614e-01 2.228614e-01 2.228614e-01 2.228614e-01 2.228614e-01 2.228614e-01 2.228614e-01 2.228614e-01 2.228614e-01 2.228614e-01 2.228614e-01 2.228614e-01 2.228614e-01 2.228614e-01 2.228614e-01 2.228614e-01 2.228614e-01 2.228614e-01 2.228614e-01 2.228614e-01 2.228614e-01 2.228614e-01 2.228614e-01 2.228614e-01 2.228614e-01 2.228614e-01 2.228614e-01 2.228614e-01 2.228614e-01 2.228614e-01 2.228614e-01 2.228614e-01 2.228614e-01 2.228614e-01 2.228614e-01 2.228614e-01 2.228614e-01 2.228614e-01 2.228614e-01 2.228614e-01 2.228614e-01 2.228614e-01 2.228614e-01 2.228614e-01 2.228614e-01 2.228614e-01 2.228614e-01 2.228614e-01 2.228614e-01 2.228614e-01 2.228614e-01 2.228614e-01 2.228614e-01 2.228614e-01 2.228614e-01 2.228614e-01 2.228614e-01 2.228614e-01 2.228614e-01 2.228614e-01 2.228614e-01 2.228614e-01 2.228614e-01 2.228614e-01 2.228614e-01 2.228614e-01 2.228614e-01 2.228614e-01 2.228614e-01 2.228614e-01 2.228614e-01 2.228614e-01 2.228614e-01 2.228614e-01 2.228614e-01 2.228614e-01 2.228614e-01 2.228614e-01 2.228614e-01 2.228614e-01 2.228614e-01 2.228614e-01 2.228614e-01 2.228614e-01 2.228614e-01 2.228614e-01 2.228614e-01 2.228614e-01 2.228614e-01 2.228614e-01 2.228614e-01 2.228614e-01 2.228614e-01 2.228614e-01 2.228614e-01 2.228614e-01 2.228614e-01 2.228614e-01 2.228614e-01 2.228614e-01 2.228614e-01 2.228614e-01 2.228614e-01 2.228614e-01 2.228614e-01 2.228614e-01 2.228614e-01 2.228614e-01 2.228614e-01 2.228614e-01 2.228614e-01 2.228614e-01 2.228614e-01 2.228614e-01 2.228614e-01 2.228614e-01 2.228614e-01 2.228614e-01 2.228614e-01 2.228614e-01 2.228614e-01 2.228614e-01 2.228614e-01 2.228614e-01 2.228614e-01 2.228614e-01 2.228614e-01 2.228614e-01 2.228614e-01 2.228614e-01 2.228614e-01 2.228614e-01 2.228614e-01 2.228614e-01 2.228614e-01 2.228614e-01 2.228614e-01 2.228614e-01 2.228614e-01 2.228614e-01 2.228614e-01 2.228614e-01 2.228614e-01 2.228614e-01 2.228614e-01 2.228614e-01 2.228614e-01 2.228614e-01 2.228614e-01 2.228614e-01 2.228614e-01 2.228614e-01 2.228614e-01 2.228614e-01 2.228614e-01 2.228614e-01 2.228614e-01 2.228614e-01 2.228614e-01 2.228614e-01 2.228614e-01 2.228614e-01 2.228614e-01 2.228614e-01 2.228614e-01 2.228614e-01 2.228614e-01 2.228614e-01 2.228614e-01 2.228614e-01 2.228614e-01 2.228614e-01 2.228614e-01 2.228614e-01 2.228614e-01 2.228614e-01 2.228614e-01 2.228614e-01 2.228614e-01 2.228614e-01 2.228614e-01 2.228614e-01 2.228614e-01 2.228614e-01 2.228614e-01 2.228614e-01 2.228614e-01 2.228614e-01 2.228614e-01 2.228614e-01 2.228614e-01 2.228614e-01 2.228614e-01 2.228614e-01 2.228614e-01 2.228614e-01 2.228614e-01 2.228614e-01 2.228614e-01 2.228614e-01 2.228614e-01 2.228614e-01 2.228614e-01 2.228614e-01 2.228614e-01 2.228614e-01 2.228614e-01 2.228614e-01 2.228614e-01 2.228614e-01 2.228614e-01 2.228614e-01 2.228614e-01 2.228614e-01 2.228614e-01 2.228614e-01 2.228614e-01 2.228614e-01 2.228614e-01 2.228614e-01 2.228614e-01 2.228614e-01 2.228614e-01 2.228614e-01 2.228614e-01 2.228614e-01 2.228614e-01 2.228614e-01 2.228614e-01 2.228614e-01 2.228614e-01 2.228614e-01 2.228614e-01 2.228614e-01 2.228614e-01 2.228614e-01 2.228614e-01 2.228614e-01 2.228614e-01 2.228614e-01 2.228614e-01 2.228614e-01 2.228614e-01 2.228614e-01 2.228614e-01 2.228614e-01 2.228614e-01 2.228614e-01 2.228614e-01 2.228614e-01 2.228614e-01 2.228614e-01 2.228614e-01 2.228614e-01 2.228614e-01 2.228614e-01 2.228614e-01 2.228614e-01 2.228614e-01 2.228614e-01 2.228614e-01 2.228614e-01 2.228614e-01 2.228614e-01 2.228614e-01 2.228614e-01 2.228614e-01 2.228614e-01 2.228614e-01 2.228614e-01 2.228614e-01 2.228614e-01 2.228614e-01 2.228614e-01 2.228614e-01 2.228614e-01 2.228614e-01 2.228614e-01 2.228614e-01 2.228614e-01 2.228614e-01 2.228614e-01 2.228614e-01 2.228614e-01 2.228614e-01 2.228614e-01 2.228614e-01 2.228614e-01 2.228614e-01 2.228614e-01 2.228614e-01 2.228614e-01 2.228614e-01 2.228614e-01 2.228614e-01 2.228614e-01 2.228614e-01 2.228614e-01 2.228614e-01 2.228614e-01 2.228614e-01 2.228614e-01 2.228614e-01 2.228614e-01 2.228614e-01 2.228614e-01 2.228614e-01 2.228614e-01 2.228614e-01 2.228614e-01 2.228614e-01 2.228614e-01 2.228614e-01 2.228614e-01 2.228614e-01 2.228614e-01 2.228614e-01 2.228614e-01 2.228614e-01 2.228614e-01 2.228614e-01 2.228614e-01 2.228614e-01 2.228614e-01 2.228614e-01 2.228614e-01 2.228614e-01 2.228614e-01 2.228614e-01 2.228614e-01 2.228614e-01 2.228614e-01 2.228614e-01 2.228614e-01 2.228614e-01 2.228614e-01 2.228614e-01 2.228614e-01 2.228614e-01 2.228614e-01 2.228614e-01 2.228614e-01 2.228614e-01 2.228614e-01 2.228614e-01 2.228614e-01 2.228614e-01 2.228614e-01 2.228614e-01 2.228614e-01 2.228614e-01 2.228614e-01 2.228614e-01 2.228614e-01 2.228614e-01 2.228614e-01 2.228614e-01 2.228614e-01 2.228614e-01 2.228614e-01 2.228614e-01 2.228614e-01 2.228614e-01 2.228614e-01 2.228614e-01 2.228614e-01 2.228614e-01 2.228614e-01 2.228614e-01 2.228614e-01 2.228614e-01 2.228614e-01 2.228614e-01 2.228614e-01 2.228614e-01 2.228614e-01 2.228614e-01 2.228614e-01 2.228614e-01 2.228614e-01 2.228614e-01 2.228614e-01 2.228614e-01 2.228614e-01 2.228614e-01 2.228614e-01 2.228614e-01 2.228614e-01 2.228614e-01 2.228614e-01 2.228614e-01 2.228614e-01 2.228614e-01 2.228614e-01 2.228614e-01 2.228614e-01 2.228614e-01 2.228614e-01 2.228614e-01 2.228614e-01 2.228614e-01 2.228614e-01 2.228614e-01 2.228614e-01 2.228614e-01 2.228614e-01 2.228614e-01 2.228614e-01 2.228614e-01 2.228614e-01 2.228614e-01 2.228614e-01 2.228614e-01 2.228614e-01 2.228614e-01 2.228614e-01 2.228614e-01 2.228614e-01 2.228614e-01 2.228614e-01 2.228614e-01 2.228614e-01 2.228614e-01 2.228614e-01 2.228614e-01 2.228614e-01 2.228614e-01 2.228614e-01 2.228614e-01 2.228614e-01 2.228614e-01 2.228614e-01 2.228614e-01 2.228614e-01 2.228614e-01 2.228614e-01 2.228614e-01 2.228614e-01 2.228614e-01 2.228614e-01 2.228614e-01 2.228614e-01 2.228614e-01 2.228614e-01 2.228614e-01 2.228614e-01 2.228614e-01 2.228614e-01 2.228614e-01 2.228614e-01 2.228614e-01 2.228614e-01 2.228614e-01 2.228614e-01 2.228614e-01 2.228614e-01 2.228614e-01 2.228614e-01 2.228614e-01 2.228614e-01 2.228614e-01 2.228614e-01 2.228614e-01 2.228614e-01 2.228614e-01 2.228614e-01 2.228614e-01 2.228614e-01 2.228614e-01 2.228614e-01 2.228614e-01 2.228614e-01 2.228614e-01 2.228614e-01 2.228614e-01 2.228614e-01 2.228614e-01 2.228614e-01 2.228614e-01 2.228614e-01 2.228614e-01 2.228614e-01 2.228614e-01 2.228614e-01 2.228614e-01 2.228614e-01 2.228614e-01 2.228614e-01 2.228614e-01 2.228614e-01 2.228614e-01 2.228614e-01 2.228614e-01 2.228614e-01 2.228614e-01 2.228614e-01 2.228614e-01 2.228614e-01 2.228614e-01 2.228614e-01 2.228614e-01 2.228614e-01 2.228614e-01 2.228614e-01 2.228614e-01 2.228614e-01 2.228614e-01 2.228614e-01 2.228614e-01 2.228614e-01 2.228614e-01 2.228614e-01 2.228614e-01 2.228614e-01 2.228614e-01 2.228614e-01 2.228614e-01 2.228614e-01 2.228614e-01 2.228614e-01 2.228614e-01 2.228614e-01 2.228614e-01 2.228614e-01 2.228614e-01 2.228614e-01 2.228614e-01 2.228614e-01 2.228614e-01 2.228614e-01 2.228614e-01 2.228614e-01 2.228614e-01 2.228614e-01 2.228614e-01 2.228614e-01 2.228614e-01 2.228614e-01 2.228614e-01 2.228614e-01 2.228614e-01 2.228614e-01 2.228614e-01 2.228614e-01 2.228614e-01 2.228614e-01 2.228614e-01 2.228614e-01 2.228614e-01 2.228614e-01 2.228614e-01 2.228614e-01 2.228614e-01 2.228614e-01 2.228614e-01 2.228614e-01 2.228614e-01 2.228614e-01 2.228614e-01 2.228614e-01 2.228614e-01 2.228614e-01 2.228614e-01 2.228614e-01 2.228614e-01 2.228614e-01 2.228614e-01 2.228614e-01 2.228614e-01 2.228614e-01 2.228614e-01 2.228614e-01 2.228614e-01 2.228614e-01 2.228614e-01 2.228614e-01 2.228614e-01 2.228614e-01 2.228614e-01 2.228614e-01 2.228614e-01 2.228614e-01 2.228614e-01 2.228614e-01 2.228614e-01 2.228614e-01 2.228614e-01 2.228614e-01 2.228614e-01 2.228614e-01 2.228614e-01 2.228614e-01 2.228614e-01 2.228614e-01 2.228614e-01 2.228614e-01 2.228614e-01 2.228614e-01 2.228614e-01 2.228614e-01 2.228614e-01 2.228614e-01 2.228614e-01 2.228614e-01 2.228614e-01 2.228614e-01 2.228614e-01 2.228614e-01 2.228614e-01 2.228614e-01 2.228614e-01 2.228614e-01 2.228614e-01 2.228614e-01 2.228614e-01 2.228614e-01 2.228614e-01 2.228614e-01 2.228614e-01 2.228614e-01 2.228614e-01 2.228614e-01 2.228614e-01 2.228614e-01 2.228614e-01 2.228614e-01 2.228614e-01 2.228614e-01 2.228614e-01 2.228614e-01 2.228614e-01 2.228614e-01 2.228614e-01 2.228614e-01 2.228614e-01 2.228614e-01 2.228614e-01 2.228614e-01 2.228614e-01 2.228614e-01 2.228614e-01 2.228614e-01 2.228614e-01 2.228614e-01 2.228614e-01 2.228614e-01 2.228614e-01 2.228614e-01 2.228614e-01 2.228614e-01 2.228614e-01 2.228614e-01 2.228614e-01 2.228614e-01 2.228614e-01 2.228614e-01 2.228614e-01 2.228614e-01 2.228614e-01 2.228614e-01 2.228614e-01 2.228614e-01 2.228614e-01 2.228614e-01 2.228614e-01 2.228614e-01 2.228614e-01 2.228614e-01 2.228614e-01 2.228614e-01 2.228614e-01 2.228614e-01 2.228614e-01 2.228614e-01 2.228614e-01 2.228614e-01 2.228614e-01 2.228614e-01 2.228614e-01 2.228614e-01 2.228614e-01 2.228614e-01 2.228614e-01 2.228614e-01 2.228614e-01 2.228614e-01 2.228614e-01 2.228614e-01 2.228614e-01 2.228614e-01 2.228614e-01 2.228614e-01 2.228614e-01 2.228614e-01 2.228614e-01 2.228614e-01 2.228614e-01 2.228614e-01 2.228614e-01 2.228614e-01 2.228614e-01 2.228614e-01 2.228614e-01 2.228614e-01 2.228614e-01 2.228614e-01 2.228614e-01 2.228614e-01 2.228614e-01 2.228614e-01 2.228614e-01 2.228614e-01 2.228614e-01 2.228614e-01 2.228614e-01 2.228614e-01 2.228614e-01 2.228614e-01 2.228614e-01 2.228614e-01 2.228614e-01 2.228614e-01 2.228614e-01 2.228614e-01 2.228614e-01 2.228614e-01 2.228614e-01 2.228614e-01 2.228614e-01 2.228614e-01 2.228614e-01 2.228614e-01 2.228614e-01 2.228614e-01 2.228614e-01 2.228614e-01 2.228614e-01 2.228614e-01 2.228614e-01 2.228614e-01 2.228614e-01 2.228614e-01 2.228614e-01 2.228614e-01 2.228614e-01 2.228614e-01 2.228614e-01 2.228614e-01 2.228614e-01 2.228614e-01 2.228614e-01 2.228614e-01 2.228614e-01 2.228614e-01 2.228614e-01 2.228614e-01 2.228614e-01 2.228614e-01 2.228614e-01 2.228614e-01 2.228614e-01 2.228614e-01 2.228614e-01 2.228614e-01 2.228614e-01 2.228614e-01 2.228614e-01 2.228614e-01 2.228614e-01 2.228614e-01 2.228614e-01 2.228614e-01 2.228614e-01 2.228614e-01 2.228614e-01 2.228614e-01 2.228614e-01 2.228614e-01 2.228614e-01 2.228614e-01 2.228614e-01 2.228614e-01 2.228614e-01 2.228614e-01 2.228614e-01 2.228614e-01 2.228614e-01 2.228614e-01 2.228614e-01 2.228614e-01 2.228614e-01 2.228614e-01 2.228614e-01 2.228614e-01 2.228614e-01 2.228614e-01 2.228614e-01 2.228614e-01 2.228614e-01 2.228614e-01 2.228614e-01 2.228614e-01 2.228614e-01 2.228614e-01 2.228614e-01 2.228614e-01 2.228614e-01 2.228614e-01 2.228614e-01 2.228614e-01 2.228614e-01 2.228614e-01 2.228614e-01 2.228614e-01 2.228614e-01 2.228614e-01 2.228614e-01 2.228614e-01 2.228614e-01 2.228614e-01 2.228614e-01 2.228614e-01 2.228614e-01 2.228614e-01 2.228614e-01 2.228614e-01 2.228614e-01 2.228614e-01 2.228614e-01 2.228614e-01 2.228614e-01 2.228614e-01 2.228614e-01 2.228614e-01 2.228614e-01 2.228614e-01 2.228614e-01 2.228614e-01 2.228614e-01 2.228614e-01 2.228614e-01 2.228614e-01 2.228614e-01 2.228614e-01 2.228614e-01 
1.906907e+05 4.890588e+04 2.503331e+04 1.703547e+04 6.784133e+03 3.577157e-01 2.913373e-01 2.913373e-01 2.622541e-01 2.622541e-01 2.622541e-01 2.610697e-01 2.609387e-01 2.575986e-01 2.572943e-01 2.451260e-01 2.412588e-01 2.402000e-01 2.338255e-01 2.300513e-01 2.300513e-01 2.281519e-01 2.281519e-01 2.281519e-01 2.279854e-01 2.254808e-01 2.234871e-01 2.234871e-01 2.234871e-01 2.234871e-01 2.231783e-01 2.229414e-01 2.229414e-01 2.228742e-01 2.228742e-01 2.228742e-01 2.228742e-01 2.228742e-01 2.228742e-01 2.228742e-01 2.228638e-01 2.228638e-01 2.228638e-01 2.228638e-01 2.228638e-01 2.228638e-01 2.228638e-01 2.228633e-01 2.228617e-01 2.228617e-01 2.228617e-01 2.228617e-01 2.228614e-01 2.228614e-01 2.228614e-01 2.228614e-01 2.228614e-01 2.228614e-01 2.228614e-01 2.228614e-01 2.228614e-01 2.228614e-01 2.228614e-01 2.228614e-01 2.228614e-01 2.228614e-01 2.228614e-01 2.228614e-01 2.228614e-01 2.228614e-01 2.228614e-01 2.228614e-01 2.228614e-01 2.228614e-01 2.228614e-01 2.228614e-01 2.228614e-01 2.228614e-01 2.228614e-01 2.228614e-01 2.228614e-01 2.228614e-01 2.228614e-01 2.228614e-01 2.228614e-01 2.228614e-01 2.228614e-01 2.228614e-01 2.228614e-01 2.228614e-01 2.228614e-01 2.228614e-01 2.228614e-01 2.228614e-01 2.228614e-01 2.228614e-01 2.228614e-01 2.228614e-01 2.228614e-01 2.228614e-01 2.228614e-01 2.228614e-01 2.228614e-01 2.228614e-01 2.228614e-01 2.228614e-01 2.228614e-01 2.228614e-01 2.228614e-01 2.228614e-01 2.228614e-01 2.228614e-01 2.228614e-01 2.228614e-01 2.228614e-01 2.228614e-01 2.228614e-01 2.228614e-01 2.228614e-01 2.228614e-01 2.228614e-01 2.228614e-01 2.228614e-01 2.228614e-01 2.228614e-01 2.228614e-01 2.228614e-01 2.228614e-01 2.228614e-01 2.228614e-01 2.228614e-01 2.228614e-01 2.228614e-01 2.228614e-01 2.228614e-01 2.228614e-01 2.228614e-01 2.228614e-01 2.228614e-01 2.228614e-01 2.228614e-01 2.228614e-01 2.228614e-01 2.228614e-01 2.228614e-01 2.228614e-01 2.228614e-01 2.228614e-01 2.228614e-01 2.228614e-01 2.228614e-01 2.228614e-01 2.228614e-01 2.228614e-01 2.228614e-01 2.228614e-01 2.228614e-01 2.228614e-01 2.228614e-01 2.228614e-01 2.228614e-01 2.228614e-01 2.228614e-01 2.228614e-01 2.228614e-01 2.228614e-01 2.228614e-01 2.228614e-01 2.228614e-01 2.228614e-01 2.228614e-01 2.228614e-01 2.228614e-01 2.228614e-01 2.228614e-01 2.228614e-01 2.228614e-01 2.228614e-01 2.228614e-01 2.228614e-01 2.228614e-01 2.228614e-01 2.228614e-01 2.228614e-01 2.228614e-01 2.228614e-01 2.228614e-01 2.228614e-01 2.228614e-01 2.228614e-01 2.228614e-01 2.228614e-01 2.228614e-01 2.228614e-01 2.228614e-01 2.228614e-01 2.228614e-01 2.228614e-01 2.228614e-01 2.228614e-01 2.228614e-01 2.228614e-01 2.228614e-01 2.228614e-01 2.228614e-01 2.228614e-01 2.228614e-01 2.228614e-01 2.228614e-01 2.228614e-01 2.228614e-01 2.228614e-01 2.228614e-01 2.228614e-01 2.228614e-01 2.228614e-01 2.228614e-01 2.228614e-01 2.228614e-01 2.228614e-01 2.228614e-01 2.228614e-01 2.228614e-01 2.228614e-01 2.228614e-01 2.228614e-01 2.228614e-01 2.228614e-01 2.228614e-01 2.228614e-01 2.228614e-01 2.228614e-01 2.228614e-01 2.228614e-01 2.228614e-01 2.228614e-01 2.228614e-01 2.228614e-01 2.228614e-01 2.228614e-01 2.228614e-01 2.228614e-01 2.228614e-01 2.228614e-01 2.228614e-01 2.228614e-01 2.228614e-01 2.228614e-01 2.228614e-01 2.228614e-01 2.228614e-01 2.228614e-01 2.228614e-01 2.228614e-01 2.228614e-01 2.228614e-01 2.228614e-01 2.228614e-01 2.228614e-01 2.228614e-01 2.228614e-01 2.228614e-01 2.228614e-01 2.228614e-01 2.228614e-01 2.228614e-01 2.228614e-01 2.228614e-01 2.228614e-01 2.228614e-01 2.228614e-01 2.228614e-01 2.228614e-01 2.228614e-01 2.228614e-01 2.228614e-01 2.228614e-01 2.228614e-01 2.228614e-01 2.228614e-01 2.228614e-01 2.228614e-01 2.228614e-01 2.228614e-01 2.228614e-01 2.228614e-01 2.228614e-01 2.228614e-01 2.228614e-01 2.228614e-01 2.228614e-01 2.228614e-01 2.228614e-01 2.228614e-01 2.228614e-01 2.228614e-01 2.228614e-01 2.228614e-01 2.228614e-01 2.228614e-01 2.228614e-01 2.228614e-01 2.228614e-01 2.228614e-01 2.228614e-01 2.228614e-01 2.228614e-01 2.228614e-01 2.228614e-01 2.228614e-01 2.228614e-01 2.228614e-01 2.228614e-01 2.228614e-01 2.228614e-01 2.228614e-01 2.228614e-01 2.228614e-01 2.228614e-01 2.228614e-01 2.228614e-01 2.228614e-01 2.228614e-01 2.228614e-01 2.228614e-01 2.228614e-01 2.228614e-01 2.228614e-01 2.228614e-01 2.228614e-01 2.228614e-01 2.228614e-01 2.228614e-01 2.228614e-01 2.228614e-01 2.228614e-01 2.228614e-01 2.228614e-01 2.228614e-01 2.228614e-01 2.228614e-01 2.228614e-01 2.228614e-01 2.228614e-01 2.228614e-01 2.228614e-01 2.228614e-01 2.228614e-01 2.228614e-01 2.228614e-01 2.228614e-01 2.228614e-01 2.228614e-01 2.228614e-01 2.228614e-01 2.228614e-01 2.228614e-01 2.228614e-01 2.228614e-01 2.228614e-01 2.228614e-01 2.228614e-01 2.228614e-01 2.228614e-01 2.228614e-01 2.228614e-01 2.228614e-01 2.228614e-01 2.228614e-01 2.228614e-01 2.228614e-01 2.228614e-01 2.228614e-01 2.228614e-01 2.228614e-01 2.228614e-01 2.228614e-01 2.228614e-01 2.228614e-01 2.228614e-01 2.228614e-01 2.228614e-01 2.228614e-01 2.228614e-01 2.228614e-01 2.228614e-01 2.228614e-01 2.228614e-01 2.228614e-01 2.228614e-01 2.228614e-01 2.228614e-01 2.228614e-01 2.228614e-01 2.228614e-01 2.228614e-01 2.228614e-01 2.228614e-01 2.228614e-01 2.228614e-01 2.228614e-01 2.228614e-01 2.228614e-01 2.228614e-01 2.228614e-01 2.228614e-01 2.228614e-01 2.228614e-01 2.228614e-01 2.228614e-01 2.228614e-01 2.228614e-01 2.228614e-01 2.228614e-01 2.228614e-01 2.228614e-01 2.228614e-01 2.228614e-01 2.228614e-01 2.228614e-01 2.228614e-01 2.228614e-01 2.228614e-01 2.228614e-01 2.228614e-01 2.228614e-01 2.228614e-01 2.228614e-01 2.228614e-01 2.228614e-01 2.228614e-01 2.228614e-01 2.228614e-01 2.228614e-01 2.228614e-01 2.228614e-01 2.228614e-01 2.228614e-01 2.228614e-01 2.228614e-01 2.228614e-01 2.228614e-01 2.228614e-01 2.228614e-01 2.228614e-01 2.228614e-01 2.228614e-01 2.228614e-01 2.228614e-01 2.228614e-01 2.228614e-01 2.228614e-01 2.228614e-01 2.228614e-01 2.228614e-01 2.228614e-01 2.228614e-01 2.228614e-01 2.228614e-01 2.228614e-01 2.228614e-01 2.228614e-01 2.228614e-01 2.228614e-01 2.228614e-01 2.228614e-01 2.228614e-01 2.228614e-01 2.228614e-01 2.228614e-01 2.228614e-01 2.228614e-01 2.228614e-01 2.228614e-01 2.228614e-01 2.228614e-01 2.228614e-01 2.228614e-01 2.228614e-01 2.228614e-01 2.228614e-01 2.228614e-01 2.228614e-01 2.228614e-01 2.228614e-01 2.228614e-01 2.228614e-01 2.228614e-01 2.228614e-01 2.228614e-01 2.228614e-01 2.228614e-01 2.228614e-01 2.228614e-01 2.228614e-01 2.228614e-01 2.228614e-01 2.228614e-01 2.228614e-01 2.228614e-01 2.228614e-01 2.228614e-01 2.228614e-01 2.228614e-01 2.228614e-01 2.228614e-01 2.228614e-01 2.228614e-01 2.228614e-01 2.228614e-01 2.228614e-01 2.228614e-01 2.228614e-01 2.228614e-01 2.228614e-01 2.228614e-01 2.228614e-01 2.228614e-01 2.228614e-01 2.228614e-01 2.228614e-01 2.228614e-01 2.228614e-01 2.228614e-01 2.228614e-01 2.228614e-01 2.228614e-01 2.228614e-01 2.228614e-01 2.228614e-01 2.228614e-01 2.228614e-01 2.228614e-01 2.228614e-01 2.228614e-01 2.228614e-01 2.228614e-01 2.228614e-01 2.228614e-01 2.228614e-01 2.228614e-01 2.228614e-01 2.228614e-01 2.228614e-01 2.228614e-01 2.228614e-01 2.228614e-01 2.228614e-01 2.228614e-01 2.228614e-01 2.228614e-01 2.228614e-01 2.228614e-01 2.228614e-01 2.228614e-01 2.228614e-01 2.228614e-01 2.228614e-01 2.228614e-01 2.228614e-01 2.228614e-01 2.228614e-01 2.228614e-01 2.228614e-01 2.228614e-01 2.228614e-01 2.228614e-01 2.228614e-01 2.228614e-01 2.228614e-01 2.228614e-01 2.228614e-01 2.228614e-01 2.228614e-01 2.228614e-01 2.228614e-01 2.228614e-01 2.228614e-01 2.228614e-01 2.228614e-01 2.228614e-01 2.228614e-01 2.228614e-01 2.228614e-01 2.228614e-01 2.228614e-01 2.228614e-01 2.228614e-01 2.228614e-01 2.228614e-01 2.228614e-01 2.228614e-01 2.228614e-01 2.228614e-01 2.228614e-01 2.228614e-01 2.228614e-01 2.228614e-01 2.228614e-01 2.228614e-01 2.228614e-01 2.228614e-01 2.228614e-01 2.228614e-01 2.228614e-01 2.228614e-01 2.228614e-01 2.228614e-01 2.228614e-01 2.228614e-01 2.228614e-01 2.228614e-01 2.228614e-01 2.228614e-01 2.228614e-01 2.228614e-01 2.228614e-01 2.228614e-01 2.228614e-01 2.228614e-01 2.228614e-01 2.228614e-01 2.228614e-01 2.228614e-01 2.228614e-01 2.228614e-01 2.228614e-01 2.228614e-01 2.228614e-01 2.228614e-01 2.228614e-01 2.228614e-01 2.228614e-01 2.228614e-01 2.228614e-01 2.228614e-01 2.228614e-01 2.228614e-01 2.228614e-01 2.228614e-01 2.228614e-01 2.228614e-01 2.228614e-01 2.228614e-01 2.228614e-01 2.228614e-01 2.228614e-01 2.228614e-01 2.228614e-01 2.228614e-01 2.228614e-01 2.228614e-01 2.228614e-01 2.228614e-01 2.228614e-01 2.228614e-01 2.228614e-01 2.228614e-01 2.228614e-01 2.228614e-01 2.228614e-01 2.228614e-01 2.228614e-01 2.228614e-01 2.228614e-01 2.228614e-01 2.228614e-01 2.228614e-01 2.228614e-01 2.228614e-01 2.228614e-01 2.228614e-01 2.228614e-01 2.228614e-01 2.228614e-01 2.228614e-01 2.228614e-01 2.228614e-01 2.228614e-01 2.228614e-01 2.228614e-01 2.228614e-01 2.228614e-01 2.228614e-01 2.228614e-01 2.228614e-01 2.228614e-01 2.228614e-01 2.228614e-01 2.228614e-01 2.228614e-01 2.228614e-01 2.228614e-01 2.228614e-01 2.228614e-01 2.228614e-01 2.228614e-01 2.228614e-01 2.228614e-01 2.228614e-01 2.228614e-01 2.228614e-01 2.228614e-01 2.228614e-01 2.228614e-01 2.228614e-01 2.228614e-01 2.228614e-01 2.228614e-01 2.228614e-01 2.228614e-01 2.228614e-01 2.228614e-01 2.228614e-01 2.228614e-01 2.228614e-01 2.228614e-01 2.228614e-01 2.228614e-01 2.228614e-01 2.228614e-01 2.228614e-01 2.228614e-01 2.228614e-01 2.228614e-01 2.228614e-01 2.228614e-01 2.228614e-01 2.228614e-01 2.228614e-01 2.228614e-01 2.228614e-01 2.228614e-01 2.228614e-01 2.228614e-01 2.228614e-01 2.228614e-01 2.228614e-01 2.228614e-01 2.228614e-01 2.228614e-01 2.228614e-01 2.228614e-01 2.228614e-01 2.228614e-01 2.228614e-01 2.228614e-01 2.228614e-01 2.228614e-01 2.228614e-01 2.228614e-01 2.228614e-01 2.228614e-01 2.228614e-01 2.228614e-01 2.228614e-01 2.228614e-01 2.228614e-01 2.228614e-01 2.228614e-01 2.228614e-01 2.228614e-01 2.228614e-01 2.228614e-01 2.228614e-01 2.228614e-01 2.228614e-01 2.228614e-01 2.228614e-01 2.228614e-01 2.228614e-01 2.228614e-01 2.228614e-01 2.228614e-01 2.228614e-01 2.228614e-01 2.228614e-01 2.228614e-01 2.228614e-01 2.228614e-01 2.228614e-01 2.228614e-01 2.228614e-01 2.228614e-01 2.228614e-01 2.228614e-01 2.228614e-01 2.228614e-01 2.228614e-01 2.228614e-01 2.228614e-01 2.228614e-01 2.228614e-01 2.228614e-01 2.228614e-01 2.228614e-01 2.228614e-01 2.228614e-01 2.228614e-01 2.228614e-01 2.228614e-01 2.228614e-01 2.228614e-01 2.228614e-01 2.228614e-01 2.228614e-01 2.228614e-01 2.228614e-01 2.228614e-01 2.228614e-01 2.228614e-01 2.228614e-01 2.228614e-01 2.228614e-01 2.228614e-01 2.228614e-01 2.228614e-01 2.228614e-01 2.228614e-01 2.228614e-01 2.228614e-01 2.228614e-01 2.228614e-01 2.228614e-01 2.228614e-01 2.228614e-01 2.228614e-01 2.228614e-01 2.228614e-01 2.228614e-01 2.228614e-01 2.228614e-01 2.228614e-01 2.228614e-01 2.228614e-01 2.228614e-01 2.228614e-01 2.228614e-01 2.228614e-01 2.228614e-01 2.228614e-01 2.228614e-01 2.228614e-01 2.228614e-01 2.228614e-01 2.228614e-01 2.228614e-01 2.228614e-01 2.228614e-01 2.228614e-01 2.228614e-01 2.228614e-01 2.228614e-01 2.228614e-01 2.228614e-01 2.228614e-01 2.228614e-01 2.228614e-01 2.228614e-01 2.228614e-01 2.228614e-01 2.228614e-01 2.228614e-01 2.228614e-01 2.228614e-01 2.228614e-01 2.228614e-01 2.228614e-01 2.228614e-01 2.228614e-01 2.228614e-01 2.228614e-01 2.228614e-01 2.228614e-01 2.228614e-01 2.228614e-01 2.228614e-01 2.228614e-01 2.228614e-01 2.228614e-01 2.228614e-01 2.228614e-01 2.228614e-01 2.228614e-01 2.228614e-01 2.228614e-01 2.228614e-01 2.228614e-01 2.228614e-01 2.228614e-01 2.228614e-01 2.228614e-01 2.228614e-01 2.228614e-01 2.228614e-01 2.228614e-01 2.228614e-01 2.228614e-01 2.228614e-01 2.228614e-01 2.228614e-01 2.228614e-01 2.228614e-01 2.228614e-01 2.228614e-01 2.228614e-01 2.228614e-01 2.228614e-01 2.228614e-01 2.228614e-01 2.228614e-01 2.228614e-01 2.228614e-01 2.228614e-01 2.228614e-01 2.228614e-01 2.228614e-01 2.228614e-01 2.228614e-01 2.228614e-01 2.228614e-01 2.228614e-01 2.228614e-01 2.228614e-01 2.228614e-01 2.228614e-01 2.228614e-01 2.228614e-01 2.228614e-01 2.228614e-01 2.228614e-01 2.228614e-01 2.228614e-01 2.228614e-01 2.228614e-01 2.228614e-01 2.228614e-01 2.228614e-01 2.228614e-01 2.228614e-01 2.228614e-01 2.228614e-01 2.228614e-01 2.228614e-01 2.228614e-01 2.228614e-01 2.228614e-01 2.228614e-01 2.228614e-01 2.228614e-01 2.228614e-01 2.228614e-01 2.228614e-01 2.228614e-01 2.228614e-01 2.228614e-01 2.228614e-01 2.228614e-01 2.228614e-01 2.228614e-01 2.228614e-01 2.228614e-01 2.228614e-01 2.228614e-01 2.228614e-01 2.228614e-01 2.228614e-01 2.228614e-01 2.228614e-01 2.228614e-01 2.228614e-01 2.228614e-01 2.228614e-01 2.228614e-01 2.228614e-01 2.228614e-01 2.228614e-01 2.228614e-01 2.228614e-01 2.228614e-01 2.228614e-01 2.228614e-01 2.228614e-01 2.228614e-01 2.228614e-01 2.228614e-01 2.228614e-01 2.228614e-01 2.228614e-01 2.228614e-01 2.228614e-01 2.228614e-01 2.228614e-01 2.228614e-01 2.228614e-01 2.228614e-01 2.228614e-01 2.228614e-01 2.228614e-01 2.228614e-01 
6.698329e+04 4.579772e-01 3.205675e-01 3.024277e-01 3.012130e-01 3.012130e-01 3.009177e-01 3.009177e-01 3.008592e-01 3.008592e-01 3.008127e-01 3.007572e-01 3.007250e-01 3.007250e-01 3.007054e-01 3.007054e-01 3.006110e-01 3.005800e-01 3.004227e-01 2.999536e-01 2.999529e-01 2.999164e-01 2.998960e-01 2.998844e-01 2.998827e-01 2.997471e-01 2.996217e-01 2.987260e-01 2.970941e-01 2.956100e-01 2.777289e-01 2.777289e-01 2.777289e-01 2.777289e-01 2.777289e-01 2.697937e-01 2.651391e-01 2.610986e-01 2.567810e-01 2.567810e-01 2.513828e-01 2.468585e-01 2.343265e-01 2.343265e-01 2.288717e-01 2.236927e-01 2.236927e-01 2.236927e-01 2.236927e-01 2.236927e-01 2.236927e-01 2.236927e-01 2.236927e-01 2.236927e-01 2.236927e-01 2.232792e-01 2.232792e-01 2.231116e-01 2.231116e-01 2.230444e-01 2.230444e-01 2.230444e-01 2.230444e-01 2.230444e-01 2.230444e-01 2.229276e-01 2.229263e-01 2.229263e-01 2.229263e-01 2.229263e-01 2.229182e-01 2.228972e-01 2.228972e-01 2.228949e-01 2.228644e-01 2.228618e-01 2.228618e-01 2.228618e-01 2.228618e-01 2.228618e-01 2.228614e-01 2.228614e-01 2.228614e-01 2.228614e-01 2.228614e-01 2.228614e-01 2.228614e-01 2.228614e-01 2.228614e-01 2.228614e-01 2.228614e-01 2.228614e-01 2.228614e-01 2.228614e-01 2.228614e-01 2.228614e-01 2.228614e-01 2.228614e-01 2.228614e-01 2.228614e-01 2.228614e-01 2.228614e-01 2.228614e-01 2.228614e-01 2.228614e-01 2.228614e-01 2.228614e-01 2.228614e-01 2.228614e-01 2.228614e-01 2.228614e-01 2.228614e-01 2.228614e-01 2.228614e-01 2.228614e-01 2.228614e-01 2.228614e-01 2.228614e-01 2.228614e-01 2.228614e-01 2.228614e-01 2.228614e-01 2.228614e-01 2.228614e-01 2.228614e-01 2.228614e-01 2.228614e-01 2.228614e-01 2.228614e-01 2.228614e-01 2.228614e-01 2.228614e-01 2.228614e-01 2.228614e-01 2.228614e-01 2.228614e-01 2.228614e-01 2.228614e-01 2.228614e-01 2.228614e-01 2.228614e-01 2.228614e-01 2.228614e-01 2.228614e-01 2.228614e-01 2.228614e-01 2.228614e-01 2.228614e-01 2.228614e-01 2.228614e-01 2.228614e-01 2.228614e-01 2.228614e-01 2.228614e-01 2.228614e-01 2.228614e-01 2.228614e-01 2.228614e-01 2.228614e-01 2.228614e-01 2.228614e-01 2.228614e-01 2.228614e-01 2.228614e-01 2.228614e-01 2.228614e-01 2.228614e-01 2.228614e-01 2.228614e-01 2.228614e-01 2.228614e-01 2.228614e-01 2.228614e-01 2.228614e-01 2.228614e-01 2.228614e-01 2.228614e-01 2.228614e-01 2.228614e-01 2.228614e-01 2.228614e-01 2.228614e-01 2.228614e-01 2.228614e-01 2.228614e-01 2.228614e-01 2.228614e-01 2.228614e-01 2.228614e-01 2.228614e-01 2.228614e-01 2.228614e-01 2.228614e-01 2.228614e-01 2.228614e-01 2.228614e-01 2.228614e-01 2.228614e-01 2.228614e-01 2.228614e-01 2.228614e-01 2.228614e-01 2.228614e-01 2.228614e-01 2.228614e-01 2.228614e-01 2.228614e-01 2.228614e-01 2.228614e-01 2.228614e-01 2.228614e-01 2.228614e-01 2.228614e-01 2.228614e-01 2.228614e-01 2.228614e-01 2.228614e-01 2.228614e-01 2.228614e-01 2.228614e-01 2.228614e-01 2.228614e-01 2.228614e-01 2.228614e-01 2.228614e-01 2.228614e-01 2.228614e-01 2.228614e-01 2.228614e-01 2.228614e-01 2.228614e-01 2.228614e-01 2.228614e-01 2.228614e-01 2.228614e-01 2.228614e-01 2.228614e-01 2.228614e-01 2.228614e-01 2.228614e-01 2.228614e-01 2.228614e-01 2.228614e-01 2.228614e-01 2.228614e-01 2.228614e-01 2.228614e-01 2.228614e-01 2.228614e-01 2.228614e-01 2.228614e-01 2.228614e-01 2.228614e-01 2.228614e-01 2.228614e-01 2.228614e-01 2.228614e-01 2.228614e-01 2.228614e-01 2.228614e-01 2.228614e-01 2.228614e-01 2.228614e-01 2.228614e-01 2.228614e-01 2.228614e-01 2.228614e-01 2.228614e-01 2.228614e-01 2.228614e-01 2.228614e-01 2.228614e-01 2.228614e-01 2.228614e-01 2.228614e-01 2.228614e-01 2.228614e-01 2.228614e-01 2.228614e-01 2.228614e-01 2.228614e-01 2.228614e-01 2.228614e-01 2.228614e-01 2.228614e-01 2.228614e-01 2.228614e-01 2.228614e-01 2.228614e-01 2.228614e-01 2.228614e-01 2.228614e-01 2.228614e-01 2.228614e-01 2.228614e-01 2.228614e-01 2.228614e-01 2.228614e-01 2.228614e-01 2.228614e-01 2.228614e-01 2.228614e-01 2.228614e-01 2.228614e-01 2.228614e-01 2.228614e-01 2.228614e-01 2.228614e-01 2.228614e-01 2.228614e-01 2.228614e-01 2.228614e-01 2.228614e-01 2.228614e-01 2.228614e-01 2.228614e-01 2.228614e-01 2.228614e-01 2.228614e-01 2.228614e-01 2.228614e-01 2.228614e-01 2.228614e-01 2.228614e-01 2.228614e-01 2.228614e-01 2.228614e-01 2.228614e-01 2.228614e-01 2.228614e-01 2.228614e-01 2.228614e-01 2.228614e-01 2.228614e-01 2.228614e-01 2.228614e-01 2.228614e-01 2.228614e-01 2.228614e-01 2.228614e-01 2.228614e-01 2.228614e-01 2.228614e-01 2.228614e-01 2.228614e-01 2.228614e-01 2.228614e-01 2.228614e-01 2.228614e-01 2.228614e-01 2.228614e-01 2.228614e-01 2.228614e-01 2.228614e-01 2.228614e-01 2.228614e-01 2.228614e-01 2.228614e-01 2.228614e-01 2.228614e-01 2.228614e-01 2.228614e-01 2.228614e-01 2.228614e-01 2.228614e-01 2.228614e-01 2.228614e-01 2.228614e-01 2.228614e-01 2.228614e-01 2.228614e-01 2.228614e-01 2.228614e-01 2.228614e-01 2.228614e-01 2.228614e-01 2.228614e-01 2.228614e-01 2.228614e-01 2.228614e-01 2.228614e-01 2.228614e-01 2.228614e-01 2.228614e-01 2.228614e-01 2.228614e-01 2.228614e-01 2.228614e-01 2.228614e-01 2.228614e-01 2.228614e-01 2.228614e-01 2.228614e-01 2.228614e-01 2.228614e-01 2.228614e-01 2.228614e-01 2.228614e-01 2.228614e-01 2.228614e-01 2.228614e-01 2.228614e-01 2.228614e-01 2.228614e-01 2.228614e-01 2.228614e-01 2.228614e-01 2.228614e-01 2.228614e-01 2.228614e-01 2.228614e-01 2.228614e-01 2.228614e-01 2.228614e-01 2.228614e-01 2.228614e-01 2.228614e-01 2.228614e-01 2.228614e-01 2.228614e-01 2.228614e-01 2.228614e-01 2.228614e-01 2.228614e-01 2.228614e-01 2.228614e-01 2.228614e-01 2.228614e-01 2.228614e-01 2.228614e-01 2.228614e-01 2.228614e-01 2.228614e-01 2.228614e-01 2.228614e-01 2.228614e-01 2.228614e-01 2.228614e-01 2.228614e-01 2.228614e-01 2.228614e-01 2.228614e-01 2.228614e-01 2.228614e-01 2.228614e-01 2.228614e-01 2.228614e-01 2.228614e-01 2.228614e-01 2.228614e-01 2.228614e-01 2.228614e-01 2.228614e-01 2.228614e-01 2.228614e-01 2.228614e-01 2.228614e-01 2.228614e-01 2.228614e-01 2.228614e-01 2.228614e-01 2.228614e-01 2.228614e-01 2.228614e-01 2.228614e-01 2.228614e-01 2.228614e-01 2.228614e-01 2.228614e-01 2.228614e-01 2.228614e-01 2.228614e-01 2.228614e-01 2.228614e-01 2.228614e-01 2.228614e-01 2.228614e-01 2.228614e-01 2.228614e-01 2.228614e-01 2.228614e-01 2.228614e-01 2.228614e-01 2.228614e-01 2.228614e-01 2.228614e-01 2.228614e-01 2.228614e-01 2.228614e-01 2.228614e-01 2.228614e-01 2.228614e-01 2.228614e-01 2.228614e-01 2.228614e-01 2.228614e-01 2.228614e-01 2.228614e-01 2.228614e-01 2.228614e-01 2.228614e-01 2.228614e-01 2.228614e-01 2.228614e-01 2.228614e-01 2.228614e-01 2.228614e-01 2.228614e-01 2.228614e-01 2.228614e-01 2.228614e-01 2.228614e-01 2.228614e-01 2.228614e-01 2.228614e-01 2.228614e-01 2.228614e-01 2.228614e-01 2.228614e-01 2.228614e-01 2.228614e-01 2.228614e-01 2.228614e-01 2.228614e-01 2.228614e-01 2.228614e-01 2.228614e-01 2.228614e-01 2.228614e-01 2.228614e-01 2.228614e-01 2.228614e-01 2.228614e-01 2.228614e-01 2.228614e-01 2.228614e-01 2.228614e-01 2.228614e-01 2.228614e-01 2.228614e-01 2.228614e-01 2.228614e-01 2.228614e-01 2.228614e-01 2.228614e-01 2.228614e-01 2.228614e-01 2.228614e-01 2.228614e-01 2.228614e-01 2.228614e-01 2.228614e-01 2.228614e-01 2.228614e-01 2.228614e-01 2.228614e-01 2.228614e-01 2.228614e-01 2.228614e-01 2.228614e-01 2.228614e-01 2.228614e-01 2.228614e-01 2.228614e-01 2.228614e-01 2.228614e-01 2.228614e-01 2.228614e-01 2.228614e-01 2.228614e-01 2.228614e-01 2.228614e-01 2.228614e-01 2.228614e-01 2.228614e-01 2.228614e-01 2.228614e-01 2.228614e-01 2.228614e-01 2.228614e-01 2.228614e-01 2.228614e-01 2.228614e-01 2.228614e-01 2.228614e-01 2.228614e-01 2.228614e-01 2.228614e-01 2.228614e-01 2.228614e-01 2.228614e-01 2.228614e-01 2.228614e-01 2.228614e-01 2.228614e-01 2.228614e-01 2.228614e-01 2.228614e-01 2.228614e-01 2.228614e-01 2.228614e-01 2.228614e-01 2.228614e-01 2.228614e-01 2.228614e-01 2.228614e-01 2.228614e-01 2.228614e-01 2.228614e-01 2.228614e-01 2.228614e-01 2.228614e-01 2.228614e-01 2.228614e-01 2.228614e-01 2.228614e-01 2.228614e-01 2.228614e-01 2.228614e-01 2.228614e-01 2.228614e-01 2.228614e-01 2.228614e-01 2.228614e-01 2.228614e-01 2.228614e-01 2.228614e-01 2.228614e-01 2.228614e-01 2.228614e-01 2.228614e-01 2.228614e-01 2.228614e-01 2.228614e-01 2.228614e-01 2.228614e-01 2.228614e-01 2.228614e-01 2.228614e-01 2.228614e-01 2.228614e-01 2.228614e-01 2.228614e-01 2.228614e-01 2.228614e-01 2.228614e-01 2.228614e-01 2.228614e-01 2.228614e-01 2.228614e-01 2.228614e-01 2.228614e-01 2.228614e-01 2.228614e-01 2.228614e-01 2.228614e-01 2.228614e-01 2.228614e-01 2.228614e-01 2.228614e-01 2.228614e-01 2.228614e-01 2.228614e-01 2.228614e-01 2.228614e-01 2.228614e-01 2.228614e-01 2.228614e-01 2.228614e-01 2.228614e-01 2.228614e-01 2.228614e-01 2.228614e-01 2.228614e-01 2.228614e-01 2.228614e-01 2.228614e-01 2.228614e-01 2.228614e-01 2.228614e-01 2.228614e-01 2.228614e-01 2.228614e-01 2.228614e-01 2.228614e-01 2.228614e-01 2.228614e-01 2.228614e-01 2.228614e-01 2.228614e-01 2.228614e-01 2.228614e-01 2.228614e-01 2.228614e-01 2.228614e-01 2.228614e-01 2.228614e-01 2.228614e-01 2.228614e-01 2.228614e-01 2.228614e-01 2.228614e-01 2.228614e-01 2.228614e-01 2.228614e-01 2.228614e-01 2.228614e-01 2.228614e-01 2.228614e-01 2.228614e-01 2.228614e-01 2.228614e-01 2.228614e-01 2.228614e-01 2.228614e-01 2.228614e-01 2.228614e-01 2.228614e-01 2.228614e-01 2.228614e-01 2.228614e-01 2.228614e-01 2.228614e-01 2.228614e-01 2.228614e-01 2.228614e-01 2.228614e-01 2.228614e-01 2.228614e-01 2.228614e-01 2.228614e-01 2.228614e-01 2.228614e-01 2.228614e-01 2.228614e-01 2.228614e-01 2.228614e-01 2.228614e-01 2.228614e-01 2.228614e-01 2.228614e-01 2.228614e-01 2.228614e-01 2.228614e-01 2.228614e-01 2.228614e-01 2.228614e-01 2.228614e-01 2.228614e-01 2.228614e-01 2.228614e-01 2.228614e-01 2.228614e-01 2.228614e-01 2.228614e-01 2.228614e-01 2.228614e-01 2.228614e-01 2.228614e-01 2.228614e-01 2.228614e-01 2.228614e-01 2.228614e-01 2.228614e-01 2.228614e-01 2.228614e-01 2.228614e-01 2.228614e-01 2.228614e-01 2.228614e-01 2.228614e-01 2.228614e-01 2.228614e-01 2.228614e-01 2.228614e-01 2.228614e-01 2.228614e-01 2.228614e-01 2.228614e-01 2.228614e-01 2.228614e-01 2.228614e-01 2.228614e-01 2.228614e-01 2.228614e-01 2.228614e-01 2.228614e-01 2.228614e-01 2.228614e-01 2.228614e-01 2.228614e-01 2.228614e-01 2.228614e-01 2.228614e-01 2.228614e-01 2.228614e-01 2.228614e-01 2.228614e-01 2.228614e-01 2.228614e-01 2.228614e-01 2.228614e-01 2.228614e-01 2.228614e-01 2.228614e-01 2.228614e-01 2.228614e-01 2.228614e-01 2.228614e-01 2.228614e-01 2.228614e-01 2.228614e-01 2.228614e-01 2.228614e-01 2.228614e-01 2.228614e-01 2.228614e-01 2.228614e-01 2.228614e-01 2.228614e-01 2.228614e-01 2.228614e-01 2.228614e-01 2.228614e-01 2.228614e-01 2.228614e-01 2.228614e-01 2.228614e-01 2.228614e-01 2.228614e-01 2.228614e-01 2.228614e-01 2.228614e-01 2.228614e-01 2.228614e-01 2.228614e-01 2.228614e-01 2.228614e-01 2.228614e-01 2.228614e-01 2.228614e-01 2.228614e-01 2.228614e-01 2.228614e-01 2.228614e-01 2.228614e-01 2.228614e-01 2.228614e-01 2.228614e-01 2.228614e-01 2.228614e-01 2.228614e-01 2.228614e-01 2.228614e-01 2.228614e-01 2.228614e-01 2.228614e-01 2.228614e-01 2.228614e-01 2.228614e-01 2.228614e-01 2.228614e-01 2.228614e-01 2.228614e-01 2.228614e-01 2.228614e-01 2.228614e-01 2.228614e-01 2.228614e-01 2.228614e-01 2.228614e-01 2.228614e-01 2.228614e-01 2.228614e-01 2.228614e-01 2.228614e-01 2.228614e-01 2.228614e-01 2.228614e-01 2.228614e-01 2.228614e-01 2.228614e-01 2.228614e-01 2.228614e-01 2.228614e-01 2.228614e-01 2.228614e-01 2.228614e-01 2.228614e-01 2.228614e-01 2.228614e-01 2.228614e-01 2.228614e-01 2.228614e-01 2.228614e-01 2.228614e-01 2.228614e-01 2.228614e-01 2.228614e-01 2.228614e-01 2.228614e-01 2.228614e-01 2.228614e-01 2.228614e-01 2.228614e-01 2.228614e-01 2.228614e-01 2.228614e-01 2.228614e-01 2.228614e-01 2.228614e-01 2.228614e-01 2.228614e-01 2.228614e-01 2.228614e-01 2.228614e-01 2.228614e-01 2.228614e-01 2.228614e-01 2.228614e-01 2.228614e-01 2.228614e-01 2.228614e-01 2.228614e-01 2.228614e-01 2.228614e-01 2.228614e-01 2.228614e-01 2.228614e-01 2.228614e-01 2.228614e-01 2.228614e-01 2.228614e-01 2.228614e-01 2.228614e-01 2.228614e-01 2.228614e-01 2.228614e-01 2.228614e-01 2.228614e-01 2.228614e-01 2.228614e-01 2.228614e-01 2.228614e-01 2.228614e-01 2.228614e-01 2.228614e-01 2.228614e-01 2.228614e-01 2.228614e-01 2.228614e-01 2.228614e-01 2.228614e-01 2.228614e-01 2.228614e-01 2.228614e-01 2.228614e-01 2.228614e-01 2.228614e-01 2.228614e-01 2.228614e-01 2.228614e-01 2.228614e-01 2.228614e-01 2.228614e-01 2.228614e-01 2.228614e-01 2.228614e-01 2.228614e-01 2.228614e-01 2.228614e-01 2.228614e-01 2.228614e-01 2.228614e-01 2.228614e-01 2.228614e-01 2.228614e-01 2.228614e-01 2.228614e-01 2.228614e-01 2.228614e-01 2.228614e-01 2.228614e-01 2.228614e-01 2.228614e-01 2.228614e-01 2.228614e-01 2.228614e-01 2.228614e-01 2.228614e-01 2.228614e-01 2.228614e-01 2.228614e-01 2.228614e-01 2.228614e-01 2.228614e-01 2.228614e-01 2.228614e-01 2.228614e-01 2.228614e-01 
