# Supplementary material for: A comparative study of the performance of ten metaheuristic algorithms for parameter estimation of solar photovoltaic models
Source: PeerJ Comput Sci. 2025 Jan 27;11:e2646. doi: 10.7717/peerj-cs.2646 (PMC11784897; doi:10.7717/peerj-cs.2646)
Supplement: Supplemental Information 2 — The code includes the third-party data used during the experiments. [file peerj-cs-11-2646-s002.zip › Matlab Code/A1/3_1000_50_record_FEs.data]

2864933
2864809
2865015
2864737
2864733
2864661
2864755
2864663
2864943
2864859
2864797
2864825
2864335
2864779
2865045
2864771
2865085
2864723
2864903
2864819
2864453
2865119
2864937
2864681
2864917
2865149
2864861
2865007
2864725
2865277
