# Supplementary material for: A comparative study of the performance of ten metaheuristic algorithms for parameter estimation of solar photovoltaic models
Source: PeerJ Comput Sci. 2025 Jan 27;11:e2646. doi: 10.7717/peerj-cs.2646 (PMC11784897; doi:10.7717/peerj-cs.2646)
Supplement: Supplemental Information 2 — The code includes the third-party data used during the experiments. [file peerj-cs-11-2646-s002.zip › Matlab Code/A1/3_1000_50_times.data]

1.285713e+01
1.283798e+01
1.285507e+01
1.281756e+01
1.281312e+01
1.284932e+01
1.287646e+01
1.334575e+01
1.290317e+01
1.285932e+01
1.285840e+01
1.283460e+01
1.291151e+01
1.278720e+01
1.283569e+01
1.282335e+01
1.282373e+01
1.291829e+01
1.278637e+01
1.282241e+01
1.285637e+01
1.282961e+01
1.287776e+01
1.283460e+01
1.281752e+01
1.284278e+01
1.287032e+01
1.290990e+01
1.281130e+01
1.282982e+01
