# Supplementary material for: A comparative study of the performance of ten metaheuristic algorithms for parameter estimation of solar photovoltaic models
Source: PeerJ Comput Sci. 2025 Jan 27;11:e2646. doi: 10.7717/peerj-cs.2646 (PMC11784897; doi:10.7717/peerj-cs.2646)
Supplement: Supplemental Information 2 — The code includes the third-party data used during the experiments. [file peerj-cs-11-2646-s002.zip › Matlab Code/A1/3_2000_100_best_solutions.data]

0.8368199546 0.0000000000 0.0000000000 0.0000000000 0.0000000000 1.1489123100 2.0000000000 1.9964850237 1.9282895440 
0.8368199507 0.0000000000 0.0000000000 0.0000000000 0.0000000000 1.1489123224 1.7628293922 1.9983877796 1.3646281814 
0.7607755317 0.0000000000 0.0000003230 0.0000000000 0.0363771023 53.7184596939 1.0213949293 1.4811849025 1.9917901083 
0.8368199530 0.0000000000 0.0000000000 0.0000000000 0.0000000000 1.1489123195 1.9625236256 1.1872522128 1.2261927450 
0.8368199520 0.0000000000 0.0000000000 0.0000000000 0.0000000000 1.1489123216 1.1314196734 1.5504356239 1.4053550958 
0.8368199524 0.0000000000 0.0000000000 0.0000000000 0.0000000000 1.1489123250 1.3457148361 1.6269217434 1.9920637445 
0.7607755416 0.0000003230 0.0000000000 0.0000000000 0.0363770386 53.7188056062 1.4811866530 1.0046487412 1.0027002762 
0.8368199492 0.0000000000 0.0000000000 0.0000000000 0.0000000000 1.1489123218 2.0000000000 1.0000000000 2.0000000000 
0.8368199544 0.0000000000 0.0000000000 0.0000000000 0.0000000000 1.1489123055 2.0000000000 2.0000000000 2.0000000000 
0.7607734549 0.0000000000 0.0000000000 0.0000003241 0.0363624160 53.8036422675 1.7062562315 1.0007631205 1.4815333572 
0.7607753607 0.0000003230 0.0000000000 0.0000000000 0.0363771798 53.7202554628 1.4811834185 1.8035081820 1.9987236928 
0.8368199574 0.0000000000 0.0000000000 0.0000000000 0.0000000000 1.1489123060 2.0000000000 1.0000000000 1.0000000000 
0.8368199527 0.0000000000 0.0000000000 0.0000000000 0.0000000000 1.1489123202 1.0672819747 1.0000958992 1.4000913692 
0.7607762479 0.0000000000 0.0000000000 0.0000003229 0.0363773046 53.6985509040 1.7446343025 1.5993800535 1.4811607301 
0.8368199520 0.0000000000 0.0000000000 0.0000000000 0.0000000000 1.1489123239 1.8261317985 1.3636990702 1.8480848618 
0.8368199489 0.0000000000 0.0000000000 0.0000000000 0.0000000000 1.1489123294 1.0000000000 1.0000000000 2.0000000000 
0.8368199525 0.0000000000 0.0000000000 0.0000000000 0.0000000000 1.1489123174 2.0000000000 1.0000000000 1.0000000000 
0.8368199544 0.0000000000 0.0000000000 0.0000000000 0.0000000000 1.1489123144 1.0000000000 2.0000000000 2.0000000000 
0.8368199570 0.0000000000 0.0000000000 0.0000000000 0.0000000000 1.1489123042 1.8875287898 1.0000000000 1.4262372192 
0.8368199527 0.0000000000 0.0000000000 0.0000000000 0.0000000000 1.1489123194 2.0000000000 2.0000000000 1.6551480391 
0.8368199568 0.0000000000 0.0000000000 0.0000000000 0.0000000000 1.1489123055 1.8201915735 2.0000000000 1.0000000000 
0.8368199540 0.0000000000 0.0000000000 0.0000000000 0.0000000000 1.1489123209 1.0000000000 2.0000000000 1.0000000000 
0.8368199516 0.0000000000 0.0000000000 0.0000000000 0.0000000000 1.1489123189 1.0180867203 1.9626096985 1.1549654935 
0.8368199552 0.0000000000 0.0000000000 0.0000000000 0.0000000000 1.1489123124 1.0005472783 1.3347612818 1.7589371785 
0.8368199537 0.0000000000 0.0000000000 0.0000000000 0.0000000000 1.1489123142 1.9971921902 1.0026398036 1.3380091175 
0.8368199507 0.0000000000 0.0000000000 0.0000000000 0.0000000000 1.1489123202 1.6929903504 1.6614209126 1.9991279671 
0.8368199529 0.0000000000 0.0000000000 0.0000000000 0.0000000000 1.1489123183 1.0175754361 1.4729229017 1.0175368070 
0.7607757255 0.0000003231 0.0000000000 0.0000000000 0.0363760418 53.7235107600 1.4812094235 1.0396727823 1.8354918710 
0.8368199541 0.0000000000 0.0000000000 0.0000000000 0.0000000000 1.1489123171 1.9860196923 1.0684715229 1.4315337830 
0.8368199524 0.0000000000 0.0000000000 0.0000000000 0.0000000000 1.1489123174 1.0547599169 1.9895882461 1.9837145356 
