# Supplementary material for: A comparative study of the performance of ten metaheuristic algorithms for parameter estimation of solar photovoltaic models
Source: PeerJ Comput Sci. 2025 Jan 27;11:e2646. doi: 10.7717/peerj-cs.2646 (PMC11784897; doi:10.7717/peerj-cs.2646)
Supplement: Supplemental Information 2 — The code includes the third-party data used during the experiments. [file peerj-cs-11-2646-s002.zip › Matlab Code/A1/3_2000_100_conv_curves.data]

3.066905e+05 4.608856e+04 2.115542e+04 5.790749e+03 3.768865e-01 3.768865e-01 3.736659e-01 3.101478e-01 3.073209e-01 3.036793e-01 3.025115e-01 2.989810e-01 2.975987e-01 2.973375e-01 2.859433e-01 2.675429e-01 2.675429e-01 2.665497e-01 2.665497e-01 2.623315e-01 2.620589e-01 2.593225e-01 2.590343e-01 2.590343e-01 2.551409e-01 2.529568e-01 2.498158e-01 2.271930e-01 2.271930e-01 2.271930e-01 2.267371e-01 2.242993e-01 2.242993e-01 2.239603e-01 2.233211e-01 2.232285e-01 2.232285e-01 2.231901e-01 2.231212e-01 2.230940e-01 2.230940e-01 2.230925e-01 2.230925e-01 2.230623e-01 2.230520e-01 2.228642e-01 2.228642e-01 2.228642e-01 2.228633e-01 2.228633e-01 2.228632e-01 2.228632e-01 2.228632e-01 2.228632e-01 2.228619e-01 2.228615e-01 2.228615e-01 2.228615e-01 2.228614e-01 2.228614e-01 2.228614e-01 2.228614e-01 2.228614e-01 2.228614e-01 2.228614e-01 2.228614e-01 2.228614e-01 2.228614e-01 2.228614e-01 2.228614e-01 2.228614e-01 2.228614e-01 2.228614e-01 2.228614e-01 2.228614e-01 2.228614e-01 2.228614e-01 2.228614e-01 2.228614e-01 2.228614e-01 2.228614e-01 2.228614e-01 2.228614e-01 2.228614e-01 2.228614e-01 2.228614e-01 2.228614e-01 2.228614e-01 2.228614e-01 2.228614e-01 2.228614e-01 2.228614e-01 2.228614e-01 2.228614e-01 2.228614e-01 2.228614e-01 2.228614e-01 2.228614e-01 2.228614e-01 2.228614e-01 2.228614e-01 2.228614e-01 2.228614e-01 2.228614e-01 2.228614e-01 2.228614e-01 2.228614e-01 2.228614e-01 2.228614e-01 2.228614e-01 2.228614e-01 2.228614e-01 2.228614e-01 2.228614e-01 2.228614e-01 2.228614e-01 2.228614e-01 2.228614e-01 2.228614e-01 2.228614e-01 2.228614e-01 2.228614e-01 2.228614e-01 2.228614e-01 2.228614e-01 2.228614e-01 2.228614e-01 2.228614e-01 2.228614e-01 2.228614e-01 2.228614e-01 2.228614e-01 2.228614e-01 2.228614e-01 2.228614e-01 2.228614e-01 2.228614e-01 2.228614e-01 2.228614e-01 2.228614e-01 2.228614e-01 2.228614e-01 2.228614e-01 2.228614e-01 2.228614e-01 2.228614e-01 2.228614e-01 2.228614e-01 2.228614e-01 2.228614e-01 2.228614e-01 2.228614e-01 2.228614e-01 2.228614e-01 2.228614e-01 2.228614e-01 2.228614e-01 2.228614e-01 2.228614e-01 2.228614e-01 2.228614e-01 2.228614e-01 2.228614e-01 2.228614e-01 2.228614e-01 2.228614e-01 2.228614e-01 2.228614e-01 2.228614e-01 2.228614e-01 2.228614e-01 2.228614e-01 2.228614e-01 2.228614e-01 2.228614e-01 2.228614e-01 2.228614e-01 2.228614e-01 2.228614e-01 2.228614e-01 2.228614e-01 2.228614e-01 2.228614e-01 2.228614e-01 2.228614e-01 2.228614e-01 2.228614e-01 2.228614e-01 2.228614e-01 2.228614e-01 2.228614e-01 2.228614e-01 2.228614e-01 2.228614e-01 2.228614e-01 2.228614e-01 2.228614e-01 2.228614e-01 2.228614e-01 2.228614e-01 2.228614e-01 2.228614e-01 2.228614e-01 2.228614e-01 2.228614e-01 2.228614e-01 2.228614e-01 2.228614e-01 2.228614e-01 2.228614e-01 2.228614e-01 2.228614e-01 2.228614e-01 2.228614e-01 2.228614e-01 2.228614e-01 2.228614e-01 2.228614e-01 2.228614e-01 2.228614e-01 2.228614e-01 2.228614e-01 2.228614e-01 2.228614e-01 2.228614e-01 2.228614e-01 2.228614e-01 2.228614e-01 2.228614e-01 2.228614e-01 2.228614e-01 2.228614e-01 2.228614e-01 2.228614e-01 2.228614e-01 2.228614e-01 2.228614e-01 2.228614e-01 2.228614e-01 2.228614e-01 2.228614e-01 2.228614e-01 2.228614e-01 2.228614e-01 2.228614e-01 2.228614e-01 2.228614e-01 2.228614e-01 2.228614e-01 2.228614e-01 2.228614e-01 2.228614e-01 2.228614e-01 2.228614e-01 2.228614e-01 2.228614e-01 2.228614e-01 2.228614e-01 2.228614e-01 2.228614e-01 2.228614e-01 2.228614e-01 2.228614e-01 2.228614e-01 2.228614e-01 2.228614e-01 2.228614e-01 2.228614e-01 2.228614e-01 2.228614e-01 2.228614e-01 2.228614e-01 2.228614e-01 2.228614e-01 2.228614e-01 2.228614e-01 2.228614e-01 2.228614e-01 2.228614e-01 2.228614e-01 2.228614e-01 2.228614e-01 2.228614e-01 2.228614e-01 2.228614e-01 2.228614e-01 2.228614e-01 2.228614e-01 2.228614e-01 2.228614e-01 2.228614e-01 2.228614e-01 2.228614e-01 2.228614e-01 2.228614e-01 2.228614e-01 2.228614e-01 2.228614e-01 2.228614e-01 2.228614e-01 2.228614e-01 2.228614e-01 2.228614e-01 2.228614e-01 2.228614e-01 2.228614e-01 2.228614e-01 2.228614e-01 2.228614e-01 2.228614e-01 2.228614e-01 2.228614e-01 2.228614e-01 2.228614e-01 2.228614e-01 2.228614e-01 2.228614e-01 2.228614e-01 2.228614e-01 2.228614e-01 2.228614e-01 2.228614e-01 2.228614e-01 2.228614e-01 2.228614e-01 2.228614e-01 2.228614e-01 2.228614e-01 2.228614e-01 2.228614e-01 2.228614e-01 2.228614e-01 2.228614e-01 2.228614e-01 2.228614e-01 2.228614e-01 2.228614e-01 2.228614e-01 2.228614e-01 2.228614e-01 2.228614e-01 2.228614e-01 2.228614e-01 2.228614e-01 2.228614e-01 2.228614e-01 2.228614e-01 2.228614e-01 2.228614e-01 2.228614e-01 2.228614e-01 2.228614e-01 2.228614e-01 2.228614e-01 2.228614e-01 2.228614e-01 2.228614e-01 2.228614e-01 2.228614e-01 2.228614e-01 2.228614e-01 2.228614e-01 2.228614e-01 2.228614e-01 2.228614e-01 2.228614e-01 2.228614e-01 2.228614e-01 2.228614e-01 2.228614e-01 2.228614e-01 2.228614e-01 2.228614e-01 2.228614e-01 2.228614e-01 2.228614e-01 2.228614e-01 2.228614e-01 2.228614e-01 2.228614e-01 2.228614e-01 2.228614e-01 2.228614e-01 2.228614e-01 2.228614e-01 2.228614e-01 2.228614e-01 2.228614e-01 2.228614e-01 2.228614e-01 2.228614e-01 2.228614e-01 2.228614e-01 2.228614e-01 2.228614e-01 2.228614e-01 2.228614e-01 2.228614e-01 2.228614e-01 2.228614e-01 2.228614e-01 2.228614e-01 2.228614e-01 2.228614e-01 2.228614e-01 2.228614e-01 2.228614e-01 2.228614e-01 2.228614e-01 2.228614e-01 2.228614e-01 2.228614e-01 2.228614e-01 2.228614e-01 2.228614e-01 2.228614e-01 2.228614e-01 2.228614e-01 2.228614e-01 2.228614e-01 2.228614e-01 2.228614e-01 2.228614e-01 2.228614e-01 2.228614e-01 2.228614e-01 2.228614e-01 2.228614e-01 2.228614e-01 2.228614e-01 2.228614e-01 2.228614e-01 2.228614e-01 2.228614e-01 2.228614e-01 2.228614e-01 2.228614e-01 2.228614e-01 2.228614e-01 2.228614e-01 2.228614e-01 2.228614e-01 2.228614e-01 2.228614e-01 2.228614e-01 2.228614e-01 2.228614e-01 2.228614e-01 2.228614e-01 2.228614e-01 2.228614e-01 2.228614e-01 2.228614e-01 2.228614e-01 2.228614e-01 2.228614e-01 2.228614e-01 2.228614e-01 2.228614e-01 2.228614e-01 2.228614e-01 2.228614e-01 2.228614e-01 2.228614e-01 2.228614e-01 2.228614e-01 2.228614e-01 2.228614e-01 2.228614e-01 2.228614e-01 2.228614e-01 2.228614e-01 2.228614e-01 2.228614e-01 2.228614e-01 2.228614e-01 2.228614e-01 2.228614e-01 2.228614e-01 2.228614e-01 2.228614e-01 2.228614e-01 2.228614e-01 2.228614e-01 2.228614e-01 2.228614e-01 2.228614e-01 2.228614e-01 2.228614e-01 2.228614e-01 2.228614e-01 2.228614e-01 2.228614e-01 2.228614e-01 2.228614e-01 2.228614e-01 2.228614e-01 2.228614e-01 2.228614e-01 2.228614e-01 2.228614e-01 2.228614e-01 2.228614e-01 2.228614e-01 2.228614e-01 2.228614e-01 2.228614e-01 2.228614e-01 2.228614e-01 2.228614e-01 2.228614e-01 2.228614e-01 2.228614e-01 2.228614e-01 2.228614e-01 2.228614e-01 2.228614e-01 2.228614e-01 2.228614e-01 2.228614e-01 2.228614e-01 2.228614e-01 2.228614e-01 2.228614e-01 2.228614e-01 2.228614e-01 2.228614e-01 2.228614e-01 2.228614e-01 2.228614e-01 2.228614e-01 2.228614e-01 2.228614e-01 2.228614e-01 2.228614e-01 2.228614e-01 2.228614e-01 2.228614e-01 2.228614e-01 2.228614e-01 2.228614e-01 2.228614e-01 2.228614e-01 2.228614e-01 2.228614e-01 2.228614e-01 2.228614e-01 2.228614e-01 2.228614e-01 2.228614e-01 2.228614e-01 2.228614e-01 2.228614e-01 2.228614e-01 2.228614e-01 2.228614e-01 2.228614e-01 2.228614e-01 2.228614e-01 2.228614e-01 2.228614e-01 2.228614e-01 2.228614e-01 2.228614e-01 2.228614e-01 2.228614e-01 2.228614e-01 2.228614e-01 2.228614e-01 2.228614e-01 2.228614e-01 2.228614e-01 2.228614e-01 2.228614e-01 2.228614e-01 2.228614e-01 2.228614e-01 2.228614e-01 2.228614e-01 2.228614e-01 2.228614e-01 2.228614e-01 2.228614e-01 2.228614e-01 2.228614e-01 2.228614e-01 2.228614e-01 2.228614e-01 2.228614e-01 2.228614e-01 2.228614e-01 2.228614e-01 2.228614e-01 2.228614e-01 2.228614e-01 2.228614e-01 2.228614e-01 2.228614e-01 2.228614e-01 2.228614e-01 2.228614e-01 2.228614e-01 2.228614e-01 2.228614e-01 2.228614e-01 2.228614e-01 2.228614e-01 2.228614e-01 2.228614e-01 2.228614e-01 2.228614e-01 2.228614e-01 2.228614e-01 2.228614e-01 2.228614e-01 2.228614e-01 2.228614e-01 2.228614e-01 2.228614e-01 2.228614e-01 2.228614e-01 2.228614e-01 2.228614e-01 2.228614e-01 2.228614e-01 2.228614e-01 2.228614e-01 2.228614e-01 2.228614e-01 2.228614e-01 2.228614e-01 2.228614e-01 2.228614e-01 2.228614e-01 2.228614e-01 2.228614e-01 2.228614e-01 2.228614e-01 2.228614e-01 2.228614e-01 2.228614e-01 2.228614e-01 2.228614e-01 2.228614e-01 2.228614e-01 2.228614e-01 2.228614e-01 2.228614e-01 2.228614e-01 2.228614e-01 2.228614e-01 2.228614e-01 2.228614e-01 2.228614e-01 2.228614e-01 2.228614e-01 2.228614e-01 2.228614e-01 2.228614e-01 2.228614e-01 2.228614e-01 2.228614e-01 2.228614e-01 2.228614e-01 2.228614e-01 2.228614e-01 2.228614e-01 2.228614e-01 2.228614e-01 2.228614e-01 2.228614e-01 2.228614e-01 2.228614e-01 2.228614e-01 2.228614e-01 2.228614e-01 2.228614e-01 2.228614e-01 2.228614e-01 2.228614e-01 2.228614e-01 2.228614e-01 2.228614e-01 2.228614e-01 2.228614e-01 2.228614e-01 2.228614e-01 2.228614e-01 2.228614e-01 2.228614e-01 2.228614e-01 2.228614e-01 2.228614e-01 2.228614e-01 2.228614e-01 2.228614e-01 2.228614e-01 2.228614e-01 2.228614e-01 2.228614e-01 2.228614e-01 2.228614e-01 2.228614e-01 2.228614e-01 2.228614e-01 2.228614e-01 2.228614e-01 2.228614e-01 2.228614e-01 2.228614e-01 2.228614e-01 2.228614e-01 2.228614e-01 2.228614e-01 2.228614e-01 2.228614e-01 2.228614e-01 2.228614e-01 2.228614e-01 2.228614e-01 2.228614e-01 2.228614e-01 2.228614e-01 2.228614e-01 2.228614e-01 2.228614e-01 2.228614e-01 2.228614e-01 2.228614e-01 2.228614e-01 2.228614e-01 2.228614e-01 2.228614e-01 2.228614e-01 2.228614e-01 2.228614e-01 2.228614e-01 2.228614e-01 2.228614e-01 2.228614e-01 2.228614e-01 2.228614e-01 2.228614e-01 2.228614e-01 2.228614e-01 2.228614e-01 2.228614e-01 2.228614e-01 2.228614e-01 2.228614e-01 2.228614e-01 2.228614e-01 2.228614e-01 2.228614e-01 2.228614e-01 2.228614e-01 2.228614e-01 2.228614e-01 2.228614e-01 2.228614e-01 2.228614e-01 2.228614e-01 2.228614e-01 2.228614e-01 2.228614e-01 2.228614e-01 2.228614e-01 2.228614e-01 2.228614e-01 2.228614e-01 2.228614e-01 2.228614e-01 2.228614e-01 2.228614e-01 2.228614e-01 2.228614e-01 2.228614e-01 2.228614e-01 2.228614e-01 2.228614e-01 2.228614e-01 2.228614e-01 2.228614e-01 2.228614e-01 2.228614e-01 2.228614e-01 2.228614e-01 2.228614e-01 2.228614e-01 2.228614e-01 2.228614e-01 2.228614e-01 2.228614e-01 2.228614e-01 2.228614e-01 2.228614e-01 2.228614e-01 2.228614e-01 2.228614e-01 2.228614e-01 2.228614e-01 2.228614e-01 2.228614e-01 2.228614e-01 2.228614e-01 2.228614e-01 2.228614e-01 2.228614e-01 2.228614e-01 2.228614e-01 2.228614e-01 2.228614e-01 2.228614e-01 2.228614e-01 2.228614e-01 2.228614e-01 2.228614e-01 2.228614e-01 2.228614e-01 2.228614e-01 2.228614e-01 2.228614e-01 2.228614e-01 2.228614e-01 2.228614e-01 2.228614e-01 2.228614e-01 2.228614e-01 2.228614e-01 2.228614e-01 2.228614e-01 2.228614e-01 2.228614e-01 2.228614e-01 2.228614e-01 2.228614e-01 2.228614e-01 2.228614e-01 2.228614e-01 2.228614e-01 2.228614e-01 2.228614e-01 2.228614e-01 2.228614e-01 2.228614e-01 2.228614e-01 2.228614e-01 2.228614e-01 2.228614e-01 2.228614e-01 2.228614e-01 2.228614e-01 2.228614e-01 2.228614e-01 2.228614e-01 2.228614e-01 2.228614e-01 2.228614e-01 2.228614e-01 2.228614e-01 2.228614e-01 2.228614e-01 2.228614e-01 2.228614e-01 2.228614e-01 2.228614e-01 2.228614e-01 2.228614e-01 2.228614e-01 2.228614e-01 2.228614e-01 2.228614e-01 2.228614e-01 2.228614e-01 2.228614e-01 2.228614e-01 2.228614e-01 2.228614e-01 2.228614e-01 2.228614e-01 2.228614e-01 2.228614e-01 2.228614e-01 2.228614e-01 2.228614e-01 2.228614e-01 2.228614e-01 2.228614e-01 2.228614e-01 2.228614e-01 2.228614e-01 2.228614e-01 2.228614e-01 2.228614e-01 2.228614e-01 2.228614e-01 2.228614e-01 2.228614e-01 2.228614e-01 2.228614e-01 2.228614e-01 2.228614e-01 2.228614e-01 2.228614e-01 2.228614e-01 2.228614e-01 2.228614e-01 2.228614e-01 2.228614e-01 2.228614e-01 2.228614e-01 2.228614e-01 2.228614e-01 2.228614e-01 2.228614e-01 2.228614e-01 2.228614e-01 2.228614e-01 2.228614e-01 2.228614e-01 2.228614e-01 2.228614e-01 2.228614e-01 2.228614e-01 2.228614e-01 2.228614e-01 2.228614e-01 2.228614e-01 2.228614e-01 2.228614e-01 2.228614e-01 2.228614e-01 2.228614e-01 2.228614e-01 2.228614e-01 2.228614e-01 2.228614e-01 2.228614e-01 2.228614e-01 2.228614e-01 2.228614e-01 2.228614e-01 2.228614e-01 2.228614e-01 2.228614e-01 2.228614e-01 2.228614e-01 2.228614e-01 2.228614e-01 2.228614e-01 2.228614e-01 2.228614e-01 2.228614e-01 2.228614e-01 2.228614e-01 2.228614e-01 2.228614e-01 2.228614e-01 2.228614e-01 2.228614e-01 2.228614e-01 2.228614e-01 2.228614e-01 2.228614e-01 2.228614e-01 2.228614e-01 2.228614e-01 2.228614e-01 2.228614e-01 2.228614e-01 2.228614e-01 2.228614e-01 2.228614e-01 2.228614e-01 2.228614e-01 2.228614e-01 2.228614e-01 2.228614e-01 2.228614e-01 2.228614e-01 2.228614e-01 2.228614e-01 2.228614e-01 2.228614e-01 2.228614e-01 2.228614e-01 2.228614e-01 2.228614e-01 2.228614e-01 2.228614e-01 2.228614e-01 2.228614e-01 2.228614e-01 2.228614e-01 2.228614e-01 2.228614e-01 2.228614e-01 2.228614e-01 2.228614e-01 2.228614e-01 2.228614e-01 2.228614e-01 2.228614e-01 2.228614e-01 2.228614e-01 2.228614e-01 2.228614e-01 2.228614e-01 2.228614e-01 2.228614e-01 2.228614e-01 2.228614e-01 2.228614e-01 2.228614e-01 2.228614e-01 2.228614e-01 2.228614e-01 2.228614e-01 2.228614e-01 2.228614e-01 2.228614e-01 2.228614e-01 2.228614e-01 2.228614e-01 2.228614e-01 2.228614e-01 2.228614e-01 2.228614e-01 2.228614e-01 2.228614e-01 2.228614e-01 2.228614e-01 2.228614e-01 2.228614e-01 2.228614e-01 2.228614e-01 2.228614e-01 2.228614e-01 2.228614e-01 2.228614e-01 2.228614e-01 2.228614e-01 2.228614e-01 2.228614e-01 2.228614e-01 2.228614e-01 2.228614e-01 2.228614e-01 2.228614e-01 2.228614e-01 2.228614e-01 2.228614e-01 2.228614e-01 2.228614e-01 2.228614e-01 2.228614e-01 2.228614e-01 2.228614e-01 2.228614e-01 2.228614e-01 2.228614e-01 2.228614e-01 2.228614e-01 2.228614e-01 2.228614e-01 2.228614e-01 2.228614e-01 2.228614e-01 2.228614e-01 2.228614e-01 2.228614e-01 2.228614e-01 2.228614e-01 2.228614e-01 2.228614e-01 2.228614e-01 2.228614e-01 2.228614e-01 2.228614e-01 2.228614e-01 2.228614e-01 2.228614e-01 2.228614e-01 2.228614e-01 2.228614e-01 2.228614e-01 2.228614e-01 2.228614e-01 2.228614e-01 2.228614e-01 2.228614e-01 2.228614e-01 2.228614e-01 2.228614e-01 2.228614e-01 2.228614e-01 2.228614e-01 2.228614e-01 2.228614e-01 2.228614e-01 2.228614e-01 2.228614e-01 2.228614e-01 2.228614e-01 2.228614e-01 2.228614e-01 2.228614e-01 2.228614e-01 2.228614e-01 2.228614e-01 2.228614e-01 2.228614e-01 2.228614e-01 2.228614e-01 2.228614e-01 2.228614e-01 2.228614e-01 2.228614e-01 2.228614e-01 2.228614e-01 2.228614e-01 2.228614e-01 2.228614e-01 2.228614e-01 2.228614e-01 2.228614e-01 2.228614e-01 2.228614e-01 2.228614e-01 2.228614e-01 2.228614e-01 2.228614e-01 2.228614e-01 2.228614e-01 2.228614e-01 2.228614e-01 2.228614e-01 2.228614e-01 2.228614e-01 2.228614e-01 2.228614e-01 2.228614e-01 2.228614e-01 2.228614e-01 2.228614e-01 2.228614e-01 2.228614e-01 2.228614e-01 2.228614e-01 2.228614e-01 2.228614e-01 2.228614e-01 2.228614e-01 2.228614e-01 2.228614e-01 2.228614e-01 2.228614e-01 2.228614e-01 2.228614e-01 2.228614e-01 2.228614e-01 2.228614e-01 2.228614e-01 2.228614e-01 2.228614e-01 2.228614e-01 2.228614e-01 2.228614e-01 2.228614e-01 2.228614e-01 2.228614e-01 2.228614e-01 2.228614e-01 2.228614e-01 2.228614e-01 2.228614e-01 2.228614e-01 2.228614e-01 2.228614e-01 2.228614e-01 2.228614e-01 2.228614e-01 2.228614e-01 2.228614e-01 2.228614e-01 2.228614e-01 2.228614e-01 2.228614e-01 2.228614e-01 2.228614e-01 2.228614e-01 2.228614e-01 2.228614e-01 2.228614e-01 2.228614e-01 2.228614e-01 2.228614e-01 2.228614e-01 2.228614e-01 2.228614e-01 2.228614e-01 2.228614e-01 2.228614e-01 2.228614e-01 2.228614e-01 2.228614e-01 2.228614e-01 2.228614e-01 2.228614e-01 2.228614e-01 2.228614e-01 2.228614e-01 2.228614e-01 2.228614e-01 2.228614e-01 2.228614e-01 2.228614e-01 2.228614e-01 2.228614e-01 2.228614e-01 2.228614e-01 2.228614e-01 2.228614e-01 2.228614e-01 2.228614e-01 2.228614e-01 2.228614e-01 2.228614e-01 2.228614e-01 2.228614e-01 2.228614e-01 2.228614e-01 2.228614e-01 2.228614e-01 2.228614e-01 2.228614e-01 2.228614e-01 2.228614e-01 2.228614e-01 2.228614e-01 2.228614e-01 2.228614e-01 2.228614e-01 2.228614e-01 2.228614e-01 2.228614e-01 2.228614e-01 2.228614e-01 2.228614e-01 2.228614e-01 2.228614e-01 2.228614e-01 2.228614e-01 2.228614e-01 2.228614e-01 2.228614e-01 2.228614e-01 2.228614e-01 2.228614e-01 2.228614e-01 2.228614e-01 2.228614e-01 2.228614e-01 2.228614e-01 2.228614e-01 2.228614e-01 2.228614e-01 2.228614e-01 2.228614e-01 2.228614e-01 2.228614e-01 2.228614e-01 2.228614e-01 2.228614e-01 2.228614e-01 2.228614e-01 2.228614e-01 2.228614e-01 2.228614e-01 2.228614e-01 2.228614e-01 2.228614e-01 2.228614e-01 2.228614e-01 2.228614e-01 2.228614e-01 2.228614e-01 2.228614e-01 2.228614e-01 2.228614e-01 2.228614e-01 2.228614e-01 2.228614e-01 2.228614e-01 2.228614e-01 2.228614e-01 2.228614e-01 2.228614e-01 2.228614e-01 2.228614e-01 2.228614e-01 2.228614e-01 2.228614e-01 2.228614e-01 2.228614e-01 2.228614e-01 2.228614e-01 2.228614e-01 2.228614e-01 2.228614e-01 2.228614e-01 2.228614e-01 2.228614e-01 2.228614e-01 2.228614e-01 2.228614e-01 2.228614e-01 2.228614e-01 2.228614e-01 2.228614e-01 2.228614e-01 2.228614e-01 2.228614e-01 2.228614e-01 2.228614e-01 2.228614e-01 2.228614e-01 2.228614e-01 2.228614e-01 2.228614e-01 2.228614e-01 2.228614e-01 2.228614e-01 2.228614e-01 2.228614e-01 2.228614e-01 2.228614e-01 2.228614e-01 2.228614e-01 2.228614e-01 2.228614e-01 2.228614e-01 2.228614e-01 2.228614e-01 2.228614e-01 2.228614e-01 2.228614e-01 2.228614e-01 2.228614e-01 2.228614e-01 2.228614e-01 2.228614e-01 2.228614e-01 2.228614e-01 2.228614e-01 2.228614e-01 2.228614e-01 2.228614e-01 2.228614e-01 2.228614e-01 2.228614e-01 2.228614e-01 2.228614e-01 2.228614e-01 2.228614e-01 2.228614e-01 2.228614e-01 2.228614e-01 2.228614e-01 2.228614e-01 2.228614e-01 2.228614e-01 2.228614e-01 2.228614e-01 2.228614e-01 2.228614e-01 2.228614e-01 2.228614e-01 2.228614e-01 2.228614e-01 2.228614e-01 2.228614e-01 2.228614e-01 2.228614e-01 2.228614e-01 2.228614e-01 2.228614e-01 2.228614e-01 2.228614e-01 2.228614e-01 2.228614e-01 2.228614e-01 2.228614e-01 2.228614e-01 2.228614e-01 2.228614e-01 2.228614e-01 2.228614e-01 2.228614e-01 2.228614e-01 2.228614e-01 2.228614e-01 2.228614e-01 2.228614e-01 2.228614e-01 2.228614e-01 2.228614e-01 2.228614e-01 2.228614e-01 2.228614e-01 2.228614e-01 2.228614e-01 2.228614e-01 2.228614e-01 2.228614e-01 2.228614e-01 2.228614e-01 2.228614e-01 2.228614e-01 2.228614e-01 2.228614e-01 2.228614e-01 2.228614e-01 2.228614e-01 2.228614e-01 2.228614e-01 2.228614e-01 2.228614e-01 2.228614e-01 2.228614e-01 2.228614e-01 2.228614e-01 2.228614e-01 2.228614e-01 2.228614e-01 2.228614e-01 2.228614e-01 2.228614e-01 2.228614e-01 2.228614e-01 2.228614e-01 2.228614e-01 2.228614e-01 2.228614e-01 2.228614e-01 2.228614e-01 2.228614e-01 2.228614e-01 2.228614e-01 2.228614e-01 2.228614e-01 2.228614e-01 2.228614e-01 2.228614e-01 2.228614e-01 2.228614e-01 2.228614e-01 2.228614e-01 2.228614e-01 2.228614e-01 2.228614e-01 2.228614e-01 2.228614e-01 2.228614e-01 2.228614e-01 2.228614e-01 2.228614e-01 2.228614e-01 2.228614e-01 2.228614e-01 2.228614e-01 2.228614e-01 2.228614e-01 2.228614e-01 2.228614e-01 2.228614e-01 2.228614e-01 2.228614e-01 2.228614e-01 2.228614e-01 2.228614e-01 2.228614e-01 2.228614e-01 2.228614e-01 2.228614e-01 2.228614e-01 2.228614e-01 2.228614e-01 2.228614e-01 2.228614e-01 2.228614e-01 2.228614e-01 2.228614e-01 2.228614e-01 2.228614e-01 2.228614e-01 2.228614e-01 2.228614e-01 2.228614e-01 2.228614e-01 2.228614e-01 2.228614e-01 2.228614e-01 2.228614e-01 2.228614e-01 2.228614e-01 2.228614e-01 2.228614e-01 2.228614e-01 2.228614e-01 2.228614e-01 2.228614e-01 2.228614e-01 2.228614e-01 2.228614e-01 2.228614e-01 2.228614e-01 2.228614e-01 2.228614e-01 2.228614e-01 2.228614e-01 2.228614e-01 2.228614e-01 2.228614e-01 2.228614e-01 2.228614e-01 2.228614e-01 2.228614e-01 2.228614e-01 2.228614e-01 2.228614e-01 2.228614e-01 2.228614e-01 2.228614e-01 2.228614e-01 2.228614e-01 2.228614e-01 2.228614e-01 2.228614e-01 2.228614e-01 2.228614e-01 2.228614e-01 2.228614e-01 2.228614e-01 2.228614e-01 2.228614e-01 2.228614e-01 2.228614e-01 2.228614e-01 2.228614e-01 2.228614e-01 2.228614e-01 2.228614e-01 2.228614e-01 2.228614e-01 2.228614e-01 2.228614e-01 2.228614e-01 2.228614e-01 2.228614e-01 2.228614e-01 2.228614e-01 2.228614e-01 2.228614e-01 2.228614e-01 2.228614e-01 2.228614e-01 2.228614e-01 2.228614e-01 2.228614e-01 2.228614e-01 2.228614e-01 2.228614e-01 2.228614e-01 2.228614e-01 2.228614e-01 2.228614e-01 2.228614e-01 2.228614e-01 2.228614e-01 2.228614e-01 2.228614e-01 2.228614e-01 2.228614e-01 2.228614e-01 2.228614e-01 2.228614e-01 2.228614e-01 2.228614e-01 2.228614e-01 2.228614e-01 2.228614e-01 2.228614e-01 2.228614e-01 2.228614e-01 2.228614e-01 2.228614e-01 2.228614e-01 2.228614e-01 2.228614e-01 2.228614e-01 2.228614e-01 2.228614e-01 2.228614e-01 2.228614e-01 2.228614e-01 2.228614e-01 2.228614e-01 2.228614e-01 2.228614e-01 2.228614e-01 2.228614e-01 2.228614e-01 2.228614e-01 2.228614e-01 2.228614e-01 2.228614e-01 2.228614e-01 2.228614e-01 2.228614e-01 2.228614e-01 2.228614e-01 2.228614e-01 2.228614e-01 2.228614e-01 2.228614e-01 2.228614e-01 2.228614e-01 2.228614e-01 2.228614e-01 2.228614e-01 2.228614e-01 2.228614e-01 2.228614e-01 2.228614e-01 2.228614e-01 2.228614e-01 2.228614e-01 2.228614e-01 2.228614e-01 2.228614e-01 2.228614e-01 2.228614e-01 2.228614e-01 2.228614e-01 2.228614e-01 2.228614e-01 2.228614e-01 2.228614e-01 2.228614e-01 2.228614e-01 2.228614e-01 2.228614e-01 2.228614e-01 2.228614e-01 2.228614e-01 2.228614e-01 2.228614e-01 2.228614e-01 2.228614e-01 2.228614e-01 2.228614e-01 2.228614e-01 2.228614e-01 2.228614e-01 2.228614e-01 2.228614e-01 2.228614e-01 2.228614e-01 2.228614e-01 2.228614e-01 2.228614e-01 2.228614e-01 2.228614e-01 2.228614e-01 2.228614e-01 2.228614e-01 2.228614e-01 2.228614e-01 2.228614e-01 2.228614e-01 2.228614e-01 2.228614e-01 2.228614e-01 2.228614e-01 2.228614e-01 2.228614e-01 2.228614e-01 2.228614e-01 2.228614e-01 2.228614e-01 2.228614e-01 2.228614e-01 2.228614e-01 2.228614e-01 2.228614e-01 2.228614e-01 2.228614e-01 2.228614e-01 2.228614e-01 2.228614e-01 2.228614e-01 2.228614e-01 2.228614e-01 2.228614e-01 2.228614e-01 2.228614e-01 2.228614e-01 2.228614e-01 2.228614e-01 2.228614e-01 2.228614e-01 2.228614e-01 2.228614e-01 2.228614e-01 2.228614e-01 2.228614e-01 2.228614e-01 2.228614e-01 2.228614e-01 2.228614e-01 2.228614e-01 2.228614e-01 2.228614e-01 2.228614e-01 2.228614e-01 2.228614e-01 2.228614e-01 2.228614e-01 2.228614e-01 2.228614e-01 2.228614e-01 2.228614e-01 2.228614e-01 2.228614e-01 2.228614e-01 2.228614e-01 2.228614e-01 2.228614e-01 2.228614e-01 2.228614e-01 2.228614e-01 2.228614e-01 2.228614e-01 2.228614e-01 2.228614e-01 2.228614e-01 2.228614e-01 2.228614e-01 2.228614e-01 2.228614e-01 2.228614e-01 2.228614e-01 2.228614e-01 2.228614e-01 2.228614e-01 2.228614e-01 2.228614e-01 2.228614e-01 2.228614e-01 2.228614e-01 2.228614e-01 2.228614e-01 2.228614e-01 2.228614e-01 2.228614e-01 2.228614e-01 2.228614e-01 2.228614e-01 2.228614e-01 2.228614e-01 2.228614e-01 2.228614e-01 2.228614e-01 2.228614e-01 2.228614e-01 2.228614e-01 2.228614e-01 2.228614e-01 2.228614e-01 2.228614e-01 2.228614e-01 2.228614e-01 2.228614e-01 2.228614e-01 2.228614e-01 2.228614e-01 2.228614e-01 2.228614e-01 2.228614e-01 2.228614e-01 2.228614e-01 2.228614e-01 2.228614e-01 2.228614e-01 2.228614e-01 2.228614e-01 2.228614e-01 2.228614e-01 2.228614e-01 2.228614e-01 2.228614e-01 2.228614e-01 2.228614e-01 2.228614e-01 2.228614e-01 2.228614e-01 2.228614e-01 2.228614e-01 2.228614e-01 2.228614e-01 2.228614e-01 2.228614e-01 2.228614e-01 2.228614e-01 2.228614e-01 2.228614e-01 2.228614e-01 2.228614e-01 2.228614e-01 2.228614e-01 2.228614e-01 2.228614e-01 2.228614e-01 2.228614e-01 2.228614e-01 2.228614e-01 2.228614e-01 2.228614e-01 2.228614e-01 2.228614e-01 2.228614e-01 2.228614e-01 2.228614e-01 2.228614e-01 2.228614e-01 2.228614e-01 2.228614e-01 2.228614e-01 2.228614e-01 2.228614e-01 2.228614e-01 2.228614e-01 2.228614e-01 2.228614e-01 2.228614e-01 2.228614e-01 2.228614e-01 2.228614e-01 2.228614e-01 2.228614e-01 2.228614e-01 2.228614e-01 2.228614e-01 2.228614e-01 2.228614e-01 2.228614e-01 2.228614e-01 2.228614e-01 2.228614e-01 2.228614e-01 2.228614e-01 2.228614e-01 2.228614e-01 2.228614e-01 2.228614e-01 2.228614e-01 2.228614e-01 2.228614e-01 2.228614e-01 2.228614e-01 2.228614e-01 2.228614e-01 2.228614e-01 2.228614e-01 2.228614e-01 2.228614e-01 2.228614e-01 2.228614e-01 2.228614e-01 2.228614e-01 2.228614e-01 2.228614e-01 2.228614e-01 2.228614e-01 2.228614e-01 2.228614e-01 2.228614e-01 2.228614e-01 2.228614e-01 2.228614e-01 2.228614e-01 2.228614e-01 2.228614e-01 2.228614e-01 2.228614e-01 2.228614e-01 2.228614e-01 2.228614e-01 2.228614e-01 2.228614e-01 2.228614e-01 2.228614e-01 2.228614e-01 2.228614e-01 2.228614e-01 2.228614e-01 2.228614e-01 2.228614e-01 2.228614e-01 2.228614e-01 2.228614e-01 2.228614e-01 2.228614e-01 2.228614e-01 2.228614e-01 2.228614e-01 2.228614e-01 2.228614e-01 2.228614e-01 2.228614e-01 2.228614e-01 2.228614e-01 2.228614e-01 2.228614e-01 2.228614e-01 2.228614e-01 2.228614e-01 2.228614e-01 2.228614e-01 2.228614e-01 2.228614e-01 2.228614e-01 2.228614e-01 2.228614e-01 2.228614e-01 2.228614e-01 2.228614e-01 2.228614e-01 2.228614e-01 2.228614e-01 2.228614e-01 2.228614e-01 2.228614e-01 2.228614e-01 2.228614e-01 2.228614e-01 2.228614e-01 2.228614e-01 2.228614e-01 2.228614e-01 2.228614e-01 2.228614e-01 2.228614e-01 2.228614e-01 2.228614e-01 2.228614e-01 2.228614e-01 2.228614e-01 2.228614e-01 2.228614e-01 2.228614e-01 2.228614e-01 2.228614e-01 2.228614e-01 2.228614e-01 2.228614e-01 2.228614e-01 2.228614e-01 2.228614e-01 2.228614e-01 2.228614e-01 2.228614e-01 2.228614e-01 2.228614e-01 2.228614e-01 2.228614e-01 2.228614e-01 2.228614e-01 2.228614e-01 2.228614e-01 2.228614e-01 2.228614e-01 2.228614e-01 2.228614e-01 2.228614e-01 2.228614e-01 2.228614e-01 2.228614e-01 2.228614e-01 2.228614e-01 2.228614e-01 2.228614e-01 2.228614e-01 2.228614e-01 2.228614e-01 2.228614e-01 2.228614e-01 2.228614e-01 2.228614e-01 
7.902813e+04 3.795442e+04 6.454624e+03 5.887772e-01 3.282203e-01 3.002614e-01 3.002614e-01 3.002401e-01 2.999757e-01 2.999469e-01 2.998856e-01 2.998623e-01 2.998587e-01 2.998587e-01 2.998347e-01 2.998347e-01 2.997994e-01 2.997487e-01 2.994780e-01 2.948335e-01 2.859760e-01 2.859760e-01 2.837268e-01 2.728293e-01 2.728293e-01 2.383346e-01 2.369175e-01 2.369175e-01 2.369175e-01 2.360653e-01 2.326561e-01 2.326561e-01 2.326561e-01 2.320146e-01 2.304724e-01 2.303530e-01 2.303530e-01 2.298076e-01 2.292211e-01 2.273117e-01 2.273117e-01 2.268917e-01 2.268413e-01 2.268155e-01 2.266315e-01 2.266315e-01 2.265740e-01 2.265481e-01 2.265481e-01 2.265366e-01 2.264944e-01 2.264639e-01 2.263985e-01 2.263985e-01 2.262918e-01 2.261430e-01 2.257387e-01 2.248724e-01 2.245253e-01 2.228825e-01 2.228825e-01 2.228808e-01 2.228808e-01 2.228804e-01 2.228804e-01 2.228747e-01 2.228654e-01 2.228617e-01 2.228617e-01 2.228617e-01 2.228617e-01 2.228616e-01 2.228615e-01 2.228615e-01 2.228615e-01 2.228615e-01 2.228615e-01 2.228615e-01 2.228615e-01 2.228615e-01 2.228615e-01 2.228615e-01 2.228614e-01 2.228614e-01 2.228614e-01 2.228614e-01 2.228614e-01 2.228614e-01 2.228614e-01 2.228614e-01 2.228614e-01 2.228614e-01 2.228614e-01 2.228614e-01 2.228614e-01 2.228614e-01 2.228614e-01 2.228614e-01 2.228614e-01 2.228614e-01 2.228614e-01 2.228614e-01 2.228614e-01 2.228614e-01 2.228614e-01 2.228614e-01 2.228614e-01 2.228614e-01 2.228614e-01 2.228614e-01 2.228614e-01 2.228614e-01 2.228614e-01 2.228614e-01 2.228614e-01 2.228614e-01 2.228614e-01 2.228614e-01 2.228614e-01 2.228614e-01 2.228614e-01 2.228614e-01 2.228614e-01 2.228614e-01 2.228614e-01 2.228614e-01 2.228614e-01 2.228614e-01 2.228614e-01 2.228614e-01 2.228614e-01 2.228614e-01 2.228614e-01 2.228614e-01 2.228614e-01 2.228614e-01 2.228614e-01 2.228614e-01 2.228614e-01 2.228614e-01 2.228614e-01 2.228614e-01 2.228614e-01 2.228614e-01 2.228614e-01 2.228614e-01 2.228614e-01 2.228614e-01 2.228614e-01 2.228614e-01 2.228614e-01 2.228614e-01 2.228614e-01 2.228614e-01 2.228614e-01 2.228614e-01 2.228614e-01 2.228614e-01 2.228614e-01 2.228614e-01 2.228614e-01 2.228614e-01 2.228614e-01 2.228614e-01 2.228614e-01 2.228614e-01 2.228614e-01 2.228614e-01 2.228614e-01 2.228614e-01 2.228614e-01 2.228614e-01 2.228614e-01 2.228614e-01 2.228614e-01 2.228614e-01 2.228614e-01 2.228614e-01 2.228614e-01 2.228614e-01 2.228614e-01 2.228614e-01 2.228614e-01 2.228614e-01 2.228614e-01 2.228614e-01 2.228614e-01 2.228614e-01 2.228614e-01 2.228614e-01 2.228614e-01 2.228614e-01 2.228614e-01 2.228614e-01 2.228614e-01 2.228614e-01 2.228614e-01 2.228614e-01 2.228614e-01 2.228614e-01 2.228614e-01 2.228614e-01 2.228614e-01 2.228614e-01 2.228614e-01 2.228614e-01 2.228614e-01 2.228614e-01 2.228614e-01 2.228614e-01 2.228614e-01 2.228614e-01 2.228614e-01 2.228614e-01 2.228614e-01 2.228614e-01 2.228614e-01 2.228614e-01 2.228614e-01 2.228614e-01 2.228614e-01 2.228614e-01 2.228614e-01 2.228614e-01 2.228614e-01 2.228614e-01 2.228614e-01 2.228614e-01 2.228614e-01 2.228614e-01 2.228614e-01 2.228614e-01 2.228614e-01 2.228614e-01 2.228614e-01 2.228614e-01 2.228614e-01 2.228614e-01 2.228614e-01 2.228614e-01 2.228614e-01 2.228614e-01 2.228614e-01 2.228614e-01 2.228614e-01 2.228614e-01 2.228614e-01 2.228614e-01 2.228614e-01 2.228614e-01 2.228614e-01 2.228614e-01 2.228614e-01 2.228614e-01 2.228614e-01 2.228614e-01 2.228614e-01 2.228614e-01 2.228614e-01 2.228614e-01 2.228614e-01 2.228614e-01 2.228614e-01 2.228614e-01 2.228614e-01 2.228614e-01 2.228614e-01 2.228614e-01 2.228614e-01 2.228614e-01 2.228614e-01 2.228614e-01 2.228614e-01 2.228614e-01 2.228614e-01 2.228614e-01 2.228614e-01 2.228614e-01 2.228614e-01 2.228614e-01 2.228614e-01 2.228614e-01 2.228614e-01 2.228614e-01 2.228614e-01 2.228614e-01 2.228614e-01 2.228614e-01 2.228614e-01 2.228614e-01 2.228614e-01 2.228614e-01 2.228614e-01 2.228614e-01 2.228614e-01 2.228614e-01 2.228614e-01 2.228614e-01 2.228614e-01 2.228614e-01 2.228614e-01 2.228614e-01 2.228614e-01 2.228614e-01 2.228614e-01 2.228614e-01 2.228614e-01 2.228614e-01 2.228614e-01 2.228614e-01 2.228614e-01 2.228614e-01 2.228614e-01 2.228614e-01 2.228614e-01 2.228614e-01 2.228614e-01 2.228614e-01 2.228614e-01 2.228614e-01 2.228614e-01 2.228614e-01 2.228614e-01 2.228614e-01 2.228614e-01 2.228614e-01 2.228614e-01 2.228614e-01 2.228614e-01 2.228614e-01 2.228614e-01 2.228614e-01 2.228614e-01 2.228614e-01 2.228614e-01 2.228614e-01 2.228614e-01 2.228614e-01 2.228614e-01 2.228614e-01 2.228614e-01 2.228614e-01 2.228614e-01 2.228614e-01 2.228614e-01 2.228614e-01 2.228614e-01 2.228614e-01 2.228614e-01 2.228614e-01 2.228614e-01 2.228614e-01 2.228614e-01 2.228614e-01 2.228614e-01 2.228614e-01 2.228614e-01 2.228614e-01 2.228614e-01 2.228614e-01 2.228614e-01 2.228614e-01 2.228614e-01 2.228614e-01 2.228614e-01 2.228614e-01 2.228614e-01 2.228614e-01 2.228614e-01 2.228614e-01 2.228614e-01 2.228614e-01 2.228614e-01 2.228614e-01 2.228614e-01 2.228614e-01 2.228614e-01 2.228614e-01 2.228614e-01 2.228614e-01 2.228614e-01 2.228614e-01 2.228614e-01 2.228614e-01 2.228614e-01 2.228614e-01 2.228614e-01 2.228614e-01 2.228614e-01 2.228614e-01 2.228614e-01 2.228614e-01 2.228614e-01 2.228614e-01 2.228614e-01 2.228614e-01 2.228614e-01 2.228614e-01 2.228614e-01 2.228614e-01 2.228614e-01 2.228614e-01 2.228614e-01 2.228614e-01 2.228614e-01 2.228614e-01 2.228614e-01 2.228614e-01 2.228614e-01 2.228614e-01 2.228614e-01 2.228614e-01 2.228614e-01 2.228614e-01 2.228614e-01 2.228614e-01 2.228614e-01 2.228614e-01 2.228614e-01 2.228614e-01 2.228614e-01 2.228614e-01 2.228614e-01 2.228614e-01 2.228614e-01 2.228614e-01 2.228614e-01 2.228614e-01 2.228614e-01 2.228614e-01 2.228614e-01 2.228614e-01 2.228614e-01 2.228614e-01 2.228614e-01 2.228614e-01 2.228614e-01 2.228614e-01 2.228614e-01 2.228614e-01 2.228614e-01 2.228614e-01 2.228614e-01 2.228614e-01 2.228614e-01 2.228614e-01 2.228614e-01 2.228614e-01 2.228614e-01 2.228614e-01 2.228614e-01 2.228614e-01 2.228614e-01 2.228614e-01 2.228614e-01 2.228614e-01 2.228614e-01 2.228614e-01 2.228614e-01 2.228614e-01 2.228614e-01 2.228614e-01 2.228614e-01 2.228614e-01 2.228614e-01 2.228614e-01 2.228614e-01 2.228614e-01 2.228614e-01 2.228614e-01 2.228614e-01 2.228614e-01 2.228614e-01 2.228614e-01 2.228614e-01 2.228614e-01 2.228614e-01 2.228614e-01 2.228614e-01 2.228614e-01 2.228614e-01 2.228614e-01 2.228614e-01 2.228614e-01 2.228614e-01 2.228614e-01 2.228614e-01 2.228614e-01 2.228614e-01 2.228614e-01 2.228614e-01 2.228614e-01 2.228614e-01 2.228614e-01 2.228614e-01 2.228614e-01 2.228614e-01 2.228614e-01 2.228614e-01 2.228614e-01 2.228614e-01 2.228614e-01 2.228614e-01 2.228614e-01 2.228614e-01 2.228614e-01 2.228614e-01 2.228614e-01 2.228614e-01 2.228614e-01 2.228614e-01 2.228614e-01 2.228614e-01 2.228614e-01 2.228614e-01 2.228614e-01 2.228614e-01 2.228614e-01 2.228614e-01 2.228614e-01 2.228614e-01 2.228614e-01 2.228614e-01 2.228614e-01 2.228614e-01 2.228614e-01 2.228614e-01 2.228614e-01 2.228614e-01 2.228614e-01 2.228614e-01 2.228614e-01 2.228614e-01 2.228614e-01 2.228614e-01 2.228614e-01 2.228614e-01 2.228614e-01 2.228614e-01 2.228614e-01 2.228614e-01 2.228614e-01 2.228614e-01 2.228614e-01 2.228614e-01 2.228614e-01 2.228614e-01 2.228614e-01 2.228614e-01 2.228614e-01 2.228614e-01 2.228614e-01 2.228614e-01 2.228614e-01 2.228614e-01 2.228614e-01 2.228614e-01 2.228614e-01 2.228614e-01 2.228614e-01 2.228614e-01 2.228614e-01 2.228614e-01 2.228614e-01 2.228614e-01 2.228614e-01 2.228614e-01 2.228614e-01 2.228614e-01 2.228614e-01 2.228614e-01 2.228614e-01 2.228614e-01 2.228614e-01 2.228614e-01 2.228614e-01 2.228614e-01 2.228614e-01 2.228614e-01 2.228614e-01 2.228614e-01 2.228614e-01 2.228614e-01 2.228614e-01 2.228614e-01 2.228614e-01 2.228614e-01 2.228614e-01 2.228614e-01 2.228614e-01 2.228614e-01 2.228614e-01 2.228614e-01 2.228614e-01 2.228614e-01 2.228614e-01 2.228614e-01 2.228614e-01 2.228614e-01 2.228614e-01 2.228614e-01 2.228614e-01 2.228614e-01 2.228614e-01 2.228614e-01 2.228614e-01 2.228614e-01 2.228614e-01 2.228614e-01 2.228614e-01 2.228614e-01 2.228614e-01 2.228614e-01 2.228614e-01 2.228614e-01 2.228614e-01 2.228614e-01 2.228614e-01 2.228614e-01 2.228614e-01 2.228614e-01 2.228614e-01 2.228614e-01 2.228614e-01 2.228614e-01 2.228614e-01 2.228614e-01 2.228614e-01 2.228614e-01 2.228614e-01 2.228614e-01 2.228614e-01 2.228614e-01 2.228614e-01 2.228614e-01 2.228614e-01 2.228614e-01 2.228614e-01 2.228614e-01 2.228614e-01 2.228614e-01 2.228614e-01 2.228614e-01 2.228614e-01 2.228614e-01 2.228614e-01 2.228614e-01 2.228614e-01 2.228614e-01 2.228614e-01 2.228614e-01 2.228614e-01 2.228614e-01 2.228614e-01 2.228614e-01 2.228614e-01 2.228614e-01 2.228614e-01 2.228614e-01 2.228614e-01 2.228614e-01 2.228614e-01 2.228614e-01 2.228614e-01 2.228614e-01 2.228614e-01 2.228614e-01 2.228614e-01 2.228614e-01 2.228614e-01 2.228614e-01 2.228614e-01 2.228614e-01 2.228614e-01 2.228614e-01 2.228614e-01 2.228614e-01 2.228614e-01 2.228614e-01 2.228614e-01 2.228614e-01 2.228614e-01 2.228614e-01 2.228614e-01 2.228614e-01 2.228614e-01 2.228614e-01 2.228614e-01 2.228614e-01 2.228614e-01 2.228614e-01 2.228614e-01 2.228614e-01 2.228614e-01 2.228614e-01 2.228614e-01 2.228614e-01 2.228614e-01 2.228614e-01 2.228614e-01 2.228614e-01 2.228614e-01 2.228614e-01 2.228614e-01 2.228614e-01 2.228614e-01 2.228614e-01 2.228614e-01 2.228614e-01 2.228614e-01 2.228614e-01 2.228614e-01 2.228614e-01 2.228614e-01 2.228614e-01 2.228614e-01 2.228614e-01 2.228614e-01 2.228614e-01 2.228614e-01 2.228614e-01 2.228614e-01 2.228614e-01 2.228614e-01 2.228614e-01 2.228614e-01 2.228614e-01 2.228614e-01 2.228614e-01 2.228614e-01 2.228614e-01 2.228614e-01 2.228614e-01 2.228614e-01 2.228614e-01 2.228614e-01 2.228614e-01 2.228614e-01 2.228614e-01 2.228614e-01 2.228614e-01 2.228614e-01 2.228614e-01 2.228614e-01 2.228614e-01 2.228614e-01 2.228614e-01 2.228614e-01 2.228614e-01 2.228614e-01 2.228614e-01 2.228614e-01 2.228614e-01 2.228614e-01 2.228614e-01 2.228614e-01 2.228614e-01 2.228614e-01 2.228614e-01 2.228614e-01 2.228614e-01 2.228614e-01 2.228614e-01 2.228614e-01 2.228614e-01 2.228614e-01 2.228614e-01 2.228614e-01 2.228614e-01 2.228614e-01 2.228614e-01 2.228614e-01 2.228614e-01 2.228614e-01 2.228614e-01 2.228614e-01 2.228614e-01 2.228614e-01 2.228614e-01 2.228614e-01 2.228614e-01 2.228614e-01 2.228614e-01 2.228614e-01 2.228614e-01 2.228614e-01 2.228614e-01 2.228614e-01 2.228614e-01 2.228614e-01 2.228614e-01 2.228614e-01 2.228614e-01 2.228614e-01 2.228614e-01 2.228614e-01 2.228614e-01 2.228614e-01 2.228614e-01 2.228614e-01 2.228614e-01 2.228614e-01 2.228614e-01 2.228614e-01 2.228614e-01 2.228614e-01 2.228614e-01 2.228614e-01 2.228614e-01 2.228614e-01 2.228614e-01 2.228614e-01 2.228614e-01 2.228614e-01 2.228614e-01 2.228614e-01 2.228614e-01 2.228614e-01 2.228614e-01 2.228614e-01 2.228614e-01 2.228614e-01 2.228614e-01 2.228614e-01 2.228614e-01 2.228614e-01 2.228614e-01 2.228614e-01 2.228614e-01 2.228614e-01 2.228614e-01 2.228614e-01 2.228614e-01 2.228614e-01 2.228614e-01 2.228614e-01 2.228614e-01 2.228614e-01 2.228614e-01 2.228614e-01 2.228614e-01 2.228614e-01 2.228614e-01 2.228614e-01 2.228614e-01 2.228614e-01 2.228614e-01 2.228614e-01 2.228614e-01 2.228614e-01 2.228614e-01 2.228614e-01 2.228614e-01 2.228614e-01 2.228614e-01 2.228614e-01 2.228614e-01 2.228614e-01 2.228614e-01 2.228614e-01 2.228614e-01 2.228614e-01 2.228614e-01 2.228614e-01 2.228614e-01 2.228614e-01 2.228614e-01 2.228614e-01 2.228614e-01 2.228614e-01 2.228614e-01 2.228614e-01 2.228614e-01 2.228614e-01 2.228614e-01 2.228614e-01 2.228614e-01 2.228614e-01 2.228614e-01 2.228614e-01 2.228614e-01 2.228614e-01 2.228614e-01 2.228614e-01 2.228614e-01 2.228614e-01 2.228614e-01 2.228614e-01 2.228614e-01 2.228614e-01 2.228614e-01 2.228614e-01 2.228614e-01 2.228614e-01 2.228614e-01 2.228614e-01 2.228614e-01 2.228614e-01 2.228614e-01 2.228614e-01 2.228614e-01 2.228614e-01 2.228614e-01 2.228614e-01 2.228614e-01 2.228614e-01 2.228614e-01 2.228614e-01 2.228614e-01 2.228614e-01 2.228614e-01 2.228614e-01 2.228614e-01 2.228614e-01 2.228614e-01 2.228614e-01 2.228614e-01 2.228614e-01 2.228614e-01 2.228614e-01 2.228614e-01 2.228614e-01 2.228614e-01 2.228614e-01 2.228614e-01 2.228614e-01 2.228614e-01 2.228614e-01 2.228614e-01 2.228614e-01 2.228614e-01 2.228614e-01 2.228614e-01 2.228614e-01 2.228614e-01 2.228614e-01 2.228614e-01 2.228614e-01 2.228614e-01 2.228614e-01 2.228614e-01 2.228614e-01 2.228614e-01 2.228614e-01 2.228614e-01 2.228614e-01 2.228614e-01 2.228614e-01 2.228614e-01 2.228614e-01 2.228614e-01 2.228614e-01 2.228614e-01 2.228614e-01 2.228614e-01 2.228614e-01 2.228614e-01 2.228614e-01 2.228614e-01 2.228614e-01 2.228614e-01 2.228614e-01 2.228614e-01 2.228614e-01 2.228614e-01 2.228614e-01 2.228614e-01 2.228614e-01 2.228614e-01 2.228614e-01 2.228614e-01 2.228614e-01 2.228614e-01 2.228614e-01 2.228614e-01 2.228614e-01 2.228614e-01 2.228614e-01 2.228614e-01 2.228614e-01 2.228614e-01 2.228614e-01 2.228614e-01 2.228614e-01 2.228614e-01 2.228614e-01 2.228614e-01 2.228614e-01 2.228614e-01 2.228614e-01 2.228614e-01 2.228614e-01 2.228614e-01 2.228614e-01 2.228614e-01 2.228614e-01 2.228614e-01 2.228614e-01 2.228614e-01 2.228614e-01 2.228614e-01 2.228614e-01 2.228614e-01 2.228614e-01 2.228614e-01 2.228614e-01 2.228614e-01 2.228614e-01 2.228614e-01 2.228614e-01 2.228614e-01 2.228614e-01 2.228614e-01 2.228614e-01 2.228614e-01 2.228614e-01 2.228614e-01 2.228614e-01 2.228614e-01 2.228614e-01 2.228614e-01 2.228614e-01 2.228614e-01 2.228614e-01 2.228614e-01 2.228614e-01 2.228614e-01 2.228614e-01 2.228614e-01 2.228614e-01 2.228614e-01 2.228614e-01 2.228614e-01 2.228614e-01 2.228614e-01 2.228614e-01 2.228614e-01 2.228614e-01 2.228614e-01 2.228614e-01 2.228614e-01 2.228614e-01 2.228614e-01 2.228614e-01 2.228614e-01 2.228614e-01 2.228614e-01 2.228614e-01 2.228614e-01 2.228614e-01 2.228614e-01 2.228614e-01 2.228614e-01 2.228614e-01 2.228614e-01 2.228614e-01 2.228614e-01 2.228614e-01 2.228614e-01 2.228614e-01 2.228614e-01 2.228614e-01 2.228614e-01 2.228614e-01 2.228614e-01 2.228614e-01 2.228614e-01 2.228614e-01 2.228614e-01 2.228614e-01 2.228614e-01 2.228614e-01 2.228614e-01 2.228614e-01 2.228614e-01 2.228614e-01 2.228614e-01 2.228614e-01 2.228614e-01 2.228614e-01 2.228614e-01 2.228614e-01 2.228614e-01 2.228614e-01 2.228614e-01 2.228614e-01 2.228614e-01 2.228614e-01 2.228614e-01 2.228614e-01 2.228614e-01 2.228614e-01 2.228614e-01 2.228614e-01 2.228614e-01 2.228614e-01 2.228614e-01 2.228614e-01 2.228614e-01 2.228614e-01 2.228614e-01 2.228614e-01 2.228614e-01 2.228614e-01 2.228614e-01 2.228614e-01 2.228614e-01 2.228614e-01 2.228614e-01 2.228614e-01 2.228614e-01 2.228614e-01 2.228614e-01 2.228614e-01 2.228614e-01 2.228614e-01 2.228614e-01 2.228614e-01 2.228614e-01 2.228614e-01 2.228614e-01 2.228614e-01 2.228614e-01 2.228614e-01 2.228614e-01 2.228614e-01 2.228614e-01 2.228614e-01 2.228614e-01 2.228614e-01 2.228614e-01 2.228614e-01 2.228614e-01 2.228614e-01 2.228614e-01 2.228614e-01 2.228614e-01 2.228614e-01 2.228614e-01 2.228614e-01 2.228614e-01 2.228614e-01 2.228614e-01 2.228614e-01 2.228614e-01 2.228614e-01 2.228614e-01 2.228614e-01 2.228614e-01 2.228614e-01 2.228614e-01 2.228614e-01 2.228614e-01 2.228614e-01 2.228614e-01 2.228614e-01 2.228614e-01 2.228614e-01 2.228614e-01 2.228614e-01 2.228614e-01 2.228614e-01 2.228614e-01 2.228614e-01 2.228614e-01 2.228614e-01 2.228614e-01 2.228614e-01 2.228614e-01 2.228614e-01 2.228614e-01 2.228614e-01 2.228614e-01 2.228614e-01 2.228614e-01 2.228614e-01 2.228614e-01 2.228614e-01 2.228614e-01 2.228614e-01 2.228614e-01 2.228614e-01 2.228614e-01 2.228614e-01 2.228614e-01 2.228614e-01 2.228614e-01 2.228614e-01 2.228614e-01 2.228614e-01 2.228614e-01 2.228614e-01 2.228614e-01 2.228614e-01 2.228614e-01 2.228614e-01 2.228614e-01 2.228614e-01 2.228614e-01 2.228614e-01 2.228614e-01 2.228614e-01 2.228614e-01 2.228614e-01 2.228614e-01 2.228614e-01 2.228614e-01 2.228614e-01 2.228614e-01 2.228614e-01 2.228614e-01 2.228614e-01 2.228614e-01 2.228614e-01 2.228614e-01 2.228614e-01 2.228614e-01 2.228614e-01 2.228614e-01 2.228614e-01 2.228614e-01 2.228614e-01 2.228614e-01 2.228614e-01 2.228614e-01 2.228614e-01 2.228614e-01 2.228614e-01 2.228614e-01 2.228614e-01 2.228614e-01 2.228614e-01 2.228614e-01 2.228614e-01 2.228614e-01 2.228614e-01 2.228614e-01 2.228614e-01 2.228614e-01 2.228614e-01 2.228614e-01 2.228614e-01 2.228614e-01 2.228614e-01 2.228614e-01 2.228614e-01 2.228614e-01 2.228614e-01 2.228614e-01 2.228614e-01 2.228614e-01 2.228614e-01 2.228614e-01 2.228614e-01 2.228614e-01 2.228614e-01 2.228614e-01 2.228614e-01 2.228614e-01 2.228614e-01 2.228614e-01 2.228614e-01 2.228614e-01 2.228614e-01 2.228614e-01 2.228614e-01 2.228614e-01 2.228614e-01 2.228614e-01 2.228614e-01 2.228614e-01 2.228614e-01 2.228614e-01 2.228614e-01 2.228614e-01 2.228614e-01 2.228614e-01 2.228614e-01 2.228614e-01 2.228614e-01 2.228614e-01 2.228614e-01 2.228614e-01 2.228614e-01 2.228614e-01 2.228614e-01 2.228614e-01 2.228614e-01 2.228614e-01 2.228614e-01 2.228614e-01 2.228614e-01 2.228614e-01 2.228614e-01 2.228614e-01 2.228614e-01 2.228614e-01 2.228614e-01 2.228614e-01 2.228614e-01 2.228614e-01 2.228614e-01 2.228614e-01 2.228614e-01 2.228614e-01 2.228614e-01 2.228614e-01 2.228614e-01 2.228614e-01 2.228614e-01 2.228614e-01 2.228614e-01 2.228614e-01 2.228614e-01 2.228614e-01 2.228614e-01 2.228614e-01 2.228614e-01 2.228614e-01 2.228614e-01 2.228614e-01 2.228614e-01 2.228614e-01 2.228614e-01 2.228614e-01 2.228614e-01 2.228614e-01 2.228614e-01 2.228614e-01 2.228614e-01 2.228614e-01 2.228614e-01 2.228614e-01 2.228614e-01 2.228614e-01 2.228614e-01 2.228614e-01 2.228614e-01 2.228614e-01 2.228614e-01 2.228614e-01 2.228614e-01 2.228614e-01 2.228614e-01 2.228614e-01 2.228614e-01 2.228614e-01 2.228614e-01 2.228614e-01 2.228614e-01 2.228614e-01 2.228614e-01 2.228614e-01 2.228614e-01 2.228614e-01 2.228614e-01 2.228614e-01 2.228614e-01 2.228614e-01 2.228614e-01 2.228614e-01 2.228614e-01 2.228614e-01 2.228614e-01 2.228614e-01 2.228614e-01 2.228614e-01 2.228614e-01 2.228614e-01 2.228614e-01 2.228614e-01 2.228614e-01 2.228614e-01 2.228614e-01 2.228614e-01 2.228614e-01 2.228614e-01 2.228614e-01 2.228614e-01 2.228614e-01 2.228614e-01 2.228614e-01 2.228614e-01 2.228614e-01 2.228614e-01 2.228614e-01 2.228614e-01 2.228614e-01 2.228614e-01 2.228614e-01 2.228614e-01 2.228614e-01 2.228614e-01 2.228614e-01 2.228614e-01 2.228614e-01 2.228614e-01 2.228614e-01 2.228614e-01 2.228614e-01 2.228614e-01 2.228614e-01 2.228614e-01 2.228614e-01 2.228614e-01 2.228614e-01 2.228614e-01 2.228614e-01 2.228614e-01 2.228614e-01 2.228614e-01 2.228614e-01 2.228614e-01 2.228614e-01 2.228614e-01 2.228614e-01 2.228614e-01 2.228614e-01 2.228614e-01 2.228614e-01 2.228614e-01 2.228614e-01 2.228614e-01 2.228614e-01 2.228614e-01 2.228614e-01 2.228614e-01 2.228614e-01 2.228614e-01 2.228614e-01 2.228614e-01 2.228614e-01 2.228614e-01 2.228614e-01 2.228614e-01 2.228614e-01 2.228614e-01 2.228614e-01 2.228614e-01 2.228614e-01 2.228614e-01 2.228614e-01 2.228614e-01 2.228614e-01 2.228614e-01 2.228614e-01 2.228614e-01 2.228614e-01 2.228614e-01 2.228614e-01 2.228614e-01 2.228614e-01 2.228614e-01 2.228614e-01 2.228614e-01 2.228614e-01 2.228614e-01 2.228614e-01 2.228614e-01 2.228614e-01 2.228614e-01 2.228614e-01 2.228614e-01 2.228614e-01 2.228614e-01 2.228614e-01 2.228614e-01 2.228614e-01 2.228614e-01 2.228614e-01 2.228614e-01 2.228614e-01 2.228614e-01 2.228614e-01 2.228614e-01 2.228614e-01 2.228614e-01 2.228614e-01 2.228614e-01 2.228614e-01 2.228614e-01 2.228614e-01 2.228614e-01 2.228614e-01 2.228614e-01 2.228614e-01 2.228614e-01 2.228614e-01 2.228614e-01 2.228614e-01 2.228614e-01 2.228614e-01 2.228614e-01 2.228614e-01 2.228614e-01 2.228614e-01 2.228614e-01 2.228614e-01 2.228614e-01 2.228614e-01 2.228614e-01 2.228614e-01 2.228614e-01 2.228614e-01 2.228614e-01 2.228614e-01 2.228614e-01 2.228614e-01 2.228614e-01 2.228614e-01 2.228614e-01 2.228614e-01 2.228614e-01 2.228614e-01 2.228614e-01 2.228614e-01 2.228614e-01 2.228614e-01 2.228614e-01 2.228614e-01 2.228614e-01 2.228614e-01 2.228614e-01 2.228614e-01 2.228614e-01 2.228614e-01 2.228614e-01 2.228614e-01 2.228614e-01 2.228614e-01 2.228614e-01 2.228614e-01 2.228614e-01 2.228614e-01 2.228614e-01 2.228614e-01 2.228614e-01 2.228614e-01 2.228614e-01 2.228614e-01 2.228614e-01 2.228614e-01 2.228614e-01 2.228614e-01 2.228614e-01 2.228614e-01 2.228614e-01 2.228614e-01 2.228614e-01 2.228614e-01 2.228614e-01 2.228614e-01 2.228614e-01 2.228614e-01 2.228614e-01 2.228614e-01 2.228614e-01 2.228614e-01 2.228614e-01 2.228614e-01 2.228614e-01 2.228614e-01 2.228614e-01 2.228614e-01 2.228614e-01 2.228614e-01 2.228614e-01 2.228614e-01 2.228614e-01 2.228614e-01 2.228614e-01 2.228614e-01 2.228614e-01 2.228614e-01 2.228614e-01 2.228614e-01 2.228614e-01 2.228614e-01 2.228614e-01 2.228614e-01 2.228614e-01 2.228614e-01 2.228614e-01 2.228614e-01 2.228614e-01 2.228614e-01 2.228614e-01 2.228614e-01 2.228614e-01 2.228614e-01 2.228614e-01 2.228614e-01 2.228614e-01 2.228614e-01 2.228614e-01 2.228614e-01 2.228614e-01 2.228614e-01 2.228614e-01 2.228614e-01 2.228614e-01 2.228614e-01 2.228614e-01 2.228614e-01 2.228614e-01 2.228614e-01 2.228614e-01 2.228614e-01 2.228614e-01 2.228614e-01 2.228614e-01 2.228614e-01 2.228614e-01 2.228614e-01 2.228614e-01 2.228614e-01 2.228614e-01 2.228614e-01 2.228614e-01 2.228614e-01 2.228614e-01 2.228614e-01 2.228614e-01 2.228614e-01 2.228614e-01 2.228614e-01 2.228614e-01 2.228614e-01 2.228614e-01 2.228614e-01 2.228614e-01 2.228614e-01 2.228614e-01 2.228614e-01 2.228614e-01 2.228614e-01 2.228614e-01 2.228614e-01 2.228614e-01 2.228614e-01 2.228614e-01 2.228614e-01 2.228614e-01 2.228614e-01 2.228614e-01 2.228614e-01 2.228614e-01 2.228614e-01 2.228614e-01 2.228614e-01 2.228614e-01 2.228614e-01 2.228614e-01 2.228614e-01 2.228614e-01 2.228614e-01 2.228614e-01 2.228614e-01 2.228614e-01 2.228614e-01 2.228614e-01 2.228614e-01 2.228614e-01 2.228614e-01 2.228614e-01 2.228614e-01 2.228614e-01 2.228614e-01 2.228614e-01 2.228614e-01 2.228614e-01 2.228614e-01 2.228614e-01 2.228614e-01 2.228614e-01 2.228614e-01 2.228614e-01 2.228614e-01 2.228614e-01 2.228614e-01 2.228614e-01 2.228614e-01 2.228614e-01 2.228614e-01 2.228614e-01 2.228614e-01 2.228614e-01 2.228614e-01 2.228614e-01 2.228614e-01 2.228614e-01 2.228614e-01 2.228614e-01 2.228614e-01 2.228614e-01 2.228614e-01 2.228614e-01 2.228614e-01 2.228614e-01 2.228614e-01 2.228614e-01 2.228614e-01 2.228614e-01 2.228614e-01 2.228614e-01 2.228614e-01 2.228614e-01 2.228614e-01 2.228614e-01 2.228614e-01 2.228614e-01 2.228614e-01 2.228614e-01 2.228614e-01 2.228614e-01 2.228614e-01 2.228614e-01 2.228614e-01 2.228614e-01 2.228614e-01 2.228614e-01 2.228614e-01 2.228614e-01 2.228614e-01 2.228614e-01 2.228614e-01 2.228614e-01 2.228614e-01 2.228614e-01 2.228614e-01 2.228614e-01 2.228614e-01 2.228614e-01 2.228614e-01 2.228614e-01 2.228614e-01 2.228614e-01 2.228614e-01 2.228614e-01 2.228614e-01 2.228614e-01 2.228614e-01 2.228614e-01 2.228614e-01 2.228614e-01 2.228614e-01 2.228614e-01 2.228614e-01 2.228614e-01 2.228614e-01 2.228614e-01 2.228614e-01 2.228614e-01 2.228614e-01 2.228614e-01 2.228614e-01 2.228614e-01 2.228614e-01 2.228614e-01 2.228614e-01 2.228614e-01 2.228614e-01 2.228614e-01 2.228614e-01 2.228614e-01 2.228614e-01 2.228614e-01 2.228614e-01 2.228614e-01 2.228614e-01 2.228614e-01 2.228614e-01 2.228614e-01 2.228614e-01 2.228614e-01 2.228614e-01 2.228614e-01 2.228614e-01 2.228614e-01 2.228614e-01 2.228614e-01 2.228614e-01 2.228614e-01 2.228614e-01 2.228614e-01 2.228614e-01 2.228614e-01 2.228614e-01 2.228614e-01 2.228614e-01 2.228614e-01 2.228614e-01 2.228614e-01 2.228614e-01 2.228614e-01 2.228614e-01 2.228614e-01 2.228614e-01 2.228614e-01 2.228614e-01 2.228614e-01 2.228614e-01 2.228614e-01 2.228614e-01 2.228614e-01 2.228614e-01 2.228614e-01 2.228614e-01 2.228614e-01 2.228614e-01 2.228614e-01 2.228614e-01 2.228614e-01 2.228614e-01 2.228614e-01 2.228614e-01 2.228614e-01 2.228614e-01 2.228614e-01 2.228614e-01 2.228614e-01 2.228614e-01 2.228614e-01 2.228614e-01 2.228614e-01 2.228614e-01 2.228614e-01 2.228614e-01 2.228614e-01 2.228614e-01 2.228614e-01 2.228614e-01 2.228614e-01 2.228614e-01 2.228614e-01 2.228614e-01 2.228614e-01 2.228614e-01 2.228614e-01 2.228614e-01 2.228614e-01 2.228614e-01 2.228614e-01 2.228614e-01 2.228614e-01 2.228614e-01 2.228614e-01 2.228614e-01 2.228614e-01 2.228614e-01 2.228614e-01 2.228614e-01 2.228614e-01 2.228614e-01 2.228614e-01 2.228614e-01 2.228614e-01 2.228614e-01 2.228614e-01 2.228614e-01 2.228614e-01 2.228614e-01 2.228614e-01 2.228614e-01 2.228614e-01 2.228614e-01 2.228614e-01 2.228614e-01 2.228614e-01 2.228614e-01 2.228614e-01 2.228614e-01 2.228614e-01 2.228614e-01 2.228614e-01 2.228614e-01 2.228614e-01 2.228614e-01 2.228614e-01 2.228614e-01 2.228614e-01 2.228614e-01 2.228614e-01 2.228614e-01 2.228614e-01 2.228614e-01 2.228614e-01 2.228614e-01 2.228614e-01 2.228614e-01 2.228614e-01 2.228614e-01 2.228614e-01 2.228614e-01 2.228614e-01 2.228614e-01 2.228614e-01 2.228614e-01 2.228614e-01 2.228614e-01 2.228614e-01 2.228614e-01 2.228614e-01 2.228614e-01 2.228614e-01 2.228614e-01 2.228614e-01 2.228614e-01 2.228614e-01 2.228614e-01 2.228614e-01 2.228614e-01 2.228614e-01 2.228614e-01 2.228614e-01 2.228614e-01 2.228614e-01 2.228614e-01 2.228614e-01 2.228614e-01 2.228614e-01 2.228614e-01 2.228614e-01 2.228614e-01 2.228614e-01 2.228614e-01 2.228614e-01 2.228614e-01 2.228614e-01 2.228614e-01 2.228614e-01 2.228614e-01 2.228614e-01 2.228614e-01 2.228614e-01 2.228614e-01 2.228614e-01 2.228614e-01 2.228614e-01 2.228614e-01 2.228614e-01 2.228614e-01 2.228614e-01 2.228614e-01 2.228614e-01 2.228614e-01 2.228614e-01 2.228614e-01 2.228614e-01 2.228614e-01 2.228614e-01 2.228614e-01 2.228614e-01 2.228614e-01 2.228614e-01 2.228614e-01 2.228614e-01 2.228614e-01 2.228614e-01 2.228614e-01 2.228614e-01 2.228614e-01 2.228614e-01 2.228614e-01 2.228614e-01 2.228614e-01 2.228614e-01 2.228614e-01 2.228614e-01 2.228614e-01 2.228614e-01 2.228614e-01 2.228614e-01 2.228614e-01 2.228614e-01 2.228614e-01 2.228614e-01 2.228614e-01 2.228614e-01 2.228614e-01 2.228614e-01 2.228614e-01 2.228614e-01 2.228614e-01 2.228614e-01 2.228614e-01 2.228614e-01 2.228614e-01 2.228614e-01 2.228614e-01 2.228614e-01 2.228614e-01 2.228614e-01 2.228614e-01 2.228614e-01 2.228614e-01 2.228614e-01 2.228614e-01 2.228614e-01 2.228614e-01 
1.717671e+05 7.309360e-01 5.060302e-01 3.704403e-01 2.996489e-01 2.993277e-01 2.973506e-01 2.854911e-01 2.854911e-01 2.854911e-01 2.848852e-01 2.549046e-01 2.549046e-01 2.549046e-01 2.533942e-01 2.533942e-01 2.517013e-01 2.510235e-01 2.510235e-01 2.452212e-01 2.444558e-01 2.414336e-01 2.414336e-01 2.401416e-01 2.346525e-01 2.317593e-01 2.314743e-01 2.287227e-01 2.287227e-01 2.287227e-01 2.287227e-01 2.274710e-01 2.264569e-01 2.264569e-01 2.260400e-01 2.256421e-01 2.234677e-01 2.233645e-01 2.233645e-01 2.233645e-01 2.233645e-01 2.233645e-01 2.231790e-01 2.231790e-01 2.230338e-01 2.229916e-01 2.229916e-01 2.229031e-01 9.257802e-02 9.257802e-02 6.704117e-02 6.704117e-02 6.197924e-02 6.197924e-02 5.044054e-02 4.628406e-02 4.628406e-02 4.628406e-02 3.985165e-02 3.985165e-02 3.732229e-02 3.732229e-02 2.575684e-02 1.336674e-02 1.336674e-02 1.336674e-02 1.336674e-02 1.309084e-02 1.309084e-02 1.136757e-02 1.136757e-02 1.136757e-02 1.136757e-02 8.179938e-03 8.179938e-03 8.179938e-03 8.179938e-03 8.179938e-03 7.633733e-03 5.796380e-03 5.796380e-03 5.796380e-03 5.796380e-03 3.321546e-03 3.321546e-03 3.321546e-03 3.321546e-03 3.321546e-03 3.321546e-03 3.321546e-03 3.321546e-03 3.268415e-03 3.248901e-03 3.248901e-03 3.241747e-03 3.241747e-03 3.125247e-03 3.125247e-03 3.125247e-03 3.123016e-03 3.123016e-03 3.121769e-03 3.119432e-03 3.119432e-03 3.119432e-03 3.119432e-03 3.119432e-03 3.115449e-03 3.115449e-03 3.115449e-03 3.115449e-03 3.115449e-03 3.115449e-03 3.115449e-03 3.115449e-03 3.115449e-03 3.115449e-03 3.115449e-03 3.115449e-03 3.115438e-03 3.115438e-03 3.114253e-03 3.113634e-03 3.113382e-03 3.113308e-03 3.109609e-03 3.106565e-03 3.104255e-03 3.100930e-03 3.100930e-03 3.100427e-03 3.097023e-03 3.097023e-03 3.094167e-03 3.094167e-03 3.089391e-03 3.086236e-03 3.086236e-03 3.086236e-03 3.086236e-03 3.080025e-03 3.080025e-03 3.080025e-03 3.077909e-03 3.077909e-03 3.077909e-03 3.077909e-03 3.077449e-03 3.075726e-03 3.075726e-03 3.075726e-03 3.075726e-03 3.075726e-03 3.075368e-03 3.075353e-03 3.075102e-03 3.075062e-03 3.074878e-03 3.074302e-03 3.074174e-03 3.074174e-03 3.074174e-03 3.073770e-03 3.073770e-03 3.073770e-03 3.073770e-03 3.073770e-03 3.073770e-03 3.073770e-03 3.073770e-03 3.073770e-03 3.073770e-03 3.073589e-03 3.073589e-03 3.073567e-03 3.073455e-03 3.073270e-03 3.073270e-03 3.073270e-03 3.073232e-03 3.073196e-03 3.073156e-03 3.073156e-03 3.072744e-03 3.072163e-03 3.072163e-03 3.072163e-03 3.071159e-03 3.067383e-03 3.060616e-03 3.054674e-03 3.048754e-03 3.026491e-03 3.016938e-03 3.016938e-03 3.012918e-03 3.012918e-03 2.967766e-03 2.967766e-03 2.967766e-03 2.912305e-03 2.904357e-03 2.904357e-03 2.884843e-03 2.880590e-03 2.830806e-03 2.830806e-03 2.707605e-03 2.707605e-03 2.707605e-03 2.707605e-03 2.707605e-03 2.707605e-03 2.707605e-03 2.707605e-03 2.645765e-03 2.645765e-03 2.620520e-03 2.598021e-03 2.598021e-03 2.598021e-03 2.598021e-03 2.598021e-03 2.598021e-03 2.598021e-03 2.598021e-03 2.597493e-03 2.597493e-03 2.597493e-03 2.588212e-03 2.588212e-03 2.588212e-03 2.588212e-03 2.588212e-03 2.588212e-03 2.584529e-03 2.584529e-03 2.572330e-03 2.572330e-03 2.572330e-03 2.572330e-03 2.572330e-03 2.564463e-03 2.564463e-03 2.564463e-03 2.564463e-03 2.564463e-03 2.564463e-03 2.562770e-03 2.561864e-03 2.561864e-03 2.561864e-03 2.552856e-03 2.552856e-03 2.515790e-03 2.515790e-03 2.454073e-03 2.454073e-03 2.381085e-03 2.368374e-03 2.368374e-03 2.368374e-03 2.320828e-03 2.320828e-03 2.320828e-03 2.318287e-03 2.318287e-03 2.318287e-03 2.318287e-03 2.318287e-03 2.318287e-03 2.318287e-03 2.305100e-03 2.305100e-03 2.289758e-03 2.289758e-03 2.289758e-03 2.289758e-03 2.289758e-03 2.289758e-03 2.289758e-03 2.289758e-03 2.289758e-03 2.285212e-03 2.285212e-03 2.285212e-03 2.285212e-03 2.285212e-03 2.285212e-03 2.285193e-03 2.285193e-03 2.284491e-03 2.284491e-03 2.284491e-03 2.283788e-03 2.283622e-03 2.283622e-03 2.283622e-03 2.283622e-03 2.283622e-03 2.283550e-03 2.283550e-03 2.283550e-03 2.283525e-03 2.283525e-03 2.269827e-03 2.269827e-03 2.269827e-03 2.269827e-03 2.234280e-03 2.185835e-03 2.185835e-03 2.185835e-03 2.175921e-03 2.165387e-03 2.165387e-03 2.165387e-03 2.165387e-03 2.165387e-03 2.165387e-03 1.751792e-03 1.751792e-03 1.751792e-03 1.751792e-03 1.751792e-03 1.751792e-03 1.751792e-03 1.751792e-03 1.751792e-03 1.751792e-03 1.751792e-03 1.751792e-03 1.751727e-03 1.751727e-03 1.744050e-03 1.744050e-03 1.744050e-03 1.744050e-03 1.744050e-03 1.743701e-03 1.743701e-03 1.743644e-03 1.743644e-03 1.743586e-03 1.743406e-03 1.743353e-03 1.743353e-03 1.743139e-03 1.743041e-03 1.743041e-03 1.742885e-03 1.742820e-03 1.742791e-03 1.742783e-03 1.736947e-03 1.736947e-03 1.736947e-03 1.736947e-03 1.736947e-03 1.736947e-03 1.736947e-03 1.730240e-03 1.730240e-03 1.730240e-03 1.730240e-03 1.730240e-03 1.730240e-03 1.730240e-03 1.730240e-03 1.730240e-03 1.730240e-03 1.726307e-03 1.724310e-03 1.724310e-03 1.724310e-03 1.724310e-03 1.724310e-03 1.724257e-03 1.724257e-03 1.723590e-03 1.723590e-03 1.723590e-03 1.722677e-03 1.721486e-03 1.721486e-03 1.691085e-03 1.688173e-03 1.688173e-03 1.685994e-03 1.683914e-03 1.683862e-03 1.683862e-03 1.683862e-03 1.683862e-03 1.683862e-03 1.683842e-03 1.654557e-03 1.654557e-03 1.654557e-03 1.654557e-03 1.654557e-03 1.654557e-03 1.654557e-03 1.654557e-03 1.654557e-03 1.654557e-03 1.653998e-03 1.653998e-03 1.641147e-03 1.641147e-03 1.635076e-03 1.635076e-03 1.635076e-03 1.635076e-03 1.635076e-03 1.610914e-03 1.610914e-03 1.610914e-03 1.610559e-03 1.610559e-03 1.610559e-03 1.609410e-03 1.607084e-03 1.607084e-03 1.607084e-03 1.607084e-03 1.607084e-03 1.553882e-03 1.553882e-03 1.553882e-03 1.552249e-03 1.549934e-03 1.549934e-03 1.549934e-03 1.549934e-03 1.548161e-03 1.548161e-03 1.523262e-03 1.523262e-03 1.523262e-03 1.523262e-03 1.522162e-03 1.520475e-03 1.520475e-03 1.510311e-03 1.510311e-03 1.510311e-03 1.510311e-03 1.510311e-03 1.506882e-03 1.506882e-03 1.506882e-03 1.506882e-03 1.482170e-03 1.474475e-03 1.474475e-03 1.474475e-03 1.474475e-03 1.474475e-03 1.474475e-03 1.474475e-03 1.474475e-03 1.474475e-03 1.474475e-03 1.474475e-03 1.474475e-03 1.474475e-03 1.474475e-03 1.474475e-03 1.474475e-03 1.474475e-03 1.474475e-03 1.474475e-03 1.433141e-03 1.433141e-03 1.433141e-03 1.433141e-03 1.433141e-03 1.433141e-03 1.433141e-03 1.433141e-03 1.433141e-03 1.433141e-03 1.433141e-03 1.433141e-03 1.433141e-03 1.433141e-03 1.433141e-03 1.398849e-03 1.398849e-03 1.398849e-03 1.398849e-03 1.398849e-03 1.398849e-03 1.398849e-03 1.398849e-03 1.398849e-03 1.398849e-03 1.398849e-03 1.398849e-03 1.350688e-03 1.350688e-03 1.350688e-03 1.350688e-03 1.350688e-03 1.350688e-03 1.350688e-03 1.350688e-03 1.347584e-03 1.347584e-03 1.347584e-03 1.347584e-03 1.347584e-03 1.347584e-03 1.347584e-03 1.347584e-03 1.347584e-03 1.338681e-03 1.338681e-03 1.337192e-03 1.337192e-03 1.336443e-03 1.336367e-03 1.336367e-03 1.336367e-03 1.336367e-03 1.336367e-03 1.336367e-03 1.336367e-03 1.336367e-03 1.336367e-03 1.328562e-03 1.328562e-03 1.328163e-03 1.328163e-03 1.328163e-03 1.328163e-03 1.322396e-03 1.322396e-03 1.322396e-03 1.312640e-03 1.312640e-03 1.312640e-03 1.307626e-03 1.307626e-03 1.300705e-03 1.294626e-03 1.294626e-03 1.294626e-03 1.294626e-03 1.294626e-03 1.286534e-03 1.286534e-03 1.286534e-03 1.286534e-03 1.285953e-03 1.285953e-03 1.285953e-03 1.285596e-03 1.285596e-03 1.285456e-03 1.285456e-03 1.284509e-03 1.284148e-03 1.271877e-03 1.271877e-03 1.244943e-03 1.244943e-03 1.244943e-03 1.244943e-03 1.231445e-03 1.231445e-03 1.231445e-03 1.231445e-03 1.231445e-03 1.231445e-03 1.231445e-03 1.231445e-03 1.231445e-03 1.231445e-03 1.231445e-03 1.231445e-03 1.231445e-03 1.231445e-03 1.231445e-03 1.231445e-03 1.231445e-03 1.231445e-03 1.229991e-03 1.229991e-03 1.229991e-03 1.228906e-03 1.228906e-03 1.228906e-03 1.220879e-03 1.220879e-03 1.218869e-03 1.218869e-03 1.218869e-03 1.218063e-03 1.218063e-03 1.209766e-03 1.209334e-03 1.192274e-03 1.192274e-03 1.190602e-03 1.190602e-03 1.187339e-03 1.166782e-03 1.164501e-03 1.164501e-03 1.164501e-03 1.164501e-03 1.155030e-03 1.155030e-03 1.155030e-03 1.155030e-03 1.155030e-03 1.154650e-03 1.154650e-03 1.154650e-03 1.154650e-03 1.152812e-03 1.152812e-03 1.150654e-03 1.145754e-03 1.145754e-03 1.144626e-03 1.144626e-03 1.144626e-03 1.144626e-03 1.144626e-03 1.130924e-03 1.130924e-03 1.130924e-03 1.130924e-03 1.130924e-03 1.130924e-03 1.130924e-03 1.130924e-03 1.130924e-03 1.130924e-03 1.130924e-03 1.130924e-03 1.130924e-03 1.130924e-03 1.130924e-03 1.130924e-03 1.130924e-03 1.128753e-03 1.121617e-03 1.113274e-03 1.113274e-03 1.113274e-03 1.113274e-03 1.113274e-03 1.103090e-03 1.103090e-03 1.103090e-03 1.103090e-03 1.103090e-03 1.103090e-03 1.103090e-03 1.103090e-03 1.103090e-03 1.103090e-03 1.103090e-03 1.103090e-03 1.103090e-03 1.103090e-03 1.103090e-03 1.103090e-03 1.103090e-03 1.103090e-03 1.103090e-03 1.102810e-03 1.102810e-03 1.102810e-03 1.102698e-03 1.102584e-03 1.102435e-03 1.102435e-03 1.102435e-03 1.102435e-03 1.102435e-03 1.102365e-03 1.102365e-03 1.102270e-03 1.095381e-03 1.095381e-03 1.095381e-03 1.095381e-03 1.095235e-03 1.085593e-03 1.085593e-03 1.073997e-03 1.073997e-03 1.073559e-03 1.073300e-03 1.073300e-03 1.073199e-03 1.073199e-03 1.073199e-03 1.073199e-03 1.073199e-03 1.073199e-03 1.073199e-03 1.073094e-03 1.063743e-03 1.063743e-03 1.063743e-03 1.063743e-03 1.063743e-03 1.063743e-03 1.063743e-03 1.063743e-03 1.063743e-03 1.063743e-03 1.060045e-03 1.060045e-03 1.060045e-03 1.060045e-03 1.060045e-03 1.060045e-03 1.058110e-03 1.058110e-03 1.058110e-03 1.058110e-03 1.052063e-03 1.050142e-03 1.050142e-03 1.050142e-03 1.050029e-03 1.050004e-03 1.050004e-03 1.049840e-03 1.049840e-03 1.049840e-03 1.049840e-03 1.046692e-03 1.046692e-03 1.046692e-03 1.046692e-03 1.046692e-03 1.046692e-03 1.046692e-03 1.046692e-03 1.046692e-03 1.046692e-03 1.041022e-03 1.041022e-03 1.041022e-03 1.041022e-03 1.041022e-03 1.041022e-03 1.041022e-03 1.041022e-03 1.041022e-03 1.038880e-03 1.038880e-03 1.038880e-03 1.038880e-03 1.038880e-03 1.038880e-03 1.038655e-03 1.038655e-03 1.038655e-03 1.038462e-03 1.038462e-03 1.038462e-03 1.036498e-03 1.036498e-03 1.036498e-03 1.036498e-03 1.036498e-03 1.036498e-03 1.036498e-03 1.036498e-03 1.036498e-03 1.036498e-03 1.036498e-03 1.035754e-03 1.035754e-03 1.033629e-03 1.033629e-03 1.033629e-03 1.033566e-03 1.033566e-03 1.033566e-03 1.033566e-03 1.030297e-03 1.030297e-03 1.028623e-03 1.028623e-03 1.028623e-03 1.028623e-03 1.028623e-03 1.028623e-03 1.028623e-03 1.024597e-03 1.023085e-03 1.023085e-03 1.023085e-03 1.023085e-03 1.016494e-03 1.016494e-03 1.016494e-03 1.016494e-03 1.016494e-03 1.016494e-03 1.016494e-03 1.016494e-03 1.016494e-03 1.016494e-03 1.016494e-03 1.016494e-03 1.016494e-03 1.013585e-03 1.013585e-03 1.013585e-03 1.013585e-03 1.013585e-03 1.013585e-03 1.013585e-03 1.013585e-03 1.013585e-03 1.013585e-03 1.013585e-03 1.013585e-03 1.013585e-03 1.013585e-03 1.011653e-03 1.011129e-03 1.011129e-03 1.011129e-03 1.011129e-03 1.011129e-03 1.011129e-03 1.011129e-03 1.011129e-03 1.011129e-03 1.011129e-03 1.007517e-03 1.007517e-03 1.007517e-03 1.007517e-03 1.007517e-03 1.007517e-03 1.007517e-03 1.007517e-03 1.007517e-03 1.007517e-03 1.007302e-03 1.007302e-03 1.007052e-03 1.007052e-03 1.007052e-03 1.007052e-03 1.006082e-03 1.006082e-03 1.006082e-03 1.005704e-03 1.004042e-03 1.004042e-03 1.004042e-03 1.004042e-03 1.004042e-03 1.004042e-03 1.003070e-03 1.003070e-03 1.003070e-03 1.003070e-03 1.003070e-03 9.937967e-04 9.937967e-04 9.937967e-04 9.936373e-04 9.936373e-04 9.936373e-04 9.936373e-04 9.936373e-04 9.936373e-04 9.936373e-04 9.936373e-04 9.936373e-04 9.936373e-04 9.936373e-04 9.936373e-04 9.936373e-04 9.936373e-04 9.936373e-04 9.936373e-04 9.936373e-04 9.928838e-04 9.928838e-04 9.928838e-04 9.927945e-04 9.923387e-04 9.923387e-04 9.923387e-04 9.923387e-04 9.923387e-04 9.923387e-04 9.923387e-04 9.909408e-04 9.909408e-04 9.909408e-04 9.909408e-04 9.909408e-04 9.909408e-04 9.906632e-04 9.906632e-04 9.906632e-04 9.906632e-04 9.906632e-04 9.906632e-04 9.906632e-04 9.906632e-04 9.906632e-04 9.906632e-04 9.906632e-04 9.906632e-04 9.906632e-04 9.906632e-04 9.906632e-04 9.906632e-04 9.906632e-04 9.906632e-04 9.906632e-04 9.906632e-04 9.901447e-04 9.901334e-04 9.901334e-04 9.901334e-04 9.901334e-04 9.901334e-04 9.901334e-04 9.901334e-04 9.901334e-04 9.901334e-04 9.900053e-04 9.899909e-04 9.899909e-04 9.899909e-04 9.899909e-04 9.889841e-04 9.889841e-04 9.889841e-04 9.889841e-04 9.889841e-04 9.889841e-04 9.889841e-04 9.888310e-04 9.888310e-04 9.887957e-04 9.887762e-04 9.887762e-04 9.887762e-04 9.887762e-04 9.884610e-04 9.884610e-04 9.884610e-04 9.884610e-04 9.884610e-04 9.884610e-04 9.884610e-04 9.884610e-04 9.884321e-04 9.884321e-04 9.884128e-04 9.884128e-04 9.883540e-04 9.883210e-04 9.883210e-04 9.882560e-04 9.882430e-04 9.882345e-04 9.882261e-04 9.881631e-04 9.881631e-04 9.881631e-04 9.881631e-04 9.881631e-04 9.881132e-04 9.880843e-04 9.880782e-04 9.880726e-04 9.880035e-04 9.880035e-04 9.880035e-04 9.880035e-04 9.880035e-04 9.880035e-04 9.880035e-04 9.880035e-04 9.879952e-04 9.879472e-04 9.879460e-04 9.879221e-04 9.879221e-04 9.879221e-04 9.879208e-04 9.879208e-04 9.879208e-04 9.878941e-04 9.878941e-04 9.878941e-04 9.878941e-04 9.878941e-04 9.878940e-04 9.878940e-04 9.878214e-04 9.878214e-04 9.878214e-04 9.878214e-04 9.878214e-04 9.878214e-04 9.877988e-04 9.877492e-04 9.877492e-04 9.877492e-04 9.877492e-04 9.877492e-04 9.877492e-04 9.877111e-04 9.877111e-04 9.877111e-04 9.877111e-04 9.877111e-04 9.877111e-04 9.877111e-04 9.877111e-04 9.877111e-04 9.877039e-04 9.877039e-04 9.877039e-04 9.876455e-04 9.876110e-04 9.876110e-04 9.876110e-04 9.876028e-04 9.876028e-04 9.876028e-04 9.875995e-04 9.875995e-04 9.875600e-04 9.875222e-04 9.875222e-04 9.874799e-04 9.874799e-04 9.874799e-04 9.874799e-04 9.874194e-04 9.874194e-04 9.874194e-04 9.871483e-04 9.871483e-04 9.871483e-04 9.871483e-04 9.871483e-04 9.871483e-04 9.871483e-04 9.871483e-04 9.870716e-04 9.868889e-04 9.868889e-04 9.868889e-04 9.868889e-04 9.868777e-04 9.865503e-04 9.865503e-04 9.865503e-04 9.865194e-04 9.865194e-04 9.865194e-04 9.865194e-04 9.865194e-04 9.865194e-04 9.865194e-04 9.864584e-04 9.864584e-04 9.864584e-04 9.864584e-04 9.863585e-04 9.863585e-04 9.863585e-04 9.863585e-04 9.863585e-04 9.863585e-04 9.863585e-04 9.863585e-04 9.863585e-04 9.863585e-04 9.863585e-04 9.863585e-04 9.863585e-04 9.863585e-04 9.863585e-04 9.863585e-04 9.863152e-04 9.863152e-04 9.863010e-04 9.862993e-04 9.862993e-04 9.862993e-04 9.862985e-04 9.862985e-04 9.862985e-04 9.862985e-04 9.862985e-04 9.862985e-04 9.862985e-04 9.862985e-04 9.862985e-04 9.862985e-04 9.862985e-04 9.862985e-04 9.862985e-04 9.862985e-04 9.862981e-04 9.862981e-04 9.862894e-04 9.862894e-04 9.862894e-04 9.862894e-04 9.862889e-04 9.862889e-04 9.862889e-04 9.862889e-04 9.862889e-04 9.862889e-04 9.862422e-04 9.862422e-04 9.862422e-04 9.862422e-04 9.862422e-04 9.862422e-04 9.862422e-04 9.862422e-04 9.862422e-04 9.862288e-04 9.861717e-04 9.861191e-04 9.861191e-04 9.861191e-04 9.861191e-04 9.861191e-04 9.860923e-04 9.860923e-04 9.860923e-04 9.860806e-04 9.860601e-04 9.860601e-04 9.860601e-04 9.860601e-04 9.860601e-04 9.860601e-04 9.860601e-04 9.860601e-04 9.860601e-04 9.860601e-04 9.860601e-04 9.860601e-04 9.860601e-04 9.860601e-04 9.860601e-04 9.860601e-04 9.860601e-04 9.860601e-04 9.860601e-04 9.860507e-04 9.860507e-04 9.860507e-04 9.860507e-04 9.860507e-04 9.860507e-04 9.860507e-04 9.860472e-04 9.860472e-04 9.860472e-04 9.860472e-04 9.860425e-04 9.860425e-04 9.860425e-04 9.860414e-04 9.860414e-04 9.860414e-04 9.860414e-04 9.860414e-04 9.860414e-04 9.860410e-04 9.860410e-04 9.860410e-04 9.860410e-04 9.860410e-04 9.860410e-04 9.860410e-04 9.860410e-04 9.860388e-04 9.860388e-04 9.860371e-04 9.860354e-04 9.860354e-04 9.860354e-04 9.860345e-04 9.860345e-04 9.860345e-04 9.860345e-04 9.860345e-04 9.860345e-04 9.860345e-04 9.860341e-04 9.860306e-04 9.860303e-04 9.860303e-04 9.860303e-04 9.860303e-04 9.860303e-04 9.860303e-04 9.860300e-04 9.860281e-04 9.860281e-04 9.860279e-04 9.860279e-04 9.860279e-04 9.860277e-04 9.860277e-04 9.860277e-04 9.860277e-04 9.860277e-04 9.860277e-04 9.860277e-04 9.860262e-04 9.860262e-04 9.860262e-04 9.860262e-04 9.860262e-04 9.860262e-04 9.860255e-04 9.860255e-04 9.860255e-04 9.860255e-04 9.860255e-04 9.860255e-04 9.860255e-04 9.860255e-04 9.860255e-04 9.860255e-04 9.860255e-04 9.860255e-04 9.860255e-04 9.860255e-04 9.860255e-04 9.860255e-04 9.860255e-04 9.860255e-04 9.860255e-04 9.860255e-04 9.860255e-04 9.860254e-04 9.860253e-04 9.860253e-04 9.860249e-04 9.860249e-04 9.860249e-04 9.860249e-04 9.860249e-04 9.860249e-04 9.860249e-04 9.860249e-04 9.860249e-04 9.860249e-04 9.860249e-04 9.860249e-04 9.860249e-04 9.860249e-04 9.860247e-04 9.860246e-04 9.860246e-04 9.860246e-04 9.860246e-04 9.860246e-04 9.860246e-04 9.860246e-04 9.860246e-04 9.860246e-04 9.860246e-04 9.860246e-04 9.860246e-04 9.860246e-04 9.860246e-04 9.860246e-04 9.860246e-04 9.860246e-04 9.860246e-04 9.860246e-04 9.860246e-04 9.860246e-04 9.860246e-04 9.860246e-04 9.860246e-04 9.860246e-04 9.860246e-04 9.860246e-04 9.860245e-04 9.860245e-04 9.860245e-04 9.860245e-04 9.860245e-04 9.860245e-04 9.860245e-04 9.860245e-04 9.860245e-04 9.860245e-04 9.860245e-04 9.860245e-04 9.860245e-04 9.860245e-04 9.860245e-04 9.860245e-04 9.860245e-04 9.860244e-04 9.860244e-04 9.860244e-04 9.860244e-04 9.860244e-04 9.860244e-04 9.860244e-04 9.860244e-04 9.860244e-04 9.860244e-04 9.860244e-04 9.860244e-04 9.860244e-04 9.860244e-04 9.860244e-04 9.860244e-04 9.860244e-04 9.860244e-04 9.860244e-04 9.860244e-04 9.860244e-04 9.860244e-04 9.860244e-04 9.860244e-04 9.860244e-04 9.860244e-04 9.860244e-04 9.860244e-04 9.860244e-04 9.860243e-04 9.860243e-04 9.860243e-04 9.860243e-04 9.860243e-04 9.860243e-04 9.860243e-04 9.860243e-04 9.860243e-04 9.860243e-04 9.860243e-04 9.860243e-04 9.860243e-04 9.860243e-04 9.860243e-04 9.860243e-04 9.860243e-04 9.860243e-04 9.860243e-04 9.860243e-04 9.860243e-04 9.860243e-04 9.860243e-04 9.860230e-04 9.860230e-04 9.860225e-04 9.860225e-04 9.860224e-04 9.860223e-04 9.860223e-04 9.860223e-04 9.860222e-04 9.860222e-04 9.860221e-04 9.860221e-04 9.860221e-04 9.860221e-04 9.860221e-04 9.860221e-04 9.860221e-04 9.860221e-04 9.860221e-04 9.860221e-04 9.860221e-04 9.860221e-04 9.860221e-04 9.860221e-04 9.860221e-04 9.860221e-04 9.860221e-04 9.860221e-04 9.860221e-04 9.860221e-04 9.860221e-04 9.860221e-04 9.860221e-04 9.860221e-04 9.860221e-04 9.860221e-04 9.860221e-04 9.860221e-04 9.860221e-04 9.860221e-04 9.860221e-04 9.860221e-04 9.860221e-04 9.860221e-04 9.860221e-04 9.860221e-04 9.860221e-04 9.860221e-04 9.860221e-04 9.860221e-04 9.860221e-04 9.860221e-04 9.860220e-04 9.860220e-04 9.860220e-04 9.860220e-04 9.860220e-04 9.860220e-04 9.860220e-04 9.860220e-04 9.860220e-04 9.860220e-04 9.860220e-04 9.860220e-04 9.860220e-04 9.860220e-04 9.860220e-04 9.860220e-04 9.860220e-04 9.860220e-04 9.860219e-04 9.860219e-04 9.860219e-04 9.860219e-04 9.860219e-04 9.860219e-04 9.860219e-04 9.860219e-04 9.860219e-04 9.860219e-04 9.860219e-04 9.860219e-04 9.860219e-04 9.860219e-04 9.860219e-04 9.860219e-04 9.860219e-04 9.860219e-04 9.860219e-04 9.860219e-04 9.860219e-04 9.860219e-04 9.860219e-04 9.860219e-04 9.860219e-04 9.860219e-04 9.860219e-04 9.860219e-04 9.860219e-04 9.860219e-04 9.860219e-04 9.860219e-04 9.860219e-04 9.860219e-04 9.860219e-04 9.860219e-04 9.860219e-04 9.860219e-04 9.860219e-04 9.860219e-04 9.860219e-04 9.860219e-04 9.860219e-04 9.860219e-04 9.860219e-04 9.860219e-04 9.860219e-04 9.860219e-04 9.860219e-04 9.860219e-04 9.860219e-04 9.860219e-04 9.860219e-04 9.860219e-04 9.860219e-04 9.860219e-04 9.860219e-04 9.860219e-04 9.860219e-04 9.860219e-04 9.860219e-04 9.860219e-04 9.860219e-04 9.860219e-04 9.860219e-04 9.860219e-04 9.860219e-04 9.860219e-04 9.860219e-04 9.860219e-04 9.860219e-04 9.860219e-04 9.860219e-04 9.860219e-04 9.860219e-04 9.860219e-04 9.860219e-04 9.860219e-04 9.860219e-04 9.860219e-04 9.860219e-04 9.860219e-04 9.860219e-04 9.860219e-04 9.860219e-04 9.860219e-04 9.860219e-04 9.860219e-04 9.860219e-04 9.860219e-04 9.860219e-04 9.860219e-04 9.860219e-04 9.860219e-04 9.860219e-04 9.860219e-04 9.860219e-04 9.860219e-04 9.860219e-04 9.860219e-04 9.860219e-04 9.860219e-04 9.860219e-04 9.860219e-04 9.860219e-04 9.860219e-04 9.860219e-04 9.860219e-04 9.860219e-04 9.860219e-04 9.860219e-04 9.860219e-04 9.860219e-04 9.860219e-04 9.860219e-04 9.860219e-04 9.860219e-04 9.860219e-04 9.860219e-04 9.860219e-04 9.860219e-04 9.860219e-04 9.860219e-04 9.860219e-04 9.860219e-04 9.860219e-04 9.860219e-04 9.860219e-04 9.860219e-04 9.860219e-04 9.860219e-04 9.860219e-04 9.860219e-04 9.860219e-04 9.860219e-04 9.860219e-04 9.860219e-04 9.860219e-04 9.860219e-04 9.860219e-04 9.860219e-04 9.860219e-04 9.860219e-04 9.860219e-04 9.860219e-04 9.860219e-04 9.860219e-04 9.860219e-04 9.860219e-04 9.860219e-04 9.860219e-04 9.860219e-04 9.860219e-04 9.860219e-04 9.860219e-04 9.860219e-04 9.860219e-04 9.860219e-04 9.860219e-04 9.860219e-04 9.860219e-04 9.860219e-04 9.860219e-04 9.860219e-04 9.860219e-04 9.860219e-04 9.860219e-04 9.860219e-04 9.860219e-04 9.860219e-04 9.860219e-04 9.860219e-04 9.860219e-04 9.860219e-04 9.860219e-04 9.860219e-04 9.860219e-04 9.860219e-04 9.860219e-04 9.860219e-04 9.860219e-04 9.860219e-04 9.860219e-04 9.860219e-04 9.860219e-04 9.860219e-04 9.860219e-04 9.860219e-04 9.860219e-04 9.860219e-04 9.860219e-04 9.860219e-04 9.860219e-04 9.860219e-04 9.860219e-04 9.860219e-04 9.860219e-04 9.860219e-04 9.860219e-04 9.860219e-04 9.860219e-04 9.860219e-04 9.860219e-04 9.860219e-04 9.860219e-04 9.860219e-04 9.860219e-04 9.860219e-04 9.860219e-04 9.860219e-04 9.860219e-04 9.860219e-04 9.860219e-04 9.860219e-04 9.860219e-04 9.860219e-04 9.860219e-04 9.860219e-04 9.860219e-04 9.860219e-04 9.860219e-04 9.860219e-04 9.860219e-04 9.860219e-04 9.860219e-04 9.860219e-04 9.860219e-04 9.860219e-04 9.860219e-04 9.860219e-04 9.860219e-04 9.860219e-04 9.860219e-04 9.860219e-04 9.860219e-04 9.860219e-04 9.860219e-04 9.860219e-04 9.860219e-04 9.860219e-04 9.860219e-04 9.860219e-04 9.860219e-04 9.860219e-04 9.860219e-04 9.860219e-04 9.860219e-04 9.860219e-04 9.860219e-04 9.860219e-04 9.860219e-04 9.860219e-04 9.860219e-04 9.860219e-04 9.860219e-04 9.860219e-04 9.860219e-04 9.860219e-04 9.860219e-04 9.860219e-04 9.860219e-04 9.860219e-04 9.860219e-04 9.860219e-04 9.860219e-04 9.860219e-04 9.860219e-04 9.860219e-04 9.860219e-04 9.860219e-04 9.860219e-04 9.860219e-04 9.860219e-04 9.860219e-04 9.860219e-04 9.860219e-04 9.860219e-04 9.860219e-04 9.860219e-04 9.860219e-04 9.860219e-04 9.860219e-04 9.860219e-04 9.860219e-04 9.860219e-04 9.860219e-04 9.860219e-04 9.860219e-04 9.860219e-04 9.860219e-04 9.860219e-04 9.860219e-04 9.860219e-04 9.860219e-04 9.860219e-04 9.860219e-04 9.860219e-04 9.860219e-04 9.860219e-04 9.860219e-04 9.860219e-04 9.860219e-04 9.860219e-04 9.860219e-04 9.860219e-04 9.860219e-04 9.860219e-04 9.860219e-04 9.860219e-04 9.860219e-04 9.860219e-04 9.860219e-04 9.860219e-04 9.860219e-04 9.860219e-04 9.860219e-04 9.860219e-04 9.860219e-04 9.860219e-04 9.860219e-04 9.860219e-04 9.860219e-04 9.860219e-04 9.860219e-04 9.860219e-04 9.860219e-04 9.860219e-04 9.860219e-04 9.860219e-04 9.860219e-04 9.860219e-04 9.860219e-04 9.860219e-04 9.860219e-04 9.860219e-04 9.860219e-04 9.860219e-04 9.860219e-04 9.860219e-04 9.860219e-04 9.860219e-04 9.860219e-04 9.860219e-04 9.860219e-04 9.860219e-04 9.860219e-04 9.860219e-04 9.860219e-04 9.860219e-04 9.860219e-04 9.860219e-04 9.860219e-04 9.860219e-04 9.860219e-04 9.860219e-04 9.860219e-04 9.860219e-04 9.860219e-04 9.860219e-04 9.860219e-04 9.860219e-04 9.860219e-04 9.860219e-04 9.860219e-04 9.860219e-04 9.860219e-04 9.860219e-04 9.860219e-04 9.860219e-04 9.860219e-04 9.860219e-04 9.860219e-04 9.860219e-04 9.860219e-04 9.860219e-04 9.860219e-04 9.860219e-04 9.860219e-04 9.860219e-04 9.860219e-04 9.860219e-04 9.860219e-04 9.860219e-04 9.860219e-04 9.860219e-04 9.860219e-04 9.860219e-04 9.860219e-04 9.860219e-04 9.860219e-04 9.860219e-04 9.860219e-04 9.860219e-04 9.860219e-04 9.860219e-04 9.860219e-04 9.860219e-04 9.860219e-04 9.860219e-04 9.860219e-04 9.860219e-04 9.860219e-04 9.860219e-04 9.860219e-04 9.860219e-04 9.860219e-04 9.860219e-04 9.860219e-04 9.860219e-04 9.860219e-04 9.860219e-04 9.860219e-04 9.860219e-04 9.860219e-04 9.860219e-04 9.860219e-04 9.860219e-04 9.860219e-04 9.860219e-04 9.860219e-04 9.860219e-04 9.860219e-04 9.860219e-04 9.860219e-04 9.860219e-04 9.860219e-04 9.860219e-04 9.860219e-04 9.860219e-04 9.860219e-04 9.860219e-04 9.860219e-04 9.860219e-04 9.860219e-04 9.860219e-04 9.860219e-04 9.860219e-04 9.860219e-04 9.860219e-04 9.860219e-04 9.860219e-04 9.860219e-04 9.860219e-04 9.860219e-04 9.860219e-04 9.860219e-04 9.860219e-04 9.860219e-04 9.860219e-04 9.860219e-04 9.860219e-04 9.860219e-04 9.860219e-04 9.860219e-04 9.860219e-04 9.860219e-04 9.860219e-04 9.860219e-04 9.860219e-04 9.860219e-04 9.860219e-04 9.860219e-04 9.860219e-04 9.860219e-04 9.860219e-04 9.860219e-04 9.860219e-04 9.860219e-04 9.860219e-04 9.860219e-04 9.860219e-04 9.860219e-04 9.860219e-04 9.860219e-04 9.860219e-04 9.860219e-04 9.860219e-04 9.860219e-04 9.860219e-04 9.860219e-04 9.860219e-04 9.860219e-04 9.860219e-04 9.860219e-04 9.860219e-04 9.860219e-04 9.860219e-04 9.860219e-04 9.860219e-04 9.860219e-04 9.860219e-04 9.860219e-04 9.860219e-04 9.860219e-04 9.860219e-04 9.860219e-04 9.860219e-04 9.860219e-04 9.860219e-04 9.860219e-04 9.860219e-04 9.860219e-04 9.860219e-04 9.860219e-04 9.860219e-04 9.860219e-04 9.860219e-04 9.860219e-04 9.860219e-04 9.860219e-04 9.860219e-04 9.860219e-04 9.860219e-04 9.860219e-04 9.860219e-04 9.860219e-04 9.860219e-04 9.860219e-04 9.860219e-04 9.860219e-04 9.860219e-04 9.860219e-04 9.860219e-04 9.860219e-04 9.860219e-04 9.860219e-04 9.860219e-04 9.860219e-04 9.860219e-04 9.860219e-04 9.860219e-04 9.860219e-04 9.860219e-04 9.860219e-04 9.860219e-04 9.860219e-04 9.860219e-04 9.860219e-04 9.860219e-04 9.860219e-04 9.860219e-04 9.860219e-04 9.860219e-04 9.860219e-04 9.860219e-04 9.860219e-04 9.860219e-04 9.860219e-04 9.860219e-04 9.860219e-04 9.860219e-04 9.860219e-04 9.860219e-04 9.860219e-04 9.860219e-04 9.860219e-04 9.860219e-04 
1.532153e+05 3.239492e+04 1.773063e+04 1.116190e+04 5.733749e-01 5.716925e-01 3.810020e-01 2.965381e-01 2.965381e-01 2.965381e-01 2.899340e-01 2.899340e-01 2.899340e-01 2.844018e-01 2.683647e-01 2.613556e-01 2.319664e-01 2.319664e-01 2.313520e-01 2.313520e-01 2.313520e-01 2.275942e-01 2.241018e-01 2.241018e-01 2.241018e-01 2.241018e-01 2.241018e-01 2.241018e-01 2.241018e-01 2.238706e-01 2.233025e-01 2.230592e-01 2.228815e-01 2.228815e-01 2.228815e-01 2.228815e-01 2.228815e-01 2.228815e-01 2.228815e-01 2.228706e-01 2.228706e-01 2.228706e-01 2.228697e-01 2.228697e-01 2.228681e-01 2.228659e-01 2.228658e-01 2.228658e-01 2.228626e-01 2.228615e-01 2.228615e-01 2.228615e-01 2.228615e-01 2.228615e-01 2.228615e-01 2.228615e-01 2.228615e-01 2.228615e-01 2.228615e-01 2.228615e-01 2.228614e-01 2.228614e-01 2.228614e-01 2.228614e-01 2.228614e-01 2.228614e-01 2.228614e-01 2.228614e-01 2.228614e-01 2.228614e-01 2.228614e-01 2.228614e-01 2.228614e-01 2.228614e-01 2.228614e-01 2.228614e-01 2.228614e-01 2.228614e-01 2.228614e-01 2.228614e-01 2.228614e-01 2.228614e-01 2.228614e-01 2.228614e-01 2.228614e-01 2.228614e-01 2.228614e-01 2.228614e-01 2.228614e-01 2.228614e-01 2.228614e-01 2.228614e-01 2.228614e-01 2.228614e-01 2.228614e-01 2.228614e-01 2.228614e-01 2.228614e-01 2.228614e-01 2.228614e-01 2.228614e-01 2.228614e-01 2.228614e-01 2.228614e-01 2.228614e-01 2.228614e-01 2.228614e-01 2.228614e-01 2.228614e-01 2.228614e-01 2.228614e-01 2.228614e-01 2.228614e-01 2.228614e-01 2.228614e-01 2.228614e-01 2.228614e-01 2.228614e-01 2.228614e-01 2.228614e-01 2.228614e-01 2.228614e-01 2.228614e-01 2.228614e-01 2.228614e-01 2.228614e-01 2.228614e-01 2.228614e-01 2.228614e-01 2.228614e-01 2.228614e-01 2.228614e-01 2.228614e-01 2.228614e-01 2.228614e-01 2.228614e-01 2.228614e-01 2.228614e-01 2.228614e-01 2.228614e-01 2.228614e-01 2.228614e-01 2.228614e-01 2.228614e-01 2.228614e-01 2.228614e-01 2.228614e-01 2.228614e-01 2.228614e-01 2.228614e-01 2.228614e-01 2.228614e-01 2.228614e-01 2.228614e-01 2.228614e-01 2.228614e-01 2.228614e-01 2.228614e-01 2.228614e-01 2.228614e-01 2.228614e-01 2.228614e-01 2.228614e-01 2.228614e-01 2.228614e-01 2.228614e-01 2.228614e-01 2.228614e-01 2.228614e-01 2.228614e-01 2.228614e-01 2.228614e-01 2.228614e-01 2.228614e-01 2.228614e-01 2.228614e-01 2.228614e-01 2.228614e-01 2.228614e-01 2.228614e-01 2.228614e-01 2.228614e-01 2.228614e-01 2.228614e-01 2.228614e-01 2.228614e-01 2.228614e-01 2.228614e-01 2.228614e-01 2.228614e-01 2.228614e-01 2.228614e-01 2.228614e-01 2.228614e-01 2.228614e-01 2.228614e-01 2.228614e-01 2.228614e-01 2.228614e-01 2.228614e-01 2.228614e-01 2.228614e-01 2.228614e-01 2.228614e-01 2.228614e-01 2.228614e-01 2.228614e-01 2.228614e-01 2.228614e-01 2.228614e-01 2.228614e-01 2.228614e-01 2.228614e-01 2.228614e-01 2.228614e-01 2.228614e-01 2.228614e-01 2.228614e-01 2.228614e-01 2.228614e-01 2.228614e-01 2.228614e-01 2.228614e-01 2.228614e-01 2.228614e-01 2.228614e-01 2.228614e-01 2.228614e-01 2.228614e-01 2.228614e-01 2.228614e-01 2.228614e-01 2.228614e-01 2.228614e-01 2.228614e-01 2.228614e-01 2.228614e-01 2.228614e-01 2.228614e-01 2.228614e-01 2.228614e-01 2.228614e-01 2.228614e-01 2.228614e-01 2.228614e-01 2.228614e-01 2.228614e-01 2.228614e-01 2.228614e-01 2.228614e-01 2.228614e-01 2.228614e-01 2.228614e-01 2.228614e-01 2.228614e-01 2.228614e-01 2.228614e-01 2.228614e-01 2.228614e-01 2.228614e-01 2.228614e-01 2.228614e-01 2.228614e-01 2.228614e-01 2.228614e-01 2.228614e-01 2.228614e-01 2.228614e-01 2.228614e-01 2.228614e-01 2.228614e-01 2.228614e-01 2.228614e-01 2.228614e-01 2.228614e-01 2.228614e-01 2.228614e-01 2.228614e-01 2.228614e-01 2.228614e-01 2.228614e-01 2.228614e-01 2.228614e-01 2.228614e-01 2.228614e-01 2.228614e-01 2.228614e-01 2.228614e-01 2.228614e-01 2.228614e-01 2.228614e-01 2.228614e-01 2.228614e-01 2.228614e-01 2.228614e-01 2.228614e-01 2.228614e-01 2.228614e-01 2.228614e-01 2.228614e-01 2.228614e-01 2.228614e-01 2.228614e-01 2.228614e-01 2.228614e-01 2.228614e-01 2.228614e-01 2.228614e-01 2.228614e-01 2.228614e-01 2.228614e-01 2.228614e-01 2.228614e-01 2.228614e-01 2.228614e-01 2.228614e-01 2.228614e-01 2.228614e-01 2.228614e-01 2.228614e-01 2.228614e-01 2.228614e-01 2.228614e-01 2.228614e-01 2.228614e-01 2.228614e-01 2.228614e-01 2.228614e-01 2.228614e-01 2.228614e-01 2.228614e-01 2.228614e-01 2.228614e-01 2.228614e-01 2.228614e-01 2.228614e-01 2.228614e-01 2.228614e-01 2.228614e-01 2.228614e-01 2.228614e-01 2.228614e-01 2.228614e-01 2.228614e-01 2.228614e-01 2.228614e-01 2.228614e-01 2.228614e-01 2.228614e-01 2.228614e-01 2.228614e-01 2.228614e-01 2.228614e-01 2.228614e-01 2.228614e-01 2.228614e-01 2.228614e-01 2.228614e-01 2.228614e-01 2.228614e-01 2.228614e-01 2.228614e-01 2.228614e-01 2.228614e-01 2.228614e-01 2.228614e-01 2.228614e-01 2.228614e-01 2.228614e-01 2.228614e-01 2.228614e-01 2.228614e-01 2.228614e-01 2.228614e-01 2.228614e-01 2.228614e-01 2.228614e-01 2.228614e-01 2.228614e-01 2.228614e-01 2.228614e-01 2.228614e-01 2.228614e-01 2.228614e-01 2.228614e-01 2.228614e-01 2.228614e-01 2.228614e-01 2.228614e-01 2.228614e-01 2.228614e-01 2.228614e-01 2.228614e-01 2.228614e-01 2.228614e-01 2.228614e-01 2.228614e-01 2.228614e-01 2.228614e-01 2.228614e-01 2.228614e-01 2.228614e-01 2.228614e-01 2.228614e-01 2.228614e-01 2.228614e-01 2.228614e-01 2.228614e-01 2.228614e-01 2.228614e-01 2.228614e-01 2.228614e-01 2.228614e-01 2.228614e-01 2.228614e-01 2.228614e-01 2.228614e-01 2.228614e-01 2.228614e-01 2.228614e-01 2.228614e-01 2.228614e-01 2.228614e-01 2.228614e-01 2.228614e-01 2.228614e-01 2.228614e-01 2.228614e-01 2.228614e-01 2.228614e-01 2.228614e-01 2.228614e-01 2.228614e-01 2.228614e-01 2.228614e-01 2.228614e-01 2.228614e-01 2.228614e-01 2.228614e-01 2.228614e-01 2.228614e-01 2.228614e-01 2.228614e-01 2.228614e-01 2.228614e-01 2.228614e-01 2.228614e-01 2.228614e-01 2.228614e-01 2.228614e-01 2.228614e-01 2.228614e-01 2.228614e-01 2.228614e-01 2.228614e-01 2.228614e-01 2.228614e-01 2.228614e-01 2.228614e-01 2.228614e-01 2.228614e-01 2.228614e-01 2.228614e-01 2.228614e-01 2.228614e-01 2.228614e-01 2.228614e-01 2.228614e-01 2.228614e-01 2.228614e-01 2.228614e-01 2.228614e-01 2.228614e-01 2.228614e-01 2.228614e-01 2.228614e-01 2.228614e-01 2.228614e-01 2.228614e-01 2.228614e-01 2.228614e-01 2.228614e-01 2.228614e-01 2.228614e-01 2.228614e-01 2.228614e-01 2.228614e-01 2.228614e-01 2.228614e-01 2.228614e-01 2.228614e-01 2.228614e-01 2.228614e-01 2.228614e-01 2.228614e-01 2.228614e-01 2.228614e-01 2.228614e-01 2.228614e-01 2.228614e-01 2.228614e-01 2.228614e-01 2.228614e-01 2.228614e-01 2.228614e-01 2.228614e-01 2.228614e-01 2.228614e-01 2.228614e-01 2.228614e-01 2.228614e-01 2.228614e-01 2.228614e-01 2.228614e-01 2.228614e-01 2.228614e-01 2.228614e-01 2.228614e-01 2.228614e-01 2.228614e-01 2.228614e-01 2.228614e-01 2.228614e-01 2.228614e-01 2.228614e-01 2.228614e-01 2.228614e-01 2.228614e-01 2.228614e-01 2.228614e-01 2.228614e-01 2.228614e-01 2.228614e-01 2.228614e-01 2.228614e-01 2.228614e-01 2.228614e-01 2.228614e-01 2.228614e-01 2.228614e-01 2.228614e-01 2.228614e-01 2.228614e-01 2.228614e-01 2.228614e-01 2.228614e-01 2.228614e-01 2.228614e-01 2.228614e-01 2.228614e-01 2.228614e-01 2.228614e-01 2.228614e-01 2.228614e-01 2.228614e-01 2.228614e-01 2.228614e-01 2.228614e-01 2.228614e-01 2.228614e-01 2.228614e-01 2.228614e-01 2.228614e-01 2.228614e-01 2.228614e-01 2.228614e-01 2.228614e-01 2.228614e-01 2.228614e-01 2.228614e-01 2.228614e-01 2.228614e-01 2.228614e-01 2.228614e-01 2.228614e-01 2.228614e-01 2.228614e-01 2.228614e-01 2.228614e-01 2.228614e-01 2.228614e-01 2.228614e-01 2.228614e-01 2.228614e-01 2.228614e-01 2.228614e-01 2.228614e-01 2.228614e-01 2.228614e-01 2.228614e-01 2.228614e-01 2.228614e-01 2.228614e-01 2.228614e-01 2.228614e-01 2.228614e-01 2.228614e-01 2.228614e-01 2.228614e-01 2.228614e-01 2.228614e-01 2.228614e-01 2.228614e-01 2.228614e-01 2.228614e-01 2.228614e-01 2.228614e-01 2.228614e-01 2.228614e-01 2.228614e-01 2.228614e-01 2.228614e-01 2.228614e-01 2.228614e-01 2.228614e-01 2.228614e-01 2.228614e-01 2.228614e-01 2.228614e-01 2.228614e-01 2.228614e-01 2.228614e-01 2.228614e-01 2.228614e-01 2.228614e-01 2.228614e-01 2.228614e-01 2.228614e-01 2.228614e-01 2.228614e-01 2.228614e-01 2.228614e-01 2.228614e-01 2.228614e-01 2.228614e-01 2.228614e-01 2.228614e-01 2.228614e-01 2.228614e-01 2.228614e-01 2.228614e-01 2.228614e-01 2.228614e-01 2.228614e-01 2.228614e-01 2.228614e-01 2.228614e-01 2.228614e-01 2.228614e-01 2.228614e-01 2.228614e-01 2.228614e-01 2.228614e-01 2.228614e-01 2.228614e-01 2.228614e-01 2.228614e-01 2.228614e-01 2.228614e-01 2.228614e-01 2.228614e-01 2.228614e-01 2.228614e-01 2.228614e-01 2.228614e-01 2.228614e-01 2.228614e-01 2.228614e-01 2.228614e-01 2.228614e-01 2.228614e-01 2.228614e-01 2.228614e-01 2.228614e-01 2.228614e-01 2.228614e-01 2.228614e-01 2.228614e-01 2.228614e-01 2.228614e-01 2.228614e-01 2.228614e-01 2.228614e-01 2.228614e-01 2.228614e-01 2.228614e-01 2.228614e-01 2.228614e-01 2.228614e-01 2.228614e-01 2.228614e-01 2.228614e-01 2.228614e-01 2.228614e-01 2.228614e-01 2.228614e-01 2.228614e-01 2.228614e-01 2.228614e-01 2.228614e-01 2.228614e-01 2.228614e-01 2.228614e-01 2.228614e-01 2.228614e-01 2.228614e-01 2.228614e-01 2.228614e-01 2.228614e-01 2.228614e-01 2.228614e-01 2.228614e-01 2.228614e-01 2.228614e-01 2.228614e-01 2.228614e-01 2.228614e-01 2.228614e-01 2.228614e-01 2.228614e-01 2.228614e-01 2.228614e-01 2.228614e-01 2.228614e-01 2.228614e-01 2.228614e-01 2.228614e-01 2.228614e-01 2.228614e-01 2.228614e-01 2.228614e-01 2.228614e-01 2.228614e-01 2.228614e-01 2.228614e-01 2.228614e-01 2.228614e-01 2.228614e-01 2.228614e-01 2.228614e-01 2.228614e-01 2.228614e-01 2.228614e-01 2.228614e-01 2.228614e-01 2.228614e-01 2.228614e-01 2.228614e-01 2.228614e-01 2.228614e-01 2.228614e-01 2.228614e-01 2.228614e-01 2.228614e-01 2.228614e-01 2.228614e-01 2.228614e-01 2.228614e-01 2.228614e-01 2.228614e-01 2.228614e-01 2.228614e-01 2.228614e-01 2.228614e-01 2.228614e-01 2.228614e-01 2.228614e-01 2.228614e-01 2.228614e-01 2.228614e-01 2.228614e-01 2.228614e-01 2.228614e-01 2.228614e-01 2.228614e-01 2.228614e-01 2.228614e-01 2.228614e-01 2.228614e-01 2.228614e-01 2.228614e-01 2.228614e-01 2.228614e-01 2.228614e-01 2.228614e-01 2.228614e-01 2.228614e-01 2.228614e-01 2.228614e-01 2.228614e-01 2.228614e-01 2.228614e-01 2.228614e-01 2.228614e-01 2.228614e-01 2.228614e-01 2.228614e-01 2.228614e-01 2.228614e-01 2.228614e-01 2.228614e-01 2.228614e-01 2.228614e-01 2.228614e-01 2.228614e-01 2.228614e-01 2.228614e-01 2.228614e-01 2.228614e-01 2.228614e-01 2.228614e-01 2.228614e-01 2.228614e-01 2.228614e-01 2.228614e-01 2.228614e-01 2.228614e-01 2.228614e-01 2.228614e-01 2.228614e-01 2.228614e-01 2.228614e-01 2.228614e-01 2.228614e-01 2.228614e-01 2.228614e-01 2.228614e-01 2.228614e-01 2.228614e-01 2.228614e-01 2.228614e-01 2.228614e-01 2.228614e-01 2.228614e-01 2.228614e-01 2.228614e-01 2.228614e-01 2.228614e-01 2.228614e-01 2.228614e-01 2.228614e-01 2.228614e-01 2.228614e-01 2.228614e-01 2.228614e-01 2.228614e-01 2.228614e-01 2.228614e-01 2.228614e-01 2.228614e-01 2.228614e-01 2.228614e-01 2.228614e-01 2.228614e-01 2.228614e-01 2.228614e-01 2.228614e-01 2.228614e-01 2.228614e-01 2.228614e-01 2.228614e-01 2.228614e-01 2.228614e-01 2.228614e-01 2.228614e-01 2.228614e-01 2.228614e-01 2.228614e-01 2.228614e-01 2.228614e-01 2.228614e-01 2.228614e-01 2.228614e-01 2.228614e-01 2.228614e-01 2.228614e-01 2.228614e-01 2.228614e-01 2.228614e-01 2.228614e-01 2.228614e-01 2.228614e-01 2.228614e-01 2.228614e-01 2.228614e-01 2.228614e-01 2.228614e-01 2.228614e-01 2.228614e-01 2.228614e-01 2.228614e-01 2.228614e-01 2.228614e-01 2.228614e-01 2.228614e-01 2.228614e-01 2.228614e-01 2.228614e-01 2.228614e-01 2.228614e-01 2.228614e-01 2.228614e-01 2.228614e-01 2.228614e-01 2.228614e-01 2.228614e-01 2.228614e-01 2.228614e-01 2.228614e-01 2.228614e-01 2.228614e-01 2.228614e-01 2.228614e-01 2.228614e-01 2.228614e-01 2.228614e-01 2.228614e-01 2.228614e-01 2.228614e-01 2.228614e-01 2.228614e-01 2.228614e-01 2.228614e-01 2.228614e-01 2.228614e-01 2.228614e-01 2.228614e-01 2.228614e-01 2.228614e-01 2.228614e-01 2.228614e-01 2.228614e-01 2.228614e-01 2.228614e-01 2.228614e-01 2.228614e-01 2.228614e-01 2.228614e-01 2.228614e-01 2.228614e-01 2.228614e-01 2.228614e-01 2.228614e-01 2.228614e-01 2.228614e-01 2.228614e-01 2.228614e-01 2.228614e-01 2.228614e-01 2.228614e-01 2.228614e-01 2.228614e-01 2.228614e-01 2.228614e-01 2.228614e-01 2.228614e-01 2.228614e-01 2.228614e-01 2.228614e-01 2.228614e-01 2.228614e-01 2.228614e-01 2.228614e-01 2.228614e-01 2.228614e-01 2.228614e-01 2.228614e-01 2.228614e-01 2.228614e-01 2.228614e-01 2.228614e-01 2.228614e-01 2.228614e-01 2.228614e-01 2.228614e-01 2.228614e-01 2.228614e-01 2.228614e-01 2.228614e-01 2.228614e-01 2.228614e-01 2.228614e-01 2.228614e-01 2.228614e-01 2.228614e-01 2.228614e-01 2.228614e-01 2.228614e-01 2.228614e-01 2.228614e-01 2.228614e-01 2.228614e-01 2.228614e-01 2.228614e-01 2.228614e-01 2.228614e-01 2.228614e-01 2.228614e-01 2.228614e-01 2.228614e-01 2.228614e-01 2.228614e-01 2.228614e-01 2.228614e-01 2.228614e-01 2.228614e-01 2.228614e-01 2.228614e-01 2.228614e-01 2.228614e-01 2.228614e-01 2.228614e-01 2.228614e-01 2.228614e-01 2.228614e-01 2.228614e-01 2.228614e-01 2.228614e-01 2.228614e-01 2.228614e-01 2.228614e-01 2.228614e-01 2.228614e-01 2.228614e-01 2.228614e-01 2.228614e-01 2.228614e-01 2.228614e-01 2.228614e-01 2.228614e-01 2.228614e-01 2.228614e-01 2.228614e-01 2.228614e-01 2.228614e-01 2.228614e-01 2.228614e-01 2.228614e-01 2.228614e-01 2.228614e-01 2.228614e-01 2.228614e-01 2.228614e-01 2.228614e-01 2.228614e-01 2.228614e-01 2.228614e-01 2.228614e-01 2.228614e-01 2.228614e-01 2.228614e-01 2.228614e-01 2.228614e-01 2.228614e-01 2.228614e-01 2.228614e-01 2.228614e-01 2.228614e-01 2.228614e-01 2.228614e-01 2.228614e-01 2.228614e-01 2.228614e-01 2.228614e-01 2.228614e-01 2.228614e-01 2.228614e-01 2.228614e-01 2.228614e-01 2.228614e-01 2.228614e-01 2.228614e-01 2.228614e-01 2.228614e-01 2.228614e-01 2.228614e-01 2.228614e-01 2.228614e-01 2.228614e-01 2.228614e-01 2.228614e-01 2.228614e-01 2.228614e-01 2.228614e-01 2.228614e-01 2.228614e-01 2.228614e-01 2.228614e-01 2.228614e-01 2.228614e-01 2.228614e-01 2.228614e-01 2.228614e-01 2.228614e-01 2.228614e-01 2.228614e-01 2.228614e-01 2.228614e-01 2.228614e-01 2.228614e-01 2.228614e-01 2.228614e-01 2.228614e-01 2.228614e-01 2.228614e-01 2.228614e-01 2.228614e-01 2.228614e-01 2.228614e-01 2.228614e-01 2.228614e-01 2.228614e-01 2.228614e-01 2.228614e-01 2.228614e-01 2.228614e-01 2.228614e-01 2.228614e-01 2.228614e-01 2.228614e-01 2.228614e-01 2.228614e-01 2.228614e-01 2.228614e-01 2.228614e-01 2.228614e-01 2.228614e-01 2.228614e-01 2.228614e-01 2.228614e-01 2.228614e-01 2.228614e-01 2.228614e-01 2.228614e-01 2.228614e-01 2.228614e-01 2.228614e-01 2.228614e-01 2.228614e-01 2.228614e-01 2.228614e-01 2.228614e-01 2.228614e-01 2.228614e-01 2.228614e-01 2.228614e-01 2.228614e-01 2.228614e-01 2.228614e-01 2.228614e-01 2.228614e-01 2.228614e-01 2.228614e-01 2.228614e-01 2.228614e-01 2.228614e-01 2.228614e-01 2.228614e-01 2.228614e-01 2.228614e-01 2.228614e-01 2.228614e-01 2.228614e-01 2.228614e-01 2.228614e-01 2.228614e-01 2.228614e-01 2.228614e-01 2.228614e-01 2.228614e-01 2.228614e-01 2.228614e-01 2.228614e-01 2.228614e-01 2.228614e-01 2.228614e-01 2.228614e-01 2.228614e-01 2.228614e-01 2.228614e-01 2.228614e-01 2.228614e-01 2.228614e-01 2.228614e-01 2.228614e-01 2.228614e-01 2.228614e-01 2.228614e-01 2.228614e-01 2.228614e-01 2.228614e-01 2.228614e-01 2.228614e-01 2.228614e-01 2.228614e-01 2.228614e-01 2.228614e-01 2.228614e-01 2.228614e-01 2.228614e-01 2.228614e-01 2.228614e-01 2.228614e-01 2.228614e-01 2.228614e-01 2.228614e-01 2.228614e-01 2.228614e-01 2.228614e-01 2.228614e-01 2.228614e-01 2.228614e-01 2.228614e-01 2.228614e-01 2.228614e-01 2.228614e-01 2.228614e-01 2.228614e-01 2.228614e-01 2.228614e-01 2.228614e-01 2.228614e-01 2.228614e-01 2.228614e-01 2.228614e-01 2.228614e-01 2.228614e-01 2.228614e-01 2.228614e-01 2.228614e-01 2.228614e-01 2.228614e-01 2.228614e-01 2.228614e-01 2.228614e-01 2.228614e-01 2.228614e-01 2.228614e-01 2.228614e-01 2.228614e-01 2.228614e-01 2.228614e-01 2.228614e-01 2.228614e-01 2.228614e-01 2.228614e-01 2.228614e-01 2.228614e-01 2.228614e-01 2.228614e-01 2.228614e-01 2.228614e-01 2.228614e-01 2.228614e-01 2.228614e-01 2.228614e-01 2.228614e-01 2.228614e-01 2.228614e-01 2.228614e-01 2.228614e-01 2.228614e-01 2.228614e-01 2.228614e-01 2.228614e-01 2.228614e-01 2.228614e-01 2.228614e-01 2.228614e-01 2.228614e-01 2.228614e-01 2.228614e-01 2.228614e-01 2.228614e-01 2.228614e-01 2.228614e-01 2.228614e-01 2.228614e-01 2.228614e-01 2.228614e-01 2.228614e-01 2.228614e-01 2.228614e-01 2.228614e-01 2.228614e-01 2.228614e-01 2.228614e-01 2.228614e-01 2.228614e-01 2.228614e-01 2.228614e-01 2.228614e-01 2.228614e-01 2.228614e-01 2.228614e-01 2.228614e-01 2.228614e-01 2.228614e-01 2.228614e-01 2.228614e-01 2.228614e-01 2.228614e-01 2.228614e-01 2.228614e-01 2.228614e-01 2.228614e-01 2.228614e-01 2.228614e-01 2.228614e-01 2.228614e-01 2.228614e-01 2.228614e-01 2.228614e-01 2.228614e-01 2.228614e-01 2.228614e-01 2.228614e-01 2.228614e-01 2.228614e-01 2.228614e-01 2.228614e-01 2.228614e-01 2.228614e-01 2.228614e-01 2.228614e-01 2.228614e-01 2.228614e-01 2.228614e-01 2.228614e-01 2.228614e-01 2.228614e-01 2.228614e-01 2.228614e-01 2.228614e-01 2.228614e-01 2.228614e-01 2.228614e-01 2.228614e-01 2.228614e-01 2.228614e-01 2.228614e-01 2.228614e-01 2.228614e-01 2.228614e-01 2.228614e-01 2.228614e-01 2.228614e-01 2.228614e-01 2.228614e-01 2.228614e-01 2.228614e-01 2.228614e-01 2.228614e-01 2.228614e-01 2.228614e-01 2.228614e-01 2.228614e-01 2.228614e-01 2.228614e-01 2.228614e-01 2.228614e-01 2.228614e-01 2.228614e-01 2.228614e-01 2.228614e-01 2.228614e-01 2.228614e-01 2.228614e-01 2.228614e-01 2.228614e-01 2.228614e-01 2.228614e-01 2.228614e-01 2.228614e-01 2.228614e-01 2.228614e-01 2.228614e-01 2.228614e-01 2.228614e-01 2.228614e-01 2.228614e-01 2.228614e-01 2.228614e-01 2.228614e-01 2.228614e-01 2.228614e-01 2.228614e-01 2.228614e-01 2.228614e-01 2.228614e-01 2.228614e-01 2.228614e-01 2.228614e-01 2.228614e-01 2.228614e-01 2.228614e-01 2.228614e-01 2.228614e-01 2.228614e-01 2.228614e-01 2.228614e-01 2.228614e-01 2.228614e-01 2.228614e-01 2.228614e-01 2.228614e-01 2.228614e-01 2.228614e-01 2.228614e-01 2.228614e-01 2.228614e-01 2.228614e-01 2.228614e-01 2.228614e-01 2.228614e-01 2.228614e-01 2.228614e-01 2.228614e-01 2.228614e-01 2.228614e-01 2.228614e-01 2.228614e-01 2.228614e-01 2.228614e-01 2.228614e-01 2.228614e-01 2.228614e-01 2.228614e-01 2.228614e-01 2.228614e-01 2.228614e-01 2.228614e-01 2.228614e-01 2.228614e-01 2.228614e-01 2.228614e-01 2.228614e-01 2.228614e-01 2.228614e-01 2.228614e-01 2.228614e-01 2.228614e-01 2.228614e-01 2.228614e-01 2.228614e-01 2.228614e-01 2.228614e-01 2.228614e-01 2.228614e-01 2.228614e-01 2.228614e-01 2.228614e-01 2.228614e-01 2.228614e-01 2.228614e-01 2.228614e-01 2.228614e-01 2.228614e-01 2.228614e-01 2.228614e-01 2.228614e-01 2.228614e-01 2.228614e-01 2.228614e-01 2.228614e-01 2.228614e-01 2.228614e-01 2.228614e-01 2.228614e-01 2.228614e-01 2.228614e-01 2.228614e-01 2.228614e-01 2.228614e-01 2.228614e-01 2.228614e-01 2.228614e-01 2.228614e-01 2.228614e-01 2.228614e-01 2.228614e-01 2.228614e-01 2.228614e-01 2.228614e-01 2.228614e-01 2.228614e-01 2.228614e-01 2.228614e-01 2.228614e-01 2.228614e-01 2.228614e-01 2.228614e-01 2.228614e-01 2.228614e-01 2.228614e-01 2.228614e-01 2.228614e-01 2.228614e-01 2.228614e-01 2.228614e-01 2.228614e-01 2.228614e-01 2.228614e-01 2.228614e-01 2.228614e-01 2.228614e-01 2.228614e-01 2.228614e-01 2.228614e-01 2.228614e-01 2.228614e-01 2.228614e-01 2.228614e-01 2.228614e-01 2.228614e-01 2.228614e-01 2.228614e-01 2.228614e-01 2.228614e-01 2.228614e-01 2.228614e-01 2.228614e-01 2.228614e-01 2.228614e-01 2.228614e-01 2.228614e-01 2.228614e-01 2.228614e-01 2.228614e-01 2.228614e-01 2.228614e-01 2.228614e-01 2.228614e-01 2.228614e-01 2.228614e-01 2.228614e-01 2.228614e-01 2.228614e-01 2.228614e-01 2.228614e-01 2.228614e-01 2.228614e-01 2.228614e-01 2.228614e-01 2.228614e-01 2.228614e-01 2.228614e-01 2.228614e-01 2.228614e-01 2.228614e-01 2.228614e-01 2.228614e-01 2.228614e-01 2.228614e-01 2.228614e-01 2.228614e-01 2.228614e-01 2.228614e-01 2.228614e-01 2.228614e-01 2.228614e-01 2.228614e-01 2.228614e-01 2.228614e-01 2.228614e-01 2.228614e-01 2.228614e-01 2.228614e-01 2.228614e-01 2.228614e-01 2.228614e-01 2.228614e-01 2.228614e-01 2.228614e-01 2.228614e-01 2.228614e-01 2.228614e-01 2.228614e-01 2.228614e-01 2.228614e-01 2.228614e-01 2.228614e-01 2.228614e-01 2.228614e-01 2.228614e-01 2.228614e-01 2.228614e-01 2.228614e-01 2.228614e-01 2.228614e-01 2.228614e-01 2.228614e-01 2.228614e-01 2.228614e-01 2.228614e-01 2.228614e-01 2.228614e-01 2.228614e-01 2.228614e-01 2.228614e-01 2.228614e-01 2.228614e-01 2.228614e-01 2.228614e-01 2.228614e-01 2.228614e-01 2.228614e-01 2.228614e-01 2.228614e-01 2.228614e-01 2.228614e-01 2.228614e-01 2.228614e-01 2.228614e-01 2.228614e-01 2.228614e-01 2.228614e-01 2.228614e-01 2.228614e-01 2.228614e-01 2.228614e-01 2.228614e-01 2.228614e-01 2.228614e-01 2.228614e-01 2.228614e-01 2.228614e-01 2.228614e-01 2.228614e-01 2.228614e-01 2.228614e-01 2.228614e-01 2.228614e-01 2.228614e-01 2.228614e-01 2.228614e-01 2.228614e-01 2.228614e-01 2.228614e-01 2.228614e-01 2.228614e-01 2.228614e-01 2.228614e-01 2.228614e-01 2.228614e-01 2.228614e-01 2.228614e-01 2.228614e-01 2.228614e-01 2.228614e-01 2.228614e-01 2.228614e-01 2.228614e-01 2.228614e-01 2.228614e-01 2.228614e-01 2.228614e-01 2.228614e-01 2.228614e-01 2.228614e-01 2.228614e-01 2.228614e-01 2.228614e-01 2.228614e-01 2.228614e-01 2.228614e-01 2.228614e-01 2.228614e-01 2.228614e-01 2.228614e-01 2.228614e-01 2.228614e-01 2.228614e-01 2.228614e-01 2.228614e-01 2.228614e-01 2.228614e-01 2.228614e-01 2.228614e-01 2.228614e-01 2.228614e-01 2.228614e-01 2.228614e-01 2.228614e-01 2.228614e-01 2.228614e-01 2.228614e-01 2.228614e-01 2.228614e-01 2.228614e-01 2.228614e-01 2.228614e-01 2.228614e-01 2.228614e-01 2.228614e-01 2.228614e-01 2.228614e-01 2.228614e-01 2.228614e-01 2.228614e-01 2.228614e-01 2.228614e-01 2.228614e-01 2.228614e-01 2.228614e-01 2.228614e-01 2.228614e-01 2.228614e-01 2.228614e-01 2.228614e-01 2.228614e-01 2.228614e-01 2.228614e-01 2.228614e-01 2.228614e-01 2.228614e-01 2.228614e-01 2.228614e-01 2.228614e-01 2.228614e-01 2.228614e-01 2.228614e-01 2.228614e-01 2.228614e-01 2.228614e-01 2.228614e-01 2.228614e-01 2.228614e-01 2.228614e-01 2.228614e-01 2.228614e-01 2.228614e-01 2.228614e-01 2.228614e-01 2.228614e-01 2.228614e-01 2.228614e-01 2.228614e-01 2.228614e-01 2.228614e-01 2.228614e-01 2.228614e-01 2.228614e-01 2.228614e-01 2.228614e-01 2.228614e-01 2.228614e-01 2.228614e-01 2.228614e-01 2.228614e-01 2.228614e-01 2.228614e-01 2.228614e-01 2.228614e-01 2.228614e-01 2.228614e-01 2.228614e-01 2.228614e-01 2.228614e-01 2.228614e-01 2.228614e-01 2.228614e-01 2.228614e-01 2.228614e-01 2.228614e-01 2.228614e-01 2.228614e-01 2.228614e-01 2.228614e-01 2.228614e-01 2.228614e-01 2.228614e-01 2.228614e-01 2.228614e-01 2.228614e-01 2.228614e-01 2.228614e-01 2.228614e-01 2.228614e-01 2.228614e-01 2.228614e-01 2.228614e-01 2.228614e-01 2.228614e-01 2.228614e-01 2.228614e-01 2.228614e-01 2.228614e-01 2.228614e-01 2.228614e-01 2.228614e-01 2.228614e-01 2.228614e-01 2.228614e-01 2.228614e-01 2.228614e-01 2.228614e-01 2.228614e-01 2.228614e-01 2.228614e-01 2.228614e-01 2.228614e-01 2.228614e-01 2.228614e-01 2.228614e-01 2.228614e-01 2.228614e-01 2.228614e-01 2.228614e-01 2.228614e-01 2.228614e-01 2.228614e-01 2.228614e-01 2.228614e-01 2.228614e-01 2.228614e-01 2.228614e-01 2.228614e-01 2.228614e-01 2.228614e-01 2.228614e-01 2.228614e-01 2.228614e-01 2.228614e-01 2.228614e-01 2.228614e-01 2.228614e-01 2.228614e-01 2.228614e-01 2.228614e-01 2.228614e-01 2.228614e-01 2.228614e-01 2.228614e-01 2.228614e-01 2.228614e-01 2.228614e-01 2.228614e-01 2.228614e-01 2.228614e-01 2.228614e-01 2.228614e-01 2.228614e-01 2.228614e-01 2.228614e-01 2.228614e-01 2.228614e-01 2.228614e-01 2.228614e-01 2.228614e-01 2.228614e-01 2.228614e-01 2.228614e-01 2.228614e-01 2.228614e-01 2.228614e-01 2.228614e-01 2.228614e-01 2.228614e-01 2.228614e-01 2.228614e-01 2.228614e-01 2.228614e-01 2.228614e-01 2.228614e-01 2.228614e-01 2.228614e-01 2.228614e-01 2.228614e-01 2.228614e-01 2.228614e-01 2.228614e-01 2.228614e-01 2.228614e-01 2.228614e-01 2.228614e-01 2.228614e-01 2.228614e-01 2.228614e-01 2.228614e-01 2.228614e-01 2.228614e-01 2.228614e-01 2.228614e-01 2.228614e-01 2.228614e-01 2.228614e-01 2.228614e-01 2.228614e-01 2.228614e-01 2.228614e-01 2.228614e-01 2.228614e-01 2.228614e-01 2.228614e-01 2.228614e-01 2.228614e-01 2.228614e-01 2.228614e-01 2.228614e-01 2.228614e-01 2.228614e-01 2.228614e-01 2.228614e-01 2.228614e-01 2.228614e-01 2.228614e-01 2.228614e-01 2.228614e-01 2.228614e-01 2.228614e-01 2.228614e-01 2.228614e-01 2.228614e-01 2.228614e-01 2.228614e-01 2.228614e-01 2.228614e-01 2.228614e-01 2.228614e-01 2.228614e-01 2.228614e-01 2.228614e-01 2.228614e-01 2.228614e-01 2.228614e-01 2.228614e-01 2.228614e-01 2.228614e-01 2.228614e-01 2.228614e-01 2.228614e-01 2.228614e-01 2.228614e-01 2.228614e-01 2.228614e-01 2.228614e-01 2.228614e-01 2.228614e-01 2.228614e-01 2.228614e-01 2.228614e-01 2.228614e-01 2.228614e-01 2.228614e-01 2.228614e-01 2.228614e-01 2.228614e-01 2.228614e-01 2.228614e-01 2.228614e-01 2.228614e-01 2.228614e-01 2.228614e-01 2.228614e-01 2.228614e-01 2.228614e-01 2.228614e-01 2.228614e-01 2.228614e-01 2.228614e-01 2.228614e-01 2.228614e-01 2.228614e-01 2.228614e-01 2.228614e-01 2.228614e-01 2.228614e-01 2.228614e-01 2.228614e-01 2.228614e-01 2.228614e-01 2.228614e-01 2.228614e-01 2.228614e-01 2.228614e-01 2.228614e-01 2.228614e-01 2.228614e-01 2.228614e-01 2.228614e-01 2.228614e-01 2.228614e-01 2.228614e-01 2.228614e-01 2.228614e-01 2.228614e-01 2.228614e-01 2.228614e-01 2.228614e-01 2.228614e-01 2.228614e-01 2.228614e-01 2.228614e-01 2.228614e-01 2.228614e-01 2.228614e-01 2.228614e-01 2.228614e-01 2.228614e-01 
9.490348e+04 8.361123e+03 5.527294e-01 4.987501e-01 3.997690e-01 2.981113e-01 2.967550e-01 2.967550e-01 2.860823e-01 2.758371e-01 2.640141e-01 2.640141e-01 2.329683e-01 2.329683e-01 2.329683e-01 2.329683e-01 2.329683e-01 2.329683e-01 2.326148e-01 2.326148e-01 2.326148e-01 2.297820e-01 2.297820e-01 2.293456e-01 2.293456e-01 2.293456e-01 2.293456e-01 2.288476e-01 2.258544e-01 2.247607e-01 2.246606e-01 2.246606e-01 2.246606e-01 2.246606e-01 2.246606e-01 2.236761e-01 2.235636e-01 2.234107e-01 2.232101e-01 2.231663e-01 2.231663e-01 2.231663e-01 2.231663e-01 2.231264e-01 2.231173e-01 2.230074e-01 2.230074e-01 2.230074e-01 2.230046e-01 2.228818e-01 2.228818e-01 2.228627e-01 2.228627e-01 2.228618e-01 2.228618e-01 2.228618e-01 2.228618e-01 2.228618e-01 2.228618e-01 2.228615e-01 2.228615e-01 2.228615e-01 2.228615e-01 2.228615e-01 2.228614e-01 2.228614e-01 2.228614e-01 2.228614e-01 2.228614e-01 2.228614e-01 2.228614e-01 2.228614e-01 2.228614e-01 2.228614e-01 2.228614e-01 2.228614e-01 2.228614e-01 2.228614e-01 2.228614e-01 2.228614e-01 2.228614e-01 2.228614e-01 2.228614e-01 2.228614e-01 2.228614e-01 2.228614e-01 2.228614e-01 2.228614e-01 2.228614e-01 2.228614e-01 2.228614e-01 2.228614e-01 2.228614e-01 2.228614e-01 2.228614e-01 2.228614e-01 2.228614e-01 2.228614e-01 2.228614e-01 2.228614e-01 2.228614e-01 2.228614e-01 2.228614e-01 2.228614e-01 2.228614e-01 2.228614e-01 2.228614e-01 2.228614e-01 2.228614e-01 2.228614e-01 2.228614e-01 2.228614e-01 2.228614e-01 2.228614e-01 2.228614e-01 2.228614e-01 2.228614e-01 2.228614e-01 2.228614e-01 2.228614e-01 2.228614e-01 2.228614e-01 2.228614e-01 2.228614e-01 2.228614e-01 2.228614e-01 2.228614e-01 2.228614e-01 2.228614e-01 2.228614e-01 2.228614e-01 2.228614e-01 2.228614e-01 2.228614e-01 2.228614e-01 2.228614e-01 2.228614e-01 2.228614e-01 2.228614e-01 2.228614e-01 2.228614e-01 2.228614e-01 2.228614e-01 2.228614e-01 2.228614e-01 2.228614e-01 2.228614e-01 2.228614e-01 2.228614e-01 2.228614e-01 2.228614e-01 2.228614e-01 2.228614e-01 2.228614e-01 2.228614e-01 2.228614e-01 2.228614e-01 2.228614e-01 2.228614e-01 2.228614e-01 2.228614e-01 2.228614e-01 2.228614e-01 2.228614e-01 2.228614e-01 2.228614e-01 2.228614e-01 2.228614e-01 2.228614e-01 2.228614e-01 2.228614e-01 2.228614e-01 2.228614e-01 2.228614e-01 2.228614e-01 2.228614e-01 2.228614e-01 2.228614e-01 2.228614e-01 2.228614e-01 2.228614e-01 2.228614e-01 2.228614e-01 2.228614e-01 2.228614e-01 2.228614e-01 2.228614e-01 2.228614e-01 2.228614e-01 2.228614e-01 2.228614e-01 2.228614e-01 2.228614e-01 2.228614e-01 2.228614e-01 2.228614e-01 2.228614e-01 2.228614e-01 2.228614e-01 2.228614e-01 2.228614e-01 2.228614e-01 2.228614e-01 2.228614e-01 2.228614e-01 2.228614e-01 2.228614e-01 2.228614e-01 2.228614e-01 2.228614e-01 2.228614e-01 2.228614e-01 2.228614e-01 2.228614e-01 2.228614e-01 2.228614e-01 2.228614e-01 2.228614e-01 2.228614e-01 2.228614e-01 2.228614e-01 2.228614e-01 2.228614e-01 2.228614e-01 2.228614e-01 2.228614e-01 2.228614e-01 2.228614e-01 2.228614e-01 2.228614e-01 2.228614e-01 2.228614e-01 2.228614e-01 2.228614e-01 2.228614e-01 2.228614e-01 2.228614e-01 2.228614e-01 2.228614e-01 2.228614e-01 2.228614e-01 2.228614e-01 2.228614e-01 2.228614e-01 2.228614e-01 2.228614e-01 2.228614e-01 2.228614e-01 2.228614e-01 2.228614e-01 2.228614e-01 2.228614e-01 2.228614e-01 2.228614e-01 2.228614e-01 2.228614e-01 2.228614e-01 2.228614e-01 2.228614e-01 2.228614e-01 2.228614e-01 2.228614e-01 2.228614e-01 2.228614e-01 2.228614e-01 2.228614e-01 2.228614e-01 2.228614e-01 2.228614e-01 2.228614e-01 2.228614e-01 2.228614e-01 2.228614e-01 2.228614e-01 2.228614e-01 2.228614e-01 2.228614e-01 2.228614e-01 2.228614e-01 2.228614e-01 2.228614e-01 2.228614e-01 2.228614e-01 2.228614e-01 2.228614e-01 2.228614e-01 2.228614e-01 2.228614e-01 2.228614e-01 2.228614e-01 2.228614e-01 2.228614e-01 2.228614e-01 2.228614e-01 2.228614e-01 2.228614e-01 2.228614e-01 2.228614e-01 2.228614e-01 2.228614e-01 2.228614e-01 2.228614e-01 2.228614e-01 2.228614e-01 2.228614e-01 2.228614e-01 2.228614e-01 2.228614e-01 2.228614e-01 2.228614e-01 2.228614e-01 2.228614e-01 2.228614e-01 2.228614e-01 2.228614e-01 2.228614e-01 2.228614e-01 2.228614e-01 2.228614e-01 2.228614e-01 2.228614e-01 2.228614e-01 2.228614e-01 2.228614e-01 2.228614e-01 2.228614e-01 2.228614e-01 2.228614e-01 2.228614e-01 2.228614e-01 2.228614e-01 2.228614e-01 2.228614e-01 2.228614e-01 2.228614e-01 2.228614e-01 2.228614e-01 2.228614e-01 2.228614e-01 2.228614e-01 2.228614e-01 2.228614e-01 2.228614e-01 2.228614e-01 2.228614e-01 2.228614e-01 2.228614e-01 2.228614e-01 2.228614e-01 2.228614e-01 2.228614e-01 2.228614e-01 2.228614e-01 2.228614e-01 2.228614e-01 2.228614e-01 2.228614e-01 2.228614e-01 2.228614e-01 2.228614e-01 2.228614e-01 2.228614e-01 2.228614e-01 2.228614e-01 2.228614e-01 2.228614e-01 2.228614e-01 2.228614e-01 2.228614e-01 2.228614e-01 2.228614e-01 2.228614e-01 2.228614e-01 2.228614e-01 2.228614e-01 2.228614e-01 2.228614e-01 2.228614e-01 2.228614e-01 2.228614e-01 2.228614e-01 2.228614e-01 2.228614e-01 2.228614e-01 2.228614e-01 2.228614e-01 2.228614e-01 2.228614e-01 2.228614e-01 2.228614e-01 2.228614e-01 2.228614e-01 2.228614e-01 2.228614e-01 2.228614e-01 2.228614e-01 2.228614e-01 2.228614e-01 2.228614e-01 2.228614e-01 2.228614e-01 2.228614e-01 2.228614e-01 2.228614e-01 2.228614e-01 2.228614e-01 2.228614e-01 2.228614e-01 2.228614e-01 2.228614e-01 2.228614e-01 2.228614e-01 2.228614e-01 2.228614e-01 2.228614e-01 2.228614e-01 2.228614e-01 2.228614e-01 2.228614e-01 2.228614e-01 2.228614e-01 2.228614e-01 2.228614e-01 2.228614e-01 2.228614e-01 2.228614e-01 2.228614e-01 2.228614e-01 2.228614e-01 2.228614e-01 2.228614e-01 2.228614e-01 2.228614e-01 2.228614e-01 2.228614e-01 2.228614e-01 2.228614e-01 2.228614e-01 2.228614e-01 2.228614e-01 2.228614e-01 2.228614e-01 2.228614e-01 2.228614e-01 2.228614e-01 2.228614e-01 2.228614e-01 2.228614e-01 2.228614e-01 2.228614e-01 2.228614e-01 2.228614e-01 2.228614e-01 2.228614e-01 2.228614e-01 2.228614e-01 2.228614e-01 2.228614e-01 2.228614e-01 2.228614e-01 2.228614e-01 2.228614e-01 2.228614e-01 2.228614e-01 2.228614e-01 2.228614e-01 2.228614e-01 2.228614e-01 2.228614e-01 2.228614e-01 2.228614e-01 2.228614e-01 2.228614e-01 2.228614e-01 2.228614e-01 2.228614e-01 2.228614e-01 2.228614e-01 2.228614e-01 2.228614e-01 2.228614e-01 2.228614e-01 2.228614e-01 2.228614e-01 2.228614e-01 2.228614e-01 2.228614e-01 2.228614e-01 2.228614e-01 2.228614e-01 2.228614e-01 2.228614e-01 2.228614e-01 2.228614e-01 2.228614e-01 2.228614e-01 2.228614e-01 2.228614e-01 2.228614e-01 2.228614e-01 2.228614e-01 2.228614e-01 2.228614e-01 2.228614e-01 2.228614e-01 2.228614e-01 2.228614e-01 2.228614e-01 2.228614e-01 2.228614e-01 2.228614e-01 2.228614e-01 2.228614e-01 2.228614e-01 2.228614e-01 2.228614e-01 2.228614e-01 2.228614e-01 2.228614e-01 2.228614e-01 2.228614e-01 2.228614e-01 2.228614e-01 2.228614e-01 2.228614e-01 2.228614e-01 2.228614e-01 2.228614e-01 2.228614e-01 2.228614e-01 2.228614e-01 2.228614e-01 2.228614e-01 2.228614e-01 2.228614e-01 2.228614e-01 2.228614e-01 2.228614e-01 2.228614e-01 2.228614e-01 2.228614e-01 2.228614e-01 2.228614e-01 2.228614e-01 2.228614e-01 2.228614e-01 2.228614e-01 2.228614e-01 2.228614e-01 2.228614e-01 2.228614e-01 2.228614e-01 2.228614e-01 2.228614e-01 2.228614e-01 2.228614e-01 2.228614e-01 2.228614e-01 2.228614e-01 2.228614e-01 2.228614e-01 2.228614e-01 2.228614e-01 2.228614e-01 2.228614e-01 2.228614e-01 2.228614e-01 2.228614e-01 2.228614e-01 2.228614e-01 2.228614e-01 2.228614e-01 2.228614e-01 2.228614e-01 2.228614e-01 2.228614e-01 2.228614e-01 2.228614e-01 2.228614e-01 2.228614e-01 2.228614e-01 2.228614e-01 2.228614e-01 2.228614e-01 2.228614e-01 2.228614e-01 2.228614e-01 2.228614e-01 2.228614e-01 2.228614e-01 2.228614e-01 2.228614e-01 2.228614e-01 2.228614e-01 2.228614e-01 2.228614e-01 2.228614e-01 2.228614e-01 2.228614e-01 2.228614e-01 2.228614e-01 2.228614e-01 2.228614e-01 2.228614e-01 2.228614e-01 2.228614e-01 2.228614e-01 2.228614e-01 2.228614e-01 2.228614e-01 2.228614e-01 2.228614e-01 2.228614e-01 2.228614e-01 2.228614e-01 2.228614e-01 2.228614e-01 2.228614e-01 2.228614e-01 2.228614e-01 2.228614e-01 2.228614e-01 2.228614e-01 2.228614e-01 2.228614e-01 2.228614e-01 2.228614e-01 2.228614e-01 2.228614e-01 2.228614e-01 2.228614e-01 2.228614e-01 2.228614e-01 2.228614e-01 2.228614e-01 2.228614e-01 2.228614e-01 2.228614e-01 2.228614e-01 2.228614e-01 2.228614e-01 2.228614e-01 2.228614e-01 2.228614e-01 2.228614e-01 2.228614e-01 2.228614e-01 2.228614e-01 2.228614e-01 2.228614e-01 2.228614e-01 2.228614e-01 2.228614e-01 2.228614e-01 2.228614e-01 2.228614e-01 2.228614e-01 2.228614e-01 2.228614e-01 2.228614e-01 2.228614e-01 2.228614e-01 2.228614e-01 2.228614e-01 2.228614e-01 2.228614e-01 2.228614e-01 2.228614e-01 2.228614e-01 2.228614e-01 2.228614e-01 2.228614e-01 2.228614e-01 2.228614e-01 2.228614e-01 2.228614e-01 2.228614e-01 2.228614e-01 2.228614e-01 2.228614e-01 2.228614e-01 2.228614e-01 2.228614e-01 2.228614e-01 2.228614e-01 2.228614e-01 2.228614e-01 2.228614e-01 2.228614e-01 2.228614e-01 2.228614e-01 2.228614e-01 2.228614e-01 2.228614e-01 2.228614e-01 2.228614e-01 2.228614e-01 2.228614e-01 2.228614e-01 2.228614e-01 2.228614e-01 2.228614e-01 2.228614e-01 2.228614e-01 2.228614e-01 2.228614e-01 2.228614e-01 2.228614e-01 2.228614e-01 2.228614e-01 2.228614e-01 2.228614e-01 2.228614e-01 2.228614e-01 2.228614e-01 2.228614e-01 2.228614e-01 2.228614e-01 2.228614e-01 2.228614e-01 2.228614e-01 2.228614e-01 2.228614e-01 2.228614e-01 2.228614e-01 2.228614e-01 2.228614e-01 2.228614e-01 2.228614e-01 2.228614e-01 2.228614e-01 2.228614e-01 2.228614e-01 2.228614e-01 2.228614e-01 2.228614e-01 2.228614e-01 2.228614e-01 2.228614e-01 2.228614e-01 2.228614e-01 2.228614e-01 2.228614e-01 2.228614e-01 2.228614e-01 2.228614e-01 2.228614e-01 2.228614e-01 2.228614e-01 2.228614e-01 2.228614e-01 2.228614e-01 2.228614e-01 2.228614e-01 2.228614e-01 2.228614e-01 2.228614e-01 2.228614e-01 2.228614e-01 2.228614e-01 2.228614e-01 2.228614e-01 2.228614e-01 2.228614e-01 2.228614e-01 2.228614e-01 2.228614e-01 2.228614e-01 2.228614e-01 2.228614e-01 2.228614e-01 2.228614e-01 2.228614e-01 2.228614e-01 2.228614e-01 2.228614e-01 2.228614e-01 2.228614e-01 2.228614e-01 2.228614e-01 2.228614e-01 2.228614e-01 2.228614e-01 2.228614e-01 2.228614e-01 2.228614e-01 2.228614e-01 2.228614e-01 2.228614e-01 2.228614e-01 2.228614e-01 2.228614e-01 2.228614e-01 2.228614e-01 2.228614e-01 2.228614e-01 2.228614e-01 2.228614e-01 2.228614e-01 2.228614e-01 2.228614e-01 2.228614e-01 2.228614e-01 2.228614e-01 2.228614e-01 2.228614e-01 2.228614e-01 2.228614e-01 2.228614e-01 2.228614e-01 2.228614e-01 2.228614e-01 2.228614e-01 2.228614e-01 2.228614e-01 2.228614e-01 2.228614e-01 2.228614e-01 2.228614e-01 2.228614e-01 2.228614e-01 2.228614e-01 2.228614e-01 2.228614e-01 2.228614e-01 2.228614e-01 2.228614e-01 2.228614e-01 2.228614e-01 2.228614e-01 2.228614e-01 2.228614e-01 2.228614e-01 2.228614e-01 2.228614e-01 2.228614e-01 2.228614e-01 2.228614e-01 2.228614e-01 2.228614e-01 2.228614e-01 2.228614e-01 2.228614e-01 2.228614e-01 2.228614e-01 2.228614e-01 2.228614e-01 2.228614e-01 2.228614e-01 2.228614e-01 2.228614e-01 2.228614e-01 2.228614e-01 2.228614e-01 2.228614e-01 2.228614e-01 2.228614e-01 2.228614e-01 2.228614e-01 2.228614e-01 2.228614e-01 2.228614e-01 2.228614e-01 2.228614e-01 2.228614e-01 2.228614e-01 2.228614e-01 2.228614e-01 2.228614e-01 2.228614e-01 2.228614e-01 2.228614e-01 2.228614e-01 2.228614e-01 2.228614e-01 2.228614e-01 2.228614e-01 2.228614e-01 2.228614e-01 2.228614e-01 2.228614e-01 2.228614e-01 2.228614e-01 2.228614e-01 2.228614e-01 2.228614e-01 2.228614e-01 2.228614e-01 2.228614e-01 2.228614e-01 2.228614e-01 2.228614e-01 2.228614e-01 2.228614e-01 2.228614e-01 2.228614e-01 2.228614e-01 2.228614e-01 2.228614e-01 2.228614e-01 2.228614e-01 2.228614e-01 2.228614e-01 2.228614e-01 2.228614e-01 2.228614e-01 2.228614e-01 2.228614e-01 2.228614e-01 2.228614e-01 2.228614e-01 2.228614e-01 2.228614e-01 2.228614e-01 2.228614e-01 2.228614e-01 2.228614e-01 2.228614e-01 2.228614e-01 2.228614e-01 2.228614e-01 2.228614e-01 2.228614e-01 2.228614e-01 2.228614e-01 2.228614e-01 2.228614e-01 2.228614e-01 2.228614e-01 2.228614e-01 2.228614e-01 2.228614e-01 2.228614e-01 2.228614e-01 2.228614e-01 2.228614e-01 2.228614e-01 2.228614e-01 2.228614e-01 2.228614e-01 2.228614e-01 2.228614e-01 2.228614e-01 2.228614e-01 2.228614e-01 2.228614e-01 2.228614e-01 2.228614e-01 2.228614e-01 2.228614e-01 2.228614e-01 2.228614e-01 2.228614e-01 2.228614e-01 2.228614e-01 2.228614e-01 2.228614e-01 2.228614e-01 2.228614e-01 2.228614e-01 2.228614e-01 2.228614e-01 2.228614e-01 2.228614e-01 2.228614e-01 2.228614e-01 2.228614e-01 2.228614e-01 2.228614e-01 2.228614e-01 2.228614e-01 2.228614e-01 2.228614e-01 2.228614e-01 2.228614e-01 2.228614e-01 2.228614e-01 2.228614e-01 2.228614e-01 2.228614e-01 2.228614e-01 2.228614e-01 2.228614e-01 2.228614e-01 2.228614e-01 2.228614e-01 2.228614e-01 2.228614e-01 2.228614e-01 2.228614e-01 2.228614e-01 2.228614e-01 2.228614e-01 2.228614e-01 2.228614e-01 2.228614e-01 2.228614e-01 2.228614e-01 2.228614e-01 2.228614e-01 2.228614e-01 2.228614e-01 2.228614e-01 2.228614e-01 2.228614e-01 2.228614e-01 2.228614e-01 2.228614e-01 2.228614e-01 2.228614e-01 2.228614e-01 2.228614e-01 2.228614e-01 2.228614e-01 2.228614e-01 2.228614e-01 2.228614e-01 2.228614e-01 2.228614e-01 2.228614e-01 2.228614e-01 2.228614e-01 2.228614e-01 2.228614e-01 2.228614e-01 2.228614e-01 2.228614e-01 2.228614e-01 2.228614e-01 2.228614e-01 2.228614e-01 2.228614e-01 2.228614e-01 2.228614e-01 2.228614e-01 2.228614e-01 2.228614e-01 2.228614e-01 2.228614e-01 2.228614e-01 2.228614e-01 2.228614e-01 2.228614e-01 2.228614e-01 2.228614e-01 2.228614e-01 2.228614e-01 2.228614e-01 2.228614e-01 2.228614e-01 2.228614e-01 2.228614e-01 2.228614e-01 2.228614e-01 2.228614e-01 2.228614e-01 2.228614e-01 2.228614e-01 2.228614e-01 2.228614e-01 2.228614e-01 2.228614e-01 2.228614e-01 2.228614e-01 2.228614e-01 2.228614e-01 2.228614e-01 2.228614e-01 2.228614e-01 2.228614e-01 2.228614e-01 2.228614e-01 2.228614e-01 2.228614e-01 2.228614e-01 2.228614e-01 2.228614e-01 2.228614e-01 2.228614e-01 2.228614e-01 2.228614e-01 2.228614e-01 2.228614e-01 2.228614e-01 2.228614e-01 2.228614e-01 2.228614e-01 2.228614e-01 2.228614e-01 2.228614e-01 2.228614e-01 2.228614e-01 2.228614e-01 2.228614e-01 2.228614e-01 2.228614e-01 2.228614e-01 2.228614e-01 2.228614e-01 2.228614e-01 2.228614e-01 2.228614e-01 2.228614e-01 2.228614e-01 2.228614e-01 2.228614e-01 2.228614e-01 2.228614e-01 2.228614e-01 2.228614e-01 2.228614e-01 2.228614e-01 2.228614e-01 2.228614e-01 2.228614e-01 2.228614e-01 2.228614e-01 2.228614e-01 2.228614e-01 2.228614e-01 2.228614e-01 2.228614e-01 2.228614e-01 2.228614e-01 2.228614e-01 2.228614e-01 2.228614e-01 2.228614e-01 2.228614e-01 2.228614e-01 2.228614e-01 2.228614e-01 2.228614e-01 2.228614e-01 2.228614e-01 2.228614e-01 2.228614e-01 2.228614e-01 2.228614e-01 2.228614e-01 2.228614e-01 2.228614e-01 2.228614e-01 2.228614e-01 2.228614e-01 2.228614e-01 2.228614e-01 2.228614e-01 2.228614e-01 2.228614e-01 2.228614e-01 2.228614e-01 2.228614e-01 2.228614e-01 2.228614e-01 2.228614e-01 2.228614e-01 2.228614e-01 2.228614e-01 2.228614e-01 2.228614e-01 2.228614e-01 2.228614e-01 2.228614e-01 2.228614e-01 2.228614e-01 2.228614e-01 2.228614e-01 2.228614e-01 2.228614e-01 2.228614e-01 2.228614e-01 2.228614e-01 2.228614e-01 2.228614e-01 2.228614e-01 2.228614e-01 2.228614e-01 2.228614e-01 2.228614e-01 2.228614e-01 2.228614e-01 2.228614e-01 2.228614e-01 2.228614e-01 2.228614e-01 2.228614e-01 2.228614e-01 2.228614e-01 2.228614e-01 2.228614e-01 2.228614e-01 2.228614e-01 2.228614e-01 2.228614e-01 2.228614e-01 2.228614e-01 2.228614e-01 2.228614e-01 2.228614e-01 2.228614e-01 2.228614e-01 2.228614e-01 2.228614e-01 2.228614e-01 2.228614e-01 2.228614e-01 2.228614e-01 2.228614e-01 2.228614e-01 2.228614e-01 2.228614e-01 2.228614e-01 2.228614e-01 2.228614e-01 2.228614e-01 2.228614e-01 2.228614e-01 2.228614e-01 2.228614e-01 2.228614e-01 2.228614e-01 2.228614e-01 2.228614e-01 2.228614e-01 2.228614e-01 2.228614e-01 2.228614e-01 2.228614e-01 2.228614e-01 2.228614e-01 2.228614e-01 2.228614e-01 2.228614e-01 2.228614e-01 2.228614e-01 2.228614e-01 2.228614e-01 2.228614e-01 2.228614e-01 2.228614e-01 2.228614e-01 2.228614e-01 2.228614e-01 2.228614e-01 2.228614e-01 2.228614e-01 2.228614e-01 2.228614e-01 2.228614e-01 2.228614e-01 2.228614e-01 2.228614e-01 2.228614e-01 2.228614e-01 2.228614e-01 2.228614e-01 2.228614e-01 2.228614e-01 2.228614e-01 2.228614e-01 2.228614e-01 2.228614e-01 2.228614e-01 2.228614e-01 2.228614e-01 2.228614e-01 2.228614e-01 2.228614e-01 2.228614e-01 2.228614e-01 2.228614e-01 2.228614e-01 2.228614e-01 2.228614e-01 2.228614e-01 2.228614e-01 2.228614e-01 2.228614e-01 2.228614e-01 2.228614e-01 2.228614e-01 2.228614e-01 2.228614e-01 2.228614e-01 2.228614e-01 2.228614e-01 2.228614e-01 2.228614e-01 2.228614e-01 2.228614e-01 2.228614e-01 2.228614e-01 2.228614e-01 2.228614e-01 2.228614e-01 2.228614e-01 2.228614e-01 2.228614e-01 2.228614e-01 2.228614e-01 2.228614e-01 2.228614e-01 2.228614e-01 2.228614e-01 2.228614e-01 2.228614e-01 2.228614e-01 2.228614e-01 2.228614e-01 2.228614e-01 2.228614e-01 2.228614e-01 2.228614e-01 2.228614e-01 2.228614e-01 2.228614e-01 2.228614e-01 2.228614e-01 2.228614e-01 2.228614e-01 2.228614e-01 2.228614e-01 2.228614e-01 2.228614e-01 2.228614e-01 2.228614e-01 2.228614e-01 2.228614e-01 2.228614e-01 2.228614e-01 2.228614e-01 2.228614e-01 2.228614e-01 2.228614e-01 2.228614e-01 2.228614e-01 2.228614e-01 2.228614e-01 2.228614e-01 2.228614e-01 2.228614e-01 2.228614e-01 2.228614e-01 2.228614e-01 2.228614e-01 2.228614e-01 2.228614e-01 2.228614e-01 2.228614e-01 2.228614e-01 2.228614e-01 2.228614e-01 2.228614e-01 2.228614e-01 2.228614e-01 2.228614e-01 2.228614e-01 2.228614e-01 2.228614e-01 2.228614e-01 2.228614e-01 2.228614e-01 2.228614e-01 2.228614e-01 2.228614e-01 2.228614e-01 2.228614e-01 2.228614e-01 2.228614e-01 2.228614e-01 2.228614e-01 2.228614e-01 2.228614e-01 2.228614e-01 2.228614e-01 2.228614e-01 2.228614e-01 2.228614e-01 2.228614e-01 2.228614e-01 2.228614e-01 2.228614e-01 2.228614e-01 2.228614e-01 2.228614e-01 2.228614e-01 2.228614e-01 2.228614e-01 2.228614e-01 2.228614e-01 2.228614e-01 2.228614e-01 2.228614e-01 2.228614e-01 2.228614e-01 2.228614e-01 2.228614e-01 2.228614e-01 2.228614e-01 2.228614e-01 2.228614e-01 2.228614e-01 2.228614e-01 2.228614e-01 2.228614e-01 2.228614e-01 2.228614e-01 2.228614e-01 2.228614e-01 2.228614e-01 2.228614e-01 2.228614e-01 2.228614e-01 2.228614e-01 2.228614e-01 2.228614e-01 2.228614e-01 2.228614e-01 2.228614e-01 2.228614e-01 2.228614e-01 2.228614e-01 2.228614e-01 2.228614e-01 2.228614e-01 2.228614e-01 2.228614e-01 2.228614e-01 2.228614e-01 2.228614e-01 2.228614e-01 2.228614e-01 2.228614e-01 2.228614e-01 2.228614e-01 2.228614e-01 2.228614e-01 2.228614e-01 2.228614e-01 2.228614e-01 2.228614e-01 2.228614e-01 2.228614e-01 2.228614e-01 2.228614e-01 2.228614e-01 2.228614e-01 2.228614e-01 2.228614e-01 2.228614e-01 2.228614e-01 2.228614e-01 2.228614e-01 2.228614e-01 2.228614e-01 2.228614e-01 2.228614e-01 2.228614e-01 2.228614e-01 2.228614e-01 2.228614e-01 2.228614e-01 2.228614e-01 2.228614e-01 2.228614e-01 2.228614e-01 2.228614e-01 2.228614e-01 2.228614e-01 2.228614e-01 2.228614e-01 2.228614e-01 2.228614e-01 2.228614e-01 2.228614e-01 2.228614e-01 2.228614e-01 2.228614e-01 2.228614e-01 2.228614e-01 2.228614e-01 2.228614e-01 2.228614e-01 2.228614e-01 2.228614e-01 2.228614e-01 2.228614e-01 2.228614e-01 2.228614e-01 2.228614e-01 2.228614e-01 2.228614e-01 2.228614e-01 2.228614e-01 2.228614e-01 2.228614e-01 2.228614e-01 2.228614e-01 2.228614e-01 2.228614e-01 2.228614e-01 2.228614e-01 2.228614e-01 2.228614e-01 2.228614e-01 2.228614e-01 2.228614e-01 2.228614e-01 2.228614e-01 2.228614e-01 2.228614e-01 2.228614e-01 2.228614e-01 2.228614e-01 2.228614e-01 2.228614e-01 2.228614e-01 2.228614e-01 2.228614e-01 2.228614e-01 2.228614e-01 2.228614e-01 2.228614e-01 2.228614e-01 2.228614e-01 2.228614e-01 2.228614e-01 2.228614e-01 2.228614e-01 2.228614e-01 2.228614e-01 2.228614e-01 2.228614e-01 2.228614e-01 2.228614e-01 2.228614e-01 2.228614e-01 2.228614e-01 2.228614e-01 2.228614e-01 2.228614e-01 2.228614e-01 2.228614e-01 2.228614e-01 2.228614e-01 2.228614e-01 2.228614e-01 2.228614e-01 2.228614e-01 2.228614e-01 2.228614e-01 2.228614e-01 2.228614e-01 2.228614e-01 2.228614e-01 2.228614e-01 2.228614e-01 2.228614e-01 2.228614e-01 2.228614e-01 2.228614e-01 2.228614e-01 2.228614e-01 2.228614e-01 2.228614e-01 2.228614e-01 2.228614e-01 2.228614e-01 2.228614e-01 2.228614e-01 2.228614e-01 2.228614e-01 2.228614e-01 2.228614e-01 2.228614e-01 2.228614e-01 2.228614e-01 2.228614e-01 2.228614e-01 2.228614e-01 2.228614e-01 2.228614e-01 2.228614e-01 2.228614e-01 2.228614e-01 2.228614e-01 2.228614e-01 2.228614e-01 2.228614e-01 2.228614e-01 2.228614e-01 2.228614e-01 2.228614e-01 2.228614e-01 2.228614e-01 2.228614e-01 2.228614e-01 2.228614e-01 2.228614e-01 2.228614e-01 2.228614e-01 2.228614e-01 2.228614e-01 2.228614e-01 2.228614e-01 2.228614e-01 2.228614e-01 2.228614e-01 2.228614e-01 2.228614e-01 2.228614e-01 2.228614e-01 2.228614e-01 2.228614e-01 2.228614e-01 2.228614e-01 2.228614e-01 2.228614e-01 2.228614e-01 2.228614e-01 2.228614e-01 2.228614e-01 2.228614e-01 2.228614e-01 2.228614e-01 2.228614e-01 2.228614e-01 2.228614e-01 2.228614e-01 2.228614e-01 2.228614e-01 2.228614e-01 2.228614e-01 2.228614e-01 2.228614e-01 2.228614e-01 2.228614e-01 2.228614e-01 2.228614e-01 2.228614e-01 2.228614e-01 2.228614e-01 2.228614e-01 2.228614e-01 2.228614e-01 2.228614e-01 2.228614e-01 2.228614e-01 2.228614e-01 2.228614e-01 2.228614e-01 2.228614e-01 2.228614e-01 2.228614e-01 2.228614e-01 2.228614e-01 2.228614e-01 2.228614e-01 2.228614e-01 2.228614e-01 2.228614e-01 2.228614e-01 2.228614e-01 2.228614e-01 2.228614e-01 2.228614e-01 2.228614e-01 2.228614e-01 2.228614e-01 2.228614e-01 2.228614e-01 2.228614e-01 2.228614e-01 2.228614e-01 2.228614e-01 2.228614e-01 2.228614e-01 2.228614e-01 2.228614e-01 2.228614e-01 2.228614e-01 2.228614e-01 2.228614e-01 2.228614e-01 2.228614e-01 2.228614e-01 2.228614e-01 2.228614e-01 2.228614e-01 2.228614e-01 2.228614e-01 2.228614e-01 2.228614e-01 2.228614e-01 2.228614e-01 2.228614e-01 2.228614e-01 2.228614e-01 2.228614e-01 2.228614e-01 2.228614e-01 2.228614e-01 2.228614e-01 2.228614e-01 2.228614e-01 2.228614e-01 2.228614e-01 2.228614e-01 2.228614e-01 2.228614e-01 2.228614e-01 2.228614e-01 2.228614e-01 2.228614e-01 2.228614e-01 2.228614e-01 2.228614e-01 2.228614e-01 2.228614e-01 2.228614e-01 2.228614e-01 2.228614e-01 2.228614e-01 2.228614e-01 2.228614e-01 2.228614e-01 2.228614e-01 2.228614e-01 2.228614e-01 2.228614e-01 2.228614e-01 2.228614e-01 2.228614e-01 2.228614e-01 2.228614e-01 2.228614e-01 2.228614e-01 2.228614e-01 2.228614e-01 2.228614e-01 2.228614e-01 2.228614e-01 2.228614e-01 2.228614e-01 2.228614e-01 2.228614e-01 2.228614e-01 2.228614e-01 2.228614e-01 2.228614e-01 2.228614e-01 2.228614e-01 2.228614e-01 2.228614e-01 2.228614e-01 2.228614e-01 2.228614e-01 2.228614e-01 2.228614e-01 2.228614e-01 2.228614e-01 2.228614e-01 2.228614e-01 2.228614e-01 2.228614e-01 2.228614e-01 2.228614e-01 2.228614e-01 2.228614e-01 2.228614e-01 2.228614e-01 2.228614e-01 2.228614e-01 2.228614e-01 2.228614e-01 2.228614e-01 2.228614e-01 2.228614e-01 2.228614e-01 2.228614e-01 2.228614e-01 2.228614e-01 2.228614e-01 2.228614e-01 2.228614e-01 2.228614e-01 2.228614e-01 2.228614e-01 2.228614e-01 2.228614e-01 2.228614e-01 2.228614e-01 2.228614e-01 2.228614e-01 2.228614e-01 2.228614e-01 2.228614e-01 2.228614e-01 2.228614e-01 2.228614e-01 2.228614e-01 2.228614e-01 2.228614e-01 2.228614e-01 2.228614e-01 2.228614e-01 2.228614e-01 2.228614e-01 2.228614e-01 2.228614e-01 2.228614e-01 2.228614e-01 2.228614e-01 2.228614e-01 2.228614e-01 2.228614e-01 2.228614e-01 2.228614e-01 2.228614e-01 2.228614e-01 2.228614e-01 2.228614e-01 2.228614e-01 2.228614e-01 2.228614e-01 2.228614e-01 2.228614e-01 2.228614e-01 2.228614e-01 2.228614e-01 2.228614e-01 2.228614e-01 2.228614e-01 2.228614e-01 2.228614e-01 2.228614e-01 2.228614e-01 2.228614e-01 2.228614e-01 2.228614e-01 2.228614e-01 2.228614e-01 2.228614e-01 2.228614e-01 2.228614e-01 2.228614e-01 2.228614e-01 2.228614e-01 2.228614e-01 2.228614e-01 2.228614e-01 2.228614e-01 2.228614e-01 2.228614e-01 2.228614e-01 2.228614e-01 2.228614e-01 2.228614e-01 2.228614e-01 2.228614e-01 2.228614e-01 2.228614e-01 2.228614e-01 2.228614e-01 2.228614e-01 2.228614e-01 2.228614e-01 2.228614e-01 2.228614e-01 2.228614e-01 2.228614e-01 2.228614e-01 2.228614e-01 2.228614e-01 2.228614e-01 2.228614e-01 2.228614e-01 2.228614e-01 2.228614e-01 2.228614e-01 2.228614e-01 2.228614e-01 2.228614e-01 2.228614e-01 2.228614e-01 2.228614e-01 2.228614e-01 2.228614e-01 2.228614e-01 2.228614e-01 2.228614e-01 2.228614e-01 2.228614e-01 2.228614e-01 2.228614e-01 2.228614e-01 2.228614e-01 2.228614e-01 2.228614e-01 2.228614e-01 2.228614e-01 2.228614e-01 2.228614e-01 2.228614e-01 2.228614e-01 2.228614e-01 2.228614e-01 2.228614e-01 2.228614e-01 2.228614e-01 2.228614e-01 2.228614e-01 2.228614e-01 2.228614e-01 2.228614e-01 2.228614e-01 2.228614e-01 2.228614e-01 2.228614e-01 2.228614e-01 2.228614e-01 2.228614e-01 2.228614e-01 2.228614e-01 2.228614e-01 2.228614e-01 2.228614e-01 2.228614e-01 2.228614e-01 2.228614e-01 2.228614e-01 2.228614e-01 2.228614e-01 2.228614e-01 2.228614e-01 2.228614e-01 2.228614e-01 2.228614e-01 2.228614e-01 2.228614e-01 2.228614e-01 2.228614e-01 2.228614e-01 2.228614e-01 2.228614e-01 2.228614e-01 2.228614e-01 2.228614e-01 2.228614e-01 2.228614e-01 2.228614e-01 2.228614e-01 2.228614e-01 2.228614e-01 2.228614e-01 2.228614e-01 2.228614e-01 2.228614e-01 2.228614e-01 2.228614e-01 2.228614e-01 2.228614e-01 2.228614e-01 2.228614e-01 2.228614e-01 2.228614e-01 2.228614e-01 2.228614e-01 2.228614e-01 2.228614e-01 2.228614e-01 2.228614e-01 2.228614e-01 2.228614e-01 2.228614e-01 2.228614e-01 2.228614e-01 2.228614e-01 2.228614e-01 2.228614e-01 2.228614e-01 2.228614e-01 2.228614e-01 2.228614e-01 2.228614e-01 2.228614e-01 2.228614e-01 2.228614e-01 2.228614e-01 2.228614e-01 2.228614e-01 2.228614e-01 2.228614e-01 2.228614e-01 2.228614e-01 2.228614e-01 2.228614e-01 2.228614e-01 2.228614e-01 
1.372543e+05 3.731488e+03 4.166381e-01 2.912554e-01 2.890706e-01 2.890706e-01 2.890706e-01 2.888177e-01 2.876003e-01 2.874299e-01 2.854984e-01 2.854984e-01 2.854984e-01 2.772133e-01 2.430388e-01 2.420979e-01 2.233495e-01 2.233495e-01 2.233495e-01 2.233495e-01 2.233495e-01 2.233495e-01 2.233495e-01 2.233232e-01 2.233232e-01 2.229525e-01 2.229525e-01 2.228944e-01 2.228944e-01 2.228944e-01 2.228909e-01 2.228909e-01 2.228909e-01 2.228751e-01 2.228751e-01 2.228751e-01 2.228689e-01 2.228665e-01 2.228658e-01 2.228654e-01 2.228647e-01 2.228647e-01 2.228647e-01 2.228647e-01 2.228647e-01 2.228647e-01 2.228637e-01 2.228633e-01 2.228633e-01 2.228633e-01 2.228633e-01 2.228633e-01 2.228621e-01 2.228621e-01 2.228615e-01 2.228615e-01 2.228615e-01 2.228615e-01 2.228615e-01 2.228615e-01 2.228615e-01 2.228615e-01 2.228614e-01 2.228614e-01 2.228614e-01 2.228614e-01 2.228614e-01 2.228614e-01 2.228614e-01 2.228614e-01 2.228614e-01 2.228614e-01 2.228614e-01 2.228614e-01 2.228614e-01 2.228614e-01 2.228614e-01 2.228614e-01 2.228614e-01 2.228614e-01 2.228614e-01 2.228614e-01 2.228614e-01 2.228614e-01 2.228614e-01 2.228614e-01 2.228614e-01 2.228614e-01 2.228614e-01 2.228614e-01 2.228614e-01 2.228614e-01 2.228614e-01 2.228614e-01 2.228614e-01 2.228614e-01 2.228614e-01 2.228614e-01 2.228614e-01 2.228614e-01 2.228614e-01 2.228614e-01 2.228614e-01 2.228614e-01 2.228614e-01 2.228614e-01 2.228614e-01 2.228614e-01 2.228614e-01 2.228614e-01 2.228614e-01 2.228614e-01 2.228614e-01 2.228614e-01 2.228614e-01 2.228614e-01 2.228614e-01 2.228614e-01 2.228614e-01 2.228614e-01 2.228614e-01 2.228614e-01 2.228614e-01 2.228614e-01 2.228614e-01 2.228614e-01 2.228614e-01 2.228614e-01 2.228614e-01 2.228614e-01 2.228614e-01 2.228614e-01 2.228614e-01 2.228614e-01 2.228614e-01 2.228614e-01 2.228614e-01 2.228614e-01 2.228614e-01 2.228614e-01 2.228614e-01 2.228614e-01 2.228614e-01 2.228614e-01 2.228614e-01 2.228614e-01 2.228614e-01 2.228614e-01 2.228614e-01 2.228614e-01 2.228614e-01 2.228614e-01 2.228614e-01 2.228614e-01 2.228614e-01 2.228614e-01 2.228614e-01 2.228614e-01 2.228614e-01 2.228614e-01 2.228614e-01 2.228614e-01 2.228614e-01 2.228614e-01 2.228614e-01 2.228614e-01 2.228614e-01 2.228614e-01 2.228614e-01 2.228614e-01 2.228614e-01 2.228614e-01 2.228614e-01 2.228614e-01 2.228614e-01 2.228614e-01 2.228614e-01 2.228614e-01 2.228614e-01 2.228614e-01 2.228614e-01 2.228614e-01 2.228614e-01 2.228614e-01 2.228614e-01 2.228614e-01 2.228614e-01 2.228614e-01 2.228614e-01 2.228614e-01 2.228614e-01 2.228614e-01 2.228614e-01 2.228614e-01 2.228614e-01 2.228614e-01 2.228614e-01 2.228614e-01 2.228614e-01 2.228614e-01 2.228614e-01 2.228614e-01 2.228614e-01 2.228614e-01 2.228614e-01 2.228614e-01 2.228614e-01 2.228614e-01 2.228614e-01 2.228614e-01 2.228614e-01 2.228614e-01 2.228614e-01 2.228614e-01 2.228614e-01 2.228614e-01 2.228614e-01 2.228614e-01 2.228614e-01 2.228614e-01 2.228614e-01 2.228614e-01 2.228614e-01 2.228614e-01 2.228614e-01 2.228614e-01 2.228614e-01 2.228614e-01 2.228614e-01 2.228614e-01 2.228614e-01 2.228614e-01 2.228614e-01 2.228614e-01 2.228614e-01 2.228614e-01 2.228614e-01 2.228614e-01 2.228614e-01 2.228614e-01 2.228614e-01 2.228614e-01 2.228614e-01 2.228614e-01 2.228614e-01 2.228614e-01 2.228614e-01 2.228614e-01 2.228614e-01 2.228614e-01 2.228614e-01 2.228614e-01 2.228614e-01 2.228614e-01 2.228614e-01 2.228614e-01 2.228614e-01 2.228614e-01 2.228614e-01 2.228614e-01 2.228614e-01 2.228614e-01 2.228614e-01 2.228614e-01 2.228614e-01 2.228614e-01 2.228614e-01 2.228614e-01 2.228614e-01 2.228614e-01 2.228614e-01 2.228614e-01 2.228614e-01 2.228614e-01 2.228614e-01 2.228614e-01 2.228614e-01 2.228614e-01 2.228614e-01 2.228614e-01 2.228614e-01 2.228614e-01 2.228614e-01 2.228614e-01 2.228614e-01 2.228614e-01 2.228614e-01 2.228614e-01 2.228614e-01 2.228614e-01 2.228614e-01 2.228614e-01 2.228614e-01 2.228614e-01 2.228614e-01 2.228614e-01 2.228614e-01 2.228614e-01 2.228614e-01 2.228614e-01 2.228614e-01 2.228614e-01 2.228614e-01 2.228614e-01 2.228614e-01 2.228614e-01 2.228614e-01 2.228614e-01 2.228614e-01 2.228614e-01 2.228614e-01 2.228614e-01 2.228614e-01 2.228614e-01 2.228614e-01 2.228614e-01 2.228614e-01 2.228614e-01 2.228614e-01 2.228614e-01 2.228614e-01 2.228614e-01 2.228614e-01 2.228614e-01 2.228614e-01 2.228614e-01 2.228614e-01 2.228614e-01 2.228614e-01 2.228614e-01 2.228614e-01 2.228614e-01 2.228614e-01 2.228614e-01 2.228614e-01 2.228614e-01 2.228614e-01 2.228614e-01 2.228614e-01 2.228614e-01 2.228614e-01 2.228614e-01 2.228614e-01 2.228614e-01 2.228614e-01 2.228614e-01 2.228614e-01 2.228614e-01 2.228614e-01 2.228614e-01 2.228614e-01 2.228614e-01 2.228614e-01 2.228614e-01 2.228614e-01 2.228614e-01 2.228614e-01 2.228614e-01 2.228614e-01 2.228614e-01 2.228614e-01 2.228614e-01 2.228614e-01 2.228614e-01 2.228614e-01 2.228614e-01 2.228614e-01 2.228614e-01 2.228614e-01 2.228614e-01 2.228614e-01 2.228614e-01 2.228614e-01 2.228614e-01 2.228614e-01 2.228614e-01 2.228614e-01 2.228614e-01 2.228614e-01 2.228614e-01 2.228614e-01 2.228614e-01 2.228614e-01 2.228614e-01 2.228614e-01 2.228614e-01 2.228614e-01 2.228614e-01 2.228614e-01 2.228614e-01 2.228614e-01 2.228614e-01 2.228614e-01 2.228614e-01 2.228614e-01 2.228614e-01 2.228614e-01 2.228614e-01 2.228614e-01 2.228614e-01 2.228614e-01 2.228614e-01 2.228614e-01 2.228614e-01 2.228614e-01 2.228614e-01 2.228614e-01 2.228614e-01 2.228614e-01 2.228614e-01 2.228614e-01 2.228614e-01 2.228614e-01 2.228614e-01 2.228614e-01 2.228614e-01 2.228614e-01 2.228614e-01 2.228614e-01 2.228614e-01 2.228614e-01 2.228614e-01 2.228614e-01 2.228614e-01 2.228614e-01 2.228614e-01 2.228614e-01 2.228614e-01 2.228614e-01 2.228614e-01 2.228614e-01 2.228614e-01 2.228614e-01 2.228614e-01 2.228614e-01 2.228614e-01 2.228614e-01 2.228614e-01 2.228614e-01 2.228614e-01 2.228614e-01 2.228614e-01 2.228614e-01 2.228614e-01 2.228614e-01 2.228614e-01 2.228614e-01 2.228614e-01 2.228614e-01 2.228614e-01 2.228614e-01 2.228614e-01 2.228614e-01 2.228614e-01 2.228614e-01 2.228614e-01 2.228614e-01 2.228614e-01 2.228614e-01 2.228614e-01 2.228614e-01 2.228614e-01 2.228614e-01 2.228614e-01 2.228614e-01 2.228614e-01 2.228614e-01 2.228614e-01 2.228614e-01 2.228614e-01 2.228614e-01 2.228614e-01 2.228614e-01 2.228614e-01 2.228614e-01 2.228614e-01 2.228614e-01 2.228614e-01 2.228614e-01 2.228614e-01 2.228614e-01 2.228614e-01 2.228614e-01 2.228614e-01 2.228614e-01 2.228614e-01 2.228614e-01 2.228614e-01 2.228614e-01 2.228614e-01 2.228614e-01 2.228614e-01 2.228614e-01 2.228614e-01 2.228614e-01 2.228614e-01 2.228614e-01 2.228614e-01 2.228614e-01 2.228614e-01 2.228614e-01 2.228614e-01 2.228614e-01 2.228614e-01 2.228614e-01 2.228614e-01 2.228614e-01 2.228614e-01 2.228614e-01 2.228614e-01 2.228614e-01 2.228614e-01 2.228614e-01 2.228614e-01 2.228614e-01 2.228614e-01 2.228614e-01 2.228614e-01 2.228614e-01 2.228614e-01 2.228614e-01 2.228614e-01 2.228614e-01 2.228614e-01 2.228614e-01 2.228614e-01 2.228614e-01 2.228614e-01 2.228614e-01 2.228614e-01 2.228614e-01 2.228614e-01 2.228614e-01 2.228614e-01 2.228614e-01 2.228614e-01 2.228614e-01 2.228614e-01 2.228614e-01 2.228614e-01 2.228614e-01 2.228614e-01 2.228614e-01 2.228614e-01 2.228614e-01 2.228614e-01 2.228614e-01 2.228614e-01 2.228614e-01 2.228614e-01 2.228614e-01 2.228614e-01 2.228614e-01 2.228614e-01 2.228614e-01 2.228614e-01 2.228614e-01 2.228614e-01 2.228614e-01 2.228614e-01 2.228614e-01 2.228614e-01 2.228614e-01 2.228614e-01 2.228614e-01 2.228614e-01 2.228614e-01 2.228614e-01 2.228614e-01 2.228614e-01 2.228614e-01 2.228614e-01 2.228614e-01 2.228614e-01 2.228614e-01 2.228614e-01 2.228614e-01 2.228614e-01 2.228614e-01 2.228614e-01 2.228614e-01 2.228614e-01 2.228614e-01 2.228614e-01 2.228614e-01 2.228614e-01 2.228614e-01 2.228614e-01 2.228614e-01 2.228614e-01 2.228614e-01 2.228614e-01 2.228614e-01 2.228614e-01 2.228614e-01 2.228614e-01 2.228614e-01 2.228614e-01 2.228614e-01 2.228614e-01 2.228614e-01 2.228614e-01 2.228614e-01 2.228614e-01 2.228614e-01 2.228614e-01 2.228614e-01 2.228614e-01 2.228614e-01 2.228614e-01 2.228614e-01 2.228614e-01 2.228614e-01 2.228614e-01 2.228614e-01 2.228614e-01 2.228614e-01 2.228614e-01 2.228614e-01 2.228614e-01 2.228614e-01 2.228614e-01 2.228614e-01 2.228614e-01 2.228614e-01 2.228614e-01 2.228614e-01 2.228614e-01 2.228614e-01 2.228614e-01 2.228614e-01 2.228614e-01 2.228614e-01 2.228614e-01 2.228614e-01 2.228614e-01 2.228614e-01 2.228614e-01 2.228614e-01 2.228614e-01 2.228614e-01 2.228614e-01 2.228614e-01 2.228614e-01 2.228614e-01 2.228614e-01 2.228614e-01 2.228614e-01 2.228614e-01 2.228614e-01 2.228614e-01 2.228614e-01 2.228614e-01 2.228614e-01 2.228614e-01 2.228614e-01 2.228614e-01 2.228614e-01 2.228614e-01 2.228614e-01 2.228614e-01 2.228614e-01 2.228614e-01 2.228614e-01 2.228614e-01 2.228614e-01 2.228614e-01 2.228614e-01 2.228614e-01 2.228614e-01 2.228614e-01 2.228614e-01 2.228614e-01 2.228614e-01 2.228614e-01 2.228614e-01 2.228614e-01 2.228614e-01 2.228614e-01 2.228614e-01 2.228614e-01 2.228614e-01 2.228614e-01 2.228614e-01 2.228614e-01 2.228614e-01 2.228614e-01 2.228614e-01 2.228614e-01 2.228614e-01 2.228614e-01 2.228614e-01 2.228614e-01 2.228614e-01 2.228614e-01 2.228614e-01 2.228614e-01 2.228614e-01 2.228614e-01 2.228614e-01 2.228614e-01 2.228614e-01 2.228614e-01 2.228614e-01 2.228614e-01 2.228614e-01 2.228614e-01 2.228614e-01 2.228614e-01 2.228614e-01 2.228614e-01 2.228614e-01 2.228614e-01 2.228614e-01 2.228614e-01 2.228614e-01 2.228614e-01 2.228614e-01 2.228614e-01 2.228614e-01 2.228614e-01 2.228614e-01 2.228614e-01 2.228614e-01 2.228614e-01 2.228614e-01 2.228614e-01 2.228614e-01 2.228614e-01 2.228614e-01 2.228614e-01 2.228614e-01 2.228614e-01 2.228614e-01 2.228614e-01 2.228614e-01 2.228614e-01 2.228614e-01 2.228614e-01 2.228614e-01 2.228614e-01 2.228614e-01 2.228614e-01 2.228614e-01 2.228614e-01 2.228614e-01 2.228614e-01 2.228614e-01 2.228614e-01 2.228614e-01 2.228614e-01 2.228614e-01 2.228614e-01 2.228614e-01 2.228614e-01 2.228614e-01 2.228614e-01 2.228614e-01 2.228614e-01 2.228614e-01 2.228614e-01 2.228614e-01 2.228614e-01 2.228614e-01 2.228614e-01 2.228614e-01 2.228614e-01 2.228614e-01 2.228614e-01 2.228614e-01 2.228614e-01 2.228614e-01 2.228614e-01 2.228614e-01 2.228614e-01 2.228614e-01 2.228614e-01 2.228614e-01 2.228614e-01 2.228614e-01 2.228614e-01 2.228614e-01 2.228614e-01 2.228614e-01 2.228614e-01 2.228614e-01 2.228614e-01 2.228614e-01 2.228614e-01 2.228614e-01 2.228614e-01 2.228614e-01 2.228614e-01 2.228614e-01 2.228614e-01 2.228614e-01 2.228614e-01 2.228614e-01 2.228614e-01 2.228614e-01 2.228614e-01 2.228614e-01 2.228614e-01 2.228614e-01 2.228614e-01 2.228614e-01 2.228614e-01 2.228614e-01 2.228614e-01 2.228614e-01 2.228614e-01 2.228614e-01 2.228614e-01 2.228614e-01 2.228614e-01 2.228614e-01 2.228614e-01 2.228614e-01 2.228614e-01 2.228614e-01 2.228614e-01 2.228614e-01 2.228614e-01 2.228614e-01 2.228614e-01 2.228614e-01 2.228614e-01 2.228614e-01 2.228614e-01 2.228614e-01 2.228614e-01 2.228614e-01 2.228614e-01 2.228614e-01 2.228614e-01 2.228614e-01 2.228614e-01 2.228614e-01 2.228614e-01 2.228614e-01 2.228614e-01 2.228614e-01 2.228614e-01 2.228614e-01 2.228614e-01 2.228614e-01 2.228614e-01 2.228614e-01 2.228614e-01 2.228614e-01 2.228614e-01 2.228614e-01 2.228614e-01 2.228614e-01 2.228614e-01 2.228614e-01 2.228614e-01 2.228614e-01 2.228614e-01 2.228614e-01 2.228614e-01 2.228614e-01 2.228614e-01 2.228614e-01 2.228614e-01 2.228614e-01 2.228614e-01 2.228614e-01 2.228614e-01 2.228614e-01 2.228614e-01 2.228614e-01 2.228614e-01 2.228614e-01 2.228614e-01 2.228614e-01 2.228614e-01 2.228614e-01 2.228614e-01 2.228614e-01 2.228614e-01 2.228614e-01 2.228614e-01 2.228614e-01 2.228614e-01 2.228614e-01 2.228614e-01 2.228614e-01 2.228614e-01 2.228614e-01 2.228614e-01 2.228614e-01 2.228614e-01 2.228614e-01 2.228614e-01 2.228614e-01 2.228614e-01 2.228614e-01 2.228614e-01 2.228614e-01 2.228614e-01 2.228614e-01 2.228614e-01 2.228614e-01 2.228614e-01 2.228614e-01 2.228614e-01 2.228614e-01 2.228614e-01 2.228614e-01 2.228614e-01 2.228614e-01 2.228614e-01 2.228614e-01 2.228614e-01 2.228614e-01 2.228614e-01 2.228614e-01 2.228614e-01 2.228614e-01 2.228614e-01 2.228614e-01 2.228614e-01 2.228614e-01 2.228614e-01 2.228614e-01 2.228614e-01 2.228614e-01 2.228614e-01 2.228614e-01 2.228614e-01 2.228614e-01 2.228614e-01 2.228614e-01 2.228614e-01 2.228614e-01 2.228614e-01 2.228614e-01 2.228614e-01 2.228614e-01 2.228614e-01 2.228614e-01 2.228614e-01 2.228614e-01 2.228614e-01 2.228614e-01 2.228614e-01 2.228614e-01 2.228614e-01 2.228614e-01 2.228614e-01 2.228614e-01 2.228614e-01 2.228614e-01 2.228614e-01 2.228614e-01 2.228614e-01 2.228614e-01 2.228614e-01 2.228614e-01 2.228614e-01 2.228614e-01 2.228614e-01 2.228614e-01 2.228614e-01 2.228614e-01 2.228614e-01 2.228614e-01 2.228614e-01 2.228614e-01 2.228614e-01 2.228614e-01 2.228614e-01 2.228614e-01 2.228614e-01 2.228614e-01 2.228614e-01 2.228614e-01 2.228614e-01 2.228614e-01 2.228614e-01 2.228614e-01 2.228614e-01 2.228614e-01 2.228614e-01 2.228614e-01 2.228614e-01 2.228614e-01 2.228614e-01 2.228614e-01 2.228614e-01 2.228614e-01 2.228614e-01 2.228614e-01 2.228614e-01 2.228614e-01 2.228614e-01 2.228614e-01 2.228614e-01 2.228614e-01 2.228614e-01 2.228614e-01 2.228614e-01 2.228614e-01 2.228614e-01 2.228614e-01 2.228614e-01 2.228614e-01 2.228614e-01 2.228614e-01 2.228614e-01 2.228614e-01 2.228614e-01 2.228614e-01 2.228614e-01 2.228614e-01 2.228614e-01 2.228614e-01 2.228614e-01 2.228614e-01 2.228614e-01 2.228614e-01 2.228614e-01 2.228614e-01 2.228614e-01 2.228614e-01 2.228614e-01 2.228614e-01 2.228614e-01 2.228614e-01 2.228614e-01 2.228614e-01 2.228614e-01 2.228614e-01 2.228614e-01 2.228614e-01 2.228614e-01 2.228614e-01 2.228614e-01 2.228614e-01 2.228614e-01 2.228614e-01 2.228614e-01 2.228614e-01 2.228614e-01 2.228614e-01 2.228614e-01 2.228614e-01 2.228614e-01 2.228614e-01 2.228614e-01 2.228614e-01 2.228614e-01 2.228614e-01 2.228614e-01 2.228614e-01 2.228614e-01 2.228614e-01 2.228614e-01 2.228614e-01 2.228614e-01 2.228614e-01 2.228614e-01 2.228614e-01 2.228614e-01 2.228614e-01 2.228614e-01 2.228614e-01 2.228614e-01 2.228614e-01 2.228614e-01 2.228614e-01 2.228614e-01 2.228614e-01 2.228614e-01 2.228614e-01 2.228614e-01 2.228614e-01 2.228614e-01 2.228614e-01 2.228614e-01 2.228614e-01 2.228614e-01 2.228614e-01 2.228614e-01 2.228614e-01 2.228614e-01 2.228614e-01 2.228614e-01 2.228614e-01 2.228614e-01 2.228614e-01 2.228614e-01 2.228614e-01 2.228614e-01 2.228614e-01 2.228614e-01 2.228614e-01 2.228614e-01 2.228614e-01 2.228614e-01 2.228614e-01 2.228614e-01 2.228614e-01 2.228614e-01 2.228614e-01 2.228614e-01 2.228614e-01 2.228614e-01 2.228614e-01 2.228614e-01 2.228614e-01 2.228614e-01 2.228614e-01 2.228614e-01 2.228614e-01 2.228614e-01 2.228614e-01 2.228614e-01 2.228614e-01 2.228614e-01 2.228614e-01 2.228614e-01 2.228614e-01 2.228614e-01 2.228614e-01 2.228614e-01 2.228614e-01 2.228614e-01 2.228614e-01 2.228614e-01 2.228614e-01 2.228614e-01 2.228614e-01 2.228614e-01 2.228614e-01 2.228614e-01 2.228614e-01 2.228614e-01 2.228614e-01 2.228614e-01 2.228614e-01 2.228614e-01 2.228614e-01 2.228614e-01 2.228614e-01 2.228614e-01 2.228614e-01 2.228614e-01 2.228614e-01 2.228614e-01 2.228614e-01 2.228614e-01 2.228614e-01 2.228614e-01 2.228614e-01 2.228614e-01 2.228614e-01 2.228614e-01 2.228614e-01 2.228614e-01 2.228614e-01 2.228614e-01 2.228614e-01 2.228614e-01 2.228614e-01 2.228614e-01 2.228614e-01 2.228614e-01 2.228614e-01 2.228614e-01 2.228614e-01 2.228614e-01 2.228614e-01 2.228614e-01 2.228614e-01 2.228614e-01 2.228614e-01 2.228614e-01 2.228614e-01 2.228614e-01 2.228614e-01 2.228614e-01 2.228614e-01 2.228614e-01 2.228614e-01 2.228614e-01 2.228614e-01 2.228614e-01 2.228614e-01 2.228614e-01 2.228614e-01 2.228614e-01 2.228614e-01 2.228614e-01 2.228614e-01 2.228614e-01 2.228614e-01 2.228614e-01 2.228614e-01 2.228614e-01 2.228614e-01 2.228614e-01 2.228614e-01 2.228614e-01 2.228614e-01 2.228614e-01 2.228614e-01 2.228614e-01 2.228614e-01 2.228614e-01 2.228614e-01 2.228614e-01 2.228614e-01 2.228614e-01 2.228614e-01 2.228614e-01 2.228614e-01 2.228614e-01 2.228614e-01 2.228614e-01 2.228614e-01 2.228614e-01 2.228614e-01 2.228614e-01 2.228614e-01 2.228614e-01 2.228614e-01 2.228614e-01 2.228614e-01 2.228614e-01 2.228614e-01 2.228614e-01 2.228614e-01 2.228614e-01 2.228614e-01 2.228614e-01 2.228614e-01 2.228614e-01 2.228614e-01 2.228614e-01 2.228614e-01 2.228614e-01 2.228614e-01 2.228614e-01 2.228614e-01 2.228614e-01 2.228614e-01 2.228614e-01 2.228614e-01 2.228614e-01 2.228614e-01 2.228614e-01 2.228614e-01 2.228614e-01 2.228614e-01 2.228614e-01 2.228614e-01 2.228614e-01 2.228614e-01 2.228614e-01 2.228614e-01 2.228614e-01 2.228614e-01 2.228614e-01 2.228614e-01 2.228614e-01 2.228614e-01 2.228614e-01 2.228614e-01 2.228614e-01 2.228614e-01 2.228614e-01 2.228614e-01 2.228614e-01 2.228614e-01 2.228614e-01 2.228614e-01 2.228614e-01 2.228614e-01 2.228614e-01 2.228614e-01 2.228614e-01 2.228614e-01 2.228614e-01 2.228614e-01 2.228614e-01 2.228614e-01 2.228614e-01 2.228614e-01 2.228614e-01 2.228614e-01 2.228614e-01 2.228614e-01 2.228614e-01 2.228614e-01 2.228614e-01 2.228614e-01 2.228614e-01 2.228614e-01 2.228614e-01 2.228614e-01 2.228614e-01 2.228614e-01 2.228614e-01 2.228614e-01 2.228614e-01 2.228614e-01 2.228614e-01 2.228614e-01 2.228614e-01 2.228614e-01 2.228614e-01 2.228614e-01 2.228614e-01 2.228614e-01 2.228614e-01 2.228614e-01 2.228614e-01 2.228614e-01 2.228614e-01 2.228614e-01 2.228614e-01 2.228614e-01 2.228614e-01 2.228614e-01 2.228614e-01 2.228614e-01 2.228614e-01 2.228614e-01 2.228614e-01 2.228614e-01 2.228614e-01 2.228614e-01 2.228614e-01 2.228614e-01 2.228614e-01 2.228614e-01 2.228614e-01 2.228614e-01 2.228614e-01 2.228614e-01 2.228614e-01 2.228614e-01 2.228614e-01 2.228614e-01 2.228614e-01 2.228614e-01 2.228614e-01 2.228614e-01 2.228614e-01 2.228614e-01 2.228614e-01 2.228614e-01 2.228614e-01 2.228614e-01 2.228614e-01 2.228614e-01 2.228614e-01 2.228614e-01 2.228614e-01 2.228614e-01 2.228614e-01 2.228614e-01 2.228614e-01 2.228614e-01 2.228614e-01 2.228614e-01 2.228614e-01 2.228614e-01 2.228614e-01 2.228614e-01 2.228614e-01 2.228614e-01 2.228614e-01 2.228614e-01 2.228614e-01 2.228614e-01 2.228614e-01 2.228614e-01 2.228614e-01 2.228614e-01 2.228614e-01 2.228614e-01 2.228614e-01 2.228614e-01 2.228614e-01 2.228614e-01 2.228614e-01 2.228614e-01 2.228614e-01 2.228614e-01 2.228614e-01 2.228614e-01 2.228614e-01 2.228614e-01 2.228614e-01 2.228614e-01 2.228614e-01 2.228614e-01 2.228614e-01 2.228614e-01 2.228614e-01 2.228614e-01 2.228614e-01 2.228614e-01 2.228614e-01 2.228614e-01 2.228614e-01 2.228614e-01 2.228614e-01 2.228614e-01 2.228614e-01 2.228614e-01 2.228614e-01 2.228614e-01 2.228614e-01 2.228614e-01 2.228614e-01 2.228614e-01 2.228614e-01 2.228614e-01 2.228614e-01 2.228614e-01 2.228614e-01 2.228614e-01 2.228614e-01 2.228614e-01 2.228614e-01 2.228614e-01 2.228614e-01 2.228614e-01 2.228614e-01 2.228614e-01 2.228614e-01 2.228614e-01 2.228614e-01 2.228614e-01 2.228614e-01 2.228614e-01 2.228614e-01 2.228614e-01 2.228614e-01 2.228614e-01 2.228614e-01 2.228614e-01 2.228614e-01 2.228614e-01 2.228614e-01 2.228614e-01 2.228614e-01 2.228614e-01 2.228614e-01 2.228614e-01 2.228614e-01 2.228614e-01 2.228614e-01 2.228614e-01 2.228614e-01 2.228614e-01 2.228614e-01 2.228614e-01 2.228614e-01 2.228614e-01 2.228614e-01 2.228614e-01 2.228614e-01 2.228614e-01 2.228614e-01 2.228614e-01 2.228614e-01 2.228614e-01 2.228614e-01 2.228614e-01 2.228614e-01 2.228614e-01 2.228614e-01 2.228614e-01 2.228614e-01 2.228614e-01 2.228614e-01 2.228614e-01 2.228614e-01 2.228614e-01 2.228614e-01 2.228614e-01 2.228614e-01 2.228614e-01 2.228614e-01 2.228614e-01 2.228614e-01 2.228614e-01 2.228614e-01 2.228614e-01 2.228614e-01 2.228614e-01 2.228614e-01 2.228614e-01 2.228614e-01 2.228614e-01 2.228614e-01 2.228614e-01 2.228614e-01 2.228614e-01 2.228614e-01 2.228614e-01 2.228614e-01 2.228614e-01 2.228614e-01 2.228614e-01 2.228614e-01 2.228614e-01 2.228614e-01 2.228614e-01 2.228614e-01 2.228614e-01 2.228614e-01 2.228614e-01 2.228614e-01 2.228614e-01 2.228614e-01 2.228614e-01 2.228614e-01 2.228614e-01 2.228614e-01 2.228614e-01 2.228614e-01 2.228614e-01 2.228614e-01 2.228614e-01 2.228614e-01 2.228614e-01 2.228614e-01 2.228614e-01 2.228614e-01 2.228614e-01 2.228614e-01 2.228614e-01 2.228614e-01 2.228614e-01 2.228614e-01 2.228614e-01 2.228614e-01 2.228614e-01 2.228614e-01 2.228614e-01 2.228614e-01 2.228614e-01 2.228614e-01 2.228614e-01 2.228614e-01 2.228614e-01 2.228614e-01 2.228614e-01 2.228614e-01 2.228614e-01 2.228614e-01 2.228614e-01 2.228614e-01 2.228614e-01 2.228614e-01 2.228614e-01 2.228614e-01 2.228614e-01 2.228614e-01 2.228614e-01 2.228614e-01 2.228614e-01 2.228614e-01 2.228614e-01 2.228614e-01 2.228614e-01 2.228614e-01 2.228614e-01 2.228614e-01 2.228614e-01 2.228614e-01 2.228614e-01 2.228614e-01 2.228614e-01 2.228614e-01 2.228614e-01 2.228614e-01 2.228614e-01 2.228614e-01 2.228614e-01 2.228614e-01 2.228614e-01 2.228614e-01 2.228614e-01 2.228614e-01 2.228614e-01 2.228614e-01 2.228614e-01 2.228614e-01 2.228614e-01 2.228614e-01 2.228614e-01 2.228614e-01 2.228614e-01 2.228614e-01 2.228614e-01 2.228614e-01 2.228614e-01 2.228614e-01 2.228614e-01 2.228614e-01 2.228614e-01 2.228614e-01 2.228614e-01 2.228614e-01 2.228614e-01 2.228614e-01 2.228614e-01 2.228614e-01 2.228614e-01 2.228614e-01 2.228614e-01 2.228614e-01 2.228614e-01 2.228614e-01 2.228614e-01 2.228614e-01 2.228614e-01 2.228614e-01 2.228614e-01 2.228614e-01 2.228614e-01 2.228614e-01 2.228614e-01 2.228614e-01 2.228614e-01 2.228614e-01 2.228614e-01 2.228614e-01 2.228614e-01 2.228614e-01 2.228614e-01 2.228614e-01 2.228614e-01 2.228614e-01 2.228614e-01 2.228614e-01 2.228614e-01 2.228614e-01 2.228614e-01 2.228614e-01 2.228614e-01 2.228614e-01 2.228614e-01 2.228614e-01 2.228614e-01 2.228614e-01 2.228614e-01 2.228614e-01 2.228614e-01 2.228614e-01 2.228614e-01 2.228614e-01 2.228614e-01 2.228614e-01 2.228614e-01 2.228614e-01 2.228614e-01 2.228614e-01 2.228614e-01 2.228614e-01 2.228614e-01 2.228614e-01 2.228614e-01 2.228614e-01 2.228614e-01 2.228614e-01 2.228614e-01 2.228614e-01 2.228614e-01 2.228614e-01 2.228614e-01 2.228614e-01 2.228614e-01 2.228614e-01 2.228614e-01 2.228614e-01 2.228614e-01 2.228614e-01 2.228614e-01 2.228614e-01 2.228614e-01 2.228614e-01 2.228614e-01 2.228614e-01 2.228614e-01 2.228614e-01 2.228614e-01 2.228614e-01 2.228614e-01 2.228614e-01 2.228614e-01 2.228614e-01 2.228614e-01 2.228614e-01 2.228614e-01 2.228614e-01 2.228614e-01 2.228614e-01 2.228614e-01 2.228614e-01 2.228614e-01 2.228614e-01 2.228614e-01 2.228614e-01 2.228614e-01 2.228614e-01 2.228614e-01 2.228614e-01 2.228614e-01 2.228614e-01 2.228614e-01 2.228614e-01 2.228614e-01 2.228614e-01 2.228614e-01 2.228614e-01 2.228614e-01 2.228614e-01 2.228614e-01 2.228614e-01 2.228614e-01 2.228614e-01 2.228614e-01 2.228614e-01 2.228614e-01 2.228614e-01 2.228614e-01 2.228614e-01 2.228614e-01 2.228614e-01 2.228614e-01 2.228614e-01 2.228614e-01 2.228614e-01 2.228614e-01 2.228614e-01 2.228614e-01 2.228614e-01 2.228614e-01 2.228614e-01 2.228614e-01 2.228614e-01 2.228614e-01 2.228614e-01 2.228614e-01 2.228614e-01 2.228614e-01 2.228614e-01 2.228614e-01 2.228614e-01 2.228614e-01 2.228614e-01 2.228614e-01 2.228614e-01 2.228614e-01 2.228614e-01 2.228614e-01 2.228614e-01 2.228614e-01 2.228614e-01 2.228614e-01 2.228614e-01 2.228614e-01 2.228614e-01 2.228614e-01 2.228614e-01 2.228614e-01 2.228614e-01 2.228614e-01 2.228614e-01 2.228614e-01 2.228614e-01 2.228614e-01 2.228614e-01 2.228614e-01 2.228614e-01 2.228614e-01 2.228614e-01 2.228614e-01 2.228614e-01 2.228614e-01 2.228614e-01 2.228614e-01 2.228614e-01 2.228614e-01 2.228614e-01 2.228614e-01 2.228614e-01 2.228614e-01 2.228614e-01 2.228614e-01 2.228614e-01 2.228614e-01 2.228614e-01 2.228614e-01 2.228614e-01 2.228614e-01 2.228614e-01 2.228614e-01 2.228614e-01 2.228614e-01 2.228614e-01 2.228614e-01 2.228614e-01 2.228614e-01 2.228614e-01 2.228614e-01 2.228614e-01 2.228614e-01 2.228614e-01 2.228614e-01 2.228614e-01 2.228614e-01 2.228614e-01 2.228614e-01 2.228614e-01 2.228614e-01 2.228614e-01 2.228614e-01 2.228614e-01 2.228614e-01 2.228614e-01 2.228614e-01 2.228614e-01 2.228614e-01 2.228614e-01 2.228614e-01 2.228614e-01 2.228614e-01 2.228614e-01 2.228614e-01 2.228614e-01 2.228614e-01 2.228614e-01 2.228614e-01 2.228614e-01 2.228614e-01 2.228614e-01 2.228614e-01 2.228614e-01 2.228614e-01 2.228614e-01 2.228614e-01 2.228614e-01 2.228614e-01 2.228614e-01 2.228614e-01 2.228614e-01 2.228614e-01 2.228614e-01 2.228614e-01 2.228614e-01 2.228614e-01 2.228614e-01 2.228614e-01 2.228614e-01 2.228614e-01 2.228614e-01 2.228614e-01 2.228614e-01 2.228614e-01 2.228614e-01 2.228614e-01 2.228614e-01 2.228614e-01 2.228614e-01 2.228614e-01 2.228614e-01 2.228614e-01 2.228614e-01 2.228614e-01 2.228614e-01 2.228614e-01 2.228614e-01 2.228614e-01 2.228614e-01 2.228614e-01 2.228614e-01 2.228614e-01 2.228614e-01 2.228614e-01 2.228614e-01 2.228614e-01 2.228614e-01 2.228614e-01 2.228614e-01 2.228614e-01 2.228614e-01 2.228614e-01 2.228614e-01 2.228614e-01 2.228614e-01 2.228614e-01 2.228614e-01 2.228614e-01 2.228614e-01 2.228614e-01 2.228614e-01 2.228614e-01 2.228614e-01 2.228614e-01 2.228614e-01 2.228614e-01 2.228614e-01 2.228614e-01 2.228614e-01 2.228614e-01 2.228614e-01 2.228614e-01 2.228614e-01 2.228614e-01 2.228614e-01 2.228614e-01 2.228614e-01 2.228614e-01 2.228614e-01 2.228614e-01 2.228614e-01 2.228614e-01 2.228614e-01 2.228614e-01 2.228614e-01 2.228614e-01 2.228614e-01 2.228614e-01 2.228614e-01 2.228614e-01 2.228614e-01 2.228614e-01 2.228614e-01 2.228614e-01 2.228614e-01 2.228614e-01 2.228614e-01 2.228614e-01 2.228614e-01 2.228614e-01 2.228614e-01 2.228614e-01 2.228614e-01 2.228614e-01 2.228614e-01 2.228614e-01 2.228614e-01 2.228614e-01 2.228614e-01 2.228614e-01 2.228614e-01 2.228614e-01 2.228614e-01 2.228614e-01 2.228614e-01 2.228614e-01 2.228614e-01 2.228614e-01 2.228614e-01 2.228614e-01 2.228614e-01 2.228614e-01 2.228614e-01 2.228614e-01 2.228614e-01 2.228614e-01 2.228614e-01 2.228614e-01 2.228614e-01 2.228614e-01 2.228614e-01 2.228614e-01 2.228614e-01 2.228614e-01 2.228614e-01 2.228614e-01 2.228614e-01 2.228614e-01 2.228614e-01 2.228614e-01 2.228614e-01 2.228614e-01 2.228614e-01 2.228614e-01 2.228614e-01 2.228614e-01 2.228614e-01 2.228614e-01 2.228614e-01 2.228614e-01 2.228614e-01 2.228614e-01 2.228614e-01 2.228614e-01 2.228614e-01 2.228614e-01 
1.350841e+05 4.910497e-01 3.877907e-01 3.525937e-01 2.967045e-01 2.620542e-01 2.620542e-01 2.593023e-01 2.593023e-01 2.534436e-01 2.534436e-01 2.534436e-01 2.534436e-01 2.534436e-01 2.534436e-01 2.511662e-01 2.481422e-01 2.468406e-01 2.423116e-01 2.389879e-01 2.243638e-01 2.243638e-01 2.237782e-01 2.233667e-01 2.233667e-01 2.233667e-01 1.740324e-01 8.450673e-02 6.511830e-02 6.511830e-02 5.981505e-02 4.576477e-02 3.997675e-02 3.707755e-02 3.426755e-02 2.208052e-02 1.555830e-02 1.555830e-02 1.555830e-02 1.536529e-02 1.324366e-02 1.200846e-02 1.200846e-02 1.106099e-02 1.106099e-02 1.106099e-02 1.062028e-02 9.888418e-03 8.054806e-03 8.020159e-03 8.020159e-03 6.304552e-03 5.934294e-03 5.390713e-03 5.390713e-03 5.390713e-03 5.390713e-03 5.390713e-03 5.390713e-03 5.390713e-03 5.164449e-03 5.164449e-03 5.164449e-03 5.135182e-03 4.721387e-03 4.721387e-03 4.643048e-03 4.643048e-03 4.543849e-03 4.543849e-03 4.499195e-03 4.423990e-03 4.366369e-03 4.325679e-03 4.325679e-03 4.310266e-03 4.310266e-03 4.310266e-03 4.310266e-03 4.310266e-03 4.305544e-03 4.305544e-03 4.305544e-03 4.305544e-03 4.305370e-03 4.305370e-03 4.305370e-03 4.305370e-03 4.305370e-03 4.305304e-03 4.305304e-03 4.305169e-03 4.305094e-03 4.305094e-03 4.305029e-03 4.305029e-03 4.301662e-03 4.301662e-03 4.299416e-03 4.298592e-03 4.298592e-03 4.298592e-03 4.285557e-03 4.285557e-03 4.285557e-03 4.285557e-03 4.285557e-03 4.285557e-03 4.285557e-03 4.269541e-03 4.269541e-03 4.262537e-03 4.262537e-03 4.262537e-03 4.222774e-03 4.204697e-03 4.204697e-03 4.204697e-03 4.191373e-03 4.191373e-03 4.191373e-03 4.142305e-03 4.142305e-03 4.035432e-03 4.035432e-03 4.035432e-03 3.976452e-03 3.976452e-03 3.976452e-03 3.976452e-03 3.976452e-03 3.976452e-03 3.915744e-03 3.915744e-03 3.899824e-03 3.899824e-03 3.899824e-03 3.899824e-03 3.793872e-03 3.736099e-03 3.736099e-03 3.736099e-03 3.687867e-03 3.687867e-03 3.674112e-03 3.674112e-03 3.673869e-03 3.673758e-03 3.673758e-03 3.673758e-03 3.673758e-03 3.673758e-03 3.673758e-03 3.665692e-03 3.665692e-03 3.664121e-03 3.664121e-03 3.597557e-03 3.597557e-03 3.531582e-03 3.531582e-03 3.531582e-03 3.531582e-03 3.531582e-03 3.526651e-03 3.526651e-03 3.526651e-03 3.526651e-03 3.526651e-03 3.526651e-03 3.526651e-03 3.526651e-03 3.526651e-03 3.526651e-03 3.526651e-03 3.526651e-03 3.526651e-03 3.413966e-03 3.413966e-03 3.296895e-03 3.296895e-03 3.296895e-03 3.296895e-03 3.296895e-03 3.296895e-03 3.296895e-03 3.296895e-03 3.296895e-03 3.296895e-03 3.296895e-03 3.296895e-03 3.289859e-03 3.188390e-03 3.188390e-03 3.188390e-03 3.109473e-03 3.109473e-03 3.109473e-03 3.109473e-03 3.109473e-03 3.109473e-03 3.109473e-03 3.109473e-03 3.109473e-03 3.109473e-03 3.106736e-03 3.104414e-03 3.104414e-03 3.104414e-03 3.104414e-03 3.104414e-03 3.104414e-03 3.104414e-03 3.104098e-03 3.104098e-03 3.103583e-03 3.102599e-03 3.102523e-03 2.792863e-03 2.792863e-03 2.792863e-03 2.792863e-03 2.792863e-03 2.792863e-03 2.792863e-03 2.792863e-03 2.792863e-03 2.792863e-03 2.792863e-03 2.792863e-03 2.792863e-03 2.792863e-03 2.792863e-03 2.792863e-03 2.792863e-03 2.792863e-03 2.792863e-03 2.767558e-03 2.767558e-03 2.763513e-03 2.761466e-03 2.761466e-03 2.761466e-03 2.761466e-03 2.761466e-03 2.761466e-03 2.761466e-03 2.761466e-03 2.761466e-03 2.761466e-03 2.761466e-03 2.761466e-03 2.761466e-03 2.761466e-03 2.751006e-03 2.751006e-03 2.751006e-03 2.748485e-03 2.748485e-03 2.748485e-03 2.747135e-03 2.747056e-03 2.739857e-03 2.728077e-03 2.728077e-03 2.728077e-03 2.724248e-03 2.724248e-03 2.723656e-03 2.722429e-03 2.717943e-03 2.717943e-03 2.717943e-03 2.717943e-03 2.717714e-03 2.717527e-03 2.717527e-03 2.717527e-03 2.717527e-03 2.717527e-03 2.717527e-03 2.717522e-03 2.717522e-03 2.717462e-03 2.717462e-03 2.717358e-03 2.717358e-03 2.717348e-03 2.717348e-03 2.717348e-03 2.717334e-03 2.717334e-03 2.717317e-03 2.717317e-03 2.717317e-03 2.716989e-03 2.716950e-03 2.716809e-03 2.715859e-03 2.715859e-03 2.715859e-03 2.714585e-03 2.713048e-03 2.713048e-03 2.713048e-03 2.713048e-03 2.712779e-03 2.712266e-03 2.707644e-03 2.707644e-03 2.707246e-03 2.707246e-03 2.707246e-03 2.683642e-03 2.608884e-03 2.558693e-03 2.558693e-03 2.543067e-03 2.543067e-03 2.535503e-03 2.532383e-03 2.532383e-03 2.532383e-03 2.522896e-03 2.522896e-03 2.509236e-03 2.508504e-03 2.508504e-03 2.508504e-03 2.498464e-03 2.479104e-03 2.479104e-03 2.479104e-03 2.479104e-03 2.479104e-03 2.478461e-03 2.477145e-03 2.477145e-03 2.474487e-03 2.474487e-03 2.474487e-03 2.474487e-03 2.466573e-03 2.447660e-03 2.447660e-03 2.447660e-03 2.447660e-03 2.374572e-03 2.371409e-03 2.371409e-03 2.371409e-03 2.371409e-03 2.371409e-03 2.218243e-03 2.218243e-03 2.218243e-03 2.218243e-03 2.218243e-03 2.218243e-03 2.210747e-03 2.210747e-03 2.210747e-03 2.210747e-03 2.203638e-03 2.203638e-03 2.203638e-03 2.203638e-03 2.203638e-03 2.203638e-03 2.194214e-03 2.194214e-03 2.194136e-03 2.194136e-03 2.191778e-03 2.191349e-03 2.191349e-03 2.191349e-03 2.191349e-03 2.191349e-03 2.190520e-03 2.190501e-03 2.189143e-03 2.189143e-03 2.189143e-03 2.189143e-03 2.189143e-03 2.189143e-03 2.189143e-03 2.189143e-03 2.189143e-03 2.188283e-03 2.188283e-03 2.188283e-03 2.188283e-03 2.188283e-03 2.188267e-03 2.188267e-03 2.188023e-03 2.188023e-03 2.187969e-03 2.187836e-03 2.187835e-03 2.187835e-03 2.187835e-03 2.185937e-03 2.185937e-03 2.185937e-03 2.185937e-03 2.180622e-03 2.165514e-03 2.157423e-03 2.157423e-03 2.152710e-03 2.152710e-03 2.151262e-03 2.147171e-03 2.147171e-03 2.125030e-03 2.082038e-03 2.082038e-03 2.081854e-03 2.081854e-03 2.081854e-03 2.081854e-03 2.013865e-03 2.013865e-03 2.013865e-03 2.013865e-03 2.013865e-03 1.985105e-03 1.985105e-03 1.985105e-03 1.985105e-03 1.985105e-03 1.985105e-03 1.985105e-03 1.985105e-03 1.954179e-03 1.954179e-03 1.954179e-03 1.954179e-03 1.954179e-03 1.954179e-03 1.954179e-03 1.954179e-03 1.929988e-03 1.929988e-03 1.929988e-03 1.914268e-03 1.873872e-03 1.873872e-03 1.873872e-03 1.873872e-03 1.873872e-03 1.873872e-03 1.873872e-03 1.873872e-03 1.873872e-03 1.873872e-03 1.873872e-03 1.873872e-03 1.873872e-03 1.873872e-03 1.873872e-03 1.873872e-03 1.873872e-03 1.873872e-03 1.873872e-03 1.873872e-03 1.873872e-03 1.873872e-03 1.873872e-03 1.873872e-03 1.873872e-03 1.873872e-03 1.873872e-03 1.873872e-03 1.873872e-03 1.873872e-03 1.873872e-03 1.809319e-03 1.809319e-03 1.809319e-03 1.809319e-03 1.809319e-03 1.809319e-03 1.787617e-03 1.721470e-03 1.721470e-03 1.721470e-03 1.721470e-03 1.721470e-03 1.709581e-03 1.709581e-03 1.709581e-03 1.709581e-03 1.709581e-03 1.700317e-03 1.700317e-03 1.700317e-03 1.700317e-03 1.692838e-03 1.692838e-03 1.692838e-03 1.692838e-03 1.692838e-03 1.692838e-03 1.692838e-03 1.692838e-03 1.692838e-03 1.678513e-03 1.678513e-03 1.678513e-03 1.678513e-03 1.678513e-03 1.678513e-03 1.678513e-03 1.678513e-03 1.678513e-03 1.678513e-03 1.678513e-03 1.678513e-03 1.678513e-03 1.662198e-03 1.662198e-03 1.662198e-03 1.662198e-03 1.662198e-03 1.662198e-03 1.662198e-03 1.662198e-03 1.652540e-03 1.652540e-03 1.652540e-03 1.649989e-03 1.649989e-03 1.649989e-03 1.649989e-03 1.649989e-03 1.649989e-03 1.649989e-03 1.649989e-03 1.649989e-03 1.649989e-03 1.649989e-03 1.649989e-03 1.649989e-03 1.649989e-03 1.649989e-03 1.649989e-03 1.649989e-03 1.649989e-03 1.649989e-03 1.649989e-03 1.649989e-03 1.649989e-03 1.649989e-03 1.649989e-03 1.647277e-03 1.647277e-03 1.644691e-03 1.644691e-03 1.644691e-03 1.644691e-03 1.644691e-03 1.643057e-03 1.643057e-03 1.643057e-03 1.643057e-03 1.619670e-03 1.619670e-03 1.610857e-03 1.610857e-03 1.610857e-03 1.610857e-03 1.610857e-03 1.610857e-03 1.610857e-03 1.610857e-03 1.610857e-03 1.610857e-03 1.610857e-03 1.610857e-03 1.610857e-03 1.610857e-03 1.610487e-03 1.610487e-03 1.610484e-03 1.610484e-03 1.610484e-03 1.610484e-03 1.610484e-03 1.610484e-03 1.610484e-03 1.610484e-03 1.610484e-03 1.610484e-03 1.610380e-03 1.610380e-03 1.610380e-03 1.610380e-03 1.610380e-03 1.610380e-03 1.610380e-03 1.610380e-03 1.597585e-03 1.597585e-03 1.597585e-03 1.597585e-03 1.597585e-03 1.597585e-03 1.597585e-03 1.597585e-03 1.597585e-03 1.597585e-03 1.593665e-03 1.593665e-03 1.592324e-03 1.590886e-03 1.590886e-03 1.590886e-03 1.586058e-03 1.574212e-03 1.574212e-03 1.574212e-03 1.571293e-03 1.571293e-03 1.571293e-03 1.571293e-03 1.571293e-03 1.571293e-03 1.565363e-03 1.565363e-03 1.565363e-03 1.565363e-03 1.565363e-03 1.565363e-03 1.565363e-03 1.554254e-03 1.544337e-03 1.538825e-03 1.538825e-03 1.529054e-03 1.529054e-03 1.529054e-03 1.529054e-03 1.529054e-03 1.529054e-03 1.529054e-03 1.529054e-03 1.518609e-03 1.518609e-03 1.518609e-03 1.518609e-03 1.507163e-03 1.507163e-03 1.507163e-03 1.507163e-03 1.507163e-03 1.507163e-03 1.507163e-03 1.507163e-03 1.507163e-03 1.507163e-03 1.506495e-03 1.506495e-03 1.506495e-03 1.506495e-03 1.506250e-03 1.506250e-03 1.506250e-03 1.506250e-03 1.506250e-03 1.506250e-03 1.506250e-03 1.506250e-03 1.506250e-03 1.506250e-03 1.506250e-03 1.505914e-03 1.505914e-03 1.505914e-03 1.505914e-03 1.505588e-03 1.505588e-03 1.505386e-03 1.505386e-03 1.505159e-03 1.505159e-03 1.505159e-03 1.504125e-03 1.504125e-03 1.503656e-03 1.503656e-03 1.503529e-03 1.503529e-03 1.503529e-03 1.496391e-03 1.496391e-03 1.496391e-03 1.496391e-03 1.496391e-03 1.496391e-03 1.496391e-03 1.496391e-03 1.496391e-03 1.496391e-03 1.496391e-03 1.495338e-03 1.494854e-03 1.494854e-03 1.494401e-03 1.494401e-03 1.490866e-03 1.482596e-03 1.473957e-03 1.473957e-03 1.473957e-03 1.473957e-03 1.473957e-03 1.473957e-03 1.473957e-03 1.473957e-03 1.473957e-03 1.467501e-03 1.467501e-03 1.467501e-03 1.467501e-03 1.467501e-03 1.467501e-03 1.467501e-03 1.467332e-03 1.467332e-03 1.467332e-03 1.464708e-03 1.464708e-03 1.464708e-03 1.460690e-03 1.460690e-03 1.454440e-03 1.454440e-03 1.454440e-03 1.454440e-03 1.454440e-03 1.454440e-03 1.454440e-03 1.454440e-03 1.454440e-03 1.454440e-03 1.454440e-03 1.454440e-03 1.454440e-03 1.454440e-03 1.452522e-03 1.452170e-03 1.451264e-03 1.451264e-03 1.450597e-03 1.450597e-03 1.450597e-03 1.450597e-03 1.450597e-03 1.449502e-03 1.449502e-03 1.449502e-03 1.449502e-03 1.449502e-03 1.449502e-03 1.449502e-03 1.449502e-03 1.449502e-03 1.449502e-03 1.449502e-03 1.449502e-03 1.449502e-03 1.449502e-03 1.449502e-03 1.449502e-03 1.449502e-03 1.449493e-03 1.449493e-03 1.449384e-03 1.449357e-03 1.449357e-03 1.449355e-03 1.449355e-03 1.449355e-03 1.449355e-03 1.449355e-03 1.449355e-03 1.449355e-03 1.449355e-03 1.449355e-03 1.449342e-03 1.449342e-03 1.449342e-03 1.449342e-03 1.449281e-03 1.449268e-03 1.449268e-03 1.449260e-03 1.449260e-03 1.449260e-03 1.449260e-03 1.449260e-03 1.449249e-03 1.449249e-03 1.449247e-03 1.449247e-03 1.449247e-03 1.449247e-03 1.449247e-03 1.449247e-03 1.449241e-03 1.449240e-03 1.449240e-03 1.449240e-03 1.449240e-03 1.449237e-03 1.449237e-03 1.449237e-03 1.449237e-03 1.449237e-03 1.449236e-03 1.449236e-03 1.449236e-03 1.449236e-03 1.449236e-03 1.449236e-03 1.449236e-03 1.449236e-03 1.449236e-03 1.449235e-03 1.449235e-03 1.449235e-03 1.449235e-03 1.449235e-03 1.449235e-03 1.449235e-03 1.449235e-03 1.449235e-03 1.449234e-03 1.449233e-03 1.449233e-03 1.449230e-03 1.449227e-03 1.449221e-03 1.448157e-03 1.448154e-03 1.448148e-03 1.448129e-03 1.448050e-03 1.448050e-03 1.448050e-03 1.448050e-03 1.448050e-03 1.448008e-03 1.448008e-03 1.448008e-03 1.447991e-03 1.447991e-03 1.447970e-03 1.447969e-03 1.447969e-03 1.446399e-03 1.446399e-03 1.446399e-03 1.446399e-03 1.446369e-03 1.446369e-03 1.446369e-03 1.446369e-03 1.446369e-03 1.446369e-03 1.446369e-03 1.445156e-03 1.445156e-03 1.445156e-03 1.445156e-03 1.444509e-03 1.444509e-03 1.444509e-03 1.444509e-03 1.444509e-03 1.444509e-03 1.444509e-03 1.444509e-03 1.444397e-03 1.443945e-03 1.443945e-03 1.443945e-03 1.443945e-03 1.443945e-03 1.443945e-03 1.443945e-03 1.443789e-03 1.443088e-03 1.442175e-03 1.442175e-03 1.442175e-03 1.442175e-03 1.442175e-03 1.442175e-03 1.442175e-03 1.442101e-03 1.442101e-03 1.442101e-03 1.441887e-03 1.441887e-03 1.441887e-03 1.441887e-03 1.441887e-03 1.441887e-03 1.441665e-03 1.441665e-03 1.441665e-03 1.441665e-03 1.441665e-03 1.441665e-03 1.441665e-03 1.441624e-03 1.441624e-03 1.441203e-03 1.441203e-03 1.441203e-03 1.441203e-03 1.441203e-03 1.441203e-03 1.441203e-03 1.439400e-03 1.439400e-03 1.439400e-03 1.439400e-03 1.439400e-03 1.439400e-03 1.439400e-03 1.439400e-03 1.439400e-03 1.439400e-03 1.439400e-03 1.439400e-03 1.439400e-03 1.439400e-03 1.439400e-03 1.439400e-03 1.439400e-03 1.439400e-03 1.439400e-03 1.439400e-03 1.439400e-03 1.439400e-03 1.439400e-03 1.439400e-03 1.427993e-03 1.427993e-03 1.423967e-03 1.423967e-03 1.423967e-03 1.423967e-03 1.408779e-03 1.371093e-03 1.354621e-03 1.345002e-03 1.345002e-03 1.318370e-03 1.318370e-03 1.318370e-03 1.291859e-03 1.291859e-03 1.281437e-03 1.275209e-03 1.196666e-03 1.196666e-03 1.196666e-03 1.196666e-03 1.196666e-03 1.196666e-03 1.196666e-03 1.196666e-03 1.196666e-03 1.196666e-03 1.190077e-03 1.190077e-03 1.190077e-03 1.190077e-03 1.156258e-03 1.156258e-03 1.155567e-03 1.155567e-03 1.155567e-03 1.155567e-03 1.155567e-03 1.155567e-03 1.155567e-03 1.155567e-03 1.155567e-03 1.154684e-03 1.154684e-03 1.154684e-03 1.154684e-03 1.154684e-03 1.151215e-03 1.151215e-03 1.151215e-03 1.151215e-03 1.151215e-03 1.151215e-03 1.151215e-03 1.151215e-03 1.151215e-03 1.150446e-03 1.142944e-03 1.142014e-03 1.141998e-03 1.141135e-03 1.141135e-03 1.140466e-03 1.140466e-03 1.140008e-03 1.140008e-03 1.139284e-03 1.139284e-03 1.138844e-03 1.138743e-03 1.138743e-03 1.138513e-03 1.138513e-03 1.137950e-03 1.137240e-03 1.137240e-03 1.137193e-03 1.137088e-03 1.137088e-03 1.136979e-03 1.136979e-03 1.136802e-03 1.136796e-03 1.136642e-03 1.136642e-03 1.136642e-03 1.136642e-03 1.136642e-03 1.136544e-03 1.130495e-03 1.128643e-03 1.124024e-03 1.124024e-03 1.124024e-03 1.113741e-03 1.113729e-03 1.113729e-03 1.093068e-03 1.093068e-03 1.093068e-03 1.093068e-03 1.093068e-03 1.093068e-03 1.093068e-03 1.093068e-03 1.093068e-03 1.093068e-03 1.093068e-03 1.093068e-03 1.093068e-03 1.093068e-03 1.093068e-03 1.093068e-03 1.093068e-03 1.093068e-03 1.093068e-03 1.093068e-03 1.093068e-03 1.093068e-03 1.093068e-03 1.092808e-03 1.092753e-03 1.092753e-03 1.092639e-03 1.092639e-03 1.092639e-03 1.092639e-03 1.092639e-03 1.092594e-03 1.092594e-03 1.092460e-03 1.092460e-03 1.092040e-03 1.091997e-03 1.091997e-03 1.091991e-03 1.091991e-03 1.091991e-03 1.091478e-03 1.091478e-03 1.091389e-03 1.091389e-03 1.091290e-03 1.080620e-03 1.080620e-03 1.080620e-03 1.080620e-03 1.078608e-03 1.074515e-03 1.074515e-03 1.070648e-03 1.070648e-03 1.070648e-03 1.070648e-03 1.070648e-03 1.068813e-03 1.068813e-03 1.067382e-03 1.067382e-03 1.067382e-03 1.067382e-03 1.065474e-03 1.062156e-03 1.062156e-03 1.053234e-03 1.053234e-03 1.053234e-03 1.053234e-03 1.053234e-03 1.053234e-03 1.052827e-03 1.051290e-03 1.028584e-03 1.028584e-03 1.028584e-03 1.028584e-03 1.028584e-03 1.028584e-03 1.028584e-03 1.028584e-03 1.028584e-03 1.028584e-03 1.028584e-03 1.028584e-03 1.028584e-03 1.028584e-03 1.028584e-03 1.028584e-03 1.026391e-03 1.025567e-03 1.024424e-03 1.024424e-03 1.024424e-03 1.024424e-03 1.024424e-03 1.024424e-03 1.024424e-03 1.024424e-03 1.024424e-03 1.024424e-03 1.024424e-03 1.024424e-03 1.024424e-03 1.024391e-03 1.024389e-03 1.024389e-03 1.023355e-03 1.023355e-03 1.023159e-03 1.023159e-03 1.023159e-03 1.023159e-03 1.023159e-03 1.023159e-03 1.023159e-03 1.023159e-03 1.023159e-03 1.023159e-03 1.023159e-03 1.023159e-03 1.023159e-03 1.021795e-03 1.021795e-03 1.021795e-03 1.021795e-03 1.021795e-03 1.021795e-03 1.021795e-03 1.019861e-03 1.019861e-03 1.019861e-03 1.019861e-03 1.019861e-03 1.017278e-03 1.017278e-03 1.010418e-03 1.006101e-03 1.006101e-03 1.006101e-03 1.006101e-03 1.006101e-03 1.006101e-03 1.006101e-03 1.006101e-03 1.006101e-03 1.006101e-03 1.006101e-03 1.006101e-03 1.006101e-03 1.006101e-03 1.005963e-03 1.005963e-03 1.005963e-03 1.005963e-03 1.004677e-03 1.004677e-03 1.004677e-03 1.004677e-03 1.004677e-03 1.004677e-03 1.004677e-03 1.004677e-03 1.004677e-03 1.004677e-03 1.004677e-03 1.001584e-03 1.000096e-03 1.000096e-03 1.000096e-03 1.000096e-03 1.000096e-03 1.000096e-03 1.000096e-03 1.000096e-03 1.000096e-03 1.000096e-03 1.000096e-03 1.000096e-03 1.000096e-03 1.000096e-03 1.000096e-03 1.000096e-03 1.000096e-03 1.000096e-03 1.000096e-03 1.000079e-03 1.000079e-03 9.962521e-04 9.962450e-04 9.962450e-04 9.962450e-04 9.962410e-04 9.962410e-04 9.962410e-04 9.962410e-04 9.962410e-04 9.962410e-04 9.962410e-04 9.958515e-04 9.958515e-04 9.958515e-04 9.958515e-04 9.958515e-04 9.958515e-04 9.958515e-04 9.958515e-04 9.958515e-04 9.958515e-04 9.958515e-04 9.958515e-04 9.958515e-04 9.958515e-04 9.958515e-04 9.958515e-04 9.955226e-04 9.955226e-04 9.955226e-04 9.955226e-04 9.955226e-04 9.955226e-04 9.955226e-04 9.955226e-04 9.955226e-04 9.955225e-04 9.938495e-04 9.938495e-04 9.928092e-04 9.928092e-04 9.928092e-04 9.928092e-04 9.928092e-04 9.928092e-04 9.912342e-04 9.912342e-04 9.912342e-04 9.909318e-04 9.909318e-04 9.909318e-04 9.903107e-04 9.903107e-04 9.903107e-04 9.903107e-04 9.897894e-04 9.897894e-04 9.897894e-04 9.897894e-04 9.897894e-04 9.897894e-04 9.897894e-04 9.897894e-04 9.892855e-04 9.892855e-04 9.888031e-04 9.888031e-04 9.888031e-04 9.888031e-04 9.888031e-04 9.888031e-04 9.888031e-04 9.888031e-04 9.888031e-04 9.888031e-04 9.888031e-04 9.881121e-04 9.881121e-04 9.881121e-04 9.881121e-04 9.881121e-04 9.881121e-04 9.881121e-04 9.881121e-04 9.881121e-04 9.881121e-04 9.881121e-04 9.881121e-04 9.881121e-04 9.881121e-04 9.880773e-04 9.880773e-04 9.880622e-04 9.880622e-04 9.880622e-04 9.880622e-04 9.880622e-04 9.880595e-04 9.880595e-04 9.880593e-04 9.880593e-04 9.880593e-04 9.880593e-04 9.880593e-04 9.880141e-04 9.880141e-04 9.880141e-04 9.880141e-04 9.880004e-04 9.880004e-04 9.879607e-04 9.879607e-04 9.879607e-04 9.879607e-04 9.879607e-04 9.879607e-04 9.879607e-04 9.879607e-04 9.879607e-04 9.879607e-04 9.879607e-04 9.879556e-04 9.879428e-04 9.879428e-04 9.879428e-04 9.879355e-04 9.879355e-04 9.879355e-04 9.879313e-04 9.879307e-04 9.879307e-04 9.879273e-04 9.879271e-04 9.879271e-04 9.879271e-04 9.879271e-04 9.879271e-04 9.879262e-04 9.879262e-04 9.879262e-04 9.879253e-04 9.879217e-04 9.874509e-04 9.874509e-04 9.873812e-04 9.873812e-04 9.873812e-04 9.869278e-04 9.868770e-04 9.868770e-04 9.868317e-04 9.867265e-04 9.867265e-04 9.867265e-04 9.867265e-04 9.867229e-04 9.867229e-04 9.867146e-04 9.867146e-04 9.867044e-04 9.866969e-04 9.866969e-04 9.866969e-04 9.864970e-04 9.864970e-04 9.864970e-04 9.864970e-04 9.864970e-04 9.864970e-04 9.864315e-04 9.864315e-04 9.864315e-04 9.864315e-04 9.864315e-04 9.864315e-04 9.864315e-04 9.864315e-04 9.864315e-04 9.864315e-04 9.864315e-04 9.864262e-04 9.864221e-04 9.864221e-04 9.864221e-04 9.864221e-04 9.864221e-04 9.864221e-04 9.864221e-04 9.864221e-04 9.864221e-04 9.864221e-04 9.864221e-04 9.864221e-04 9.864221e-04 9.864221e-04 9.864221e-04 9.864221e-04 9.864221e-04 9.864209e-04 9.864197e-04 9.864197e-04 9.864197e-04 9.864197e-04 9.864197e-04 9.864197e-04 9.864197e-04 9.864188e-04 9.864175e-04 9.864175e-04 9.864175e-04 9.864175e-04 9.864172e-04 9.864172e-04 9.864172e-04 9.864172e-04 9.864163e-04 9.864163e-04 9.864163e-04 9.864163e-04 9.864163e-04 9.864153e-04 9.864149e-04 9.864121e-04 9.864087e-04 9.864076e-04 9.864076e-04 9.864076e-04 9.864010e-04 9.864010e-04 9.863985e-04 9.863985e-04 9.863963e-04 9.863963e-04 9.863930e-04 9.863930e-04 9.863881e-04 9.863864e-04 9.863864e-04 9.863864e-04 9.863823e-04 9.863823e-04 9.863823e-04 9.863823e-04 9.863823e-04 9.863823e-04 9.863713e-04 9.863713e-04 9.863713e-04 9.863713e-04 9.863713e-04 9.863713e-04 9.863713e-04 9.863713e-04 9.863713e-04 9.863713e-04 9.863713e-04 9.863713e-04 9.863674e-04 9.863669e-04 9.863669e-04 9.863669e-04 9.863669e-04 9.863669e-04 9.863669e-04 9.863669e-04 9.863669e-04 9.863669e-04 9.863669e-04 9.863669e-04 9.863669e-04 9.863667e-04 9.863637e-04 9.863637e-04 9.863637e-04 9.863637e-04 9.863637e-04 9.863637e-04 9.863637e-04 9.863637e-04 9.863637e-04 9.863637e-04 9.863637e-04 9.863637e-04 9.863637e-04 9.863611e-04 9.863611e-04 9.863606e-04 9.863579e-04 9.863562e-04 9.863562e-04 9.863562e-04 9.863562e-04 9.863562e-04 9.863562e-04 9.863562e-04 9.862742e-04 9.862592e-04 9.862229e-04 9.862229e-04 9.862099e-04 9.862099e-04 9.862099e-04 9.861889e-04 9.861889e-04 9.861078e-04 9.861078e-04 9.861078e-04 9.860358e-04 9.860358e-04 9.860358e-04 9.860358e-04 9.860358e-04 9.860358e-04 9.860358e-04 9.860358e-04 9.860358e-04 9.860358e-04 9.860358e-04 9.860358e-04 9.860358e-04 9.860358e-04 9.860358e-04 9.860358e-04 9.860358e-04 9.860358e-04 9.860358e-04 9.860358e-04 9.860358e-04 9.860358e-04 9.860358e-04 9.860358e-04 9.860358e-04 9.860358e-04 9.860358e-04 9.860358e-04 9.860358e-04 9.860358e-04 9.860358e-04 9.860358e-04 9.860358e-04 9.860358e-04 9.860358e-04 9.860358e-04 9.860358e-04 9.860357e-04 9.860357e-04 9.860350e-04 9.860350e-04 9.860350e-04 9.860350e-04 9.860350e-04 9.860350e-04 9.860349e-04 9.860349e-04 9.860349e-04 9.860262e-04 9.860262e-04 9.860262e-04 9.860262e-04 9.860262e-04 9.860262e-04 9.860262e-04 9.860262e-04 9.860262e-04 9.860262e-04 9.860262e-04 9.860255e-04 9.860255e-04 9.860255e-04 9.860253e-04 9.860253e-04 9.860253e-04 9.860252e-04 9.860252e-04 9.860252e-04 9.860252e-04 9.860252e-04 9.860251e-04 9.860251e-04 9.860251e-04 9.860251e-04 9.860250e-04 9.860250e-04 9.860250e-04 9.860242e-04 9.860242e-04 9.860242e-04 9.860242e-04 9.860242e-04 9.860242e-04 9.860242e-04 9.860242e-04 9.860242e-04 9.860242e-04 9.860242e-04 9.860242e-04 9.860233e-04 9.860232e-04 9.860232e-04 9.860228e-04 9.860228e-04 9.860228e-04 9.860228e-04 9.860228e-04 9.860228e-04 9.860228e-04 9.860228e-04 9.860228e-04 9.860228e-04 9.860228e-04 9.860228e-04 9.860228e-04 9.860228e-04 9.860222e-04 9.860222e-04 9.860222e-04 9.860222e-04 9.860222e-04 9.860222e-04 9.860222e-04 9.860222e-04 9.860222e-04 9.860222e-04 9.860222e-04 9.860222e-04 9.860222e-04 9.860222e-04 9.860222e-04 9.860222e-04 9.860222e-04 9.860222e-04 9.860222e-04 9.860222e-04 9.860222e-04 9.860222e-04 9.860221e-04 9.860221e-04 9.860221e-04 9.860221e-04 9.860221e-04 9.860221e-04 9.860221e-04 9.860221e-04 9.860221e-04 9.860221e-04 9.860221e-04 9.860221e-04 9.860221e-04 9.860221e-04 9.860221e-04 9.860221e-04 9.860221e-04 9.860221e-04 9.860221e-04 9.860221e-04 9.860221e-04 9.860221e-04 9.860221e-04 9.860221e-04 9.860221e-04 9.860221e-04 9.860221e-04 9.860221e-04 9.860221e-04 9.860221e-04 9.860221e-04 9.860221e-04 9.860221e-04 9.860221e-04 9.860221e-04 9.860220e-04 9.860220e-04 9.860220e-04 9.860220e-04 9.860220e-04 9.860220e-04 9.860220e-04 9.860220e-04 9.860220e-04 9.860220e-04 9.860220e-04 9.860220e-04 9.860220e-04 9.860220e-04 9.860220e-04 9.860220e-04 9.860220e-04 9.860220e-04 9.860220e-04 9.860220e-04 9.860220e-04 9.860220e-04 9.860220e-04 9.860220e-04 9.860220e-04 9.860220e-04 9.860220e-04 9.860220e-04 9.860220e-04 9.860220e-04 9.860220e-04 9.860220e-04 9.860220e-04 9.860220e-04 9.860220e-04 9.860220e-04 9.860220e-04 9.860220e-04 9.860220e-04 9.860220e-04 9.860220e-04 9.860220e-04 9.860220e-04 9.860220e-04 9.860220e-04 9.860220e-04 9.860220e-04 9.860220e-04 9.860220e-04 9.860220e-04 9.860220e-04 9.860220e-04 9.860220e-04 9.860220e-04 9.860220e-04 9.860220e-04 9.860220e-04 9.860220e-04 9.860220e-04 9.860220e-04 9.860220e-04 9.860220e-04 9.860220e-04 9.860220e-04 9.860220e-04 9.860220e-04 9.860220e-04 9.860220e-04 9.860220e-04 9.860220e-04 9.860220e-04 9.860220e-04 9.860220e-04 9.860220e-04 9.860220e-04 9.860220e-04 9.860220e-04 9.860220e-04 9.860220e-04 9.860220e-04 9.860220e-04 9.860220e-04 9.860220e-04 9.860220e-04 9.860220e-04 9.860220e-04 9.860220e-04 9.860220e-04 9.860220e-04 9.860220e-04 9.860220e-04 9.860220e-04 9.860220e-04 9.860220e-04 9.860220e-04 9.860220e-04 9.860220e-04 9.860220e-04 9.860220e-04 9.860220e-04 9.860220e-04 9.860220e-04 9.860220e-04 9.860220e-04 9.860220e-04 9.860220e-04 9.860220e-04 9.860220e-04 9.860220e-04 9.860220e-04 9.860220e-04 9.860220e-04 9.860220e-04 9.860220e-04 9.860220e-04 9.860220e-04 9.860220e-04 9.860220e-04 9.860220e-04 9.860220e-04 9.860220e-04 9.860220e-04 9.860220e-04 9.860220e-04 9.860220e-04 9.860220e-04 9.860220e-04 9.860220e-04 9.860220e-04 9.860220e-04 9.860220e-04 9.860220e-04 9.860220e-04 9.860220e-04 9.860219e-04 9.860219e-04 9.860219e-04 9.860219e-04 9.860219e-04 9.860219e-04 9.860219e-04 9.860219e-04 9.860219e-04 9.860219e-04 9.860219e-04 9.860219e-04 9.860219e-04 9.860219e-04 9.860219e-04 9.860219e-04 9.860219e-04 9.860219e-04 9.860219e-04 9.860219e-04 9.860219e-04 9.860219e-04 9.860219e-04 9.860219e-04 9.860219e-04 9.860219e-04 9.860219e-04 9.860219e-04 9.860219e-04 9.860219e-04 9.860219e-04 9.860219e-04 9.860219e-04 9.860219e-04 9.860219e-04 9.860219e-04 9.860219e-04 9.860219e-04 9.860219e-04 9.860219e-04 9.860219e-04 9.860219e-04 9.860219e-04 9.860219e-04 9.860219e-04 9.860219e-04 9.860219e-04 9.860219e-04 9.860219e-04 9.860219e-04 9.860219e-04 9.860219e-04 9.860219e-04 9.860219e-04 9.860219e-04 9.860219e-04 9.860219e-04 9.860219e-04 9.860219e-04 9.860219e-04 9.860219e-04 9.860219e-04 9.860219e-04 9.860219e-04 9.860219e-04 9.860219e-04 9.860219e-04 9.860219e-04 9.860219e-04 9.860219e-04 9.860219e-04 9.860219e-04 9.860219e-04 9.860219e-04 9.860219e-04 9.860219e-04 9.860219e-04 9.860219e-04 9.860219e-04 9.860219e-04 9.860219e-04 9.860219e-04 9.860219e-04 9.860219e-04 9.860219e-04 9.860219e-04 9.860219e-04 9.860219e-04 9.860219e-04 9.860219e-04 9.860219e-04 9.860219e-04 9.860219e-04 9.860219e-04 9.860219e-04 9.860219e-04 9.860219e-04 9.860219e-04 9.860219e-04 9.860219e-04 9.860219e-04 9.860219e-04 9.860219e-04 9.860219e-04 9.860219e-04 9.860219e-04 9.860219e-04 9.860219e-04 9.860219e-04 9.860219e-04 9.860219e-04 9.860219e-04 9.860219e-04 9.860219e-04 9.860219e-04 9.860219e-04 9.860219e-04 9.860219e-04 9.860219e-04 9.860219e-04 9.860219e-04 9.860219e-04 9.860219e-04 9.860219e-04 9.860219e-04 9.860219e-04 9.860219e-04 9.860219e-04 9.860219e-04 9.860219e-04 9.860219e-04 9.860219e-04 9.860219e-04 9.860219e-04 9.860219e-04 9.860219e-04 9.860219e-04 9.860219e-04 9.860219e-04 9.860219e-04 9.860219e-04 9.860219e-04 9.860219e-04 9.860219e-04 9.860219e-04 9.860219e-04 9.860219e-04 9.860219e-04 9.860219e-04 9.860219e-04 9.860219e-04 9.860219e-04 9.860219e-04 9.860219e-04 9.860219e-04 
2.511219e+05 6.858833e+04 3.077117e+04 2.005086e+04 6.785438e+03 3.285670e-01 3.067375e-01 3.067375e-01 2.984407e-01 2.871604e-01 2.597610e-01 2.597610e-01 2.597610e-01 2.567247e-01 2.567247e-01 2.473979e-01 2.473979e-01 2.473979e-01 2.473979e-01 2.383857e-01 2.275666e-01 2.275215e-01 2.275215e-01 2.275215e-01 2.269952e-01 2.269952e-01 2.269952e-01 2.262552e-01 2.243733e-01 2.243733e-01 2.232902e-01 2.230537e-01 2.229013e-01 2.228875e-01 2.228875e-01 2.228774e-01 2.228774e-01 2.228774e-01 2.228745e-01 2.228713e-01 2.228713e-01 2.228713e-01 2.228713e-01 2.228650e-01 2.228650e-01 2.228650e-01 2.228650e-01 2.228629e-01 2.228626e-01 2.228623e-01 2.228622e-01 2.228622e-01 2.228619e-01 2.228615e-01 2.228615e-01 2.228615e-01 2.228615e-01 2.228615e-01 2.228615e-01 2.228615e-01 2.228615e-01 2.228614e-01 2.228614e-01 2.228614e-01 2.228614e-01 2.228614e-01 2.228614e-01 2.228614e-01 2.228614e-01 2.228614e-01 2.228614e-01 2.228614e-01 2.228614e-01 2.228614e-01 2.228614e-01 2.228614e-01 2.228614e-01 2.228614e-01 2.228614e-01 2.228614e-01 2.228614e-01 2.228614e-01 2.228614e-01 2.228614e-01 2.228614e-01 2.228614e-01 2.228614e-01 2.228614e-01 2.228614e-01 2.228614e-01 2.228614e-01 2.228614e-01 2.228614e-01 2.228614e-01 2.228614e-01 2.228614e-01 2.228614e-01 2.228614e-01 2.228614e-01 2.228614e-01 2.228614e-01 2.228614e-01 2.228614e-01 2.228614e-01 2.228614e-01 2.228614e-01 2.228614e-01 2.228614e-01 2.228614e-01 2.228614e-01 2.228614e-01 2.228614e-01 2.228614e-01 2.228614e-01 2.228614e-01 2.228614e-01 2.228614e-01 2.228614e-01 2.228614e-01 2.228614e-01 2.228614e-01 2.228614e-01 2.228614e-01 2.228614e-01 2.228614e-01 2.228614e-01 2.228614e-01 2.228614e-01 2.228614e-01 2.228614e-01 2.228614e-01 2.228614e-01 2.228614e-01 2.228614e-01 2.228614e-01 2.228614e-01 2.228614e-01 2.228614e-01 2.228614e-01 2.228614e-01 2.228614e-01 2.228614e-01 2.228614e-01 2.228614e-01 2.228614e-01 2.228614e-01 2.228614e-01 2.228614e-01 2.228614e-01 2.228614e-01 2.228614e-01 2.228614e-01 2.228614e-01 2.228614e-01 2.228614e-01 2.228614e-01 2.228614e-01 2.228614e-01 2.228614e-01 2.228614e-01 2.228614e-01 2.228614e-01 2.228614e-01 2.228614e-01 2.228614e-01 2.228614e-01 2.228614e-01 2.228614e-01 2.228614e-01 2.228614e-01 2.228614e-01 2.228614e-01 2.228614e-01 2.228614e-01 2.228614e-01 2.228614e-01 2.228614e-01 2.228614e-01 2.228614e-01 2.228614e-01 2.228614e-01 2.228614e-01 2.228614e-01 2.228614e-01 2.228614e-01 2.228614e-01 2.228614e-01 2.228614e-01 2.228614e-01 2.228614e-01 2.228614e-01 2.228614e-01 2.228614e-01 2.228614e-01 2.228614e-01 2.228614e-01 2.228614e-01 2.228614e-01 2.228614e-01 2.228614e-01 2.228614e-01 2.228614e-01 2.228614e-01 2.228614e-01 2.228614e-01 2.228614e-01 2.228614e-01 2.228614e-01 2.228614e-01 2.228614e-01 2.228614e-01 2.228614e-01 2.228614e-01 2.228614e-01 2.228614e-01 2.228614e-01 2.228614e-01 2.228614e-01 2.228614e-01 2.228614e-01 2.228614e-01 2.228614e-01 2.228614e-01 2.228614e-01 2.228614e-01 2.228614e-01 2.228614e-01 2.228614e-01 2.228614e-01 2.228614e-01 2.228614e-01 2.228614e-01 2.228614e-01 2.228614e-01 2.228614e-01 2.228614e-01 2.228614e-01 2.228614e-01 2.228614e-01 2.228614e-01 2.228614e-01 2.228614e-01 2.228614e-01 2.228614e-01 2.228614e-01 2.228614e-01 2.228614e-01 2.228614e-01 2.228614e-01 2.228614e-01 2.228614e-01 2.228614e-01 2.228614e-01 2.228614e-01 2.228614e-01 2.228614e-01 2.228614e-01 2.228614e-01 2.228614e-01 2.228614e-01 2.228614e-01 2.228614e-01 2.228614e-01 2.228614e-01 2.228614e-01 2.228614e-01 2.228614e-01 2.228614e-01 2.228614e-01 2.228614e-01 2.228614e-01 2.228614e-01 2.228614e-01 2.228614e-01 2.228614e-01 2.228614e-01 2.228614e-01 2.228614e-01 2.228614e-01 2.228614e-01 2.228614e-01 2.228614e-01 2.228614e-01 2.228614e-01 2.228614e-01 2.228614e-01 2.228614e-01 2.228614e-01 2.228614e-01 2.228614e-01 2.228614e-01 2.228614e-01 2.228614e-01 2.228614e-01 2.228614e-01 2.228614e-01 2.228614e-01 2.228614e-01 2.228614e-01 2.228614e-01 2.228614e-01 2.228614e-01 2.228614e-01 2.228614e-01 2.228614e-01 2.228614e-01 2.228614e-01 2.228614e-01 2.228614e-01 2.228614e-01 2.228614e-01 2.228614e-01 2.228614e-01 2.228614e-01 2.228614e-01 2.228614e-01 2.228614e-01 2.228614e-01 2.228614e-01 2.228614e-01 2.228614e-01 2.228614e-01 2.228614e-01 2.228614e-01 2.228614e-01 2.228614e-01 2.228614e-01 2.228614e-01 2.228614e-01 2.228614e-01 2.228614e-01 2.228614e-01 2.228614e-01 2.228614e-01 2.228614e-01 2.228614e-01 2.228614e-01 2.228614e-01 2.228614e-01 2.228614e-01 2.228614e-01 2.228614e-01 2.228614e-01 2.228614e-01 2.228614e-01 2.228614e-01 2.228614e-01 2.228614e-01 2.228614e-01 2.228614e-01 2.228614e-01 2.228614e-01 2.228614e-01 2.228614e-01 2.228614e-01 2.228614e-01 2.228614e-01 2.228614e-01 2.228614e-01 2.228614e-01 2.228614e-01 2.228614e-01 2.228614e-01 2.228614e-01 2.228614e-01 2.228614e-01 2.228614e-01 2.228614e-01 2.228614e-01 2.228614e-01 2.228614e-01 2.228614e-01 2.228614e-01 2.228614e-01 2.228614e-01 2.228614e-01 2.228614e-01 2.228614e-01 2.228614e-01 2.228614e-01 2.228614e-01 2.228614e-01 2.228614e-01 2.228614e-01 2.228614e-01 2.228614e-01 2.228614e-01 2.228614e-01 2.228614e-01 2.228614e-01 2.228614e-01 2.228614e-01 2.228614e-01 2.228614e-01 2.228614e-01 2.228614e-01 2.228614e-01 2.228614e-01 2.228614e-01 2.228614e-01 2.228614e-01 2.228614e-01 2.228614e-01 2.228614e-01 2.228614e-01 2.228614e-01 2.228614e-01 2.228614e-01 2.228614e-01 2.228614e-01 2.228614e-01 2.228614e-01 2.228614e-01 2.228614e-01 2.228614e-01 2.228614e-01 2.228614e-01 2.228614e-01 2.228614e-01 2.228614e-01 2.228614e-01 2.228614e-01 2.228614e-01 2.228614e-01 2.228614e-01 2.228614e-01 2.228614e-01 2.228614e-01 2.228614e-01 2.228614e-01 2.228614e-01 2.228614e-01 2.228614e-01 2.228614e-01 2.228614e-01 2.228614e-01 2.228614e-01 2.228614e-01 2.228614e-01 2.228614e-01 2.228614e-01 2.228614e-01 2.228614e-01 2.228614e-01 2.228614e-01 2.228614e-01 2.228614e-01 2.228614e-01 2.228614e-01 2.228614e-01 2.228614e-01 2.228614e-01 2.228614e-01 2.228614e-01 2.228614e-01 2.228614e-01 2.228614e-01 2.228614e-01 2.228614e-01 2.228614e-01 2.228614e-01 2.228614e-01 2.228614e-01 2.228614e-01 2.228614e-01 2.228614e-01 2.228614e-01 2.228614e-01 2.228614e-01 2.228614e-01 2.228614e-01 2.228614e-01 2.228614e-01 2.228614e-01 2.228614e-01 2.228614e-01 2.228614e-01 2.228614e-01 2.228614e-01 2.228614e-01 2.228614e-01 2.228614e-01 2.228614e-01 2.228614e-01 2.228614e-01 2.228614e-01 2.228614e-01 2.228614e-01 2.228614e-01 2.228614e-01 2.228614e-01 2.228614e-01 2.228614e-01 2.228614e-01 2.228614e-01 2.228614e-01 2.228614e-01 2.228614e-01 2.228614e-01 2.228614e-01 2.228614e-01 2.228614e-01 2.228614e-01 2.228614e-01 2.228614e-01 2.228614e-01 2.228614e-01 2.228614e-01 2.228614e-01 2.228614e-01 2.228614e-01 2.228614e-01 2.228614e-01 2.228614e-01 2.228614e-01 2.228614e-01 2.228614e-01 2.228614e-01 2.228614e-01 2.228614e-01 2.228614e-01 2.228614e-01 2.228614e-01 2.228614e-01 2.228614e-01 2.228614e-01 2.228614e-01 2.228614e-01 2.228614e-01 2.228614e-01 2.228614e-01 2.228614e-01 2.228614e-01 2.228614e-01 2.228614e-01 2.228614e-01 2.228614e-01 2.228614e-01 2.228614e-01 2.228614e-01 2.228614e-01 2.228614e-01 2.228614e-01 2.228614e-01 2.228614e-01 2.228614e-01 2.228614e-01 2.228614e-01 2.228614e-01 2.228614e-01 2.228614e-01 2.228614e-01 2.228614e-01 2.228614e-01 2.228614e-01 2.228614e-01 2.228614e-01 2.228614e-01 2.228614e-01 2.228614e-01 2.228614e-01 2.228614e-01 2.228614e-01 2.228614e-01 2.228614e-01 2.228614e-01 2.228614e-01 2.228614e-01 2.228614e-01 2.228614e-01 2.228614e-01 2.228614e-01 2.228614e-01 2.228614e-01 2.228614e-01 2.228614e-01 2.228614e-01 2.228614e-01 2.228614e-01 2.228614e-01 2.228614e-01 2.228614e-01 2.228614e-01 2.228614e-01 2.228614e-01 2.228614e-01 2.228614e-01 2.228614e-01 2.228614e-01 2.228614e-01 2.228614e-01 2.228614e-01 2.228614e-01 2.228614e-01 2.228614e-01 2.228614e-01 2.228614e-01 2.228614e-01 2.228614e-01 2.228614e-01 2.228614e-01 2.228614e-01 2.228614e-01 2.228614e-01 2.228614e-01 2.228614e-01 2.228614e-01 2.228614e-01 2.228614e-01 2.228614e-01 2.228614e-01 2.228614e-01 2.228614e-01 2.228614e-01 2.228614e-01 2.228614e-01 2.228614e-01 2.228614e-01 2.228614e-01 2.228614e-01 2.228614e-01 2.228614e-01 2.228614e-01 2.228614e-01 2.228614e-01 2.228614e-01 2.228614e-01 2.228614e-01 2.228614e-01 2.228614e-01 2.228614e-01 2.228614e-01 2.228614e-01 2.228614e-01 2.228614e-01 2.228614e-01 2.228614e-01 2.228614e-01 2.228614e-01 2.228614e-01 2.228614e-01 2.228614e-01 2.228614e-01 2.228614e-01 2.228614e-01 2.228614e-01 2.228614e-01 2.228614e-01 2.228614e-01 2.228614e-01 2.228614e-01 2.228614e-01 2.228614e-01 2.228614e-01 2.228614e-01 2.228614e-01 2.228614e-01 2.228614e-01 2.228614e-01 2.228614e-01 2.228614e-01 2.228614e-01 2.228614e-01 2.228614e-01 2.228614e-01 2.228614e-01 2.228614e-01 2.228614e-01 2.228614e-01 2.228614e-01 2.228614e-01 2.228614e-01 2.228614e-01 2.228614e-01 2.228614e-01 2.228614e-01 2.228614e-01 2.228614e-01 2.228614e-01 2.228614e-01 2.228614e-01 2.228614e-01 2.228614e-01 2.228614e-01 2.228614e-01 2.228614e-01 2.228614e-01 2.228614e-01 2.228614e-01 2.228614e-01 2.228614e-01 2.228614e-01 2.228614e-01 2.228614e-01 2.228614e-01 2.228614e-01 2.228614e-01 2.228614e-01 2.228614e-01 2.228614e-01 2.228614e-01 2.228614e-01 2.228614e-01 2.228614e-01 2.228614e-01 2.228614e-01 2.228614e-01 2.228614e-01 2.228614e-01 2.228614e-01 2.228614e-01 2.228614e-01 2.228614e-01 2.228614e-01 2.228614e-01 2.228614e-01 2.228614e-01 2.228614e-01 2.228614e-01 2.228614e-01 2.228614e-01 2.228614e-01 2.228614e-01 2.228614e-01 2.228614e-01 2.228614e-01 2.228614e-01 2.228614e-01 2.228614e-01 2.228614e-01 2.228614e-01 2.228614e-01 2.228614e-01 2.228614e-01 2.228614e-01 2.228614e-01 2.228614e-01 2.228614e-01 2.228614e-01 2.228614e-01 2.228614e-01 2.228614e-01 2.228614e-01 2.228614e-01 2.228614e-01 2.228614e-01 2.228614e-01 2.228614e-01 2.228614e-01 2.228614e-01 2.228614e-01 2.228614e-01 2.228614e-01 2.228614e-01 2.228614e-01 2.228614e-01 2.228614e-01 2.228614e-01 2.228614e-01 2.228614e-01 2.228614e-01 2.228614e-01 2.228614e-01 2.228614e-01 2.228614e-01 2.228614e-01 2.228614e-01 2.228614e-01 2.228614e-01 2.228614e-01 2.228614e-01 2.228614e-01 2.228614e-01 2.228614e-01 2.228614e-01 2.228614e-01 2.228614e-01 2.228614e-01 2.228614e-01 2.228614e-01 2.228614e-01 2.228614e-01 2.228614e-01 2.228614e-01 2.228614e-01 2.228614e-01 2.228614e-01 2.228614e-01 2.228614e-01 2.228614e-01 2.228614e-01 2.228614e-01 2.228614e-01 2.228614e-01 2.228614e-01 2.228614e-01 2.228614e-01 2.228614e-01 2.228614e-01 2.228614e-01 2.228614e-01 2.228614e-01 2.228614e-01 2.228614e-01 2.228614e-01 2.228614e-01 2.228614e-01 2.228614e-01 2.228614e-01 2.228614e-01 2.228614e-01 2.228614e-01 2.228614e-01 2.228614e-01 2.228614e-01 2.228614e-01 2.228614e-01 2.228614e-01 2.228614e-01 2.228614e-01 2.228614e-01 2.228614e-01 2.228614e-01 2.228614e-01 2.228614e-01 2.228614e-01 2.228614e-01 2.228614e-01 2.228614e-01 2.228614e-01 2.228614e-01 2.228614e-01 2.228614e-01 2.228614e-01 2.228614e-01 2.228614e-01 2.228614e-01 2.228614e-01 2.228614e-01 2.228614e-01 2.228614e-01 2.228614e-01 2.228614e-01 2.228614e-01 2.228614e-01 2.228614e-01 2.228614e-01 2.228614e-01 2.228614e-01 2.228614e-01 2.228614e-01 2.228614e-01 2.228614e-01 2.228614e-01 2.228614e-01 2.228614e-01 2.228614e-01 2.228614e-01 2.228614e-01 2.228614e-01 2.228614e-01 2.228614e-01 2.228614e-01 2.228614e-01 2.228614e-01 2.228614e-01 2.228614e-01 2.228614e-01 2.228614e-01 2.228614e-01 2.228614e-01 2.228614e-01 2.228614e-01 2.228614e-01 2.228614e-01 2.228614e-01 2.228614e-01 2.228614e-01 2.228614e-01 2.228614e-01 2.228614e-01 2.228614e-01 2.228614e-01 2.228614e-01 2.228614e-01 2.228614e-01 2.228614e-01 2.228614e-01 2.228614e-01 2.228614e-01 2.228614e-01 2.228614e-01 2.228614e-01 2.228614e-01 2.228614e-01 2.228614e-01 2.228614e-01 2.228614e-01 2.228614e-01 2.228614e-01 2.228614e-01 2.228614e-01 2.228614e-01 2.228614e-01 2.228614e-01 2.228614e-01 2.228614e-01 2.228614e-01 2.228614e-01 2.228614e-01 2.228614e-01 2.228614e-01 2.228614e-01 2.228614e-01 2.228614e-01 2.228614e-01 2.228614e-01 2.228614e-01 2.228614e-01 2.228614e-01 2.228614e-01 2.228614e-01 2.228614e-01 2.228614e-01 2.228614e-01 2.228614e-01 2.228614e-01 2.228614e-01 2.228614e-01 2.228614e-01 2.228614e-01 2.228614e-01 2.228614e-01 2.228614e-01 2.228614e-01 2.228614e-01 2.228614e-01 2.228614e-01 2.228614e-01 2.228614e-01 2.228614e-01 2.228614e-01 2.228614e-01 2.228614e-01 2.228614e-01 2.228614e-01 2.228614e-01 2.228614e-01 2.228614e-01 2.228614e-01 2.228614e-01 2.228614e-01 2.228614e-01 2.228614e-01 2.228614e-01 2.228614e-01 2.228614e-01 2.228614e-01 2.228614e-01 2.228614e-01 2.228614e-01 2.228614e-01 2.228614e-01 2.228614e-01 2.228614e-01 2.228614e-01 2.228614e-01 2.228614e-01 2.228614e-01 2.228614e-01 2.228614e-01 2.228614e-01 2.228614e-01 2.228614e-01 2.228614e-01 2.228614e-01 2.228614e-01 2.228614e-01 2.228614e-01 2.228614e-01 2.228614e-01 2.228614e-01 2.228614e-01 2.228614e-01 2.228614e-01 2.228614e-01 2.228614e-01 2.228614e-01 2.228614e-01 2.228614e-01 2.228614e-01 2.228614e-01 2.228614e-01 2.228614e-01 2.228614e-01 2.228614e-01 2.228614e-01 2.228614e-01 2.228614e-01 2.228614e-01 2.228614e-01 2.228614e-01 2.228614e-01 2.228614e-01 2.228614e-01 2.228614e-01 2.228614e-01 2.228614e-01 2.228614e-01 2.228614e-01 2.228614e-01 2.228614e-01 2.228614e-01 2.228614e-01 2.228614e-01 2.228614e-01 2.228614e-01 2.228614e-01 2.228614e-01 2.228614e-01 2.228614e-01 2.228614e-01 2.228614e-01 2.228614e-01 2.228614e-01 2.228614e-01 2.228614e-01 2.228614e-01 2.228614e-01 2.228614e-01 2.228614e-01 2.228614e-01 2.228614e-01 2.228614e-01 2.228614e-01 2.228614e-01 2.228614e-01 2.228614e-01 2.228614e-01 2.228614e-01 2.228614e-01 2.228614e-01 2.228614e-01 2.228614e-01 2.228614e-01 2.228614e-01 2.228614e-01 2.228614e-01 2.228614e-01 2.228614e-01 2.228614e-01 2.228614e-01 2.228614e-01 2.228614e-01 2.228614e-01 2.228614e-01 2.228614e-01 2.228614e-01 2.228614e-01 2.228614e-01 2.228614e-01 2.228614e-01 2.228614e-01 2.228614e-01 2.228614e-01 2.228614e-01 2.228614e-01 2.228614e-01 2.228614e-01 2.228614e-01 2.228614e-01 2.228614e-01 2.228614e-01 2.228614e-01 2.228614e-01 2.228614e-01 2.228614e-01 2.228614e-01 2.228614e-01 2.228614e-01 2.228614e-01 2.228614e-01 2.228614e-01 2.228614e-01 2.228614e-01 2.228614e-01 2.228614e-01 2.228614e-01 2.228614e-01 2.228614e-01 2.228614e-01 2.228614e-01 2.228614e-01 2.228614e-01 2.228614e-01 2.228614e-01 2.228614e-01 2.228614e-01 2.228614e-01 2.228614e-01 2.228614e-01 2.228614e-01 2.228614e-01 2.228614e-01 2.228614e-01 2.228614e-01 2.228614e-01 2.228614e-01 2.228614e-01 2.228614e-01 2.228614e-01 2.228614e-01 2.228614e-01 2.228614e-01 2.228614e-01 2.228614e-01 2.228614e-01 2.228614e-01 2.228614e-01 2.228614e-01 2.228614e-01 2.228614e-01 2.228614e-01 2.228614e-01 2.228614e-01 2.228614e-01 2.228614e-01 2.228614e-01 2.228614e-01 2.228614e-01 2.228614e-01 2.228614e-01 2.228614e-01 2.228614e-01 2.228614e-01 2.228614e-01 2.228614e-01 2.228614e-01 2.228614e-01 2.228614e-01 2.228614e-01 2.228614e-01 2.228614e-01 2.228614e-01 2.228614e-01 2.228614e-01 2.228614e-01 2.228614e-01 2.228614e-01 2.228614e-01 2.228614e-01 2.228614e-01 2.228614e-01 2.228614e-01 2.228614e-01 2.228614e-01 2.228614e-01 2.228614e-01 2.228614e-01 2.228614e-01 2.228614e-01 2.228614e-01 2.228614e-01 2.228614e-01 2.228614e-01 2.228614e-01 2.228614e-01 2.228614e-01 2.228614e-01 2.228614e-01 2.228614e-01 2.228614e-01 2.228614e-01 2.228614e-01 2.228614e-01 2.228614e-01 2.228614e-01 2.228614e-01 2.228614e-01 2.228614e-01 2.228614e-01 2.228614e-01 2.228614e-01 2.228614e-01 2.228614e-01 2.228614e-01 2.228614e-01 2.228614e-01 2.228614e-01 2.228614e-01 2.228614e-01 2.228614e-01 2.228614e-01 2.228614e-01 2.228614e-01 2.228614e-01 2.228614e-01 2.228614e-01 2.228614e-01 2.228614e-01 2.228614e-01 2.228614e-01 2.228614e-01 2.228614e-01 2.228614e-01 2.228614e-01 2.228614e-01 2.228614e-01 2.228614e-01 2.228614e-01 2.228614e-01 2.228614e-01 2.228614e-01 2.228614e-01 2.228614e-01 2.228614e-01 2.228614e-01 2.228614e-01 2.228614e-01 2.228614e-01 2.228614e-01 2.228614e-01 2.228614e-01 2.228614e-01 2.228614e-01 2.228614e-01 2.228614e-01 2.228614e-01 2.228614e-01 2.228614e-01 2.228614e-01 2.228614e-01 2.228614e-01 2.228614e-01 2.228614e-01 2.228614e-01 2.228614e-01 2.228614e-01 2.228614e-01 2.228614e-01 2.228614e-01 2.228614e-01 2.228614e-01 2.228614e-01 2.228614e-01 2.228614e-01 2.228614e-01 2.228614e-01 2.228614e-01 2.228614e-01 2.228614e-01 2.228614e-01 2.228614e-01 2.228614e-01 2.228614e-01 2.228614e-01 2.228614e-01 2.228614e-01 2.228614e-01 2.228614e-01 2.228614e-01 2.228614e-01 2.228614e-01 2.228614e-01 2.228614e-01 2.228614e-01 2.228614e-01 2.228614e-01 2.228614e-01 2.228614e-01 2.228614e-01 2.228614e-01 2.228614e-01 2.228614e-01 2.228614e-01 2.228614e-01 2.228614e-01 2.228614e-01 2.228614e-01 2.228614e-01 2.228614e-01 2.228614e-01 2.228614e-01 2.228614e-01 2.228614e-01 2.228614e-01 2.228614e-01 2.228614e-01 2.228614e-01 2.228614e-01 2.228614e-01 2.228614e-01 2.228614e-01 2.228614e-01 2.228614e-01 2.228614e-01 2.228614e-01 2.228614e-01 2.228614e-01 2.228614e-01 2.228614e-01 2.228614e-01 2.228614e-01 2.228614e-01 2.228614e-01 2.228614e-01 2.228614e-01 2.228614e-01 2.228614e-01 2.228614e-01 2.228614e-01 2.228614e-01 2.228614e-01 2.228614e-01 2.228614e-01 2.228614e-01 2.228614e-01 2.228614e-01 2.228614e-01 2.228614e-01 2.228614e-01 2.228614e-01 2.228614e-01 2.228614e-01 2.228614e-01 2.228614e-01 2.228614e-01 2.228614e-01 2.228614e-01 2.228614e-01 2.228614e-01 2.228614e-01 2.228614e-01 2.228614e-01 2.228614e-01 2.228614e-01 2.228614e-01 2.228614e-01 2.228614e-01 2.228614e-01 2.228614e-01 2.228614e-01 2.228614e-01 2.228614e-01 2.228614e-01 2.228614e-01 2.228614e-01 2.228614e-01 2.228614e-01 2.228614e-01 2.228614e-01 2.228614e-01 2.228614e-01 2.228614e-01 2.228614e-01 2.228614e-01 2.228614e-01 2.228614e-01 2.228614e-01 2.228614e-01 2.228614e-01 2.228614e-01 2.228614e-01 2.228614e-01 2.228614e-01 2.228614e-01 2.228614e-01 2.228614e-01 2.228614e-01 2.228614e-01 2.228614e-01 2.228614e-01 2.228614e-01 2.228614e-01 2.228614e-01 2.228614e-01 2.228614e-01 2.228614e-01 2.228614e-01 2.228614e-01 2.228614e-01 2.228614e-01 2.228614e-01 2.228614e-01 2.228614e-01 2.228614e-01 2.228614e-01 2.228614e-01 2.228614e-01 2.228614e-01 2.228614e-01 2.228614e-01 2.228614e-01 2.228614e-01 2.228614e-01 2.228614e-01 2.228614e-01 2.228614e-01 2.228614e-01 2.228614e-01 2.228614e-01 2.228614e-01 2.228614e-01 2.228614e-01 2.228614e-01 2.228614e-01 2.228614e-01 2.228614e-01 2.228614e-01 2.228614e-01 2.228614e-01 2.228614e-01 2.228614e-01 2.228614e-01 2.228614e-01 2.228614e-01 2.228614e-01 2.228614e-01 2.228614e-01 2.228614e-01 2.228614e-01 2.228614e-01 2.228614e-01 2.228614e-01 2.228614e-01 2.228614e-01 2.228614e-01 2.228614e-01 2.228614e-01 2.228614e-01 2.228614e-01 2.228614e-01 2.228614e-01 2.228614e-01 2.228614e-01 2.228614e-01 2.228614e-01 2.228614e-01 2.228614e-01 2.228614e-01 2.228614e-01 2.228614e-01 2.228614e-01 2.228614e-01 2.228614e-01 2.228614e-01 2.228614e-01 2.228614e-01 2.228614e-01 2.228614e-01 2.228614e-01 2.228614e-01 2.228614e-01 2.228614e-01 2.228614e-01 2.228614e-01 2.228614e-01 2.228614e-01 2.228614e-01 2.228614e-01 2.228614e-01 2.228614e-01 2.228614e-01 2.228614e-01 2.228614e-01 2.228614e-01 2.228614e-01 2.228614e-01 2.228614e-01 2.228614e-01 2.228614e-01 2.228614e-01 2.228614e-01 2.228614e-01 2.228614e-01 2.228614e-01 2.228614e-01 2.228614e-01 2.228614e-01 2.228614e-01 2.228614e-01 2.228614e-01 2.228614e-01 2.228614e-01 2.228614e-01 2.228614e-01 2.228614e-01 2.228614e-01 2.228614e-01 2.228614e-01 2.228614e-01 2.228614e-01 2.228614e-01 2.228614e-01 2.228614e-01 2.228614e-01 2.228614e-01 2.228614e-01 2.228614e-01 2.228614e-01 2.228614e-01 2.228614e-01 2.228614e-01 2.228614e-01 2.228614e-01 2.228614e-01 2.228614e-01 2.228614e-01 2.228614e-01 2.228614e-01 2.228614e-01 2.228614e-01 2.228614e-01 2.228614e-01 2.228614e-01 2.228614e-01 2.228614e-01 2.228614e-01 2.228614e-01 2.228614e-01 2.228614e-01 2.228614e-01 2.228614e-01 2.228614e-01 2.228614e-01 2.228614e-01 2.228614e-01 2.228614e-01 2.228614e-01 2.228614e-01 2.228614e-01 2.228614e-01 2.228614e-01 2.228614e-01 2.228614e-01 2.228614e-01 2.228614e-01 2.228614e-01 2.228614e-01 2.228614e-01 2.228614e-01 2.228614e-01 2.228614e-01 2.228614e-01 2.228614e-01 2.228614e-01 2.228614e-01 2.228614e-01 2.228614e-01 2.228614e-01 2.228614e-01 2.228614e-01 2.228614e-01 2.228614e-01 2.228614e-01 2.228614e-01 2.228614e-01 2.228614e-01 2.228614e-01 2.228614e-01 2.228614e-01 2.228614e-01 2.228614e-01 2.228614e-01 2.228614e-01 2.228614e-01 2.228614e-01 2.228614e-01 2.228614e-01 2.228614e-01 2.228614e-01 2.228614e-01 2.228614e-01 2.228614e-01 2.228614e-01 2.228614e-01 2.228614e-01 2.228614e-01 2.228614e-01 2.228614e-01 2.228614e-01 2.228614e-01 2.228614e-01 2.228614e-01 2.228614e-01 2.228614e-01 2.228614e-01 2.228614e-01 2.228614e-01 2.228614e-01 2.228614e-01 2.228614e-01 2.228614e-01 2.228614e-01 2.228614e-01 2.228614e-01 2.228614e-01 2.228614e-01 2.228614e-01 2.228614e-01 2.228614e-01 2.228614e-01 2.228614e-01 2.228614e-01 2.228614e-01 2.228614e-01 2.228614e-01 2.228614e-01 2.228614e-01 2.228614e-01 2.228614e-01 2.228614e-01 2.228614e-01 2.228614e-01 2.228614e-01 2.228614e-01 2.228614e-01 2.228614e-01 2.228614e-01 2.228614e-01 2.228614e-01 2.228614e-01 2.228614e-01 2.228614e-01 2.228614e-01 2.228614e-01 2.228614e-01 2.228614e-01 2.228614e-01 2.228614e-01 2.228614e-01 2.228614e-01 2.228614e-01 2.228614e-01 2.228614e-01 2.228614e-01 2.228614e-01 2.228614e-01 2.228614e-01 2.228614e-01 2.228614e-01 2.228614e-01 2.228614e-01 2.228614e-01 2.228614e-01 2.228614e-01 2.228614e-01 2.228614e-01 2.228614e-01 2.228614e-01 2.228614e-01 2.228614e-01 2.228614e-01 2.228614e-01 2.228614e-01 2.228614e-01 2.228614e-01 2.228614e-01 2.228614e-01 2.228614e-01 2.228614e-01 2.228614e-01 2.228614e-01 2.228614e-01 2.228614e-01 2.228614e-01 2.228614e-01 2.228614e-01 2.228614e-01 2.228614e-01 2.228614e-01 2.228614e-01 2.228614e-01 2.228614e-01 2.228614e-01 2.228614e-01 2.228614e-01 2.228614e-01 2.228614e-01 2.228614e-01 2.228614e-01 2.228614e-01 2.228614e-01 2.228614e-01 2.228614e-01 2.228614e-01 2.228614e-01 2.228614e-01 2.228614e-01 2.228614e-01 2.228614e-01 2.228614e-01 2.228614e-01 2.228614e-01 2.228614e-01 2.228614e-01 2.228614e-01 2.228614e-01 2.228614e-01 2.228614e-01 2.228614e-01 2.228614e-01 2.228614e-01 2.228614e-01 2.228614e-01 2.228614e-01 2.228614e-01 2.228614e-01 2.228614e-01 2.228614e-01 2.228614e-01 2.228614e-01 2.228614e-01 2.228614e-01 2.228614e-01 2.228614e-01 2.228614e-01 2.228614e-01 2.228614e-01 2.228614e-01 2.228614e-01 2.228614e-01 2.228614e-01 2.228614e-01 2.228614e-01 2.228614e-01 2.228614e-01 2.228614e-01 2.228614e-01 2.228614e-01 2.228614e-01 2.228614e-01 2.228614e-01 2.228614e-01 2.228614e-01 2.228614e-01 2.228614e-01 2.228614e-01 2.228614e-01 2.228614e-01 2.228614e-01 2.228614e-01 2.228614e-01 2.228614e-01 2.228614e-01 2.228614e-01 2.228614e-01 2.228614e-01 2.228614e-01 2.228614e-01 2.228614e-01 2.228614e-01 2.228614e-01 2.228614e-01 2.228614e-01 2.228614e-01 2.228614e-01 2.228614e-01 2.228614e-01 2.228614e-01 2.228614e-01 2.228614e-01 2.228614e-01 2.228614e-01 2.228614e-01 2.228614e-01 2.228614e-01 2.228614e-01 2.228614e-01 2.228614e-01 2.228614e-01 2.228614e-01 2.228614e-01 2.228614e-01 2.228614e-01 2.228614e-01 2.228614e-01 2.228614e-01 2.228614e-01 2.228614e-01 2.228614e-01 2.228614e-01 2.228614e-01 2.228614e-01 2.228614e-01 2.228614e-01 2.228614e-01 2.228614e-01 2.228614e-01 2.228614e-01 2.228614e-01 2.228614e-01 2.228614e-01 2.228614e-01 2.228614e-01 2.228614e-01 2.228614e-01 2.228614e-01 2.228614e-01 2.228614e-01 2.228614e-01 2.228614e-01 2.228614e-01 2.228614e-01 2.228614e-01 2.228614e-01 2.228614e-01 2.228614e-01 2.228614e-01 2.228614e-01 2.228614e-01 2.228614e-01 2.228614e-01 2.228614e-01 2.228614e-01 2.228614e-01 2.228614e-01 2.228614e-01 2.228614e-01 2.228614e-01 2.228614e-01 2.228614e-01 2.228614e-01 2.228614e-01 2.228614e-01 2.228614e-01 2.228614e-01 2.228614e-01 2.228614e-01 2.228614e-01 2.228614e-01 2.228614e-01 2.228614e-01 2.228614e-01 2.228614e-01 2.228614e-01 2.228614e-01 2.228614e-01 2.228614e-01 2.228614e-01 2.228614e-01 2.228614e-01 2.228614e-01 2.228614e-01 2.228614e-01 2.228614e-01 2.228614e-01 2.228614e-01 2.228614e-01 2.228614e-01 2.228614e-01 2.228614e-01 2.228614e-01 2.228614e-01 2.228614e-01 2.228614e-01 2.228614e-01 2.228614e-01 2.228614e-01 2.228614e-01 2.228614e-01 2.228614e-01 2.228614e-01 2.228614e-01 2.228614e-01 2.228614e-01 2.228614e-01 2.228614e-01 2.228614e-01 2.228614e-01 2.228614e-01 2.228614e-01 2.228614e-01 2.228614e-01 2.228614e-01 2.228614e-01 2.228614e-01 2.228614e-01 2.228614e-01 2.228614e-01 2.228614e-01 2.228614e-01 2.228614e-01 2.228614e-01 2.228614e-01 2.228614e-01 2.228614e-01 2.228614e-01 2.228614e-01 2.228614e-01 2.228614e-01 2.228614e-01 2.228614e-01 2.228614e-01 2.228614e-01 2.228614e-01 2.228614e-01 2.228614e-01 2.228614e-01 2.228614e-01 2.228614e-01 2.228614e-01 2.228614e-01 2.228614e-01 2.228614e-01 2.228614e-01 2.228614e-01 2.228614e-01 2.228614e-01 2.228614e-01 2.228614e-01 2.228614e-01 2.228614e-01 2.228614e-01 2.228614e-01 2.228614e-01 2.228614e-01 2.228614e-01 2.228614e-01 2.228614e-01 2.228614e-01 2.228614e-01 2.228614e-01 2.228614e-01 2.228614e-01 2.228614e-01 2.228614e-01 2.228614e-01 2.228614e-01 2.228614e-01 2.228614e-01 2.228614e-01 2.228614e-01 2.228614e-01 2.228614e-01 2.228614e-01 2.228614e-01 2.228614e-01 2.228614e-01 2.228614e-01 2.228614e-01 2.228614e-01 2.228614e-01 2.228614e-01 2.228614e-01 2.228614e-01 2.228614e-01 2.228614e-01 2.228614e-01 2.228614e-01 2.228614e-01 2.228614e-01 2.228614e-01 2.228614e-01 2.228614e-01 2.228614e-01 2.228614e-01 2.228614e-01 2.228614e-01 2.228614e-01 2.228614e-01 2.228614e-01 2.228614e-01 2.228614e-01 2.228614e-01 2.228614e-01 2.228614e-01 2.228614e-01 2.228614e-01 2.228614e-01 2.228614e-01 2.228614e-01 2.228614e-01 2.228614e-01 2.228614e-01 2.228614e-01 2.228614e-01 2.228614e-01 2.228614e-01 2.228614e-01 2.228614e-01 2.228614e-01 2.228614e-01 2.228614e-01 2.228614e-01 2.228614e-01 2.228614e-01 2.228614e-01 2.228614e-01 2.228614e-01 2.228614e-01 2.228614e-01 2.228614e-01 2.228614e-01 2.228614e-01 2.228614e-01 2.228614e-01 2.228614e-01 2.228614e-01 2.228614e-01 
9.199326e+04 1.920378e+04 1.900824e+04 9.532963e+03 3.814782e-01 3.047664e-01 3.014958e-01 2.999292e-01 2.999292e-01 2.994816e-01 2.975955e-01 2.975955e-01 2.946673e-01 2.945441e-01 2.942981e-01 2.942981e-01 2.905195e-01 2.870423e-01 2.870423e-01 2.710565e-01 2.570372e-01 2.570372e-01 2.502234e-01 2.461894e-01 2.419793e-01 2.419793e-01 2.366168e-01 2.315218e-01 2.239562e-01 2.239562e-01 2.239562e-01 2.234847e-01 2.234847e-01 2.234847e-01 2.231577e-01 2.231577e-01 2.230333e-01 2.230333e-01 2.229545e-01 2.229545e-01 2.229545e-01 2.229090e-01 2.228733e-01 2.228680e-01 2.228680e-01 2.228638e-01 2.228638e-01 2.228632e-01 2.228632e-01 2.228625e-01 2.228620e-01 2.228620e-01 2.228620e-01 2.228615e-01 2.228615e-01 2.228615e-01 2.228615e-01 2.228615e-01 2.228615e-01 2.228614e-01 2.228614e-01 2.228614e-01 2.228614e-01 2.228614e-01 2.228614e-01 2.228614e-01 2.228614e-01 2.228614e-01 2.228614e-01 2.228614e-01 2.228614e-01 2.228614e-01 2.228614e-01 2.228614e-01 2.228614e-01 2.228614e-01 2.228614e-01 2.228614e-01 2.228614e-01 2.228614e-01 2.228614e-01 2.228614e-01 2.228614e-01 2.228614e-01 2.228614e-01 2.228614e-01 2.228614e-01 2.228614e-01 2.228614e-01 2.228614e-01 2.228614e-01 2.228614e-01 2.228614e-01 2.228614e-01 2.228614e-01 2.228614e-01 2.228614e-01 2.228614e-01 2.228614e-01 2.228614e-01 2.228614e-01 2.228614e-01 2.228614e-01 2.228614e-01 2.228614e-01 2.228614e-01 2.228614e-01 2.228614e-01 2.228614e-01 2.228614e-01 2.228614e-01 2.228614e-01 2.228614e-01 2.228614e-01 2.228614e-01 2.228614e-01 2.228614e-01 2.228614e-01 2.228614e-01 2.228614e-01 2.228614e-01 2.228614e-01 2.228614e-01 2.228614e-01 2.228614e-01 2.228614e-01 2.228614e-01 2.228614e-01 2.228614e-01 2.228614e-01 2.228614e-01 2.228614e-01 2.228614e-01 2.228614e-01 2.228614e-01 2.228614e-01 2.228614e-01 2.228614e-01 2.228614e-01 2.228614e-01 2.228614e-01 2.228614e-01 2.228614e-01 2.228614e-01 2.228614e-01 2.228614e-01 2.228614e-01 2.228614e-01 2.228614e-01 2.228614e-01 2.228614e-01 2.228614e-01 2.228614e-01 2.228614e-01 2.228614e-01 2.228614e-01 2.228614e-01 2.228614e-01 2.228614e-01 2.228614e-01 2.228614e-01 2.228614e-01 2.228614e-01 2.228614e-01 2.228614e-01 2.228614e-01 2.228614e-01 2.228614e-01 2.228614e-01 2.228614e-01 2.228614e-01 2.228614e-01 2.228614e-01 2.228614e-01 2.228614e-01 2.228614e-01 2.228614e-01 2.228614e-01 2.228614e-01 2.228614e-01 2.228614e-01 2.228614e-01 2.228614e-01 2.228614e-01 2.228614e-01 2.228614e-01 2.228614e-01 2.228614e-01 2.228614e-01 2.228614e-01 2.228614e-01 2.228614e-01 2.228614e-01 2.228614e-01 2.228614e-01 2.228614e-01 2.228614e-01 2.228614e-01 2.228614e-01 2.228614e-01 2.228614e-01 2.228614e-01 2.228614e-01 2.228614e-01 2.228614e-01 2.228614e-01 2.228614e-01 2.228614e-01 2.228614e-01 2.228614e-01 2.228614e-01 2.228614e-01 2.228614e-01 2.228614e-01 2.228614e-01 2.228614e-01 2.228614e-01 2.228614e-01 2.228614e-01 2.228614e-01 2.228614e-01 2.228614e-01 2.228614e-01 2.228614e-01 2.228614e-01 2.228614e-01 2.228614e-01 2.228614e-01 2.228614e-01 2.228614e-01 2.228614e-01 2.228614e-01 2.228614e-01 2.228614e-01 2.228614e-01 2.228614e-01 2.228614e-01 2.228614e-01 2.228614e-01 2.228614e-01 2.228614e-01 2.228614e-01 2.228614e-01 2.228614e-01 2.228614e-01 2.228614e-01 2.228614e-01 2.228614e-01 2.228614e-01 2.228614e-01 2.228614e-01 2.228614e-01 2.228614e-01 2.228614e-01 2.228614e-01 2.228614e-01 2.228614e-01 2.228614e-01 2.228614e-01 2.228614e-01 2.228614e-01 2.228614e-01 2.228614e-01 2.228614e-01 2.228614e-01 2.228614e-01 2.228614e-01 2.228614e-01 2.228614e-01 2.228614e-01 2.228614e-01 2.228614e-01 2.228614e-01 2.228614e-01 2.228614e-01 2.228614e-01 2.228614e-01 2.228614e-01 2.228614e-01 2.228614e-01 2.228614e-01 2.228614e-01 2.228614e-01 2.228614e-01 2.228614e-01 2.228614e-01 2.228614e-01 2.228614e-01 2.228614e-01 2.228614e-01 2.228614e-01 2.228614e-01 2.228614e-01 2.228614e-01 2.228614e-01 2.228614e-01 2.228614e-01 2.228614e-01 2.228614e-01 2.228614e-01 2.228614e-01 2.228614e-01 2.228614e-01 2.228614e-01 2.228614e-01 2.228614e-01 2.228614e-01 2.228614e-01 2.228614e-01 2.228614e-01 2.228614e-01 2.228614e-01 2.228614e-01 2.228614e-01 2.228614e-01 2.228614e-01 2.228614e-01 2.228614e-01 2.228614e-01 2.228614e-01 2.228614e-01 2.228614e-01 2.228614e-01 2.228614e-01 2.228614e-01 2.228614e-01 2.228614e-01 2.228614e-01 2.228614e-01 2.228614e-01 2.228614e-01 2.228614e-01 2.228614e-01 2.228614e-01 2.228614e-01 2.228614e-01 2.228614e-01 2.228614e-01 2.228614e-01 2.228614e-01 2.228614e-01 2.228614e-01 2.228614e-01 2.228614e-01 2.228614e-01 2.228614e-01 2.228614e-01 2.228614e-01 2.228614e-01 2.228614e-01 2.228614e-01 2.228614e-01 2.228614e-01 2.228614e-01 2.228614e-01 2.228614e-01 2.228614e-01 2.228614e-01 2.228614e-01 2.228614e-01 2.228614e-01 2.228614e-01 2.228614e-01 2.228614e-01 2.228614e-01 2.228614e-01 2.228614e-01 2.228614e-01 2.228614e-01 2.228614e-01 2.228614e-01 2.228614e-01 2.228614e-01 2.228614e-01 2.228614e-01 2.228614e-01 2.228614e-01 2.228614e-01 2.228614e-01 2.228614e-01 2.228614e-01 2.228614e-01 2.228614e-01 2.228614e-01 2.228614e-01 2.228614e-01 2.228614e-01 2.228614e-01 2.228614e-01 2.228614e-01 2.228614e-01 2.228614e-01 2.228614e-01 2.228614e-01 2.228614e-01 2.228614e-01 2.228614e-01 2.228614e-01 2.228614e-01 2.228614e-01 2.228614e-01 2.228614e-01 2.228614e-01 2.228614e-01 2.228614e-01 2.228614e-01 2.228614e-01 2.228614e-01 2.228614e-01 2.228614e-01 2.228614e-01 2.228614e-01 2.228614e-01 2.228614e-01 2.228614e-01 2.228614e-01 2.228614e-01 2.228614e-01 2.228614e-01 2.228614e-01 2.228614e-01 2.228614e-01 2.228614e-01 2.228614e-01 2.228614e-01 2.228614e-01 2.228614e-01 2.228614e-01 2.228614e-01 2.228614e-01 2.228614e-01 2.228614e-01 2.228614e-01 2.228614e-01 2.228614e-01 2.228614e-01 2.228614e-01 2.228614e-01 2.228614e-01 2.228614e-01 2.228614e-01 2.228614e-01 2.228614e-01 2.228614e-01 2.228614e-01 2.228614e-01 2.228614e-01 2.228614e-01 2.228614e-01 2.228614e-01 2.228614e-01 2.228614e-01 2.228614e-01 2.228614e-01 2.228614e-01 2.228614e-01 2.228614e-01 2.228614e-01 2.228614e-01 2.228614e-01 2.228614e-01 2.228614e-01 2.228614e-01 2.228614e-01 2.228614e-01 2.228614e-01 2.228614e-01 2.228614e-01 2.228614e-01 2.228614e-01 2.228614e-01 2.228614e-01 2.228614e-01 2.228614e-01 2.228614e-01 2.228614e-01 2.228614e-01 2.228614e-01 2.228614e-01 2.228614e-01 2.228614e-01 2.228614e-01 2.228614e-01 2.228614e-01 2.228614e-01 2.228614e-01 2.228614e-01 2.228614e-01 2.228614e-01 2.228614e-01 2.228614e-01 2.228614e-01 2.228614e-01 2.228614e-01 2.228614e-01 2.228614e-01 2.228614e-01 2.228614e-01 2.228614e-01 2.228614e-01 2.228614e-01 2.228614e-01 2.228614e-01 2.228614e-01 2.228614e-01 2.228614e-01 2.228614e-01 2.228614e-01 2.228614e-01 2.228614e-01 2.228614e-01 2.228614e-01 2.228614e-01 2.228614e-01 2.228614e-01 2.228614e-01 2.228614e-01 2.228614e-01 2.228614e-01 2.228614e-01 2.228614e-01 2.228614e-01 2.228614e-01 2.228614e-01 2.228614e-01 2.228614e-01 2.228614e-01 2.228614e-01 2.228614e-01 2.228614e-01 2.228614e-01 2.228614e-01 2.228614e-01 2.228614e-01 2.228614e-01 2.228614e-01 2.228614e-01 2.228614e-01 2.228614e-01 2.228614e-01 2.228614e-01 2.228614e-01 2.228614e-01 2.228614e-01 2.228614e-01 2.228614e-01 2.228614e-01 2.228614e-01 2.228614e-01 2.228614e-01 2.228614e-01 2.228614e-01 2.228614e-01 2.228614e-01 2.228614e-01 2.228614e-01 2.228614e-01 2.228614e-01 2.228614e-01 2.228614e-01 2.228614e-01 2.228614e-01 2.228614e-01 2.228614e-01 2.228614e-01 2.228614e-01 2.228614e-01 2.228614e-01 2.228614e-01 2.228614e-01 2.228614e-01 2.228614e-01 2.228614e-01 2.228614e-01 2.228614e-01 2.228614e-01 2.228614e-01 2.228614e-01 2.228614e-01 2.228614e-01 2.228614e-01 2.228614e-01 2.228614e-01 2.228614e-01 2.228614e-01 2.228614e-01 2.228614e-01 2.228614e-01 2.228614e-01 2.228614e-01 2.228614e-01 2.228614e-01 2.228614e-01 2.228614e-01 2.228614e-01 2.228614e-01 2.228614e-01 2.228614e-01 2.228614e-01 2.228614e-01 2.228614e-01 2.228614e-01 2.228614e-01 2.228614e-01 2.228614e-01 2.228614e-01 2.228614e-01 2.228614e-01 2.228614e-01 2.228614e-01 2.228614e-01 2.228614e-01 2.228614e-01 2.228614e-01 2.228614e-01 2.228614e-01 2.228614e-01 2.228614e-01 2.228614e-01 2.228614e-01 2.228614e-01 2.228614e-01 2.228614e-01 2.228614e-01 2.228614e-01 2.228614e-01 2.228614e-01 2.228614e-01 2.228614e-01 2.228614e-01 2.228614e-01 2.228614e-01 2.228614e-01 2.228614e-01 2.228614e-01 2.228614e-01 2.228614e-01 2.228614e-01 2.228614e-01 2.228614e-01 2.228614e-01 2.228614e-01 2.228614e-01 2.228614e-01 2.228614e-01 2.228614e-01 2.228614e-01 2.228614e-01 2.228614e-01 2.228614e-01 2.228614e-01 2.228614e-01 2.228614e-01 2.228614e-01 2.228614e-01 2.228614e-01 2.228614e-01 2.228614e-01 2.228614e-01 2.228614e-01 2.228614e-01 2.228614e-01 2.228614e-01 2.228614e-01 2.228614e-01 2.228614e-01 2.228614e-01 2.228614e-01 2.228614e-01 2.228614e-01 2.228614e-01 2.228614e-01 2.228614e-01 2.228614e-01 2.228614e-01 2.228614e-01 2.228614e-01 2.228614e-01 2.228614e-01 2.228614e-01 2.228614e-01 2.228614e-01 2.228614e-01 2.228614e-01 2.228614e-01 2.228614e-01 2.228614e-01 2.228614e-01 2.228614e-01 2.228614e-01 2.228614e-01 2.228614e-01 2.228614e-01 2.228614e-01 2.228614e-01 2.228614e-01 2.228614e-01 2.228614e-01 2.228614e-01 2.228614e-01 2.228614e-01 2.228614e-01 2.228614e-01 2.228614e-01 2.228614e-01 2.228614e-01 2.228614e-01 2.228614e-01 2.228614e-01 2.228614e-01 2.228614e-01 2.228614e-01 2.228614e-01 2.228614e-01 2.228614e-01 2.228614e-01 2.228614e-01 2.228614e-01 2.228614e-01 2.228614e-01 2.228614e-01 2.228614e-01 2.228614e-01 2.228614e-01 2.228614e-01 2.228614e-01 2.228614e-01 2.228614e-01 2.228614e-01 2.228614e-01 2.228614e-01 2.228614e-01 2.228614e-01 2.228614e-01 2.228614e-01 2.228614e-01 2.228614e-01 2.228614e-01 2.228614e-01 2.228614e-01 2.228614e-01 2.228614e-01 2.228614e-01 2.228614e-01 2.228614e-01 2.228614e-01 2.228614e-01 2.228614e-01 2.228614e-01 2.228614e-01 2.228614e-01 2.228614e-01 2.228614e-01 2.228614e-01 2.228614e-01 2.228614e-01 2.228614e-01 2.228614e-01 2.228614e-01 2.228614e-01 2.228614e-01 2.228614e-01 2.228614e-01 2.228614e-01 2.228614e-01 2.228614e-01 2.228614e-01 2.228614e-01 2.228614e-01 2.228614e-01 2.228614e-01 2.228614e-01 2.228614e-01 2.228614e-01 2.228614e-01 2.228614e-01 2.228614e-01 2.228614e-01 2.228614e-01 2.228614e-01 2.228614e-01 2.228614e-01 2.228614e-01 2.228614e-01 2.228614e-01 2.228614e-01 2.228614e-01 2.228614e-01 2.228614e-01 2.228614e-01 2.228614e-01 2.228614e-01 2.228614e-01 2.228614e-01 2.228614e-01 2.228614e-01 2.228614e-01 2.228614e-01 2.228614e-01 2.228614e-01 2.228614e-01 2.228614e-01 2.228614e-01 2.228614e-01 2.228614e-01 2.228614e-01 2.228614e-01 2.228614e-01 2.228614e-01 2.228614e-01 2.228614e-01 2.228614e-01 2.228614e-01 2.228614e-01 2.228614e-01 2.228614e-01 2.228614e-01 2.228614e-01 2.228614e-01 2.228614e-01 2.228614e-01 2.228614e-01 2.228614e-01 2.228614e-01 2.228614e-01 2.228614e-01 2.228614e-01 2.228614e-01 2.228614e-01 2.228614e-01 2.228614e-01 2.228614e-01 2.228614e-01 2.228614e-01 2.228614e-01 2.228614e-01 2.228614e-01 2.228614e-01 2.228614e-01 2.228614e-01 2.228614e-01 2.228614e-01 2.228614e-01 2.228614e-01 2.228614e-01 2.228614e-01 2.228614e-01 2.228614e-01 2.228614e-01 2.228614e-01 2.228614e-01 2.228614e-01 2.228614e-01 2.228614e-01 2.228614e-01 2.228614e-01 2.228614e-01 2.228614e-01 2.228614e-01 2.228614e-01 2.228614e-01 2.228614e-01 2.228614e-01 2.228614e-01 2.228614e-01 2.228614e-01 2.228614e-01 2.228614e-01 2.228614e-01 2.228614e-01 2.228614e-01 2.228614e-01 2.228614e-01 2.228614e-01 2.228614e-01 2.228614e-01 2.228614e-01 2.228614e-01 2.228614e-01 2.228614e-01 2.228614e-01 2.228614e-01 2.228614e-01 2.228614e-01 2.228614e-01 2.228614e-01 2.228614e-01 2.228614e-01 2.228614e-01 2.228614e-01 2.228614e-01 2.228614e-01 2.228614e-01 2.228614e-01 2.228614e-01 2.228614e-01 2.228614e-01 2.228614e-01 2.228614e-01 2.228614e-01 2.228614e-01 2.228614e-01 2.228614e-01 2.228614e-01 2.228614e-01 2.228614e-01 2.228614e-01 2.228614e-01 2.228614e-01 2.228614e-01 2.228614e-01 2.228614e-01 2.228614e-01 2.228614e-01 2.228614e-01 2.228614e-01 2.228614e-01 2.228614e-01 2.228614e-01 2.228614e-01 2.228614e-01 2.228614e-01 2.228614e-01 2.228614e-01 2.228614e-01 2.228614e-01 2.228614e-01 2.228614e-01 2.228614e-01 2.228614e-01 2.228614e-01 2.228614e-01 2.228614e-01 2.228614e-01 2.228614e-01 2.228614e-01 2.228614e-01 2.228614e-01 2.228614e-01 2.228614e-01 2.228614e-01 2.228614e-01 2.228614e-01 2.228614e-01 2.228614e-01 2.228614e-01 2.228614e-01 2.228614e-01 2.228614e-01 2.228614e-01 2.228614e-01 2.228614e-01 2.228614e-01 2.228614e-01 2.228614e-01 2.228614e-01 2.228614e-01 2.228614e-01 2.228614e-01 2.228614e-01 2.228614e-01 2.228614e-01 2.228614e-01 2.228614e-01 2.228614e-01 2.228614e-01 2.228614e-01 2.228614e-01 2.228614e-01 2.228614e-01 2.228614e-01 2.228614e-01 2.228614e-01 2.228614e-01 2.228614e-01 2.228614e-01 2.228614e-01 2.228614e-01 2.228614e-01 2.228614e-01 2.228614e-01 2.228614e-01 2.228614e-01 2.228614e-01 2.228614e-01 2.228614e-01 2.228614e-01 2.228614e-01 2.228614e-01 2.228614e-01 2.228614e-01 2.228614e-01 2.228614e-01 2.228614e-01 2.228614e-01 2.228614e-01 2.228614e-01 2.228614e-01 2.228614e-01 2.228614e-01 2.228614e-01 2.228614e-01 2.228614e-01 2.228614e-01 2.228614e-01 2.228614e-01 2.228614e-01 2.228614e-01 2.228614e-01 2.228614e-01 2.228614e-01 2.228614e-01 2.228614e-01 2.228614e-01 2.228614e-01 2.228614e-01 2.228614e-01 2.228614e-01 2.228614e-01 2.228614e-01 2.228614e-01 2.228614e-01 2.228614e-01 2.228614e-01 2.228614e-01 2.228614e-01 2.228614e-01 2.228614e-01 2.228614e-01 2.228614e-01 2.228614e-01 2.228614e-01 2.228614e-01 2.228614e-01 2.228614e-01 2.228614e-01 2.228614e-01 2.228614e-01 2.228614e-01 2.228614e-01 2.228614e-01 2.228614e-01 2.228614e-01 2.228614e-01 2.228614e-01 2.228614e-01 2.228614e-01 2.228614e-01 2.228614e-01 2.228614e-01 2.228614e-01 2.228614e-01 2.228614e-01 2.228614e-01 2.228614e-01 2.228614e-01 2.228614e-01 2.228614e-01 2.228614e-01 2.228614e-01 2.228614e-01 2.228614e-01 2.228614e-01 2.228614e-01 2.228614e-01 2.228614e-01 2.228614e-01 2.228614e-01 2.228614e-01 2.228614e-01 2.228614e-01 2.228614e-01 2.228614e-01 2.228614e-01 2.228614e-01 2.228614e-01 2.228614e-01 2.228614e-01 2.228614e-01 2.228614e-01 2.228614e-01 2.228614e-01 2.228614e-01 2.228614e-01 2.228614e-01 2.228614e-01 2.228614e-01 2.228614e-01 2.228614e-01 2.228614e-01 2.228614e-01 2.228614e-01 2.228614e-01 2.228614e-01 2.228614e-01 2.228614e-01 2.228614e-01 2.228614e-01 2.228614e-01 2.228614e-01 2.228614e-01 2.228614e-01 2.228614e-01 2.228614e-01 2.228614e-01 2.228614e-01 2.228614e-01 2.228614e-01 2.228614e-01 2.228614e-01 2.228614e-01 2.228614e-01 2.228614e-01 2.228614e-01 2.228614e-01 2.228614e-01 2.228614e-01 2.228614e-01 2.228614e-01 2.228614e-01 2.228614e-01 2.228614e-01 2.228614e-01 2.228614e-01 2.228614e-01 2.228614e-01 2.228614e-01 2.228614e-01 2.228614e-01 2.228614e-01 2.228614e-01 2.228614e-01 2.228614e-01 2.228614e-01 2.228614e-01 2.228614e-01 2.228614e-01 2.228614e-01 2.228614e-01 2.228614e-01 2.228614e-01 2.228614e-01 2.228614e-01 2.228614e-01 2.228614e-01 2.228614e-01 2.228614e-01 2.228614e-01 2.228614e-01 2.228614e-01 2.228614e-01 2.228614e-01 2.228614e-01 2.228614e-01 2.228614e-01 2.228614e-01 2.228614e-01 2.228614e-01 2.228614e-01 2.228614e-01 2.228614e-01 2.228614e-01 2.228614e-01 2.228614e-01 2.228614e-01 2.228614e-01 2.228614e-01 2.228614e-01 2.228614e-01 2.228614e-01 2.228614e-01 2.228614e-01 2.228614e-01 2.228614e-01 2.228614e-01 2.228614e-01 2.228614e-01 2.228614e-01 2.228614e-01 2.228614e-01 2.228614e-01 2.228614e-01 2.228614e-01 2.228614e-01 2.228614e-01 2.228614e-01 2.228614e-01 2.228614e-01 2.228614e-01 2.228614e-01 2.228614e-01 2.228614e-01 2.228614e-01 2.228614e-01 2.228614e-01 2.228614e-01 2.228614e-01 2.228614e-01 2.228614e-01 2.228614e-01 2.228614e-01 2.228614e-01 2.228614e-01 2.228614e-01 2.228614e-01 2.228614e-01 2.228614e-01 2.228614e-01 2.228614e-01 2.228614e-01 2.228614e-01 2.228614e-01 2.228614e-01 2.228614e-01 2.228614e-01 2.228614e-01 2.228614e-01 2.228614e-01 2.228614e-01 2.228614e-01 2.228614e-01 2.228614e-01 2.228614e-01 2.228614e-01 2.228614e-01 2.228614e-01 2.228614e-01 2.228614e-01 2.228614e-01 2.228614e-01 2.228614e-01 2.228614e-01 2.228614e-01 2.228614e-01 2.228614e-01 2.228614e-01 2.228614e-01 2.228614e-01 2.228614e-01 2.228614e-01 2.228614e-01 2.228614e-01 2.228614e-01 2.228614e-01 2.228614e-01 2.228614e-01 2.228614e-01 2.228614e-01 2.228614e-01 2.228614e-01 2.228614e-01 2.228614e-01 2.228614e-01 2.228614e-01 2.228614e-01 2.228614e-01 2.228614e-01 2.228614e-01 2.228614e-01 2.228614e-01 2.228614e-01 2.228614e-01 2.228614e-01 2.228614e-01 2.228614e-01 2.228614e-01 2.228614e-01 2.228614e-01 2.228614e-01 2.228614e-01 2.228614e-01 2.228614e-01 2.228614e-01 2.228614e-01 2.228614e-01 2.228614e-01 2.228614e-01 2.228614e-01 2.228614e-01 2.228614e-01 2.228614e-01 2.228614e-01 2.228614e-01 2.228614e-01 2.228614e-01 2.228614e-01 2.228614e-01 2.228614e-01 2.228614e-01 2.228614e-01 2.228614e-01 2.228614e-01 2.228614e-01 2.228614e-01 2.228614e-01 2.228614e-01 2.228614e-01 2.228614e-01 2.228614e-01 2.228614e-01 2.228614e-01 2.228614e-01 2.228614e-01 2.228614e-01 2.228614e-01 2.228614e-01 2.228614e-01 2.228614e-01 2.228614e-01 2.228614e-01 2.228614e-01 2.228614e-01 2.228614e-01 2.228614e-01 2.228614e-01 2.228614e-01 2.228614e-01 2.228614e-01 2.228614e-01 2.228614e-01 2.228614e-01 2.228614e-01 2.228614e-01 2.228614e-01 2.228614e-01 2.228614e-01 2.228614e-01 2.228614e-01 2.228614e-01 2.228614e-01 2.228614e-01 2.228614e-01 2.228614e-01 2.228614e-01 2.228614e-01 2.228614e-01 2.228614e-01 2.228614e-01 2.228614e-01 2.228614e-01 2.228614e-01 2.228614e-01 2.228614e-01 2.228614e-01 2.228614e-01 2.228614e-01 2.228614e-01 2.228614e-01 2.228614e-01 2.228614e-01 2.228614e-01 2.228614e-01 2.228614e-01 2.228614e-01 2.228614e-01 2.228614e-01 2.228614e-01 2.228614e-01 2.228614e-01 2.228614e-01 2.228614e-01 2.228614e-01 2.228614e-01 2.228614e-01 2.228614e-01 2.228614e-01 2.228614e-01 2.228614e-01 2.228614e-01 2.228614e-01 2.228614e-01 2.228614e-01 2.228614e-01 2.228614e-01 2.228614e-01 2.228614e-01 2.228614e-01 2.228614e-01 2.228614e-01 2.228614e-01 2.228614e-01 2.228614e-01 2.228614e-01 2.228614e-01 2.228614e-01 2.228614e-01 2.228614e-01 2.228614e-01 2.228614e-01 2.228614e-01 2.228614e-01 2.228614e-01 2.228614e-01 2.228614e-01 2.228614e-01 2.228614e-01 2.228614e-01 2.228614e-01 2.228614e-01 2.228614e-01 2.228614e-01 2.228614e-01 2.228614e-01 2.228614e-01 2.228614e-01 2.228614e-01 2.228614e-01 2.228614e-01 2.228614e-01 2.228614e-01 2.228614e-01 2.228614e-01 2.228614e-01 2.228614e-01 2.228614e-01 2.228614e-01 2.228614e-01 2.228614e-01 2.228614e-01 2.228614e-01 2.228614e-01 2.228614e-01 2.228614e-01 2.228614e-01 2.228614e-01 2.228614e-01 2.228614e-01 2.228614e-01 2.228614e-01 2.228614e-01 2.228614e-01 2.228614e-01 2.228614e-01 2.228614e-01 2.228614e-01 2.228614e-01 2.228614e-01 2.228614e-01 2.228614e-01 2.228614e-01 2.228614e-01 2.228614e-01 2.228614e-01 2.228614e-01 2.228614e-01 2.228614e-01 2.228614e-01 2.228614e-01 2.228614e-01 2.228614e-01 2.228614e-01 2.228614e-01 2.228614e-01 2.228614e-01 2.228614e-01 2.228614e-01 2.228614e-01 2.228614e-01 2.228614e-01 2.228614e-01 2.228614e-01 2.228614e-01 2.228614e-01 2.228614e-01 2.228614e-01 2.228614e-01 2.228614e-01 2.228614e-01 2.228614e-01 2.228614e-01 2.228614e-01 2.228614e-01 2.228614e-01 2.228614e-01 2.228614e-01 2.228614e-01 2.228614e-01 2.228614e-01 2.228614e-01 2.228614e-01 2.228614e-01 2.228614e-01 2.228614e-01 2.228614e-01 2.228614e-01 2.228614e-01 2.228614e-01 2.228614e-01 2.228614e-01 2.228614e-01 2.228614e-01 2.228614e-01 2.228614e-01 2.228614e-01 2.228614e-01 2.228614e-01 2.228614e-01 2.228614e-01 2.228614e-01 2.228614e-01 2.228614e-01 2.228614e-01 2.228614e-01 2.228614e-01 2.228614e-01 2.228614e-01 2.228614e-01 2.228614e-01 2.228614e-01 2.228614e-01 2.228614e-01 2.228614e-01 2.228614e-01 2.228614e-01 2.228614e-01 2.228614e-01 2.228614e-01 2.228614e-01 2.228614e-01 2.228614e-01 2.228614e-01 2.228614e-01 2.228614e-01 2.228614e-01 2.228614e-01 2.228614e-01 2.228614e-01 2.228614e-01 2.228614e-01 2.228614e-01 2.228614e-01 2.228614e-01 2.228614e-01 2.228614e-01 2.228614e-01 2.228614e-01 2.228614e-01 2.228614e-01 2.228614e-01 2.228614e-01 2.228614e-01 2.228614e-01 2.228614e-01 2.228614e-01 2.228614e-01 2.228614e-01 2.228614e-01 2.228614e-01 2.228614e-01 2.228614e-01 2.228614e-01 2.228614e-01 2.228614e-01 2.228614e-01 2.228614e-01 2.228614e-01 2.228614e-01 2.228614e-01 2.228614e-01 2.228614e-01 2.228614e-01 2.228614e-01 2.228614e-01 2.228614e-01 2.228614e-01 2.228614e-01 2.228614e-01 2.228614e-01 2.228614e-01 2.228614e-01 2.228614e-01 2.228614e-01 2.228614e-01 2.228614e-01 2.228614e-01 2.228614e-01 2.228614e-01 2.228614e-01 2.228614e-01 2.228614e-01 2.228614e-01 2.228614e-01 2.228614e-01 2.228614e-01 2.228614e-01 2.228614e-01 2.228614e-01 2.228614e-01 2.228614e-01 2.228614e-01 2.228614e-01 2.228614e-01 2.228614e-01 2.228614e-01 2.228614e-01 2.228614e-01 2.228614e-01 2.228614e-01 2.228614e-01 2.228614e-01 2.228614e-01 2.228614e-01 2.228614e-01 2.228614e-01 2.228614e-01 2.228614e-01 2.228614e-01 2.228614e-01 2.228614e-01 2.228614e-01 2.228614e-01 2.228614e-01 2.228614e-01 2.228614e-01 2.228614e-01 2.228614e-01 2.228614e-01 2.228614e-01 2.228614e-01 2.228614e-01 2.228614e-01 2.228614e-01 2.228614e-01 2.228614e-01 2.228614e-01 2.228614e-01 2.228614e-01 2.228614e-01 2.228614e-01 2.228614e-01 2.228614e-01 2.228614e-01 2.228614e-01 2.228614e-01 2.228614e-01 2.228614e-01 2.228614e-01 2.228614e-01 2.228614e-01 2.228614e-01 2.228614e-01 2.228614e-01 2.228614e-01 2.228614e-01 2.228614e-01 2.228614e-01 2.228614e-01 2.228614e-01 2.228614e-01 2.228614e-01 2.228614e-01 2.228614e-01 2.228614e-01 2.228614e-01 2.228614e-01 2.228614e-01 2.228614e-01 2.228614e-01 2.228614e-01 2.228614e-01 2.228614e-01 2.228614e-01 2.228614e-01 2.228614e-01 2.228614e-01 2.228614e-01 2.228614e-01 2.228614e-01 2.228614e-01 2.228614e-01 2.228614e-01 2.228614e-01 2.228614e-01 2.228614e-01 2.228614e-01 2.228614e-01 2.228614e-01 2.228614e-01 2.228614e-01 2.228614e-01 2.228614e-01 2.228614e-01 2.228614e-01 2.228614e-01 2.228614e-01 2.228614e-01 2.228614e-01 2.228614e-01 2.228614e-01 2.228614e-01 2.228614e-01 2.228614e-01 2.228614e-01 2.228614e-01 2.228614e-01 2.228614e-01 2.228614e-01 2.228614e-01 2.228614e-01 2.228614e-01 2.228614e-01 2.228614e-01 2.228614e-01 2.228614e-01 2.228614e-01 2.228614e-01 2.228614e-01 2.228614e-01 2.228614e-01 2.228614e-01 2.228614e-01 2.228614e-01 2.228614e-01 2.228614e-01 2.228614e-01 2.228614e-01 2.228614e-01 2.228614e-01 2.228614e-01 2.228614e-01 2.228614e-01 2.228614e-01 2.228614e-01 2.228614e-01 2.228614e-01 2.228614e-01 2.228614e-01 2.228614e-01 2.228614e-01 2.228614e-01 2.228614e-01 2.228614e-01 2.228614e-01 2.228614e-01 2.228614e-01 2.228614e-01 2.228614e-01 2.228614e-01 2.228614e-01 2.228614e-01 2.228614e-01 2.228614e-01 2.228614e-01 2.228614e-01 2.228614e-01 2.228614e-01 2.228614e-01 2.228614e-01 2.228614e-01 2.228614e-01 2.228614e-01 2.228614e-01 2.228614e-01 2.228614e-01 2.228614e-01 2.228614e-01 2.228614e-01 2.228614e-01 2.228614e-01 2.228614e-01 2.228614e-01 2.228614e-01 2.228614e-01 2.228614e-01 2.228614e-01 2.228614e-01 2.228614e-01 2.228614e-01 2.228614e-01 2.228614e-01 2.228614e-01 2.228614e-01 2.228614e-01 2.228614e-01 2.228614e-01 2.228614e-01 2.228614e-01 2.228614e-01 2.228614e-01 2.228614e-01 2.228614e-01 2.228614e-01 2.228614e-01 2.228614e-01 2.228614e-01 2.228614e-01 2.228614e-01 2.228614e-01 2.228614e-01 2.228614e-01 2.228614e-01 2.228614e-01 2.228614e-01 2.228614e-01 2.228614e-01 2.228614e-01 2.228614e-01 2.228614e-01 2.228614e-01 2.228614e-01 2.228614e-01 2.228614e-01 2.228614e-01 2.228614e-01 2.228614e-01 2.228614e-01 2.228614e-01 2.228614e-01 2.228614e-01 2.228614e-01 2.228614e-01 2.228614e-01 2.228614e-01 2.228614e-01 2.228614e-01 2.228614e-01 2.228614e-01 2.228614e-01 2.228614e-01 2.228614e-01 2.228614e-01 2.228614e-01 2.228614e-01 2.228614e-01 2.228614e-01 2.228614e-01 2.228614e-01 2.228614e-01 2.228614e-01 2.228614e-01 2.228614e-01 2.228614e-01 2.228614e-01 2.228614e-01 2.228614e-01 2.228614e-01 2.228614e-01 2.228614e-01 2.228614e-01 2.228614e-01 2.228614e-01 2.228614e-01 2.228614e-01 2.228614e-01 2.228614e-01 2.228614e-01 2.228614e-01 2.228614e-01 2.228614e-01 2.228614e-01 2.228614e-01 2.228614e-01 2.228614e-01 2.228614e-01 2.228614e-01 2.228614e-01 2.228614e-01 2.228614e-01 2.228614e-01 2.228614e-01 2.228614e-01 2.228614e-01 2.228614e-01 2.228614e-01 2.228614e-01 2.228614e-01 2.228614e-01 2.228614e-01 2.228614e-01 2.228614e-01 2.228614e-01 2.228614e-01 2.228614e-01 2.228614e-01 2.228614e-01 2.228614e-01 2.228614e-01 2.228614e-01 2.228614e-01 2.228614e-01 2.228614e-01 2.228614e-01 2.228614e-01 2.228614e-01 2.228614e-01 2.228614e-01 2.228614e-01 2.228614e-01 2.228614e-01 2.228614e-01 2.228614e-01 2.228614e-01 2.228614e-01 2.228614e-01 2.228614e-01 2.228614e-01 2.228614e-01 2.228614e-01 2.228614e-01 2.228614e-01 2.228614e-01 2.228614e-01 2.228614e-01 2.228614e-01 2.228614e-01 2.228614e-01 2.228614e-01 2.228614e-01 2.228614e-01 2.228614e-01 2.228614e-01 2.228614e-01 2.228614e-01 2.228614e-01 2.228614e-01 2.228614e-01 2.228614e-01 2.228614e-01 2.228614e-01 2.228614e-01 2.228614e-01 2.228614e-01 2.228614e-01 2.228614e-01 2.228614e-01 2.228614e-01 2.228614e-01 2.228614e-01 2.228614e-01 2.228614e-01 2.228614e-01 2.228614e-01 2.228614e-01 2.228614e-01 2.228614e-01 2.228614e-01 2.228614e-01 2.228614e-01 2.228614e-01 2.228614e-01 2.228614e-01 2.228614e-01 2.228614e-01 2.228614e-01 2.228614e-01 2.228614e-01 2.228614e-01 2.228614e-01 2.228614e-01 2.228614e-01 2.228614e-01 2.228614e-01 2.228614e-01 2.228614e-01 2.228614e-01 2.228614e-01 2.228614e-01 2.228614e-01 2.228614e-01 2.228614e-01 2.228614e-01 2.228614e-01 2.228614e-01 2.228614e-01 2.228614e-01 2.228614e-01 2.228614e-01 2.228614e-01 2.228614e-01 2.228614e-01 2.228614e-01 2.228614e-01 2.228614e-01 2.228614e-01 2.228614e-01 2.228614e-01 2.228614e-01 2.228614e-01 2.228614e-01 2.228614e-01 2.228614e-01 2.228614e-01 2.228614e-01 2.228614e-01 2.228614e-01 2.228614e-01 2.228614e-01 2.228614e-01 2.228614e-01 2.228614e-01 2.228614e-01 2.228614e-01 2.228614e-01 2.228614e-01 2.228614e-01 2.228614e-01 2.228614e-01 2.228614e-01 2.228614e-01 2.228614e-01 
3.581469e+05 2.262178e+04 1.117197e+04 6.269246e-01 3.999342e-01 3.592484e-01 3.040196e-01 3.040196e-01 2.976993e-01 2.788462e-01 2.786858e-01 2.695468e-01 2.588316e-01 2.361348e-01 2.361348e-01 2.361348e-01 2.361348e-01 2.283538e-01 2.283538e-01 2.283538e-01 2.277894e-01 2.273934e-01 2.273934e-01 2.273934e-01 2.273934e-01 2.273934e-01 2.273355e-01 2.269840e-01 2.269840e-01 2.266692e-01 2.265994e-01 2.265994e-01 2.265073e-01 2.263043e-01 2.262855e-01 2.261020e-01 2.254565e-01 2.241364e-01 2.234854e-01 2.229419e-01 2.228743e-01 2.228729e-01 2.228729e-01 2.228697e-01 2.228697e-01 2.228678e-01 2.228655e-01 1.791336e-01 1.325225e-01 1.108570e-01 1.818933e-02 1.718462e-02 1.662307e-02 1.662307e-02 1.651590e-02 1.391631e-02 1.252790e-02 1.252790e-02 1.252790e-02 1.207542e-02 1.207542e-02 1.207542e-02 1.207542e-02 1.179125e-02 1.104123e-02 1.104123e-02 1.089190e-02 1.089190e-02 9.347192e-03 9.347192e-03 9.347192e-03 9.347192e-03 9.347192e-03 9.347192e-03 9.347192e-03 8.939260e-03 8.939260e-03 8.810244e-03 8.810244e-03 8.772893e-03 8.772893e-03 8.772893e-03 8.772893e-03 8.772893e-03 8.772893e-03 8.772893e-03 8.769535e-03 8.752111e-03 8.654747e-03 8.550271e-03 8.550271e-03 8.537526e-03 8.518886e-03 8.262401e-03 8.262401e-03 8.253866e-03 8.109740e-03 8.109740e-03 8.109740e-03 8.109740e-03 7.881175e-03 7.854306e-03 7.767284e-03 7.653456e-03 7.653456e-03 7.653456e-03 7.653456e-03 7.653456e-03 7.653456e-03 7.514120e-03 7.514120e-03 7.514120e-03 7.514120e-03 7.514120e-03 7.514120e-03 7.514120e-03 7.514120e-03 7.514120e-03 7.514120e-03 7.397325e-03 7.347967e-03 7.347967e-03 7.347967e-03 7.338532e-03 7.338532e-03 7.338532e-03 7.338532e-03 7.338532e-03 7.334302e-03 7.185565e-03 7.185565e-03 7.185565e-03 7.100787e-03 7.088099e-03 7.088099e-03 7.088099e-03 7.088099e-03 7.088099e-03 7.088099e-03 7.002318e-03 7.002318e-03 6.950606e-03 6.950606e-03 6.950606e-03 6.950606e-03 6.950606e-03 6.950606e-03 6.886705e-03 6.780259e-03 6.780259e-03 6.780259e-03 6.780259e-03 6.780259e-03 6.687270e-03 6.687270e-03 6.687270e-03 6.687270e-03 6.687270e-03 6.465005e-03 6.130441e-03 6.130441e-03 6.130441e-03 6.130441e-03 6.130441e-03 6.130441e-03 6.130441e-03 6.130441e-03 6.130441e-03 6.130441e-03 6.090171e-03 6.090171e-03 6.051453e-03 6.029522e-03 6.029522e-03 6.029522e-03 6.029522e-03 6.029522e-03 6.029522e-03 6.019276e-03 6.019276e-03 6.019276e-03 6.007420e-03 6.007420e-03 6.007420e-03 6.007420e-03 5.992494e-03 5.992494e-03 5.992494e-03 5.992494e-03 5.992494e-03 5.987110e-03 5.983092e-03 5.983092e-03 5.970218e-03 5.970218e-03 5.970218e-03 5.723753e-03 5.723753e-03 5.481424e-03 5.481424e-03 5.481424e-03 5.481424e-03 5.466581e-03 5.466581e-03 5.466581e-03 5.466581e-03 5.466581e-03 5.466581e-03 5.466581e-03 5.466581e-03 5.466581e-03 5.466581e-03 5.466581e-03 5.466581e-03 5.466581e-03 5.466581e-03 5.466581e-03 5.427097e-03 5.400666e-03 5.400666e-03 5.222601e-03 5.145498e-03 5.145498e-03 5.145498e-03 5.140483e-03 5.100653e-03 5.079207e-03 4.652056e-03 4.652056e-03 4.652056e-03 4.652056e-03 4.652056e-03 4.652056e-03 4.652056e-03 4.652056e-03 4.652056e-03 4.604337e-03 4.604337e-03 4.604337e-03 4.604337e-03 4.604337e-03 4.604337e-03 4.488728e-03 4.488728e-03 4.302303e-03 4.044656e-03 4.044282e-03 4.044282e-03 4.044282e-03 4.015881e-03 4.015881e-03 4.015881e-03 4.015881e-03 4.015881e-03 4.005620e-03 4.005620e-03 4.005620e-03 4.005620e-03 4.005620e-03 4.005620e-03 4.005620e-03 4.005363e-03 4.005363e-03 4.005363e-03 4.000050e-03 3.996091e-03 3.996091e-03 3.994097e-03 3.994097e-03 3.994097e-03 3.994097e-03 3.989904e-03 3.987246e-03 3.987246e-03 3.984946e-03 3.979501e-03 3.979501e-03 3.979501e-03 3.979501e-03 3.975554e-03 3.975554e-03 3.950772e-03 3.950772e-03 3.950772e-03 3.950772e-03 3.950772e-03 3.950772e-03 3.950772e-03 3.950772e-03 3.950772e-03 3.950772e-03 3.950772e-03 3.950772e-03 3.940663e-03 3.940663e-03 3.940663e-03 3.931564e-03 3.931564e-03 3.931564e-03 3.931564e-03 3.931564e-03 3.931564e-03 3.931564e-03 3.931564e-03 3.931564e-03 3.931564e-03 3.931564e-03 3.931564e-03 3.914688e-03 3.914688e-03 3.914688e-03 3.914688e-03 3.907547e-03 3.902238e-03 3.866581e-03 3.866581e-03 3.864882e-03 3.852666e-03 3.852666e-03 3.852666e-03 3.851152e-03 3.851152e-03 3.846131e-03 3.685284e-03 3.622806e-03 3.622806e-03 3.622806e-03 3.622806e-03 3.622806e-03 3.622806e-03 3.622806e-03 3.622806e-03 3.622806e-03 3.622806e-03 3.622806e-03 3.622806e-03 3.622806e-03 3.622806e-03 3.591737e-03 3.591737e-03 3.591737e-03 3.589854e-03 3.589854e-03 3.589854e-03 3.589854e-03 3.585910e-03 3.585910e-03 3.585910e-03 3.585910e-03 3.585910e-03 3.413801e-03 3.413801e-03 3.413801e-03 3.413801e-03 3.413801e-03 3.413801e-03 3.363692e-03 3.363692e-03 3.363692e-03 3.363692e-03 3.363692e-03 3.363692e-03 3.363692e-03 3.363692e-03 3.363692e-03 3.363692e-03 3.363692e-03 3.358569e-03 3.358569e-03 3.358569e-03 3.358569e-03 3.357269e-03 3.357269e-03 3.356481e-03 3.330051e-03 3.330051e-03 3.322830e-03 3.322830e-03 3.322830e-03 3.322830e-03 3.322830e-03 3.322830e-03 3.322830e-03 3.322830e-03 3.322830e-03 3.322830e-03 3.322830e-03 3.322830e-03 3.322830e-03 3.322830e-03 3.322830e-03 3.198288e-03 3.198288e-03 3.198288e-03 3.198288e-03 3.198288e-03 3.198288e-03 3.178423e-03 3.178423e-03 3.178423e-03 3.178423e-03 3.178423e-03 3.178423e-03 3.178423e-03 3.178423e-03 3.178423e-03 3.178423e-03 3.178423e-03 3.178423e-03 3.178423e-03 3.178423e-03 3.178423e-03 3.178423e-03 3.178423e-03 3.178423e-03 3.089293e-03 3.047297e-03 3.025485e-03 3.024374e-03 3.024374e-03 3.024374e-03 3.024374e-03 3.015103e-03 3.014643e-03 3.014643e-03 2.983718e-03 2.919720e-03 2.919720e-03 2.919720e-03 2.869630e-03 2.869630e-03 2.869630e-03 2.869630e-03 2.869630e-03 2.869630e-03 2.869630e-03 2.809789e-03 2.809789e-03 2.618140e-03 2.569749e-03 2.569749e-03 2.569749e-03 2.569749e-03 2.569749e-03 2.566935e-03 2.566935e-03 2.566935e-03 2.565504e-03 2.565504e-03 2.565504e-03 2.565504e-03 2.565504e-03 2.565504e-03 2.565504e-03 2.565457e-03 2.565457e-03 2.565457e-03 2.565457e-03 2.565457e-03 2.565457e-03 2.565457e-03 2.565457e-03 2.565456e-03 2.565448e-03 2.565448e-03 2.565447e-03 2.565447e-03 2.565447e-03 2.563142e-03 2.563142e-03 2.562987e-03 2.562959e-03 2.562959e-03 2.562959e-03 2.562177e-03 2.561994e-03 2.561954e-03 2.561935e-03 2.560538e-03 2.560538e-03 2.559712e-03 2.559328e-03 2.556267e-03 2.556267e-03 2.556267e-03 2.554802e-03 2.554802e-03 2.554781e-03 2.554744e-03 2.554744e-03 2.554744e-03 2.554650e-03 2.554635e-03 2.554635e-03 2.554628e-03 2.554533e-03 2.554461e-03 2.554429e-03 2.554429e-03 2.554429e-03 2.554429e-03 2.554429e-03 2.554429e-03 2.554429e-03 2.554429e-03 2.554429e-03 2.554429e-03 2.554429e-03 2.554429e-03 2.554414e-03 2.554306e-03 2.554306e-03 2.554255e-03 2.554120e-03 2.554081e-03 2.553946e-03 2.553946e-03 2.553866e-03 2.553179e-03 2.553151e-03 2.552639e-03 2.552639e-03 2.552114e-03 2.552048e-03 2.552048e-03 2.552048e-03 2.550906e-03 2.550131e-03 2.550131e-03 2.548878e-03 2.547469e-03 2.545591e-03 2.545155e-03 2.543639e-03 2.535387e-03 2.527932e-03 2.517412e-03 2.517412e-03 2.517412e-03 2.517412e-03 2.512744e-03 2.507195e-03 2.482483e-03 2.482483e-03 2.474612e-03 2.474612e-03 2.474612e-03 2.457650e-03 2.451490e-03 2.451490e-03 2.451490e-03 2.451490e-03 2.451490e-03 2.451490e-03 2.439470e-03 2.439470e-03 2.439470e-03 2.439470e-03 2.438221e-03 2.438221e-03 2.438221e-03 2.438221e-03 2.438221e-03 2.438221e-03 2.438221e-03 2.421939e-03 2.421939e-03 2.421939e-03 2.398827e-03 2.398827e-03 2.398827e-03 2.398827e-03 2.398827e-03 2.398827e-03 2.398699e-03 2.398699e-03 2.398699e-03 2.398699e-03 2.398699e-03 2.398699e-03 2.398662e-03 2.364251e-03 2.345959e-03 2.319250e-03 2.319250e-03 2.319250e-03 2.319250e-03 2.319250e-03 2.319250e-03 2.319250e-03 2.309286e-03 2.309286e-03 2.279766e-03 2.279766e-03 2.279766e-03 2.257422e-03 2.257422e-03 2.257422e-03 2.257422e-03 2.257422e-03 2.257422e-03 2.257422e-03 2.257422e-03 2.257422e-03 2.257422e-03 2.190208e-03 2.190208e-03 2.190208e-03 2.174910e-03 2.174910e-03 2.174910e-03 2.174910e-03 2.100470e-03 2.100470e-03 2.100470e-03 2.100470e-03 2.100470e-03 2.100470e-03 2.100470e-03 2.100470e-03 2.100470e-03 2.100470e-03 2.100470e-03 2.100470e-03 2.100470e-03 2.100470e-03 2.062606e-03 2.062606e-03 2.062606e-03 2.062606e-03 2.062606e-03 2.062606e-03 2.062606e-03 2.055486e-03 2.055486e-03 2.055486e-03 2.055486e-03 2.031844e-03 1.978749e-03 1.978749e-03 1.978749e-03 1.978749e-03 1.978749e-03 1.978749e-03 1.978749e-03 1.978749e-03 1.978749e-03 1.978749e-03 1.978749e-03 1.978749e-03 1.978749e-03 1.978749e-03 1.978749e-03 1.978749e-03 1.978749e-03 1.978749e-03 1.978749e-03 1.978749e-03 1.978749e-03 1.978749e-03 1.978749e-03 1.978749e-03 1.978749e-03 1.978749e-03 1.978749e-03 1.928078e-03 1.928078e-03 1.928078e-03 1.928078e-03 1.928078e-03 1.928078e-03 1.928078e-03 1.916585e-03 1.916585e-03 1.916585e-03 1.871107e-03 1.871107e-03 1.871107e-03 1.871107e-03 1.870911e-03 1.870911e-03 1.870911e-03 1.870911e-03 1.870911e-03 1.870911e-03 1.870911e-03 1.838788e-03 1.838788e-03 1.838788e-03 1.806836e-03 1.806836e-03 1.806836e-03 1.806836e-03 1.806836e-03 1.806836e-03 1.806836e-03 1.805386e-03 1.777679e-03 1.777679e-03 1.777679e-03 1.777679e-03 1.777679e-03 1.777679e-03 1.777679e-03 1.777679e-03 1.777679e-03 1.750527e-03 1.750527e-03 1.750527e-03 1.750527e-03 1.750527e-03 1.750527e-03 1.750527e-03 1.736341e-03 1.736341e-03 1.736341e-03 1.736341e-03 1.736341e-03 1.736341e-03 1.736341e-03 1.736341e-03 1.736341e-03 1.736341e-03 1.736341e-03 1.736341e-03 1.736341e-03 1.736341e-03 1.736341e-03 1.736341e-03 1.736341e-03 1.736341e-03 1.736341e-03 1.735852e-03 1.735852e-03 1.735852e-03 1.735852e-03 1.735852e-03 1.735852e-03 1.735520e-03 1.735520e-03 1.735520e-03 1.735268e-03 1.735268e-03 1.735258e-03 1.695243e-03 1.695243e-03 1.695243e-03 1.695243e-03 1.695243e-03 1.695243e-03 1.695243e-03 1.688996e-03 1.688996e-03 1.688996e-03 1.688996e-03 1.670081e-03 1.670081e-03 1.670081e-03 1.670081e-03 1.670081e-03 1.670081e-03 1.670081e-03 1.670081e-03 1.670081e-03 1.670081e-03 1.670081e-03 1.667490e-03 1.667490e-03 1.667490e-03 1.667490e-03 1.667490e-03 1.667490e-03 1.667490e-03 1.667490e-03 1.667490e-03 1.667490e-03 1.667490e-03 1.667490e-03 1.667490e-03 1.667490e-03 1.667490e-03 1.667490e-03 1.667490e-03 1.667490e-03 1.667371e-03 1.644599e-03 1.644599e-03 1.644599e-03 1.644599e-03 1.644599e-03 1.644599e-03 1.644599e-03 1.644599e-03 1.632934e-03 1.632934e-03 1.632934e-03 1.632934e-03 1.632934e-03 1.632934e-03 1.632934e-03 1.632934e-03 1.632934e-03 1.632934e-03 1.632934e-03 1.632934e-03 1.597295e-03 1.597295e-03 1.597295e-03 1.595561e-03 1.591944e-03 1.591944e-03 1.591944e-03 1.591944e-03 1.591944e-03 1.591944e-03 1.591944e-03 1.591944e-03 1.591944e-03 1.591161e-03 1.590113e-03 1.590113e-03 1.590113e-03 1.589100e-03 1.589100e-03 1.589100e-03 1.589100e-03 1.588149e-03 1.588149e-03 1.588149e-03 1.588149e-03 1.588149e-03 1.587509e-03 1.581789e-03 1.581789e-03 1.581789e-03 1.581789e-03 1.578096e-03 1.575339e-03 1.575339e-03 1.574668e-03 1.574668e-03 1.573818e-03 1.573818e-03 1.573818e-03 1.573818e-03 1.573818e-03 1.573818e-03 1.573732e-03 1.573337e-03 1.573292e-03 1.573292e-03 1.573292e-03 1.573213e-03 1.573027e-03 1.573027e-03 1.573027e-03 1.573012e-03 1.573001e-03 1.573001e-03 1.573001e-03 1.573001e-03 1.572986e-03 1.572986e-03 1.572986e-03 1.572983e-03 1.572983e-03 1.572823e-03 1.572822e-03 1.572771e-03 1.572327e-03 1.572327e-03 1.569856e-03 1.569856e-03 1.569856e-03 1.569856e-03 1.569543e-03 1.569543e-03 1.569543e-03 1.569543e-03 1.569543e-03 1.569371e-03 1.569371e-03 1.569371e-03 1.569371e-03 1.569371e-03 1.569371e-03 1.569371e-03 1.569322e-03 1.569295e-03 1.568722e-03 1.568722e-03 1.568377e-03 1.568377e-03 1.568377e-03 1.568377e-03 1.568377e-03 1.568377e-03 1.568377e-03 1.567562e-03 1.567562e-03 1.567562e-03 1.564293e-03 1.561495e-03 1.561495e-03 1.561495e-03 1.561495e-03 1.560512e-03 1.560512e-03 1.560512e-03 1.560512e-03 1.560512e-03 1.560512e-03 1.560512e-03 1.560512e-03 1.560330e-03 1.556184e-03 1.556184e-03 1.556184e-03 1.556184e-03 1.556184e-03 1.556184e-03 1.556184e-03 1.556184e-03 1.556184e-03 1.553338e-03 1.547927e-03 1.547927e-03 1.547927e-03 1.547927e-03 1.546024e-03 1.534716e-03 1.534716e-03 1.531513e-03 1.523585e-03 1.523585e-03 1.523585e-03 1.523585e-03 1.523585e-03 1.523585e-03 1.518757e-03 1.518757e-03 1.518757e-03 1.518757e-03 1.518757e-03 1.518082e-03 1.517131e-03 1.517120e-03 1.517114e-03 1.517114e-03 1.517114e-03 1.517114e-03 1.517114e-03 1.517114e-03 1.517114e-03 1.517114e-03 1.517114e-03 1.517114e-03 1.517114e-03 1.517114e-03 1.512513e-03 1.510108e-03 1.510108e-03 1.504379e-03 1.504379e-03 1.501294e-03 1.497710e-03 1.496693e-03 1.496693e-03 1.496693e-03 1.496693e-03 1.473107e-03 1.473107e-03 1.473107e-03 1.473107e-03 1.473107e-03 1.472086e-03 1.472086e-03 1.472086e-03 1.472086e-03 1.472086e-03 1.472086e-03 1.472086e-03 1.472086e-03 1.470666e-03 1.470666e-03 1.470666e-03 1.469950e-03 1.469950e-03 1.469950e-03 1.469950e-03 1.469950e-03 1.469950e-03 1.469950e-03 1.469950e-03 1.466195e-03 1.466195e-03 1.466195e-03 1.466195e-03 1.466195e-03 1.464852e-03 1.464852e-03 1.464663e-03 1.460681e-03 1.460681e-03 1.460681e-03 1.460681e-03 1.460681e-03 1.460681e-03 1.460681e-03 1.460681e-03 1.460681e-03 1.460681e-03 1.460681e-03 1.460493e-03 1.460493e-03 1.460493e-03 1.460493e-03 1.460493e-03 1.457042e-03 1.456449e-03 1.456449e-03 1.455645e-03 1.455645e-03 1.455645e-03 1.455645e-03 1.455645e-03 1.455645e-03 1.455645e-03 1.455645e-03 1.455559e-03 1.455559e-03 1.455546e-03 1.455546e-03 1.450992e-03 1.449804e-03 1.448780e-03 1.448780e-03 1.447840e-03 1.447840e-03 1.447840e-03 1.447840e-03 1.447840e-03 1.447840e-03 1.447840e-03 1.447840e-03 1.447840e-03 1.447840e-03 1.447840e-03 1.447840e-03 1.447840e-03 1.447840e-03 1.447840e-03 1.447840e-03 1.447840e-03 1.447840e-03 1.447840e-03 1.447840e-03 1.447840e-03 1.447840e-03 1.447840e-03 1.445141e-03 1.445141e-03 1.445141e-03 1.444737e-03 1.444737e-03 1.444737e-03 1.443760e-03 1.443760e-03 1.443760e-03 1.443760e-03 1.443760e-03 1.443760e-03 1.443760e-03 1.443707e-03 1.443707e-03 1.443707e-03 1.443707e-03 1.443707e-03 1.443707e-03 1.443707e-03 1.443455e-03 1.443455e-03 1.443455e-03 1.443455e-03 1.443455e-03 1.443455e-03 1.443455e-03 1.443358e-03 1.443358e-03 1.443358e-03 1.443358e-03 1.443358e-03 1.443358e-03 1.442749e-03 1.442749e-03 1.442749e-03 1.442749e-03 1.442749e-03 1.442749e-03 1.442749e-03 1.442749e-03 1.442749e-03 1.442531e-03 1.441713e-03 1.441713e-03 1.441713e-03 1.441713e-03 1.441292e-03 1.441292e-03 1.441292e-03 1.441292e-03 1.440706e-03 1.440706e-03 1.440706e-03 1.440706e-03 1.440706e-03 1.440706e-03 1.440109e-03 1.440109e-03 1.438616e-03 1.438616e-03 1.438616e-03 1.438616e-03 1.438616e-03 1.438616e-03 1.438612e-03 1.438612e-03 1.438602e-03 1.438599e-03 1.438599e-03 1.438599e-03 1.438524e-03 1.438444e-03 1.438444e-03 1.438444e-03 1.438444e-03 1.438444e-03 1.438444e-03 1.438444e-03 1.438444e-03 1.438444e-03 1.438444e-03 1.438444e-03 1.438444e-03 1.438432e-03 1.438432e-03 1.438432e-03 1.438428e-03 1.438428e-03 1.438428e-03 1.438428e-03 1.438428e-03 1.438428e-03 1.438351e-03 1.438351e-03 1.438351e-03 1.438351e-03 1.438351e-03 1.438336e-03 1.438336e-03 1.438336e-03 1.438336e-03 1.438336e-03 1.438336e-03 1.438336e-03 1.438336e-03 1.438324e-03 1.438324e-03 1.438324e-03 1.438322e-03 1.438322e-03 1.438320e-03 1.438316e-03 1.438316e-03 1.438313e-03 1.438313e-03 1.438313e-03 1.438312e-03 1.438312e-03 1.438312e-03 1.438312e-03 1.438312e-03 1.438312e-03 1.438312e-03 1.438312e-03 1.438311e-03 1.438311e-03 1.438310e-03 1.438310e-03 1.438310e-03 1.438310e-03 1.438310e-03 1.438309e-03 1.438309e-03 1.438309e-03 1.438304e-03 1.438304e-03 1.438300e-03 1.438300e-03 1.438300e-03 1.438300e-03 1.438300e-03 1.438300e-03 1.438299e-03 1.438299e-03 1.438299e-03 1.438296e-03 1.438294e-03 1.438294e-03 1.438293e-03 1.438283e-03 1.438283e-03 1.438279e-03 1.438273e-03 1.438272e-03 1.438245e-03 1.438245e-03 1.438245e-03 1.438245e-03 1.438241e-03 1.438241e-03 1.438241e-03 1.438241e-03 1.438226e-03 1.438222e-03 1.438218e-03 1.438202e-03 1.438200e-03 1.438200e-03 1.438173e-03 1.438173e-03 1.438173e-03 1.438173e-03 1.438121e-03 1.438112e-03 1.438112e-03 1.438112e-03 1.438112e-03 1.438109e-03 1.438109e-03 1.438109e-03 1.438109e-03 1.437971e-03 1.437906e-03 1.437906e-03 1.437906e-03 1.437906e-03 1.437906e-03 1.437556e-03 1.437556e-03 1.437556e-03 1.437556e-03 1.437517e-03 1.437408e-03 1.437105e-03 1.437105e-03 1.437105e-03 1.436383e-03 1.436383e-03 1.436383e-03 1.436383e-03 1.435764e-03 1.434472e-03 1.434243e-03 1.433300e-03 1.431268e-03 1.429581e-03 1.429581e-03 1.425340e-03 1.418676e-03 1.412272e-03 1.389095e-03 1.389095e-03 1.350471e-03 1.334393e-03 1.333415e-03 1.303878e-03 1.285731e-03 1.227634e-03 1.205402e-03 1.205402e-03 1.204409e-03 1.204409e-03 1.196268e-03 1.196268e-03 1.196268e-03 1.196268e-03 1.196268e-03 1.196268e-03 1.196268e-03 1.196268e-03 1.196268e-03 1.195048e-03 1.195048e-03 1.190331e-03 1.162231e-03 1.162231e-03 1.162231e-03 1.162231e-03 1.156925e-03 1.156925e-03 1.151304e-03 1.151304e-03 1.151304e-03 1.151304e-03 1.151304e-03 1.151178e-03 1.151178e-03 1.151178e-03 1.151178e-03 1.151155e-03 1.150260e-03 1.150260e-03 1.150260e-03 1.150260e-03 1.146999e-03 1.146999e-03 1.143432e-03 1.108834e-03 1.108834e-03 1.108834e-03 1.108834e-03 1.108834e-03 1.108834e-03 1.108834e-03 1.108834e-03 1.108834e-03 1.108834e-03 1.108834e-03 1.108834e-03 1.108834e-03 1.107614e-03 1.105944e-03 1.105944e-03 1.105944e-03 1.105944e-03 1.105944e-03 1.105944e-03 1.105944e-03 1.105944e-03 1.105770e-03 1.105770e-03 1.105770e-03 1.105770e-03 1.100982e-03 1.100982e-03 1.100982e-03 1.100982e-03 1.100982e-03 1.100982e-03 1.100982e-03 1.100982e-03 1.100982e-03 1.100982e-03 1.100982e-03 1.088916e-03 1.088916e-03 1.088916e-03 1.088916e-03 1.085424e-03 1.085424e-03 1.085424e-03 1.085424e-03 1.085424e-03 1.085424e-03 1.071229e-03 1.071229e-03 1.071229e-03 1.071229e-03 1.071229e-03 1.071229e-03 1.066292e-03 1.066292e-03 1.066292e-03 1.066292e-03 1.066292e-03 1.066292e-03 1.066292e-03 1.066292e-03 1.066292e-03 1.066292e-03 1.066292e-03 1.066292e-03 1.066292e-03 1.066292e-03 1.066292e-03 1.066292e-03 1.066292e-03 1.066292e-03 1.066091e-03 1.066091e-03 1.064245e-03 1.064245e-03 1.064245e-03 1.064245e-03 1.064245e-03 1.064245e-03 1.064245e-03 1.064245e-03 1.064186e-03 1.064164e-03 1.063927e-03 1.063927e-03 1.063927e-03 1.063927e-03 1.063927e-03 1.063927e-03 1.063927e-03 1.063771e-03 1.063771e-03 1.063771e-03 1.063771e-03 1.063771e-03 1.062576e-03 1.062576e-03 1.062576e-03 1.062527e-03 1.062527e-03 1.062527e-03 1.062527e-03 1.054330e-03 1.054330e-03 1.054330e-03 1.054330e-03 1.049487e-03 1.049487e-03 1.049487e-03 1.049487e-03 1.049487e-03 1.049487e-03 1.049487e-03 1.049487e-03 1.049487e-03 1.049487e-03 1.049487e-03 1.049487e-03 1.049487e-03 1.049335e-03 1.048257e-03 1.048257e-03 1.048257e-03 1.048257e-03 1.048257e-03 1.048257e-03 1.048257e-03 1.038087e-03 1.038087e-03 1.038087e-03 1.038087e-03 1.038087e-03 1.038087e-03 1.037205e-03 1.037205e-03 1.037205e-03 1.037205e-03 1.037205e-03 1.037205e-03 1.037205e-03 1.037205e-03 1.037205e-03 1.037177e-03 1.037177e-03 1.037177e-03 1.037177e-03 1.037177e-03 1.037177e-03 1.037177e-03 1.036567e-03 1.036567e-03 1.036567e-03 1.036567e-03 1.036567e-03 1.036567e-03 1.036567e-03 1.036567e-03 1.036567e-03 1.036567e-03 1.036567e-03 1.036567e-03 1.036567e-03 1.036567e-03 1.036567e-03 1.036567e-03 1.036567e-03 1.036567e-03 1.036555e-03 1.036553e-03 1.036552e-03 1.036552e-03 1.036551e-03 1.036528e-03 1.036528e-03 1.036528e-03 1.036528e-03 1.036528e-03 1.036525e-03 1.036512e-03 1.036512e-03 1.036512e-03 1.036512e-03 1.036512e-03 1.036492e-03 1.035726e-03 1.034926e-03 1.034827e-03 1.034827e-03 1.034827e-03 1.034815e-03 1.034815e-03 1.034815e-03 1.034815e-03 1.034815e-03 1.034815e-03 1.034815e-03 1.034815e-03 1.034815e-03 1.033027e-03 1.033020e-03 1.033020e-03 1.033004e-03 1.033004e-03 1.032383e-03 1.030821e-03 1.030821e-03 1.029649e-03 1.028126e-03 1.028126e-03 1.028126e-03 1.023397e-03 1.023397e-03 1.023397e-03 1.018197e-03 1.018106e-03 1.018106e-03 1.018106e-03 1.015509e-03 1.015509e-03 1.015509e-03 1.015509e-03 1.015260e-03 1.015260e-03 1.015260e-03 1.015260e-03 1.015260e-03 1.015260e-03 1.015260e-03 1.015260e-03 1.015260e-03 1.015260e-03 1.014960e-03 1.014960e-03 1.013980e-03 1.013980e-03 1.013304e-03 1.013304e-03 1.013304e-03 1.013304e-03 1.013298e-03 1.013298e-03 1.012819e-03 1.012819e-03 1.012813e-03 1.011179e-03 1.011179e-03 1.011179e-03 1.010170e-03 1.010170e-03 1.009342e-03 1.009342e-03 1.008940e-03 1.008940e-03 1.008281e-03 1.008281e-03 1.008281e-03 1.008281e-03 1.008281e-03 1.008281e-03 1.008281e-03 1.008281e-03 1.008281e-03 1.008281e-03 1.008255e-03 1.008228e-03 1.008067e-03 1.008067e-03 1.008067e-03 1.008067e-03 1.008067e-03 1.008067e-03 1.008067e-03 1.008067e-03 1.007863e-03 1.007863e-03 1.007863e-03 1.007765e-03 1.007754e-03 1.003778e-03 1.003778e-03 1.003778e-03 1.003778e-03 1.003778e-03 1.003778e-03 1.003778e-03 1.003778e-03 1.003778e-03 1.003778e-03 1.003474e-03 1.002447e-03 1.002447e-03 1.002447e-03 1.002447e-03 1.002447e-03 1.002447e-03 1.002447e-03 1.002447e-03 1.002447e-03 1.002397e-03 1.002397e-03 1.002397e-03 1.002397e-03 1.002397e-03 1.001875e-03 1.001875e-03 1.001875e-03 1.001875e-03 1.001788e-03 1.001788e-03 1.001788e-03 1.001788e-03 1.001788e-03 1.001759e-03 1.001759e-03 1.001759e-03 1.001759e-03 1.001759e-03 9.979959e-04 9.975880e-04 9.965925e-04 9.961945e-04 9.961945e-04 9.946557e-04 9.946557e-04 9.946557e-04 9.946557e-04 9.946557e-04 9.946557e-04 9.946557e-04 9.946557e-04 9.946557e-04 9.946557e-04 9.946557e-04 9.946557e-04 9.946557e-04 9.946557e-04 9.934668e-04 9.934668e-04 9.934668e-04 9.934668e-04 9.921172e-04 9.921172e-04 9.921172e-04 9.921172e-04 9.921172e-04 9.921172e-04 9.921172e-04 9.921172e-04 9.903706e-04 9.903706e-04 9.903706e-04 9.903706e-04 9.903706e-04 9.903706e-04 9.903706e-04 9.903706e-04 9.902333e-04 9.902333e-04 9.902333e-04 9.902333e-04 9.902333e-04 9.902333e-04 9.901994e-04 9.892303e-04 9.892303e-04 9.890109e-04 9.890109e-04 9.890109e-04 9.890109e-04 9.890109e-04 9.890109e-04 9.890109e-04 9.890109e-04 9.890109e-04 9.885463e-04 9.885463e-04 9.885463e-04 9.883864e-04 9.883864e-04 9.883864e-04 9.883864e-04 9.883864e-04 9.883864e-04 9.883864e-04 9.883864e-04 9.883864e-04 9.883864e-04 9.883864e-04 9.883864e-04 9.883864e-04 9.883864e-04 9.883864e-04 9.883864e-04 9.883864e-04 9.883864e-04 9.883864e-04 9.883864e-04 9.883864e-04 9.883864e-04 9.883864e-04 9.883783e-04 9.883249e-04 9.883249e-04 9.882895e-04 9.882895e-04 9.882895e-04 9.869993e-04 9.869993e-04 9.869993e-04 9.869993e-04 9.869993e-04 9.869993e-04 9.869993e-04 9.869993e-04 9.869993e-04 9.869320e-04 9.869320e-04 9.864895e-04 9.864895e-04 9.864895e-04 9.864895e-04 9.864895e-04 9.864895e-04 9.864895e-04 9.864895e-04 9.864895e-04 9.864556e-04 9.864556e-04 9.864556e-04 9.864556e-04 9.864556e-04 9.864556e-04 9.864552e-04 9.864552e-04 9.864552e-04 9.864549e-04 9.864508e-04 9.864508e-04 9.864508e-04 9.864508e-04 9.864508e-04 9.864508e-04 9.864508e-04 9.864508e-04 9.864355e-04 9.864355e-04 9.864355e-04 9.864355e-04 9.864355e-04 9.864355e-04 9.864355e-04 9.864355e-04 9.864355e-04 9.864355e-04 9.864153e-04 9.864153e-04 9.864153e-04 9.863474e-04 9.863190e-04 9.863190e-04 9.862786e-04 9.862786e-04 9.862786e-04 9.862786e-04 9.862786e-04 9.862786e-04 9.862786e-04 9.862786e-04 9.862786e-04 9.862786e-04 9.862786e-04 9.862786e-04 9.862786e-04 9.862786e-04 9.862786e-04 9.862784e-04 9.862784e-04 9.862784e-04 9.862784e-04 9.862784e-04 9.862784e-04 9.862764e-04 9.862764e-04 9.862764e-04 9.862764e-04 9.862764e-04 9.862764e-04 9.862764e-04 9.862764e-04 9.862763e-04 9.862763e-04 9.862763e-04 9.862685e-04 9.862685e-04 9.862685e-04 9.862685e-04 9.862039e-04 9.862039e-04 9.862039e-04 9.862039e-04 9.862039e-04 9.862039e-04 9.862039e-04 9.862039e-04 9.861859e-04 9.861859e-04 9.861859e-04 9.861859e-04 9.861859e-04 9.861859e-04 9.861850e-04 9.861850e-04 9.861850e-04 9.861616e-04 9.861616e-04 9.861611e-04 9.861611e-04 9.861611e-04 9.861611e-04 9.861295e-04 9.861295e-04 9.861295e-04 9.861295e-04 9.861295e-04 9.861108e-04 9.861048e-04 9.861048e-04 9.861048e-04 9.861048e-04 9.861048e-04 9.861048e-04 9.860918e-04 9.860801e-04 9.860801e-04 9.860788e-04 9.860788e-04 9.860788e-04 9.860775e-04 9.860775e-04 9.860775e-04 9.860775e-04 9.860775e-04 9.860775e-04 9.860775e-04 9.860775e-04 9.860775e-04 9.860775e-04 9.860775e-04 9.860775e-04 9.860775e-04 9.860775e-04 9.860738e-04 9.860738e-04 9.860690e-04 9.860690e-04 9.860690e-04 9.860690e-04 9.860690e-04 9.860690e-04 9.860690e-04 9.860690e-04 9.860610e-04 9.860610e-04 9.860610e-04 9.860610e-04 9.860610e-04 9.860607e-04 9.860607e-04 9.860607e-04 9.860607e-04 9.860541e-04 9.860541e-04 9.860541e-04 9.860541e-04 9.860541e-04 9.860541e-04 9.860541e-04 9.860541e-04 9.860541e-04 9.860541e-04 9.860540e-04 9.860540e-04 9.860540e-04 9.860540e-04 9.860540e-04 9.860539e-04 9.860539e-04 9.860539e-04 9.860537e-04 9.860536e-04 9.860536e-04 9.860536e-04 9.860536e-04 9.860536e-04 9.860536e-04 9.860536e-04 9.860535e-04 9.860535e-04 9.860535e-04 9.860535e-04 9.860535e-04 9.860535e-04 9.860535e-04 9.860535e-04 9.860535e-04 9.860535e-04 9.860535e-04 9.860518e-04 9.860518e-04 9.860518e-04 9.860517e-04 9.860517e-04 9.860517e-04 9.860516e-04 9.860516e-04 9.860516e-04 9.860516e-04 9.860516e-04 9.860516e-04 9.860516e-04 9.860516e-04 9.860516e-04 9.860516e-04 9.860516e-04 9.860516e-04 9.860516e-04 9.860516e-04 9.860516e-04 9.860516e-04 9.860515e-04 9.860515e-04 9.860515e-04 9.860515e-04 9.860515e-04 9.860514e-04 9.860513e-04 9.860513e-04 9.860513e-04 9.860513e-04 9.860513e-04 9.860512e-04 9.860510e-04 9.860510e-04 9.860510e-04 9.860510e-04 9.860510e-04 9.860509e-04 9.860508e-04 9.860507e-04 9.860504e-04 9.860504e-04 9.860504e-04 9.860504e-04 9.860504e-04 9.860500e-04 9.860500e-04 9.860500e-04 9.860500e-04 9.860500e-04 9.860496e-04 9.860496e-04 9.860492e-04 9.860492e-04 9.860492e-04 9.860491e-04 9.860489e-04 9.860486e-04 9.860483e-04 9.860483e-04 9.860483e-04 9.860483e-04 9.860483e-04 9.860483e-04 9.860483e-04 9.860483e-04 9.860483e-04 9.860471e-04 9.860465e-04 9.860462e-04 9.860454e-04 9.860454e-04 9.860454e-04 
7.166716e+04 4.927866e+04 1.923678e+04 3.022007e-01 2.999981e-01 2.999981e-01 2.999981e-01 2.801379e-01 2.801379e-01 2.801379e-01 2.270974e-01 2.270974e-01 2.259486e-01 2.247750e-01 2.247750e-01 2.247750e-01 2.247750e-01 2.247750e-01 2.243269e-01 2.241005e-01 1.610702e-01 3.882643e-02 3.882643e-02 2.220866e-02 2.136416e-02 2.136416e-02 2.136416e-02 2.136416e-02 2.056228e-02 2.056228e-02 1.996087e-02 1.917617e-02 1.917617e-02 1.917617e-02 1.917617e-02 1.917617e-02 1.805978e-02 1.618748e-02 1.618748e-02 1.618748e-02 1.412501e-02 1.247683e-02 1.247683e-02 1.160476e-02 1.160476e-02 1.160476e-02 1.160476e-02 1.160476e-02 1.154740e-02 1.154740e-02 1.127200e-02 1.127200e-02 1.086866e-02 1.041833e-02 1.000886e-02 9.528870e-03 9.516105e-03 9.516105e-03 9.515549e-03 9.424686e-03 9.424686e-03 9.424686e-03 9.424686e-03 9.424686e-03 9.424686e-03 9.353856e-03 9.353856e-03 9.349292e-03 9.349292e-03 9.349292e-03 9.349292e-03 9.349292e-03 9.349292e-03 9.349292e-03 9.349292e-03 9.347924e-03 9.289823e-03 9.289823e-03 9.289823e-03 9.240416e-03 9.240416e-03 9.125484e-03 9.053507e-03 9.053507e-03 9.053507e-03 8.892206e-03 8.892206e-03 8.892206e-03 8.892206e-03 8.734490e-03 8.734490e-03 8.734490e-03 8.734490e-03 8.734490e-03 8.734490e-03 8.734490e-03 8.734490e-03 8.734490e-03 8.682135e-03 8.557527e-03 8.557527e-03 8.557527e-03 8.557527e-03 8.557527e-03 8.557527e-03 8.557527e-03 8.466467e-03 8.466467e-03 8.466467e-03 8.466467e-03 8.466467e-03 8.466467e-03 8.466467e-03 8.466467e-03 8.339248e-03 7.997503e-03 7.997503e-03 7.997503e-03 7.997503e-03 7.929933e-03 7.929933e-03 7.929933e-03 7.874785e-03 7.467981e-03 7.467981e-03 7.467981e-03 7.467981e-03 7.467981e-03 7.467981e-03 7.467981e-03 7.373429e-03 7.373429e-03 7.328700e-03 7.085598e-03 7.038291e-03 7.038291e-03 7.038291e-03 7.038291e-03 7.038291e-03 7.038291e-03 7.038291e-03 7.038291e-03 7.038291e-03 6.779913e-03 6.779913e-03 6.779913e-03 6.779913e-03 6.779913e-03 6.779913e-03 6.569299e-03 6.269689e-03 6.269689e-03 6.269689e-03 6.269689e-03 6.260076e-03 6.260076e-03 6.260076e-03 6.260076e-03 6.260076e-03 6.260076e-03 6.260076e-03 6.260076e-03 6.260076e-03 6.260076e-03 6.260076e-03 6.260076e-03 6.260076e-03 6.260076e-03 6.230154e-03 6.227739e-03 6.189108e-03 6.189108e-03 6.189108e-03 6.168531e-03 6.158849e-03 6.125234e-03 6.105726e-03 6.105726e-03 6.097083e-03 6.051768e-03 6.018770e-03 5.998181e-03 5.998181e-03 5.995878e-03 5.995878e-03 5.995878e-03 5.995878e-03 5.995878e-03 5.995878e-03 5.994603e-03 5.994603e-03 5.994586e-03 5.994586e-03 5.994586e-03 5.994586e-03 5.994303e-03 5.994303e-03 5.994154e-03 5.993558e-03 5.993133e-03 5.988714e-03 5.985998e-03 5.985238e-03 5.985238e-03 5.984839e-03 5.983655e-03 5.983655e-03 5.983655e-03 5.983655e-03 5.980909e-03 5.968308e-03 5.968308e-03 5.964504e-03 5.964504e-03 5.909139e-03 5.785419e-03 5.779251e-03 5.779251e-03 5.761820e-03 5.706448e-03 5.706448e-03 5.662771e-03 5.662771e-03 5.586121e-03 5.527097e-03 5.527097e-03 5.527097e-03 5.527097e-03 5.527097e-03 5.527097e-03 5.516863e-03 5.509001e-03 5.509001e-03 5.507055e-03 5.507055e-03 5.507055e-03 5.502519e-03 5.501424e-03 5.501424e-03 5.498802e-03 5.498802e-03 5.477817e-03 5.477817e-03 5.475049e-03 5.475049e-03 5.454141e-03 5.454141e-03 5.454141e-03 5.437105e-03 5.437105e-03 5.437105e-03 5.421338e-03 5.330734e-03 5.330734e-03 5.317283e-03 5.317283e-03 5.313378e-03 5.306082e-03 5.276817e-03 5.276817e-03 5.272638e-03 5.272638e-03 5.272638e-03 5.272638e-03 5.252281e-03 5.252281e-03 5.252281e-03 5.249058e-03 5.065644e-03 5.065644e-03 5.065644e-03 5.065644e-03 5.039686e-03 5.039686e-03 5.039686e-03 4.986552e-03 4.986552e-03 4.986552e-03 4.986552e-03 4.986552e-03 4.986552e-03 4.976602e-03 4.976602e-03 4.976602e-03 4.976602e-03 4.976602e-03 4.976602e-03 4.976602e-03 4.899274e-03 4.899274e-03 4.828382e-03 4.828382e-03 4.717428e-03 4.697250e-03 4.697250e-03 4.581515e-03 4.581515e-03 4.581515e-03 4.581515e-03 4.581515e-03 4.581515e-03 4.581515e-03 4.581515e-03 4.581515e-03 4.581515e-03 4.581515e-03 4.581515e-03 4.581515e-03 4.581515e-03 4.581515e-03 4.581515e-03 4.581515e-03 4.581515e-03 4.549874e-03 4.549874e-03 4.549874e-03 4.549874e-03 4.549874e-03 4.549874e-03 4.549874e-03 4.549874e-03 4.549874e-03 4.549874e-03 4.549874e-03 4.525563e-03 4.525563e-03 4.525563e-03 4.442406e-03 4.442406e-03 4.430305e-03 4.430305e-03 4.430305e-03 4.379910e-03 4.379910e-03 4.340974e-03 4.340974e-03 4.340974e-03 4.340974e-03 4.340974e-03 4.340974e-03 4.246512e-03 4.246512e-03 4.246512e-03 4.246512e-03 4.246512e-03 4.239997e-03 4.239997e-03 4.239997e-03 4.239997e-03 4.239997e-03 4.237813e-03 4.237813e-03 4.237813e-03 4.237813e-03 4.236339e-03 4.230704e-03 4.230704e-03 4.230704e-03 4.230704e-03 4.230704e-03 4.230704e-03 4.230704e-03 4.222616e-03 4.212559e-03 4.212559e-03 4.206546e-03 4.195449e-03 4.195449e-03 4.195449e-03 4.195449e-03 4.195449e-03 4.195449e-03 4.180465e-03 4.180465e-03 4.180465e-03 4.134220e-03 4.127420e-03 4.127420e-03 4.127420e-03 4.119560e-03 4.119560e-03 4.109056e-03 4.041816e-03 4.041816e-03 4.041816e-03 4.041816e-03 4.025753e-03 4.025753e-03 4.013854e-03 4.013854e-03 4.013854e-03 4.013854e-03 4.013854e-03 3.996885e-03 3.995479e-03 3.995479e-03 3.995479e-03 3.983284e-03 3.983284e-03 3.983284e-03 3.973650e-03 3.973650e-03 3.973650e-03 3.966320e-03 3.966320e-03 3.966320e-03 3.966320e-03 3.966320e-03 3.966320e-03 3.898274e-03 3.898274e-03 3.898274e-03 3.898274e-03 3.898274e-03 3.898274e-03 3.898274e-03 3.868306e-03 3.868306e-03 3.790307e-03 3.790307e-03 3.789592e-03 3.789592e-03 3.789592e-03 3.738273e-03 3.654449e-03 3.654449e-03 3.654449e-03 3.654449e-03 3.654449e-03 3.654449e-03 3.654449e-03 3.654449e-03 3.598064e-03 3.598064e-03 3.598064e-03 3.598064e-03 3.598064e-03 3.598064e-03 3.598064e-03 3.598064e-03 3.598064e-03 3.598064e-03 3.598064e-03 3.598064e-03 3.598064e-03 3.598064e-03 3.598064e-03 3.598064e-03 3.598064e-03 3.598064e-03 3.598064e-03 3.598064e-03 3.598064e-03 3.598064e-03 3.598064e-03 3.598064e-03 3.598064e-03 3.598064e-03 3.597512e-03 3.597453e-03 3.597453e-03 3.597453e-03 3.597453e-03 3.597453e-03 3.597453e-03 3.597453e-03 3.597453e-03 3.584074e-03 3.584074e-03 3.584074e-03 3.584074e-03 3.570394e-03 3.570394e-03 3.551507e-03 3.550516e-03 3.550516e-03 3.550076e-03 3.532419e-03 3.532419e-03 3.532419e-03 3.532419e-03 3.532419e-03 3.532419e-03 3.532419e-03 3.532419e-03 3.532419e-03 3.532419e-03 3.532419e-03 3.531992e-03 3.531992e-03 3.526945e-03 3.053346e-03 3.053346e-03 3.053346e-03 3.053346e-03 3.053346e-03 3.042679e-03 3.042679e-03 3.020634e-03 3.020634e-03 3.020634e-03 3.020634e-03 3.020634e-03 3.020634e-03 2.991115e-03 2.971515e-03 2.971515e-03 2.971515e-03 2.971515e-03 2.956838e-03 2.947495e-03 2.935799e-03 2.935799e-03 2.935799e-03 2.934389e-03 2.934389e-03 2.934389e-03 2.934389e-03 2.934389e-03 2.934389e-03 2.933075e-03 2.933075e-03 2.933075e-03 2.933075e-03 2.933075e-03 2.927413e-03 2.927413e-03 2.927413e-03 2.927413e-03 2.927336e-03 2.927336e-03 2.927336e-03 2.924430e-03 2.924209e-03 2.924209e-03 2.924209e-03 2.924163e-03 2.924163e-03 2.922159e-03 2.918272e-03 2.916742e-03 2.916742e-03 2.916742e-03 2.916717e-03 2.913904e-03 2.913904e-03 2.913904e-03 2.913904e-03 2.913904e-03 2.913391e-03 2.909528e-03 2.909528e-03 2.909528e-03 2.909528e-03 2.909528e-03 2.903256e-03 2.903256e-03 2.903256e-03 2.887964e-03 2.887964e-03 2.885373e-03 2.885373e-03 2.885373e-03 2.885373e-03 2.871816e-03 2.860701e-03 2.860701e-03 2.854448e-03 2.791418e-03 2.791418e-03 2.791418e-03 2.791418e-03 2.773437e-03 2.770643e-03 2.770643e-03 2.770643e-03 2.770643e-03 2.770643e-03 2.770643e-03 2.770643e-03 2.541445e-03 2.541445e-03 2.541445e-03 2.357672e-03 2.357672e-03 2.357672e-03 2.357672e-03 2.357672e-03 2.357672e-03 2.357672e-03 2.357672e-03 2.357672e-03 2.357672e-03 2.357672e-03 2.357672e-03 2.357672e-03 2.357672e-03 2.357672e-03 2.357672e-03 2.357672e-03 2.357672e-03 2.357672e-03 2.357672e-03 2.357672e-03 2.357672e-03 2.357672e-03 2.357672e-03 2.357672e-03 2.357672e-03 2.357672e-03 2.357672e-03 2.357672e-03 2.357672e-03 2.352030e-03 2.328368e-03 2.328368e-03 2.328368e-03 2.328368e-03 2.328368e-03 2.324619e-03 2.324619e-03 2.324619e-03 2.324619e-03 2.323538e-03 2.323447e-03 2.323447e-03 2.323447e-03 2.323447e-03 2.323062e-03 2.323062e-03 2.322376e-03 2.322376e-03 2.321969e-03 2.321969e-03 2.321969e-03 2.321969e-03 2.321014e-03 2.320530e-03 2.320530e-03 2.320530e-03 2.320530e-03 2.320530e-03 2.319729e-03 2.318861e-03 2.318324e-03 2.318324e-03 2.318324e-03 2.317222e-03 2.315891e-03 2.312475e-03 2.312475e-03 2.312354e-03 2.311522e-03 2.310388e-03 2.309412e-03 2.302111e-03 2.302111e-03 2.302111e-03 2.302111e-03 2.300021e-03 2.299394e-03 2.292720e-03 2.289976e-03 2.288846e-03 2.282999e-03 2.280501e-03 2.246395e-03 2.238166e-03 2.238166e-03 2.238166e-03 2.235774e-03 2.235774e-03 2.235774e-03 2.235774e-03 2.235774e-03 2.235334e-03 2.235334e-03 2.234160e-03 2.234160e-03 2.234160e-03 2.234160e-03 2.189901e-03 2.189901e-03 2.189901e-03 2.189901e-03 2.189901e-03 2.189901e-03 2.179823e-03 2.179823e-03 2.138878e-03 2.138878e-03 2.138878e-03 2.138878e-03 2.138878e-03 2.138878e-03 2.138878e-03 2.138878e-03 2.138878e-03 2.138878e-03 2.138878e-03 2.138878e-03 2.136702e-03 2.128570e-03 2.121525e-03 2.121525e-03 2.121525e-03 2.121525e-03 2.121525e-03 2.121525e-03 2.121525e-03 2.121503e-03 2.121503e-03 2.121503e-03 2.121292e-03 2.121292e-03 2.121292e-03 2.121292e-03 2.121292e-03 2.121292e-03 2.121292e-03 2.121292e-03 2.121292e-03 1.739725e-03 1.739725e-03 1.717855e-03 1.717855e-03 1.717855e-03 1.717855e-03 1.649542e-03 1.649542e-03 1.649542e-03 1.644499e-03 1.644499e-03 1.644499e-03 1.644499e-03 1.643481e-03 1.643481e-03 1.643481e-03 1.643481e-03 1.638665e-03 1.631112e-03 1.630967e-03 1.630967e-03 1.630510e-03 1.629821e-03 1.629821e-03 1.629821e-03 1.629372e-03 1.628511e-03 1.628511e-03 1.626869e-03 1.625298e-03 1.625298e-03 1.623398e-03 1.622682e-03 1.620784e-03 1.620101e-03 1.620101e-03 1.620012e-03 1.620012e-03 1.620012e-03 1.620012e-03 1.619996e-03 1.619329e-03 1.619329e-03 1.619329e-03 1.618951e-03 1.618695e-03 1.618695e-03 1.618695e-03 1.618662e-03 1.618646e-03 1.617381e-03 1.616050e-03 1.615739e-03 1.615739e-03 1.615734e-03 1.615734e-03 1.615734e-03 1.615726e-03 1.615720e-03 1.615720e-03 1.615720e-03 1.615678e-03 1.615678e-03 1.615678e-03 1.615634e-03 1.615634e-03 1.615634e-03 1.615634e-03 1.615634e-03 1.615630e-03 1.615630e-03 1.615630e-03 1.615608e-03 1.615596e-03 1.615592e-03 1.615592e-03 1.615592e-03 1.615592e-03 1.615588e-03 1.615586e-03 1.615586e-03 1.615584e-03 1.615584e-03 1.615581e-03 1.615016e-03 1.615012e-03 1.614633e-03 1.613967e-03 1.612938e-03 1.609777e-03 1.609777e-03 1.609201e-03 1.608187e-03 1.605407e-03 1.603878e-03 1.602518e-03 1.601937e-03 1.601937e-03 1.601937e-03 1.601315e-03 1.600139e-03 1.589910e-03 1.589910e-03 1.589910e-03 1.589910e-03 1.589910e-03 1.588895e-03 1.586797e-03 1.586797e-03 1.586797e-03 1.586056e-03 1.586056e-03 1.583430e-03 1.583430e-03 1.583430e-03 1.583430e-03 1.583430e-03 1.583430e-03 1.583430e-03 1.583430e-03 1.583430e-03 1.583430e-03 1.583430e-03 1.583275e-03 1.583275e-03 1.580697e-03 1.580697e-03 1.580697e-03 1.580697e-03 1.580697e-03 1.580697e-03 1.580697e-03 1.580697e-03 1.580697e-03 1.570488e-03 1.570488e-03 1.570488e-03 1.570488e-03 1.570488e-03 1.570488e-03 1.570488e-03 1.570488e-03 1.570102e-03 1.556999e-03 1.556999e-03 1.556999e-03 1.545001e-03 1.520813e-03 1.520813e-03 1.520813e-03 1.520813e-03 1.520813e-03 1.520813e-03 1.519530e-03 1.519530e-03 1.517689e-03 1.517689e-03 1.517689e-03 1.510645e-03 1.510645e-03 1.510645e-03 1.510445e-03 1.510445e-03 1.510445e-03 1.510445e-03 1.510445e-03 1.510445e-03 1.510444e-03 1.510444e-03 1.510444e-03 1.510089e-03 1.510089e-03 1.510089e-03 1.509957e-03 1.509957e-03 1.509957e-03 1.509690e-03 1.509690e-03 1.509690e-03 1.509690e-03 1.509690e-03 1.509640e-03 1.509632e-03 1.509632e-03 1.509595e-03 1.509595e-03 1.509571e-03 1.505632e-03 1.505632e-03 1.487770e-03 1.487770e-03 1.487770e-03 1.487770e-03 1.487770e-03 1.486768e-03 1.486768e-03 1.486319e-03 1.486319e-03 1.486319e-03 1.486319e-03 1.486319e-03 1.486319e-03 1.486319e-03 1.486319e-03 1.486319e-03 1.486319e-03 1.486319e-03 1.486319e-03 1.486319e-03 1.486319e-03 1.486319e-03 1.486319e-03 1.486319e-03 1.485850e-03 1.485850e-03 1.485850e-03 1.485850e-03 1.485666e-03 1.485614e-03 1.485614e-03 1.485614e-03 1.485614e-03 1.485560e-03 1.485560e-03 1.485560e-03 1.485560e-03 1.478784e-03 1.478784e-03 1.478784e-03 1.478784e-03 1.478784e-03 1.478784e-03 1.478784e-03 1.478784e-03 1.478188e-03 1.478188e-03 1.477795e-03 1.477734e-03 1.477734e-03 1.477734e-03 1.477734e-03 1.477734e-03 1.477734e-03 1.477734e-03 1.477734e-03 1.477734e-03 1.477701e-03 1.477695e-03 1.477695e-03 1.477695e-03 1.477695e-03 1.477681e-03 1.477578e-03 1.477574e-03 1.477574e-03 1.477564e-03 1.477539e-03 1.477512e-03 1.477512e-03 1.477442e-03 1.477414e-03 1.477362e-03 1.477362e-03 1.477354e-03 1.477354e-03 1.477354e-03 1.468536e-03 1.468536e-03 1.468221e-03 1.468221e-03 1.468204e-03 1.468204e-03 1.468204e-03 1.468204e-03 1.461030e-03 1.461030e-03 1.461030e-03 1.460003e-03 1.460003e-03 1.460003e-03 1.460003e-03 1.460003e-03 1.460003e-03 1.460003e-03 1.460003e-03 1.460003e-03 1.460003e-03 1.460003e-03 1.459996e-03 1.459996e-03 1.459996e-03 1.459996e-03 1.459975e-03 1.459975e-03 1.459975e-03 1.459975e-03 1.459975e-03 1.459975e-03 1.459975e-03 1.459969e-03 1.453052e-03 1.453052e-03 1.453052e-03 1.453052e-03 1.453052e-03 1.453052e-03 1.452734e-03 1.452734e-03 1.452734e-03 1.452589e-03 1.452583e-03 1.452583e-03 1.452583e-03 1.452583e-03 1.452583e-03 1.452583e-03 1.452581e-03 1.452581e-03 1.452019e-03 1.452019e-03 1.452019e-03 1.452019e-03 1.452019e-03 1.452019e-03 1.452019e-03 1.452019e-03 1.452019e-03 1.451176e-03 1.451176e-03 1.451176e-03 1.451176e-03 1.451176e-03 1.451176e-03 1.449533e-03 1.447767e-03 1.447767e-03 1.447767e-03 1.447767e-03 1.447767e-03 1.447767e-03 1.447767e-03 1.447767e-03 1.447767e-03 1.447767e-03 1.446354e-03 1.446354e-03 1.446354e-03 1.446354e-03 1.446354e-03 1.446354e-03 1.446354e-03 1.446354e-03 1.446354e-03 1.446354e-03 1.446354e-03 1.446354e-03 1.446354e-03 1.446354e-03 1.446354e-03 1.446354e-03 1.442418e-03 1.442418e-03 1.442418e-03 1.442418e-03 1.442418e-03 1.442418e-03 1.442418e-03 1.442418e-03 1.441987e-03 1.441913e-03 1.441913e-03 1.441913e-03 1.441913e-03 1.441913e-03 1.439474e-03 1.439474e-03 1.439474e-03 1.439474e-03 1.439474e-03 1.439474e-03 1.439474e-03 1.439474e-03 1.439474e-03 1.439474e-03 1.439474e-03 1.439474e-03 1.439474e-03 1.439474e-03 1.439474e-03 1.439474e-03 1.439425e-03 1.439425e-03 1.439425e-03 1.439417e-03 1.439417e-03 1.439417e-03 1.439417e-03 1.439403e-03 1.439396e-03 1.439396e-03 1.439396e-03 1.439396e-03 1.439394e-03 1.439393e-03 1.439385e-03 1.439377e-03 1.439377e-03 1.439377e-03 1.439377e-03 1.439376e-03 1.439376e-03 1.439369e-03 1.439369e-03 1.439350e-03 1.439339e-03 1.439310e-03 1.439287e-03 1.432558e-03 1.432558e-03 1.432558e-03 1.432553e-03 1.432553e-03 1.432553e-03 1.432552e-03 1.430832e-03 1.430832e-03 1.430832e-03 1.430832e-03 1.430832e-03 1.430371e-03 1.426128e-03 1.426128e-03 1.426128e-03 1.421059e-03 1.421059e-03 1.420225e-03 1.420225e-03 1.420225e-03 1.420225e-03 1.420225e-03 1.420225e-03 1.420225e-03 1.420225e-03 1.420225e-03 1.420225e-03 1.420057e-03 1.420057e-03 1.420057e-03 1.418999e-03 1.418999e-03 1.418746e-03 1.418746e-03 1.418746e-03 1.418746e-03 1.418746e-03 1.418746e-03 1.418746e-03 1.412747e-03 1.412747e-03 1.412747e-03 1.412747e-03 1.412747e-03 1.412747e-03 1.412747e-03 1.412747e-03 1.412747e-03 1.412747e-03 1.412653e-03 1.412653e-03 1.412622e-03 1.406497e-03 1.406497e-03 1.406497e-03 1.406497e-03 1.401835e-03 1.392183e-03 1.392183e-03 1.377950e-03 1.377950e-03 1.341434e-03 1.341434e-03 1.250010e-03 1.250010e-03 1.250010e-03 1.242990e-03 1.242990e-03 1.242990e-03 1.141485e-03 1.141485e-03 1.141485e-03 1.141485e-03 1.141485e-03 1.141485e-03 1.141485e-03 1.141485e-03 1.139040e-03 1.139040e-03 1.129783e-03 1.129783e-03 1.129783e-03 1.129783e-03 1.129783e-03 1.129783e-03 1.129783e-03 1.129783e-03 1.129783e-03 1.129783e-03 1.129783e-03 1.129783e-03 1.129783e-03 1.129783e-03 1.129783e-03 1.129783e-03 1.129783e-03 1.094530e-03 1.094530e-03 1.094530e-03 1.094530e-03 1.094530e-03 1.068108e-03 1.064795e-03 1.064795e-03 1.064795e-03 1.064795e-03 1.064795e-03 1.064795e-03 1.064795e-03 1.053573e-03 1.053573e-03 1.053573e-03 1.053573e-03 1.053573e-03 1.047689e-03 1.047689e-03 1.047689e-03 1.046865e-03 1.046865e-03 1.046865e-03 1.046865e-03 1.046865e-03 1.046865e-03 1.046865e-03 1.046865e-03 1.046865e-03 1.046865e-03 1.046865e-03 1.046865e-03 1.046865e-03 1.046865e-03 1.046865e-03 1.046865e-03 1.046865e-03 1.046808e-03 1.046681e-03 1.046681e-03 1.046652e-03 1.046652e-03 1.046636e-03 1.046636e-03 1.046636e-03 1.046622e-03 1.046622e-03 1.046622e-03 1.046622e-03 1.046577e-03 1.046577e-03 1.046577e-03 1.046577e-03 1.046561e-03 1.046561e-03 1.046561e-03 1.046561e-03 1.046561e-03 1.046533e-03 1.046528e-03 1.046522e-03 1.046522e-03 1.046499e-03 1.046499e-03 1.043410e-03 1.043410e-03 1.043364e-03 1.043364e-03 1.043364e-03 1.043364e-03 1.041993e-03 1.041993e-03 1.041993e-03 1.041993e-03 1.040520e-03 1.040520e-03 1.040222e-03 1.035039e-03 1.032597e-03 1.032597e-03 1.032597e-03 1.032597e-03 1.030036e-03 1.029069e-03 1.029069e-03 1.029069e-03 1.029069e-03 1.029069e-03 1.026239e-03 1.026239e-03 1.019189e-03 1.019189e-03 1.019189e-03 1.019189e-03 1.019189e-03 1.019189e-03 1.017644e-03 1.017644e-03 1.017644e-03 1.005863e-03 1.005863e-03 1.005863e-03 1.005863e-03 1.005863e-03 1.005863e-03 1.005863e-03 1.005863e-03 1.005863e-03 1.005863e-03 1.005863e-03 1.005863e-03 1.005863e-03 1.005863e-03 1.001219e-03 1.001219e-03 1.001219e-03 1.001219e-03 1.001219e-03 1.000950e-03 1.000834e-03 1.000834e-03 1.000834e-03 1.000834e-03 1.000834e-03 1.000834e-03 1.000834e-03 9.998796e-04 9.998796e-04 9.998796e-04 9.998796e-04 9.998796e-04 9.998796e-04 9.998796e-04 9.991574e-04 9.991574e-04 9.991574e-04 9.991574e-04 9.991182e-04 9.991182e-04 9.988948e-04 9.988948e-04 9.988948e-04 9.988948e-04 9.988948e-04 9.985429e-04 9.985429e-04 9.985299e-04 9.985299e-04 9.985299e-04 9.985299e-04 9.985299e-04 9.985299e-04 9.985299e-04 9.985299e-04 9.965906e-04 9.965834e-04 9.965834e-04 9.965834e-04 9.964098e-04 9.964098e-04 9.964098e-04 9.964098e-04 9.964098e-04 9.955031e-04 9.955031e-04 9.945124e-04 9.945124e-04 9.945124e-04 9.945124e-04 9.945124e-04 9.945124e-04 9.942781e-04 9.942781e-04 9.942781e-04 9.942781e-04 9.927040e-04 9.927040e-04 9.927040e-04 9.910082e-04 9.908472e-04 9.908472e-04 9.908472e-04 9.908472e-04 9.908472e-04 9.908430e-04 9.908385e-04 9.908385e-04 9.908385e-04 9.908385e-04 9.908385e-04 9.908385e-04 9.908385e-04 9.908385e-04 9.908385e-04 9.907968e-04 9.907968e-04 9.907934e-04 9.907934e-04 9.907934e-04 9.907934e-04 9.907934e-04 9.907934e-04 9.907934e-04 9.907406e-04 9.907406e-04 9.907406e-04 9.907120e-04 9.907120e-04 9.907120e-04 9.907075e-04 9.906563e-04 9.906563e-04 9.906563e-04 9.906563e-04 9.906474e-04 9.906474e-04 9.906474e-04 9.906450e-04 9.906450e-04 9.906450e-04 9.906450e-04 9.906430e-04 9.906430e-04 9.906430e-04 9.906430e-04 9.906427e-04 9.906427e-04 9.906421e-04 9.906412e-04 9.906412e-04 9.906412e-04 9.906385e-04 9.906385e-04 9.906385e-04 9.906372e-04 9.906372e-04 9.906333e-04 9.906287e-04 9.906287e-04 9.906283e-04 9.906283e-04 9.906278e-04 9.906265e-04 9.906092e-04 9.906076e-04 9.906076e-04 9.894184e-04 9.887911e-04 9.887876e-04 9.887863e-04 9.887863e-04 9.882285e-04 9.882285e-04 9.882285e-04 9.882285e-04 9.882217e-04 9.881885e-04 9.881661e-04 9.881661e-04 9.881661e-04 9.881661e-04 9.881661e-04 9.881661e-04 9.881620e-04 9.878138e-04 9.878138e-04 9.878138e-04 9.878138e-04 9.878138e-04 9.878138e-04 9.877512e-04 9.876782e-04 9.876782e-04 9.875772e-04 9.875567e-04 9.875567e-04 9.875567e-04 9.875567e-04 9.875559e-04 9.875559e-04 9.874853e-04 9.874853e-04 9.874390e-04 9.874390e-04 9.874390e-04 9.874390e-04 9.874390e-04 9.874390e-04 9.874390e-04 9.874390e-04 9.874390e-04 9.874390e-04 9.874390e-04 9.874390e-04 9.874390e-04 9.874390e-04 9.874390e-04 9.874390e-04 9.874018e-04 9.874018e-04 9.874018e-04 9.874018e-04 9.874018e-04 9.874018e-04 9.874018e-04 9.874018e-04 9.874018e-04 9.873075e-04 9.873075e-04 9.873075e-04 9.873075e-04 9.873075e-04 9.873069e-04 9.873069e-04 9.873069e-04 9.873069e-04 9.873069e-04 9.873069e-04 9.872571e-04 9.871766e-04 9.871766e-04 9.871644e-04 9.871644e-04 9.870309e-04 9.870309e-04 9.870309e-04 9.870309e-04 9.870309e-04 9.867560e-04 9.867560e-04 9.867560e-04 9.867560e-04 9.867560e-04 9.867560e-04 9.867560e-04 9.867560e-04 9.867560e-04 9.867560e-04 9.867489e-04 9.867489e-04 9.867489e-04 9.867489e-04 9.867489e-04 9.867489e-04 9.867489e-04 9.867489e-04 9.867489e-04 9.867145e-04 9.867145e-04 9.867131e-04 9.867131e-04 9.867131e-04 9.867131e-04 9.867131e-04 9.867104e-04 9.867104e-04 9.867104e-04 9.867101e-04 9.867101e-04 9.867101e-04 9.867099e-04 9.867099e-04 9.867094e-04 9.867094e-04 9.867094e-04 9.867094e-04 9.867094e-04 9.867085e-04 9.867023e-04 9.867018e-04 9.867018e-04 9.867014e-04 9.867014e-04 9.867014e-04 9.867013e-04 9.867013e-04 9.866975e-04 9.866968e-04 9.866934e-04 9.866932e-04 9.866932e-04 9.866932e-04 9.866896e-04 9.866801e-04 9.866789e-04 9.866789e-04 9.866789e-04 9.866770e-04 9.866754e-04 9.866754e-04 9.866697e-04 9.866697e-04 9.866679e-04 9.866679e-04 9.866679e-04 9.866679e-04 9.866679e-04 9.866669e-04 9.866669e-04 9.866669e-04 9.866668e-04 9.866665e-04 9.866665e-04 9.866647e-04 9.866620e-04 9.866620e-04 9.866615e-04 9.866615e-04 9.866607e-04 9.866607e-04 9.866605e-04 9.866604e-04 9.866580e-04 9.866580e-04 9.866579e-04 9.866579e-04 9.866578e-04 9.866577e-04 9.866577e-04 9.866577e-04 9.865640e-04 9.865640e-04 9.865410e-04 9.864565e-04 9.861905e-04 9.861781e-04 9.861781e-04 9.861761e-04 9.861761e-04 9.861761e-04 9.861761e-04 9.861761e-04 9.861761e-04 9.861258e-04 9.861258e-04 9.861243e-04 9.861243e-04 9.861219e-04 9.861184e-04 9.861184e-04 9.861184e-04 9.861184e-04 9.861184e-04 9.860869e-04 9.860753e-04 9.860753e-04 9.860753e-04 9.860753e-04 9.860714e-04 9.860469e-04 9.860418e-04 9.860418e-04 9.860418e-04 9.860418e-04 9.860418e-04 9.860418e-04 9.860418e-04 9.860418e-04 9.860418e-04 9.860418e-04 9.860372e-04 9.860372e-04 9.860372e-04 9.860372e-04 9.860372e-04 9.860372e-04 9.860372e-04 9.860372e-04 9.860371e-04 9.860370e-04 9.860370e-04 9.860369e-04 9.860369e-04 9.860369e-04 9.860369e-04 9.860369e-04 9.860369e-04 9.860369e-04 9.860369e-04 9.860369e-04 9.860369e-04 9.860369e-04 9.860369e-04 9.860369e-04 9.860369e-04 9.860339e-04 9.860337e-04 9.860336e-04 9.860336e-04 9.860333e-04 9.860323e-04 9.860323e-04 9.860323e-04 9.860323e-04 9.860320e-04 9.860317e-04 9.860317e-04 9.860317e-04 9.860317e-04 9.860317e-04 9.860317e-04 9.860317e-04 9.860317e-04 9.860317e-04 9.860317e-04 9.860317e-04 9.860316e-04 9.860316e-04 9.860316e-04 9.860316e-04 9.860316e-04 9.860316e-04 9.860316e-04 9.860316e-04 9.860316e-04 9.860316e-04 9.860316e-04 9.860316e-04 9.860316e-04 9.860316e-04 9.860316e-04 9.860316e-04 9.860316e-04 9.860316e-04 9.860316e-04 9.860316e-04 9.860232e-04 9.860232e-04 9.860232e-04 9.860232e-04 9.860232e-04 9.860232e-04 9.860232e-04 9.860232e-04 9.860232e-04 9.860232e-04 9.860232e-04 9.860232e-04 9.860232e-04 9.860232e-04 9.860232e-04 9.860232e-04 9.860232e-04 9.860231e-04 9.860228e-04 9.860228e-04 9.860228e-04 9.860228e-04 9.860228e-04 9.860228e-04 9.860228e-04 9.860228e-04 9.860228e-04 9.860228e-04 9.860228e-04 9.860228e-04 9.860228e-04 9.860228e-04 9.860228e-04 9.860228e-04 9.860228e-04 9.860228e-04 9.860228e-04 9.860228e-04 9.860228e-04 9.860227e-04 9.860227e-04 9.860227e-04 9.860227e-04 9.860227e-04 9.860227e-04 9.860227e-04 9.860227e-04 9.860227e-04 9.860227e-04 9.860227e-04 9.860227e-04 9.860227e-04 9.860227e-04 9.860227e-04 9.860227e-04 9.860227e-04 9.860227e-04 9.860227e-04 9.860227e-04 9.860227e-04 9.860227e-04 9.860227e-04 9.860227e-04 9.860227e-04 9.860227e-04 9.860227e-04 9.860227e-04 9.860227e-04 9.860227e-04 9.860227e-04 9.860227e-04 9.860227e-04 9.860227e-04 9.860227e-04 9.860227e-04 9.860227e-04 9.860227e-04 9.860227e-04 9.860227e-04 9.860227e-04 9.860227e-04 9.860227e-04 9.860227e-04 9.860227e-04 9.860227e-04 9.860227e-04 9.860227e-04 9.860227e-04 9.860227e-04 9.860227e-04 9.860227e-04 9.860227e-04 9.860227e-04 9.860227e-04 9.860227e-04 9.860227e-04 9.860227e-04 9.860227e-04 9.860227e-04 9.860227e-04 9.860227e-04 9.860227e-04 9.860227e-04 9.860227e-04 9.860227e-04 9.860227e-04 9.860227e-04 9.860227e-04 9.860227e-04 9.860227e-04 9.860227e-04 9.860227e-04 9.860227e-04 9.860227e-04 9.860227e-04 9.860227e-04 9.860227e-04 9.860227e-04 9.860227e-04 9.860227e-04 9.860227e-04 9.860227e-04 9.860227e-04 9.860227e-04 9.860227e-04 9.860227e-04 9.860227e-04 9.860227e-04 9.860227e-04 9.860227e-04 9.860227e-04 9.860227e-04 9.860227e-04 9.860227e-04 9.860227e-04 9.860227e-04 9.860227e-04 9.860227e-04 9.860227e-04 9.860227e-04 9.860227e-04 9.860227e-04 9.860227e-04 9.860227e-04 9.860227e-04 9.860227e-04 9.860227e-04 9.860227e-04 9.860226e-04 9.860226e-04 9.860226e-04 9.860226e-04 9.860226e-04 9.860225e-04 9.860225e-04 9.860225e-04 9.860225e-04 9.860225e-04 9.860225e-04 9.860225e-04 9.860225e-04 9.860225e-04 9.860225e-04 9.860225e-04 9.860225e-04 9.860225e-04 9.860225e-04 9.860225e-04 9.860225e-04 9.860225e-04 9.860225e-04 9.860225e-04 9.860225e-04 9.860224e-04 9.860224e-04 9.860224e-04 9.860224e-04 9.860224e-04 9.860224e-04 9.860224e-04 9.860224e-04 9.860224e-04 9.860224e-04 9.860224e-04 9.860224e-04 9.860224e-04 9.860222e-04 9.860222e-04 9.860222e-04 9.860220e-04 9.860220e-04 9.860220e-04 9.860220e-04 9.860220e-04 9.860219e-04 9.860219e-04 9.860219e-04 9.860219e-04 9.860219e-04 9.860219e-04 9.860219e-04 9.860219e-04 9.860219e-04 9.860219e-04 9.860219e-04 9.860219e-04 9.860219e-04 9.860219e-04 9.860219e-04 9.860219e-04 9.860219e-04 9.860219e-04 9.860219e-04 9.860219e-04 9.860219e-04 9.860219e-04 9.860219e-04 9.860219e-04 9.860219e-04 9.860219e-04 9.860219e-04 9.860219e-04 9.860219e-04 9.860219e-04 9.860219e-04 9.860219e-04 9.860219e-04 9.860219e-04 9.860219e-04 9.860219e-04 9.860219e-04 9.860219e-04 9.860219e-04 9.860219e-04 9.860219e-04 9.860219e-04 9.860219e-04 
7.358557e+04 3.171030e-01 3.032461e-01 2.984507e-01 2.621117e-01 2.621117e-01 2.621117e-01 2.621117e-01 2.620846e-01 2.620846e-01 2.620846e-01 2.620846e-01 2.620846e-01 2.432867e-01 2.432867e-01 2.431393e-01 2.428142e-01 2.418736e-01 2.418736e-01 2.400679e-01 2.400679e-01 2.400679e-01 2.398491e-01 2.398491e-01 2.395646e-01 2.391374e-01 2.370862e-01 2.357020e-01 2.257404e-01 2.252801e-01 2.243583e-01 2.243583e-01 2.243583e-01 2.241613e-01 2.238763e-01 2.229240e-01 2.228666e-01 2.228666e-01 2.228666e-01 2.228666e-01 2.228666e-01 2.228666e-01 2.228666e-01 2.228666e-01 2.228615e-01 2.228615e-01 2.228615e-01 2.228615e-01 2.228615e-01 2.228615e-01 2.228614e-01 2.228614e-01 2.228614e-01 2.228614e-01 2.228614e-01 2.228614e-01 2.228614e-01 2.228614e-01 2.228614e-01 2.228614e-01 2.228614e-01 2.228614e-01 2.228614e-01 2.228614e-01 2.228614e-01 2.228614e-01 2.228614e-01 2.228614e-01 2.228614e-01 2.228614e-01 2.228614e-01 2.228614e-01 2.228614e-01 2.228614e-01 2.228614e-01 2.228614e-01 2.228614e-01 2.228614e-01 2.228614e-01 2.228614e-01 2.228614e-01 2.228614e-01 2.228614e-01 2.228614e-01 2.228614e-01 2.228614e-01 2.228614e-01 2.228614e-01 2.228614e-01 2.228614e-01 2.228614e-01 2.228614e-01 2.228614e-01 2.228614e-01 2.228614e-01 2.228614e-01 2.228614e-01 2.228614e-01 2.228614e-01 2.228614e-01 2.228614e-01 2.228614e-01 2.228614e-01 2.228614e-01 2.228614e-01 2.228614e-01 2.228614e-01 2.228614e-01 2.228614e-01 2.228614e-01 2.228614e-01 2.228614e-01 2.228614e-01 2.228614e-01 2.228614e-01 2.228614e-01 2.228614e-01 2.228614e-01 2.228614e-01 2.228614e-01 2.228614e-01 2.228614e-01 2.228614e-01 2.228614e-01 2.228614e-01 2.228614e-01 2.228614e-01 2.228614e-01 2.228614e-01 2.228614e-01 2.228614e-01 2.228614e-01 2.228614e-01 2.228614e-01 2.228614e-01 2.228614e-01 2.228614e-01 2.228614e-01 2.228614e-01 2.228614e-01 2.228614e-01 2.228614e-01 2.228614e-01 2.228614e-01 2.228614e-01 2.228614e-01 2.228614e-01 2.228614e-01 2.228614e-01 2.228614e-01 2.228614e-01 2.228614e-01 2.228614e-01 2.228614e-01 2.228614e-01 2.228614e-01 2.228614e-01 2.228614e-01 2.228614e-01 2.228614e-01 2.228614e-01 2.228614e-01 2.228614e-01 2.228614e-01 2.228614e-01 2.228614e-01 2.228614e-01 2.228614e-01 2.228614e-01 2.228614e-01 2.228614e-01 2.228614e-01 2.228614e-01 2.228614e-01 2.228614e-01 2.228614e-01 2.228614e-01 2.228614e-01 2.228614e-01 2.228614e-01 2.228614e-01 2.228614e-01 2.228614e-01 2.228614e-01 2.228614e-01 2.228614e-01 2.228614e-01 2.228614e-01 2.228614e-01 2.228614e-01 2.228614e-01 2.228614e-01 2.228614e-01 2.228614e-01 2.228614e-01 2.228614e-01 2.228614e-01 2.228614e-01 2.228614e-01 2.228614e-01 2.228614e-01 2.228614e-01 2.228614e-01 2.228614e-01 2.228614e-01 2.228614e-01 2.228614e-01 2.228614e-01 2.228614e-01 2.228614e-01 2.228614e-01 2.228614e-01 2.228614e-01 2.228614e-01 2.228614e-01 2.228614e-01 2.228614e-01 2.228614e-01 2.228614e-01 2.228614e-01 2.228614e-01 2.228614e-01 2.228614e-01 2.228614e-01 2.228614e-01 2.228614e-01 2.228614e-01 2.228614e-01 2.228614e-01 2.228614e-01 2.228614e-01 2.228614e-01 2.228614e-01 2.228614e-01 2.228614e-01 2.228614e-01 2.228614e-01 2.228614e-01 2.228614e-01 2.228614e-01 2.228614e-01 2.228614e-01 2.228614e-01 2.228614e-01 2.228614e-01 2.228614e-01 2.228614e-01 2.228614e-01 2.228614e-01 2.228614e-01 2.228614e-01 2.228614e-01 2.228614e-01 2.228614e-01 2.228614e-01 2.228614e-01 2.228614e-01 2.228614e-01 2.228614e-01 2.228614e-01 2.228614e-01 2.228614e-01 2.228614e-01 2.228614e-01 2.228614e-01 2.228614e-01 2.228614e-01 2.228614e-01 2.228614e-01 2.228614e-01 2.228614e-01 2.228614e-01 2.228614e-01 2.228614e-01 2.228614e-01 2.228614e-01 2.228614e-01 2.228614e-01 2.228614e-01 2.228614e-01 2.228614e-01 2.228614e-01 2.228614e-01 2.228614e-01 2.228614e-01 2.228614e-01 2.228614e-01 2.228614e-01 2.228614e-01 2.228614e-01 2.228614e-01 2.228614e-01 2.228614e-01 2.228614e-01 2.228614e-01 2.228614e-01 2.228614e-01 2.228614e-01 2.228614e-01 2.228614e-01 2.228614e-01 2.228614e-01 2.228614e-01 2.228614e-01 2.228614e-01 2.228614e-01 2.228614e-01 2.228614e-01 2.228614e-01 2.228614e-01 2.228614e-01 2.228614e-01 2.228614e-01 2.228614e-01 2.228614e-01 2.228614e-01 2.228614e-01 2.228614e-01 2.228614e-01 2.228614e-01 2.228614e-01 2.228614e-01 2.228614e-01 2.228614e-01 2.228614e-01 2.228614e-01 2.228614e-01 2.228614e-01 2.228614e-01 2.228614e-01 2.228614e-01 2.228614e-01 2.228614e-01 2.228614e-01 2.228614e-01 2.228614e-01 2.228614e-01 2.228614e-01 2.228614e-01 2.228614e-01 2.228614e-01 2.228614e-01 2.228614e-01 2.228614e-01 2.228614e-01 2.228614e-01 2.228614e-01 2.228614e-01 2.228614e-01 2.228614e-01 2.228614e-01 2.228614e-01 2.228614e-01 2.228614e-01 2.228614e-01 2.228614e-01 2.228614e-01 2.228614e-01 2.228614e-01 2.228614e-01 2.228614e-01 2.228614e-01 2.228614e-01 2.228614e-01 2.228614e-01 2.228614e-01 2.228614e-01 2.228614e-01 2.228614e-01 2.228614e-01 2.228614e-01 2.228614e-01 2.228614e-01 2.228614e-01 2.228614e-01 2.228614e-01 2.228614e-01 2.228614e-01 2.228614e-01 2.228614e-01 2.228614e-01 2.228614e-01 2.228614e-01 2.228614e-01 2.228614e-01 2.228614e-01 2.228614e-01 2.228614e-01 2.228614e-01 2.228614e-01 2.228614e-01 2.228614e-01 2.228614e-01 2.228614e-01 2.228614e-01 2.228614e-01 2.228614e-01 2.228614e-01 2.228614e-01 2.228614e-01 2.228614e-01 2.228614e-01 2.228614e-01 2.228614e-01 2.228614e-01 2.228614e-01 2.228614e-01 2.228614e-01 2.228614e-01 2.228614e-01 2.228614e-01 2.228614e-01 2.228614e-01 2.228614e-01 2.228614e-01 2.228614e-01 2.228614e-01 2.228614e-01 2.228614e-01 2.228614e-01 2.228614e-01 2.228614e-01 2.228614e-01 2.228614e-01 2.228614e-01 2.228614e-01 2.228614e-01 2.228614e-01 2.228614e-01 2.228614e-01 2.228614e-01 2.228614e-01 2.228614e-01 2.228614e-01 2.228614e-01 2.228614e-01 2.228614e-01 2.228614e-01 2.228614e-01 2.228614e-01 2.228614e-01 2.228614e-01 2.228614e-01 2.228614e-01 2.228614e-01 2.228614e-01 2.228614e-01 2.228614e-01 2.228614e-01 2.228614e-01 2.228614e-01 2.228614e-01 2.228614e-01 2.228614e-01 2.228614e-01 2.228614e-01 2.228614e-01 2.228614e-01 2.228614e-01 2.228614e-01 2.228614e-01 2.228614e-01 2.228614e-01 2.228614e-01 2.228614e-01 2.228614e-01 2.228614e-01 2.228614e-01 2.228614e-01 2.228614e-01 2.228614e-01 2.228614e-01 2.228614e-01 2.228614e-01 2.228614e-01 2.228614e-01 2.228614e-01 2.228614e-01 2.228614e-01 2.228614e-01 2.228614e-01 2.228614e-01 2.228614e-01 2.228614e-01 2.228614e-01 2.228614e-01 2.228614e-01 2.228614e-01 2.228614e-01 2.228614e-01 2.228614e-01 2.228614e-01 2.228614e-01 2.228614e-01 2.228614e-01 2.228614e-01 2.228614e-01 2.228614e-01 2.228614e-01 2.228614e-01 2.228614e-01 2.228614e-01 2.228614e-01 2.228614e-01 2.228614e-01 2.228614e-01 2.228614e-01 2.228614e-01 2.228614e-01 2.228614e-01 2.228614e-01 2.228614e-01 2.228614e-01 2.228614e-01 2.228614e-01 2.228614e-01 2.228614e-01 2.228614e-01 2.228614e-01 2.228614e-01 2.228614e-01 2.228614e-01 2.228614e-01 2.228614e-01 2.228614e-01 2.228614e-01 2.228614e-01 2.228614e-01 2.228614e-01 2.228614e-01 2.228614e-01 2.228614e-01 2.228614e-01 2.228614e-01 2.228614e-01 2.228614e-01 2.228614e-01 2.228614e-01 2.228614e-01 2.228614e-01 2.228614e-01 2.228614e-01 2.228614e-01 2.228614e-01 2.228614e-01 2.228614e-01 2.228614e-01 2.228614e-01 2.228614e-01 2.228614e-01 2.228614e-01 2.228614e-01 2.228614e-01 2.228614e-01 2.228614e-01 2.228614e-01 2.228614e-01 2.228614e-01 2.228614e-01 2.228614e-01 2.228614e-01 2.228614e-01 2.228614e-01 2.228614e-01 2.228614e-01 2.228614e-01 2.228614e-01 2.228614e-01 2.228614e-01 2.228614e-01 2.228614e-01 2.228614e-01 2.228614e-01 2.228614e-01 2.228614e-01 2.228614e-01 2.228614e-01 2.228614e-01 2.228614e-01 2.228614e-01 2.228614e-01 2.228614e-01 2.228614e-01 2.228614e-01 2.228614e-01 2.228614e-01 2.228614e-01 2.228614e-01 2.228614e-01 2.228614e-01 2.228614e-01 2.228614e-01 2.228614e-01 2.228614e-01 2.228614e-01 2.228614e-01 2.228614e-01 2.228614e-01 2.228614e-01 2.228614e-01 2.228614e-01 2.228614e-01 2.228614e-01 2.228614e-01 2.228614e-01 2.228614e-01 2.228614e-01 2.228614e-01 2.228614e-01 2.228614e-01 2.228614e-01 2.228614e-01 2.228614e-01 2.228614e-01 2.228614e-01 2.228614e-01 2.228614e-01 2.228614e-01 2.228614e-01 2.228614e-01 2.228614e-01 2.228614e-01 2.228614e-01 2.228614e-01 2.228614e-01 2.228614e-01 2.228614e-01 2.228614e-01 2.228614e-01 2.228614e-01 2.228614e-01 2.228614e-01 2.228614e-01 2.228614e-01 2.228614e-01 2.228614e-01 2.228614e-01 2.228614e-01 2.228614e-01 2.228614e-01 2.228614e-01 2.228614e-01 2.228614e-01 2.228614e-01 2.228614e-01 2.228614e-01 2.228614e-01 2.228614e-01 2.228614e-01 2.228614e-01 2.228614e-01 2.228614e-01 2.228614e-01 2.228614e-01 2.228614e-01 2.228614e-01 2.228614e-01 2.228614e-01 2.228614e-01 2.228614e-01 2.228614e-01 2.228614e-01 2.228614e-01 2.228614e-01 2.228614e-01 2.228614e-01 2.228614e-01 2.228614e-01 2.228614e-01 2.228614e-01 2.228614e-01 2.228614e-01 2.228614e-01 2.228614e-01 2.228614e-01 2.228614e-01 2.228614e-01 2.228614e-01 2.228614e-01 2.228614e-01 2.228614e-01 2.228614e-01 2.228614e-01 2.228614e-01 2.228614e-01 2.228614e-01 2.228614e-01 2.228614e-01 2.228614e-01 2.228614e-01 2.228614e-01 2.228614e-01 2.228614e-01 2.228614e-01 2.228614e-01 2.228614e-01 2.228614e-01 2.228614e-01 2.228614e-01 2.228614e-01 2.228614e-01 2.228614e-01 2.228614e-01 2.228614e-01 2.228614e-01 2.228614e-01 2.228614e-01 2.228614e-01 2.228614e-01 2.228614e-01 2.228614e-01 2.228614e-01 2.228614e-01 2.228614e-01 2.228614e-01 2.228614e-01 2.228614e-01 2.228614e-01 2.228614e-01 2.228614e-01 2.228614e-01 2.228614e-01 2.228614e-01 2.228614e-01 2.228614e-01 2.228614e-01 2.228614e-01 2.228614e-01 2.228614e-01 2.228614e-01 2.228614e-01 2.228614e-01 2.228614e-01 2.228614e-01 2.228614e-01 2.228614e-01 2.228614e-01 2.228614e-01 2.228614e-01 2.228614e-01 2.228614e-01 2.228614e-01 2.228614e-01 2.228614e-01 2.228614e-01 2.228614e-01 2.228614e-01 2.228614e-01 2.228614e-01 2.228614e-01 2.228614e-01 2.228614e-01 2.228614e-01 2.228614e-01 2.228614e-01 2.228614e-01 2.228614e-01 2.228614e-01 2.228614e-01 2.228614e-01 2.228614e-01 2.228614e-01 2.228614e-01 2.228614e-01 2.228614e-01 2.228614e-01 2.228614e-01 2.228614e-01 2.228614e-01 2.228614e-01 2.228614e-01 2.228614e-01 2.228614e-01 2.228614e-01 2.228614e-01 2.228614e-01 2.228614e-01 2.228614e-01 2.228614e-01 2.228614e-01 2.228614e-01 2.228614e-01 2.228614e-01 2.228614e-01 2.228614e-01 2.228614e-01 2.228614e-01 2.228614e-01 2.228614e-01 2.228614e-01 2.228614e-01 2.228614e-01 2.228614e-01 2.228614e-01 2.228614e-01 2.228614e-01 2.228614e-01 2.228614e-01 2.228614e-01 2.228614e-01 2.228614e-01 2.228614e-01 2.228614e-01 2.228614e-01 2.228614e-01 2.228614e-01 2.228614e-01 2.228614e-01 2.228614e-01 2.228614e-01 2.228614e-01 2.228614e-01 2.228614e-01 2.228614e-01 2.228614e-01 2.228614e-01 2.228614e-01 2.228614e-01 2.228614e-01 2.228614e-01 2.228614e-01 2.228614e-01 2.228614e-01 2.228614e-01 2.228614e-01 2.228614e-01 2.228614e-01 2.228614e-01 2.228614e-01 2.228614e-01 2.228614e-01 2.228614e-01 2.228614e-01 2.228614e-01 2.228614e-01 2.228614e-01 2.228614e-01 2.228614e-01 2.228614e-01 2.228614e-01 2.228614e-01 2.228614e-01 2.228614e-01 2.228614e-01 2.228614e-01 2.228614e-01 2.228614e-01 2.228614e-01 2.228614e-01 2.228614e-01 2.228614e-01 2.228614e-01 2.228614e-01 2.228614e-01 2.228614e-01 2.228614e-01 2.228614e-01 2.228614e-01 2.228614e-01 2.228614e-01 2.228614e-01 2.228614e-01 2.228614e-01 2.228614e-01 2.228614e-01 2.228614e-01 2.228614e-01 2.228614e-01 2.228614e-01 2.228614e-01 2.228614e-01 2.228614e-01 2.228614e-01 2.228614e-01 2.228614e-01 2.228614e-01 2.228614e-01 2.228614e-01 2.228614e-01 2.228614e-01 2.228614e-01 2.228614e-01 2.228614e-01 2.228614e-01 2.228614e-01 2.228614e-01 2.228614e-01 2.228614e-01 2.228614e-01 2.228614e-01 2.228614e-01 2.228614e-01 2.228614e-01 2.228614e-01 2.228614e-01 2.228614e-01 2.228614e-01 2.228614e-01 2.228614e-01 2.228614e-01 2.228614e-01 2.228614e-01 2.228614e-01 2.228614e-01 2.228614e-01 2.228614e-01 2.228614e-01 2.228614e-01 2.228614e-01 2.228614e-01 2.228614e-01 2.228614e-01 2.228614e-01 2.228614e-01 2.228614e-01 2.228614e-01 2.228614e-01 2.228614e-01 2.228614e-01 2.228614e-01 2.228614e-01 2.228614e-01 2.228614e-01 2.228614e-01 2.228614e-01 2.228614e-01 2.228614e-01 2.228614e-01 2.228614e-01 2.228614e-01 2.228614e-01 2.228614e-01 2.228614e-01 2.228614e-01 2.228614e-01 2.228614e-01 2.228614e-01 2.228614e-01 2.228614e-01 2.228614e-01 2.228614e-01 2.228614e-01 2.228614e-01 2.228614e-01 2.228614e-01 2.228614e-01 2.228614e-01 2.228614e-01 2.228614e-01 2.228614e-01 2.228614e-01 2.228614e-01 2.228614e-01 2.228614e-01 2.228614e-01 2.228614e-01 2.228614e-01 2.228614e-01 2.228614e-01 2.228614e-01 2.228614e-01 2.228614e-01 2.228614e-01 2.228614e-01 2.228614e-01 2.228614e-01 2.228614e-01 2.228614e-01 2.228614e-01 2.228614e-01 2.228614e-01 2.228614e-01 2.228614e-01 2.228614e-01 2.228614e-01 2.228614e-01 2.228614e-01 2.228614e-01 2.228614e-01 2.228614e-01 2.228614e-01 2.228614e-01 2.228614e-01 2.228614e-01 2.228614e-01 2.228614e-01 2.228614e-01 2.228614e-01 2.228614e-01 2.228614e-01 2.228614e-01 2.228614e-01 2.228614e-01 2.228614e-01 2.228614e-01 2.228614e-01 2.228614e-01 2.228614e-01 2.228614e-01 2.228614e-01 2.228614e-01 2.228614e-01 2.228614e-01 2.228614e-01 2.228614e-01 2.228614e-01 2.228614e-01 2.228614e-01 2.228614e-01 2.228614e-01 2.228614e-01 2.228614e-01 2.228614e-01 2.228614e-01 2.228614e-01 2.228614e-01 2.228614e-01 2.228614e-01 2.228614e-01 2.228614e-01 2.228614e-01 2.228614e-01 2.228614e-01 2.228614e-01 2.228614e-01 2.228614e-01 2.228614e-01 2.228614e-01 2.228614e-01 2.228614e-01 2.228614e-01 2.228614e-01 2.228614e-01 2.228614e-01 2.228614e-01 2.228614e-01 2.228614e-01 2.228614e-01 2.228614e-01 2.228614e-01 2.228614e-01 2.228614e-01 2.228614e-01 2.228614e-01 2.228614e-01 2.228614e-01 2.228614e-01 2.228614e-01 2.228614e-01 2.228614e-01 2.228614e-01 2.228614e-01 2.228614e-01 2.228614e-01 2.228614e-01 2.228614e-01 2.228614e-01 2.228614e-01 2.228614e-01 2.228614e-01 2.228614e-01 2.228614e-01 2.228614e-01 2.228614e-01 2.228614e-01 2.228614e-01 2.228614e-01 2.228614e-01 2.228614e-01 2.228614e-01 2.228614e-01 2.228614e-01 2.228614e-01 2.228614e-01 2.228614e-01 2.228614e-01 2.228614e-01 2.228614e-01 2.228614e-01 2.228614e-01 2.228614e-01 2.228614e-01 2.228614e-01 2.228614e-01 2.228614e-01 2.228614e-01 2.228614e-01 2.228614e-01 2.228614e-01 2.228614e-01 2.228614e-01 2.228614e-01 2.228614e-01 2.228614e-01 2.228614e-01 2.228614e-01 2.228614e-01 2.228614e-01 2.228614e-01 2.228614e-01 2.228614e-01 2.228614e-01 2.228614e-01 2.228614e-01 2.228614e-01 2.228614e-01 2.228614e-01 2.228614e-01 2.228614e-01 2.228614e-01 2.228614e-01 2.228614e-01 2.228614e-01 2.228614e-01 2.228614e-01 2.228614e-01 2.228614e-01 2.228614e-01 2.228614e-01 2.228614e-01 2.228614e-01 2.228614e-01 2.228614e-01 2.228614e-01 2.228614e-01 2.228614e-01 2.228614e-01 2.228614e-01 2.228614e-01 2.228614e-01 2.228614e-01 2.228614e-01 2.228614e-01 2.228614e-01 2.228614e-01 2.228614e-01 2.228614e-01 2.228614e-01 2.228614e-01 2.228614e-01 2.228614e-01 2.228614e-01 2.228614e-01 2.228614e-01 2.228614e-01 2.228614e-01 2.228614e-01 2.228614e-01 2.228614e-01 2.228614e-01 2.228614e-01 2.228614e-01 2.228614e-01 2.228614e-01 2.228614e-01 2.228614e-01 2.228614e-01 2.228614e-01 2.228614e-01 2.228614e-01 2.228614e-01 2.228614e-01 2.228614e-01 2.228614e-01 2.228614e-01 2.228614e-01 2.228614e-01 2.228614e-01 2.228614e-01 2.228614e-01 2.228614e-01 2.228614e-01 2.228614e-01 2.228614e-01 2.228614e-01 2.228614e-01 2.228614e-01 2.228614e-01 2.228614e-01 2.228614e-01 2.228614e-01 2.228614e-01 2.228614e-01 2.228614e-01 2.228614e-01 2.228614e-01 2.228614e-01 2.228614e-01 2.228614e-01 2.228614e-01 2.228614e-01 2.228614e-01 2.228614e-01 2.228614e-01 2.228614e-01 2.228614e-01 2.228614e-01 2.228614e-01 2.228614e-01 2.228614e-01 2.228614e-01 2.228614e-01 2.228614e-01 2.228614e-01 2.228614e-01 2.228614e-01 2.228614e-01 2.228614e-01 2.228614e-01 2.228614e-01 2.228614e-01 2.228614e-01 2.228614e-01 2.228614e-01 2.228614e-01 2.228614e-01 2.228614e-01 2.228614e-01 2.228614e-01 2.228614e-01 2.228614e-01 2.228614e-01 2.228614e-01 2.228614e-01 2.228614e-01 2.228614e-01 2.228614e-01 2.228614e-01 2.228614e-01 2.228614e-01 2.228614e-01 2.228614e-01 2.228614e-01 2.228614e-01 2.228614e-01 2.228614e-01 2.228614e-01 2.228614e-01 2.228614e-01 2.228614e-01 2.228614e-01 2.228614e-01 2.228614e-01 2.228614e-01 2.228614e-01 2.228614e-01 2.228614e-01 2.228614e-01 2.228614e-01 2.228614e-01 2.228614e-01 2.228614e-01 2.228614e-01 2.228614e-01 2.228614e-01 2.228614e-01 2.228614e-01 2.228614e-01 2.228614e-01 2.228614e-01 2.228614e-01 2.228614e-01 2.228614e-01 2.228614e-01 2.228614e-01 2.228614e-01 2.228614e-01 2.228614e-01 2.228614e-01 2.228614e-01 2.228614e-01 2.228614e-01 2.228614e-01 2.228614e-01 2.228614e-01 2.228614e-01 2.228614e-01 2.228614e-01 2.228614e-01 2.228614e-01 2.228614e-01 2.228614e-01 2.228614e-01 2.228614e-01 2.228614e-01 2.228614e-01 2.228614e-01 2.228614e-01 2.228614e-01 2.228614e-01 2.228614e-01 2.228614e-01 2.228614e-01 2.228614e-01 2.228614e-01 2.228614e-01 2.228614e-01 2.228614e-01 2.228614e-01 2.228614e-01 2.228614e-01 2.228614e-01 2.228614e-01 2.228614e-01 2.228614e-01 2.228614e-01 2.228614e-01 2.228614e-01 2.228614e-01 2.228614e-01 2.228614e-01 2.228614e-01 2.228614e-01 2.228614e-01 2.228614e-01 2.228614e-01 2.228614e-01 2.228614e-01 2.228614e-01 2.228614e-01 2.228614e-01 2.228614e-01 2.228614e-01 2.228614e-01 2.228614e-01 2.228614e-01 2.228614e-01 2.228614e-01 2.228614e-01 2.228614e-01 2.228614e-01 2.228614e-01 2.228614e-01 2.228614e-01 2.228614e-01 2.228614e-01 2.228614e-01 2.228614e-01 2.228614e-01 2.228614e-01 2.228614e-01 2.228614e-01 2.228614e-01 2.228614e-01 2.228614e-01 2.228614e-01 2.228614e-01 2.228614e-01 2.228614e-01 2.228614e-01 2.228614e-01 2.228614e-01 2.228614e-01 2.228614e-01 2.228614e-01 2.228614e-01 2.228614e-01 2.228614e-01 2.228614e-01 2.228614e-01 2.228614e-01 2.228614e-01 2.228614e-01 2.228614e-01 2.228614e-01 2.228614e-01 2.228614e-01 2.228614e-01 2.228614e-01 2.228614e-01 2.228614e-01 2.228614e-01 2.228614e-01 2.228614e-01 2.228614e-01 2.228614e-01 2.228614e-01 2.228614e-01 2.228614e-01 2.228614e-01 2.228614e-01 2.228614e-01 2.228614e-01 2.228614e-01 2.228614e-01 2.228614e-01 2.228614e-01 2.228614e-01 2.228614e-01 2.228614e-01 2.228614e-01 2.228614e-01 2.228614e-01 2.228614e-01 2.228614e-01 2.228614e-01 2.228614e-01 2.228614e-01 2.228614e-01 2.228614e-01 2.228614e-01 2.228614e-01 2.228614e-01 2.228614e-01 2.228614e-01 2.228614e-01 2.228614e-01 2.228614e-01 2.228614e-01 2.228614e-01 2.228614e-01 2.228614e-01 2.228614e-01 2.228614e-01 2.228614e-01 2.228614e-01 2.228614e-01 2.228614e-01 2.228614e-01 2.228614e-01 2.228614e-01 2.228614e-01 2.228614e-01 2.228614e-01 2.228614e-01 2.228614e-01 2.228614e-01 2.228614e-01 2.228614e-01 2.228614e-01 2.228614e-01 2.228614e-01 2.228614e-01 2.228614e-01 2.228614e-01 2.228614e-01 2.228614e-01 2.228614e-01 2.228614e-01 2.228614e-01 2.228614e-01 2.228614e-01 2.228614e-01 2.228614e-01 2.228614e-01 2.228614e-01 2.228614e-01 2.228614e-01 2.228614e-01 2.228614e-01 2.228614e-01 2.228614e-01 2.228614e-01 2.228614e-01 2.228614e-01 2.228614e-01 2.228614e-01 2.228614e-01 2.228614e-01 2.228614e-01 2.228614e-01 2.228614e-01 2.228614e-01 2.228614e-01 2.228614e-01 2.228614e-01 2.228614e-01 2.228614e-01 2.228614e-01 2.228614e-01 2.228614e-01 2.228614e-01 2.228614e-01 2.228614e-01 2.228614e-01 2.228614e-01 2.228614e-01 2.228614e-01 2.228614e-01 2.228614e-01 2.228614e-01 2.228614e-01 2.228614e-01 2.228614e-01 2.228614e-01 2.228614e-01 2.228614e-01 2.228614e-01 2.228614e-01 2.228614e-01 2.228614e-01 2.228614e-01 2.228614e-01 2.228614e-01 2.228614e-01 2.228614e-01 2.228614e-01 2.228614e-01 2.228614e-01 2.228614e-01 2.228614e-01 2.228614e-01 2.228614e-01 2.228614e-01 2.228614e-01 2.228614e-01 2.228614e-01 2.228614e-01 2.228614e-01 2.228614e-01 2.228614e-01 2.228614e-01 2.228614e-01 2.228614e-01 2.228614e-01 2.228614e-01 2.228614e-01 2.228614e-01 2.228614e-01 2.228614e-01 2.228614e-01 2.228614e-01 2.228614e-01 2.228614e-01 2.228614e-01 2.228614e-01 2.228614e-01 2.228614e-01 2.228614e-01 2.228614e-01 2.228614e-01 2.228614e-01 2.228614e-01 2.228614e-01 2.228614e-01 2.228614e-01 2.228614e-01 2.228614e-01 2.228614e-01 2.228614e-01 2.228614e-01 2.228614e-01 2.228614e-01 2.228614e-01 2.228614e-01 2.228614e-01 2.228614e-01 2.228614e-01 2.228614e-01 2.228614e-01 2.228614e-01 2.228614e-01 2.228614e-01 2.228614e-01 2.228614e-01 2.228614e-01 2.228614e-01 2.228614e-01 2.228614e-01 2.228614e-01 2.228614e-01 2.228614e-01 2.228614e-01 2.228614e-01 2.228614e-01 2.228614e-01 2.228614e-01 2.228614e-01 2.228614e-01 2.228614e-01 2.228614e-01 2.228614e-01 2.228614e-01 2.228614e-01 2.228614e-01 2.228614e-01 2.228614e-01 2.228614e-01 2.228614e-01 2.228614e-01 2.228614e-01 2.228614e-01 2.228614e-01 2.228614e-01 2.228614e-01 2.228614e-01 2.228614e-01 2.228614e-01 2.228614e-01 2.228614e-01 2.228614e-01 2.228614e-01 2.228614e-01 2.228614e-01 2.228614e-01 2.228614e-01 2.228614e-01 2.228614e-01 2.228614e-01 2.228614e-01 2.228614e-01 2.228614e-01 2.228614e-01 2.228614e-01 2.228614e-01 2.228614e-01 2.228614e-01 2.228614e-01 2.228614e-01 2.228614e-01 2.228614e-01 2.228614e-01 2.228614e-01 2.228614e-01 2.228614e-01 2.228614e-01 2.228614e-01 2.228614e-01 2.228614e-01 2.228614e-01 2.228614e-01 2.228614e-01 2.228614e-01 2.228614e-01 2.228614e-01 2.228614e-01 2.228614e-01 2.228614e-01 2.228614e-01 2.228614e-01 2.228614e-01 2.228614e-01 2.228614e-01 2.228614e-01 2.228614e-01 2.228614e-01 2.228614e-01 2.228614e-01 2.228614e-01 2.228614e-01 2.228614e-01 2.228614e-01 2.228614e-01 2.228614e-01 2.228614e-01 2.228614e-01 2.228614e-01 2.228614e-01 2.228614e-01 2.228614e-01 2.228614e-01 2.228614e-01 2.228614e-01 2.228614e-01 2.228614e-01 2.228614e-01 2.228614e-01 2.228614e-01 2.228614e-01 2.228614e-01 2.228614e-01 2.228614e-01 2.228614e-01 2.228614e-01 2.228614e-01 2.228614e-01 2.228614e-01 2.228614e-01 2.228614e-01 2.228614e-01 2.228614e-01 2.228614e-01 2.228614e-01 2.228614e-01 2.228614e-01 2.228614e-01 2.228614e-01 2.228614e-01 2.228614e-01 2.228614e-01 2.228614e-01 2.228614e-01 2.228614e-01 2.228614e-01 2.228614e-01 2.228614e-01 2.228614e-01 2.228614e-01 2.228614e-01 2.228614e-01 2.228614e-01 2.228614e-01 2.228614e-01 2.228614e-01 2.228614e-01 2.228614e-01 2.228614e-01 2.228614e-01 2.228614e-01 2.228614e-01 2.228614e-01 2.228614e-01 2.228614e-01 2.228614e-01 2.228614e-01 2.228614e-01 2.228614e-01 2.228614e-01 2.228614e-01 2.228614e-01 2.228614e-01 2.228614e-01 2.228614e-01 2.228614e-01 2.228614e-01 2.228614e-01 2.228614e-01 2.228614e-01 2.228614e-01 2.228614e-01 2.228614e-01 2.228614e-01 2.228614e-01 2.228614e-01 2.228614e-01 2.228614e-01 2.228614e-01 2.228614e-01 2.228614e-01 2.228614e-01 2.228614e-01 2.228614e-01 2.228614e-01 2.228614e-01 2.228614e-01 2.228614e-01 2.228614e-01 2.228614e-01 2.228614e-01 2.228614e-01 2.228614e-01 2.228614e-01 2.228614e-01 2.228614e-01 2.228614e-01 2.228614e-01 2.228614e-01 2.228614e-01 2.228614e-01 2.228614e-01 2.228614e-01 2.228614e-01 2.228614e-01 2.228614e-01 2.228614e-01 2.228614e-01 2.228614e-01 2.228614e-01 2.228614e-01 2.228614e-01 2.228614e-01 2.228614e-01 2.228614e-01 2.228614e-01 2.228614e-01 2.228614e-01 2.228614e-01 2.228614e-01 2.228614e-01 2.228614e-01 2.228614e-01 2.228614e-01 2.228614e-01 2.228614e-01 2.228614e-01 2.228614e-01 2.228614e-01 2.228614e-01 2.228614e-01 2.228614e-01 2.228614e-01 2.228614e-01 2.228614e-01 2.228614e-01 2.228614e-01 2.228614e-01 2.228614e-01 2.228614e-01 2.228614e-01 2.228614e-01 2.228614e-01 2.228614e-01 2.228614e-01 2.228614e-01 2.228614e-01 2.228614e-01 2.228614e-01 2.228614e-01 2.228614e-01 2.228614e-01 2.228614e-01 2.228614e-01 2.228614e-01 2.228614e-01 2.228614e-01 2.228614e-01 2.228614e-01 2.228614e-01 2.228614e-01 2.228614e-01 2.228614e-01 2.228614e-01 2.228614e-01 2.228614e-01 2.228614e-01 2.228614e-01 2.228614e-01 2.228614e-01 2.228614e-01 2.228614e-01 2.228614e-01 2.228614e-01 2.228614e-01 2.228614e-01 2.228614e-01 2.228614e-01 2.228614e-01 2.228614e-01 2.228614e-01 2.228614e-01 2.228614e-01 2.228614e-01 2.228614e-01 2.228614e-01 2.228614e-01 2.228614e-01 2.228614e-01 2.228614e-01 2.228614e-01 2.228614e-01 2.228614e-01 2.228614e-01 2.228614e-01 2.228614e-01 2.228614e-01 2.228614e-01 2.228614e-01 2.228614e-01 2.228614e-01 2.228614e-01 2.228614e-01 2.228614e-01 2.228614e-01 2.228614e-01 2.228614e-01 2.228614e-01 2.228614e-01 2.228614e-01 2.228614e-01 2.228614e-01 2.228614e-01 2.228614e-01 2.228614e-01 2.228614e-01 2.228614e-01 2.228614e-01 2.228614e-01 2.228614e-01 2.228614e-01 2.228614e-01 2.228614e-01 2.228614e-01 2.228614e-01 2.228614e-01 2.228614e-01 2.228614e-01 2.228614e-01 2.228614e-01 2.228614e-01 2.228614e-01 2.228614e-01 2.228614e-01 2.228614e-01 2.228614e-01 2.228614e-01 2.228614e-01 2.228614e-01 2.228614e-01 2.228614e-01 2.228614e-01 2.228614e-01 2.228614e-01 2.228614e-01 2.228614e-01 2.228614e-01 2.228614e-01 2.228614e-01 2.228614e-01 2.228614e-01 2.228614e-01 2.228614e-01 2.228614e-01 2.228614e-01 2.228614e-01 2.228614e-01 2.228614e-01 2.228614e-01 2.228614e-01 2.228614e-01 2.228614e-01 2.228614e-01 2.228614e-01 2.228614e-01 2.228614e-01 2.228614e-01 2.228614e-01 2.228614e-01 2.228614e-01 2.228614e-01 2.228614e-01 2.228614e-01 2.228614e-01 2.228614e-01 2.228614e-01 2.228614e-01 2.228614e-01 2.228614e-01 2.228614e-01 2.228614e-01 2.228614e-01 2.228614e-01 2.228614e-01 2.228614e-01 2.228614e-01 2.228614e-01 2.228614e-01 2.228614e-01 2.228614e-01 2.228614e-01 2.228614e-01 2.228614e-01 2.228614e-01 2.228614e-01 2.228614e-01 2.228614e-01 2.228614e-01 2.228614e-01 2.228614e-01 2.228614e-01 2.228614e-01 2.228614e-01 2.228614e-01 2.228614e-01 2.228614e-01 2.228614e-01 2.228614e-01 2.228614e-01 2.228614e-01 2.228614e-01 2.228614e-01 2.228614e-01 2.228614e-01 2.228614e-01 2.228614e-01 2.228614e-01 2.228614e-01 2.228614e-01 2.228614e-01 2.228614e-01 2.228614e-01 2.228614e-01 2.228614e-01 2.228614e-01 2.228614e-01 2.228614e-01 2.228614e-01 2.228614e-01 2.228614e-01 2.228614e-01 2.228614e-01 2.228614e-01 2.228614e-01 2.228614e-01 2.228614e-01 2.228614e-01 2.228614e-01 2.228614e-01 2.228614e-01 2.228614e-01 2.228614e-01 2.228614e-01 2.228614e-01 2.228614e-01 2.228614e-01 2.228614e-01 2.228614e-01 2.228614e-01 2.228614e-01 2.228614e-01 2.228614e-01 
1.195709e+05 7.395863e-01 4.239530e-01 3.063926e-01 3.063926e-01 2.986229e-01 2.960790e-01 2.960790e-01 2.901695e-01 2.901695e-01 2.840783e-01 2.840783e-01 2.791580e-01 2.657624e-01 2.587256e-01 2.396319e-01 2.381421e-01 2.381421e-01 2.381421e-01 2.381421e-01 2.381421e-01 2.381421e-01 2.333625e-01 2.333625e-01 2.231153e-01 2.229705e-01 2.229705e-01 2.229705e-01 2.229705e-01 2.229697e-01 2.229691e-01 2.229691e-01 2.228902e-01 2.228902e-01 2.228707e-01 2.228707e-01 2.228707e-01 2.228707e-01 2.228707e-01 2.228707e-01 2.228707e-01 2.228654e-01 2.228654e-01 2.228654e-01 2.228654e-01 2.228654e-01 2.228632e-01 2.228632e-01 2.228629e-01 2.228629e-01 2.228629e-01 2.228622e-01 2.228620e-01 2.228620e-01 2.228620e-01 2.228615e-01 2.228615e-01 2.228615e-01 2.228615e-01 2.228615e-01 2.228615e-01 2.228615e-01 2.228615e-01 2.228615e-01 2.228615e-01 2.228614e-01 2.228614e-01 2.228614e-01 2.228614e-01 2.228614e-01 2.228614e-01 2.228614e-01 2.228614e-01 2.228614e-01 2.228614e-01 2.228614e-01 2.228614e-01 2.228614e-01 2.228614e-01 2.228614e-01 2.228614e-01 2.228614e-01 2.228614e-01 2.228614e-01 2.228614e-01 2.228614e-01 2.228614e-01 2.228614e-01 2.228614e-01 2.228614e-01 2.228614e-01 2.228614e-01 2.228614e-01 2.228614e-01 2.228614e-01 2.228614e-01 2.228614e-01 2.228614e-01 2.228614e-01 2.228614e-01 2.228614e-01 2.228614e-01 2.228614e-01 2.228614e-01 2.228614e-01 2.228614e-01 2.228614e-01 2.228614e-01 2.228614e-01 2.228614e-01 2.228614e-01 2.228614e-01 2.228614e-01 2.228614e-01 2.228614e-01 2.228614e-01 2.228614e-01 2.228614e-01 2.228614e-01 2.228614e-01 2.228614e-01 2.228614e-01 2.228614e-01 2.228614e-01 2.228614e-01 2.228614e-01 2.228614e-01 2.228614e-01 2.228614e-01 2.228614e-01 2.228614e-01 2.228614e-01 2.228614e-01 2.228614e-01 2.228614e-01 2.228614e-01 2.228614e-01 2.228614e-01 2.228614e-01 2.228614e-01 2.228614e-01 2.228614e-01 2.228614e-01 2.228614e-01 2.228614e-01 2.228614e-01 2.228614e-01 2.228614e-01 2.228614e-01 2.228614e-01 2.228614e-01 2.228614e-01 2.228614e-01 2.228614e-01 2.228614e-01 2.228614e-01 2.228614e-01 2.228614e-01 2.228614e-01 2.228614e-01 2.228614e-01 2.228614e-01 2.228614e-01 2.228614e-01 2.228614e-01 2.228614e-01 2.228614e-01 2.228614e-01 2.228614e-01 2.228614e-01 2.228614e-01 2.228614e-01 2.228614e-01 2.228614e-01 2.228614e-01 2.228614e-01 2.228614e-01 2.228614e-01 2.228614e-01 2.228614e-01 2.228614e-01 2.228614e-01 2.228614e-01 2.228614e-01 2.228614e-01 2.228614e-01 2.228614e-01 2.228614e-01 2.228614e-01 2.228614e-01 2.228614e-01 2.228614e-01 2.228614e-01 2.228614e-01 2.228614e-01 2.228614e-01 2.228614e-01 2.228614e-01 2.228614e-01 2.228614e-01 2.228614e-01 2.228614e-01 2.228614e-01 2.228614e-01 2.228614e-01 2.228614e-01 2.228614e-01 2.228614e-01 2.228614e-01 2.228614e-01 2.228614e-01 2.228614e-01 2.228614e-01 2.228614e-01 2.228614e-01 2.228614e-01 2.228614e-01 2.228614e-01 2.228614e-01 2.228614e-01 2.228614e-01 2.228614e-01 2.228614e-01 2.228614e-01 2.228614e-01 2.228614e-01 2.228614e-01 2.228614e-01 2.228614e-01 2.228614e-01 2.228614e-01 2.228614e-01 2.228614e-01 2.228614e-01 2.228614e-01 2.228614e-01 2.228614e-01 2.228614e-01 2.228614e-01 2.228614e-01 2.228614e-01 2.228614e-01 2.228614e-01 2.228614e-01 2.228614e-01 2.228614e-01 2.228614e-01 2.228614e-01 2.228614e-01 2.228614e-01 2.228614e-01 2.228614e-01 2.228614e-01 2.228614e-01 2.228614e-01 2.228614e-01 2.228614e-01 2.228614e-01 2.228614e-01 2.228614e-01 2.228614e-01 2.228614e-01 2.228614e-01 2.228614e-01 2.228614e-01 2.228614e-01 2.228614e-01 2.228614e-01 2.228614e-01 2.228614e-01 2.228614e-01 2.228614e-01 2.228614e-01 2.228614e-01 2.228614e-01 2.228614e-01 2.228614e-01 2.228614e-01 2.228614e-01 2.228614e-01 2.228614e-01 2.228614e-01 2.228614e-01 2.228614e-01 2.228614e-01 2.228614e-01 2.228614e-01 2.228614e-01 2.228614e-01 2.228614e-01 2.228614e-01 2.228614e-01 2.228614e-01 2.228614e-01 2.228614e-01 2.228614e-01 2.228614e-01 2.228614e-01 2.228614e-01 2.228614e-01 2.228614e-01 2.228614e-01 2.228614e-01 2.228614e-01 2.228614e-01 2.228614e-01 2.228614e-01 2.228614e-01 2.228614e-01 2.228614e-01 2.228614e-01 2.228614e-01 2.228614e-01 2.228614e-01 2.228614e-01 2.228614e-01 2.228614e-01 2.228614e-01 2.228614e-01 2.228614e-01 2.228614e-01 2.228614e-01 2.228614e-01 2.228614e-01 2.228614e-01 2.228614e-01 2.228614e-01 2.228614e-01 2.228614e-01 2.228614e-01 2.228614e-01 2.228614e-01 2.228614e-01 2.228614e-01 2.228614e-01 2.228614e-01 2.228614e-01 2.228614e-01 2.228614e-01 2.228614e-01 2.228614e-01 2.228614e-01 2.228614e-01 2.228614e-01 2.228614e-01 2.228614e-01 2.228614e-01 2.228614e-01 2.228614e-01 2.228614e-01 2.228614e-01 2.228614e-01 2.228614e-01 2.228614e-01 2.228614e-01 2.228614e-01 2.228614e-01 2.228614e-01 2.228614e-01 2.228614e-01 2.228614e-01 2.228614e-01 2.228614e-01 2.228614e-01 2.228614e-01 2.228614e-01 2.228614e-01 2.228614e-01 2.228614e-01 2.228614e-01 2.228614e-01 2.228614e-01 2.228614e-01 2.228614e-01 2.228614e-01 2.228614e-01 2.228614e-01 2.228614e-01 2.228614e-01 2.228614e-01 2.228614e-01 2.228614e-01 2.228614e-01 2.228614e-01 2.228614e-01 2.228614e-01 2.228614e-01 2.228614e-01 2.228614e-01 2.228614e-01 2.228614e-01 2.228614e-01 2.228614e-01 2.228614e-01 2.228614e-01 2.228614e-01 2.228614e-01 2.228614e-01 2.228614e-01 2.228614e-01 2.228614e-01 2.228614e-01 2.228614e-01 2.228614e-01 2.228614e-01 2.228614e-01 2.228614e-01 2.228614e-01 2.228614e-01 2.228614e-01 2.228614e-01 2.228614e-01 2.228614e-01 2.228614e-01 2.228614e-01 2.228614e-01 2.228614e-01 2.228614e-01 2.228614e-01 2.228614e-01 2.228614e-01 2.228614e-01 2.228614e-01 2.228614e-01 2.228614e-01 2.228614e-01 2.228614e-01 2.228614e-01 2.228614e-01 2.228614e-01 2.228614e-01 2.228614e-01 2.228614e-01 2.228614e-01 2.228614e-01 2.228614e-01 2.228614e-01 2.228614e-01 2.228614e-01 2.228614e-01 2.228614e-01 2.228614e-01 2.228614e-01 2.228614e-01 2.228614e-01 2.228614e-01 2.228614e-01 2.228614e-01 2.228614e-01 2.228614e-01 2.228614e-01 2.228614e-01 2.228614e-01 2.228614e-01 2.228614e-01 2.228614e-01 2.228614e-01 2.228614e-01 2.228614e-01 2.228614e-01 2.228614e-01 2.228614e-01 2.228614e-01 2.228614e-01 2.228614e-01 2.228614e-01 2.228614e-01 2.228614e-01 2.228614e-01 2.228614e-01 2.228614e-01 2.228614e-01 2.228614e-01 2.228614e-01 2.228614e-01 2.228614e-01 2.228614e-01 2.228614e-01 2.228614e-01 2.228614e-01 2.228614e-01 2.228614e-01 2.228614e-01 2.228614e-01 2.228614e-01 2.228614e-01 2.228614e-01 2.228614e-01 2.228614e-01 2.228614e-01 2.228614e-01 2.228614e-01 2.228614e-01 2.228614e-01 2.228614e-01 2.228614e-01 2.228614e-01 2.228614e-01 2.228614e-01 2.228614e-01 2.228614e-01 2.228614e-01 2.228614e-01 2.228614e-01 2.228614e-01 2.228614e-01 2.228614e-01 2.228614e-01 2.228614e-01 2.228614e-01 2.228614e-01 2.228614e-01 2.228614e-01 2.228614e-01 2.228614e-01 2.228614e-01 2.228614e-01 2.228614e-01 2.228614e-01 2.228614e-01 2.228614e-01 2.228614e-01 2.228614e-01 2.228614e-01 2.228614e-01 2.228614e-01 2.228614e-01 2.228614e-01 2.228614e-01 2.228614e-01 2.228614e-01 2.228614e-01 2.228614e-01 2.228614e-01 2.228614e-01 2.228614e-01 2.228614e-01 2.228614e-01 2.228614e-01 2.228614e-01 2.228614e-01 2.228614e-01 2.228614e-01 2.228614e-01 2.228614e-01 2.228614e-01 2.228614e-01 2.228614e-01 2.228614e-01 2.228614e-01 2.228614e-01 2.228614e-01 2.228614e-01 2.228614e-01 2.228614e-01 2.228614e-01 2.228614e-01 2.228614e-01 2.228614e-01 2.228614e-01 2.228614e-01 2.228614e-01 2.228614e-01 2.228614e-01 2.228614e-01 2.228614e-01 2.228614e-01 2.228614e-01 2.228614e-01 2.228614e-01 2.228614e-01 2.228614e-01 2.228614e-01 2.228614e-01 2.228614e-01 2.228614e-01 2.228614e-01 2.228614e-01 2.228614e-01 2.228614e-01 2.228614e-01 2.228614e-01 2.228614e-01 2.228614e-01 2.228614e-01 2.228614e-01 2.228614e-01 2.228614e-01 2.228614e-01 2.228614e-01 2.228614e-01 2.228614e-01 2.228614e-01 2.228614e-01 2.228614e-01 2.228614e-01 2.228614e-01 2.228614e-01 2.228614e-01 2.228614e-01 2.228614e-01 2.228614e-01 2.228614e-01 2.228614e-01 2.228614e-01 2.228614e-01 2.228614e-01 2.228614e-01 2.228614e-01 2.228614e-01 2.228614e-01 2.228614e-01 2.228614e-01 2.228614e-01 2.228614e-01 2.228614e-01 2.228614e-01 2.228614e-01 2.228614e-01 2.228614e-01 2.228614e-01 2.228614e-01 2.228614e-01 2.228614e-01 2.228614e-01 2.228614e-01 2.228614e-01 2.228614e-01 2.228614e-01 2.228614e-01 2.228614e-01 2.228614e-01 2.228614e-01 2.228614e-01 2.228614e-01 2.228614e-01 2.228614e-01 2.228614e-01 2.228614e-01 2.228614e-01 2.228614e-01 2.228614e-01 2.228614e-01 2.228614e-01 2.228614e-01 2.228614e-01 2.228614e-01 2.228614e-01 2.228614e-01 2.228614e-01 2.228614e-01 2.228614e-01 2.228614e-01 2.228614e-01 2.228614e-01 2.228614e-01 2.228614e-01 2.228614e-01 2.228614e-01 2.228614e-01 2.228614e-01 2.228614e-01 2.228614e-01 2.228614e-01 2.228614e-01 2.228614e-01 2.228614e-01 2.228614e-01 2.228614e-01 2.228614e-01 2.228614e-01 2.228614e-01 2.228614e-01 2.228614e-01 2.228614e-01 2.228614e-01 2.228614e-01 2.228614e-01 2.228614e-01 2.228614e-01 2.228614e-01 2.228614e-01 2.228614e-01 2.228614e-01 2.228614e-01 2.228614e-01 2.228614e-01 2.228614e-01 2.228614e-01 2.228614e-01 2.228614e-01 2.228614e-01 2.228614e-01 2.228614e-01 2.228614e-01 2.228614e-01 2.228614e-01 2.228614e-01 2.228614e-01 2.228614e-01 2.228614e-01 2.228614e-01 2.228614e-01 2.228614e-01 2.228614e-01 2.228614e-01 2.228614e-01 2.228614e-01 2.228614e-01 2.228614e-01 2.228614e-01 2.228614e-01 2.228614e-01 2.228614e-01 2.228614e-01 2.228614e-01 2.228614e-01 2.228614e-01 2.228614e-01 2.228614e-01 2.228614e-01 2.228614e-01 2.228614e-01 2.228614e-01 2.228614e-01 2.228614e-01 2.228614e-01 2.228614e-01 2.228614e-01 2.228614e-01 2.228614e-01 2.228614e-01 2.228614e-01 2.228614e-01 2.228614e-01 2.228614e-01 2.228614e-01 2.228614e-01 2.228614e-01 2.228614e-01 2.228614e-01 2.228614e-01 2.228614e-01 2.228614e-01 2.228614e-01 2.228614e-01 2.228614e-01 2.228614e-01 2.228614e-01 2.228614e-01 2.228614e-01 2.228614e-01 2.228614e-01 2.228614e-01 2.228614e-01 2.228614e-01 2.228614e-01 2.228614e-01 2.228614e-01 2.228614e-01 2.228614e-01 2.228614e-01 2.228614e-01 2.228614e-01 2.228614e-01 2.228614e-01 2.228614e-01 2.228614e-01 2.228614e-01 2.228614e-01 2.228614e-01 2.228614e-01 2.228614e-01 2.228614e-01 2.228614e-01 2.228614e-01 2.228614e-01 2.228614e-01 2.228614e-01 2.228614e-01 2.228614e-01 2.228614e-01 2.228614e-01 2.228614e-01 2.228614e-01 2.228614e-01 2.228614e-01 2.228614e-01 2.228614e-01 2.228614e-01 2.228614e-01 2.228614e-01 2.228614e-01 2.228614e-01 2.228614e-01 2.228614e-01 2.228614e-01 2.228614e-01 2.228614e-01 2.228614e-01 2.228614e-01 2.228614e-01 2.228614e-01 2.228614e-01 2.228614e-01 2.228614e-01 2.228614e-01 2.228614e-01 2.228614e-01 2.228614e-01 2.228614e-01 2.228614e-01 2.228614e-01 2.228614e-01 2.228614e-01 2.228614e-01 2.228614e-01 2.228614e-01 2.228614e-01 2.228614e-01 2.228614e-01 2.228614e-01 2.228614e-01 2.228614e-01 2.228614e-01 2.228614e-01 2.228614e-01 2.228614e-01 2.228614e-01 2.228614e-01 2.228614e-01 2.228614e-01 2.228614e-01 2.228614e-01 2.228614e-01 2.228614e-01 2.228614e-01 2.228614e-01 2.228614e-01 2.228614e-01 2.228614e-01 2.228614e-01 2.228614e-01 2.228614e-01 2.228614e-01 2.228614e-01 2.228614e-01 2.228614e-01 2.228614e-01 2.228614e-01 2.228614e-01 2.228614e-01 2.228614e-01 2.228614e-01 2.228614e-01 2.228614e-01 2.228614e-01 2.228614e-01 2.228614e-01 2.228614e-01 2.228614e-01 2.228614e-01 2.228614e-01 2.228614e-01 2.228614e-01 2.228614e-01 2.228614e-01 2.228614e-01 2.228614e-01 2.228614e-01 2.228614e-01 2.228614e-01 2.228614e-01 2.228614e-01 2.228614e-01 2.228614e-01 2.228614e-01 2.228614e-01 2.228614e-01 2.228614e-01 2.228614e-01 2.228614e-01 2.228614e-01 2.228614e-01 2.228614e-01 2.228614e-01 2.228614e-01 2.228614e-01 2.228614e-01 2.228614e-01 2.228614e-01 2.228614e-01 2.228614e-01 2.228614e-01 2.228614e-01 2.228614e-01 2.228614e-01 2.228614e-01 2.228614e-01 2.228614e-01 2.228614e-01 2.228614e-01 2.228614e-01 2.228614e-01 2.228614e-01 2.228614e-01 2.228614e-01 2.228614e-01 2.228614e-01 2.228614e-01 2.228614e-01 2.228614e-01 2.228614e-01 2.228614e-01 2.228614e-01 2.228614e-01 2.228614e-01 2.228614e-01 2.228614e-01 2.228614e-01 2.228614e-01 2.228614e-01 2.228614e-01 2.228614e-01 2.228614e-01 2.228614e-01 2.228614e-01 2.228614e-01 2.228614e-01 2.228614e-01 2.228614e-01 2.228614e-01 2.228614e-01 2.228614e-01 2.228614e-01 2.228614e-01 2.228614e-01 2.228614e-01 2.228614e-01 2.228614e-01 2.228614e-01 2.228614e-01 2.228614e-01 2.228614e-01 2.228614e-01 2.228614e-01 2.228614e-01 2.228614e-01 2.228614e-01 2.228614e-01 2.228614e-01 2.228614e-01 2.228614e-01 2.228614e-01 2.228614e-01 2.228614e-01 2.228614e-01 2.228614e-01 2.228614e-01 2.228614e-01 2.228614e-01 2.228614e-01 2.228614e-01 2.228614e-01 2.228614e-01 2.228614e-01 2.228614e-01 2.228614e-01 2.228614e-01 2.228614e-01 2.228614e-01 2.228614e-01 2.228614e-01 2.228614e-01 2.228614e-01 2.228614e-01 2.228614e-01 2.228614e-01 2.228614e-01 2.228614e-01 2.228614e-01 2.228614e-01 2.228614e-01 2.228614e-01 2.228614e-01 2.228614e-01 2.228614e-01 2.228614e-01 2.228614e-01 2.228614e-01 2.228614e-01 2.228614e-01 2.228614e-01 2.228614e-01 2.228614e-01 2.228614e-01 2.228614e-01 2.228614e-01 2.228614e-01 2.228614e-01 2.228614e-01 2.228614e-01 2.228614e-01 2.228614e-01 2.228614e-01 2.228614e-01 2.228614e-01 2.228614e-01 2.228614e-01 2.228614e-01 2.228614e-01 2.228614e-01 2.228614e-01 2.228614e-01 2.228614e-01 2.228614e-01 2.228614e-01 2.228614e-01 2.228614e-01 2.228614e-01 2.228614e-01 2.228614e-01 2.228614e-01 2.228614e-01 2.228614e-01 2.228614e-01 2.228614e-01 2.228614e-01 2.228614e-01 2.228614e-01 2.228614e-01 2.228614e-01 2.228614e-01 2.228614e-01 2.228614e-01 2.228614e-01 2.228614e-01 2.228614e-01 2.228614e-01 2.228614e-01 2.228614e-01 2.228614e-01 2.228614e-01 2.228614e-01 2.228614e-01 2.228614e-01 2.228614e-01 2.228614e-01 2.228614e-01 2.228614e-01 2.228614e-01 2.228614e-01 2.228614e-01 2.228614e-01 2.228614e-01 2.228614e-01 2.228614e-01 2.228614e-01 2.228614e-01 2.228614e-01 2.228614e-01 2.228614e-01 2.228614e-01 2.228614e-01 2.228614e-01 2.228614e-01 2.228614e-01 2.228614e-01 2.228614e-01 2.228614e-01 2.228614e-01 2.228614e-01 2.228614e-01 2.228614e-01 2.228614e-01 2.228614e-01 2.228614e-01 2.228614e-01 2.228614e-01 2.228614e-01 2.228614e-01 2.228614e-01 2.228614e-01 2.228614e-01 2.228614e-01 2.228614e-01 2.228614e-01 2.228614e-01 2.228614e-01 2.228614e-01 2.228614e-01 2.228614e-01 2.228614e-01 2.228614e-01 2.228614e-01 2.228614e-01 2.228614e-01 2.228614e-01 2.228614e-01 2.228614e-01 2.228614e-01 2.228614e-01 2.228614e-01 2.228614e-01 2.228614e-01 2.228614e-01 2.228614e-01 2.228614e-01 2.228614e-01 2.228614e-01 2.228614e-01 2.228614e-01 2.228614e-01 2.228614e-01 2.228614e-01 2.228614e-01 2.228614e-01 2.228614e-01 2.228614e-01 2.228614e-01 2.228614e-01 2.228614e-01 2.228614e-01 2.228614e-01 2.228614e-01 2.228614e-01 2.228614e-01 2.228614e-01 2.228614e-01 2.228614e-01 2.228614e-01 2.228614e-01 2.228614e-01 2.228614e-01 2.228614e-01 2.228614e-01 2.228614e-01 2.228614e-01 2.228614e-01 2.228614e-01 2.228614e-01 2.228614e-01 2.228614e-01 2.228614e-01 2.228614e-01 2.228614e-01 2.228614e-01 2.228614e-01 2.228614e-01 2.228614e-01 2.228614e-01 2.228614e-01 2.228614e-01 2.228614e-01 2.228614e-01 2.228614e-01 2.228614e-01 2.228614e-01 2.228614e-01 2.228614e-01 2.228614e-01 2.228614e-01 2.228614e-01 2.228614e-01 2.228614e-01 2.228614e-01 2.228614e-01 2.228614e-01 2.228614e-01 2.228614e-01 2.228614e-01 2.228614e-01 2.228614e-01 2.228614e-01 2.228614e-01 2.228614e-01 2.228614e-01 2.228614e-01 2.228614e-01 2.228614e-01 2.228614e-01 2.228614e-01 2.228614e-01 2.228614e-01 2.228614e-01 2.228614e-01 2.228614e-01 2.228614e-01 2.228614e-01 2.228614e-01 2.228614e-01 2.228614e-01 2.228614e-01 2.228614e-01 2.228614e-01 2.228614e-01 2.228614e-01 2.228614e-01 2.228614e-01 2.228614e-01 2.228614e-01 2.228614e-01 2.228614e-01 2.228614e-01 2.228614e-01 2.228614e-01 2.228614e-01 2.228614e-01 2.228614e-01 2.228614e-01 2.228614e-01 2.228614e-01 2.228614e-01 2.228614e-01 2.228614e-01 2.228614e-01 2.228614e-01 2.228614e-01 2.228614e-01 2.228614e-01 2.228614e-01 2.228614e-01 2.228614e-01 2.228614e-01 2.228614e-01 2.228614e-01 2.228614e-01 2.228614e-01 2.228614e-01 2.228614e-01 2.228614e-01 2.228614e-01 2.228614e-01 2.228614e-01 2.228614e-01 2.228614e-01 2.228614e-01 2.228614e-01 2.228614e-01 2.228614e-01 2.228614e-01 2.228614e-01 2.228614e-01 2.228614e-01 2.228614e-01 2.228614e-01 2.228614e-01 2.228614e-01 2.228614e-01 2.228614e-01 2.228614e-01 2.228614e-01 2.228614e-01 2.228614e-01 2.228614e-01 2.228614e-01 2.228614e-01 2.228614e-01 2.228614e-01 2.228614e-01 2.228614e-01 2.228614e-01 2.228614e-01 2.228614e-01 2.228614e-01 2.228614e-01 2.228614e-01 2.228614e-01 2.228614e-01 2.228614e-01 2.228614e-01 2.228614e-01 2.228614e-01 2.228614e-01 2.228614e-01 2.228614e-01 2.228614e-01 2.228614e-01 2.228614e-01 2.228614e-01 2.228614e-01 2.228614e-01 2.228614e-01 2.228614e-01 2.228614e-01 2.228614e-01 2.228614e-01 2.228614e-01 2.228614e-01 2.228614e-01 2.228614e-01 2.228614e-01 2.228614e-01 2.228614e-01 2.228614e-01 2.228614e-01 2.228614e-01 2.228614e-01 2.228614e-01 2.228614e-01 2.228614e-01 2.228614e-01 2.228614e-01 2.228614e-01 2.228614e-01 2.228614e-01 2.228614e-01 2.228614e-01 2.228614e-01 2.228614e-01 2.228614e-01 2.228614e-01 2.228614e-01 2.228614e-01 2.228614e-01 2.228614e-01 2.228614e-01 2.228614e-01 2.228614e-01 2.228614e-01 2.228614e-01 2.228614e-01 2.228614e-01 2.228614e-01 2.228614e-01 2.228614e-01 2.228614e-01 2.228614e-01 2.228614e-01 2.228614e-01 2.228614e-01 2.228614e-01 2.228614e-01 2.228614e-01 2.228614e-01 2.228614e-01 2.228614e-01 2.228614e-01 2.228614e-01 2.228614e-01 2.228614e-01 2.228614e-01 2.228614e-01 2.228614e-01 2.228614e-01 2.228614e-01 2.228614e-01 2.228614e-01 2.228614e-01 2.228614e-01 2.228614e-01 2.228614e-01 2.228614e-01 2.228614e-01 2.228614e-01 2.228614e-01 2.228614e-01 2.228614e-01 2.228614e-01 2.228614e-01 2.228614e-01 2.228614e-01 2.228614e-01 2.228614e-01 2.228614e-01 2.228614e-01 2.228614e-01 2.228614e-01 2.228614e-01 2.228614e-01 2.228614e-01 2.228614e-01 2.228614e-01 2.228614e-01 2.228614e-01 2.228614e-01 2.228614e-01 2.228614e-01 2.228614e-01 2.228614e-01 2.228614e-01 2.228614e-01 2.228614e-01 2.228614e-01 2.228614e-01 2.228614e-01 2.228614e-01 2.228614e-01 2.228614e-01 2.228614e-01 2.228614e-01 2.228614e-01 2.228614e-01 2.228614e-01 2.228614e-01 2.228614e-01 2.228614e-01 2.228614e-01 2.228614e-01 2.228614e-01 2.228614e-01 2.228614e-01 2.228614e-01 2.228614e-01 2.228614e-01 2.228614e-01 2.228614e-01 2.228614e-01 2.228614e-01 2.228614e-01 2.228614e-01 2.228614e-01 2.228614e-01 2.228614e-01 2.228614e-01 2.228614e-01 2.228614e-01 2.228614e-01 2.228614e-01 2.228614e-01 2.228614e-01 2.228614e-01 2.228614e-01 2.228614e-01 2.228614e-01 2.228614e-01 2.228614e-01 2.228614e-01 2.228614e-01 2.228614e-01 2.228614e-01 2.228614e-01 2.228614e-01 2.228614e-01 2.228614e-01 2.228614e-01 2.228614e-01 2.228614e-01 2.228614e-01 2.228614e-01 2.228614e-01 2.228614e-01 2.228614e-01 2.228614e-01 2.228614e-01 2.228614e-01 2.228614e-01 2.228614e-01 2.228614e-01 2.228614e-01 2.228614e-01 2.228614e-01 2.228614e-01 2.228614e-01 2.228614e-01 2.228614e-01 2.228614e-01 2.228614e-01 2.228614e-01 2.228614e-01 2.228614e-01 2.228614e-01 2.228614e-01 2.228614e-01 2.228614e-01 2.228614e-01 2.228614e-01 2.228614e-01 2.228614e-01 2.228614e-01 2.228614e-01 2.228614e-01 2.228614e-01 2.228614e-01 2.228614e-01 2.228614e-01 2.228614e-01 2.228614e-01 2.228614e-01 2.228614e-01 2.228614e-01 2.228614e-01 2.228614e-01 2.228614e-01 2.228614e-01 2.228614e-01 2.228614e-01 2.228614e-01 2.228614e-01 2.228614e-01 2.228614e-01 2.228614e-01 2.228614e-01 2.228614e-01 2.228614e-01 2.228614e-01 2.228614e-01 2.228614e-01 2.228614e-01 2.228614e-01 2.228614e-01 2.228614e-01 2.228614e-01 2.228614e-01 2.228614e-01 2.228614e-01 2.228614e-01 2.228614e-01 2.228614e-01 2.228614e-01 2.228614e-01 2.228614e-01 2.228614e-01 2.228614e-01 2.228614e-01 2.228614e-01 2.228614e-01 2.228614e-01 2.228614e-01 2.228614e-01 2.228614e-01 2.228614e-01 2.228614e-01 2.228614e-01 2.228614e-01 2.228614e-01 2.228614e-01 2.228614e-01 2.228614e-01 2.228614e-01 2.228614e-01 2.228614e-01 2.228614e-01 2.228614e-01 2.228614e-01 2.228614e-01 2.228614e-01 2.228614e-01 2.228614e-01 2.228614e-01 2.228614e-01 2.228614e-01 2.228614e-01 2.228614e-01 2.228614e-01 2.228614e-01 2.228614e-01 2.228614e-01 2.228614e-01 2.228614e-01 2.228614e-01 2.228614e-01 2.228614e-01 2.228614e-01 2.228614e-01 2.228614e-01 2.228614e-01 2.228614e-01 2.228614e-01 2.228614e-01 2.228614e-01 2.228614e-01 2.228614e-01 2.228614e-01 2.228614e-01 2.228614e-01 2.228614e-01 2.228614e-01 2.228614e-01 2.228614e-01 2.228614e-01 2.228614e-01 2.228614e-01 2.228614e-01 2.228614e-01 2.228614e-01 2.228614e-01 2.228614e-01 2.228614e-01 2.228614e-01 2.228614e-01 2.228614e-01 2.228614e-01 2.228614e-01 2.228614e-01 2.228614e-01 2.228614e-01 2.228614e-01 2.228614e-01 2.228614e-01 2.228614e-01 2.228614e-01 2.228614e-01 2.228614e-01 2.228614e-01 2.228614e-01 2.228614e-01 2.228614e-01 2.228614e-01 2.228614e-01 2.228614e-01 2.228614e-01 2.228614e-01 2.228614e-01 2.228614e-01 2.228614e-01 2.228614e-01 2.228614e-01 2.228614e-01 2.228614e-01 2.228614e-01 2.228614e-01 2.228614e-01 2.228614e-01 2.228614e-01 2.228614e-01 2.228614e-01 2.228614e-01 2.228614e-01 2.228614e-01 2.228614e-01 2.228614e-01 2.228614e-01 2.228614e-01 2.228614e-01 2.228614e-01 2.228614e-01 2.228614e-01 2.228614e-01 2.228614e-01 2.228614e-01 2.228614e-01 2.228614e-01 2.228614e-01 2.228614e-01 2.228614e-01 2.228614e-01 2.228614e-01 2.228614e-01 2.228614e-01 2.228614e-01 2.228614e-01 2.228614e-01 2.228614e-01 2.228614e-01 2.228614e-01 2.228614e-01 2.228614e-01 2.228614e-01 2.228614e-01 2.228614e-01 2.228614e-01 2.228614e-01 2.228614e-01 2.228614e-01 2.228614e-01 2.228614e-01 2.228614e-01 2.228614e-01 2.228614e-01 2.228614e-01 2.228614e-01 2.228614e-01 2.228614e-01 2.228614e-01 2.228614e-01 2.228614e-01 2.228614e-01 2.228614e-01 2.228614e-01 2.228614e-01 2.228614e-01 2.228614e-01 2.228614e-01 2.228614e-01 2.228614e-01 2.228614e-01 2.228614e-01 2.228614e-01 2.228614e-01 2.228614e-01 2.228614e-01 2.228614e-01 2.228614e-01 2.228614e-01 2.228614e-01 2.228614e-01 2.228614e-01 2.228614e-01 2.228614e-01 2.228614e-01 2.228614e-01 2.228614e-01 2.228614e-01 2.228614e-01 2.228614e-01 2.228614e-01 2.228614e-01 2.228614e-01 2.228614e-01 2.228614e-01 2.228614e-01 2.228614e-01 2.228614e-01 2.228614e-01 2.228614e-01 2.228614e-01 2.228614e-01 2.228614e-01 2.228614e-01 2.228614e-01 2.228614e-01 2.228614e-01 2.228614e-01 2.228614e-01 2.228614e-01 2.228614e-01 2.228614e-01 2.228614e-01 2.228614e-01 2.228614e-01 2.228614e-01 2.228614e-01 2.228614e-01 2.228614e-01 2.228614e-01 2.228614e-01 2.228614e-01 2.228614e-01 2.228614e-01 2.228614e-01 2.228614e-01 2.228614e-01 2.228614e-01 2.228614e-01 2.228614e-01 2.228614e-01 2.228614e-01 2.228614e-01 2.228614e-01 2.228614e-01 2.228614e-01 2.228614e-01 2.228614e-01 2.228614e-01 2.228614e-01 2.228614e-01 2.228614e-01 2.228614e-01 2.228614e-01 2.228614e-01 2.228614e-01 2.228614e-01 2.228614e-01 2.228614e-01 2.228614e-01 2.228614e-01 2.228614e-01 2.228614e-01 2.228614e-01 2.228614e-01 2.228614e-01 2.228614e-01 2.228614e-01 2.228614e-01 2.228614e-01 2.228614e-01 2.228614e-01 2.228614e-01 2.228614e-01 2.228614e-01 2.228614e-01 2.228614e-01 2.228614e-01 2.228614e-01 2.228614e-01 2.228614e-01 2.228614e-01 2.228614e-01 2.228614e-01 2.228614e-01 2.228614e-01 2.228614e-01 2.228614e-01 2.228614e-01 2.228614e-01 2.228614e-01 2.228614e-01 2.228614e-01 2.228614e-01 2.228614e-01 2.228614e-01 2.228614e-01 2.228614e-01 2.228614e-01 2.228614e-01 2.228614e-01 2.228614e-01 2.228614e-01 2.228614e-01 2.228614e-01 2.228614e-01 2.228614e-01 2.228614e-01 2.228614e-01 2.228614e-01 2.228614e-01 2.228614e-01 2.228614e-01 2.228614e-01 2.228614e-01 2.228614e-01 2.228614e-01 2.228614e-01 2.228614e-01 2.228614e-01 2.228614e-01 2.228614e-01 2.228614e-01 2.228614e-01 2.228614e-01 2.228614e-01 2.228614e-01 2.228614e-01 2.228614e-01 2.228614e-01 2.228614e-01 2.228614e-01 2.228614e-01 2.228614e-01 2.228614e-01 2.228614e-01 2.228614e-01 2.228614e-01 2.228614e-01 2.228614e-01 2.228614e-01 2.228614e-01 2.228614e-01 2.228614e-01 2.228614e-01 2.228614e-01 2.228614e-01 2.228614e-01 2.228614e-01 2.228614e-01 2.228614e-01 2.228614e-01 2.228614e-01 2.228614e-01 2.228614e-01 2.228614e-01 2.228614e-01 2.228614e-01 2.228614e-01 2.228614e-01 2.228614e-01 2.228614e-01 2.228614e-01 2.228614e-01 2.228614e-01 2.228614e-01 2.228614e-01 2.228614e-01 2.228614e-01 2.228614e-01 2.228614e-01 2.228614e-01 2.228614e-01 2.228614e-01 2.228614e-01 2.228614e-01 2.228614e-01 2.228614e-01 2.228614e-01 2.228614e-01 2.228614e-01 2.228614e-01 2.228614e-01 2.228614e-01 2.228614e-01 2.228614e-01 2.228614e-01 2.228614e-01 2.228614e-01 2.228614e-01 2.228614e-01 2.228614e-01 2.228614e-01 2.228614e-01 2.228614e-01 2.228614e-01 2.228614e-01 2.228614e-01 2.228614e-01 2.228614e-01 2.228614e-01 2.228614e-01 2.228614e-01 2.228614e-01 2.228614e-01 2.228614e-01 2.228614e-01 2.228614e-01 2.228614e-01 2.228614e-01 2.228614e-01 2.228614e-01 2.228614e-01 2.228614e-01 2.228614e-01 2.228614e-01 2.228614e-01 2.228614e-01 2.228614e-01 2.228614e-01 2.228614e-01 2.228614e-01 2.228614e-01 2.228614e-01 2.228614e-01 2.228614e-01 2.228614e-01 2.228614e-01 2.228614e-01 2.228614e-01 2.228614e-01 2.228614e-01 2.228614e-01 2.228614e-01 2.228614e-01 2.228614e-01 2.228614e-01 2.228614e-01 2.228614e-01 2.228614e-01 2.228614e-01 2.228614e-01 2.228614e-01 2.228614e-01 2.228614e-01 2.228614e-01 2.228614e-01 2.228614e-01 2.228614e-01 2.228614e-01 2.228614e-01 2.228614e-01 2.228614e-01 2.228614e-01 2.228614e-01 2.228614e-01 2.228614e-01 2.228614e-01 2.228614e-01 2.228614e-01 2.228614e-01 2.228614e-01 2.228614e-01 2.228614e-01 2.228614e-01 2.228614e-01 2.228614e-01 2.228614e-01 2.228614e-01 2.228614e-01 2.228614e-01 2.228614e-01 2.228614e-01 2.228614e-01 2.228614e-01 2.228614e-01 2.228614e-01 2.228614e-01 2.228614e-01 2.228614e-01 2.228614e-01 2.228614e-01 2.228614e-01 2.228614e-01 2.228614e-01 2.228614e-01 2.228614e-01 2.228614e-01 2.228614e-01 2.228614e-01 2.228614e-01 2.228614e-01 2.228614e-01 2.228614e-01 2.228614e-01 2.228614e-01 2.228614e-01 2.228614e-01 2.228614e-01 2.228614e-01 2.228614e-01 2.228614e-01 2.228614e-01 2.228614e-01 
8.398806e+04 2.192409e+04 1.393530e+04 2.753053e+03 4.636355e-01 3.043754e-01 2.999846e-01 2.384586e-01 1.879821e-01 1.879821e-01 7.768720e-02 1.903503e-02 1.903503e-02 1.903503e-02 1.903503e-02 1.888576e-02 1.888576e-02 1.888576e-02 1.845709e-02 1.190893e-02 1.190893e-02 1.190893e-02 1.190893e-02 1.076036e-02 1.076036e-02 1.076036e-02 1.076036e-02 1.076036e-02 1.000886e-02 1.000886e-02 1.000886e-02 1.000886e-02 1.000886e-02 9.418996e-03 9.418996e-03 9.418996e-03 9.418996e-03 9.401416e-03 9.401416e-03 9.401416e-03 9.393687e-03 9.393687e-03 9.381700e-03 9.365705e-03 9.360196e-03 9.360196e-03 9.356038e-03 9.355155e-03 9.355155e-03 9.348791e-03 9.348791e-03 9.304086e-03 9.303570e-03 9.303570e-03 9.214343e-03 9.214343e-03 9.214343e-03 9.214343e-03 9.205528e-03 9.205528e-03 9.154155e-03 9.154155e-03 9.136562e-03 9.132129e-03 8.799683e-03 8.799683e-03 8.799683e-03 8.799683e-03 8.718283e-03 8.718283e-03 8.480933e-03 8.480933e-03 8.480933e-03 8.464080e-03 8.464080e-03 8.464080e-03 8.343720e-03 8.343720e-03 8.343720e-03 8.343720e-03 8.296421e-03 8.296421e-03 8.170541e-03 8.170541e-03 8.010458e-03 8.010458e-03 8.010458e-03 8.010458e-03 8.010458e-03 8.010458e-03 7.888133e-03 7.888133e-03 7.888133e-03 7.888133e-03 7.888133e-03 7.888133e-03 7.888133e-03 7.859491e-03 7.821924e-03 7.821924e-03 7.821924e-03 7.821924e-03 7.804171e-03 7.804171e-03 7.804171e-03 7.804171e-03 7.781254e-03 7.781254e-03 7.781254e-03 7.781254e-03 7.568908e-03 7.568908e-03 7.568908e-03 7.554933e-03 7.488274e-03 7.488274e-03 7.488274e-03 7.312030e-03 7.139286e-03 7.139286e-03 7.139286e-03 7.139286e-03 7.139286e-03 7.139286e-03 7.068675e-03 7.015102e-03 7.015102e-03 7.015102e-03 7.015102e-03 7.015102e-03 7.015102e-03 6.916640e-03 6.916640e-03 6.916640e-03 6.916640e-03 6.831147e-03 6.831147e-03 6.775903e-03 6.775903e-03 6.775903e-03 6.775903e-03 6.775903e-03 6.775903e-03 6.775903e-03 6.775903e-03 6.775903e-03 6.616174e-03 6.616174e-03 6.616174e-03 6.616174e-03 6.616174e-03 6.616174e-03 6.616174e-03 6.552780e-03 6.552780e-03 6.552780e-03 6.496701e-03 6.496701e-03 6.496701e-03 6.496701e-03 6.496701e-03 6.496701e-03 6.496701e-03 6.496701e-03 6.496701e-03 6.496701e-03 6.431184e-03 6.431184e-03 6.431184e-03 6.431184e-03 6.431184e-03 6.431184e-03 6.431184e-03 6.431184e-03 6.431184e-03 6.431184e-03 6.431184e-03 6.431184e-03 6.431184e-03 6.431184e-03 6.431184e-03 6.431184e-03 6.431184e-03 6.390486e-03 6.390486e-03 6.390486e-03 6.390486e-03 6.390486e-03 6.381136e-03 6.381136e-03 6.381136e-03 6.381136e-03 6.381136e-03 6.381136e-03 6.381136e-03 6.381136e-03 6.378978e-03 6.326469e-03 6.326469e-03 6.326469e-03 6.310440e-03 6.310440e-03 6.303183e-03 6.303183e-03 6.258348e-03 6.258348e-03 6.233439e-03 6.233439e-03 6.182039e-03 6.182039e-03 6.182039e-03 6.182039e-03 6.182039e-03 6.182039e-03 6.182039e-03 6.182039e-03 6.182039e-03 6.160474e-03 6.160474e-03 6.160474e-03 5.641293e-03 5.641293e-03 5.641293e-03 5.641293e-03 5.641293e-03 5.305718e-03 5.248342e-03 5.248342e-03 5.248342e-03 5.248342e-03 5.248342e-03 5.248342e-03 5.248342e-03 5.248342e-03 5.248342e-03 5.248342e-03 5.248342e-03 5.248342e-03 5.248342e-03 5.248342e-03 5.248342e-03 5.244402e-03 5.244402e-03 5.244402e-03 5.242813e-03 5.240749e-03 5.240749e-03 5.240749e-03 5.238267e-03 5.238267e-03 5.238267e-03 5.238267e-03 5.238206e-03 5.237925e-03 5.237005e-03 5.237005e-03 5.236592e-03 5.236592e-03 5.236592e-03 5.235007e-03 5.235007e-03 5.234063e-03 5.234063e-03 5.233375e-03 5.232162e-03 5.231609e-03 5.230271e-03 5.230271e-03 5.230271e-03 5.230271e-03 5.229965e-03 5.229965e-03 5.229965e-03 5.229965e-03 5.229960e-03 5.086422e-03 5.086422e-03 5.086422e-03 5.083994e-03 5.083621e-03 5.083621e-03 5.079256e-03 5.078095e-03 5.051395e-03 5.017762e-03 5.017762e-03 5.017762e-03 5.017762e-03 5.017762e-03 5.000531e-03 5.000531e-03 4.811790e-03 4.811790e-03 4.811790e-03 4.811790e-03 4.811790e-03 4.811790e-03 4.811790e-03 4.811790e-03 4.811790e-03 4.801122e-03 4.790245e-03 4.790245e-03 4.790245e-03 4.763385e-03 4.760750e-03 4.760750e-03 4.749883e-03 4.705781e-03 4.705781e-03 4.671755e-03 4.671755e-03 4.652887e-03 4.652887e-03 4.652887e-03 4.652887e-03 4.652887e-03 4.652887e-03 4.652887e-03 4.652712e-03 4.652712e-03 4.652712e-03 4.652542e-03 4.644461e-03 4.639442e-03 4.634881e-03 4.624837e-03 4.624837e-03 4.621005e-03 4.620490e-03 4.618488e-03 4.616903e-03 4.616903e-03 4.616903e-03 4.616309e-03 4.616309e-03 4.616309e-03 4.616285e-03 4.616241e-03 4.616241e-03 4.616172e-03 4.616158e-03 4.616158e-03 4.616108e-03 4.616101e-03 4.616101e-03 4.616101e-03 4.616101e-03 4.616100e-03 4.616099e-03 4.616088e-03 4.616088e-03 4.616088e-03 4.616086e-03 4.616086e-03 4.616085e-03 4.616078e-03 4.616044e-03 4.616044e-03 4.616044e-03 4.616003e-03 4.615931e-03 4.615898e-03 4.615783e-03 4.615783e-03 4.615783e-03 4.615783e-03 4.615781e-03 4.615770e-03 4.615770e-03 4.615579e-03 4.615579e-03 4.615579e-03 4.615521e-03 4.615355e-03 4.615164e-03 4.615137e-03 4.614678e-03 4.579387e-03 4.579387e-03 4.579387e-03 4.567569e-03 4.558583e-03 4.558583e-03 4.549901e-03 4.549901e-03 4.549901e-03 4.545888e-03 4.545888e-03 4.545888e-03 4.545350e-03 4.545350e-03 4.544420e-03 4.451380e-03 4.355032e-03 4.355032e-03 4.355032e-03 4.355032e-03 4.350693e-03 4.350693e-03 4.350693e-03 4.350693e-03 4.350693e-03 4.344634e-03 4.344634e-03 4.335666e-03 4.331049e-03 4.331049e-03 4.328210e-03 4.328210e-03 4.291618e-03 4.291618e-03 4.291618e-03 4.288507e-03 4.288507e-03 4.277752e-03 4.277752e-03 4.277752e-03 4.253247e-03 4.122909e-03 4.122909e-03 4.122909e-03 4.122909e-03 4.122909e-03 4.122909e-03 4.122909e-03 4.069850e-03 4.069850e-03 4.069850e-03 4.069850e-03 4.069850e-03 4.069850e-03 4.069850e-03 4.069850e-03 4.069850e-03 4.069850e-03 4.069850e-03 4.069850e-03 4.069850e-03 4.069850e-03 4.066030e-03 4.063143e-03 4.063143e-03 4.063143e-03 4.063143e-03 4.063143e-03 4.060086e-03 4.060086e-03 4.060086e-03 4.058995e-03 4.058995e-03 4.058255e-03 4.051164e-03 4.051164e-03 4.051164e-03 4.035910e-03 4.029891e-03 4.029891e-03 4.029891e-03 4.029891e-03 4.029891e-03 4.006767e-03 4.006767e-03 4.004801e-03 4.004801e-03 3.994791e-03 3.994791e-03 3.993939e-03 3.993939e-03 3.993939e-03 3.908977e-03 3.888721e-03 3.888721e-03 3.888721e-03 3.854520e-03 3.854520e-03 3.854520e-03 3.806458e-03 3.806458e-03 3.806458e-03 3.744913e-03 3.744913e-03 3.744913e-03 3.731152e-03 3.731152e-03 3.731152e-03 3.731152e-03 3.730847e-03 3.730847e-03 3.730843e-03 3.730843e-03 3.730553e-03 3.710542e-03 3.710542e-03 3.710542e-03 3.710542e-03 3.687938e-03 3.687938e-03 3.569542e-03 3.569542e-03 3.569542e-03 3.569542e-03 3.569542e-03 3.569542e-03 3.569542e-03 3.569542e-03 3.569542e-03 3.569542e-03 3.569542e-03 3.569542e-03 3.566430e-03 3.562172e-03 3.555248e-03 3.555248e-03 3.555248e-03 3.553596e-03 3.553279e-03 3.552520e-03 3.448043e-03 3.448043e-03 3.448043e-03 3.448043e-03 3.448043e-03 3.448043e-03 3.448043e-03 3.448043e-03 3.448043e-03 3.448043e-03 3.448043e-03 3.448043e-03 3.448043e-03 3.448043e-03 3.448043e-03 3.448043e-03 3.408113e-03 3.284212e-03 3.284212e-03 3.284212e-03 3.284212e-03 3.284212e-03 3.198902e-03 3.198902e-03 3.198902e-03 3.198902e-03 3.198902e-03 3.198902e-03 3.198902e-03 3.198902e-03 3.198902e-03 3.198902e-03 3.198902e-03 3.198902e-03 3.104366e-03 3.104366e-03 3.104366e-03 3.104366e-03 3.104366e-03 3.104366e-03 3.103086e-03 3.103086e-03 3.103086e-03 3.103086e-03 3.103086e-03 3.103086e-03 3.103086e-03 3.103086e-03 3.103086e-03 3.103086e-03 3.103086e-03 3.077316e-03 3.061405e-03 3.061405e-03 3.061405e-03 3.061405e-03 3.061405e-03 3.061405e-03 3.061405e-03 3.061405e-03 3.061405e-03 3.061405e-03 3.061405e-03 3.061405e-03 3.061405e-03 3.061405e-03 3.061405e-03 3.061405e-03 3.061405e-03 3.061405e-03 3.061405e-03 3.061405e-03 3.060236e-03 3.059827e-03 3.059827e-03 3.059827e-03 3.059813e-03 3.059813e-03 3.059810e-03 3.059810e-03 3.059810e-03 3.059801e-03 3.059801e-03 3.049461e-03 3.044359e-03 3.044359e-03 3.044359e-03 3.044359e-03 3.044359e-03 3.044359e-03 3.044359e-03 3.043517e-03 3.043267e-03 3.039295e-03 3.001797e-03 3.001797e-03 3.001797e-03 2.985920e-03 2.985250e-03 2.974914e-03 2.972860e-03 2.972860e-03 2.972860e-03 2.910900e-03 2.910900e-03 2.910900e-03 2.878971e-03 2.797143e-03 2.797143e-03 2.781526e-03 2.781526e-03 2.781526e-03 2.781526e-03 2.781526e-03 2.781526e-03 2.781526e-03 2.781526e-03 2.781526e-03 2.781526e-03 2.781526e-03 2.781526e-03 2.776244e-03 2.775657e-03 2.775657e-03 2.754598e-03 2.739832e-03 2.739832e-03 2.739832e-03 2.739832e-03 2.739832e-03 2.739832e-03 2.739832e-03 2.739832e-03 2.739832e-03 2.739832e-03 2.739832e-03 2.739832e-03 2.739832e-03 2.739832e-03 2.738665e-03 2.738665e-03 2.738665e-03 2.738295e-03 2.738262e-03 2.738262e-03 2.738262e-03 2.738262e-03 2.738262e-03 2.738262e-03 2.725463e-03 2.725463e-03 2.725463e-03 2.725463e-03 2.725463e-03 2.725463e-03 2.725463e-03 2.725463e-03 2.725463e-03 2.596999e-03 2.596999e-03 2.596999e-03 2.596999e-03 2.596999e-03 2.596999e-03 2.574410e-03 2.574410e-03 2.574410e-03 2.549807e-03 2.549807e-03 2.549807e-03 2.549807e-03 2.549807e-03 2.549807e-03 2.549807e-03 2.549807e-03 2.549807e-03 2.547392e-03 2.547392e-03 2.547392e-03 2.547392e-03 2.547392e-03 2.545163e-03 2.545163e-03 2.545163e-03 2.545163e-03 2.544471e-03 2.544471e-03 2.544471e-03 2.544471e-03 2.544471e-03 2.544471e-03 2.544471e-03 2.544450e-03 2.542013e-03 2.540482e-03 2.540362e-03 2.508983e-03 2.499552e-03 2.499552e-03 2.459322e-03 2.459322e-03 2.459322e-03 2.459322e-03 2.459322e-03 2.459322e-03 2.459322e-03 2.459322e-03 2.459322e-03 2.459322e-03 2.459322e-03 2.459322e-03 2.459322e-03 2.416666e-03 2.416666e-03 2.410488e-03 2.410488e-03 2.397538e-03 2.358867e-03 2.358867e-03 2.358867e-03 2.324506e-03 2.324506e-03 2.324506e-03 2.318208e-03 2.318208e-03 2.318208e-03 2.318208e-03 2.318208e-03 2.288966e-03 2.275166e-03 2.275166e-03 2.275166e-03 2.275166e-03 2.275166e-03 2.275166e-03 2.275166e-03 2.275166e-03 2.275166e-03 2.275166e-03 2.274622e-03 2.274622e-03 2.274622e-03 2.273291e-03 2.273291e-03 2.269377e-03 2.269377e-03 2.269377e-03 2.269377e-03 2.269377e-03 2.269377e-03 2.269377e-03 2.225136e-03 2.174834e-03 2.174834e-03 2.174834e-03 2.174834e-03 2.174834e-03 2.174834e-03 2.174061e-03 2.146128e-03 2.146128e-03 2.063341e-03 2.063341e-03 2.063341e-03 2.063341e-03 2.063341e-03 2.063341e-03 2.063341e-03 2.063341e-03 2.063341e-03 2.063341e-03 2.063341e-03 2.047357e-03 2.047357e-03 2.047357e-03 2.047357e-03 2.047357e-03 2.047357e-03 2.047357e-03 2.047357e-03 2.047357e-03 2.047357e-03 2.041130e-03 2.036608e-03 2.035915e-03 2.012641e-03 2.012641e-03 2.012641e-03 2.012641e-03 2.012641e-03 2.012641e-03 2.011288e-03 2.011288e-03 2.007640e-03 2.007640e-03 2.007640e-03 2.005788e-03 2.005788e-03 2.005788e-03 2.005788e-03 2.005788e-03 1.973248e-03 1.973248e-03 1.973248e-03 1.973248e-03 1.973248e-03 1.973248e-03 1.973248e-03 1.973248e-03 1.973248e-03 1.973248e-03 1.965224e-03 1.965224e-03 1.965224e-03 1.965224e-03 1.947458e-03 1.947458e-03 1.947458e-03 1.947458e-03 1.946713e-03 1.946713e-03 1.946713e-03 1.946713e-03 1.946713e-03 1.946713e-03 1.945811e-03 1.924603e-03 1.924603e-03 1.924603e-03 1.923353e-03 1.923353e-03 1.898811e-03 1.898811e-03 1.896223e-03 1.896223e-03 1.895760e-03 1.895760e-03 1.895760e-03 1.895760e-03 1.895760e-03 1.885207e-03 1.885207e-03 1.885207e-03 1.885207e-03 1.885207e-03 1.885207e-03 1.885207e-03 1.885207e-03 1.885207e-03 1.885207e-03 1.885207e-03 1.885207e-03 1.885207e-03 1.885207e-03 1.885207e-03 1.885207e-03 1.885207e-03 1.885207e-03 1.885207e-03 1.883927e-03 1.883663e-03 1.883663e-03 1.883663e-03 1.883476e-03 1.883476e-03 1.883476e-03 1.883476e-03 1.857142e-03 1.857142e-03 1.857142e-03 1.856790e-03 1.856790e-03 1.856790e-03 1.856790e-03 1.856790e-03 1.856790e-03 1.856790e-03 1.856790e-03 1.819745e-03 1.809518e-03 1.809518e-03 1.809518e-03 1.809518e-03 1.809518e-03 1.809518e-03 1.809518e-03 1.806609e-03 1.796011e-03 1.796011e-03 1.796011e-03 1.796011e-03 1.796011e-03 1.796011e-03 1.796011e-03 1.796011e-03 1.796011e-03 1.796011e-03 1.796011e-03 1.796011e-03 1.796011e-03 1.796011e-03 1.796011e-03 1.796011e-03 1.796011e-03 1.796011e-03 1.789130e-03 1.778717e-03 1.778717e-03 1.778717e-03 1.778717e-03 1.778717e-03 1.778717e-03 1.776720e-03 1.735679e-03 1.704541e-03 1.704541e-03 1.679680e-03 1.679680e-03 1.679680e-03 1.679680e-03 1.654931e-03 1.654931e-03 1.654931e-03 1.654931e-03 1.654931e-03 1.654931e-03 1.654931e-03 1.654931e-03 1.654931e-03 1.647583e-03 1.647583e-03 1.647583e-03 1.647583e-03 1.647583e-03 1.647583e-03 1.647583e-03 1.647583e-03 1.637898e-03 1.637898e-03 1.637898e-03 1.637898e-03 1.637898e-03 1.636478e-03 1.636478e-03 1.636478e-03 1.636478e-03 1.636478e-03 1.636478e-03 1.636478e-03 1.636478e-03 1.631518e-03 1.631518e-03 1.631518e-03 1.631518e-03 1.630364e-03 1.630364e-03 1.630364e-03 1.630098e-03 1.629845e-03 1.590892e-03 1.590892e-03 1.590892e-03 1.590892e-03 1.587168e-03 1.586716e-03 1.578016e-03 1.578016e-03 1.574080e-03 1.574080e-03 1.571595e-03 1.571595e-03 1.548859e-03 1.548859e-03 1.548859e-03 1.548859e-03 1.548859e-03 1.544781e-03 1.544509e-03 1.544509e-03 1.544509e-03 1.544509e-03 1.544509e-03 1.544509e-03 1.544509e-03 1.544509e-03 1.544509e-03 1.544509e-03 1.544509e-03 1.543881e-03 1.543881e-03 1.543881e-03 1.543881e-03 1.543679e-03 1.543679e-03 1.543679e-03 1.543679e-03 1.543679e-03 1.543679e-03 1.543679e-03 1.543641e-03 1.543641e-03 1.543641e-03 1.543641e-03 1.543638e-03 1.543506e-03 1.543506e-03 1.541419e-03 1.539779e-03 1.539484e-03 1.539484e-03 1.539484e-03 1.539484e-03 1.539484e-03 1.539484e-03 1.539146e-03 1.539146e-03 1.539146e-03 1.535426e-03 1.535426e-03 1.534079e-03 1.534079e-03 1.528063e-03 1.528063e-03 1.527482e-03 1.523226e-03 1.522540e-03 1.522540e-03 1.522540e-03 1.522540e-03 1.522540e-03 1.522540e-03 1.522540e-03 1.522540e-03 1.522540e-03 1.522540e-03 1.522540e-03 1.522540e-03 1.520152e-03 1.520152e-03 1.516682e-03 1.516682e-03 1.516682e-03 1.516682e-03 1.503503e-03 1.503503e-03 1.503503e-03 1.503503e-03 1.498469e-03 1.496543e-03 1.496543e-03 1.496543e-03 1.496543e-03 1.496543e-03 1.496543e-03 1.496543e-03 1.496543e-03 1.495075e-03 1.495075e-03 1.495075e-03 1.495075e-03 1.495075e-03 1.495075e-03 1.495075e-03 1.495075e-03 1.495075e-03 1.495075e-03 1.494015e-03 1.488102e-03 1.486608e-03 1.486608e-03 1.486605e-03 1.486605e-03 1.486605e-03 1.486605e-03 1.486079e-03 1.486079e-03 1.486079e-03 1.486079e-03 1.486079e-03 1.475837e-03 1.475837e-03 1.475837e-03 1.475837e-03 1.475837e-03 1.474370e-03 1.468925e-03 1.468925e-03 1.468925e-03 1.468925e-03 1.468925e-03 1.468925e-03 1.468925e-03 1.468925e-03 1.468925e-03 1.468925e-03 1.468233e-03 1.468233e-03 1.468233e-03 1.468233e-03 1.468233e-03 1.468233e-03 1.462701e-03 1.462701e-03 1.462701e-03 1.462701e-03 1.462701e-03 1.462701e-03 1.460201e-03 1.460201e-03 1.460201e-03 1.460201e-03 1.460201e-03 1.460201e-03 1.460201e-03 1.460201e-03 1.460201e-03 1.460201e-03 1.460201e-03 1.460201e-03 1.460201e-03 1.460201e-03 1.460201e-03 1.456842e-03 1.456605e-03 1.456605e-03 1.456464e-03 1.456464e-03 1.456464e-03 1.456464e-03 1.456464e-03 1.456464e-03 1.456464e-03 1.456464e-03 1.456464e-03 1.456464e-03 1.456464e-03 1.456464e-03 1.456464e-03 1.456464e-03 1.456464e-03 1.456462e-03 1.456462e-03 1.456462e-03 1.451275e-03 1.451275e-03 1.451275e-03 1.451275e-03 1.451275e-03 1.451275e-03 1.451275e-03 1.451275e-03 1.451275e-03 1.451275e-03 1.450629e-03 1.450079e-03 1.450079e-03 1.449040e-03 1.449040e-03 1.449040e-03 1.449040e-03 1.449040e-03 1.449040e-03 1.449040e-03 1.449040e-03 1.449040e-03 1.449040e-03 1.449040e-03 1.449040e-03 1.449040e-03 1.449040e-03 1.448888e-03 1.448888e-03 1.446814e-03 1.446264e-03 1.446264e-03 1.444107e-03 1.444107e-03 1.444107e-03 1.443554e-03 1.443554e-03 1.443554e-03 1.443485e-03 1.443485e-03 1.443485e-03 1.443485e-03 1.443485e-03 1.443485e-03 1.443485e-03 1.443485e-03 1.443485e-03 1.443485e-03 1.443484e-03 1.442970e-03 1.442970e-03 1.442970e-03 1.442970e-03 1.442970e-03 1.442970e-03 1.442970e-03 1.442970e-03 1.442970e-03 1.442970e-03 1.442970e-03 1.442869e-03 1.442801e-03 1.442801e-03 1.442801e-03 1.442648e-03 1.442648e-03 1.442648e-03 1.442648e-03 1.442648e-03 1.442648e-03 1.442531e-03 1.442531e-03 1.442531e-03 1.442531e-03 1.442531e-03 1.442531e-03 1.442531e-03 1.442531e-03 1.442526e-03 1.442526e-03 1.442526e-03 1.442385e-03 1.442385e-03 1.442385e-03 1.442385e-03 1.442385e-03 1.442385e-03 1.442385e-03 1.442385e-03 1.442220e-03 1.442220e-03 1.442220e-03 1.442128e-03 1.442128e-03 1.442128e-03 1.441854e-03 1.441854e-03 1.441854e-03 1.441854e-03 1.441854e-03 1.441854e-03 1.441439e-03 1.441376e-03 1.441376e-03 1.441376e-03 1.441359e-03 1.441292e-03 1.441077e-03 1.440494e-03 1.440481e-03 1.440481e-03 1.440481e-03 1.440481e-03 1.440481e-03 1.440481e-03 1.440481e-03 1.440481e-03 1.440196e-03 1.439522e-03 1.439522e-03 1.439522e-03 1.439522e-03 1.439522e-03 1.439522e-03 1.439522e-03 1.439522e-03 1.439522e-03 1.439522e-03 1.439522e-03 1.439522e-03 1.439164e-03 1.439164e-03 1.439134e-03 1.439134e-03 1.439134e-03 1.438983e-03 1.438983e-03 1.438983e-03 1.438983e-03 1.438922e-03 1.438922e-03 1.438875e-03 1.438875e-03 1.438870e-03 1.438870e-03 1.438785e-03 1.438785e-03 1.438785e-03 1.438785e-03 1.438785e-03 1.438737e-03 1.438656e-03 1.438656e-03 1.438656e-03 1.438656e-03 1.438656e-03 1.438656e-03 1.438656e-03 1.438646e-03 1.438644e-03 1.438644e-03 1.438644e-03 1.438644e-03 1.438644e-03 1.438644e-03 1.438644e-03 1.438644e-03 1.438644e-03 1.438644e-03 1.438639e-03 1.438639e-03 1.438639e-03 1.438639e-03 1.438639e-03 1.438639e-03 1.438639e-03 1.438639e-03 1.438639e-03 1.438639e-03 1.438639e-03 1.438632e-03 1.438632e-03 1.438632e-03 1.438607e-03 1.438607e-03 1.438532e-03 1.438532e-03 1.438532e-03 1.438532e-03 1.438532e-03 1.438532e-03 1.438532e-03 1.438532e-03 1.438532e-03 1.438532e-03 1.438532e-03 1.438532e-03 1.438532e-03 1.438532e-03 1.438532e-03 1.438532e-03 1.438532e-03 1.438532e-03 1.438532e-03 1.438532e-03 1.438474e-03 1.438474e-03 1.438474e-03 1.438474e-03 1.438474e-03 1.438474e-03 1.438474e-03 1.438474e-03 1.438474e-03 1.438474e-03 1.438474e-03 1.438474e-03 1.438474e-03 1.438474e-03 1.438474e-03 1.438473e-03 1.438473e-03 1.438473e-03 1.438473e-03 1.438473e-03 1.438473e-03 1.438471e-03 1.438471e-03 1.438471e-03 1.438471e-03 1.438471e-03 1.438470e-03 1.438470e-03 1.438470e-03 1.438470e-03 1.438470e-03 1.438468e-03 1.438467e-03 1.438467e-03 1.438467e-03 1.438467e-03 1.438467e-03 1.438466e-03 1.438466e-03 1.438464e-03 1.438463e-03 1.438463e-03 1.438463e-03 1.438457e-03 1.438452e-03 1.438452e-03 1.438452e-03 1.438452e-03 1.438449e-03 1.438449e-03 1.438449e-03 1.438449e-03 1.438449e-03 1.438449e-03 1.438449e-03 1.438449e-03 1.438449e-03 1.438449e-03 1.438449e-03 1.438448e-03 1.438448e-03 1.438448e-03 1.438448e-03 1.438448e-03 1.438448e-03 1.438444e-03 1.438444e-03 1.438430e-03 1.438414e-03 1.438413e-03 1.438407e-03 1.438407e-03 1.438373e-03 1.438373e-03 1.438330e-03 1.438278e-03 1.438278e-03 1.438265e-03 1.438260e-03 1.438193e-03 1.438055e-03 1.438019e-03 1.438011e-03 1.438003e-03 1.437849e-03 1.437570e-03 1.437398e-03 1.437390e-03 1.437390e-03 1.437316e-03 1.437316e-03 1.437316e-03 1.436514e-03 1.436514e-03 1.436514e-03 1.435606e-03 1.435606e-03 1.434891e-03 1.434891e-03 1.432526e-03 1.431962e-03 1.431734e-03 1.431734e-03 1.431734e-03 1.431540e-03 1.431540e-03 1.431024e-03 1.431024e-03 1.430760e-03 1.428516e-03 1.425011e-03 1.422356e-03 1.418104e-03 1.414718e-03 1.414078e-03 1.414078e-03 1.411291e-03 1.408254e-03 1.398323e-03 1.388988e-03 1.371013e-03 1.365643e-03 1.350698e-03 1.287344e-03 1.287344e-03 1.287344e-03 1.287344e-03 1.287344e-03 1.287047e-03 1.243142e-03 1.236361e-03 1.236361e-03 1.236361e-03 1.236361e-03 1.236361e-03 1.236361e-03 1.137790e-03 1.137790e-03 1.137790e-03 1.137790e-03 1.137790e-03 1.137790e-03 1.137790e-03 1.137790e-03 1.137790e-03 1.137790e-03 1.137790e-03 1.137790e-03 1.137790e-03 1.126074e-03 1.126074e-03 1.126074e-03 1.121532e-03 1.121532e-03 1.076803e-03 1.076803e-03 1.076803e-03 1.076803e-03 1.076803e-03 1.076803e-03 1.076803e-03 1.076803e-03 1.076803e-03 1.076803e-03 1.076803e-03 1.076803e-03 1.076803e-03 1.074330e-03 1.072002e-03 1.072002e-03 1.072002e-03 1.072002e-03 1.071942e-03 1.071942e-03 1.071942e-03 1.067620e-03 1.063791e-03 1.063791e-03 1.063791e-03 1.058665e-03 1.058665e-03 1.058665e-03 1.058665e-03 1.058665e-03 1.057900e-03 1.057706e-03 1.056488e-03 1.049110e-03 1.048714e-03 1.040477e-03 1.040477e-03 1.040477e-03 1.040477e-03 1.040477e-03 1.040477e-03 1.040477e-03 1.040477e-03 1.040477e-03 1.040477e-03 1.040477e-03 1.040477e-03 1.037448e-03 1.037448e-03 1.037261e-03 1.037261e-03 1.037261e-03 1.037261e-03 1.033958e-03 1.033958e-03 1.033958e-03 1.033958e-03 1.033342e-03 1.033342e-03 1.033342e-03 1.033342e-03 1.033342e-03 1.033342e-03 1.033342e-03 1.028060e-03 1.028060e-03 1.028060e-03 1.028060e-03 1.028060e-03 1.027465e-03 1.027465e-03 1.027465e-03 1.027465e-03 1.023957e-03 1.023346e-03 1.022277e-03 1.022277e-03 1.022277e-03 1.022277e-03 1.022277e-03 1.022277e-03 1.022277e-03 1.022277e-03 1.022277e-03 1.022277e-03 1.022277e-03 1.022277e-03 1.022277e-03 1.022277e-03 1.022277e-03 1.022277e-03 1.022277e-03 1.022277e-03 1.022277e-03 1.022277e-03 1.022277e-03 1.022277e-03 1.022277e-03 1.022277e-03 1.022217e-03 1.022217e-03 1.022147e-03 1.022089e-03 1.022083e-03 1.022083e-03 1.022018e-03 1.021629e-03 1.014266e-03 1.014266e-03 1.014266e-03 1.013788e-03 1.013788e-03 1.013788e-03 1.013788e-03 1.008232e-03 1.008232e-03 1.008232e-03 1.007605e-03 1.007605e-03 1.006751e-03 1.006751e-03 1.006751e-03 1.004205e-03 1.004205e-03 1.004205e-03 1.004205e-03 1.004205e-03 1.004205e-03 1.004205e-03 1.002276e-03 1.002276e-03 1.002276e-03 1.002276e-03 1.002276e-03 1.002276e-03 1.002276e-03 1.002276e-03 1.002276e-03 1.000787e-03 1.000787e-03 1.000787e-03 1.000787e-03 1.000787e-03 1.000787e-03 1.000787e-03 1.000787e-03 1.000787e-03 1.000619e-03 1.000619e-03 1.000619e-03 1.000619e-03 1.000619e-03 1.000619e-03 1.000619e-03 1.000240e-03 1.000240e-03 1.000240e-03 1.000240e-03 1.000240e-03 9.990975e-04 9.990975e-04 9.990975e-04 9.990975e-04 9.990975e-04 9.990975e-04 9.973992e-04 9.973992e-04 9.973992e-04 9.973992e-04 9.973992e-04 9.973992e-04 9.973992e-04 9.973992e-04 9.972664e-04 9.972664e-04 9.972664e-04 9.972664e-04 9.968630e-04 9.959467e-04 9.959467e-04 9.959467e-04 9.959467e-04 9.959467e-04 9.944797e-04 9.944797e-04 9.944797e-04 9.944797e-04 9.944797e-04 9.944797e-04 9.925917e-04 9.925917e-04 9.925917e-04 9.925917e-04 9.925917e-04 9.925917e-04 9.925917e-04 9.925917e-04 9.925917e-04 9.925917e-04 9.925917e-04 9.925917e-04 9.925917e-04 9.925917e-04 9.925917e-04 9.925917e-04 9.925917e-04 9.925917e-04 9.925917e-04 9.925917e-04 9.925917e-04 9.925917e-04 9.925917e-04 9.925917e-04 9.921830e-04 9.921830e-04 9.921830e-04 9.921830e-04 9.920838e-04 9.920838e-04 9.920203e-04 9.920203e-04 9.918461e-04 9.918461e-04 9.916191e-04 9.916191e-04 9.916191e-04 9.916191e-04 9.916191e-04 9.916067e-04 9.913380e-04 9.913380e-04 9.912924e-04 9.912924e-04 9.912924e-04 9.912924e-04 9.912663e-04 9.912663e-04 9.912663e-04 9.912663e-04 9.912663e-04 9.912663e-04 9.912577e-04 9.912577e-04 9.912577e-04 9.912577e-04 9.912407e-04 9.912407e-04 9.912407e-04 9.912407e-04 9.912015e-04 9.912015e-04 9.894684e-04 9.894684e-04 9.894684e-04 9.894684e-04 9.894684e-04 9.894168e-04 9.889218e-04 9.887567e-04 9.887567e-04 9.885671e-04 9.885671e-04 9.885671e-04 9.885671e-04 9.885671e-04 9.885671e-04 9.885671e-04 9.885671e-04 9.885671e-04 9.885671e-04 9.885671e-04 9.885671e-04 9.885671e-04 9.885671e-04 9.885671e-04 9.885671e-04 9.885671e-04 9.885671e-04 9.885671e-04 9.885671e-04 9.879312e-04 9.879312e-04 9.879189e-04 9.879189e-04 9.878338e-04 9.873337e-04 9.873337e-04 9.873337e-04 9.873337e-04 9.873337e-04 9.872255e-04 9.872255e-04 9.872255e-04 9.872255e-04 9.872255e-04 9.872255e-04 9.872255e-04 9.872255e-04 9.870680e-04 9.870680e-04 9.870680e-04 9.870680e-04 9.870680e-04 9.870376e-04 9.870376e-04 9.869470e-04 9.865403e-04 9.865263e-04 9.865263e-04 9.864950e-04 9.864950e-04 9.864950e-04 9.864950e-04 9.864950e-04 9.864950e-04 9.864950e-04 9.864950e-04 9.864721e-04 9.864721e-04 9.864721e-04 9.864716e-04 9.864716e-04 9.864604e-04 9.864596e-04 9.864497e-04 9.864497e-04 9.864473e-04 9.864459e-04 9.864459e-04 9.864457e-04 9.864443e-04 9.864443e-04 9.864443e-04 9.864443e-04 9.864443e-04 9.864443e-04 9.864443e-04 9.864443e-04 9.864443e-04 9.864443e-04 9.864443e-04 9.864442e-04 9.864442e-04 9.864442e-04 9.864436e-04 9.864296e-04 9.861880e-04 9.861880e-04 9.861880e-04 9.861880e-04 9.861880e-04 9.861879e-04 9.861856e-04 9.861856e-04 9.861856e-04 9.861856e-04 9.861856e-04 9.861856e-04 9.861856e-04 9.861856e-04 9.861856e-04 9.861856e-04 9.861856e-04 9.861856e-04 9.861771e-04 9.861771e-04 9.861737e-04 9.861737e-04 9.861737e-04 9.861729e-04 9.861729e-04 9.861709e-04 9.861709e-04 9.861652e-04 9.861652e-04 9.861652e-04 9.861652e-04 9.861652e-04 9.861652e-04 9.861652e-04 9.861652e-04 9.861652e-04 9.861652e-04 9.861652e-04 9.861652e-04 9.861506e-04 9.861506e-04 9.861506e-04 9.861506e-04 9.861506e-04 9.860319e-04 9.860318e-04 9.860318e-04 9.860318e-04 9.860318e-04 9.860318e-04 9.860318e-04 9.860318e-04 9.860318e-04 9.860318e-04 9.860318e-04 9.860318e-04 9.860318e-04 9.860318e-04 9.860269e-04 9.860269e-04 9.860269e-04 9.860269e-04 9.860269e-04 9.860269e-04 9.860258e-04 9.860258e-04 9.860258e-04 9.860258e-04 9.860258e-04 9.860258e-04 9.860258e-04 9.860258e-04 9.860258e-04 9.860253e-04 9.860253e-04 9.860251e-04 9.860251e-04 9.860251e-04 9.860251e-04 9.860251e-04 9.860251e-04 9.860251e-04 9.860245e-04 9.860245e-04 9.860244e-04 9.860244e-04 9.860239e-04 9.860239e-04 9.860239e-04 9.860239e-04 9.860239e-04 9.860239e-04 9.860239e-04 9.860239e-04 9.860238e-04 9.860238e-04 9.860238e-04 9.860238e-04 9.860238e-04 9.860235e-04 9.860235e-04 9.860235e-04 9.860235e-04 9.860235e-04 9.860235e-04 9.860235e-04 9.860235e-04 9.860235e-04 9.860235e-04 9.860235e-04 9.860235e-04 9.860235e-04 9.860235e-04 9.860235e-04 9.860235e-04 9.860235e-04 9.860235e-04 9.860235e-04 9.860233e-04 9.860233e-04 9.860233e-04 9.860232e-04 9.860230e-04 9.860230e-04 9.860230e-04 9.860230e-04 9.860230e-04 9.860230e-04 9.860230e-04 9.860230e-04 9.860230e-04 9.860230e-04 9.860230e-04 9.860227e-04 
8.117948e+04 2.397144e+04 5.970124e+03 3.579363e-01 3.579363e-01 2.986774e-01 2.985007e-01 2.985007e-01 2.972888e-01 2.945383e-01 2.382381e-01 2.382381e-01 2.382381e-01 2.382381e-01 2.382381e-01 2.382381e-01 2.382381e-01 2.300826e-01 2.300826e-01 2.298283e-01 2.298283e-01 2.298283e-01 2.297846e-01 2.297846e-01 2.293478e-01 2.286328e-01 2.286328e-01 2.283449e-01 2.283449e-01 2.279500e-01 2.259803e-01 2.259613e-01 2.253263e-01 2.253263e-01 2.235089e-01 2.235089e-01 2.234448e-01 2.229295e-01 2.229295e-01 2.229295e-01 2.228963e-01 2.228963e-01 2.228963e-01 2.228926e-01 2.228926e-01 2.228833e-01 2.228617e-01 2.228617e-01 2.228617e-01 2.228615e-01 2.228615e-01 2.228615e-01 2.228615e-01 2.228614e-01 2.228614e-01 2.228614e-01 2.228614e-01 2.228614e-01 2.228614e-01 2.228614e-01 2.228614e-01 2.228614e-01 2.228614e-01 2.228614e-01 2.228614e-01 2.228614e-01 2.228614e-01 2.228614e-01 2.228614e-01 2.228614e-01 2.228614e-01 2.228614e-01 2.228614e-01 2.228614e-01 2.228614e-01 2.228614e-01 2.228614e-01 2.228614e-01 2.228614e-01 2.228614e-01 2.228614e-01 2.228614e-01 2.228614e-01 2.228614e-01 2.228614e-01 2.228614e-01 2.228614e-01 2.228614e-01 2.228614e-01 2.228614e-01 2.228614e-01 2.228614e-01 2.228614e-01 2.228614e-01 2.228614e-01 2.228614e-01 2.228614e-01 2.228614e-01 2.228614e-01 2.228614e-01 2.228614e-01 2.228614e-01 2.228614e-01 2.228614e-01 2.228614e-01 2.228614e-01 2.228614e-01 2.228614e-01 2.228614e-01 2.228614e-01 2.228614e-01 2.228614e-01 2.228614e-01 2.228614e-01 2.228614e-01 2.228614e-01 2.228614e-01 2.228614e-01 2.228614e-01 2.228614e-01 2.228614e-01 2.228614e-01 2.228614e-01 2.228614e-01 2.228614e-01 2.228614e-01 2.228614e-01 2.228614e-01 2.228614e-01 2.228614e-01 2.228614e-01 2.228614e-01 2.228614e-01 2.228614e-01 2.228614e-01 2.228614e-01 2.228614e-01 2.228614e-01 2.228614e-01 2.228614e-01 2.228614e-01 2.228614e-01 2.228614e-01 2.228614e-01 2.228614e-01 2.228614e-01 2.228614e-01 2.228614e-01 2.228614e-01 2.228614e-01 2.228614e-01 2.228614e-01 2.228614e-01 2.228614e-01 2.228614e-01 2.228614e-01 2.228614e-01 2.228614e-01 2.228614e-01 2.228614e-01 2.228614e-01 2.228614e-01 2.228614e-01 2.228614e-01 2.228614e-01 2.228614e-01 2.228614e-01 2.228614e-01 2.228614e-01 2.228614e-01 2.228614e-01 2.228614e-01 2.228614e-01 2.228614e-01 2.228614e-01 2.228614e-01 2.228614e-01 2.228614e-01 2.228614e-01 2.228614e-01 2.228614e-01 2.228614e-01 2.228614e-01 2.228614e-01 2.228614e-01 2.228614e-01 2.228614e-01 2.228614e-01 2.228614e-01 2.228614e-01 2.228614e-01 2.228614e-01 2.228614e-01 2.228614e-01 2.228614e-01 2.228614e-01 2.228614e-01 2.228614e-01 2.228614e-01 2.228614e-01 2.228614e-01 2.228614e-01 2.228614e-01 2.228614e-01 2.228614e-01 2.228614e-01 2.228614e-01 2.228614e-01 2.228614e-01 2.228614e-01 2.228614e-01 2.228614e-01 2.228614e-01 2.228614e-01 2.228614e-01 2.228614e-01 2.228614e-01 2.228614e-01 2.228614e-01 2.228614e-01 2.228614e-01 2.228614e-01 2.228614e-01 2.228614e-01 2.228614e-01 2.228614e-01 2.228614e-01 2.228614e-01 2.228614e-01 2.228614e-01 2.228614e-01 2.228614e-01 2.228614e-01 2.228614e-01 2.228614e-01 2.228614e-01 2.228614e-01 2.228614e-01 2.228614e-01 2.228614e-01 2.228614e-01 2.228614e-01 2.228614e-01 2.228614e-01 2.228614e-01 2.228614e-01 2.228614e-01 2.228614e-01 2.228614e-01 2.228614e-01 2.228614e-01 2.228614e-01 2.228614e-01 2.228614e-01 2.228614e-01 2.228614e-01 2.228614e-01 2.228614e-01 2.228614e-01 2.228614e-01 2.228614e-01 2.228614e-01 2.228614e-01 2.228614e-01 2.228614e-01 2.228614e-01 2.228614e-01 2.228614e-01 2.228614e-01 2.228614e-01 2.228614e-01 2.228614e-01 2.228614e-01 2.228614e-01 2.228614e-01 2.228614e-01 2.228614e-01 2.228614e-01 2.228614e-01 2.228614e-01 2.228614e-01 2.228614e-01 2.228614e-01 2.228614e-01 2.228614e-01 2.228614e-01 2.228614e-01 2.228614e-01 2.228614e-01 2.228614e-01 2.228614e-01 2.228614e-01 2.228614e-01 2.228614e-01 2.228614e-01 2.228614e-01 2.228614e-01 2.228614e-01 2.228614e-01 2.228614e-01 2.228614e-01 2.228614e-01 2.228614e-01 2.228614e-01 2.228614e-01 2.228614e-01 2.228614e-01 2.228614e-01 2.228614e-01 2.228614e-01 2.228614e-01 2.228614e-01 2.228614e-01 2.228614e-01 2.228614e-01 2.228614e-01 2.228614e-01 2.228614e-01 2.228614e-01 2.228614e-01 2.228614e-01 2.228614e-01 2.228614e-01 2.228614e-01 2.228614e-01 2.228614e-01 2.228614e-01 2.228614e-01 2.228614e-01 2.228614e-01 2.228614e-01 2.228614e-01 2.228614e-01 2.228614e-01 2.228614e-01 2.228614e-01 2.228614e-01 2.228614e-01 2.228614e-01 2.228614e-01 2.228614e-01 2.228614e-01 2.228614e-01 2.228614e-01 2.228614e-01 2.228614e-01 2.228614e-01 2.228614e-01 2.228614e-01 2.228614e-01 2.228614e-01 2.228614e-01 2.228614e-01 2.228614e-01 2.228614e-01 2.228614e-01 2.228614e-01 2.228614e-01 2.228614e-01 2.228614e-01 2.228614e-01 2.228614e-01 2.228614e-01 2.228614e-01 2.228614e-01 2.228614e-01 2.228614e-01 2.228614e-01 2.228614e-01 2.228614e-01 2.228614e-01 2.228614e-01 2.228614e-01 2.228614e-01 2.228614e-01 2.228614e-01 2.228614e-01 2.228614e-01 2.228614e-01 2.228614e-01 2.228614e-01 2.228614e-01 2.228614e-01 2.228614e-01 2.228614e-01 2.228614e-01 2.228614e-01 2.228614e-01 2.228614e-01 2.228614e-01 2.228614e-01 2.228614e-01 2.228614e-01 2.228614e-01 2.228614e-01 2.228614e-01 2.228614e-01 2.228614e-01 2.228614e-01 2.228614e-01 2.228614e-01 2.228614e-01 2.228614e-01 2.228614e-01 2.228614e-01 2.228614e-01 2.228614e-01 2.228614e-01 2.228614e-01 2.228614e-01 2.228614e-01 2.228614e-01 2.228614e-01 2.228614e-01 2.228614e-01 2.228614e-01 2.228614e-01 2.228614e-01 2.228614e-01 2.228614e-01 2.228614e-01 2.228614e-01 2.228614e-01 2.228614e-01 2.228614e-01 2.228614e-01 2.228614e-01 2.228614e-01 2.228614e-01 2.228614e-01 2.228614e-01 2.228614e-01 2.228614e-01 2.228614e-01 2.228614e-01 2.228614e-01 2.228614e-01 2.228614e-01 2.228614e-01 2.228614e-01 2.228614e-01 2.228614e-01 2.228614e-01 2.228614e-01 2.228614e-01 2.228614e-01 2.228614e-01 2.228614e-01 2.228614e-01 2.228614e-01 2.228614e-01 2.228614e-01 2.228614e-01 2.228614e-01 2.228614e-01 2.228614e-01 2.228614e-01 2.228614e-01 2.228614e-01 2.228614e-01 2.228614e-01 2.228614e-01 2.228614e-01 2.228614e-01 2.228614e-01 2.228614e-01 2.228614e-01 2.228614e-01 2.228614e-01 2.228614e-01 2.228614e-01 2.228614e-01 2.228614e-01 2.228614e-01 2.228614e-01 2.228614e-01 2.228614e-01 2.228614e-01 2.228614e-01 2.228614e-01 2.228614e-01 2.228614e-01 2.228614e-01 2.228614e-01 2.228614e-01 2.228614e-01 2.228614e-01 2.228614e-01 2.228614e-01 2.228614e-01 2.228614e-01 2.228614e-01 2.228614e-01 2.228614e-01 2.228614e-01 2.228614e-01 2.228614e-01 2.228614e-01 2.228614e-01 2.228614e-01 2.228614e-01 2.228614e-01 2.228614e-01 2.228614e-01 2.228614e-01 2.228614e-01 2.228614e-01 2.228614e-01 2.228614e-01 2.228614e-01 2.228614e-01 2.228614e-01 2.228614e-01 2.228614e-01 2.228614e-01 2.228614e-01 2.228614e-01 2.228614e-01 2.228614e-01 2.228614e-01 2.228614e-01 2.228614e-01 2.228614e-01 2.228614e-01 2.228614e-01 2.228614e-01 2.228614e-01 2.228614e-01 2.228614e-01 2.228614e-01 2.228614e-01 2.228614e-01 2.228614e-01 2.228614e-01 2.228614e-01 2.228614e-01 2.228614e-01 2.228614e-01 2.228614e-01 2.228614e-01 2.228614e-01 2.228614e-01 2.228614e-01 2.228614e-01 2.228614e-01 2.228614e-01 2.228614e-01 2.228614e-01 2.228614e-01 2.228614e-01 2.228614e-01 2.228614e-01 2.228614e-01 2.228614e-01 2.228614e-01 2.228614e-01 2.228614e-01 2.228614e-01 2.228614e-01 2.228614e-01 2.228614e-01 2.228614e-01 2.228614e-01 2.228614e-01 2.228614e-01 2.228614e-01 2.228614e-01 2.228614e-01 2.228614e-01 2.228614e-01 2.228614e-01 2.228614e-01 2.228614e-01 2.228614e-01 2.228614e-01 2.228614e-01 2.228614e-01 2.228614e-01 2.228614e-01 2.228614e-01 2.228614e-01 2.228614e-01 2.228614e-01 2.228614e-01 2.228614e-01 2.228614e-01 2.228614e-01 2.228614e-01 2.228614e-01 2.228614e-01 2.228614e-01 2.228614e-01 2.228614e-01 2.228614e-01 2.228614e-01 2.228614e-01 2.228614e-01 2.228614e-01 2.228614e-01 2.228614e-01 2.228614e-01 2.228614e-01 2.228614e-01 2.228614e-01 2.228614e-01 2.228614e-01 2.228614e-01 2.228614e-01 2.228614e-01 2.228614e-01 2.228614e-01 2.228614e-01 2.228614e-01 2.228614e-01 2.228614e-01 2.228614e-01 2.228614e-01 2.228614e-01 2.228614e-01 2.228614e-01 2.228614e-01 2.228614e-01 2.228614e-01 2.228614e-01 2.228614e-01 2.228614e-01 2.228614e-01 2.228614e-01 2.228614e-01 2.228614e-01 2.228614e-01 2.228614e-01 2.228614e-01 2.228614e-01 2.228614e-01 2.228614e-01 2.228614e-01 2.228614e-01 2.228614e-01 2.228614e-01 2.228614e-01 2.228614e-01 2.228614e-01 2.228614e-01 2.228614e-01 2.228614e-01 2.228614e-01 2.228614e-01 2.228614e-01 2.228614e-01 2.228614e-01 2.228614e-01 2.228614e-01 2.228614e-01 2.228614e-01 2.228614e-01 2.228614e-01 2.228614e-01 2.228614e-01 2.228614e-01 2.228614e-01 2.228614e-01 2.228614e-01 2.228614e-01 2.228614e-01 2.228614e-01 2.228614e-01 2.228614e-01 2.228614e-01 2.228614e-01 2.228614e-01 2.228614e-01 2.228614e-01 2.228614e-01 2.228614e-01 2.228614e-01 2.228614e-01 2.228614e-01 2.228614e-01 2.228614e-01 2.228614e-01 2.228614e-01 2.228614e-01 2.228614e-01 2.228614e-01 2.228614e-01 2.228614e-01 2.228614e-01 2.228614e-01 2.228614e-01 2.228614e-01 2.228614e-01 2.228614e-01 2.228614e-01 2.228614e-01 2.228614e-01 2.228614e-01 2.228614e-01 2.228614e-01 2.228614e-01 2.228614e-01 2.228614e-01 2.228614e-01 2.228614e-01 2.228614e-01 2.228614e-01 2.228614e-01 2.228614e-01 2.228614e-01 2.228614e-01 2.228614e-01 2.228614e-01 2.228614e-01 2.228614e-01 2.228614e-01 2.228614e-01 2.228614e-01 2.228614e-01 2.228614e-01 2.228614e-01 2.228614e-01 2.228614e-01 2.228614e-01 2.228614e-01 2.228614e-01 2.228614e-01 2.228614e-01 2.228614e-01 2.228614e-01 2.228614e-01 2.228614e-01 2.228614e-01 2.228614e-01 2.228614e-01 2.228614e-01 2.228614e-01 2.228614e-01 2.228614e-01 2.228614e-01 2.228614e-01 2.228614e-01 2.228614e-01 2.228614e-01 2.228614e-01 2.228614e-01 2.228614e-01 2.228614e-01 2.228614e-01 2.228614e-01 2.228614e-01 2.228614e-01 2.228614e-01 2.228614e-01 2.228614e-01 2.228614e-01 2.228614e-01 2.228614e-01 2.228614e-01 2.228614e-01 2.228614e-01 2.228614e-01 2.228614e-01 2.228614e-01 2.228614e-01 2.228614e-01 2.228614e-01 2.228614e-01 2.228614e-01 2.228614e-01 2.228614e-01 2.228614e-01 2.228614e-01 2.228614e-01 2.228614e-01 2.228614e-01 2.228614e-01 2.228614e-01 2.228614e-01 2.228614e-01 2.228614e-01 2.228614e-01 2.228614e-01 2.228614e-01 2.228614e-01 2.228614e-01 2.228614e-01 2.228614e-01 2.228614e-01 2.228614e-01 2.228614e-01 2.228614e-01 2.228614e-01 2.228614e-01 2.228614e-01 2.228614e-01 2.228614e-01 2.228614e-01 2.228614e-01 2.228614e-01 2.228614e-01 2.228614e-01 2.228614e-01 2.228614e-01 2.228614e-01 2.228614e-01 2.228614e-01 2.228614e-01 2.228614e-01 2.228614e-01 2.228614e-01 2.228614e-01 2.228614e-01 2.228614e-01 2.228614e-01 2.228614e-01 2.228614e-01 2.228614e-01 2.228614e-01 2.228614e-01 2.228614e-01 2.228614e-01 2.228614e-01 2.228614e-01 2.228614e-01 2.228614e-01 2.228614e-01 2.228614e-01 2.228614e-01 2.228614e-01 2.228614e-01 2.228614e-01 2.228614e-01 2.228614e-01 2.228614e-01 2.228614e-01 2.228614e-01 2.228614e-01 2.228614e-01 2.228614e-01 2.228614e-01 2.228614e-01 2.228614e-01 2.228614e-01 2.228614e-01 2.228614e-01 2.228614e-01 2.228614e-01 2.228614e-01 2.228614e-01 2.228614e-01 2.228614e-01 2.228614e-01 2.228614e-01 2.228614e-01 2.228614e-01 2.228614e-01 2.228614e-01 2.228614e-01 2.228614e-01 2.228614e-01 2.228614e-01 2.228614e-01 2.228614e-01 2.228614e-01 2.228614e-01 2.228614e-01 2.228614e-01 2.228614e-01 2.228614e-01 2.228614e-01 2.228614e-01 2.228614e-01 2.228614e-01 2.228614e-01 2.228614e-01 2.228614e-01 2.228614e-01 2.228614e-01 2.228614e-01 2.228614e-01 2.228614e-01 2.228614e-01 2.228614e-01 2.228614e-01 2.228614e-01 2.228614e-01 2.228614e-01 2.228614e-01 2.228614e-01 2.228614e-01 2.228614e-01 2.228614e-01 2.228614e-01 2.228614e-01 2.228614e-01 2.228614e-01 2.228614e-01 2.228614e-01 2.228614e-01 2.228614e-01 2.228614e-01 2.228614e-01 2.228614e-01 2.228614e-01 2.228614e-01 2.228614e-01 2.228614e-01 2.228614e-01 2.228614e-01 2.228614e-01 2.228614e-01 2.228614e-01 2.228614e-01 2.228614e-01 2.228614e-01 2.228614e-01 2.228614e-01 2.228614e-01 2.228614e-01 2.228614e-01 2.228614e-01 2.228614e-01 2.228614e-01 2.228614e-01 2.228614e-01 2.228614e-01 2.228614e-01 2.228614e-01 2.228614e-01 2.228614e-01 2.228614e-01 2.228614e-01 2.228614e-01 2.228614e-01 2.228614e-01 2.228614e-01 2.228614e-01 2.228614e-01 2.228614e-01 2.228614e-01 2.228614e-01 2.228614e-01 2.228614e-01 2.228614e-01 2.228614e-01 2.228614e-01 2.228614e-01 2.228614e-01 2.228614e-01 2.228614e-01 2.228614e-01 2.228614e-01 2.228614e-01 2.228614e-01 2.228614e-01 2.228614e-01 2.228614e-01 2.228614e-01 2.228614e-01 2.228614e-01 2.228614e-01 2.228614e-01 2.228614e-01 2.228614e-01 2.228614e-01 2.228614e-01 2.228614e-01 2.228614e-01 2.228614e-01 2.228614e-01 2.228614e-01 2.228614e-01 2.228614e-01 2.228614e-01 2.228614e-01 2.228614e-01 2.228614e-01 2.228614e-01 2.228614e-01 2.228614e-01 2.228614e-01 2.228614e-01 2.228614e-01 2.228614e-01 2.228614e-01 2.228614e-01 2.228614e-01 2.228614e-01 2.228614e-01 2.228614e-01 2.228614e-01 2.228614e-01 2.228614e-01 2.228614e-01 2.228614e-01 2.228614e-01 2.228614e-01 2.228614e-01 2.228614e-01 2.228614e-01 2.228614e-01 2.228614e-01 2.228614e-01 2.228614e-01 2.228614e-01 2.228614e-01 2.228614e-01 2.228614e-01 2.228614e-01 2.228614e-01 2.228614e-01 2.228614e-01 2.228614e-01 2.228614e-01 2.228614e-01 2.228614e-01 2.228614e-01 2.228614e-01 2.228614e-01 2.228614e-01 2.228614e-01 2.228614e-01 2.228614e-01 2.228614e-01 2.228614e-01 2.228614e-01 2.228614e-01 2.228614e-01 2.228614e-01 2.228614e-01 2.228614e-01 2.228614e-01 2.228614e-01 2.228614e-01 2.228614e-01 2.228614e-01 2.228614e-01 2.228614e-01 2.228614e-01 2.228614e-01 2.228614e-01 2.228614e-01 2.228614e-01 2.228614e-01 2.228614e-01 2.228614e-01 2.228614e-01 2.228614e-01 2.228614e-01 2.228614e-01 2.228614e-01 2.228614e-01 2.228614e-01 2.228614e-01 2.228614e-01 2.228614e-01 2.228614e-01 2.228614e-01 2.228614e-01 2.228614e-01 2.228614e-01 2.228614e-01 2.228614e-01 2.228614e-01 2.228614e-01 2.228614e-01 2.228614e-01 2.228614e-01 2.228614e-01 2.228614e-01 2.228614e-01 2.228614e-01 2.228614e-01 2.228614e-01 2.228614e-01 2.228614e-01 2.228614e-01 2.228614e-01 2.228614e-01 2.228614e-01 2.228614e-01 2.228614e-01 2.228614e-01 2.228614e-01 2.228614e-01 2.228614e-01 2.228614e-01 2.228614e-01 2.228614e-01 2.228614e-01 2.228614e-01 2.228614e-01 2.228614e-01 2.228614e-01 2.228614e-01 2.228614e-01 2.228614e-01 2.228614e-01 2.228614e-01 2.228614e-01 2.228614e-01 2.228614e-01 2.228614e-01 2.228614e-01 2.228614e-01 2.228614e-01 2.228614e-01 2.228614e-01 2.228614e-01 2.228614e-01 2.228614e-01 2.228614e-01 2.228614e-01 2.228614e-01 2.228614e-01 2.228614e-01 2.228614e-01 2.228614e-01 2.228614e-01 2.228614e-01 2.228614e-01 2.228614e-01 2.228614e-01 2.228614e-01 2.228614e-01 2.228614e-01 2.228614e-01 2.228614e-01 2.228614e-01 2.228614e-01 2.228614e-01 2.228614e-01 2.228614e-01 2.228614e-01 2.228614e-01 2.228614e-01 2.228614e-01 2.228614e-01 2.228614e-01 2.228614e-01 2.228614e-01 2.228614e-01 2.228614e-01 2.228614e-01 2.228614e-01 2.228614e-01 2.228614e-01 2.228614e-01 2.228614e-01 2.228614e-01 2.228614e-01 2.228614e-01 2.228614e-01 2.228614e-01 2.228614e-01 2.228614e-01 2.228614e-01 2.228614e-01 2.228614e-01 2.228614e-01 2.228614e-01 2.228614e-01 2.228614e-01 2.228614e-01 2.228614e-01 2.228614e-01 2.228614e-01 2.228614e-01 2.228614e-01 2.228614e-01 2.228614e-01 2.228614e-01 2.228614e-01 2.228614e-01 2.228614e-01 2.228614e-01 2.228614e-01 2.228614e-01 2.228614e-01 2.228614e-01 2.228614e-01 2.228614e-01 2.228614e-01 2.228614e-01 2.228614e-01 2.228614e-01 2.228614e-01 2.228614e-01 2.228614e-01 2.228614e-01 2.228614e-01 2.228614e-01 2.228614e-01 2.228614e-01 2.228614e-01 2.228614e-01 2.228614e-01 2.228614e-01 2.228614e-01 2.228614e-01 2.228614e-01 2.228614e-01 2.228614e-01 2.228614e-01 2.228614e-01 2.228614e-01 2.228614e-01 2.228614e-01 2.228614e-01 2.228614e-01 2.228614e-01 2.228614e-01 2.228614e-01 2.228614e-01 2.228614e-01 2.228614e-01 2.228614e-01 2.228614e-01 2.228614e-01 2.228614e-01 2.228614e-01 2.228614e-01 2.228614e-01 2.228614e-01 2.228614e-01 2.228614e-01 2.228614e-01 2.228614e-01 2.228614e-01 2.228614e-01 2.228614e-01 2.228614e-01 2.228614e-01 2.228614e-01 2.228614e-01 2.228614e-01 2.228614e-01 2.228614e-01 2.228614e-01 2.228614e-01 2.228614e-01 2.228614e-01 2.228614e-01 2.228614e-01 2.228614e-01 2.228614e-01 2.228614e-01 2.228614e-01 2.228614e-01 2.228614e-01 2.228614e-01 2.228614e-01 2.228614e-01 2.228614e-01 2.228614e-01 2.228614e-01 2.228614e-01 2.228614e-01 2.228614e-01 2.228614e-01 2.228614e-01 2.228614e-01 2.228614e-01 2.228614e-01 2.228614e-01 2.228614e-01 2.228614e-01 2.228614e-01 2.228614e-01 2.228614e-01 2.228614e-01 2.228614e-01 2.228614e-01 2.228614e-01 2.228614e-01 2.228614e-01 2.228614e-01 2.228614e-01 2.228614e-01 2.228614e-01 2.228614e-01 2.228614e-01 2.228614e-01 2.228614e-01 2.228614e-01 2.228614e-01 2.228614e-01 2.228614e-01 2.228614e-01 2.228614e-01 2.228614e-01 2.228614e-01 2.228614e-01 2.228614e-01 2.228614e-01 2.228614e-01 2.228614e-01 2.228614e-01 2.228614e-01 2.228614e-01 2.228614e-01 2.228614e-01 2.228614e-01 2.228614e-01 2.228614e-01 2.228614e-01 2.228614e-01 2.228614e-01 2.228614e-01 2.228614e-01 2.228614e-01 2.228614e-01 2.228614e-01 2.228614e-01 2.228614e-01 2.228614e-01 2.228614e-01 2.228614e-01 2.228614e-01 2.228614e-01 2.228614e-01 2.228614e-01 2.228614e-01 2.228614e-01 2.228614e-01 2.228614e-01 2.228614e-01 2.228614e-01 2.228614e-01 2.228614e-01 2.228614e-01 2.228614e-01 2.228614e-01 2.228614e-01 2.228614e-01 2.228614e-01 2.228614e-01 2.228614e-01 2.228614e-01 2.228614e-01 2.228614e-01 2.228614e-01 2.228614e-01 2.228614e-01 2.228614e-01 2.228614e-01 2.228614e-01 2.228614e-01 2.228614e-01 2.228614e-01 2.228614e-01 2.228614e-01 2.228614e-01 2.228614e-01 2.228614e-01 2.228614e-01 2.228614e-01 2.228614e-01 2.228614e-01 2.228614e-01 2.228614e-01 2.228614e-01 2.228614e-01 2.228614e-01 2.228614e-01 2.228614e-01 2.228614e-01 2.228614e-01 2.228614e-01 2.228614e-01 2.228614e-01 2.228614e-01 2.228614e-01 2.228614e-01 2.228614e-01 2.228614e-01 2.228614e-01 2.228614e-01 2.228614e-01 2.228614e-01 2.228614e-01 2.228614e-01 2.228614e-01 2.228614e-01 2.228614e-01 2.228614e-01 2.228614e-01 2.228614e-01 2.228614e-01 2.228614e-01 2.228614e-01 2.228614e-01 2.228614e-01 2.228614e-01 2.228614e-01 2.228614e-01 2.228614e-01 2.228614e-01 2.228614e-01 2.228614e-01 2.228614e-01 2.228614e-01 2.228614e-01 2.228614e-01 2.228614e-01 2.228614e-01 2.228614e-01 2.228614e-01 2.228614e-01 2.228614e-01 2.228614e-01 2.228614e-01 2.228614e-01 2.228614e-01 2.228614e-01 2.228614e-01 2.228614e-01 2.228614e-01 2.228614e-01 2.228614e-01 2.228614e-01 2.228614e-01 2.228614e-01 2.228614e-01 2.228614e-01 2.228614e-01 2.228614e-01 2.228614e-01 2.228614e-01 2.228614e-01 2.228614e-01 2.228614e-01 2.228614e-01 2.228614e-01 2.228614e-01 2.228614e-01 2.228614e-01 2.228614e-01 2.228614e-01 2.228614e-01 2.228614e-01 2.228614e-01 2.228614e-01 2.228614e-01 2.228614e-01 2.228614e-01 2.228614e-01 2.228614e-01 2.228614e-01 2.228614e-01 2.228614e-01 2.228614e-01 2.228614e-01 2.228614e-01 2.228614e-01 2.228614e-01 2.228614e-01 2.228614e-01 2.228614e-01 2.228614e-01 2.228614e-01 2.228614e-01 2.228614e-01 2.228614e-01 2.228614e-01 2.228614e-01 2.228614e-01 2.228614e-01 2.228614e-01 2.228614e-01 2.228614e-01 2.228614e-01 2.228614e-01 2.228614e-01 2.228614e-01 2.228614e-01 2.228614e-01 2.228614e-01 2.228614e-01 2.228614e-01 2.228614e-01 2.228614e-01 2.228614e-01 2.228614e-01 2.228614e-01 2.228614e-01 2.228614e-01 2.228614e-01 2.228614e-01 2.228614e-01 2.228614e-01 2.228614e-01 2.228614e-01 2.228614e-01 2.228614e-01 2.228614e-01 2.228614e-01 2.228614e-01 2.228614e-01 2.228614e-01 2.228614e-01 2.228614e-01 2.228614e-01 2.228614e-01 2.228614e-01 2.228614e-01 2.228614e-01 2.228614e-01 2.228614e-01 2.228614e-01 2.228614e-01 2.228614e-01 2.228614e-01 2.228614e-01 2.228614e-01 2.228614e-01 2.228614e-01 2.228614e-01 2.228614e-01 2.228614e-01 2.228614e-01 2.228614e-01 2.228614e-01 2.228614e-01 2.228614e-01 2.228614e-01 2.228614e-01 2.228614e-01 2.228614e-01 2.228614e-01 2.228614e-01 2.228614e-01 2.228614e-01 2.228614e-01 2.228614e-01 2.228614e-01 2.228614e-01 2.228614e-01 2.228614e-01 2.228614e-01 2.228614e-01 2.228614e-01 2.228614e-01 2.228614e-01 2.228614e-01 2.228614e-01 2.228614e-01 2.228614e-01 2.228614e-01 2.228614e-01 2.228614e-01 2.228614e-01 2.228614e-01 2.228614e-01 2.228614e-01 2.228614e-01 2.228614e-01 2.228614e-01 2.228614e-01 2.228614e-01 2.228614e-01 2.228614e-01 2.228614e-01 2.228614e-01 2.228614e-01 2.228614e-01 2.228614e-01 2.228614e-01 2.228614e-01 2.228614e-01 2.228614e-01 2.228614e-01 2.228614e-01 2.228614e-01 2.228614e-01 2.228614e-01 2.228614e-01 2.228614e-01 2.228614e-01 2.228614e-01 2.228614e-01 2.228614e-01 2.228614e-01 2.228614e-01 2.228614e-01 2.228614e-01 2.228614e-01 2.228614e-01 2.228614e-01 2.228614e-01 2.228614e-01 2.228614e-01 2.228614e-01 2.228614e-01 2.228614e-01 2.228614e-01 2.228614e-01 2.228614e-01 2.228614e-01 2.228614e-01 2.228614e-01 2.228614e-01 2.228614e-01 2.228614e-01 2.228614e-01 2.228614e-01 2.228614e-01 2.228614e-01 2.228614e-01 2.228614e-01 2.228614e-01 2.228614e-01 2.228614e-01 2.228614e-01 2.228614e-01 2.228614e-01 2.228614e-01 2.228614e-01 2.228614e-01 2.228614e-01 2.228614e-01 2.228614e-01 2.228614e-01 2.228614e-01 2.228614e-01 2.228614e-01 2.228614e-01 2.228614e-01 2.228614e-01 2.228614e-01 2.228614e-01 2.228614e-01 2.228614e-01 2.228614e-01 2.228614e-01 2.228614e-01 2.228614e-01 2.228614e-01 2.228614e-01 2.228614e-01 2.228614e-01 2.228614e-01 2.228614e-01 2.228614e-01 2.228614e-01 2.228614e-01 2.228614e-01 2.228614e-01 2.228614e-01 2.228614e-01 2.228614e-01 2.228614e-01 2.228614e-01 2.228614e-01 2.228614e-01 2.228614e-01 2.228614e-01 2.228614e-01 2.228614e-01 2.228614e-01 2.228614e-01 2.228614e-01 2.228614e-01 2.228614e-01 2.228614e-01 2.228614e-01 2.228614e-01 2.228614e-01 2.228614e-01 2.228614e-01 2.228614e-01 2.228614e-01 2.228614e-01 2.228614e-01 2.228614e-01 2.228614e-01 2.228614e-01 2.228614e-01 2.228614e-01 2.228614e-01 2.228614e-01 2.228614e-01 2.228614e-01 2.228614e-01 2.228614e-01 2.228614e-01 2.228614e-01 2.228614e-01 2.228614e-01 2.228614e-01 2.228614e-01 2.228614e-01 2.228614e-01 2.228614e-01 2.228614e-01 2.228614e-01 2.228614e-01 2.228614e-01 2.228614e-01 2.228614e-01 2.228614e-01 2.228614e-01 2.228614e-01 2.228614e-01 2.228614e-01 2.228614e-01 2.228614e-01 2.228614e-01 2.228614e-01 2.228614e-01 2.228614e-01 2.228614e-01 2.228614e-01 2.228614e-01 2.228614e-01 2.228614e-01 2.228614e-01 2.228614e-01 2.228614e-01 2.228614e-01 2.228614e-01 2.228614e-01 2.228614e-01 2.228614e-01 2.228614e-01 2.228614e-01 2.228614e-01 2.228614e-01 2.228614e-01 2.228614e-01 2.228614e-01 2.228614e-01 2.228614e-01 2.228614e-01 2.228614e-01 2.228614e-01 2.228614e-01 2.228614e-01 2.228614e-01 2.228614e-01 2.228614e-01 2.228614e-01 2.228614e-01 2.228614e-01 2.228614e-01 2.228614e-01 2.228614e-01 2.228614e-01 2.228614e-01 2.228614e-01 2.228614e-01 2.228614e-01 2.228614e-01 2.228614e-01 2.228614e-01 2.228614e-01 2.228614e-01 2.228614e-01 2.228614e-01 2.228614e-01 2.228614e-01 2.228614e-01 2.228614e-01 2.228614e-01 2.228614e-01 2.228614e-01 2.228614e-01 2.228614e-01 2.228614e-01 2.228614e-01 2.228614e-01 2.228614e-01 2.228614e-01 2.228614e-01 2.228614e-01 2.228614e-01 2.228614e-01 2.228614e-01 2.228614e-01 2.228614e-01 2.228614e-01 2.228614e-01 2.228614e-01 2.228614e-01 2.228614e-01 2.228614e-01 2.228614e-01 2.228614e-01 2.228614e-01 2.228614e-01 2.228614e-01 2.228614e-01 2.228614e-01 2.228614e-01 2.228614e-01 2.228614e-01 2.228614e-01 2.228614e-01 2.228614e-01 2.228614e-01 2.228614e-01 2.228614e-01 2.228614e-01 2.228614e-01 2.228614e-01 2.228614e-01 2.228614e-01 2.228614e-01 2.228614e-01 2.228614e-01 2.228614e-01 2.228614e-01 2.228614e-01 2.228614e-01 2.228614e-01 2.228614e-01 2.228614e-01 2.228614e-01 2.228614e-01 2.228614e-01 2.228614e-01 2.228614e-01 2.228614e-01 2.228614e-01 2.228614e-01 2.228614e-01 2.228614e-01 2.228614e-01 2.228614e-01 2.228614e-01 2.228614e-01 2.228614e-01 2.228614e-01 2.228614e-01 2.228614e-01 2.228614e-01 2.228614e-01 2.228614e-01 2.228614e-01 2.228614e-01 2.228614e-01 2.228614e-01 2.228614e-01 2.228614e-01 2.228614e-01 2.228614e-01 2.228614e-01 2.228614e-01 2.228614e-01 2.228614e-01 2.228614e-01 2.228614e-01 2.228614e-01 2.228614e-01 2.228614e-01 2.228614e-01 2.228614e-01 2.228614e-01 2.228614e-01 2.228614e-01 2.228614e-01 2.228614e-01 2.228614e-01 2.228614e-01 2.228614e-01 2.228614e-01 2.228614e-01 2.228614e-01 2.228614e-01 2.228614e-01 2.228614e-01 2.228614e-01 2.228614e-01 2.228614e-01 2.228614e-01 2.228614e-01 2.228614e-01 2.228614e-01 2.228614e-01 2.228614e-01 2.228614e-01 2.228614e-01 2.228614e-01 2.228614e-01 2.228614e-01 2.228614e-01 2.228614e-01 2.228614e-01 2.228614e-01 2.228614e-01 2.228614e-01 2.228614e-01 2.228614e-01 2.228614e-01 2.228614e-01 2.228614e-01 2.228614e-01 2.228614e-01 2.228614e-01 2.228614e-01 2.228614e-01 2.228614e-01 2.228614e-01 2.228614e-01 2.228614e-01 2.228614e-01 2.228614e-01 2.228614e-01 2.228614e-01 2.228614e-01 2.228614e-01 2.228614e-01 2.228614e-01 2.228614e-01 2.228614e-01 2.228614e-01 2.228614e-01 2.228614e-01 2.228614e-01 2.228614e-01 2.228614e-01 2.228614e-01 2.228614e-01 2.228614e-01 2.228614e-01 2.228614e-01 2.228614e-01 2.228614e-01 2.228614e-01 2.228614e-01 2.228614e-01 2.228614e-01 2.228614e-01 2.228614e-01 2.228614e-01 2.228614e-01 2.228614e-01 2.228614e-01 2.228614e-01 2.228614e-01 2.228614e-01 2.228614e-01 2.228614e-01 2.228614e-01 2.228614e-01 2.228614e-01 2.228614e-01 2.228614e-01 2.228614e-01 2.228614e-01 2.228614e-01 2.228614e-01 2.228614e-01 2.228614e-01 2.228614e-01 2.228614e-01 2.228614e-01 2.228614e-01 2.228614e-01 2.228614e-01 2.228614e-01 2.228614e-01 2.228614e-01 2.228614e-01 2.228614e-01 2.228614e-01 2.228614e-01 2.228614e-01 2.228614e-01 2.228614e-01 2.228614e-01 2.228614e-01 2.228614e-01 2.228614e-01 2.228614e-01 2.228614e-01 2.228614e-01 2.228614e-01 2.228614e-01 2.228614e-01 2.228614e-01 2.228614e-01 2.228614e-01 2.228614e-01 2.228614e-01 2.228614e-01 2.228614e-01 2.228614e-01 2.228614e-01 2.228614e-01 2.228614e-01 2.228614e-01 2.228614e-01 2.228614e-01 2.228614e-01 2.228614e-01 2.228614e-01 2.228614e-01 2.228614e-01 2.228614e-01
[truncated: 390,016 more chars]
