# Supplementary material for: A comparative study of the performance of ten metaheuristic algorithms for parameter estimation of solar photovoltaic models
Source: PeerJ Comput Sci. 2025 Jan 27;11:e2646. doi: 10.7717/peerj-cs.2646 (PMC11784897; doi:10.7717/peerj-cs.2646)
Supplement: Supplemental Information 2 — The code includes the third-party data used during the experiments. [file peerj-cs-11-2646-s002.zip › Matlab Code/A1/3_2000_100_record_FEs.data]

21457871
21457831
21459007
21458291
21458751
21457947
21457877
21456865
21457797
21458325
21458125
21457877
21458191
21458103
21457451
21457597
21457791
21458487
21458637
21458371
21457879
21457267
21458013
21458281
21458327
21458363
21457565
21457761
21458413
21458037
