# Supplementary material for: A comparative study of the performance of ten metaheuristic algorithms for parameter estimation of solar photovoltaic models
Source: PeerJ Comput Sci. 2025 Jan 27;11:e2646. doi: 10.7717/peerj-cs.2646 (PMC11784897; doi:10.7717/peerj-cs.2646)
Supplement: Supplemental Information 2 — The code includes the third-party data used during the experiments. [file peerj-cs-11-2646-s002.zip › Matlab Code/A1/3_2000_100_times.data]

9.570136e+01
9.549554e+01
9.565929e+01
9.656668e+01
9.585795e+01
9.600897e+01
9.594923e+01
9.589125e+01
9.556587e+01
9.759727e+01
9.599777e+01
9.567552e+01
9.532665e+01
9.547826e+01
9.552269e+01
9.741706e+01
9.559414e+01
9.556012e+01
9.622058e+01
9.541435e+01
9.560198e+01
9.574919e+01
9.567375e+01
9.545150e+01
9.548538e+01
9.576426e+01
9.556879e+01
9.559544e+01
9.686367e+01
9.585305e+01
