# Supplementary material for: A comparative study of the performance of ten metaheuristic algorithms for parameter estimation of solar photovoltaic models
Source: PeerJ Comput Sci. 2025 Jan 27;11:e2646. doi: 10.7717/peerj-cs.2646 (PMC11784897; doi:10.7717/peerj-cs.2646)
Supplement: Supplemental Information 2 — The code includes the third-party data used during the experiments. [file peerj-cs-11-2646-s002.zip › Matlab Code/A1/3_2000_30_best_solutions.data]

0.8368199512 0.0000000000 0.0000000000 0.0000000000 0.0000000000 1.1489123220 1.2924105745 1.0322783638 2.0000000000 
0.7607747876 0.0000000000 0.0000003230 0.0000000000 0.0363765733 53.7165724250 1.9943444300 1.4811786957 1.0000000000 
0.8368199490 0.0000000000 0.0000000000 0.0000000000 0.0000000000 1.1489123288 1.0000000000 2.0000000000 1.0000000000 
0.8368199509 0.0000000000 0.0000000000 0.0000000000 0.0000000000 1.1489123219 1.2716343775 1.3129814699 1.1628923080 
0.8368199513 0.0000000000 0.0000000000 0.0000000000 0.0000000000 1.1489123246 1.0000000000 2.0000000000 2.0000000000 
0.8368199510 0.0000000000 0.0000000000 0.0000000000 0.0000000000 1.1489123206 1.0005976543 1.0000000000 1.8607152239 
0.8368199500 0.0000000000 0.0000000000 0.0000000000 0.0000000000 1.1489123306 1.9855928335 1.9573564614 1.0000000000 
0.8368199506 0.0000000000 0.0000000000 0.0000000000 0.0000000000 1.1489123212 2.0000000000 2.0000000000 1.0000000000 
0.8368199525 0.0000000000 0.0000000000 0.0000000000 0.0000000000 1.1489123162 1.5193601122 1.6962116466 1.7788265695 
0.8368199530 0.0000000000 0.0000000000 0.0000000000 0.0000000000 1.1489123239 1.9018383727 2.0000000000 1.8467710845 
0.8368199535 0.0000000000 0.0000000000 0.0000000000 0.0000000000 1.1489123213 1.7602892547 1.9985372420 1.8802386722 
0.8368199492 0.0000000000 0.0000000000 0.0000000000 0.0000000000 1.1489123298 1.9998401892 1.9537160549 1.2870228129 
0.8368199548 0.0000000000 0.0000000000 0.0000000000 0.0000000000 1.1489123159 1.3694265861 1.0776424981 1.0000000000 
0.8368199553 0.0000000000 0.0000000000 0.0000000000 0.0000000000 1.1489123175 2.0000000000 1.0000000000 2.0000000000 
0.8368199560 0.0000000000 0.0000000000 0.0000000000 0.0000000000 1.1489123131 1.4530373282 2.0000000000 1.0000000000 
0.8368199506 0.0000000000 0.0000000000 0.0000000000 0.0000000000 1.1489123217 1.0000000000 2.0000000000 1.0000000000 
0.8368199542 0.0000000000 0.0000000000 0.0000000000 0.0000000000 1.1489123143 2.0000000000 1.0000000000 2.0000000000 
0.8368199567 0.0000000000 0.0000000000 0.0000000000 0.0000000000 1.1489123070 1.9731432441 1.8801255551 1.6025425234 
0.8368199514 0.0000000000 0.0000000000 0.0000000000 0.0000000000 1.1489123185 1.1355002100 1.1562585117 1.6536634095 
0.7594996737 0.0000000000 0.0000000000 0.0000004519 0.0352848748 100.0000000000 1.0000000000 2.0000000000 1.5154666466 
0.8368199525 0.0000000000 0.0000000000 0.0000000000 0.0000000000 1.1489123180 2.0000000000 2.0000000000 2.0000000000 
0.8368199518 0.0000000000 0.0000000000 0.0000000000 0.0000000000 1.1489123215 1.3951503611 1.1209102314 1.5254905650 
0.7606265517 0.0000000000 0.0000000000 0.0000003790 0.0357104751 58.3903227029 2.0000000000 1.9820188914 1.4974745951 
0.8368199539 0.0000000000 0.0000000000 0.0000000000 0.0000000000 1.1489123145 1.8626442662 1.9793896951 1.9774334834 
0.8368199483 0.0000000000 0.0000000000 0.0000000000 0.0000000000 1.1489123295 2.0000000000 2.0000000000 1.0000000000 
0.8368199521 0.0000000000 0.0000000000 0.0000000000 0.0000000000 1.1489123166 1.0000000000 2.0000000000 2.0000000000 
0.7607756031 0.0000003230 0.0000000000 0.0000000000 0.0363777291 53.7141717287 1.4811689961 1.9999929281 1.2421890203 
0.8368199532 0.0000000000 0.0000000000 0.0000000000 0.0000000000 1.1489123117 1.0000000000 2.0000000000 2.0000000000 
0.8368199490 0.0000000000 0.0000000000 0.0000000000 0.0000000000 1.1489123326 1.6062910594 1.9732113789 1.8725826492 
0.8368199532 0.0000000000 0.0000000000 0.0000000000 0.0000000000 1.1489123144 1.8644665734 1.9920720600 1.7959219472 
