# Supplementary material for: A comparative study of the performance of ten metaheuristic algorithms for parameter estimation of solar photovoltaic models
Source: PeerJ Comput Sci. 2025 Jan 27;11:e2646. doi: 10.7717/peerj-cs.2646 (PMC11784897; doi:10.7717/peerj-cs.2646)
Supplement: Supplemental Information 2 — The code includes the third-party data used during the experiments. [file peerj-cs-11-2646-s002.zip › Matlab Code/A1/3_2000_30_record_FEs.data]

2241093
2240853
2241147
2240525
2241001
2240751
2240871
2240769
2240903
2240587
2240235
2240911
2240975
2240873
2241103
2240895
2240897
2241135
2240947
2240789
2240965
2241253
2241173
2240965
2240907
2240929
2240871
2240849
2240703
2240941
