# Supplementary material for: A comparative study of the performance of ten metaheuristic algorithms for parameter estimation of solar photovoltaic models
Source: PeerJ Comput Sci. 2025 Jan 27;11:e2646. doi: 10.7717/peerj-cs.2646 (PMC11784897; doi:10.7717/peerj-cs.2646)
Supplement: Supplemental Information 2 — The code includes the third-party data used during the experiments. [file peerj-cs-11-2646-s002.zip › Matlab Code/A1/3_2000_30_times.data]

1.005508e+01
1.009885e+01
1.010754e+01
1.011450e+01
1.012523e+01
1.013185e+01
1.010004e+01
1.010982e+01
1.006356e+01
1.009474e+01
1.010849e+01
1.009853e+01
1.006214e+01
1.011808e+01
1.010800e+01
1.008784e+01
1.008459e+01
1.007662e+01
1.011615e+01
1.015761e+01
1.010654e+01
1.006754e+01
1.008671e+01
1.007539e+01
1.012980e+01
1.012298e+01
1.011302e+01
1.021382e+01
1.008702e+01
1.009693e+01
