# Supplementary material for: A comparative study of the performance of ten metaheuristic algorithms for parameter estimation of solar photovoltaic models
Source: PeerJ Comput Sci. 2025 Jan 27;11:e2646. doi: 10.7717/peerj-cs.2646 (PMC11784897; doi:10.7717/peerj-cs.2646)
Supplement: Supplemental Information 2 — The code includes the third-party data used during the experiments. [file peerj-cs-11-2646-s002.zip › Matlab Code/A1/3_2000_50_best_solutions.data]

0.7607755991 0.0000003230 0.0000000000 0.0000000000 0.0363771839 53.7163646334 1.4811814475 1.9967416319 1.1545203484 
0.8368199515 0.0000000000 0.0000000000 0.0000000000 0.0000000000 1.1489123192 1.9613691466 1.9981709467 1.7204113904 
0.8368199532 0.0000000000 0.0000000000 0.0000000000 0.0000000000 1.1489123171 2.0000000000 2.0000000000 2.0000000000 
0.8368199564 0.0000000000 0.0000000000 0.0000000000 0.0000000000 1.1489123093 1.0000000000 2.0000000000 2.0000000000 
0.8368199534 0.0000000000 0.0000000000 0.0000000000 0.0000000000 1.1489123187 1.8746454165 1.9630852722 1.9898812844 
0.7607755208 0.0000000000 0.0000003230 0.0000000000 0.0363771592 53.7179992265 2.0000000000 1.4811833982 1.6158214588 
0.8368199540 0.0000000000 0.0000000000 0.0000000000 0.0000000000 1.1489123120 1.9989566560 2.0000000000 2.0000000000 
0.7607755303 0.0000000000 0.0000000000 0.0000003230 0.0363770912 53.7185325530 2.0000000000 1.0000000000 1.4811851828 
0.7631127626 0.0000000000 0.0000000000 0.0000139277 0.0000000000 23.0036845149 1.2988250414 1.1861135336 2.0000000000 
0.8368199524 0.0000000000 0.0000000000 0.0000000000 0.0000000000 1.1489123169 1.0000000000 1.9494749728 1.9712274843 
0.8368199504 0.0000000000 0.0000000000 0.0000000000 0.0000000000 1.1489123157 2.0000000000 2.0000000000 1.0000000000 
0.8368199531 0.0000000000 0.0000000000 0.0000000000 0.0000000000 1.1489123204 1.8248367736 1.8253534164 1.6250181281 
0.8368199547 0.0000000000 0.0000000000 0.0000000000 0.0000000000 1.1489123141 1.8726922057 1.0811734643 2.0000000000 
0.7607748026 0.0000003233 0.0000000000 0.0000000000 0.0363732360 53.7430731496 1.4812750346 1.9977551258 1.9817318647 
0.8368199536 0.0000000000 0.0000000000 0.0000000000 0.0000000000 1.1489123108 1.0000000000 2.0000000000 2.0000000000 
0.8368199525 0.0000000000 0.0000000000 0.0000000000 0.0000000000 1.1489123152 1.9815325056 1.5016500971 1.9691702429 
0.8368199526 0.0000000000 0.0000000000 0.0000000000 0.0000000000 1.1489123185 1.8440441432 1.0113292041 1.0660816675 
0.8368199521 0.0000000000 0.0000000000 0.0000000000 0.0000000000 1.1489123223 1.9821240771 1.4847045946 1.2632222806 
0.7607755367 0.0000000000 0.0000003230 0.0000000000 0.0363769996 53.7190349383 1.0116030354 1.4811874585 1.9978278600 
0.8368199551 0.0000000000 0.0000000000 0.0000000000 0.0000000000 1.1489123176 1.2606055016 1.9610085600 1.9221292592 
0.8368199528 0.0000000000 0.0000000000 0.0000000000 0.0000000000 1.1489123190 1.7684765107 1.9680551930 1.8865157151 
0.8368199535 0.0000000000 0.0000000000 0.0000000000 0.0000000000 1.1489123145 1.2280507498 1.0000000000 1.0643900478 
0.8368199514 0.0000000000 0.0000000000 0.0000000000 0.0000000000 1.1489123232 1.5694451353 2.0000000000 1.5837006520 
0.8368199510 0.0000000000 0.0000000000 0.0000000000 0.0000000000 1.1489123248 1.0000000000 1.0279567488 1.3232950168 
0.8368199518 0.0000000000 0.0000000000 0.0000000000 0.0000000000 1.1489123214 1.9986334912 1.8647267726 1.9988609330 
0.8368199547 0.0000000000 0.0000000000 0.0000000000 0.0000000000 1.1489123102 2.0000000000 2.0000000000 1.8728345014 
0.8368199547 0.0000000000 0.0000000000 0.0000000000 0.0000000000 1.1489123087 1.0024191258 1.9998163713 2.0000000000 
0.7631127625 0.0000000000 0.0000000000 0.0000139277 0.0000000000 23.0036851170 1.8732423883 1.2806499330 2.0000000000 
0.8368199485 0.0000000000 0.0000000000 0.0000000000 0.0000000000 1.1489123334 2.0000000000 1.0000000000 2.0000000000 
0.8368199528 0.0000000000 0.0000000000 0.0000000000 0.0000000000 1.1489123275 2.0000000000 1.0000000000 2.0000000000 
