# Supplementary material for: A comparative study of the performance of ten metaheuristic algorithms for parameter estimation of solar photovoltaic models
Source: PeerJ Comput Sci. 2025 Jan 27;11:e2646. doi: 10.7717/peerj-cs.2646 (PMC11784897; doi:10.7717/peerj-cs.2646)
Supplement: Supplemental Information 2 — The code includes the third-party data used during the experiments. [file peerj-cs-11-2646-s002.zip › Matlab Code/A1/3_2000_50_conv_curves.data]

1.091800e+05 1.599592e+04 5.109006e-01 3.978878e-01 3.978878e-01 3.878676e-01 3.878676e-01 3.878676e-01 3.271916e-01 2.952357e-01 2.945503e-01 2.945503e-01 2.945503e-01 2.845530e-01 2.845530e-01 2.834527e-01 2.834527e-01 2.834527e-01 2.834527e-01 2.834527e-01 2.834527e-01 2.827476e-01 2.567308e-01 2.451988e-01 2.406035e-01 2.406035e-01 2.299480e-01 2.299480e-01 2.299480e-01 2.299480e-01 2.287178e-01 2.231031e-01 2.231031e-01 2.231031e-01 2.231031e-01 2.231031e-01 2.231031e-01 2.230901e-01 2.230901e-01 2.230901e-01 2.230554e-01 2.230260e-01 2.230215e-01 2.229861e-01 2.229861e-01 2.229861e-01 1.837846e-01 1.509541e-01 1.466766e-01 1.254024e-01 5.057441e-02 5.057441e-02 3.598768e-02 3.598768e-02 3.598768e-02 2.942273e-02 2.942273e-02 2.942273e-02 2.168570e-02 2.168570e-02 2.168570e-02 2.168570e-02 2.168570e-02 1.961198e-02 1.760160e-02 1.757723e-02 1.498084e-02 1.498084e-02 1.498084e-02 1.498084e-02 1.409775e-02 1.276099e-02 1.099264e-02 1.099264e-02 1.099264e-02 1.050208e-02 1.050208e-02 1.007952e-02 1.007952e-02 1.007952e-02 1.007952e-02 1.007952e-02 9.022126e-03 9.022126e-03 9.022126e-03 9.022126e-03 9.022126e-03 9.022126e-03 9.022126e-03 9.022126e-03 9.022126e-03 9.022126e-03 9.022126e-03 8.158655e-03 8.158655e-03 8.158655e-03 8.158655e-03 7.600487e-03 7.600487e-03 7.600487e-03 7.130281e-03 7.130281e-03 5.572884e-03 5.572884e-03 5.572884e-03 5.572884e-03 5.572884e-03 5.133757e-03 5.133757e-03 5.133757e-03 5.133757e-03 5.010705e-03 4.644799e-03 4.644799e-03 4.644799e-03 4.644799e-03 4.585649e-03 4.585649e-03 4.577395e-03 4.453831e-03 4.433494e-03 4.433494e-03 4.433494e-03 4.433494e-03 4.433494e-03 4.433494e-03 4.433347e-03 4.433347e-03 4.433347e-03 4.433347e-03 4.425120e-03 4.425120e-03 4.424506e-03 4.424506e-03 4.424506e-03 4.419735e-03 4.418919e-03 4.418919e-03 4.406793e-03 4.406793e-03 4.393568e-03 4.350701e-03 4.350701e-03 4.330997e-03 4.303278e-03 4.303278e-03 4.303278e-03 4.303278e-03 4.303278e-03 4.298996e-03 4.289443e-03 4.289443e-03 4.289443e-03 4.289443e-03 4.196910e-03 4.196910e-03 4.196910e-03 4.184806e-03 4.184806e-03 4.184806e-03 4.184806e-03 4.184806e-03 4.168664e-03 4.096476e-03 4.096476e-03 3.885935e-03 3.726901e-03 3.726901e-03 3.726901e-03 3.726901e-03 3.726901e-03 3.726901e-03 3.619253e-03 3.619253e-03 3.619253e-03 3.619253e-03 3.619253e-03 3.580784e-03 3.467846e-03 3.467846e-03 3.367447e-03 3.367447e-03 3.367447e-03 3.367447e-03 3.367447e-03 3.367447e-03 3.367447e-03 3.367447e-03 3.347341e-03 3.347341e-03 3.347341e-03 3.347341e-03 3.347341e-03 3.339267e-03 3.339267e-03 3.339267e-03 3.339267e-03 3.339267e-03 3.339267e-03 3.339267e-03 3.339267e-03 3.339267e-03 3.339267e-03 3.339267e-03 3.339267e-03 3.317276e-03 3.309906e-03 3.277039e-03 3.273742e-03 3.273742e-03 3.273742e-03 3.273742e-03 3.270511e-03 3.269575e-03 3.269575e-03 3.269575e-03 3.269575e-03 3.269575e-03 3.269575e-03 3.269575e-03 3.269540e-03 3.269489e-03 3.269489e-03 3.268896e-03 3.268896e-03 3.268735e-03 3.268735e-03 3.259894e-03 3.259894e-03 3.259894e-03 3.259894e-03 3.259894e-03 3.259894e-03 3.259894e-03 3.258947e-03 3.258947e-03 3.258947e-03 3.257311e-03 3.257311e-03 3.257311e-03 3.257311e-03 3.254172e-03 3.252596e-03 3.252596e-03 3.251371e-03 3.233164e-03 3.233164e-03 3.233164e-03 3.233164e-03 3.233164e-03 3.233164e-03 3.233164e-03 3.233164e-03 3.233133e-03 3.233133e-03 3.233133e-03 3.233133e-03 3.211018e-03 3.194832e-03 3.194832e-03 3.180286e-03 3.177970e-03 3.177970e-03 3.177970e-03 3.177970e-03 3.177970e-03 3.177970e-03 3.177970e-03 3.177970e-03 3.139677e-03 3.139677e-03 3.139677e-03 3.114913e-03 3.114913e-03 3.114913e-03 3.114913e-03 3.114913e-03 3.104610e-03 3.084523e-03 3.084523e-03 3.048168e-03 3.048168e-03 3.048168e-03 3.033429e-03 3.033429e-03 3.033429e-03 3.033429e-03 2.997581e-03 2.997581e-03 2.997581e-03 2.997581e-03 2.997581e-03 2.997581e-03 2.968848e-03 2.968848e-03 2.888034e-03 2.888034e-03 2.888034e-03 2.888034e-03 2.888034e-03 2.888034e-03 2.888034e-03 2.888034e-03 2.888034e-03 2.888034e-03 2.888034e-03 2.888034e-03 2.885891e-03 2.880513e-03 2.880513e-03 2.880513e-03 2.880513e-03 2.878753e-03 2.878753e-03 2.878753e-03 2.852278e-03 2.827141e-03 2.827141e-03 2.827141e-03 2.827141e-03 2.827141e-03 2.827141e-03 2.826311e-03 2.826311e-03 2.826311e-03 2.826311e-03 2.826311e-03 2.739985e-03 2.739985e-03 2.674833e-03 2.674833e-03 2.674833e-03 2.635560e-03 2.635560e-03 2.554549e-03 2.545649e-03 2.545649e-03 2.545649e-03 2.545649e-03 2.545649e-03 2.542261e-03 2.541137e-03 2.541137e-03 2.541060e-03 2.540975e-03 2.540975e-03 2.540975e-03 2.540975e-03 2.540770e-03 2.540377e-03 2.540377e-03 2.539924e-03 2.539602e-03 2.539602e-03 2.539253e-03 2.539156e-03 2.539156e-03 2.539156e-03 2.538273e-03 2.537897e-03 2.537897e-03 2.537897e-03 2.537897e-03 2.537553e-03 2.537553e-03 2.537553e-03 2.537553e-03 2.476586e-03 2.476586e-03 2.445253e-03 2.445253e-03 2.445253e-03 2.445253e-03 2.445253e-03 2.445253e-03 2.130544e-03 2.130544e-03 2.130544e-03 2.130544e-03 2.130544e-03 2.130544e-03 2.130544e-03 2.130544e-03 2.130544e-03 2.130544e-03 2.130544e-03 2.129942e-03 2.129942e-03 2.129942e-03 2.129942e-03 2.129942e-03 2.129942e-03 2.129942e-03 2.129942e-03 2.129942e-03 2.129942e-03 2.129942e-03 2.129455e-03 2.129455e-03 2.129445e-03 2.128953e-03 2.128953e-03 2.128953e-03 2.128501e-03 2.128501e-03 2.128261e-03 2.127918e-03 2.127676e-03 2.127499e-03 2.125603e-03 2.124655e-03 2.124655e-03 2.124655e-03 2.124655e-03 2.121294e-03 2.121294e-03 2.121294e-03 2.120439e-03 2.119819e-03 2.119819e-03 2.119819e-03 2.119024e-03 2.117075e-03 2.116550e-03 2.114895e-03 2.114895e-03 2.114895e-03 2.114741e-03 2.112505e-03 2.112104e-03 2.103676e-03 2.103676e-03 2.103676e-03 2.096675e-03 2.096675e-03 2.096675e-03 2.096605e-03 2.096343e-03 2.096343e-03 2.096343e-03 2.096343e-03 2.095179e-03 2.087744e-03 2.087744e-03 2.087744e-03 2.087744e-03 2.087744e-03 2.087744e-03 2.087744e-03 2.087744e-03 2.087744e-03 2.087744e-03 2.086645e-03 2.086645e-03 2.086645e-03 2.086645e-03 2.085729e-03 2.085729e-03 2.085729e-03 2.081552e-03 2.081552e-03 2.079888e-03 2.079888e-03 2.079888e-03 2.062198e-03 2.062198e-03 2.044233e-03 2.044233e-03 2.043604e-03 2.043604e-03 2.043604e-03 2.043604e-03 2.043604e-03 2.023281e-03 2.023281e-03 2.023281e-03 1.963278e-03 1.960128e-03 1.960128e-03 1.960128e-03 1.960128e-03 1.960128e-03 1.960128e-03 1.960128e-03 1.960128e-03 1.960128e-03 1.959575e-03 1.959575e-03 1.959575e-03 1.959575e-03 1.959500e-03 1.959498e-03 1.959498e-03 1.959498e-03 1.959498e-03 1.956269e-03 1.956269e-03 1.956269e-03 1.956269e-03 1.950659e-03 1.945528e-03 1.945528e-03 1.945528e-03 1.945528e-03 1.945528e-03 1.941157e-03 1.941157e-03 1.941157e-03 1.941157e-03 1.941157e-03 1.920449e-03 1.920449e-03 1.920449e-03 1.920449e-03 1.920449e-03 1.920449e-03 1.920449e-03 1.908797e-03 1.908797e-03 1.908797e-03 1.902379e-03 1.902379e-03 1.897882e-03 1.897882e-03 1.885228e-03 1.885228e-03 1.885228e-03 1.885228e-03 1.865847e-03 1.829214e-03 1.829214e-03 1.829214e-03 1.829214e-03 1.829214e-03 1.829214e-03 1.829214e-03 1.829214e-03 1.829214e-03 1.829214e-03 1.829214e-03 1.829214e-03 1.829214e-03 1.829214e-03 1.829214e-03 1.829214e-03 1.829214e-03 1.829214e-03 1.829214e-03 1.829214e-03 1.829214e-03 1.829214e-03 1.829214e-03 1.811598e-03 1.811598e-03 1.811598e-03 1.811598e-03 1.811598e-03 1.811598e-03 1.811598e-03 1.799116e-03 1.799116e-03 1.799116e-03 1.799116e-03 1.799116e-03 1.799116e-03 1.799116e-03 1.799116e-03 1.799116e-03 1.799116e-03 1.799116e-03 1.799116e-03 1.799116e-03 1.799116e-03 1.799116e-03 1.796759e-03 1.796759e-03 1.796759e-03 1.796759e-03 1.796759e-03 1.788000e-03 1.788000e-03 1.772579e-03 1.772579e-03 1.772579e-03 1.760883e-03 1.760883e-03 1.760883e-03 1.760883e-03 1.749004e-03 1.749004e-03 1.732777e-03 1.732777e-03 1.716924e-03 1.689371e-03 1.689371e-03 1.689371e-03 1.689371e-03 1.689371e-03 1.689371e-03 1.683538e-03 1.683538e-03 1.683538e-03 1.683538e-03 1.681596e-03 1.681596e-03 1.643324e-03 1.643324e-03 1.643324e-03 1.643324e-03 1.643324e-03 1.643324e-03 1.641695e-03 1.641695e-03 1.639248e-03 1.639248e-03 1.639248e-03 1.639248e-03 1.639248e-03 1.639248e-03 1.639248e-03 1.639248e-03 1.639248e-03 1.639248e-03 1.639248e-03 1.639248e-03 1.639248e-03 1.639248e-03 1.639248e-03 1.639248e-03 1.639248e-03 1.639223e-03 1.639223e-03 1.639088e-03 1.639088e-03 1.639088e-03 1.606615e-03 1.606615e-03 1.606615e-03 1.606615e-03 1.606362e-03 1.606362e-03 1.606308e-03 1.606308e-03 1.606308e-03 1.606308e-03 1.606308e-03 1.606308e-03 1.606308e-03 1.606308e-03 1.606308e-03 1.606308e-03 1.606308e-03 1.606308e-03 1.591331e-03 1.591331e-03 1.591331e-03 1.591331e-03 1.591208e-03 1.586300e-03 1.586300e-03 1.586300e-03 1.586300e-03 1.586300e-03 1.586300e-03 1.586300e-03 1.586300e-03 1.586300e-03 1.586300e-03 1.586300e-03 1.585326e-03 1.585278e-03 1.585278e-03 1.585278e-03 1.585278e-03 1.585278e-03 1.584812e-03 1.584812e-03 1.584812e-03 1.584812e-03 1.584812e-03 1.584812e-03 1.584799e-03 1.584799e-03 1.584773e-03 1.584773e-03 1.584773e-03 1.584773e-03 1.584764e-03 1.584764e-03 1.584761e-03 1.584761e-03 1.584747e-03 1.584735e-03 1.584715e-03 1.584692e-03 1.584677e-03 1.584662e-03 1.584662e-03 1.584662e-03 1.584645e-03 1.584645e-03 1.584645e-03 1.584645e-03 1.584330e-03 1.584330e-03 1.584330e-03 1.564097e-03 1.564097e-03 1.563838e-03 1.563838e-03 1.563838e-03 1.560206e-03 1.560206e-03 1.560206e-03 1.560206e-03 1.560206e-03 1.560206e-03 1.558664e-03 1.558164e-03 1.558164e-03 1.558164e-03 1.557643e-03 1.557394e-03 1.555232e-03 1.546544e-03 1.493983e-03 1.493983e-03 1.493890e-03 1.493890e-03 1.493890e-03 1.493883e-03 1.493840e-03 1.493827e-03 1.492784e-03 1.492784e-03 1.487013e-03 1.487013e-03 1.487013e-03 1.487013e-03 1.487013e-03 1.479502e-03 1.469427e-03 1.469427e-03 1.422229e-03 1.422229e-03 1.422229e-03 1.422229e-03 1.404394e-03 1.404394e-03 1.404394e-03 1.404394e-03 1.404394e-03 1.404394e-03 1.404394e-03 1.395954e-03 1.395954e-03 1.395954e-03 1.395954e-03 1.395954e-03 1.395954e-03 1.395954e-03 1.395954e-03 1.395954e-03 1.395954e-03 1.395954e-03 1.395954e-03 1.395954e-03 1.395954e-03 1.395954e-03 1.395954e-03 1.395954e-03 1.395954e-03 1.395954e-03 1.395954e-03 1.395954e-03 1.395954e-03 1.395954e-03 1.395954e-03 1.385708e-03 1.385708e-03 1.385708e-03 1.338601e-03 1.338601e-03 1.322104e-03 1.322104e-03 1.322104e-03 1.322104e-03 1.322104e-03 1.322104e-03 1.322104e-03 1.322104e-03 1.322104e-03 1.322104e-03 1.322104e-03 1.322104e-03 1.322104e-03 1.322104e-03 1.322104e-03 1.322104e-03 1.322104e-03 1.322104e-03 1.322104e-03 1.322104e-03 1.316223e-03 1.315689e-03 1.315689e-03 1.315689e-03 1.314661e-03 1.314245e-03 1.314245e-03 1.314245e-03 1.314237e-03 1.314237e-03 1.313786e-03 1.313339e-03 1.313206e-03 1.313206e-03 1.313206e-03 1.313163e-03 1.313159e-03 1.313159e-03 1.313159e-03 1.296667e-03 1.296667e-03 1.291446e-03 1.291446e-03 1.291446e-03 1.291446e-03 1.291446e-03 1.291446e-03 1.277399e-03 1.277399e-03 1.277399e-03 1.256861e-03 1.256861e-03 1.256861e-03 1.256861e-03 1.256861e-03 1.256861e-03 1.256861e-03 1.256861e-03 1.256861e-03 1.256861e-03 1.256567e-03 1.256567e-03 1.255673e-03 1.255097e-03 1.249876e-03 1.248998e-03 1.248998e-03 1.248998e-03 1.248998e-03 1.248998e-03 1.226427e-03 1.226427e-03 1.226427e-03 1.226427e-03 1.224884e-03 1.224884e-03 1.224884e-03 1.224884e-03 1.200382e-03 1.184037e-03 1.184037e-03 1.184037e-03 1.184037e-03 1.184037e-03 1.184037e-03 1.182737e-03 1.180600e-03 1.180600e-03 1.179101e-03 1.176936e-03 1.176936e-03 1.176936e-03 1.172781e-03 1.172781e-03 1.172781e-03 1.172781e-03 1.172032e-03 1.172032e-03 1.172032e-03 1.163319e-03 1.154548e-03 1.154548e-03 1.154548e-03 1.150954e-03 1.150954e-03 1.150954e-03 1.150954e-03 1.150954e-03 1.150954e-03 1.150954e-03 1.150954e-03 1.150954e-03 1.150954e-03 1.150954e-03 1.150954e-03 1.150954e-03 1.150954e-03 1.150954e-03 1.145404e-03 1.145404e-03 1.145404e-03 1.145404e-03 1.145404e-03 1.145404e-03 1.145404e-03 1.145404e-03 1.145404e-03 1.145404e-03 1.145404e-03 1.145404e-03 1.145404e-03 1.145404e-03 1.145404e-03 1.145404e-03 1.145404e-03 1.145404e-03 1.145404e-03 1.142766e-03 1.142766e-03 1.142766e-03 1.142766e-03 1.142766e-03 1.142766e-03 1.142766e-03 1.142693e-03 1.142693e-03 1.142693e-03 1.142693e-03 1.142693e-03 1.142693e-03 1.140596e-03 1.137309e-03 1.137309e-03 1.136697e-03 1.133627e-03 1.133627e-03 1.133627e-03 1.133627e-03 1.130052e-03 1.128678e-03 1.128678e-03 1.120893e-03 1.120893e-03 1.115171e-03 1.101235e-03 1.101235e-03 1.101235e-03 1.101235e-03 1.101235e-03 1.101235e-03 1.089927e-03 1.089927e-03 1.089927e-03 1.089927e-03 1.089927e-03 1.089927e-03 1.089927e-03 1.089032e-03 1.089032e-03 1.089032e-03 1.089032e-03 1.089032e-03 1.075121e-03 1.075121e-03 1.075121e-03 1.075121e-03 1.075121e-03 1.075121e-03 1.075121e-03 1.075121e-03 1.069787e-03 1.069301e-03 1.069301e-03 1.069301e-03 1.069301e-03 1.069301e-03 1.069301e-03 1.069301e-03 1.069301e-03 1.069301e-03 1.069301e-03 1.069301e-03 1.069301e-03 1.069301e-03 1.069301e-03 1.069301e-03 1.069301e-03 1.069301e-03 1.069301e-03 1.069301e-03 1.069301e-03 1.069301e-03 1.069301e-03 1.052920e-03 1.043571e-03 1.043571e-03 1.043571e-03 1.043571e-03 1.043571e-03 1.043571e-03 1.043571e-03 1.043571e-03 1.043571e-03 1.043571e-03 1.043571e-03 1.043571e-03 1.043571e-03 1.043571e-03 1.043122e-03 1.043122e-03 1.043122e-03 1.040289e-03 1.040289e-03 1.038602e-03 1.038602e-03 1.038602e-03 1.038602e-03 1.038602e-03 1.038602e-03 1.038602e-03 1.038602e-03 1.031237e-03 1.031237e-03 1.031237e-03 1.026866e-03 1.026866e-03 1.026866e-03 1.026866e-03 1.026866e-03 1.026866e-03 1.026866e-03 1.026866e-03 1.026866e-03 1.026866e-03 1.026866e-03 1.026866e-03 1.026561e-03 1.013659e-03 1.013659e-03 1.013659e-03 1.013659e-03 1.013659e-03 1.013659e-03 1.012612e-03 1.012612e-03 1.012612e-03 1.012612e-03 1.012612e-03 1.012612e-03 1.012612e-03 1.010658e-03 1.010658e-03 1.010658e-03 1.010658e-03 1.010658e-03 1.009391e-03 1.009391e-03 1.009391e-03 1.009391e-03 1.009391e-03 1.009391e-03 1.009391e-03 1.009391e-03 1.009391e-03 1.009331e-03 1.008985e-03 1.008985e-03 1.008985e-03 1.008985e-03 1.008985e-03 1.008513e-03 1.008513e-03 1.008513e-03 1.008513e-03 1.008429e-03 1.008429e-03 1.008429e-03 1.008429e-03 1.008420e-03 1.008420e-03 1.008420e-03 1.008420e-03 1.008420e-03 1.008420e-03 1.008420e-03 1.008306e-03 1.008258e-03 1.008258e-03 1.008258e-03 1.008204e-03 1.008171e-03 1.008167e-03 1.008167e-03 1.008007e-03 1.007940e-03 1.007940e-03 1.007875e-03 1.007870e-03 1.007779e-03 1.007766e-03 1.007766e-03 1.005520e-03 1.005520e-03 1.005337e-03 1.005337e-03 1.004912e-03 1.003962e-03 1.003962e-03 1.003962e-03 1.003962e-03 1.003929e-03 1.003929e-03 1.003929e-03 1.003929e-03 1.003929e-03 1.003915e-03 1.002880e-03 1.002880e-03 1.002880e-03 1.002880e-03 1.002880e-03 1.002880e-03 1.002674e-03 1.002674e-03 1.002631e-03 1.002614e-03 1.002575e-03 1.002575e-03 1.002550e-03 1.002474e-03 1.002313e-03 1.002313e-03 1.002313e-03 1.002313e-03 1.002313e-03 1.002313e-03 1.002313e-03 1.002310e-03 1.002301e-03 1.002301e-03 1.002297e-03 1.002297e-03 1.002297e-03 1.002297e-03 1.002297e-03 1.002294e-03 1.002293e-03 1.002264e-03 1.002263e-03 1.002261e-03 1.002261e-03 1.002256e-03 1.002226e-03 1.002225e-03 1.002225e-03 1.002224e-03 1.002224e-03 1.002224e-03 1.002224e-03 1.002219e-03 1.002212e-03 1.002211e-03 1.002211e-03 1.002211e-03 1.002209e-03 1.002209e-03 1.002209e-03 1.002208e-03 1.002208e-03 1.002208e-03 1.002208e-03 1.002208e-03 1.002207e-03 1.002206e-03 1.002206e-03 1.002206e-03 1.002192e-03 1.002192e-03 1.002189e-03 1.002189e-03 1.002189e-03 1.002189e-03 1.002183e-03 1.002183e-03 1.002153e-03 1.002153e-03 1.002112e-03 1.002112e-03 1.002112e-03 1.002041e-03 1.001978e-03 1.001978e-03 1.001978e-03 1.001912e-03 1.001894e-03 1.001894e-03 1.001888e-03 1.001803e-03 1.001803e-03 1.001729e-03 1.001729e-03 1.001656e-03 1.001585e-03 1.001585e-03 1.001433e-03 1.001305e-03 1.001122e-03 1.001122e-03 1.000998e-03 1.000998e-03 1.000647e-03 1.000647e-03 1.000647e-03 1.000560e-03 1.000560e-03 1.000560e-03 1.000353e-03 1.000353e-03 1.000353e-03 1.000353e-03 1.000353e-03 1.000353e-03 1.000165e-03 1.000145e-03 9.997694e-04 9.995754e-04 9.995754e-04 9.989842e-04 9.986554e-04 9.986554e-04 9.982717e-04 9.981308e-04 9.973607e-04 9.965601e-04 9.949723e-04 9.949723e-04 9.941249e-04 9.937161e-04 9.937161e-04 9.937161e-04 9.926609e-04 9.922383e-04 9.918580e-04 9.918580e-04 9.918580e-04 9.918580e-04 9.918580e-04 9.905211e-04 9.904409e-04 9.904409e-04 9.904409e-04 9.904409e-04 9.904409e-04 9.891980e-04 9.891980e-04 9.891980e-04 9.891980e-04 9.891980e-04 9.891980e-04 9.891980e-04 9.891980e-04 9.891980e-04 9.891980e-04 9.891980e-04 9.891980e-04 9.891980e-04 9.891980e-04 9.891980e-04 9.891980e-04 9.891980e-04 9.891980e-04 9.891980e-04 9.891980e-04 9.891980e-04 9.891980e-04 9.891980e-04 9.891980e-04 9.891951e-04 9.891951e-04 9.891951e-04 9.891951e-04 9.891951e-04 9.890968e-04 9.890968e-04 9.890968e-04 9.890968e-04 9.890968e-04 9.890968e-04 9.884822e-04 9.884822e-04 9.884822e-04 9.884822e-04 9.884822e-04 9.879941e-04 9.879941e-04 9.879941e-04 9.879941e-04 9.879941e-04 9.879941e-04 9.879941e-04 9.879941e-04 9.879941e-04 9.879941e-04 9.879941e-04 9.879941e-04 9.879941e-04 9.879941e-04 9.879941e-04 9.879941e-04 9.879941e-04 9.879941e-04 9.879941e-04 9.879539e-04 9.879539e-04 9.876727e-04 9.869835e-04 9.869835e-04 9.869835e-04 9.869835e-04 9.869835e-04 9.869835e-04 9.869835e-04 9.869628e-04 9.869628e-04 9.869628e-04 9.869628e-04 9.869628e-04 9.869628e-04 9.869628e-04 9.869628e-04 9.869628e-04 9.869628e-04 9.869628e-04 9.869628e-04 9.869628e-04 9.869628e-04 9.869628e-04 9.869628e-04 9.869628e-04 9.869628e-04 9.869628e-04 9.869628e-04 9.869628e-04 9.869628e-04 9.869628e-04 9.869628e-04 9.869628e-04 9.869628e-04 9.869628e-04 9.869628e-04 9.869628e-04 9.868087e-04 9.868087e-04 9.868087e-04 9.868087e-04 9.868087e-04 9.868087e-04 9.868087e-04 9.868087e-04 9.868087e-04 9.868087e-04 9.868087e-04 9.868087e-04 9.868087e-04 9.868087e-04 9.868087e-04 9.865363e-04 9.865363e-04 9.865363e-04 9.865363e-04 9.865363e-04 9.865363e-04 9.865363e-04 9.865363e-04 9.865363e-04 9.865363e-04 9.865363e-04 9.865363e-04 9.865363e-04 9.865041e-04 9.865041e-04 9.865041e-04 9.864899e-04 9.864899e-04 9.864899e-04 9.864899e-04 9.864805e-04 9.864805e-04 9.864805e-04 9.864795e-04 9.864795e-04 9.864795e-04 9.864795e-04 9.864785e-04 9.864785e-04 9.864785e-04 9.864785e-04 9.864785e-04 9.864785e-04 9.864780e-04 9.864749e-04 9.864736e-04 9.864736e-04 9.864736e-04 9.864736e-04 9.864736e-04 9.864736e-04 9.864726e-04 9.864710e-04 9.864710e-04 9.864710e-04 9.864709e-04 9.864705e-04 9.864705e-04 9.864684e-04 9.864684e-04 9.864652e-04 9.864597e-04 9.864597e-04 9.864597e-04 9.864570e-04 9.864551e-04 9.864551e-04 9.864527e-04 9.864516e-04 9.864507e-04 9.864490e-04 9.864490e-04 9.864377e-04 9.864376e-04 9.864304e-04 9.864304e-04 9.864294e-04 9.864288e-04 9.864285e-04 9.863508e-04 9.863502e-04 9.863502e-04 9.863476e-04 9.863476e-04 9.863476e-04 9.863476e-04 9.863447e-04 9.863379e-04 9.863379e-04 9.862217e-04 9.862076e-04 9.862076e-04 9.862076e-04 9.862076e-04 9.862076e-04 9.862076e-04 9.862076e-04 9.862076e-04 9.861678e-04 9.861678e-04 9.861678e-04 9.861678e-04 9.861634e-04 9.861634e-04 9.861610e-04 9.861610e-04 9.861610e-04 9.861610e-04 9.861603e-04 9.861603e-04 9.861566e-04 9.861566e-04 9.861566e-04 9.861566e-04 9.861566e-04 9.861566e-04 9.861566e-04 9.861564e-04 9.861564e-04 9.861564e-04 9.861561e-04 9.861561e-04 9.861561e-04 9.861561e-04 9.861561e-04 9.861559e-04 9.861559e-04 9.861559e-04 9.861559e-04 9.861559e-04 9.861555e-04 9.861530e-04 9.861527e-04 9.861517e-04 9.861502e-04 9.861502e-04 9.861489e-04 9.861488e-04 9.861482e-04 9.861482e-04 9.861450e-04 9.861437e-04 9.861432e-04 9.861432e-04 9.861413e-04 9.861413e-04 9.861404e-04 9.861396e-04 9.861396e-04 9.861394e-04 9.861394e-04 9.861394e-04 9.861375e-04 9.861062e-04 9.861036e-04 9.860886e-04 9.860865e-04 9.860865e-04 9.860865e-04 9.860865e-04 9.860640e-04 9.860640e-04 9.860640e-04 9.860640e-04 9.860348e-04 9.860337e-04 9.860337e-04 9.860337e-04 9.860337e-04 9.860337e-04 9.860337e-04 9.860337e-04 9.860337e-04 9.860337e-04 9.860337e-04 9.860337e-04 9.860337e-04 9.860337e-04 9.860334e-04 9.860334e-04 9.860334e-04 9.860334e-04 9.860333e-04 9.860333e-04 9.860333e-04 9.860333e-04 9.860286e-04 9.860286e-04 9.860286e-04 9.860276e-04 9.860276e-04 9.860276e-04 9.860271e-04 9.860271e-04 9.860271e-04 9.860271e-04 9.860271e-04 9.860271e-04 9.860271e-04 9.860270e-04 9.860270e-04 9.860270e-04 9.860270e-04 9.860270e-04 9.860270e-04 9.860270e-04 9.860270e-04 9.860269e-04 9.860269e-04 9.860269e-04 9.860269e-04 9.860268e-04 9.860268e-04 9.860268e-04 9.860268e-04 9.860268e-04 9.860268e-04 9.860268e-04 9.860268e-04 9.860268e-04 9.860268e-04 9.860268e-04 9.860268e-04 9.860268e-04 9.860268e-04 9.860260e-04 9.860260e-04 9.860260e-04 9.860260e-04 9.860260e-04 9.860260e-04 9.860260e-04 9.860260e-04 9.860258e-04 9.860258e-04 9.860258e-04 9.860258e-04 9.860258e-04 9.860255e-04 9.860255e-04 9.860255e-04 9.860255e-04 9.860254e-04 9.860254e-04 9.860252e-04 9.860251e-04 9.860251e-04 9.860251e-04 9.860251e-04 9.860250e-04 9.860250e-04 9.860250e-04 9.860250e-04 9.860250e-04 9.860250e-04 9.860249e-04 9.860249e-04 9.860249e-04 9.860249e-04 9.860249e-04 9.860249e-04 9.860249e-04 9.860249e-04 9.860249e-04 9.860249e-04 9.860249e-04 9.860249e-04 9.860249e-04 9.860248e-04 9.860248e-04 9.860246e-04 9.860245e-04 9.860243e-04 9.860243e-04 9.860239e-04 9.860239e-04 9.860239e-04 9.860239e-04 9.860239e-04 9.860239e-04 9.860233e-04 9.860233e-04 9.860233e-04 9.860233e-04 9.860233e-04 9.860233e-04 9.860233e-04 9.860233e-04 9.860233e-04 9.860232e-04 9.860232e-04 9.860231e-04 9.860231e-04 9.860231e-04 9.860231e-04 9.860231e-04 9.860230e-04 9.860230e-04 9.860230e-04 9.860230e-04 9.860230e-04 9.860230e-04 9.860230e-04 9.860230e-04 9.860230e-04 9.860230e-04 9.860230e-04 9.860230e-04 9.860230e-04 9.860230e-04 9.860230e-04 9.860229e-04 9.860229e-04 9.860229e-04 9.860229e-04 9.860229e-04 9.860229e-04 9.860229e-04 9.860229e-04 9.860229e-04 9.860229e-04 9.860229e-04 9.860229e-04 9.860229e-04 9.860228e-04 9.860228e-04 9.860228e-04 9.860228e-04 9.860228e-04 9.860228e-04 9.860227e-04 9.860227e-04 9.860227e-04 9.860225e-04 9.860225e-04 9.860224e-04 9.860224e-04 9.860224e-04 9.860224e-04 9.860224e-04 9.860224e-04 9.860224e-04 9.860224e-04 9.860224e-04 9.860223e-04 9.860223e-04 9.860223e-04 9.860223e-04 9.860223e-04 9.860223e-04 9.860223e-04 9.860222e-04 9.860222e-04 9.860222e-04 9.860222e-04 9.860222e-04 9.860222e-04 9.860222e-04 9.860222e-04 9.860222e-04 9.860222e-04 9.860222e-04 9.860222e-04 9.860222e-04 9.860222e-04 9.860222e-04 9.860222e-04 9.860222e-04 9.860222e-04 9.860222e-04 9.860222e-04 9.860222e-04 9.860222e-04 9.860222e-04 9.860222e-04 9.860222e-04 9.860222e-04 9.860222e-04 9.860222e-04 9.860222e-04 9.860222e-04 9.860222e-04 9.860222e-04 9.860222e-04 9.860222e-04 9.860222e-04 9.860222e-04 9.860222e-04 9.860222e-04 9.860222e-04 9.860222e-04 9.860222e-04 9.860222e-04 9.860222e-04 9.860222e-04 9.860222e-04 9.860222e-04 9.860222e-04 9.860222e-04 9.860222e-04 9.860222e-04 9.860222e-04 9.860222e-04 9.860222e-04 9.860222e-04 9.860222e-04 9.860222e-04 9.860222e-04 9.860222e-04 9.860222e-04 9.860222e-04 9.860222e-04 9.860222e-04 9.860222e-04 9.860222e-04 9.860222e-04 9.860222e-04 9.860222e-04 9.860222e-04 9.860222e-04 9.860222e-04 9.860222e-04 9.860222e-04 9.860222e-04 9.860222e-04 9.860222e-04 9.860222e-04 9.860222e-04 9.860222e-04 9.860222e-04 9.860222e-04 9.860222e-04 9.860222e-04 9.860222e-04 9.860222e-04 9.860222e-04 9.860222e-04 9.860222e-04 9.860222e-04 9.860222e-04 9.860222e-04 9.860222e-04 9.860222e-04 9.860222e-04 9.860222e-04 9.860222e-04 9.860222e-04 9.860222e-04 9.860222e-04 9.860222e-04 9.860222e-04 9.860222e-04 9.860222e-04 9.860222e-04 9.860222e-04 9.860222e-04 9.860222e-04 9.860222e-04 9.860222e-04 9.860222e-04 9.860222e-04 9.860222e-04 9.860222e-04 9.860222e-04 9.860222e-04 9.860222e-04 9.860222e-04 9.860222e-04 9.860222e-04 9.860222e-04 9.860222e-04 9.860222e-04 9.860222e-04 9.860222e-04 9.860222e-04 9.860222e-04 9.860222e-04 9.860222e-04 9.860222e-04 9.860222e-04 9.860222e-04 9.860222e-04 9.860222e-04 9.860222e-04 9.860222e-04 9.860222e-04 9.860222e-04 9.860222e-04 9.860222e-04 9.860222e-04 9.860222e-04 9.860222e-04 9.860222e-04 9.860222e-04 9.860222e-04 9.860222e-04 9.860222e-04 9.860222e-04 9.860222e-04 9.860222e-04 9.860222e-04 9.860222e-04 9.860222e-04 9.860222e-04 9.860222e-04 9.860222e-04 9.860222e-04 9.860222e-04 9.860222e-04 9.860222e-04 9.860222e-04 9.860222e-04 9.860222e-04 9.860222e-04 9.860222e-04 9.860222e-04 9.860222e-04 9.860222e-04 9.860222e-04 9.860222e-04 9.860222e-04 9.860222e-04 9.860222e-04 9.860222e-04 9.860222e-04 9.860222e-04 9.860222e-04 9.860222e-04 9.860222e-04 9.860222e-04 9.860222e-04 9.860222e-04 9.860222e-04 9.860222e-04 9.860222e-04 9.860222e-04 9.860222e-04 9.860222e-04 9.860222e-04 9.860222e-04 9.860222e-04 9.860222e-04 9.860222e-04 9.860222e-04 9.860222e-04 9.860222e-04 9.860222e-04 9.860222e-04 9.860222e-04 9.860222e-04 9.860222e-04 9.860222e-04 9.860222e-04 9.860221e-04 9.860221e-04 9.860221e-04 9.860221e-04 9.860221e-04 9.860221e-04 9.860221e-04 9.860221e-04 9.860220e-04 9.860220e-04 9.860220e-04 9.860220e-04 9.860219e-04 9.860219e-04 9.860219e-04 9.860219e-04 9.860219e-04 9.860219e-04 9.860219e-04 9.860219e-04 9.860219e-04 9.860219e-04 9.860219e-04 9.860219e-04 9.860219e-04 9.860219e-04 9.860219e-04 9.860219e-04 9.860219e-04 9.860219e-04 9.860219e-04 9.860219e-04 9.860219e-04 9.860219e-04 9.860219e-04 9.860219e-04 9.860219e-04 9.860219e-04 9.860219e-04 9.860219e-04 9.860219e-04 9.860219e-04 9.860219e-04 9.860219e-04 9.860219e-04 9.860219e-04 9.860219e-04 9.860219e-04 9.860219e-04 9.860219e-04 9.860219e-04 9.860219e-04 9.860219e-04 9.860219e-04 9.860219e-04 9.860219e-04 9.860219e-04 9.860219e-04 9.860219e-04 9.860219e-04 9.860219e-04 9.860219e-04 9.860219e-04 9.860219e-04 9.860219e-04 9.860219e-04 9.860219e-04 9.860219e-04 9.860219e-04 9.860219e-04 9.860219e-04 9.860219e-04 9.860219e-04 9.860219e-04 9.860219e-04 9.860219e-04 9.860219e-04 9.860219e-04 9.860219e-04 9.860219e-04 9.860219e-04 9.860219e-04 9.860219e-04 9.860219e-04 9.860219e-04 9.860219e-04 9.860219e-04 9.860219e-04 
6.029651e+04 2.509985e+04 1.975100e+04 1.975100e+04 1.975100e+04 1.975100e+04 1.664883e+04 2.201811e+03 1.244372e+03 2.619114e-01 2.619114e-01 2.619114e-01 2.619114e-01 2.619114e-01 2.619114e-01 2.619114e-01 2.613061e-01 2.553270e-01 2.553270e-01 2.398268e-01 2.398268e-01 2.386687e-01 2.386687e-01 2.386687e-01 2.374386e-01 2.374386e-01 2.297431e-01 2.287834e-01 2.287834e-01 2.287834e-01 2.248503e-01 2.248503e-01 2.239601e-01 2.239601e-01 2.232187e-01 2.232187e-01 2.231995e-01 2.231995e-01 2.231877e-01 2.230679e-01 2.230393e-01 2.229748e-01 2.228681e-01 2.228681e-01 2.228681e-01 2.228681e-01 2.228681e-01 2.228681e-01 2.228681e-01 2.228681e-01 2.228644e-01 2.228644e-01 2.228644e-01 2.228644e-01 2.228625e-01 2.228625e-01 2.228625e-01 2.228625e-01 2.228618e-01 2.228618e-01 2.228618e-01 2.228618e-01 2.228618e-01 2.228618e-01 2.228616e-01 2.228616e-01 2.228616e-01 2.228615e-01 2.228614e-01 2.228614e-01 2.228614e-01 2.228614e-01 2.228614e-01 2.228614e-01 2.228614e-01 2.228614e-01 2.228614e-01 2.228614e-01 2.228614e-01 2.228614e-01 2.228614e-01 2.228614e-01 2.228614e-01 2.228614e-01 2.228614e-01 2.228614e-01 2.228614e-01 2.228614e-01 2.228614e-01 2.228614e-01 2.228614e-01 2.228614e-01 2.228614e-01 2.228614e-01 2.228614e-01 2.228614e-01 2.228614e-01 2.228614e-01 2.228614e-01 2.228614e-01 2.228614e-01 2.228614e-01 2.228614e-01 2.228614e-01 2.228614e-01 2.228614e-01 2.228614e-01 2.228614e-01 2.228614e-01 2.228614e-01 2.228614e-01 2.228614e-01 2.228614e-01 2.228614e-01 2.228614e-01 2.228614e-01 2.228614e-01 2.228614e-01 2.228614e-01 2.228614e-01 2.228614e-01 2.228614e-01 2.228614e-01 2.228614e-01 2.228614e-01 2.228614e-01 2.228614e-01 2.228614e-01 2.228614e-01 2.228614e-01 2.228614e-01 2.228614e-01 2.228614e-01 2.228614e-01 2.228614e-01 2.228614e-01 2.228614e-01 2.228614e-01 2.228614e-01 2.228614e-01 2.228614e-01 2.228614e-01 2.228614e-01 2.228614e-01 2.228614e-01 2.228614e-01 2.228614e-01 2.228614e-01 2.228614e-01 2.228614e-01 2.228614e-01 2.228614e-01 2.228614e-01 2.228614e-01 2.228614e-01 2.228614e-01 2.228614e-01 2.228614e-01 2.228614e-01 2.228614e-01 2.228614e-01 2.228614e-01 2.228614e-01 2.228614e-01 2.228614e-01 2.228614e-01 2.228614e-01 2.228614e-01 2.228614e-01 2.228614e-01 2.228614e-01 2.228614e-01 2.228614e-01 2.228614e-01 2.228614e-01 2.228614e-01 2.228614e-01 2.228614e-01 2.228614e-01 2.228614e-01 2.228614e-01 2.228614e-01 2.228614e-01 2.228614e-01 2.228614e-01 2.228614e-01 2.228614e-01 2.228614e-01 2.228614e-01 2.228614e-01 2.228614e-01 2.228614e-01 2.228614e-01 2.228614e-01 2.228614e-01 2.228614e-01 2.228614e-01 2.228614e-01 2.228614e-01 2.228614e-01 2.228614e-01 2.228614e-01 2.228614e-01 2.228614e-01 2.228614e-01 2.228614e-01 2.228614e-01 2.228614e-01 2.228614e-01 2.228614e-01 2.228614e-01 2.228614e-01 2.228614e-01 2.228614e-01 2.228614e-01 2.228614e-01 2.228614e-01 2.228614e-01 2.228614e-01 2.228614e-01 2.228614e-01 2.228614e-01 2.228614e-01 2.228614e-01 2.228614e-01 2.228614e-01 2.228614e-01 2.228614e-01 2.228614e-01 2.228614e-01 2.228614e-01 2.228614e-01 2.228614e-01 2.228614e-01 2.228614e-01 2.228614e-01 2.228614e-01 2.228614e-01 2.228614e-01 2.228614e-01 2.228614e-01 2.228614e-01 2.228614e-01 2.228614e-01 2.228614e-01 2.228614e-01 2.228614e-01 2.228614e-01 2.228614e-01 2.228614e-01 2.228614e-01 2.228614e-01 2.228614e-01 2.228614e-01 2.228614e-01 2.228614e-01 2.228614e-01 2.228614e-01 2.228614e-01 2.228614e-01 2.228614e-01 2.228614e-01 2.228614e-01 2.228614e-01 2.228614e-01 2.228614e-01 2.228614e-01 2.228614e-01 2.228614e-01 2.228614e-01 2.228614e-01 2.228614e-01 2.228614e-01 2.228614e-01 2.228614e-01 2.228614e-01 2.228614e-01 2.228614e-01 2.228614e-01 2.228614e-01 2.228614e-01 2.228614e-01 2.228614e-01 2.228614e-01 2.228614e-01 2.228614e-01 2.228614e-01 2.228614e-01 2.228614e-01 2.228614e-01 2.228614e-01 2.228614e-01 2.228614e-01 2.228614e-01 2.228614e-01 2.228614e-01 2.228614e-01 2.228614e-01 2.228614e-01 2.228614e-01 2.228614e-01 2.228614e-01 2.228614e-01 2.228614e-01 2.228614e-01 2.228614e-01 2.228614e-01 2.228614e-01 2.228614e-01 2.228614e-01 2.228614e-01 2.228614e-01 2.228614e-01 2.228614e-01 2.228614e-01 2.228614e-01 2.228614e-01 2.228614e-01 2.228614e-01 2.228614e-01 2.228614e-01 2.228614e-01 2.228614e-01 2.228614e-01 2.228614e-01 2.228614e-01 2.228614e-01 2.228614e-01 2.228614e-01 2.228614e-01 2.228614e-01 2.228614e-01 2.228614e-01 2.228614e-01 2.228614e-01 2.228614e-01 2.228614e-01 2.228614e-01 2.228614e-01 2.228614e-01 2.228614e-01 2.228614e-01 2.228614e-01 2.228614e-01 2.228614e-01 2.228614e-01 2.228614e-01 2.228614e-01 2.228614e-01 2.228614e-01 2.228614e-01 2.228614e-01 2.228614e-01 2.228614e-01 2.228614e-01 2.228614e-01 2.228614e-01 2.228614e-01 2.228614e-01 2.228614e-01 2.228614e-01 2.228614e-01 2.228614e-01 2.228614e-01 2.228614e-01 2.228614e-01 2.228614e-01 2.228614e-01 2.228614e-01 2.228614e-01 2.228614e-01 2.228614e-01 2.228614e-01 2.228614e-01 2.228614e-01 2.228614e-01 2.228614e-01 2.228614e-01 2.228614e-01 2.228614e-01 2.228614e-01 2.228614e-01 2.228614e-01 2.228614e-01 2.228614e-01 2.228614e-01 2.228614e-01 2.228614e-01 2.228614e-01 2.228614e-01 2.228614e-01 2.228614e-01 2.228614e-01 2.228614e-01 2.228614e-01 2.228614e-01 2.228614e-01 2.228614e-01 2.228614e-01 2.228614e-01 2.228614e-01 2.228614e-01 2.228614e-01 2.228614e-01 2.228614e-01 2.228614e-01 2.228614e-01 2.228614e-01 2.228614e-01 2.228614e-01 2.228614e-01 2.228614e-01 2.228614e-01 2.228614e-01 2.228614e-01 2.228614e-01 2.228614e-01 2.228614e-01 2.228614e-01 2.228614e-01 2.228614e-01 2.228614e-01 2.228614e-01 2.228614e-01 2.228614e-01 2.228614e-01 2.228614e-01 2.228614e-01 2.228614e-01 2.228614e-01 2.228614e-01 2.228614e-01 2.228614e-01 2.228614e-01 2.228614e-01 2.228614e-01 2.228614e-01 2.228614e-01 2.228614e-01 2.228614e-01 2.228614e-01 2.228614e-01 2.228614e-01 2.228614e-01 2.228614e-01 2.228614e-01 2.228614e-01 2.228614e-01 2.228614e-01 2.228614e-01 2.228614e-01 2.228614e-01 2.228614e-01 2.228614e-01 2.228614e-01 2.228614e-01 2.228614e-01 2.228614e-01 2.228614e-01 2.228614e-01 2.228614e-01 2.228614e-01 2.228614e-01 2.228614e-01 2.228614e-01 2.228614e-01 2.228614e-01 2.228614e-01 2.228614e-01 2.228614e-01 2.228614e-01 2.228614e-01 2.228614e-01 2.228614e-01 2.228614e-01 2.228614e-01 2.228614e-01 2.228614e-01 2.228614e-01 2.228614e-01 2.228614e-01 2.228614e-01 2.228614e-01 2.228614e-01 2.228614e-01 2.228614e-01 2.228614e-01 2.228614e-01 2.228614e-01 2.228614e-01 2.228614e-01 2.228614e-01 2.228614e-01 2.228614e-01 2.228614e-01 2.228614e-01 2.228614e-01 2.228614e-01 2.228614e-01 2.228614e-01 2.228614e-01 2.228614e-01 2.228614e-01 2.228614e-01 2.228614e-01 2.228614e-01 2.228614e-01 2.228614e-01 2.228614e-01 2.228614e-01 2.228614e-01 2.228614e-01 2.228614e-01 2.228614e-01 2.228614e-01 2.228614e-01 2.228614e-01 2.228614e-01 2.228614e-01 2.228614e-01 2.228614e-01 2.228614e-01 2.228614e-01 2.228614e-01 2.228614e-01 2.228614e-01 2.228614e-01 2.228614e-01 2.228614e-01 2.228614e-01 2.228614e-01 2.228614e-01 2.228614e-01 2.228614e-01 2.228614e-01 2.228614e-01 2.228614e-01 2.228614e-01 2.228614e-01 2.228614e-01 2.228614e-01 2.228614e-01 2.228614e-01 2.228614e-01 2.228614e-01 2.228614e-01 2.228614e-01 2.228614e-01 2.228614e-01 2.228614e-01 2.228614e-01 2.228614e-01 2.228614e-01 2.228614e-01 2.228614e-01 2.228614e-01 2.228614e-01 2.228614e-01 2.228614e-01 2.228614e-01 2.228614e-01 2.228614e-01 2.228614e-01 2.228614e-01 2.228614e-01 2.228614e-01 2.228614e-01 2.228614e-01 2.228614e-01 2.228614e-01 2.228614e-01 2.228614e-01 2.228614e-01 2.228614e-01 2.228614e-01 2.228614e-01 2.228614e-01 2.228614e-01 2.228614e-01 2.228614e-01 2.228614e-01 2.228614e-01 2.228614e-01 2.228614e-01 2.228614e-01 2.228614e-01 2.228614e-01 2.228614e-01 2.228614e-01 2.228614e-01 2.228614e-01 2.228614e-01 2.228614e-01 2.228614e-01 2.228614e-01 2.228614e-01 2.228614e-01 2.228614e-01 2.228614e-01 2.228614e-01 2.228614e-01 2.228614e-01 2.228614e-01 2.228614e-01 2.228614e-01 2.228614e-01 2.228614e-01 2.228614e-01 2.228614e-01 2.228614e-01 2.228614e-01 2.228614e-01 2.228614e-01 2.228614e-01 2.228614e-01 2.228614e-01 2.228614e-01 2.228614e-01 2.228614e-01 2.228614e-01 2.228614e-01 2.228614e-01 2.228614e-01 2.228614e-01 2.228614e-01 2.228614e-01 2.228614e-01 2.228614e-01 2.228614e-01 2.228614e-01 2.228614e-01 2.228614e-01 2.228614e-01 2.228614e-01 2.228614e-01 2.228614e-01 2.228614e-01 2.228614e-01 2.228614e-01 2.228614e-01 2.228614e-01 2.228614e-01 2.228614e-01 2.228614e-01 2.228614e-01 2.228614e-01 2.228614e-01 2.228614e-01 2.228614e-01 2.228614e-01 2.228614e-01 2.228614e-01 2.228614e-01 2.228614e-01 2.228614e-01 2.228614e-01 2.228614e-01 2.228614e-01 2.228614e-01 2.228614e-01 2.228614e-01 2.228614e-01 2.228614e-01 2.228614e-01 2.228614e-01 2.228614e-01 2.228614e-01 2.228614e-01 2.228614e-01 2.228614e-01 2.228614e-01 2.228614e-01 2.228614e-01 2.228614e-01 2.228614e-01 2.228614e-01 2.228614e-01 2.228614e-01 2.228614e-01 2.228614e-01 2.228614e-01 2.228614e-01 2.228614e-01 2.228614e-01 2.228614e-01 2.228614e-01 2.228614e-01 2.228614e-01 2.228614e-01 2.228614e-01 2.228614e-01 2.228614e-01 2.228614e-01 2.228614e-01 2.228614e-01 2.228614e-01 2.228614e-01 2.228614e-01 2.228614e-01 2.228614e-01 2.228614e-01 2.228614e-01 2.228614e-01 2.228614e-01 2.228614e-01 2.228614e-01 2.228614e-01 2.228614e-01 2.228614e-01 2.228614e-01 2.228614e-01 2.228614e-01 2.228614e-01 2.228614e-01 2.228614e-01 2.228614e-01 2.228614e-01 2.228614e-01 2.228614e-01 2.228614e-01 2.228614e-01 2.228614e-01 2.228614e-01 2.228614e-01 2.228614e-01 2.228614e-01 2.228614e-01 2.228614e-01 2.228614e-01 2.228614e-01 2.228614e-01 2.228614e-01 2.228614e-01 2.228614e-01 2.228614e-01 2.228614e-01 2.228614e-01 2.228614e-01 2.228614e-01 2.228614e-01 2.228614e-01 2.228614e-01 2.228614e-01 2.228614e-01 2.228614e-01 2.228614e-01 2.228614e-01 2.228614e-01 2.228614e-01 2.228614e-01 2.228614e-01 2.228614e-01 2.228614e-01 2.228614e-01 2.228614e-01 2.228614e-01 2.228614e-01 2.228614e-01 2.228614e-01 2.228614e-01 2.228614e-01 2.228614e-01 2.228614e-01 2.228614e-01 2.228614e-01 2.228614e-01 2.228614e-01 2.228614e-01 2.228614e-01 2.228614e-01 2.228614e-01 2.228614e-01 2.228614e-01 2.228614e-01 2.228614e-01 2.228614e-01 2.228614e-01 2.228614e-01 2.228614e-01 2.228614e-01 2.228614e-01 2.228614e-01 2.228614e-01 2.228614e-01 2.228614e-01 2.228614e-01 2.228614e-01 2.228614e-01 2.228614e-01 2.228614e-01 2.228614e-01 2.228614e-01 2.228614e-01 2.228614e-01 2.228614e-01 2.228614e-01 2.228614e-01 2.228614e-01 2.228614e-01 2.228614e-01 2.228614e-01 2.228614e-01 2.228614e-01 2.228614e-01 2.228614e-01 2.228614e-01 2.228614e-01 2.228614e-01 2.228614e-01 2.228614e-01 2.228614e-01 2.228614e-01 2.228614e-01 2.228614e-01 2.228614e-01 2.228614e-01 2.228614e-01 2.228614e-01 2.228614e-01 2.228614e-01 2.228614e-01 2.228614e-01 2.228614e-01 2.228614e-01 2.228614e-01 2.228614e-01 2.228614e-01 2.228614e-01 2.228614e-01 2.228614e-01 2.228614e-01 2.228614e-01 2.228614e-01 2.228614e-01 2.228614e-01 2.228614e-01 2.228614e-01 2.228614e-01 2.228614e-01 2.228614e-01 2.228614e-01 2.228614e-01 2.228614e-01 2.228614e-01 2.228614e-01 2.228614e-01 2.228614e-01 2.228614e-01 2.228614e-01 2.228614e-01 2.228614e-01 2.228614e-01 2.228614e-01 2.228614e-01 2.228614e-01 2.228614e-01 2.228614e-01 2.228614e-01 2.228614e-01 2.228614e-01 2.228614e-01 2.228614e-01 2.228614e-01 2.228614e-01 2.228614e-01 2.228614e-01 2.228614e-01 2.228614e-01 2.228614e-01 2.228614e-01 2.228614e-01 2.228614e-01 2.228614e-01 2.228614e-01 2.228614e-01 2.228614e-01 2.228614e-01 2.228614e-01 2.228614e-01 2.228614e-01 2.228614e-01 2.228614e-01 2.228614e-01 2.228614e-01 2.228614e-01 2.228614e-01 2.228614e-01 2.228614e-01 2.228614e-01 2.228614e-01 2.228614e-01 2.228614e-01 2.228614e-01 2.228614e-01 2.228614e-01 2.228614e-01 2.228614e-01 2.228614e-01 2.228614e-01 2.228614e-01 2.228614e-01 2.228614e-01 2.228614e-01 2.228614e-01 2.228614e-01 2.228614e-01 2.228614e-01 2.228614e-01 2.228614e-01 2.228614e-01 2.228614e-01 2.228614e-01 2.228614e-01 2.228614e-01 2.228614e-01 2.228614e-01 2.228614e-01 2.228614e-01 2.228614e-01 2.228614e-01 2.228614e-01 2.228614e-01 2.228614e-01 2.228614e-01 2.228614e-01 2.228614e-01 2.228614e-01 2.228614e-01 2.228614e-01 2.228614e-01 2.228614e-01 2.228614e-01 2.228614e-01 2.228614e-01 2.228614e-01 2.228614e-01 2.228614e-01 2.228614e-01 2.228614e-01 2.228614e-01 2.228614e-01 2.228614e-01 2.228614e-01 2.228614e-01 2.228614e-01 2.228614e-01 2.228614e-01 2.228614e-01 2.228614e-01 2.228614e-01 2.228614e-01 2.228614e-01 2.228614e-01 2.228614e-01 2.228614e-01 2.228614e-01 2.228614e-01 2.228614e-01 2.228614e-01 2.228614e-01 2.228614e-01 2.228614e-01 2.228614e-01 2.228614e-01 2.228614e-01 2.228614e-01 2.228614e-01 2.228614e-01 2.228614e-01 2.228614e-01 2.228614e-01 2.228614e-01 2.228614e-01 2.228614e-01 2.228614e-01 2.228614e-01 2.228614e-01 2.228614e-01 2.228614e-01 2.228614e-01 2.228614e-01 2.228614e-01 2.228614e-01 2.228614e-01 2.228614e-01 2.228614e-01 2.228614e-01 2.228614e-01 2.228614e-01 2.228614e-01 2.228614e-01 2.228614e-01 2.228614e-01 2.228614e-01 2.228614e-01 2.228614e-01 2.228614e-01 2.228614e-01 2.228614e-01 2.228614e-01 2.228614e-01 2.228614e-01 2.228614e-01 2.228614e-01 2.228614e-01 2.228614e-01 2.228614e-01 2.228614e-01 2.228614e-01 2.228614e-01 2.228614e-01 2.228614e-01 2.228614e-01 2.228614e-01 2.228614e-01 2.228614e-01 2.228614e-01 2.228614e-01 2.228614e-01 2.228614e-01 2.228614e-01 2.228614e-01 2.228614e-01 2.228614e-01 2.228614e-01 2.228614e-01 2.228614e-01 2.228614e-01 2.228614e-01 2.228614e-01 2.228614e-01 2.228614e-01 2.228614e-01 2.228614e-01 2.228614e-01 2.228614e-01 2.228614e-01 2.228614e-01 2.228614e-01 2.228614e-01 2.228614e-01 2.228614e-01 2.228614e-01 2.228614e-01 2.228614e-01 2.228614e-01 2.228614e-01 2.228614e-01 2.228614e-01 2.228614e-01 2.228614e-01 2.228614e-01 2.228614e-01 2.228614e-01 2.228614e-01 2.228614e-01 2.228614e-01 2.228614e-01 2.228614e-01 2.228614e-01 2.228614e-01 2.228614e-01 2.228614e-01 2.228614e-01 2.228614e-01 2.228614e-01 2.228614e-01 2.228614e-01 2.228614e-01 2.228614e-01 2.228614e-01 2.228614e-01 2.228614e-01 2.228614e-01 2.228614e-01 2.228614e-01 2.228614e-01 2.228614e-01 2.228614e-01 2.228614e-01 2.228614e-01 2.228614e-01 2.228614e-01 2.228614e-01 2.228614e-01 2.228614e-01 2.228614e-01 2.228614e-01 2.228614e-01 2.228614e-01 2.228614e-01 2.228614e-01 2.228614e-01 2.228614e-01 2.228614e-01 2.228614e-01 2.228614e-01 2.228614e-01 2.228614e-01 2.228614e-01 2.228614e-01 2.228614e-01 2.228614e-01 2.228614e-01 2.228614e-01 2.228614e-01 2.228614e-01 2.228614e-01 2.228614e-01 2.228614e-01 2.228614e-01 2.228614e-01 2.228614e-01 2.228614e-01 2.228614e-01 2.228614e-01 2.228614e-01 2.228614e-01 2.228614e-01 2.228614e-01 2.228614e-01 2.228614e-01 2.228614e-01 2.228614e-01 2.228614e-01 2.228614e-01 2.228614e-01 2.228614e-01 2.228614e-01 2.228614e-01 2.228614e-01 2.228614e-01 2.228614e-01 2.228614e-01 2.228614e-01 2.228614e-01 2.228614e-01 2.228614e-01 2.228614e-01 2.228614e-01 2.228614e-01 2.228614e-01 2.228614e-01 2.228614e-01 2.228614e-01 2.228614e-01 2.228614e-01 2.228614e-01 2.228614e-01 2.228614e-01 2.228614e-01 2.228614e-01 2.228614e-01 2.228614e-01 2.228614e-01 2.228614e-01 2.228614e-01 2.228614e-01 2.228614e-01 2.228614e-01 2.228614e-01 2.228614e-01 2.228614e-01 2.228614e-01 2.228614e-01 2.228614e-01 2.228614e-01 2.228614e-01 2.228614e-01 2.228614e-01 2.228614e-01 2.228614e-01 2.228614e-01 2.228614e-01 2.228614e-01 2.228614e-01 2.228614e-01 2.228614e-01 2.228614e-01 2.228614e-01 2.228614e-01 2.228614e-01 2.228614e-01 2.228614e-01 2.228614e-01 2.228614e-01 2.228614e-01 2.228614e-01 2.228614e-01 2.228614e-01 2.228614e-01 2.228614e-01 2.228614e-01 2.228614e-01 2.228614e-01 2.228614e-01 2.228614e-01 2.228614e-01 2.228614e-01 2.228614e-01 2.228614e-01 2.228614e-01 2.228614e-01 2.228614e-01 2.228614e-01 2.228614e-01 2.228614e-01 2.228614e-01 2.228614e-01 2.228614e-01 2.228614e-01 2.228614e-01 2.228614e-01 2.228614e-01 2.228614e-01 2.228614e-01 2.228614e-01 2.228614e-01 2.228614e-01 2.228614e-01 2.228614e-01 2.228614e-01 2.228614e-01 2.228614e-01 2.228614e-01 2.228614e-01 2.228614e-01 2.228614e-01 2.228614e-01 2.228614e-01 2.228614e-01 2.228614e-01 2.228614e-01 2.228614e-01 2.228614e-01 2.228614e-01 2.228614e-01 2.228614e-01 2.228614e-01 2.228614e-01 2.228614e-01 2.228614e-01 2.228614e-01 2.228614e-01 2.228614e-01 2.228614e-01 2.228614e-01 2.228614e-01 2.228614e-01 2.228614e-01 2.228614e-01 2.228614e-01 2.228614e-01 2.228614e-01 2.228614e-01 2.228614e-01 2.228614e-01 2.228614e-01 2.228614e-01 2.228614e-01 2.228614e-01 2.228614e-01 2.228614e-01 2.228614e-01 2.228614e-01 2.228614e-01 2.228614e-01 2.228614e-01 2.228614e-01 2.228614e-01 2.228614e-01 2.228614e-01 2.228614e-01 2.228614e-01 2.228614e-01 2.228614e-01 2.228614e-01 2.228614e-01 2.228614e-01 2.228614e-01 2.228614e-01 2.228614e-01 2.228614e-01 2.228614e-01 2.228614e-01 2.228614e-01 2.228614e-01 2.228614e-01 2.228614e-01 2.228614e-01 2.228614e-01 2.228614e-01 2.228614e-01 2.228614e-01 2.228614e-01 2.228614e-01 2.228614e-01 2.228614e-01 2.228614e-01 2.228614e-01 2.228614e-01 2.228614e-01 2.228614e-01 2.228614e-01 2.228614e-01 2.228614e-01 2.228614e-01 2.228614e-01 2.228614e-01 2.228614e-01 2.228614e-01 2.228614e-01 2.228614e-01 2.228614e-01 2.228614e-01 2.228614e-01 2.228614e-01 2.228614e-01 2.228614e-01 2.228614e-01 2.228614e-01 2.228614e-01 2.228614e-01 2.228614e-01 2.228614e-01 2.228614e-01 2.228614e-01 2.228614e-01 2.228614e-01 2.228614e-01 2.228614e-01 2.228614e-01 2.228614e-01 2.228614e-01 2.228614e-01 2.228614e-01 2.228614e-01 2.228614e-01 2.228614e-01 2.228614e-01 2.228614e-01 2.228614e-01 2.228614e-01 2.228614e-01 2.228614e-01 2.228614e-01 2.228614e-01 2.228614e-01 2.228614e-01 2.228614e-01 2.228614e-01 2.228614e-01 2.228614e-01 2.228614e-01 2.228614e-01 2.228614e-01 2.228614e-01 2.228614e-01 2.228614e-01 2.228614e-01 2.228614e-01 2.228614e-01 2.228614e-01 2.228614e-01 2.228614e-01 2.228614e-01 2.228614e-01 2.228614e-01 2.228614e-01 2.228614e-01 2.228614e-01 2.228614e-01 2.228614e-01 2.228614e-01 2.228614e-01 2.228614e-01 2.228614e-01 2.228614e-01 2.228614e-01 2.228614e-01 2.228614e-01 2.228614e-01 2.228614e-01 2.228614e-01 2.228614e-01 2.228614e-01 2.228614e-01 2.228614e-01 2.228614e-01 2.228614e-01 2.228614e-01 2.228614e-01 2.228614e-01 2.228614e-01 2.228614e-01 2.228614e-01 2.228614e-01 2.228614e-01 2.228614e-01 2.228614e-01 2.228614e-01 2.228614e-01 2.228614e-01 2.228614e-01 2.228614e-01 2.228614e-01 2.228614e-01 2.228614e-01 2.228614e-01 2.228614e-01 2.228614e-01 2.228614e-01 2.228614e-01 2.228614e-01 2.228614e-01 2.228614e-01 2.228614e-01 2.228614e-01 2.228614e-01 2.228614e-01 2.228614e-01 2.228614e-01 2.228614e-01 2.228614e-01 2.228614e-01 2.228614e-01 2.228614e-01 2.228614e-01 2.228614e-01 2.228614e-01 2.228614e-01 2.228614e-01 2.228614e-01 2.228614e-01 2.228614e-01 2.228614e-01 2.228614e-01 2.228614e-01 2.228614e-01 2.228614e-01 2.228614e-01 2.228614e-01 2.228614e-01 2.228614e-01 2.228614e-01 2.228614e-01 2.228614e-01 2.228614e-01 2.228614e-01 2.228614e-01 2.228614e-01 2.228614e-01 2.228614e-01 2.228614e-01 2.228614e-01 2.228614e-01 2.228614e-01 2.228614e-01 2.228614e-01 2.228614e-01 2.228614e-01 2.228614e-01 2.228614e-01 2.228614e-01 2.228614e-01 2.228614e-01 2.228614e-01 2.228614e-01 2.228614e-01 2.228614e-01 2.228614e-01 2.228614e-01 2.228614e-01 2.228614e-01 2.228614e-01 2.228614e-01 2.228614e-01 2.228614e-01 2.228614e-01 2.228614e-01 2.228614e-01 2.228614e-01 2.228614e-01 2.228614e-01 2.228614e-01 2.228614e-01 2.228614e-01 2.228614e-01 2.228614e-01 2.228614e-01 2.228614e-01 2.228614e-01 2.228614e-01 2.228614e-01 2.228614e-01 2.228614e-01 2.228614e-01 2.228614e-01 2.228614e-01 2.228614e-01 2.228614e-01 2.228614e-01 2.228614e-01 2.228614e-01 2.228614e-01 2.228614e-01 2.228614e-01 2.228614e-01 2.228614e-01 2.228614e-01 2.228614e-01 2.228614e-01 2.228614e-01 2.228614e-01 2.228614e-01 2.228614e-01 2.228614e-01 2.228614e-01 2.228614e-01 2.228614e-01 2.228614e-01 2.228614e-01 2.228614e-01 2.228614e-01 2.228614e-01 2.228614e-01 2.228614e-01 2.228614e-01 2.228614e-01 2.228614e-01 2.228614e-01 2.228614e-01 2.228614e-01 2.228614e-01 2.228614e-01 2.228614e-01 2.228614e-01 2.228614e-01 2.228614e-01 2.228614e-01 2.228614e-01 2.228614e-01 2.228614e-01 2.228614e-01 2.228614e-01 2.228614e-01 2.228614e-01 2.228614e-01 2.228614e-01 2.228614e-01 2.228614e-01 2.228614e-01 2.228614e-01 2.228614e-01 2.228614e-01 2.228614e-01 2.228614e-01 2.228614e-01 2.228614e-01 2.228614e-01 2.228614e-01 2.228614e-01 2.228614e-01 2.228614e-01 2.228614e-01 2.228614e-01 2.228614e-01 2.228614e-01 2.228614e-01 2.228614e-01 2.228614e-01 2.228614e-01 2.228614e-01 2.228614e-01 2.228614e-01 2.228614e-01 2.228614e-01 2.228614e-01 2.228614e-01 2.228614e-01 2.228614e-01 2.228614e-01 2.228614e-01 2.228614e-01 2.228614e-01 2.228614e-01 2.228614e-01 2.228614e-01 2.228614e-01 2.228614e-01 2.228614e-01 2.228614e-01 2.228614e-01 2.228614e-01 2.228614e-01 2.228614e-01 2.228614e-01 2.228614e-01 2.228614e-01 2.228614e-01 2.228614e-01 2.228614e-01 2.228614e-01 2.228614e-01 2.228614e-01 2.228614e-01 2.228614e-01 2.228614e-01 2.228614e-01 2.228614e-01 2.228614e-01 2.228614e-01 2.228614e-01 2.228614e-01 2.228614e-01 2.228614e-01 2.228614e-01 2.228614e-01 2.228614e-01 2.228614e-01 2.228614e-01 2.228614e-01 2.228614e-01 2.228614e-01 2.228614e-01 2.228614e-01 2.228614e-01 2.228614e-01 2.228614e-01 2.228614e-01 2.228614e-01 2.228614e-01 2.228614e-01 2.228614e-01 2.228614e-01 2.228614e-01 2.228614e-01 2.228614e-01 2.228614e-01 2.228614e-01 2.228614e-01 2.228614e-01 2.228614e-01 2.228614e-01 2.228614e-01 2.228614e-01 2.228614e-01 2.228614e-01 2.228614e-01 2.228614e-01 2.228614e-01 2.228614e-01 2.228614e-01 2.228614e-01 2.228614e-01 2.228614e-01 2.228614e-01 2.228614e-01 2.228614e-01 2.228614e-01 2.228614e-01 2.228614e-01 2.228614e-01 2.228614e-01 2.228614e-01 2.228614e-01 2.228614e-01 2.228614e-01 2.228614e-01 2.228614e-01 2.228614e-01 2.228614e-01 2.228614e-01 2.228614e-01 2.228614e-01 2.228614e-01 2.228614e-01 2.228614e-01 2.228614e-01 2.228614e-01 2.228614e-01 2.228614e-01 2.228614e-01 2.228614e-01 2.228614e-01 2.228614e-01 2.228614e-01 2.228614e-01 2.228614e-01 2.228614e-01 2.228614e-01 2.228614e-01 2.228614e-01 2.228614e-01 2.228614e-01 2.228614e-01 2.228614e-01 2.228614e-01 2.228614e-01 2.228614e-01 2.228614e-01 2.228614e-01 2.228614e-01 2.228614e-01 2.228614e-01 2.228614e-01 2.228614e-01 2.228614e-01 2.228614e-01 2.228614e-01 2.228614e-01 2.228614e-01 2.228614e-01 2.228614e-01 2.228614e-01 2.228614e-01 2.228614e-01 2.228614e-01 2.228614e-01 2.228614e-01 2.228614e-01 2.228614e-01 2.228614e-01 2.228614e-01 2.228614e-01 2.228614e-01 2.228614e-01 2.228614e-01 2.228614e-01 2.228614e-01 2.228614e-01 2.228614e-01 2.228614e-01 2.228614e-01 2.228614e-01 2.228614e-01 2.228614e-01 2.228614e-01 2.228614e-01 2.228614e-01 2.228614e-01 2.228614e-01 2.228614e-01 2.228614e-01 2.228614e-01 2.228614e-01 2.228614e-01 2.228614e-01 2.228614e-01 2.228614e-01 2.228614e-01 2.228614e-01 2.228614e-01 2.228614e-01 2.228614e-01 2.228614e-01 2.228614e-01 2.228614e-01 2.228614e-01 2.228614e-01 2.228614e-01 2.228614e-01 2.228614e-01 2.228614e-01 2.228614e-01 2.228614e-01 2.228614e-01 2.228614e-01 2.228614e-01 2.228614e-01 2.228614e-01 2.228614e-01 2.228614e-01 2.228614e-01 2.228614e-01 2.228614e-01 2.228614e-01 2.228614e-01 2.228614e-01 2.228614e-01 2.228614e-01 2.228614e-01 2.228614e-01 2.228614e-01 2.228614e-01 2.228614e-01 2.228614e-01 2.228614e-01 2.228614e-01 2.228614e-01 2.228614e-01 2.228614e-01 2.228614e-01 2.228614e-01 2.228614e-01 2.228614e-01 2.228614e-01 2.228614e-01 2.228614e-01 2.228614e-01 2.228614e-01 2.228614e-01 2.228614e-01 2.228614e-01 2.228614e-01 2.228614e-01 2.228614e-01 2.228614e-01 2.228614e-01 2.228614e-01 2.228614e-01 2.228614e-01 2.228614e-01 2.228614e-01 2.228614e-01 2.228614e-01 2.228614e-01 2.228614e-01 2.228614e-01 2.228614e-01 2.228614e-01 2.228614e-01 2.228614e-01 2.228614e-01 2.228614e-01 2.228614e-01 2.228614e-01 2.228614e-01 2.228614e-01 2.228614e-01 2.228614e-01 2.228614e-01 2.228614e-01 2.228614e-01 2.228614e-01 2.228614e-01 2.228614e-01 2.228614e-01 2.228614e-01 2.228614e-01 2.228614e-01 2.228614e-01 2.228614e-01 2.228614e-01 2.228614e-01 2.228614e-01 2.228614e-01 2.228614e-01 2.228614e-01 2.228614e-01 2.228614e-01 2.228614e-01 2.228614e-01 2.228614e-01 2.228614e-01 2.228614e-01 2.228614e-01 2.228614e-01 2.228614e-01 2.228614e-01 2.228614e-01 2.228614e-01 2.228614e-01 2.228614e-01 2.228614e-01 2.228614e-01 2.228614e-01 2.228614e-01 2.228614e-01 2.228614e-01 2.228614e-01 2.228614e-01 2.228614e-01 2.228614e-01 2.228614e-01 2.228614e-01 2.228614e-01 2.228614e-01 2.228614e-01 2.228614e-01 2.228614e-01 2.228614e-01 2.228614e-01 2.228614e-01 2.228614e-01 2.228614e-01 2.228614e-01 2.228614e-01 2.228614e-01 2.228614e-01 2.228614e-01 2.228614e-01 2.228614e-01 2.228614e-01 2.228614e-01 2.228614e-01 2.228614e-01 2.228614e-01 2.228614e-01 2.228614e-01 2.228614e-01 2.228614e-01 2.228614e-01 2.228614e-01 2.228614e-01 2.228614e-01 2.228614e-01 2.228614e-01 2.228614e-01 2.228614e-01 2.228614e-01 2.228614e-01 2.228614e-01 2.228614e-01 2.228614e-01 2.228614e-01 2.228614e-01 2.228614e-01 2.228614e-01 2.228614e-01 2.228614e-01 2.228614e-01 2.228614e-01 2.228614e-01 2.228614e-01 2.228614e-01 2.228614e-01 2.228614e-01 2.228614e-01 2.228614e-01 2.228614e-01 2.228614e-01 2.228614e-01 2.228614e-01 2.228614e-01 2.228614e-01 2.228614e-01 2.228614e-01 2.228614e-01 2.228614e-01 2.228614e-01 2.228614e-01 2.228614e-01 2.228614e-01 2.228614e-01 2.228614e-01 2.228614e-01 2.228614e-01 2.228614e-01 2.228614e-01 2.228614e-01 2.228614e-01 2.228614e-01 2.228614e-01 2.228614e-01 2.228614e-01 2.228614e-01 2.228614e-01 2.228614e-01 2.228614e-01 2.228614e-01 2.228614e-01 2.228614e-01 2.228614e-01 2.228614e-01 2.228614e-01 2.228614e-01 2.228614e-01 2.228614e-01 2.228614e-01 2.228614e-01 2.228614e-01 2.228614e-01 2.228614e-01 2.228614e-01 2.228614e-01 2.228614e-01 2.228614e-01 2.228614e-01 2.228614e-01 2.228614e-01 2.228614e-01 2.228614e-01 2.228614e-01 2.228614e-01 2.228614e-01 2.228614e-01 2.228614e-01 2.228614e-01 2.228614e-01 2.228614e-01 2.228614e-01 2.228614e-01 2.228614e-01 2.228614e-01 2.228614e-01 2.228614e-01 2.228614e-01 2.228614e-01 2.228614e-01 
1.343294e+05 1.176912e+05 2.375839e+04 2.375839e+04 1.501186e+04 5.218134e-01 3.259287e-01 2.860927e-01 2.860927e-01 2.860927e-01 2.860927e-01 2.856883e-01 2.732622e-01 2.610201e-01 2.491698e-01 2.470832e-01 2.470832e-01 2.470832e-01 2.470832e-01 2.470832e-01 2.465899e-01 2.455243e-01 2.455243e-01 2.455243e-01 2.391304e-01 2.372335e-01 2.267935e-01 2.235346e-01 2.235346e-01 2.235346e-01 2.235346e-01 2.235346e-01 2.235222e-01 2.233931e-01 2.233786e-01 2.233786e-01 2.232800e-01 2.231971e-01 2.231232e-01 2.229853e-01 2.229765e-01 2.229456e-01 2.229006e-01 2.228742e-01 2.228742e-01 2.228742e-01 2.228719e-01 2.228719e-01 2.228707e-01 2.228707e-01 2.228623e-01 2.228623e-01 2.228623e-01 2.228623e-01 2.228623e-01 2.228620e-01 2.228614e-01 2.228614e-01 2.228614e-01 2.228614e-01 2.228614e-01 2.228614e-01 2.228614e-01 2.228614e-01 2.228614e-01 2.228614e-01 2.228614e-01 2.228614e-01 2.228614e-01 2.228614e-01 2.228614e-01 2.228614e-01 2.228614e-01 2.228614e-01 2.228614e-01 2.228614e-01 2.228614e-01 2.228614e-01 2.228614e-01 2.228614e-01 2.228614e-01 2.228614e-01 2.228614e-01 2.228614e-01 2.228614e-01 2.228614e-01 2.228614e-01 2.228614e-01 2.228614e-01 2.228614e-01 2.228614e-01 2.228614e-01 2.228614e-01 2.228614e-01 2.228614e-01 2.228614e-01 2.228614e-01 2.228614e-01 2.228614e-01 2.228614e-01 2.228614e-01 2.228614e-01 2.228614e-01 2.228614e-01 2.228614e-01 2.228614e-01 2.228614e-01 2.228614e-01 2.228614e-01 2.228614e-01 2.228614e-01 2.228614e-01 2.228614e-01 2.228614e-01 2.228614e-01 2.228614e-01 2.228614e-01 2.228614e-01 2.228614e-01 2.228614e-01 2.228614e-01 2.228614e-01 2.228614e-01 2.228614e-01 2.228614e-01 2.228614e-01 2.228614e-01 2.228614e-01 2.228614e-01 2.228614e-01 2.228614e-01 2.228614e-01 2.228614e-01 2.228614e-01 2.228614e-01 2.228614e-01 2.228614e-01 2.228614e-01 2.228614e-01 2.228614e-01 2.228614e-01 2.228614e-01 2.228614e-01 2.228614e-01 2.228614e-01 2.228614e-01 2.228614e-01 2.228614e-01 2.228614e-01 2.228614e-01 2.228614e-01 2.228614e-01 2.228614e-01 2.228614e-01 2.228614e-01 2.228614e-01 2.228614e-01 2.228614e-01 2.228614e-01 2.228614e-01 2.228614e-01 2.228614e-01 2.228614e-01 2.228614e-01 2.228614e-01 2.228614e-01 2.228614e-01 2.228614e-01 2.228614e-01 2.228614e-01 2.228614e-01 2.228614e-01 2.228614e-01 2.228614e-01 2.228614e-01 2.228614e-01 2.228614e-01 2.228614e-01 2.228614e-01 2.228614e-01 2.228614e-01 2.228614e-01 2.228614e-01 2.228614e-01 2.228614e-01 2.228614e-01 2.228614e-01 2.228614e-01 2.228614e-01 2.228614e-01 2.228614e-01 2.228614e-01 2.228614e-01 2.228614e-01 2.228614e-01 2.228614e-01 2.228614e-01 2.228614e-01 2.228614e-01 2.228614e-01 2.228614e-01 2.228614e-01 2.228614e-01 2.228614e-01 2.228614e-01 2.228614e-01 2.228614e-01 2.228614e-01 2.228614e-01 2.228614e-01 2.228614e-01 2.228614e-01 2.228614e-01 2.228614e-01 2.228614e-01 2.228614e-01 2.228614e-01 2.228614e-01 2.228614e-01 2.228614e-01 2.228614e-01 2.228614e-01 2.228614e-01 2.228614e-01 2.228614e-01 2.228614e-01 2.228614e-01 2.228614e-01 2.228614e-01 2.228614e-01 2.228614e-01 2.228614e-01 2.228614e-01 2.228614e-01 2.228614e-01 2.228614e-01 2.228614e-01 2.228614e-01 2.228614e-01 2.228614e-01 2.228614e-01 2.228614e-01 2.228614e-01 2.228614e-01 2.228614e-01 2.228614e-01 2.228614e-01 2.228614e-01 2.228614e-01 2.228614e-01 2.228614e-01 2.228614e-01 2.228614e-01 2.228614e-01 2.228614e-01 2.228614e-01 2.228614e-01 2.228614e-01 2.228614e-01 2.228614e-01 2.228614e-01 2.228614e-01 2.228614e-01 2.228614e-01 2.228614e-01 2.228614e-01 2.228614e-01 2.228614e-01 2.228614e-01 2.228614e-01 2.228614e-01 2.228614e-01 2.228614e-01 2.228614e-01 2.228614e-01 2.228614e-01 2.228614e-01 2.228614e-01 2.228614e-01 2.228614e-01 2.228614e-01 2.228614e-01 2.228614e-01 2.228614e-01 2.228614e-01 2.228614e-01 2.228614e-01 2.228614e-01 2.228614e-01 2.228614e-01 2.228614e-01 2.228614e-01 2.228614e-01 2.228614e-01 2.228614e-01 2.228614e-01 2.228614e-01 2.228614e-01 2.228614e-01 2.228614e-01 2.228614e-01 2.228614e-01 2.228614e-01 2.228614e-01 2.228614e-01 2.228614e-01 2.228614e-01 2.228614e-01 2.228614e-01 2.228614e-01 2.228614e-01 2.228614e-01 2.228614e-01 2.228614e-01 2.228614e-01 2.228614e-01 2.228614e-01 2.228614e-01 2.228614e-01 2.228614e-01 2.228614e-01 2.228614e-01 2.228614e-01 2.228614e-01 2.228614e-01 2.228614e-01 2.228614e-01 2.228614e-01 2.228614e-01 2.228614e-01 2.228614e-01 2.228614e-01 2.228614e-01 2.228614e-01 2.228614e-01 2.228614e-01 2.228614e-01 2.228614e-01 2.228614e-01 2.228614e-01 2.228614e-01 2.228614e-01 2.228614e-01 2.228614e-01 2.228614e-01 2.228614e-01 2.228614e-01 2.228614e-01 2.228614e-01 2.228614e-01 2.228614e-01 2.228614e-01 2.228614e-01 2.228614e-01 2.228614e-01 2.228614e-01 2.228614e-01 2.228614e-01 2.228614e-01 2.228614e-01 2.228614e-01 2.228614e-01 2.228614e-01 2.228614e-01 2.228614e-01 2.228614e-01 2.228614e-01 2.228614e-01 2.228614e-01 2.228614e-01 2.228614e-01 2.228614e-01 2.228614e-01 2.228614e-01 2.228614e-01 2.228614e-01 2.228614e-01 2.228614e-01 2.228614e-01 2.228614e-01 2.228614e-01 2.228614e-01 2.228614e-01 2.228614e-01 2.228614e-01 2.228614e-01 2.228614e-01 2.228614e-01 2.228614e-01 2.228614e-01 2.228614e-01 2.228614e-01 2.228614e-01 2.228614e-01 2.228614e-01 2.228614e-01 2.228614e-01 2.228614e-01 2.228614e-01 2.228614e-01 2.228614e-01 2.228614e-01 2.228614e-01 2.228614e-01 2.228614e-01 2.228614e-01 2.228614e-01 2.228614e-01 2.228614e-01 2.228614e-01 2.228614e-01 2.228614e-01 2.228614e-01 2.228614e-01 2.228614e-01 2.228614e-01 2.228614e-01 2.228614e-01 2.228614e-01 2.228614e-01 2.228614e-01 2.228614e-01 2.228614e-01 2.228614e-01 2.228614e-01 2.228614e-01 2.228614e-01 2.228614e-01 2.228614e-01 2.228614e-01 2.228614e-01 2.228614e-01 2.228614e-01 2.228614e-01 2.228614e-01 2.228614e-01 2.228614e-01 2.228614e-01 2.228614e-01 2.228614e-01 2.228614e-01 2.228614e-01 2.228614e-01 2.228614e-01 2.228614e-01 2.228614e-01 2.228614e-01 2.228614e-01 2.228614e-01 2.228614e-01 2.228614e-01 2.228614e-01 2.228614e-01 2.228614e-01 2.228614e-01 2.228614e-01 2.228614e-01 2.228614e-01 2.228614e-01 2.228614e-01 2.228614e-01 2.228614e-01 2.228614e-01 2.228614e-01 2.228614e-01 2.228614e-01 2.228614e-01 2.228614e-01 2.228614e-01 2.228614e-01 2.228614e-01 2.228614e-01 2.228614e-01 2.228614e-01 2.228614e-01 2.228614e-01 2.228614e-01 2.228614e-01 2.228614e-01 2.228614e-01 2.228614e-01 2.228614e-01 2.228614e-01 2.228614e-01 2.228614e-01 2.228614e-01 2.228614e-01 2.228614e-01 2.228614e-01 2.228614e-01 2.228614e-01 2.228614e-01 2.228614e-01 2.228614e-01 2.228614e-01 2.228614e-01 2.228614e-01 2.228614e-01 2.228614e-01 2.228614e-01 2.228614e-01 2.228614e-01 2.228614e-01 2.228614e-01 2.228614e-01 2.228614e-01 2.228614e-01 2.228614e-01 2.228614e-01 2.228614e-01 2.228614e-01 2.228614e-01 2.228614e-01 2.228614e-01 2.228614e-01 2.228614e-01 2.228614e-01 2.228614e-01 2.228614e-01 2.228614e-01 2.228614e-01 2.228614e-01 2.228614e-01 2.228614e-01 2.228614e-01 2.228614e-01 2.228614e-01 2.228614e-01 2.228614e-01 2.228614e-01 2.228614e-01 2.228614e-01 2.228614e-01 2.228614e-01 2.228614e-01 2.228614e-01 2.228614e-01 2.228614e-01 2.228614e-01 2.228614e-01 2.228614e-01 2.228614e-01 2.228614e-01 2.228614e-01 2.228614e-01 2.228614e-01 2.228614e-01 2.228614e-01 2.228614e-01 2.228614e-01 2.228614e-01 2.228614e-01 2.228614e-01 2.228614e-01 2.228614e-01 2.228614e-01 2.228614e-01 2.228614e-01 2.228614e-01 2.228614e-01 2.228614e-01 2.228614e-01 2.228614e-01 2.228614e-01 2.228614e-01 2.228614e-01 2.228614e-01 2.228614e-01 2.228614e-01 2.228614e-01 2.228614e-01 2.228614e-01 2.228614e-01 2.228614e-01 2.228614e-01 2.228614e-01 2.228614e-01 2.228614e-01 2.228614e-01 2.228614e-01 2.228614e-01 2.228614e-01 2.228614e-01 2.228614e-01 2.228614e-01 2.228614e-01 2.228614e-01 2.228614e-01 2.228614e-01 2.228614e-01 2.228614e-01 2.228614e-01 2.228614e-01 2.228614e-01 2.228614e-01 2.228614e-01 2.228614e-01 2.228614e-01 2.228614e-01 2.228614e-01 2.228614e-01 2.228614e-01 2.228614e-01 2.228614e-01 2.228614e-01 2.228614e-01 2.228614e-01 2.228614e-01 2.228614e-01 2.228614e-01 2.228614e-01 2.228614e-01 2.228614e-01 2.228614e-01 2.228614e-01 2.228614e-01 2.228614e-01 2.228614e-01 2.228614e-01 2.228614e-01 2.228614e-01 2.228614e-01 2.228614e-01 2.228614e-01 2.228614e-01 2.228614e-01 2.228614e-01 2.228614e-01 2.228614e-01 2.228614e-01 2.228614e-01 2.228614e-01 2.228614e-01 2.228614e-01 2.228614e-01 2.228614e-01 2.228614e-01 2.228614e-01 2.228614e-01 2.228614e-01 2.228614e-01 2.228614e-01 2.228614e-01 2.228614e-01 2.228614e-01 2.228614e-01 2.228614e-01 2.228614e-01 2.228614e-01 2.228614e-01 2.228614e-01 2.228614e-01 2.228614e-01 2.228614e-01 2.228614e-01 2.228614e-01 2.228614e-01 2.228614e-01 2.228614e-01 2.228614e-01 2.228614e-01 2.228614e-01 2.228614e-01 2.228614e-01 2.228614e-01 2.228614e-01 2.228614e-01 2.228614e-01 2.228614e-01 2.228614e-01 2.228614e-01 2.228614e-01 2.228614e-01 2.228614e-01 2.228614e-01 2.228614e-01 2.228614e-01 2.228614e-01 2.228614e-01 2.228614e-01 2.228614e-01 2.228614e-01 2.228614e-01 2.228614e-01 2.228614e-01 2.228614e-01 2.228614e-01 2.228614e-01 2.228614e-01 2.228614e-01 2.228614e-01 2.228614e-01 2.228614e-01 2.228614e-01 2.228614e-01 2.228614e-01 2.228614e-01 2.228614e-01 2.228614e-01 2.228614e-01 2.228614e-01 2.228614e-01 2.228614e-01 2.228614e-01 2.228614e-01 2.228614e-01 2.228614e-01 2.228614e-01 2.228614e-01 2.228614e-01 2.228614e-01 2.228614e-01 2.228614e-01 2.228614e-01 2.228614e-01 2.228614e-01 2.228614e-01 2.228614e-01 2.228614e-01 2.228614e-01 2.228614e-01 2.228614e-01 2.228614e-01 2.228614e-01 2.228614e-01 2.228614e-01 2.228614e-01 2.228614e-01 2.228614e-01 2.228614e-01 2.228614e-01 2.228614e-01 2.228614e-01 2.228614e-01 2.228614e-01 2.228614e-01 2.228614e-01 2.228614e-01 2.228614e-01 2.228614e-01 2.228614e-01 2.228614e-01 2.228614e-01 2.228614e-01 2.228614e-01 2.228614e-01 2.228614e-01 2.228614e-01 2.228614e-01 2.228614e-01 2.228614e-01 2.228614e-01 2.228614e-01 2.228614e-01 2.228614e-01 2.228614e-01 2.228614e-01 2.228614e-01 2.228614e-01 2.228614e-01 2.228614e-01 2.228614e-01 2.228614e-01 2.228614e-01 2.228614e-01 2.228614e-01 2.228614e-01 2.228614e-01 2.228614e-01 2.228614e-01 2.228614e-01 2.228614e-01 2.228614e-01 2.228614e-01 2.228614e-01 2.228614e-01 2.228614e-01 2.228614e-01 2.228614e-01 2.228614e-01 2.228614e-01 2.228614e-01 2.228614e-01 2.228614e-01 2.228614e-01 2.228614e-01 2.228614e-01 2.228614e-01 2.228614e-01 2.228614e-01 2.228614e-01 2.228614e-01 2.228614e-01 2.228614e-01 2.228614e-01 2.228614e-01 2.228614e-01 2.228614e-01 2.228614e-01 2.228614e-01 2.228614e-01 2.228614e-01 2.228614e-01 2.228614e-01 2.228614e-01 2.228614e-01 2.228614e-01 2.228614e-01 2.228614e-01 2.228614e-01 2.228614e-01 2.228614e-01 2.228614e-01 2.228614e-01 2.228614e-01 2.228614e-01 2.228614e-01 2.228614e-01 2.228614e-01 2.228614e-01 2.228614e-01 2.228614e-01 2.228614e-01 2.228614e-01 2.228614e-01 2.228614e-01 2.228614e-01 2.228614e-01 2.228614e-01 2.228614e-01 2.228614e-01 2.228614e-01 2.228614e-01 2.228614e-01 2.228614e-01 2.228614e-01 2.228614e-01 2.228614e-01 2.228614e-01 2.228614e-01 2.228614e-01 2.228614e-01 2.228614e-01 2.228614e-01 2.228614e-01 2.228614e-01 2.228614e-01 2.228614e-01 2.228614e-01 2.228614e-01 2.228614e-01 2.228614e-01 2.228614e-01 2.228614e-01 2.228614e-01 2.228614e-01 2.228614e-01 2.228614e-01 2.228614e-01 2.228614e-01 2.228614e-01 2.228614e-01 2.228614e-01 2.228614e-01 2.228614e-01 2.228614e-01 2.228614e-01 2.228614e-01 2.228614e-01 2.228614e-01 2.228614e-01 2.228614e-01 2.228614e-01 2.228614e-01 2.228614e-01 2.228614e-01 2.228614e-01 2.228614e-01 2.228614e-01 2.228614e-01 2.228614e-01 2.228614e-01 2.228614e-01 2.228614e-01 2.228614e-01 2.228614e-01 2.228614e-01 2.228614e-01 2.228614e-01 2.228614e-01 2.228614e-01 2.228614e-01 2.228614e-01 2.228614e-01 2.228614e-01 2.228614e-01 2.228614e-01 2.228614e-01 2.228614e-01 2.228614e-01 2.228614e-01 2.228614e-01 2.228614e-01 2.228614e-01 2.228614e-01 2.228614e-01 2.228614e-01 2.228614e-01 2.228614e-01 2.228614e-01 2.228614e-01 2.228614e-01 2.228614e-01 2.228614e-01 2.228614e-01 2.228614e-01 2.228614e-01 2.228614e-01 2.228614e-01 2.228614e-01 2.228614e-01 2.228614e-01 2.228614e-01 2.228614e-01 2.228614e-01 2.228614e-01 2.228614e-01 2.228614e-01 2.228614e-01 2.228614e-01 2.228614e-01 2.228614e-01 2.228614e-01 2.228614e-01 2.228614e-01 2.228614e-01 2.228614e-01 2.228614e-01 2.228614e-01 2.228614e-01 2.228614e-01 2.228614e-01 2.228614e-01 2.228614e-01 2.228614e-01 2.228614e-01 2.228614e-01 2.228614e-01 2.228614e-01 2.228614e-01 2.228614e-01 2.228614e-01 2.228614e-01 2.228614e-01 2.228614e-01 2.228614e-01 2.228614e-01 2.228614e-01 2.228614e-01 2.228614e-01 2.228614e-01 2.228614e-01 2.228614e-01 2.228614e-01 2.228614e-01 2.228614e-01 2.228614e-01 2.228614e-01 2.228614e-01 2.228614e-01 2.228614e-01 2.228614e-01 2.228614e-01 2.228614e-01 2.228614e-01 2.228614e-01 2.228614e-01 2.228614e-01 2.228614e-01 2.228614e-01 2.228614e-01 2.228614e-01 2.228614e-01 2.228614e-01 2.228614e-01 2.228614e-01 2.228614e-01 2.228614e-01 2.228614e-01 2.228614e-01 2.228614e-01 2.228614e-01 2.228614e-01 2.228614e-01 2.228614e-01 2.228614e-01 2.228614e-01 2.228614e-01 2.228614e-01 2.228614e-01 2.228614e-01 2.228614e-01 2.228614e-01 2.228614e-01 2.228614e-01 2.228614e-01 2.228614e-01 2.228614e-01 2.228614e-01 2.228614e-01 2.228614e-01 2.228614e-01 2.228614e-01 2.228614e-01 2.228614e-01 2.228614e-01 2.228614e-01 2.228614e-01 2.228614e-01 2.228614e-01 2.228614e-01 2.228614e-01 2.228614e-01 2.228614e-01 2.228614e-01 2.228614e-01 2.228614e-01 2.228614e-01 2.228614e-01 2.228614e-01 2.228614e-01 2.228614e-01 2.228614e-01 2.228614e-01 2.228614e-01 2.228614e-01 2.228614e-01 2.228614e-01 2.228614e-01 2.228614e-01 2.228614e-01 2.228614e-01 2.228614e-01 2.228614e-01 2.228614e-01 2.228614e-01 2.228614e-01 2.228614e-01 2.228614e-01 2.228614e-01 2.228614e-01 2.228614e-01 2.228614e-01 2.228614e-01 2.228614e-01 2.228614e-01 2.228614e-01 2.228614e-01 2.228614e-01 2.228614e-01 2.228614e-01 2.228614e-01 2.228614e-01 2.228614e-01 2.228614e-01 2.228614e-01 2.228614e-01 2.228614e-01 2.228614e-01 2.228614e-01 2.228614e-01 2.228614e-01 2.228614e-01 2.228614e-01 2.228614e-01 2.228614e-01 2.228614e-01 2.228614e-01 2.228614e-01 2.228614e-01 2.228614e-01 2.228614e-01 2.228614e-01 2.228614e-01 2.228614e-01 2.228614e-01 2.228614e-01 2.228614e-01 2.228614e-01 2.228614e-01 2.228614e-01 2.228614e-01 2.228614e-01 2.228614e-01 2.228614e-01 2.228614e-01 2.228614e-01 2.228614e-01 2.228614e-01 2.228614e-01 2.228614e-01 2.228614e-01 2.228614e-01 2.228614e-01 2.228614e-01 2.228614e-01 2.228614e-01 2.228614e-01 2.228614e-01 2.228614e-01 2.228614e-01 2.228614e-01 2.228614e-01 2.228614e-01 2.228614e-01 2.228614e-01 2.228614e-01 2.228614e-01 2.228614e-01 2.228614e-01 2.228614e-01 2.228614e-01 2.228614e-01 2.228614e-01 2.228614e-01 2.228614e-01 2.228614e-01 2.228614e-01 2.228614e-01 2.228614e-01 2.228614e-01 2.228614e-01 2.228614e-01 2.228614e-01 2.228614e-01 2.228614e-01 2.228614e-01 2.228614e-01 2.228614e-01 2.228614e-01 2.228614e-01 2.228614e-01 2.228614e-01 2.228614e-01 2.228614e-01 2.228614e-01 2.228614e-01 2.228614e-01 2.228614e-01 2.228614e-01 2.228614e-01 2.228614e-01 2.228614e-01 2.228614e-01 2.228614e-01 2.228614e-01 2.228614e-01 2.228614e-01 2.228614e-01 2.228614e-01 2.228614e-01 2.228614e-01 2.228614e-01 2.228614e-01 2.228614e-01 2.228614e-01 2.228614e-01 2.228614e-01 2.228614e-01 2.228614e-01 2.228614e-01 2.228614e-01 2.228614e-01 2.228614e-01 2.228614e-01 2.228614e-01 2.228614e-01 2.228614e-01 2.228614e-01 2.228614e-01 2.228614e-01 2.228614e-01 2.228614e-01 2.228614e-01 2.228614e-01 2.228614e-01 2.228614e-01 2.228614e-01 2.228614e-01 2.228614e-01 2.228614e-01 2.228614e-01 2.228614e-01 2.228614e-01 2.228614e-01 2.228614e-01 2.228614e-01 2.228614e-01 2.228614e-01 2.228614e-01 2.228614e-01 2.228614e-01 2.228614e-01 2.228614e-01 2.228614e-01 2.228614e-01 2.228614e-01 2.228614e-01 2.228614e-01 2.228614e-01 2.228614e-01 2.228614e-01 2.228614e-01 2.228614e-01 2.228614e-01 2.228614e-01 2.228614e-01 2.228614e-01 2.228614e-01 2.228614e-01 2.228614e-01 2.228614e-01 2.228614e-01 2.228614e-01 2.228614e-01 2.228614e-01 2.228614e-01 2.228614e-01 2.228614e-01 2.228614e-01 2.228614e-01 2.228614e-01 2.228614e-01 2.228614e-01 2.228614e-01 2.228614e-01 2.228614e-01 2.228614e-01 2.228614e-01 2.228614e-01 2.228614e-01 2.228614e-01 2.228614e-01 2.228614e-01 2.228614e-01 2.228614e-01 2.228614e-01 2.228614e-01 2.228614e-01 2.228614e-01 2.228614e-01 2.228614e-01 2.228614e-01 2.228614e-01 2.228614e-01 2.228614e-01 2.228614e-01 2.228614e-01 2.228614e-01 2.228614e-01 2.228614e-01 2.228614e-01 2.228614e-01 2.228614e-01 2.228614e-01 2.228614e-01 2.228614e-01 2.228614e-01 2.228614e-01 2.228614e-01 2.228614e-01 2.228614e-01 2.228614e-01 2.228614e-01 2.228614e-01 2.228614e-01 2.228614e-01 2.228614e-01 2.228614e-01 2.228614e-01 2.228614e-01 2.228614e-01 2.228614e-01 2.228614e-01 2.228614e-01 2.228614e-01 2.228614e-01 2.228614e-01 2.228614e-01 2.228614e-01 2.228614e-01 2.228614e-01 2.228614e-01 2.228614e-01 2.228614e-01 2.228614e-01 2.228614e-01 2.228614e-01 2.228614e-01 2.228614e-01 2.228614e-01 2.228614e-01 2.228614e-01 2.228614e-01 2.228614e-01 2.228614e-01 2.228614e-01 2.228614e-01 2.228614e-01 2.228614e-01 2.228614e-01 2.228614e-01 2.228614e-01 2.228614e-01 2.228614e-01 2.228614e-01 2.228614e-01 2.228614e-01 2.228614e-01 2.228614e-01 2.228614e-01 2.228614e-01 2.228614e-01 2.228614e-01 2.228614e-01 2.228614e-01 2.228614e-01 2.228614e-01 2.228614e-01 2.228614e-01 2.228614e-01 2.228614e-01 2.228614e-01 2.228614e-01 2.228614e-01 2.228614e-01 2.228614e-01 2.228614e-01 2.228614e-01 2.228614e-01 2.228614e-01 2.228614e-01 2.228614e-01 2.228614e-01 2.228614e-01 2.228614e-01 2.228614e-01 2.228614e-01 2.228614e-01 2.228614e-01 2.228614e-01 2.228614e-01 2.228614e-01 2.228614e-01 2.228614e-01 2.228614e-01 2.228614e-01 2.228614e-01 2.228614e-01 2.228614e-01 2.228614e-01 2.228614e-01 2.228614e-01 2.228614e-01 2.228614e-01 2.228614e-01 2.228614e-01 2.228614e-01 2.228614e-01 2.228614e-01 2.228614e-01 2.228614e-01 2.228614e-01 2.228614e-01 2.228614e-01 2.228614e-01 2.228614e-01 2.228614e-01 2.228614e-01 2.228614e-01 2.228614e-01 2.228614e-01 2.228614e-01 2.228614e-01 2.228614e-01 2.228614e-01 2.228614e-01 2.228614e-01 2.228614e-01 2.228614e-01 2.228614e-01 2.228614e-01 2.228614e-01 2.228614e-01 2.228614e-01 2.228614e-01 2.228614e-01 2.228614e-01 2.228614e-01 2.228614e-01 2.228614e-01 2.228614e-01 2.228614e-01 2.228614e-01 2.228614e-01 2.228614e-01 2.228614e-01 2.228614e-01 2.228614e-01 2.228614e-01 2.228614e-01 2.228614e-01 2.228614e-01 2.228614e-01 2.228614e-01 2.228614e-01 2.228614e-01 2.228614e-01 2.228614e-01 2.228614e-01 2.228614e-01 2.228614e-01 2.228614e-01 2.228614e-01 2.228614e-01 2.228614e-01 2.228614e-01 2.228614e-01 2.228614e-01 2.228614e-01 2.228614e-01 2.228614e-01 2.228614e-01 2.228614e-01 2.228614e-01 2.228614e-01 2.228614e-01 2.228614e-01 2.228614e-01 2.228614e-01 2.228614e-01 2.228614e-01 2.228614e-01 2.228614e-01 2.228614e-01 2.228614e-01 2.228614e-01 2.228614e-01 2.228614e-01 2.228614e-01 2.228614e-01 2.228614e-01 2.228614e-01 2.228614e-01 2.228614e-01 2.228614e-01 2.228614e-01 2.228614e-01 2.228614e-01 2.228614e-01 2.228614e-01 2.228614e-01 2.228614e-01 2.228614e-01 2.228614e-01 2.228614e-01 2.228614e-01 2.228614e-01 2.228614e-01 2.228614e-01 2.228614e-01 2.228614e-01 2.228614e-01 2.228614e-01 2.228614e-01 2.228614e-01 2.228614e-01 2.228614e-01 2.228614e-01 2.228614e-01 2.228614e-01 2.228614e-01 2.228614e-01 2.228614e-01 2.228614e-01 2.228614e-01 2.228614e-01 2.228614e-01 2.228614e-01 2.228614e-01 2.228614e-01 2.228614e-01 2.228614e-01 2.228614e-01 2.228614e-01 2.228614e-01 2.228614e-01 2.228614e-01 2.228614e-01 2.228614e-01 2.228614e-01 2.228614e-01 2.228614e-01 2.228614e-01 2.228614e-01 2.228614e-01 2.228614e-01 2.228614e-01 2.228614e-01 2.228614e-01 2.228614e-01 2.228614e-01 2.228614e-01 2.228614e-01 2.228614e-01 2.228614e-01 2.228614e-01 2.228614e-01 2.228614e-01 2.228614e-01 2.228614e-01 2.228614e-01 2.228614e-01 2.228614e-01 2.228614e-01 2.228614e-01 2.228614e-01 2.228614e-01 2.228614e-01 2.228614e-01 2.228614e-01 2.228614e-01 2.228614e-01 2.228614e-01 2.228614e-01 2.228614e-01 2.228614e-01 2.228614e-01 2.228614e-01 2.228614e-01 2.228614e-01 2.228614e-01 2.228614e-01 2.228614e-01 2.228614e-01 2.228614e-01 2.228614e-01 2.228614e-01 2.228614e-01 2.228614e-01 2.228614e-01 2.228614e-01 2.228614e-01 2.228614e-01 2.228614e-01 2.228614e-01 2.228614e-01 2.228614e-01 2.228614e-01 2.228614e-01 2.228614e-01 2.228614e-01 2.228614e-01 2.228614e-01 2.228614e-01 2.228614e-01 2.228614e-01 2.228614e-01 2.228614e-01 2.228614e-01 2.228614e-01 2.228614e-01 2.228614e-01 2.228614e-01 2.228614e-01 2.228614e-01 2.228614e-01 2.228614e-01 2.228614e-01 2.228614e-01 2.228614e-01 2.228614e-01 2.228614e-01 2.228614e-01 2.228614e-01 2.228614e-01 2.228614e-01 2.228614e-01 2.228614e-01 2.228614e-01 2.228614e-01 2.228614e-01 2.228614e-01 2.228614e-01 2.228614e-01 2.228614e-01 2.228614e-01 2.228614e-01 2.228614e-01 2.228614e-01 2.228614e-01 2.228614e-01 2.228614e-01 2.228614e-01 2.228614e-01 2.228614e-01 2.228614e-01 2.228614e-01 2.228614e-01 2.228614e-01 2.228614e-01 2.228614e-01 2.228614e-01 2.228614e-01 2.228614e-01 2.228614e-01 2.228614e-01 2.228614e-01 2.228614e-01 2.228614e-01 2.228614e-01 2.228614e-01 2.228614e-01 2.228614e-01 2.228614e-01 2.228614e-01 2.228614e-01 2.228614e-01 2.228614e-01 2.228614e-01 2.228614e-01 2.228614e-01 2.228614e-01 2.228614e-01 2.228614e-01 2.228614e-01 2.228614e-01 2.228614e-01 2.228614e-01 2.228614e-01 2.228614e-01 2.228614e-01 2.228614e-01 2.228614e-01 2.228614e-01 2.228614e-01 2.228614e-01 2.228614e-01 2.228614e-01 2.228614e-01 2.228614e-01 2.228614e-01 2.228614e-01 2.228614e-01 2.228614e-01 2.228614e-01 2.228614e-01 2.228614e-01 2.228614e-01 2.228614e-01 2.228614e-01 2.228614e-01 2.228614e-01 2.228614e-01 2.228614e-01 2.228614e-01 2.228614e-01 2.228614e-01 2.228614e-01 2.228614e-01 2.228614e-01 2.228614e-01 2.228614e-01 2.228614e-01 2.228614e-01 2.228614e-01 2.228614e-01 2.228614e-01 2.228614e-01 2.228614e-01 2.228614e-01 2.228614e-01 2.228614e-01 2.228614e-01 2.228614e-01 2.228614e-01 2.228614e-01 2.228614e-01 2.228614e-01 2.228614e-01 2.228614e-01 2.228614e-01 2.228614e-01 2.228614e-01 2.228614e-01 2.228614e-01 2.228614e-01 2.228614e-01 2.228614e-01 2.228614e-01 2.228614e-01 2.228614e-01 2.228614e-01 2.228614e-01 2.228614e-01 2.228614e-01 2.228614e-01 2.228614e-01 2.228614e-01 2.228614e-01 2.228614e-01 2.228614e-01 2.228614e-01 2.228614e-01 2.228614e-01 2.228614e-01 2.228614e-01 2.228614e-01 2.228614e-01 2.228614e-01 2.228614e-01 2.228614e-01 2.228614e-01 2.228614e-01 2.228614e-01 2.228614e-01 2.228614e-01 2.228614e-01 2.228614e-01 2.228614e-01 2.228614e-01 2.228614e-01 2.228614e-01 2.228614e-01 2.228614e-01 2.228614e-01 2.228614e-01 2.228614e-01 2.228614e-01 2.228614e-01 2.228614e-01 2.228614e-01 2.228614e-01 2.228614e-01 2.228614e-01 2.228614e-01 2.228614e-01 2.228614e-01 2.228614e-01 2.228614e-01 2.228614e-01 2.228614e-01 2.228614e-01 2.228614e-01 2.228614e-01 2.228614e-01 2.228614e-01 2.228614e-01 2.228614e-01 2.228614e-01 2.228614e-01 2.228614e-01 2.228614e-01 2.228614e-01 2.228614e-01 2.228614e-01 2.228614e-01 2.228614e-01 2.228614e-01 2.228614e-01 2.228614e-01 2.228614e-01 2.228614e-01 2.228614e-01 2.228614e-01 2.228614e-01 2.228614e-01 2.228614e-01 2.228614e-01 2.228614e-01 2.228614e-01 2.228614e-01 2.228614e-01 2.228614e-01 2.228614e-01 2.228614e-01 2.228614e-01 2.228614e-01 2.228614e-01 2.228614e-01 2.228614e-01 2.228614e-01 2.228614e-01 2.228614e-01 2.228614e-01 2.228614e-01 2.228614e-01 2.228614e-01 2.228614e-01 2.228614e-01 2.228614e-01 2.228614e-01 2.228614e-01 2.228614e-01 2.228614e-01 2.228614e-01 2.228614e-01 2.228614e-01 2.228614e-01 2.228614e-01 2.228614e-01 2.228614e-01 2.228614e-01 2.228614e-01 2.228614e-01 2.228614e-01 2.228614e-01 2.228614e-01 2.228614e-01 2.228614e-01 2.228614e-01 2.228614e-01 2.228614e-01 2.228614e-01 2.228614e-01 2.228614e-01 2.228614e-01 2.228614e-01 2.228614e-01 2.228614e-01 2.228614e-01 2.228614e-01 2.228614e-01 2.228614e-01 2.228614e-01 2.228614e-01 2.228614e-01 2.228614e-01 2.228614e-01 2.228614e-01 2.228614e-01 2.228614e-01 2.228614e-01 2.228614e-01 2.228614e-01 2.228614e-01 2.228614e-01 2.228614e-01 2.228614e-01 2.228614e-01 2.228614e-01 2.228614e-01 2.228614e-01 2.228614e-01 2.228614e-01 2.228614e-01 2.228614e-01 2.228614e-01 2.228614e-01 2.228614e-01 2.228614e-01 2.228614e-01 2.228614e-01 2.228614e-01 2.228614e-01 2.228614e-01 2.228614e-01 2.228614e-01 2.228614e-01 2.228614e-01 2.228614e-01 2.228614e-01 2.228614e-01 2.228614e-01 2.228614e-01 2.228614e-01 2.228614e-01 2.228614e-01 2.228614e-01 2.228614e-01 2.228614e-01 2.228614e-01 2.228614e-01 2.228614e-01 2.228614e-01 2.228614e-01 2.228614e-01 2.228614e-01 2.228614e-01 2.228614e-01 2.228614e-01 2.228614e-01 2.228614e-01 2.228614e-01 2.228614e-01 2.228614e-01 2.228614e-01 2.228614e-01 2.228614e-01 2.228614e-01 2.228614e-01 2.228614e-01 2.228614e-01 2.228614e-01 2.228614e-01 2.228614e-01 2.228614e-01 2.228614e-01 2.228614e-01 2.228614e-01 2.228614e-01 2.228614e-01 2.228614e-01 2.228614e-01 2.228614e-01 2.228614e-01 2.228614e-01 2.228614e-01 2.228614e-01 2.228614e-01 2.228614e-01 2.228614e-01 2.228614e-01 2.228614e-01 2.228614e-01 2.228614e-01 2.228614e-01 2.228614e-01 2.228614e-01 2.228614e-01 2.228614e-01 2.228614e-01 2.228614e-01 2.228614e-01 2.228614e-01 2.228614e-01 2.228614e-01 2.228614e-01 2.228614e-01 2.228614e-01 2.228614e-01 2.228614e-01 2.228614e-01 2.228614e-01 2.228614e-01 2.228614e-01 2.228614e-01 2.228614e-01 2.228614e-01 2.228614e-01 2.228614e-01 2.228614e-01 2.228614e-01 2.228614e-01 2.228614e-01 2.228614e-01 2.228614e-01 2.228614e-01 2.228614e-01 2.228614e-01 2.228614e-01 2.228614e-01 2.228614e-01 2.228614e-01 2.228614e-01 2.228614e-01 2.228614e-01 2.228614e-01 2.228614e-01 2.228614e-01 2.228614e-01 2.228614e-01 2.228614e-01 2.228614e-01 2.228614e-01 2.228614e-01 2.228614e-01 2.228614e-01 2.228614e-01 2.228614e-01 2.228614e-01 2.228614e-01 2.228614e-01 2.228614e-01 2.228614e-01 2.228614e-01 2.228614e-01 2.228614e-01 2.228614e-01 2.228614e-01 2.228614e-01 2.228614e-01 2.228614e-01 2.228614e-01 2.228614e-01 2.228614e-01 2.228614e-01 2.228614e-01 2.228614e-01 2.228614e-01 
2.138364e+05 2.280704e+04 1.242773e+04 7.182463e+03 5.216185e-01 3.801325e-01 2.979774e-01 2.979774e-01 2.894609e-01 2.844448e-01 2.784758e-01 2.784758e-01 2.604130e-01 2.604130e-01 2.604130e-01 2.604130e-01 2.604130e-01 2.604130e-01 2.305635e-01 2.305635e-01 2.305635e-01 2.305635e-01 2.305635e-01 2.299495e-01 2.299495e-01 2.252703e-01 2.252703e-01 2.252703e-01 2.252703e-01 2.252703e-01 2.250303e-01 2.248364e-01 2.248364e-01 2.248364e-01 2.247094e-01 2.247094e-01 2.239109e-01 2.229965e-01 2.229965e-01 2.229965e-01 2.229965e-01 2.229064e-01 2.229064e-01 2.229064e-01 2.228651e-01 2.228651e-01 2.228651e-01 2.228651e-01 2.228651e-01 2.228651e-01 2.228651e-01 2.228651e-01 2.228651e-01 2.228644e-01 2.228644e-01 2.228644e-01 2.228644e-01 2.228635e-01 2.228632e-01 2.228629e-01 2.228614e-01 2.228614e-01 2.228614e-01 2.228614e-01 2.228614e-01 2.228614e-01 2.228614e-01 2.228614e-01 2.228614e-01 2.228614e-01 2.228614e-01 2.228614e-01 2.228614e-01 2.228614e-01 2.228614e-01 2.228614e-01 2.228614e-01 2.228614e-01 2.228614e-01 2.228614e-01 2.228614e-01 2.228614e-01 2.228614e-01 2.228614e-01 2.228614e-01 2.228614e-01 2.228614e-01 2.228614e-01 2.228614e-01 2.228614e-01 2.228614e-01 2.228614e-01 2.228614e-01 2.228614e-01 2.228614e-01 2.228614e-01 2.228614e-01 2.228614e-01 2.228614e-01 2.228614e-01 2.228614e-01 2.228614e-01 2.228614e-01 2.228614e-01 2.228614e-01 2.228614e-01 2.228614e-01 2.228614e-01 2.228614e-01 2.228614e-01 2.228614e-01 2.228614e-01 2.228614e-01 2.228614e-01 2.228614e-01 2.228614e-01 2.228614e-01 2.228614e-01 2.228614e-01 2.228614e-01 2.228614e-01 2.228614e-01 2.228614e-01 2.228614e-01 2.228614e-01 2.228614e-01 2.228614e-01 2.228614e-01 2.228614e-01 2.228614e-01 2.228614e-01 2.228614e-01 2.228614e-01 2.228614e-01 2.228614e-01 2.228614e-01 2.228614e-01 2.228614e-01 2.228614e-01 2.228614e-01 2.228614e-01 2.228614e-01 2.228614e-01 2.228614e-01 2.228614e-01 2.228614e-01 2.228614e-01 2.228614e-01 2.228614e-01 2.228614e-01 2.228614e-01 2.228614e-01 2.228614e-01 2.228614e-01 2.228614e-01 2.228614e-01 2.228614e-01 2.228614e-01 2.228614e-01 2.228614e-01 2.228614e-01 2.228614e-01 2.228614e-01 2.228614e-01 2.228614e-01 2.228614e-01 2.228614e-01 2.228614e-01 2.228614e-01 2.228614e-01 2.228614e-01 2.228614e-01 2.228614e-01 2.228614e-01 2.228614e-01 2.228614e-01 2.228614e-01 2.228614e-01 2.228614e-01 2.228614e-01 2.228614e-01 2.228614e-01 2.228614e-01 2.228614e-01 2.228614e-01 2.228614e-01 2.228614e-01 2.228614e-01 2.228614e-01 2.228614e-01 2.228614e-01 2.228614e-01 2.228614e-01 2.228614e-01 2.228614e-01 2.228614e-01 2.228614e-01 2.228614e-01 2.228614e-01 2.228614e-01 2.228614e-01 2.228614e-01 2.228614e-01 2.228614e-01 2.228614e-01 2.228614e-01 2.228614e-01 2.228614e-01 2.228614e-01 2.228614e-01 2.228614e-01 2.228614e-01 2.228614e-01 2.228614e-01 2.228614e-01 2.228614e-01 2.228614e-01 2.228614e-01 2.228614e-01 2.228614e-01 2.228614e-01 2.228614e-01 2.228614e-01 2.228614e-01 2.228614e-01 2.228614e-01 2.228614e-01 2.228614e-01 2.228614e-01 2.228614e-01 2.228614e-01 2.228614e-01 2.228614e-01 2.228614e-01 2.228614e-01 2.228614e-01 2.228614e-01 2.228614e-01 2.228614e-01 2.228614e-01 2.228614e-01 2.228614e-01 2.228614e-01 2.228614e-01 2.228614e-01 2.228614e-01 2.228614e-01 2.228614e-01 2.228614e-01 2.228614e-01 2.228614e-01 2.228614e-01 2.228614e-01 2.228614e-01 2.228614e-01 2.228614e-01 2.228614e-01 2.228614e-01 2.228614e-01 2.228614e-01 2.228614e-01 2.228614e-01 2.228614e-01 2.228614e-01 2.228614e-01 2.228614e-01 2.228614e-01 2.228614e-01 2.228614e-01 2.228614e-01 2.228614e-01 2.228614e-01 2.228614e-01 2.228614e-01 2.228614e-01 2.228614e-01 2.228614e-01 2.228614e-01 2.228614e-01 2.228614e-01 2.228614e-01 2.228614e-01 2.228614e-01 2.228614e-01 2.228614e-01 2.228614e-01 2.228614e-01 2.228614e-01 2.228614e-01 2.228614e-01 2.228614e-01 2.228614e-01 2.228614e-01 2.228614e-01 2.228614e-01 2.228614e-01 2.228614e-01 2.228614e-01 2.228614e-01 2.228614e-01 2.228614e-01 2.228614e-01 2.228614e-01 2.228614e-01 2.228614e-01 2.228614e-01 2.228614e-01 2.228614e-01 2.228614e-01 2.228614e-01 2.228614e-01 2.228614e-01 2.228614e-01 2.228614e-01 2.228614e-01 2.228614e-01 2.228614e-01 2.228614e-01 2.228614e-01 2.228614e-01 2.228614e-01 2.228614e-01 2.228614e-01 2.228614e-01 2.228614e-01 2.228614e-01 2.228614e-01 2.228614e-01 2.228614e-01 2.228614e-01 2.228614e-01 2.228614e-01 2.228614e-01 2.228614e-01 2.228614e-01 2.228614e-01 2.228614e-01 2.228614e-01 2.228614e-01 2.228614e-01 2.228614e-01 2.228614e-01 2.228614e-01 2.228614e-01 2.228614e-01 2.228614e-01 2.228614e-01 2.228614e-01 2.228614e-01 2.228614e-01 2.228614e-01 2.228614e-01 2.228614e-01 2.228614e-01 2.228614e-01 2.228614e-01 2.228614e-01 2.228614e-01 2.228614e-01 2.228614e-01 2.228614e-01 2.228614e-01 2.228614e-01 2.228614e-01 2.228614e-01 2.228614e-01 2.228614e-01 2.228614e-01 2.228614e-01 2.228614e-01 2.228614e-01 2.228614e-01 2.228614e-01 2.228614e-01 2.228614e-01 2.228614e-01 2.228614e-01 2.228614e-01 2.228614e-01 2.228614e-01 2.228614e-01 2.228614e-01 2.228614e-01 2.228614e-01 2.228614e-01 2.228614e-01 2.228614e-01 2.228614e-01 2.228614e-01 2.228614e-01 2.228614e-01 2.228614e-01 2.228614e-01 2.228614e-01 2.228614e-01 2.228614e-01 2.228614e-01 2.228614e-01 2.228614e-01 2.228614e-01 2.228614e-01 2.228614e-01 2.228614e-01 2.228614e-01 2.228614e-01 2.228614e-01 2.228614e-01 2.228614e-01 2.228614e-01 2.228614e-01 2.228614e-01 2.228614e-01 2.228614e-01 2.228614e-01 2.228614e-01 2.228614e-01 2.228614e-01 2.228614e-01 2.228614e-01 2.228614e-01 2.228614e-01 2.228614e-01 2.228614e-01 2.228614e-01 2.228614e-01 2.228614e-01 2.228614e-01 2.228614e-01 2.228614e-01 2.228614e-01 2.228614e-01 2.228614e-01 2.228614e-01 2.228614e-01 2.228614e-01 2.228614e-01 2.228614e-01 2.228614e-01 2.228614e-01 2.228614e-01 2.228614e-01 2.228614e-01 2.228614e-01 2.228614e-01 2.228614e-01 2.228614e-01 2.228614e-01 2.228614e-01 2.228614e-01 2.228614e-01 2.228614e-01 2.228614e-01 2.228614e-01 2.228614e-01 2.228614e-01 2.228614e-01 2.228614e-01 2.228614e-01 2.228614e-01 2.228614e-01 2.228614e-01 2.228614e-01 2.228614e-01 2.228614e-01 2.228614e-01 2.228614e-01 2.228614e-01 2.228614e-01 2.228614e-01 2.228614e-01 2.228614e-01 2.228614e-01 2.228614e-01 2.228614e-01 2.228614e-01 2.228614e-01 2.228614e-01 2.228614e-01 2.228614e-01 2.228614e-01 2.228614e-01 2.228614e-01 2.228614e-01 2.228614e-01 2.228614e-01 2.228614e-01 2.228614e-01 2.228614e-01 2.228614e-01 2.228614e-01 2.228614e-01 2.228614e-01 2.228614e-01 2.228614e-01 2.228614e-01 2.228614e-01 2.228614e-01 2.228614e-01 2.228614e-01 2.228614e-01 2.228614e-01 2.228614e-01 2.228614e-01 2.228614e-01 2.228614e-01 2.228614e-01 2.228614e-01 2.228614e-01 2.228614e-01 2.228614e-01 2.228614e-01 2.228614e-01 2.228614e-01 2.228614e-01 2.228614e-01 2.228614e-01 2.228614e-01 2.228614e-01 2.228614e-01 2.228614e-01 2.228614e-01 2.228614e-01 2.228614e-01 2.228614e-01 2.228614e-01 2.228614e-01 2.228614e-01 2.228614e-01 2.228614e-01 2.228614e-01 2.228614e-01 2.228614e-01 2.228614e-01 2.228614e-01 2.228614e-01 2.228614e-01 2.228614e-01 2.228614e-01 2.228614e-01 2.228614e-01 2.228614e-01 2.228614e-01 2.228614e-01 2.228614e-01 2.228614e-01 2.228614e-01 2.228614e-01 2.228614e-01 2.228614e-01 2.228614e-01 2.228614e-01 2.228614e-01 2.228614e-01 2.228614e-01 2.228614e-01 2.228614e-01 2.228614e-01 2.228614e-01 2.228614e-01 2.228614e-01 2.228614e-01 2.228614e-01 2.228614e-01 2.228614e-01 2.228614e-01 2.228614e-01 2.228614e-01 2.228614e-01 2.228614e-01 2.228614e-01 2.228614e-01 2.228614e-01 2.228614e-01 2.228614e-01 2.228614e-01 2.228614e-01 2.228614e-01 2.228614e-01 2.228614e-01 2.228614e-01 2.228614e-01 2.228614e-01 2.228614e-01 2.228614e-01 2.228614e-01 2.228614e-01 2.228614e-01 2.228614e-01 2.228614e-01 2.228614e-01 2.228614e-01 2.228614e-01 2.228614e-01 2.228614e-01 2.228614e-01 2.228614e-01 2.228614e-01 2.228614e-01 2.228614e-01 2.228614e-01 2.228614e-01 2.228614e-01 2.228614e-01 2.228614e-01 2.228614e-01 2.228614e-01 2.228614e-01 2.228614e-01 2.228614e-01 2.228614e-01 2.228614e-01 2.228614e-01 2.228614e-01 2.228614e-01 2.228614e-01 2.228614e-01 2.228614e-01 2.228614e-01 2.228614e-01 2.228614e-01 2.228614e-01 2.228614e-01 2.228614e-01 2.228614e-01 2.228614e-01 2.228614e-01 2.228614e-01 2.228614e-01 2.228614e-01 2.228614e-01 2.228614e-01 2.228614e-01 2.228614e-01 2.228614e-01 2.228614e-01 2.228614e-01 2.228614e-01 2.228614e-01 2.228614e-01 2.228614e-01 2.228614e-01 2.228614e-01 2.228614e-01 2.228614e-01 2.228614e-01 2.228614e-01 2.228614e-01 2.228614e-01 2.228614e-01 2.228614e-01 2.228614e-01 2.228614e-01 2.228614e-01 2.228614e-01 2.228614e-01 2.228614e-01 2.228614e-01 2.228614e-01 2.228614e-01 2.228614e-01 2.228614e-01 2.228614e-01 2.228614e-01 2.228614e-01 2.228614e-01 2.228614e-01 2.228614e-01 2.228614e-01 2.228614e-01 2.228614e-01 2.228614e-01 2.228614e-01 2.228614e-01 2.228614e-01 2.228614e-01 2.228614e-01 2.228614e-01 2.228614e-01 2.228614e-01 2.228614e-01 2.228614e-01 2.228614e-01 2.228614e-01 2.228614e-01 2.228614e-01 2.228614e-01 2.228614e-01 2.228614e-01 2.228614e-01 2.228614e-01 2.228614e-01 2.228614e-01 2.228614e-01 2.228614e-01 2.228614e-01 2.228614e-01 2.228614e-01 2.228614e-01 2.228614e-01 2.228614e-01 2.228614e-01 2.228614e-01 2.228614e-01 2.228614e-01 2.228614e-01 2.228614e-01 2.228614e-01 2.228614e-01 2.228614e-01 2.228614e-01 2.228614e-01 2.228614e-01 2.228614e-01 2.228614e-01 2.228614e-01 2.228614e-01 2.228614e-01 2.228614e-01 2.228614e-01 2.228614e-01 2.228614e-01 2.228614e-01 2.228614e-01 2.228614e-01 2.228614e-01 2.228614e-01 2.228614e-01 2.228614e-01 2.228614e-01 2.228614e-01 2.228614e-01 2.228614e-01 2.228614e-01 2.228614e-01 2.228614e-01 2.228614e-01 2.228614e-01 2.228614e-01 2.228614e-01 2.228614e-01 2.228614e-01 2.228614e-01 2.228614e-01 2.228614e-01 2.228614e-01 2.228614e-01 2.228614e-01 2.228614e-01 2.228614e-01 2.228614e-01 2.228614e-01 2.228614e-01 2.228614e-01 2.228614e-01 2.228614e-01 2.228614e-01 2.228614e-01 2.228614e-01 2.228614e-01 2.228614e-01 2.228614e-01 2.228614e-01 2.228614e-01 2.228614e-01 2.228614e-01 2.228614e-01 2.228614e-01 2.228614e-01 2.228614e-01 2.228614e-01 2.228614e-01 2.228614e-01 2.228614e-01 2.228614e-01 2.228614e-01 2.228614e-01 2.228614e-01 2.228614e-01 2.228614e-01 2.228614e-01 2.228614e-01 2.228614e-01 2.228614e-01 2.228614e-01 2.228614e-01 2.228614e-01 2.228614e-01 2.228614e-01 2.228614e-01 2.228614e-01 2.228614e-01 2.228614e-01 2.228614e-01 2.228614e-01 2.228614e-01 2.228614e-01 2.228614e-01 2.228614e-01 2.228614e-01 2.228614e-01 2.228614e-01 2.228614e-01 2.228614e-01 2.228614e-01 2.228614e-01 2.228614e-01 2.228614e-01 2.228614e-01 2.228614e-01 2.228614e-01 2.228614e-01 2.228614e-01 2.228614e-01 2.228614e-01 2.228614e-01 2.228614e-01 2.228614e-01 2.228614e-01 2.228614e-01 2.228614e-01 2.228614e-01 2.228614e-01 2.228614e-01 2.228614e-01 2.228614e-01 2.228614e-01 2.228614e-01 2.228614e-01 2.228614e-01 2.228614e-01 2.228614e-01 2.228614e-01 2.228614e-01 2.228614e-01 2.228614e-01 2.228614e-01 2.228614e-01 2.228614e-01 2.228614e-01 2.228614e-01 2.228614e-01 2.228614e-01 2.228614e-01 2.228614e-01 2.228614e-01 2.228614e-01 2.228614e-01 2.228614e-01 2.228614e-01 2.228614e-01 2.228614e-01 2.228614e-01 2.228614e-01 2.228614e-01 2.228614e-01 2.228614e-01 2.228614e-01 2.228614e-01 2.228614e-01 2.228614e-01 2.228614e-01 2.228614e-01 2.228614e-01 2.228614e-01 2.228614e-01 2.228614e-01 2.228614e-01 2.228614e-01 2.228614e-01 2.228614e-01 2.228614e-01 2.228614e-01 2.228614e-01 2.228614e-01 2.228614e-01 2.228614e-01 2.228614e-01 2.228614e-01 2.228614e-01 2.228614e-01 2.228614e-01 2.228614e-01 2.228614e-01 2.228614e-01 2.228614e-01 2.228614e-01 2.228614e-01 2.228614e-01 2.228614e-01 2.228614e-01 2.228614e-01 2.228614e-01 2.228614e-01 2.228614e-01 2.228614e-01 2.228614e-01 2.228614e-01 2.228614e-01 2.228614e-01 2.228614e-01 2.228614e-01 2.228614e-01 2.228614e-01 2.228614e-01 2.228614e-01 2.228614e-01 2.228614e-01 2.228614e-01 2.228614e-01 2.228614e-01 2.228614e-01 2.228614e-01 2.228614e-01 2.228614e-01 2.228614e-01 2.228614e-01 2.228614e-01 2.228614e-01 2.228614e-01 2.228614e-01 2.228614e-01 2.228614e-01 2.228614e-01 2.228614e-01 2.228614e-01 2.228614e-01 2.228614e-01 2.228614e-01 2.228614e-01 2.228614e-01 2.228614e-01 2.228614e-01 2.228614e-01 2.228614e-01 2.228614e-01 2.228614e-01 2.228614e-01 2.228614e-01 2.228614e-01 2.228614e-01 2.228614e-01 2.228614e-01 2.228614e-01 2.228614e-01 2.228614e-01 2.228614e-01 2.228614e-01 2.228614e-01 2.228614e-01 2.228614e-01 2.228614e-01 2.228614e-01 2.228614e-01 2.228614e-01 2.228614e-01 2.228614e-01 2.228614e-01 2.228614e-01 2.228614e-01 2.228614e-01 2.228614e-01 2.228614e-01 2.228614e-01 2.228614e-01 2.228614e-01 2.228614e-01 2.228614e-01 2.228614e-01 2.228614e-01 2.228614e-01 2.228614e-01 2.228614e-01 2.228614e-01 2.228614e-01 2.228614e-01 2.228614e-01 2.228614e-01 2.228614e-01 2.228614e-01 2.228614e-01 2.228614e-01 2.228614e-01 2.228614e-01 2.228614e-01 2.228614e-01 2.228614e-01 2.228614e-01 2.228614e-01 2.228614e-01 2.228614e-01 2.228614e-01 2.228614e-01 2.228614e-01 2.228614e-01 2.228614e-01 2.228614e-01 2.228614e-01 2.228614e-01 2.228614e-01 2.228614e-01 2.228614e-01 2.228614e-01 2.228614e-01 2.228614e-01 2.228614e-01 2.228614e-01 2.228614e-01 2.228614e-01 2.228614e-01 2.228614e-01 2.228614e-01 2.228614e-01 2.228614e-01 2.228614e-01 2.228614e-01 2.228614e-01 2.228614e-01 2.228614e-01 2.228614e-01 2.228614e-01 2.228614e-01 2.228614e-01 2.228614e-01 2.228614e-01 2.228614e-01 2.228614e-01 2.228614e-01 2.228614e-01 2.228614e-01 2.228614e-01 2.228614e-01 2.228614e-01 2.228614e-01 2.228614e-01 2.228614e-01 2.228614e-01 2.228614e-01 2.228614e-01 2.228614e-01 2.228614e-01 2.228614e-01 2.228614e-01 2.228614e-01 2.228614e-01 2.228614e-01 2.228614e-01 2.228614e-01 2.228614e-01 2.228614e-01 2.228614e-01 2.228614e-01 2.228614e-01 2.228614e-01 2.228614e-01 2.228614e-01 2.228614e-01 2.228614e-01 2.228614e-01 2.228614e-01 2.228614e-01 2.228614e-01 2.228614e-01 2.228614e-01 2.228614e-01 2.228614e-01 2.228614e-01 2.228614e-01 2.228614e-01 2.228614e-01 2.228614e-01 2.228614e-01 2.228614e-01 2.228614e-01 2.228614e-01 2.228614e-01 2.228614e-01 2.228614e-01 2.228614e-01 2.228614e-01 2.228614e-01 2.228614e-01 2.228614e-01 2.228614e-01 2.228614e-01 2.228614e-01 2.228614e-01 2.228614e-01 2.228614e-01 2.228614e-01 2.228614e-01 2.228614e-01 2.228614e-01 2.228614e-01 2.228614e-01 2.228614e-01 2.228614e-01 2.228614e-01 2.228614e-01 2.228614e-01 2.228614e-01 2.228614e-01 2.228614e-01 2.228614e-01 2.228614e-01 2.228614e-01 2.228614e-01 2.228614e-01 2.228614e-01 2.228614e-01 2.228614e-01 2.228614e-01 2.228614e-01 2.228614e-01 2.228614e-01 2.228614e-01 2.228614e-01 2.228614e-01 2.228614e-01 2.228614e-01 2.228614e-01 2.228614e-01 2.228614e-01 2.228614e-01 2.228614e-01 2.228614e-01 2.228614e-01 2.228614e-01 2.228614e-01 2.228614e-01 2.228614e-01 2.228614e-01 2.228614e-01 2.228614e-01 2.228614e-01 2.228614e-01 2.228614e-01 2.228614e-01 2.228614e-01 2.228614e-01 2.228614e-01 2.228614e-01 2.228614e-01 2.228614e-01 2.228614e-01 2.228614e-01 2.228614e-01 2.228614e-01 2.228614e-01 2.228614e-01 2.228614e-01 2.228614e-01 2.228614e-01 2.228614e-01 2.228614e-01 2.228614e-01 2.228614e-01 2.228614e-01 2.228614e-01 2.228614e-01 2.228614e-01 2.228614e-01 2.228614e-01 2.228614e-01 2.228614e-01 2.228614e-01 2.228614e-01 2.228614e-01 2.228614e-01 2.228614e-01 2.228614e-01 2.228614e-01 2.228614e-01 2.228614e-01 2.228614e-01 2.228614e-01 2.228614e-01 2.228614e-01 2.228614e-01 2.228614e-01 2.228614e-01 2.228614e-01 2.228614e-01 2.228614e-01 2.228614e-01 2.228614e-01 2.228614e-01 2.228614e-01 2.228614e-01 2.228614e-01 2.228614e-01 2.228614e-01 2.228614e-01 2.228614e-01 2.228614e-01 2.228614e-01 2.228614e-01 2.228614e-01 2.228614e-01 2.228614e-01 2.228614e-01 2.228614e-01 2.228614e-01 2.228614e-01 2.228614e-01 2.228614e-01 2.228614e-01 2.228614e-01 2.228614e-01 2.228614e-01 2.228614e-01 2.228614e-01 2.228614e-01 2.228614e-01 2.228614e-01 2.228614e-01 2.228614e-01 2.228614e-01 2.228614e-01 2.228614e-01 2.228614e-01 2.228614e-01 2.228614e-01 2.228614e-01 2.228614e-01 2.228614e-01 2.228614e-01 2.228614e-01 2.228614e-01 2.228614e-01 2.228614e-01 2.228614e-01 2.228614e-01 2.228614e-01 2.228614e-01 2.228614e-01 2.228614e-01 2.228614e-01 2.228614e-01 2.228614e-01 2.228614e-01 2.228614e-01 2.228614e-01 2.228614e-01 2.228614e-01 2.228614e-01 2.228614e-01 2.228614e-01 2.228614e-01 2.228614e-01 2.228614e-01 2.228614e-01 2.228614e-01 2.228614e-01 2.228614e-01 2.228614e-01 2.228614e-01 2.228614e-01 2.228614e-01 2.228614e-01 2.228614e-01 2.228614e-01 2.228614e-01 2.228614e-01 2.228614e-01 2.228614e-01 2.228614e-01 2.228614e-01 2.228614e-01 2.228614e-01 2.228614e-01 2.228614e-01 2.228614e-01 2.228614e-01 2.228614e-01 2.228614e-01 2.228614e-01 2.228614e-01 2.228614e-01 2.228614e-01 2.228614e-01 2.228614e-01 2.228614e-01 2.228614e-01 2.228614e-01 2.228614e-01 2.228614e-01 2.228614e-01 2.228614e-01 2.228614e-01 2.228614e-01 2.228614e-01 2.228614e-01 2.228614e-01 2.228614e-01 2.228614e-01 2.228614e-01 2.228614e-01 2.228614e-01 2.228614e-01 2.228614e-01 2.228614e-01 2.228614e-01 2.228614e-01 2.228614e-01 2.228614e-01 2.228614e-01 2.228614e-01 2.228614e-01 2.228614e-01 2.228614e-01 2.228614e-01 2.228614e-01 2.228614e-01 2.228614e-01 2.228614e-01 2.228614e-01 2.228614e-01 2.228614e-01 2.228614e-01 2.228614e-01 2.228614e-01 2.228614e-01 2.228614e-01 2.228614e-01 2.228614e-01 2.228614e-01 2.228614e-01 2.228614e-01 2.228614e-01 2.228614e-01 2.228614e-01 2.228614e-01 2.228614e-01 2.228614e-01 2.228614e-01 2.228614e-01 2.228614e-01 2.228614e-01 2.228614e-01 2.228614e-01 2.228614e-01 2.228614e-01 2.228614e-01 2.228614e-01 2.228614e-01 2.228614e-01 2.228614e-01 2.228614e-01 2.228614e-01 2.228614e-01 2.228614e-01 2.228614e-01 2.228614e-01 2.228614e-01 2.228614e-01 2.228614e-01 2.228614e-01 2.228614e-01 2.228614e-01 2.228614e-01 2.228614e-01 2.228614e-01 2.228614e-01 2.228614e-01 2.228614e-01 2.228614e-01 2.228614e-01 2.228614e-01 2.228614e-01 2.228614e-01 2.228614e-01 2.228614e-01 2.228614e-01 2.228614e-01 2.228614e-01 2.228614e-01 2.228614e-01 2.228614e-01 2.228614e-01 2.228614e-01 2.228614e-01 2.228614e-01 2.228614e-01 2.228614e-01 2.228614e-01 2.228614e-01 2.228614e-01 2.228614e-01 2.228614e-01 2.228614e-01 2.228614e-01 2.228614e-01 2.228614e-01 2.228614e-01 2.228614e-01 2.228614e-01 2.228614e-01 2.228614e-01 2.228614e-01 2.228614e-01 2.228614e-01 2.228614e-01 2.228614e-01 2.228614e-01 2.228614e-01 2.228614e-01 2.228614e-01 2.228614e-01 2.228614e-01 2.228614e-01 2.228614e-01 2.228614e-01 2.228614e-01 2.228614e-01 2.228614e-01 2.228614e-01 2.228614e-01 2.228614e-01 2.228614e-01 2.228614e-01 2.228614e-01 2.228614e-01 2.228614e-01 2.228614e-01 2.228614e-01 2.228614e-01 2.228614e-01 2.228614e-01 2.228614e-01 2.228614e-01 2.228614e-01 2.228614e-01 2.228614e-01 2.228614e-01 2.228614e-01 2.228614e-01 2.228614e-01 2.228614e-01 2.228614e-01 2.228614e-01 2.228614e-01 2.228614e-01 2.228614e-01 2.228614e-01 2.228614e-01 2.228614e-01 2.228614e-01 2.228614e-01 2.228614e-01 2.228614e-01 2.228614e-01 2.228614e-01 2.228614e-01 2.228614e-01 2.228614e-01 2.228614e-01 2.228614e-01 2.228614e-01 2.228614e-01 2.228614e-01 2.228614e-01 2.228614e-01 2.228614e-01 2.228614e-01 2.228614e-01 2.228614e-01 2.228614e-01 2.228614e-01 2.228614e-01 2.228614e-01 2.228614e-01 2.228614e-01 2.228614e-01 2.228614e-01 2.228614e-01 2.228614e-01 2.228614e-01 2.228614e-01 2.228614e-01 2.228614e-01 2.228614e-01 2.228614e-01 2.228614e-01 2.228614e-01 2.228614e-01 2.228614e-01 2.228614e-01 2.228614e-01 2.228614e-01 2.228614e-01 2.228614e-01 2.228614e-01 2.228614e-01 2.228614e-01 2.228614e-01 2.228614e-01 2.228614e-01 2.228614e-01 2.228614e-01 2.228614e-01 2.228614e-01 2.228614e-01 2.228614e-01 2.228614e-01 2.228614e-01 2.228614e-01 2.228614e-01 2.228614e-01 2.228614e-01 2.228614e-01 2.228614e-01 2.228614e-01 2.228614e-01 2.228614e-01 2.228614e-01 2.228614e-01 2.228614e-01 2.228614e-01 2.228614e-01 2.228614e-01 2.228614e-01 2.228614e-01 2.228614e-01 2.228614e-01 2.228614e-01 2.228614e-01 2.228614e-01 2.228614e-01 2.228614e-01 2.228614e-01 2.228614e-01 2.228614e-01 2.228614e-01 2.228614e-01 2.228614e-01 2.228614e-01 2.228614e-01 2.228614e-01 2.228614e-01 2.228614e-01 2.228614e-01 2.228614e-01 2.228614e-01 2.228614e-01 2.228614e-01 2.228614e-01 2.228614e-01 2.228614e-01 2.228614e-01 2.228614e-01 2.228614e-01 2.228614e-01 2.228614e-01 2.228614e-01 2.228614e-01 2.228614e-01 2.228614e-01 2.228614e-01 2.228614e-01 2.228614e-01 2.228614e-01 2.228614e-01 2.228614e-01 2.228614e-01 2.228614e-01 2.228614e-01 2.228614e-01 2.228614e-01 2.228614e-01 2.228614e-01 2.228614e-01 2.228614e-01 2.228614e-01 2.228614e-01 2.228614e-01 2.228614e-01 2.228614e-01 2.228614e-01 2.228614e-01 2.228614e-01 2.228614e-01 2.228614e-01 2.228614e-01 2.228614e-01 2.228614e-01 2.228614e-01 2.228614e-01 2.228614e-01 2.228614e-01 2.228614e-01 2.228614e-01 2.228614e-01 2.228614e-01 2.228614e-01 2.228614e-01 2.228614e-01 2.228614e-01 2.228614e-01 2.228614e-01 2.228614e-01 2.228614e-01 2.228614e-01 2.228614e-01 2.228614e-01 2.228614e-01 2.228614e-01 2.228614e-01 2.228614e-01 2.228614e-01 2.228614e-01 2.228614e-01 2.228614e-01 2.228614e-01 2.228614e-01 2.228614e-01 2.228614e-01 2.228614e-01 2.228614e-01 2.228614e-01 2.228614e-01 2.228614e-01 2.228614e-01 2.228614e-01 2.228614e-01 2.228614e-01 2.228614e-01 2.228614e-01 2.228614e-01 2.228614e-01 2.228614e-01 2.228614e-01 2.228614e-01 2.228614e-01 2.228614e-01 2.228614e-01 2.228614e-01 2.228614e-01 2.228614e-01 2.228614e-01 2.228614e-01 2.228614e-01 2.228614e-01 2.228614e-01 2.228614e-01 2.228614e-01 2.228614e-01 2.228614e-01 2.228614e-01 2.228614e-01 2.228614e-01 2.228614e-01 2.228614e-01 2.228614e-01 2.228614e-01 2.228614e-01 2.228614e-01 2.228614e-01 2.228614e-01 2.228614e-01 2.228614e-01 2.228614e-01 2.228614e-01 2.228614e-01 2.228614e-01 2.228614e-01 2.228614e-01 2.228614e-01 2.228614e-01 2.228614e-01 2.228614e-01 2.228614e-01 2.228614e-01 2.228614e-01 2.228614e-01 2.228614e-01 2.228614e-01 2.228614e-01 2.228614e-01 2.228614e-01 2.228614e-01 2.228614e-01 2.228614e-01 2.228614e-01 2.228614e-01 2.228614e-01 2.228614e-01 2.228614e-01 2.228614e-01 2.228614e-01 2.228614e-01 2.228614e-01 2.228614e-01 2.228614e-01 2.228614e-01 2.228614e-01 2.228614e-01 2.228614e-01 2.228614e-01 2.228614e-01 2.228614e-01 2.228614e-01 2.228614e-01 2.228614e-01 2.228614e-01 2.228614e-01 2.228614e-01 2.228614e-01 2.228614e-01 2.228614e-01 2.228614e-01 2.228614e-01 2.228614e-01 2.228614e-01 2.228614e-01 2.228614e-01 2.228614e-01 2.228614e-01 2.228614e-01 2.228614e-01 2.228614e-01 2.228614e-01 2.228614e-01 2.228614e-01 2.228614e-01 2.228614e-01 2.228614e-01 2.228614e-01 2.228614e-01 2.228614e-01 2.228614e-01 2.228614e-01 2.228614e-01 2.228614e-01 2.228614e-01 2.228614e-01 2.228614e-01 2.228614e-01 2.228614e-01 2.228614e-01 2.228614e-01 2.228614e-01 2.228614e-01 2.228614e-01 2.228614e-01 2.228614e-01 2.228614e-01 2.228614e-01 2.228614e-01 2.228614e-01 2.228614e-01 2.228614e-01 2.228614e-01 2.228614e-01 2.228614e-01 2.228614e-01 2.228614e-01 2.228614e-01 2.228614e-01 2.228614e-01 2.228614e-01 2.228614e-01 2.228614e-01 2.228614e-01 2.228614e-01 2.228614e-01 2.228614e-01 2.228614e-01 2.228614e-01 2.228614e-01 2.228614e-01 2.228614e-01 2.228614e-01 2.228614e-01 2.228614e-01 2.228614e-01 2.228614e-01 2.228614e-01 2.228614e-01 2.228614e-01 2.228614e-01 2.228614e-01 2.228614e-01 2.228614e-01 2.228614e-01 2.228614e-01 2.228614e-01 2.228614e-01 2.228614e-01 2.228614e-01 2.228614e-01 2.228614e-01 2.228614e-01 2.228614e-01 2.228614e-01 2.228614e-01 2.228614e-01 2.228614e-01 2.228614e-01 2.228614e-01 2.228614e-01 2.228614e-01 2.228614e-01 2.228614e-01 2.228614e-01 2.228614e-01 2.228614e-01 2.228614e-01 2.228614e-01 2.228614e-01 2.228614e-01 2.228614e-01 2.228614e-01 2.228614e-01 2.228614e-01 2.228614e-01 2.228614e-01 2.228614e-01 2.228614e-01 2.228614e-01 2.228614e-01 2.228614e-01 2.228614e-01 2.228614e-01 2.228614e-01 2.228614e-01 2.228614e-01 2.228614e-01 2.228614e-01 2.228614e-01 2.228614e-01 2.228614e-01 2.228614e-01 2.228614e-01 2.228614e-01 2.228614e-01 2.228614e-01 2.228614e-01 2.228614e-01 2.228614e-01 2.228614e-01 2.228614e-01 2.228614e-01 2.228614e-01 2.228614e-01 2.228614e-01 2.228614e-01 2.228614e-01 2.228614e-01 2.228614e-01 2.228614e-01 2.228614e-01 2.228614e-01 2.228614e-01 2.228614e-01 2.228614e-01 2.228614e-01 2.228614e-01 2.228614e-01 2.228614e-01 2.228614e-01 2.228614e-01 2.228614e-01 2.228614e-01 2.228614e-01 2.228614e-01 2.228614e-01 2.228614e-01 2.228614e-01 2.228614e-01 2.228614e-01 2.228614e-01 2.228614e-01 2.228614e-01 2.228614e-01 2.228614e-01 2.228614e-01 2.228614e-01 2.228614e-01 2.228614e-01 2.228614e-01 2.228614e-01 2.228614e-01 2.228614e-01 2.228614e-01 2.228614e-01 2.228614e-01 2.228614e-01 2.228614e-01 2.228614e-01 2.228614e-01 2.228614e-01 2.228614e-01 2.228614e-01 2.228614e-01 2.228614e-01 2.228614e-01 2.228614e-01 2.228614e-01 2.228614e-01 2.228614e-01 2.228614e-01 2.228614e-01 2.228614e-01 2.228614e-01 2.228614e-01 2.228614e-01 2.228614e-01 2.228614e-01 2.228614e-01 2.228614e-01 2.228614e-01 2.228614e-01 2.228614e-01 2.228614e-01 2.228614e-01 2.228614e-01 2.228614e-01 2.228614e-01 2.228614e-01 2.228614e-01 2.228614e-01 2.228614e-01 2.228614e-01 2.228614e-01 2.228614e-01 2.228614e-01 2.228614e-01 2.228614e-01 2.228614e-01 2.228614e-01 2.228614e-01 2.228614e-01 2.228614e-01 2.228614e-01 2.228614e-01 2.228614e-01 2.228614e-01 2.228614e-01 2.228614e-01 2.228614e-01 2.228614e-01 2.228614e-01 2.228614e-01 2.228614e-01 2.228614e-01 2.228614e-01 2.228614e-01 2.228614e-01 2.228614e-01 2.228614e-01 2.228614e-01 2.228614e-01 2.228614e-01 2.228614e-01 2.228614e-01 2.228614e-01 2.228614e-01 2.228614e-01 2.228614e-01 2.228614e-01 2.228614e-01 2.228614e-01 2.228614e-01 2.228614e-01 2.228614e-01 2.228614e-01 2.228614e-01 2.228614e-01 2.228614e-01 2.228614e-01 2.228614e-01 2.228614e-01 2.228614e-01 2.228614e-01 2.228614e-01 2.228614e-01 2.228614e-01 2.228614e-01 2.228614e-01 2.228614e-01 2.228614e-01 2.228614e-01 2.228614e-01 2.228614e-01 2.228614e-01 2.228614e-01 2.228614e-01 2.228614e-01 2.228614e-01 2.228614e-01 2.228614e-01 2.228614e-01 2.228614e-01 2.228614e-01 2.228614e-01 2.228614e-01 2.228614e-01 2.228614e-01 2.228614e-01 2.228614e-01 
5.080106e+05 3.622098e+04 3.339916e+04 1.799899e+04 1.625271e+04 1.607411e+04 1.172588e+04 1.578063e+03 6.309918e-01 5.722723e-01 5.432759e-01 4.992890e-01 3.285965e-01 2.990934e-01 2.985934e-01 2.984858e-01 2.976831e-01 2.908609e-01 2.908609e-01 2.908609e-01 2.891577e-01 2.890177e-01 2.890177e-01 2.866610e-01 2.866610e-01 2.825714e-01 2.825714e-01 2.804786e-01 2.804786e-01 2.521296e-01 2.397890e-01 2.397890e-01 2.397890e-01 2.397890e-01 2.397890e-01 2.397890e-01 2.397890e-01 2.397890e-01 2.315404e-01 2.315404e-01 2.310431e-01 2.277762e-01 2.277762e-01 2.277762e-01 2.232488e-01 2.232488e-01 2.232488e-01 2.230049e-01 2.229265e-01 2.229231e-01 2.229231e-01 2.229167e-01 2.228775e-01 2.228775e-01 2.228775e-01 2.228730e-01 2.228711e-01 2.228711e-01 2.228711e-01 2.228696e-01 2.228696e-01 2.228695e-01 2.228668e-01 2.228668e-01 2.228667e-01 2.228667e-01 2.228667e-01 2.228651e-01 2.228636e-01 2.228629e-01 2.228625e-01 2.228625e-01 2.228616e-01 2.228615e-01 2.228615e-01 2.228615e-01 2.228615e-01 2.228615e-01 2.228614e-01 2.228614e-01 2.228614e-01 2.228614e-01 2.228614e-01 2.228614e-01 2.228614e-01 2.228614e-01 2.228614e-01 2.228614e-01 2.228614e-01 2.228614e-01 2.228614e-01 2.228614e-01 2.228614e-01 2.228614e-01 2.228614e-01 2.228614e-01 2.228614e-01 2.228614e-01 2.228614e-01 2.228614e-01 2.228614e-01 2.228614e-01 2.228614e-01 2.228614e-01 2.228614e-01 2.228614e-01 2.228614e-01 2.228614e-01 2.228614e-01 2.228614e-01 2.228614e-01 2.228614e-01 2.228614e-01 2.228614e-01 2.228614e-01 2.228614e-01 2.228614e-01 2.228614e-01 2.228614e-01 2.228614e-01 2.228614e-01 2.228614e-01 2.228614e-01 2.228614e-01 2.228614e-01 2.228614e-01 2.228614e-01 2.228614e-01 2.228614e-01 2.228614e-01 2.228614e-01 2.228614e-01 2.228614e-01 2.228614e-01 2.228614e-01 2.228614e-01 2.228614e-01 2.228614e-01 2.228614e-01 2.228614e-01 2.228614e-01 2.228614e-01 2.228614e-01 2.228614e-01 2.228614e-01 2.228614e-01 2.228614e-01 2.228614e-01 2.228614e-01 2.228614e-01 2.228614e-01 2.228614e-01 2.228614e-01 2.228614e-01 2.228614e-01 2.228614e-01 2.228614e-01 2.228614e-01 2.228614e-01 2.228614e-01 2.228614e-01 2.228614e-01 2.228614e-01 2.228614e-01 2.228614e-01 2.228614e-01 2.228614e-01 2.228614e-01 2.228614e-01 2.228614e-01 2.228614e-01 2.228614e-01 2.228614e-01 2.228614e-01 2.228614e-01 2.228614e-01 2.228614e-01 2.228614e-01 2.228614e-01 2.228614e-01 2.228614e-01 2.228614e-01 2.228614e-01 2.228614e-01 2.228614e-01 2.228614e-01 2.228614e-01 2.228614e-01 2.228614e-01 2.228614e-01 2.228614e-01 2.228614e-01 2.228614e-01 2.228614e-01 2.228614e-01 2.228614e-01 2.228614e-01 2.228614e-01 2.228614e-01 2.228614e-01 2.228614e-01 2.228614e-01 2.228614e-01 2.228614e-01 2.228614e-01 2.228614e-01 2.228614e-01 2.228614e-01 2.228614e-01 2.228614e-01 2.228614e-01 2.228614e-01 2.228614e-01 2.228614e-01 2.228614e-01 2.228614e-01 2.228614e-01 2.228614e-01 2.228614e-01 2.228614e-01 2.228614e-01 2.228614e-01 2.228614e-01 2.228614e-01 2.228614e-01 2.228614e-01 2.228614e-01 2.228614e-01 2.228614e-01 2.228614e-01 2.228614e-01 2.228614e-01 2.228614e-01 2.228614e-01 2.228614e-01 2.228614e-01 2.228614e-01 2.228614e-01 2.228614e-01 2.228614e-01 2.228614e-01 2.228614e-01 2.228614e-01 2.228614e-01 2.228614e-01 2.228614e-01 2.228614e-01 2.228614e-01 2.228614e-01 2.228614e-01 2.228614e-01 2.228614e-01 2.228614e-01 2.228614e-01 2.228614e-01 2.228614e-01 2.228614e-01 2.228614e-01 2.228614e-01 2.228614e-01 2.228614e-01 2.228614e-01 2.228614e-01 2.228614e-01 2.228614e-01 2.228614e-01 2.228614e-01 2.228614e-01 2.228614e-01 2.228614e-01 2.228614e-01 2.228614e-01 2.228614e-01 2.228614e-01 2.228614e-01 2.228614e-01 2.228614e-01 2.228614e-01 2.228614e-01 2.228614e-01 2.228614e-01 2.228614e-01 2.228614e-01 2.228614e-01 2.228614e-01 2.228614e-01 2.228614e-01 2.228614e-01 2.228614e-01 2.228614e-01 2.228614e-01 2.228614e-01 2.228614e-01 2.228614e-01 2.228614e-01 2.228614e-01 2.228614e-01 2.228614e-01 2.228614e-01 2.228614e-01 2.228614e-01 2.228614e-01 2.228614e-01 2.228614e-01 2.228614e-01 2.228614e-01 2.228614e-01 2.228614e-01 2.228614e-01 2.228614e-01 2.228614e-01 2.228614e-01 2.228614e-01 2.228614e-01 2.228614e-01 2.228614e-01 2.228614e-01 2.228614e-01 2.228614e-01 2.228614e-01 2.228614e-01 2.228614e-01 2.228614e-01 2.228614e-01 2.228614e-01 2.228614e-01 2.228614e-01 2.228614e-01 2.228614e-01 2.228614e-01 2.228614e-01 2.228614e-01 2.228614e-01 2.228614e-01 2.228614e-01 2.228614e-01 2.228614e-01 2.228614e-01 2.228614e-01 2.228614e-01 2.228614e-01 2.228614e-01 2.228614e-01 2.228614e-01 2.228614e-01 2.228614e-01 2.228614e-01 2.228614e-01 2.228614e-01 2.228614e-01 2.228614e-01 2.228614e-01 2.228614e-01 2.228614e-01 2.228614e-01 2.228614e-01 2.228614e-01 2.228614e-01 2.228614e-01 2.228614e-01 2.228614e-01 2.228614e-01 2.228614e-01 2.228614e-01 2.228614e-01 2.228614e-01 2.228614e-01 2.228614e-01 2.228614e-01 2.228614e-01 2.228614e-01 2.228614e-01 2.228614e-01 2.228614e-01 2.228614e-01 2.228614e-01 2.228614e-01 2.228614e-01 2.228614e-01 2.228614e-01 2.228614e-01 2.228614e-01 2.228614e-01 2.228614e-01 2.228614e-01 2.228614e-01 2.228614e-01 2.228614e-01 2.228614e-01 2.228614e-01 2.228614e-01 2.228614e-01 2.228614e-01 2.228614e-01 2.228614e-01 2.228614e-01 2.228614e-01 2.228614e-01 2.228614e-01 2.228614e-01 2.228614e-01 2.228614e-01 2.228614e-01 2.228614e-01 2.228614e-01 2.228614e-01 2.228614e-01 2.228614e-01 2.228614e-01 2.228614e-01 2.228614e-01 2.228614e-01 2.228614e-01 2.228614e-01 2.228614e-01 2.228614e-01 2.228614e-01 2.228614e-01 2.228614e-01 2.228614e-01 2.228614e-01 2.228614e-01 2.228614e-01 2.228614e-01 2.228614e-01 2.228614e-01 2.228614e-01 2.228614e-01 2.228614e-01 2.228614e-01 2.228614e-01 2.228614e-01 2.228614e-01 2.228614e-01 2.228614e-01 2.228614e-01 2.228614e-01 2.228614e-01 2.228614e-01 2.228614e-01 2.228614e-01 2.228614e-01 2.228614e-01 2.228614e-01 2.228614e-01 2.228614e-01 2.228614e-01 2.228614e-01 2.228614e-01 2.228614e-01 2.228614e-01 2.228614e-01 2.228614e-01 2.228614e-01 2.228614e-01 2.228614e-01 2.228614e-01 2.228614e-01 2.228614e-01 2.228614e-01 2.228614e-01 2.228614e-01 2.228614e-01 2.228614e-01 2.228614e-01 2.228614e-01 2.228614e-01 2.228614e-01 2.228614e-01 2.228614e-01 2.228614e-01 2.228614e-01 2.228614e-01 2.228614e-01 2.228614e-01 2.228614e-01 2.228614e-01 2.228614e-01 2.228614e-01 2.228614e-01 2.228614e-01 2.228614e-01 2.228614e-01 2.228614e-01 2.228614e-01 2.228614e-01 2.228614e-01 2.228614e-01 2.228614e-01 2.228614e-01 2.228614e-01 2.228614e-01 2.228614e-01 2.228614e-01 2.228614e-01 2.228614e-01 2.228614e-01 2.228614e-01 2.228614e-01 2.228614e-01 2.228614e-01 2.228614e-01 2.228614e-01 2.228614e-01 2.228614e-01 2.228614e-01 2.228614e-01 2.228614e-01 2.228614e-01 2.228614e-01 2.228614e-01 2.228614e-01 2.228614e-01 2.228614e-01 2.228614e-01 2.228614e-01 2.228614e-01 2.228614e-01 2.228614e-01 2.228614e-01 2.228614e-01 2.228614e-01 2.228614e-01 2.228614e-01 2.228614e-01 2.228614e-01 2.228614e-01 2.228614e-01 2.228614e-01 2.228614e-01 2.228614e-01 2.228614e-01 2.228614e-01 2.228614e-01 2.228614e-01 2.228614e-01 2.228614e-01 2.228614e-01 2.228614e-01 2.228614e-01 2.228614e-01 2.228614e-01 2.228614e-01 2.228614e-01 2.228614e-01 2.228614e-01 2.228614e-01 2.228614e-01 2.228614e-01 2.228614e-01 2.228614e-01 2.228614e-01 2.228614e-01 2.228614e-01 2.228614e-01 2.228614e-01 2.228614e-01 2.228614e-01 2.228614e-01 2.228614e-01 2.228614e-01 2.228614e-01 2.228614e-01 2.228614e-01 2.228614e-01 2.228614e-01 2.228614e-01 2.228614e-01 2.228614e-01 2.228614e-01 2.228614e-01 2.228614e-01 2.228614e-01 2.228614e-01 2.228614e-01 2.228614e-01 2.228614e-01 2.228614e-01 2.228614e-01 2.228614e-01 2.228614e-01 2.228614e-01 2.228614e-01 2.228614e-01 2.228614e-01 2.228614e-01 2.228614e-01 2.228614e-01 2.228614e-01 2.228614e-01 2.228614e-01 2.228614e-01 2.228614e-01 2.228614e-01 2.228614e-01 2.228614e-01 2.228614e-01 2.228614e-01 2.228614e-01 2.228614e-01 2.228614e-01 2.228614e-01 2.228614e-01 2.228614e-01 2.228614e-01 2.228614e-01 2.228614e-01 2.228614e-01 2.228614e-01 2.228614e-01 2.228614e-01 2.228614e-01 2.228614e-01 2.228614e-01 2.228614e-01 2.228614e-01 2.228614e-01 2.228614e-01 2.228614e-01 2.228614e-01 2.228614e-01 2.228614e-01 2.228614e-01 2.228614e-01 2.228614e-01 2.228614e-01 2.228614e-01 2.228614e-01 2.228614e-01 2.228614e-01 2.228614e-01 2.228614e-01 2.228614e-01 2.228614e-01 2.228614e-01 2.228614e-01 2.228614e-01 2.228614e-01 2.228614e-01 2.228614e-01 2.228614e-01 2.228614e-01 2.228614e-01 2.228614e-01 2.228614e-01 2.228614e-01 2.228614e-01 2.228614e-01 2.228614e-01 2.228614e-01 2.228614e-01 2.228614e-01 2.228614e-01 2.228614e-01 2.228614e-01 2.228614e-01 2.228614e-01 2.228614e-01 2.228614e-01 2.228614e-01 2.228614e-01 2.228614e-01 2.228614e-01 2.228614e-01 2.228614e-01 2.228614e-01 2.228614e-01 2.228614e-01 2.228614e-01 2.228614e-01 2.228614e-01 2.228614e-01 2.228614e-01 2.228614e-01 2.228614e-01 2.228614e-01 2.228614e-01 2.228614e-01 2.228614e-01 2.228614e-01 2.228614e-01 2.228614e-01 2.228614e-01 2.228614e-01 2.228614e-01 2.228614e-01 2.228614e-01 2.228614e-01 2.228614e-01 2.228614e-01 2.228614e-01 2.228614e-01 2.228614e-01 2.228614e-01 2.228614e-01 2.228614e-01 2.228614e-01 2.228614e-01 2.228614e-01 2.228614e-01 2.228614e-01 2.228614e-01 2.228614e-01 2.228614e-01 2.228614e-01 2.228614e-01 2.228614e-01 2.228614e-01 2.228614e-01 2.228614e-01 2.228614e-01 2.228614e-01 2.228614e-01 2.228614e-01 2.228614e-01 2.228614e-01 2.228614e-01 2.228614e-01 2.228614e-01 2.228614e-01 2.228614e-01 2.228614e-01 2.228614e-01 2.228614e-01 2.228614e-01 2.228614e-01 2.228614e-01 2.228614e-01 2.228614e-01 2.228614e-01 2.228614e-01 2.228614e-01 2.228614e-01 2.228614e-01 2.228614e-01 2.228614e-01 2.228614e-01 2.228614e-01 2.228614e-01 2.228614e-01 2.228614e-01 2.228614e-01 2.228614e-01 2.228614e-01 2.228614e-01 2.228614e-01 2.228614e-01 2.228614e-01 2.228614e-01 2.228614e-01 2.228614e-01 2.228614e-01 2.228614e-01 2.228614e-01 2.228614e-01 2.228614e-01 2.228614e-01 2.228614e-01 2.228614e-01 2.228614e-01 2.228614e-01 2.228614e-01 2.228614e-01 2.228614e-01 2.228614e-01 2.228614e-01 2.228614e-01 2.228614e-01 2.228614e-01 2.228614e-01 2.228614e-01 2.228614e-01 2.228614e-01 2.228614e-01 2.228614e-01 2.228614e-01 2.228614e-01 2.228614e-01 2.228614e-01 2.228614e-01 2.228614e-01 2.228614e-01 2.228614e-01 2.228614e-01 2.228614e-01 2.228614e-01 2.228614e-01 2.228614e-01 2.228614e-01 2.228614e-01 2.228614e-01 2.228614e-01 2.228614e-01 2.228614e-01 2.228614e-01 2.228614e-01 2.228614e-01 2.228614e-01 2.228614e-01 2.228614e-01 2.228614e-01 2.228614e-01 2.228614e-01 2.228614e-01 2.228614e-01 2.228614e-01 2.228614e-01 2.228614e-01 2.228614e-01 2.228614e-01 2.228614e-01 2.228614e-01 2.228614e-01 2.228614e-01 2.228614e-01 2.228614e-01 2.228614e-01 2.228614e-01 2.228614e-01 2.228614e-01 2.228614e-01 2.228614e-01 2.228614e-01 2.228614e-01 2.228614e-01 2.228614e-01 2.228614e-01 2.228614e-01 2.228614e-01 2.228614e-01 2.228614e-01 2.228614e-01 2.228614e-01 2.228614e-01 2.228614e-01 2.228614e-01 2.228614e-01 2.228614e-01 2.228614e-01 2.228614e-01 2.228614e-01 2.228614e-01 2.228614e-01 2.228614e-01 2.228614e-01 2.228614e-01 2.228614e-01 2.228614e-01 2.228614e-01 2.228614e-01 2.228614e-01 2.228614e-01 2.228614e-01 2.228614e-01 2.228614e-01 2.228614e-01 2.228614e-01 2.228614e-01 2.228614e-01 2.228614e-01 2.228614e-01 2.228614e-01 2.228614e-01 2.228614e-01 2.228614e-01 2.228614e-01 2.228614e-01 2.228614e-01 2.228614e-01 2.228614e-01 2.228614e-01 2.228614e-01 2.228614e-01 2.228614e-01 2.228614e-01 2.228614e-01 2.228614e-01 2.228614e-01 2.228614e-01 2.228614e-01 2.228614e-01 2.228614e-01 2.228614e-01 2.228614e-01 2.228614e-01 2.228614e-01 2.228614e-01 2.228614e-01 2.228614e-01 2.228614e-01 2.228614e-01 2.228614e-01 2.228614e-01 2.228614e-01 2.228614e-01 2.228614e-01 2.228614e-01 2.228614e-01 2.228614e-01 2.228614e-01 2.228614e-01 2.228614e-01 2.228614e-01 2.228614e-01 2.228614e-01 2.228614e-01 2.228614e-01 2.228614e-01 2.228614e-01 2.228614e-01 2.228614e-01 2.228614e-01 2.228614e-01 2.228614e-01 2.228614e-01 2.228614e-01 2.228614e-01 2.228614e-01 2.228614e-01 2.228614e-01 2.228614e-01 2.228614e-01 2.228614e-01 2.228614e-01 2.228614e-01 2.228614e-01 2.228614e-01 2.228614e-01 2.228614e-01 2.228614e-01 2.228614e-01 2.228614e-01 2.228614e-01 2.228614e-01 2.228614e-01 2.228614e-01 2.228614e-01 2.228614e-01 2.228614e-01 2.228614e-01 2.228614e-01 2.228614e-01 2.228614e-01 2.228614e-01 2.228614e-01 2.228614e-01 2.228614e-01 2.228614e-01 2.228614e-01 2.228614e-01 2.228614e-01 2.228614e-01 2.228614e-01 2.228614e-01 2.228614e-01 2.228614e-01 2.228614e-01 2.228614e-01 2.228614e-01 2.228614e-01 2.228614e-01 2.228614e-01 2.228614e-01 2.228614e-01 2.228614e-01 2.228614e-01 2.228614e-01 2.228614e-01 2.228614e-01 2.228614e-01 2.228614e-01 2.228614e-01 2.228614e-01 2.228614e-01 2.228614e-01 2.228614e-01 2.228614e-01 2.228614e-01 2.228614e-01 2.228614e-01 2.228614e-01 2.228614e-01 2.228614e-01 2.228614e-01 2.228614e-01 2.228614e-01 2.228614e-01 2.228614e-01 2.228614e-01 2.228614e-01 2.228614e-01 2.228614e-01 2.228614e-01 2.228614e-01 2.228614e-01 2.228614e-01 2.228614e-01 2.228614e-01 2.228614e-01 2.228614e-01 2.228614e-01 2.228614e-01 2.228614e-01 2.228614e-01 2.228614e-01 2.228614e-01 2.228614e-01 2.228614e-01 2.228614e-01 2.228614e-01 2.228614e-01 2.228614e-01 2.228614e-01 2.228614e-01 2.228614e-01 2.228614e-01 2.228614e-01 2.228614e-01 2.228614e-01 2.228614e-01 2.228614e-01 2.228614e-01 2.228614e-01 2.228614e-01 2.228614e-01 2.228614e-01 2.228614e-01 2.228614e-01 2.228614e-01 2.228614e-01 2.228614e-01 2.228614e-01 2.228614e-01 2.228614e-01 2.228614e-01 2.228614e-01 2.228614e-01 2.228614e-01 2.228614e-01 2.228614e-01 2.228614e-01 2.228614e-01 2.228614e-01 2.228614e-01 2.228614e-01 2.228614e-01 2.228614e-01 2.228614e-01 2.228614e-01 2.228614e-01 2.228614e-01 2.228614e-01 2.228614e-01 2.228614e-01 2.228614e-01 2.228614e-01 2.228614e-01 2.228614e-01 2.228614e-01 2.228614e-01 2.228614e-01 2.228614e-01 2.228614e-01 2.228614e-01 2.228614e-01 2.228614e-01 2.228614e-01 2.228614e-01 2.228614e-01 2.228614e-01 2.228614e-01 2.228614e-01 2.228614e-01 2.228614e-01 2.228614e-01 2.228614e-01 2.228614e-01 2.228614e-01 2.228614e-01 2.228614e-01 2.228614e-01 2.228614e-01 2.228614e-01 2.228614e-01 2.228614e-01 2.228614e-01 2.228614e-01 2.228614e-01 2.228614e-01 2.228614e-01 2.228614e-01 2.228614e-01 2.228614e-01 2.228614e-01 2.228614e-01 2.228614e-01 2.228614e-01 2.228614e-01 2.228614e-01 2.228614e-01 2.228614e-01 2.228614e-01 2.228614e-01 2.228614e-01 2.228614e-01 2.228614e-01 2.228614e-01 2.228614e-01 2.228614e-01 2.228614e-01 2.228614e-01 2.228614e-01 2.228614e-01 2.228614e-01 2.228614e-01 2.228614e-01 2.228614e-01 2.228614e-01 2.228614e-01 2.228614e-01 2.228614e-01 2.228614e-01 2.228614e-01 2.228614e-01 2.228614e-01 2.228614e-01 2.228614e-01 2.228614e-01 2.228614e-01 2.228614e-01 2.228614e-01 2.228614e-01 2.228614e-01 2.228614e-01 2.228614e-01 2.228614e-01 2.228614e-01 2.228614e-01 2.228614e-01 2.228614e-01 2.228614e-01 2.228614e-01 2.228614e-01 2.228614e-01 2.228614e-01 2.228614e-01 2.228614e-01 2.228614e-01 2.228614e-01 2.228614e-01 2.228614e-01 2.228614e-01 2.228614e-01 2.228614e-01 2.228614e-01 2.228614e-01 2.228614e-01 2.228614e-01 2.228614e-01 2.228614e-01 2.228614e-01 2.228614e-01 2.228614e-01 2.228614e-01 2.228614e-01 2.228614e-01 2.228614e-01 2.228614e-01 2.228614e-01 2.228614e-01 2.228614e-01 2.228614e-01 2.228614e-01 2.228614e-01 2.228614e-01 2.228614e-01 2.228614e-01 2.228614e-01 2.228614e-01 2.228614e-01 2.228614e-01 2.228614e-01 2.228614e-01 2.228614e-01 2.228614e-01 2.228614e-01 2.228614e-01 2.228614e-01 2.228614e-01 2.228614e-01 2.228614e-01 2.228614e-01 2.228614e-01 2.228614e-01 2.228614e-01 2.228614e-01 2.228614e-01 2.228614e-01 2.228614e-01 2.228614e-01 2.228614e-01 2.228614e-01 2.228614e-01 2.228614e-01 2.228614e-01 2.228614e-01 2.228614e-01 2.228614e-01 2.228614e-01 2.228614e-01 2.228614e-01 2.228614e-01 2.228614e-01 2.228614e-01 2.228614e-01 2.228614e-01 2.228614e-01 2.228614e-01 2.228614e-01 2.228614e-01 2.228614e-01 2.228614e-01 2.228614e-01 2.228614e-01 2.228614e-01 2.228614e-01 2.228614e-01 2.228614e-01 2.228614e-01 2.228614e-01 2.228614e-01 2.228614e-01 2.228614e-01 2.228614e-01 2.228614e-01 2.228614e-01 2.228614e-01 2.228614e-01 2.228614e-01 2.228614e-01 2.228614e-01 2.228614e-01 2.228614e-01 2.228614e-01 2.228614e-01 2.228614e-01 2.228614e-01 2.228614e-01 2.228614e-01 2.228614e-01 2.228614e-01 2.228614e-01 2.228614e-01 2.228614e-01 2.228614e-01 2.228614e-01 2.228614e-01 2.228614e-01 2.228614e-01 2.228614e-01 2.228614e-01 2.228614e-01 2.228614e-01 2.228614e-01 2.228614e-01 2.228614e-01 2.228614e-01 2.228614e-01 2.228614e-01 2.228614e-01 2.228614e-01 2.228614e-01 2.228614e-01 2.228614e-01 2.228614e-01 2.228614e-01 2.228614e-01 2.228614e-01 2.228614e-01 2.228614e-01 2.228614e-01 2.228614e-01 2.228614e-01 2.228614e-01 2.228614e-01 2.228614e-01 2.228614e-01 2.228614e-01 2.228614e-01 2.228614e-01 2.228614e-01 2.228614e-01 2.228614e-01 2.228614e-01 2.228614e-01 2.228614e-01 2.228614e-01 2.228614e-01 2.228614e-01 2.228614e-01 2.228614e-01 2.228614e-01 2.228614e-01 2.228614e-01 2.228614e-01 2.228614e-01 2.228614e-01 2.228614e-01 2.228614e-01 2.228614e-01 2.228614e-01 2.228614e-01 2.228614e-01 2.228614e-01 2.228614e-01 2.228614e-01 2.228614e-01 2.228614e-01 2.228614e-01 2.228614e-01 2.228614e-01 2.228614e-01 2.228614e-01 2.228614e-01 2.228614e-01 2.228614e-01 2.228614e-01 2.228614e-01 2.228614e-01 2.228614e-01 2.228614e-01 2.228614e-01 2.228614e-01 2.228614e-01 2.228614e-01 2.228614e-01 2.228614e-01 2.228614e-01 2.228614e-01 2.228614e-01 2.228614e-01 2.228614e-01 2.228614e-01 2.228614e-01 2.228614e-01 2.228614e-01 2.228614e-01 2.228614e-01 2.228614e-01 2.228614e-01 2.228614e-01 2.228614e-01 2.228614e-01 2.228614e-01 2.228614e-01 2.228614e-01 2.228614e-01 2.228614e-01 2.228614e-01 2.228614e-01 2.228614e-01 2.228614e-01 2.228614e-01 2.228614e-01 2.228614e-01 2.228614e-01 2.228614e-01 2.228614e-01 2.228614e-01 2.228614e-01 2.228614e-01 2.228614e-01 2.228614e-01 2.228614e-01 2.228614e-01 2.228614e-01 2.228614e-01 2.228614e-01 2.228614e-01 2.228614e-01 2.228614e-01 2.228614e-01 2.228614e-01 2.228614e-01 2.228614e-01 2.228614e-01 2.228614e-01 2.228614e-01 2.228614e-01 2.228614e-01 2.228614e-01 2.228614e-01 2.228614e-01 2.228614e-01 2.228614e-01 2.228614e-01 2.228614e-01 2.228614e-01 2.228614e-01 2.228614e-01 2.228614e-01 2.228614e-01 2.228614e-01 2.228614e-01 2.228614e-01 2.228614e-01 2.228614e-01 2.228614e-01 2.228614e-01 2.228614e-01 2.228614e-01 2.228614e-01 2.228614e-01 2.228614e-01 2.228614e-01 2.228614e-01 2.228614e-01 2.228614e-01 2.228614e-01 2.228614e-01 2.228614e-01 2.228614e-01 2.228614e-01 2.228614e-01 2.228614e-01 2.228614e-01 2.228614e-01 2.228614e-01 2.228614e-01 2.228614e-01 2.228614e-01 2.228614e-01 2.228614e-01 2.228614e-01 2.228614e-01 2.228614e-01 2.228614e-01 2.228614e-01 2.228614e-01 2.228614e-01 2.228614e-01 2.228614e-01 2.228614e-01 2.228614e-01 2.228614e-01 2.228614e-01 2.228614e-01 2.228614e-01 2.228614e-01 2.228614e-01 2.228614e-01 2.228614e-01 2.228614e-01 2.228614e-01 2.228614e-01 2.228614e-01 2.228614e-01 2.228614e-01 2.228614e-01 2.228614e-01 2.228614e-01 2.228614e-01 2.228614e-01 2.228614e-01 2.228614e-01 2.228614e-01 2.228614e-01 2.228614e-01 2.228614e-01 2.228614e-01 2.228614e-01 2.228614e-01 2.228614e-01 2.228614e-01 2.228614e-01 2.228614e-01 2.228614e-01 2.228614e-01 2.228614e-01 2.228614e-01 2.228614e-01 2.228614e-01 2.228614e-01 2.228614e-01 2.228614e-01 2.228614e-01 2.228614e-01 2.228614e-01 2.228614e-01 2.228614e-01 2.228614e-01 2.228614e-01 2.228614e-01 2.228614e-01 2.228614e-01 2.228614e-01 2.228614e-01 2.228614e-01 2.228614e-01 2.228614e-01 2.228614e-01 2.228614e-01 2.228614e-01 2.228614e-01 2.228614e-01 2.228614e-01 2.228614e-01 2.228614e-01 2.228614e-01 2.228614e-01 2.228614e-01 2.228614e-01 2.228614e-01 2.228614e-01 2.228614e-01 2.228614e-01 2.228614e-01 2.228614e-01 2.228614e-01 2.228614e-01 2.228614e-01 2.228614e-01 2.228614e-01 2.228614e-01 2.228614e-01 2.228614e-01 2.228614e-01 2.228614e-01 2.228614e-01 2.228614e-01 2.228614e-01 2.228614e-01 2.228614e-01 2.228614e-01 2.228614e-01 2.228614e-01 2.228614e-01 2.228614e-01 2.228614e-01 2.228614e-01 2.228614e-01 2.228614e-01 2.228614e-01 2.228614e-01 2.228614e-01 2.228614e-01 2.228614e-01 2.228614e-01 2.228614e-01 2.228614e-01 2.228614e-01 2.228614e-01 2.228614e-01 2.228614e-01 2.228614e-01 2.228614e-01 2.228614e-01 2.228614e-01 2.228614e-01 2.228614e-01 2.228614e-01 2.228614e-01 2.228614e-01 2.228614e-01 2.228614e-01 2.228614e-01 2.228614e-01 2.228614e-01 2.228614e-01 2.228614e-01 2.228614e-01 2.228614e-01 2.228614e-01 2.228614e-01 2.228614e-01 2.228614e-01 2.228614e-01 2.228614e-01 2.228614e-01 2.228614e-01 2.228614e-01 2.228614e-01 2.228614e-01 2.228614e-01 2.228614e-01 2.228614e-01 2.228614e-01 2.228614e-01 2.228614e-01 2.228614e-01 2.228614e-01 2.228614e-01 2.228614e-01 2.228614e-01 2.228614e-01 2.228614e-01 2.228614e-01 2.228614e-01 2.228614e-01 2.228614e-01 2.228614e-01 2.228614e-01 2.228614e-01 2.228614e-01 2.228614e-01 2.228614e-01 2.228614e-01 2.228614e-01 2.228614e-01 2.228614e-01 2.228614e-01 2.228614e-01 2.228614e-01 2.228614e-01 2.228614e-01 2.228614e-01 2.228614e-01 2.228614e-01 2.228614e-01 2.228614e-01 2.228614e-01 2.228614e-01 2.228614e-01 2.228614e-01 2.228614e-01 2.228614e-01 2.228614e-01 2.228614e-01 2.228614e-01 2.228614e-01 2.228614e-01 2.228614e-01 2.228614e-01 2.228614e-01 2.228614e-01 2.228614e-01 2.228614e-01 2.228614e-01 2.228614e-01 2.228614e-01 2.228614e-01 2.228614e-01 2.228614e-01 2.228614e-01 2.228614e-01 2.228614e-01 2.228614e-01 2.228614e-01 2.228614e-01 2.228614e-01 2.228614e-01 2.228614e-01 2.228614e-01 2.228614e-01 2.228614e-01 2.228614e-01 2.228614e-01 2.228614e-01 2.228614e-01 2.228614e-01 2.228614e-01 2.228614e-01 2.228614e-01 2.228614e-01 2.228614e-01 2.228614e-01 2.228614e-01 2.228614e-01 2.228614e-01 2.228614e-01 2.228614e-01 2.228614e-01 2.228614e-01 2.228614e-01 2.228614e-01 2.228614e-01 2.228614e-01 2.228614e-01 2.228614e-01 2.228614e-01 2.228614e-01 2.228614e-01 2.228614e-01 2.228614e-01 2.228614e-01 2.228614e-01 2.228614e-01 2.228614e-01 2.228614e-01 2.228614e-01 2.228614e-01 2.228614e-01 2.228614e-01 2.228614e-01 2.228614e-01 2.228614e-01 2.228614e-01 2.228614e-01 2.228614e-01 2.228614e-01 2.228614e-01 2.228614e-01 2.228614e-01 2.228614e-01 2.228614e-01 2.228614e-01 2.228614e-01 2.228614e-01 2.228614e-01 2.228614e-01 2.228614e-01 2.228614e-01 2.228614e-01 2.228614e-01 2.228614e-01 2.228614e-01 2.228614e-01 2.228614e-01 2.228614e-01 2.228614e-01 2.228614e-01 2.228614e-01 2.228614e-01 2.228614e-01 2.228614e-01 2.228614e-01 2.228614e-01 2.228614e-01 2.228614e-01 2.228614e-01 2.228614e-01 2.228614e-01 2.228614e-01 2.228614e-01 2.228614e-01 2.228614e-01 2.228614e-01 2.228614e-01 2.228614e-01 2.228614e-01 2.228614e-01 2.228614e-01 2.228614e-01 2.228614e-01 2.228614e-01 2.228614e-01 2.228614e-01 2.228614e-01 2.228614e-01 2.228614e-01 2.228614e-01 2.228614e-01 2.228614e-01 2.228614e-01 2.228614e-01 2.228614e-01 2.228614e-01 2.228614e-01 2.228614e-01 2.228614e-01 2.228614e-01 2.228614e-01 2.228614e-01 2.228614e-01 2.228614e-01 2.228614e-01 2.228614e-01 2.228614e-01 2.228614e-01 2.228614e-01 2.228614e-01 2.228614e-01 2.228614e-01 2.228614e-01 2.228614e-01 2.228614e-01 2.228614e-01 2.228614e-01 2.228614e-01 2.228614e-01 2.228614e-01 2.228614e-01 2.228614e-01 2.228614e-01 2.228614e-01 2.228614e-01 2.228614e-01 2.228614e-01 2.228614e-01 2.228614e-01 2.228614e-01 2.228614e-01 2.228614e-01 2.228614e-01 2.228614e-01 2.228614e-01 2.228614e-01 2.228614e-01 2.228614e-01 2.228614e-01 2.228614e-01 2.228614e-01 2.228614e-01 2.228614e-01 2.228614e-01 2.228614e-01 2.228614e-01 2.228614e-01 2.228614e-01 2.228614e-01 2.228614e-01 2.228614e-01 2.228614e-01 2.228614e-01 2.228614e-01 2.228614e-01 2.228614e-01 2.228614e-01 2.228614e-01 2.228614e-01 2.228614e-01 2.228614e-01 2.228614e-01 2.228614e-01 2.228614e-01 2.228614e-01 2.228614e-01 2.228614e-01 2.228614e-01 2.228614e-01 2.228614e-01 2.228614e-01 2.228614e-01 2.228614e-01 2.228614e-01 2.228614e-01 2.228614e-01 2.228614e-01 2.228614e-01 2.228614e-01 2.228614e-01 2.228614e-01 2.228614e-01 2.228614e-01 2.228614e-01 2.228614e-01 2.228614e-01 2.228614e-01 2.228614e-01 2.228614e-01 2.228614e-01 2.228614e-01 2.228614e-01 2.228614e-01 2.228614e-01 2.228614e-01 2.228614e-01 2.228614e-01 2.228614e-01 2.228614e-01 2.228614e-01 2.228614e-01 2.228614e-01 2.228614e-01 2.228614e-01 2.228614e-01 2.228614e-01 2.228614e-01 2.228614e-01 2.228614e-01 2.228614e-01 2.228614e-01 2.228614e-01 2.228614e-01 2.228614e-01 2.228614e-01 2.228614e-01 2.228614e-01 2.228614e-01 2.228614e-01 2.228614e-01 2.228614e-01 2.228614e-01 2.228614e-01 2.228614e-01 2.228614e-01 2.228614e-01 2.228614e-01 2.228614e-01 2.228614e-01 2.228614e-01 2.228614e-01 2.228614e-01 2.228614e-01 2.228614e-01 2.228614e-01 2.228614e-01 2.228614e-01 2.228614e-01 2.228614e-01 2.228614e-01 2.228614e-01 2.228614e-01 2.228614e-01 2.228614e-01 2.228614e-01 2.228614e-01 2.228614e-01 2.228614e-01 2.228614e-01 2.228614e-01 2.228614e-01 2.228614e-01 2.228614e-01 2.228614e-01 2.228614e-01 2.228614e-01 2.228614e-01 2.228614e-01 2.228614e-01 2.228614e-01 2.228614e-01 2.228614e-01 2.228614e-01 2.228614e-01 2.228614e-01 2.228614e-01 2.228614e-01 2.228614e-01 2.228614e-01 2.228614e-01 2.228614e-01 2.228614e-01 2.228614e-01 2.228614e-01 2.228614e-01 2.228614e-01 2.228614e-01 2.228614e-01 2.228614e-01 2.228614e-01 2.228614e-01 2.228614e-01 2.228614e-01 2.228614e-01 2.228614e-01 2.228614e-01 2.228614e-01 2.228614e-01 2.228614e-01 2.228614e-01 2.228614e-01 2.228614e-01 2.228614e-01 2.228614e-01 2.228614e-01 2.228614e-01 2.228614e-01 2.228614e-01 2.228614e-01 2.228614e-01 2.228614e-01 2.228614e-01 2.228614e-01 2.228614e-01 2.228614e-01 2.228614e-01 2.228614e-01 2.228614e-01 2.228614e-01 2.228614e-01 2.228614e-01 2.228614e-01 2.228614e-01 2.228614e-01 2.228614e-01 2.228614e-01 2.228614e-01 2.228614e-01 2.228614e-01 2.228614e-01 2.228614e-01 2.228614e-01 2.228614e-01 2.228614e-01 2.228614e-01 2.228614e-01 2.228614e-01 2.228614e-01 2.228614e-01 2.228614e-01 2.228614e-01 2.228614e-01 2.228614e-01 2.228614e-01 2.228614e-01 2.228614e-01 2.228614e-01 2.228614e-01 2.228614e-01 
1.804696e+05 1.208852e+05 5.085824e+04 4.236894e+04 3.934181e+04 3.567423e+04 2.798066e+04 2.538587e+04 2.482653e+04 2.460737e+04 2.396071e+04 2.364817e+04 2.181054e+04 1.687574e+04 9.626112e+03 4.260496e-01 4.170925e-01 3.161434e-01 2.562400e-01 2.562400e-01 1.726828e-01 1.028439e-01 1.028439e-01 4.103352e-02 4.103352e-02 2.197070e-02 2.197070e-02 2.197070e-02 1.733985e-02 1.627802e-02 1.156057e-02 1.118099e-02 1.093311e-02 1.093311e-02 1.079043e-02 1.079043e-02 1.079043e-02 1.079043e-02 1.057018e-02 1.057018e-02 9.756796e-03 9.756796e-03 9.756796e-03 9.630469e-03 9.630469e-03 9.630469e-03 9.630469e-03 9.630469e-03 9.000553e-03 9.000553e-03 9.000553e-03 9.000553e-03 9.000553e-03 9.000553e-03 9.000553e-03 9.000553e-03 9.000553e-03 9.000553e-03 9.000553e-03 9.000553e-03 9.000553e-03 9.000553e-03 9.000553e-03 9.000553e-03 8.883015e-03 8.883015e-03 8.854356e-03 8.854356e-03 8.854356e-03 8.845479e-03 8.151632e-03 8.151632e-03 8.151632e-03 8.151632e-03 8.151632e-03 8.151632e-03 8.136692e-03 8.136692e-03 8.136692e-03 8.136692e-03 8.136692e-03 8.136692e-03 8.136692e-03 8.136692e-03 8.136692e-03 7.510013e-03 7.510013e-03 7.510013e-03 7.334301e-03 7.334301e-03 7.310072e-03 7.310072e-03 7.310072e-03 7.310072e-03 7.310072e-03 7.310072e-03 7.310072e-03 7.255611e-03 7.255611e-03 7.227654e-03 7.227654e-03 7.217872e-03 7.217872e-03 7.212331e-03 7.212331e-03 7.211378e-03 7.211378e-03 7.211378e-03 7.211378e-03 7.211378e-03 7.211378e-03 7.211167e-03 7.211043e-03 7.211043e-03 7.211043e-03 7.211043e-03 7.211043e-03 7.211043e-03 7.211039e-03 7.211037e-03 7.211037e-03 7.211037e-03 7.211037e-03 7.211034e-03 7.211034e-03 7.211025e-03 7.211021e-03 7.211021e-03 7.209869e-03 7.208948e-03 7.208948e-03 7.208948e-03 7.207612e-03 7.205619e-03 7.205619e-03 7.205619e-03 7.151229e-03 7.151229e-03 7.151229e-03 7.051172e-03 7.017445e-03 7.003632e-03 6.993624e-03 6.993624e-03 6.993624e-03 6.981115e-03 6.981115e-03 6.936665e-03 6.936665e-03 6.936665e-03 6.814976e-03 6.736158e-03 6.736158e-03 6.736158e-03 6.736158e-03 6.695127e-03 6.680494e-03 6.680494e-03 6.653722e-03 6.653722e-03 6.653722e-03 6.653722e-03 6.653722e-03 6.653722e-03 6.645834e-03 6.621543e-03 6.621543e-03 6.621543e-03 6.530536e-03 6.530536e-03 6.530536e-03 6.530536e-03 6.530536e-03 6.530536e-03 6.530536e-03 6.513185e-03 6.513185e-03 6.480754e-03 6.480754e-03 6.480754e-03 6.480754e-03 6.480754e-03 6.480754e-03 6.480754e-03 6.480754e-03 6.446366e-03 6.446366e-03 6.441794e-03 6.440649e-03 6.440649e-03 6.436941e-03 6.436941e-03 6.248162e-03 6.248162e-03 6.248162e-03 6.248162e-03 6.248162e-03 6.248162e-03 6.197936e-03 6.197936e-03 6.127364e-03 6.127364e-03 6.127364e-03 6.127364e-03 6.127364e-03 6.127364e-03 6.127364e-03 6.127364e-03 6.127364e-03 6.127364e-03 5.946975e-03 5.946975e-03 5.946975e-03 5.946975e-03 5.946975e-03 5.946975e-03 5.946975e-03 5.946975e-03 5.946975e-03 5.946975e-03 5.946975e-03 5.946975e-03 5.946975e-03 5.904043e-03 5.904043e-03 5.904043e-03 5.904043e-03 5.904043e-03 5.904043e-03 5.904043e-03 5.904043e-03 5.904043e-03 5.904043e-03 5.460012e-03 5.397317e-03 5.367392e-03 5.114679e-03 5.114679e-03 5.114679e-03 5.114679e-03 5.113875e-03 5.113875e-03 5.113875e-03 5.090727e-03 4.978127e-03 4.978127e-03 4.898163e-03 4.898163e-03 4.898163e-03 4.898163e-03 4.898163e-03 4.891979e-03 4.798894e-03 4.715147e-03 4.715147e-03 4.715147e-03 4.571224e-03 4.535254e-03 4.535254e-03 4.521746e-03 4.467437e-03 4.374114e-03 4.374114e-03 4.374114e-03 4.303999e-03 4.303999e-03 4.303999e-03 4.271237e-03 4.271237e-03 4.271237e-03 4.271237e-03 4.271237e-03 4.271237e-03 4.271237e-03 4.271237e-03 4.257625e-03 4.257625e-03 4.256149e-03 4.256149e-03 4.256149e-03 4.256149e-03 4.256149e-03 4.240087e-03 4.240087e-03 4.230910e-03 4.230910e-03 4.224431e-03 4.224431e-03 4.224431e-03 4.224270e-03 4.223682e-03 4.222609e-03 4.222609e-03 4.208309e-03 4.204481e-03 4.204481e-03 4.204481e-03 4.204444e-03 4.204444e-03 4.204370e-03 4.204370e-03 4.204227e-03 4.204227e-03 4.204227e-03 4.196255e-03 4.196255e-03 4.195632e-03 4.195632e-03 4.195632e-03 4.195632e-03 4.195632e-03 4.195632e-03 4.195632e-03 4.195632e-03 4.195632e-03 4.189332e-03 4.189332e-03 4.189332e-03 4.189332e-03 4.189332e-03 4.189332e-03 4.189332e-03 4.189332e-03 4.189332e-03 4.189332e-03 4.189332e-03 4.189332e-03 4.189332e-03 4.189332e-03 4.187164e-03 4.187164e-03 4.187164e-03 4.187164e-03 4.187164e-03 4.187164e-03 4.187164e-03 4.178402e-03 4.178402e-03 4.171846e-03 4.171846e-03 4.157323e-03 4.157323e-03 4.157323e-03 4.157323e-03 4.129374e-03 4.111774e-03 4.111774e-03 4.094429e-03 4.094429e-03 4.080586e-03 4.080586e-03 4.080586e-03 4.080586e-03 4.044462e-03 4.044462e-03 4.044462e-03 4.044462e-03 4.044462e-03 4.044462e-03 4.044462e-03 4.044462e-03 4.044462e-03 4.044462e-03 4.044462e-03 4.044462e-03 4.044462e-03 4.044462e-03 4.044462e-03 4.044462e-03 3.978700e-03 3.976497e-03 3.976497e-03 3.976497e-03 3.976497e-03 3.976497e-03 3.976497e-03 3.976497e-03 3.937381e-03 3.903486e-03 3.903486e-03 3.903486e-03 3.903486e-03 3.838164e-03 3.838164e-03 3.838164e-03 3.838164e-03 3.838164e-03 3.793052e-03 3.793052e-03 3.793052e-03 3.793052e-03 3.793052e-03 3.668492e-03 3.648537e-03 3.648537e-03 3.648537e-03 3.648537e-03 3.648537e-03 3.543266e-03 3.543266e-03 3.543266e-03 3.543266e-03 3.543266e-03 3.543266e-03 3.543266e-03 3.543266e-03 3.543266e-03 3.543266e-03 3.542643e-03 3.542643e-03 3.542643e-03 3.542133e-03 3.542133e-03 3.542133e-03 3.542133e-03 3.542133e-03 3.542059e-03 3.542059e-03 3.542059e-03 3.542059e-03 3.542059e-03 3.508346e-03 3.458191e-03 3.458191e-03 3.458191e-03 3.458191e-03 3.458191e-03 3.458191e-03 3.458191e-03 3.438046e-03 3.438046e-03 3.400398e-03 3.400398e-03 3.380741e-03 3.380741e-03 3.380741e-03 3.380741e-03 3.380741e-03 3.380741e-03 3.378485e-03 3.378485e-03 3.378485e-03 3.378409e-03 3.365593e-03 3.351878e-03 3.344237e-03 3.262210e-03 3.262210e-03 3.262210e-03 3.262210e-03 3.253341e-03 3.230906e-03 3.230906e-03 3.230906e-03 3.230906e-03 3.221913e-03 3.212853e-03 3.211363e-03 3.211363e-03 3.211363e-03 3.169361e-03 3.169361e-03 3.169361e-03 3.144277e-03 3.144277e-03 3.144277e-03 3.144277e-03 3.144277e-03 3.144277e-03 3.136468e-03 3.080191e-03 3.080191e-03 3.080191e-03 3.080191e-03 3.080191e-03 3.080191e-03 3.080191e-03 3.055539e-03 2.870912e-03 2.870912e-03 2.870912e-03 2.870912e-03 2.870912e-03 2.870912e-03 2.870912e-03 2.852698e-03 2.852698e-03 2.852698e-03 2.845665e-03 2.845665e-03 2.845665e-03 2.845665e-03 2.845665e-03 2.845665e-03 2.845665e-03 2.845665e-03 2.835889e-03 2.835889e-03 2.835889e-03 2.832894e-03 2.832611e-03 2.831712e-03 2.831650e-03 2.830670e-03 2.829553e-03 2.829553e-03 2.828888e-03 2.828888e-03 2.828888e-03 2.828888e-03 2.828888e-03 2.828801e-03 2.828801e-03 2.828801e-03 2.828801e-03 2.828801e-03 2.828801e-03 2.828745e-03 2.827662e-03 2.827662e-03 2.827662e-03 2.826652e-03 2.824650e-03 2.824650e-03 2.823630e-03 2.823630e-03 2.822668e-03 2.822668e-03 2.822668e-03 2.820049e-03 2.816757e-03 2.815480e-03 2.814695e-03 2.814695e-03 2.814695e-03 2.813081e-03 2.809413e-03 2.809413e-03 2.807109e-03 2.804411e-03 2.800584e-03 2.800584e-03 2.800584e-03 2.777040e-03 2.777040e-03 2.777040e-03 2.777040e-03 2.770415e-03 2.770415e-03 2.770415e-03 2.752589e-03 2.752589e-03 2.752589e-03 2.752589e-03 2.752589e-03 2.746740e-03 2.693533e-03 2.693533e-03 2.693533e-03 2.677314e-03 2.677314e-03 2.637441e-03 2.587793e-03 2.587793e-03 2.587793e-03 2.587793e-03 2.587793e-03 2.587793e-03 2.586466e-03 2.574973e-03 2.555104e-03 2.555104e-03 2.545064e-03 2.545064e-03 2.488780e-03 2.488780e-03 2.473373e-03 2.473373e-03 2.473373e-03 2.473373e-03 2.473373e-03 2.473373e-03 2.439858e-03 2.439858e-03 2.439858e-03 2.439858e-03 2.439858e-03 2.439858e-03 2.439858e-03 2.439858e-03 2.439858e-03 2.439858e-03 2.439858e-03 2.439858e-03 2.439858e-03 2.439858e-03 2.439858e-03 2.435881e-03 2.435881e-03 2.435881e-03 2.434021e-03 2.434021e-03 2.424202e-03 2.399846e-03 2.399846e-03 2.388084e-03 2.388084e-03 2.388084e-03 2.388084e-03 2.388084e-03 2.388084e-03 2.367990e-03 2.367990e-03 2.367990e-03 2.353225e-03 2.353225e-03 2.349546e-03 2.349546e-03 2.349546e-03 2.349546e-03 2.349546e-03 2.346992e-03 2.346992e-03 2.346992e-03 2.346992e-03 2.326827e-03 2.326827e-03 2.326827e-03 2.326827e-03 2.289610e-03 2.243484e-03 2.243484e-03 2.243484e-03 2.243484e-03 2.243484e-03 2.243484e-03 2.243484e-03 2.242155e-03 2.242082e-03 2.231471e-03 2.231471e-03 2.231471e-03 2.231471e-03 2.231471e-03 2.210974e-03 2.209906e-03 2.208655e-03 2.208655e-03 2.208655e-03 2.208655e-03 2.206671e-03 2.206671e-03 2.206671e-03 2.199534e-03 2.199534e-03 2.199534e-03 2.199534e-03 2.199534e-03 2.199534e-03 2.199534e-03 2.199534e-03 2.199534e-03 2.199534e-03 2.199534e-03 2.199534e-03 2.199534e-03 2.199534e-03 2.199534e-03 2.175278e-03 2.173339e-03 2.173339e-03 2.173339e-03 2.173339e-03 2.173339e-03 2.161040e-03 2.151402e-03 2.151402e-03 2.151385e-03 2.151385e-03 2.151006e-03 2.151006e-03 2.151006e-03 2.151006e-03 2.150897e-03 2.150897e-03 2.150897e-03 2.150897e-03 2.150897e-03 2.150863e-03 2.148963e-03 2.148963e-03 2.148963e-03 2.148963e-03 2.148963e-03 2.123164e-03 2.123164e-03 2.123164e-03 2.123164e-03 2.084052e-03 2.084052e-03 2.084052e-03 2.084052e-03 2.077034e-03 2.077034e-03 2.077034e-03 2.077034e-03 2.074822e-03 2.074822e-03 2.074822e-03 2.041810e-03 2.041810e-03 2.041810e-03 2.041810e-03 2.041810e-03 2.041810e-03 2.041810e-03 2.041810e-03 2.041810e-03 2.041810e-03 2.041810e-03 2.040168e-03 2.040168e-03 2.039595e-03 2.039595e-03 2.037397e-03 2.037397e-03 2.037397e-03 2.037397e-03 2.037397e-03 2.035743e-03 2.035743e-03 2.035743e-03 2.035743e-03 1.989490e-03 1.987635e-03 1.837941e-03 1.837941e-03 1.837941e-03 1.837941e-03 1.837941e-03 1.837941e-03 1.837941e-03 1.837941e-03 1.837941e-03 1.835551e-03 1.835551e-03 1.835551e-03 1.835551e-03 1.826947e-03 1.826947e-03 1.825698e-03 1.822434e-03 1.821435e-03 1.818424e-03 1.818424e-03 1.818424e-03 1.818424e-03 1.809273e-03 1.791673e-03 1.791673e-03 1.791673e-03 1.791673e-03 1.786237e-03 1.786237e-03 1.783541e-03 1.783541e-03 1.783541e-03 1.783541e-03 1.783541e-03 1.783541e-03 1.783540e-03 1.783457e-03 1.783457e-03 1.783457e-03 1.783457e-03 1.783457e-03 1.783457e-03 1.783457e-03 1.783457e-03 1.783457e-03 1.783457e-03 1.783457e-03 1.751395e-03 1.750195e-03 1.750195e-03 1.750195e-03 1.750195e-03 1.750195e-03 1.750195e-03 1.724130e-03 1.700007e-03 1.700007e-03 1.700007e-03 1.696327e-03 1.696327e-03 1.696327e-03 1.696327e-03 1.694126e-03 1.694126e-03 1.693995e-03 1.693854e-03 1.693629e-03 1.693629e-03 1.693629e-03 1.693629e-03 1.693588e-03 1.693588e-03 1.693293e-03 1.693293e-03 1.691839e-03 1.691839e-03 1.691839e-03 1.691839e-03 1.691839e-03 1.691839e-03 1.690395e-03 1.690395e-03 1.672013e-03 1.667040e-03 1.665439e-03 1.665439e-03 1.665439e-03 1.665439e-03 1.665439e-03 1.665439e-03 1.665439e-03 1.665439e-03 1.665439e-03 1.657578e-03 1.502145e-03 1.502145e-03 1.502046e-03 1.460546e-03 1.460546e-03 1.460546e-03 1.460546e-03 1.460546e-03 1.460546e-03 1.460546e-03 1.460546e-03 1.460546e-03 1.460546e-03 1.460546e-03 1.460546e-03 1.460546e-03 1.460546e-03 1.460546e-03 1.460546e-03 1.460546e-03 1.460546e-03 1.460546e-03 1.460546e-03 1.460546e-03 1.460546e-03 1.460546e-03 1.460546e-03 1.458581e-03 1.458581e-03 1.458581e-03 1.458033e-03 1.458033e-03 1.458033e-03 1.458033e-03 1.457965e-03 1.457852e-03 1.457852e-03 1.457852e-03 1.457852e-03 1.457107e-03 1.456891e-03 1.456891e-03 1.456891e-03 1.456867e-03 1.456867e-03 1.456784e-03 1.456784e-03 1.456784e-03 1.456784e-03 1.456784e-03 1.456784e-03 1.456784e-03 1.456784e-03 1.456784e-03 1.456742e-03 1.456742e-03 1.456742e-03 1.456742e-03 1.456742e-03 1.456742e-03 1.456742e-03 1.456622e-03 1.455683e-03 1.455683e-03 1.455683e-03 1.455683e-03 1.455683e-03 1.455683e-03 1.455683e-03 1.454326e-03 1.448315e-03 1.430842e-03 1.430842e-03 1.430842e-03 1.430842e-03 1.430842e-03 1.428383e-03 1.428383e-03 1.428383e-03 1.428383e-03 1.428383e-03 1.428383e-03 1.428383e-03 1.405261e-03 1.389617e-03 1.380380e-03 1.350931e-03 1.350931e-03 1.350931e-03 1.350931e-03 1.350931e-03 1.350931e-03 1.334548e-03 1.334548e-03 1.334548e-03 1.303242e-03 1.303242e-03 1.303242e-03 1.303242e-03 1.303242e-03 1.303242e-03 1.303242e-03 1.303242e-03 1.303242e-03 1.303242e-03 1.303242e-03 1.303242e-03 1.303242e-03 1.303242e-03 1.303242e-03 1.303236e-03 1.301433e-03 1.293983e-03 1.293130e-03 1.293130e-03 1.293130e-03 1.293130e-03 1.293130e-03 1.293130e-03 1.293130e-03 1.288152e-03 1.288152e-03 1.288152e-03 1.288152e-03 1.287485e-03 1.287485e-03 1.287485e-03 1.287485e-03 1.287485e-03 1.287485e-03 1.287485e-03 1.287485e-03 1.287485e-03 1.286318e-03 1.286318e-03 1.286318e-03 1.286318e-03 1.277826e-03 1.277797e-03 1.277797e-03 1.277797e-03 1.277797e-03 1.277797e-03 1.277797e-03 1.277797e-03 1.277797e-03 1.277797e-03 1.277797e-03 1.277797e-03 1.277797e-03 1.276834e-03 1.276750e-03 1.273514e-03 1.265934e-03 1.265934e-03 1.265934e-03 1.265934e-03 1.265934e-03 1.265934e-03 1.265934e-03 1.265934e-03 1.265490e-03 1.265490e-03 1.265490e-03 1.263198e-03 1.233873e-03 1.233873e-03 1.233873e-03 1.233873e-03 1.213964e-03 1.213964e-03 1.213964e-03 1.213964e-03 1.213964e-03 1.213964e-03 1.213964e-03 1.213964e-03 1.213964e-03 1.195641e-03 1.195641e-03 1.195641e-03 1.195641e-03 1.193963e-03 1.193963e-03 1.193963e-03 1.193963e-03 1.193963e-03 1.193963e-03 1.193963e-03 1.193963e-03 1.193963e-03 1.193963e-03 1.193963e-03 1.193963e-03 1.193963e-03 1.193963e-03 1.193963e-03 1.193963e-03 1.193963e-03 1.193963e-03 1.193963e-03 1.193963e-03 1.193963e-03 1.193963e-03 1.193963e-03 1.193963e-03 1.193954e-03 1.193954e-03 1.193954e-03 1.193954e-03 1.193954e-03 1.193954e-03 1.193954e-03 1.193954e-03 1.193954e-03 1.185494e-03 1.185494e-03 1.185494e-03 1.185494e-03 1.185494e-03 1.185494e-03 1.185494e-03 1.185494e-03 1.185494e-03 1.185494e-03 1.185494e-03 1.185494e-03 1.185494e-03 1.185494e-03 1.185494e-03 1.185489e-03 1.185489e-03 1.185488e-03 1.185483e-03 1.185482e-03 1.185482e-03 1.185267e-03 1.184951e-03 1.184875e-03 1.184875e-03 1.184760e-03 1.184684e-03 1.184684e-03 1.184684e-03 1.166816e-03 1.160002e-03 1.157731e-03 1.157731e-03 1.148638e-03 1.148638e-03 1.148178e-03 1.123726e-03 1.123594e-03 1.123594e-03 1.123594e-03 1.123275e-03 1.123230e-03 1.120037e-03 1.120037e-03 1.120037e-03 1.098455e-03 1.098455e-03 1.098455e-03 1.098455e-03 1.098455e-03 1.088698e-03 1.088698e-03 1.088698e-03 1.088698e-03 1.088698e-03 1.088698e-03 1.088698e-03 1.088698e-03 1.076509e-03 1.076509e-03 1.076509e-03 1.076509e-03 1.076509e-03 1.076509e-03 1.076509e-03 1.076509e-03 1.068208e-03 1.068208e-03 1.068208e-03 1.068208e-03 1.068208e-03 1.068208e-03 1.068208e-03 1.068208e-03 1.068208e-03 1.068208e-03 1.068208e-03 1.068208e-03 1.068208e-03 1.068208e-03 1.068208e-03 1.068208e-03 1.068208e-03 1.068208e-03 1.068208e-03 1.068208e-03 1.052880e-03 1.052880e-03 1.051500e-03 1.051500e-03 1.051500e-03 1.051382e-03 1.051382e-03 1.051382e-03 1.051382e-03 1.036904e-03 1.036904e-03 1.026112e-03 1.025333e-03 1.025333e-03 1.025333e-03 1.025333e-03 1.025333e-03 1.025333e-03 1.025333e-03 1.025333e-03 1.025333e-03 1.025333e-03 1.025333e-03 1.024721e-03 1.024721e-03 1.024721e-03 1.024721e-03 1.024721e-03 1.023923e-03 1.023923e-03 1.023923e-03 1.023923e-03 1.023923e-03 1.023923e-03 1.023923e-03 1.023863e-03 1.023863e-03 1.023863e-03 1.023863e-03 1.023863e-03 1.023863e-03 1.023863e-03 1.023863e-03 1.023862e-03 1.023862e-03 1.023862e-03 1.023862e-03 1.023850e-03 1.023850e-03 1.023850e-03 1.023850e-03 1.023850e-03 1.023850e-03 1.023846e-03 1.023846e-03 1.023846e-03 1.023846e-03 1.023846e-03 1.023846e-03 1.023846e-03 1.023841e-03 1.023841e-03 1.023841e-03 1.023841e-03 1.023834e-03 1.023833e-03 1.023832e-03 1.023783e-03 1.023783e-03 1.023769e-03 1.023769e-03 1.023743e-03 1.023732e-03 1.023703e-03 1.023695e-03 1.023695e-03 1.023673e-03 1.023673e-03 1.023661e-03 1.023661e-03 1.023661e-03 1.023657e-03 1.023653e-03 1.023652e-03 1.023648e-03 1.023621e-03 1.023621e-03 1.023611e-03 1.023611e-03 1.023610e-03 1.023610e-03 1.023609e-03 1.023609e-03 1.023604e-03 1.023604e-03 1.023604e-03 1.023604e-03 1.023603e-03 1.023603e-03 1.023603e-03 1.023603e-03 1.023600e-03 1.023598e-03 1.023598e-03 1.023595e-03 1.023595e-03 1.023594e-03 1.023594e-03 1.023590e-03 1.017348e-03 1.017271e-03 1.017271e-03 1.017271e-03 1.017245e-03 1.017245e-03 1.017093e-03 1.017063e-03 1.017063e-03 1.017063e-03 1.017037e-03 1.015158e-03 1.015134e-03 1.015134e-03 1.014677e-03 1.014677e-03 1.014677e-03 1.014677e-03 1.014677e-03 1.014168e-03 1.014168e-03 1.014168e-03 1.014168e-03 1.014168e-03 1.014087e-03 1.013356e-03 1.013356e-03 1.013356e-03 1.013356e-03 1.013356e-03 1.013356e-03 1.013332e-03 1.013332e-03 1.013332e-03 1.013332e-03 1.013332e-03 1.013332e-03 1.013332e-03 1.013319e-03 1.013311e-03 1.013311e-03 1.013017e-03 1.013017e-03 1.012584e-03 1.012193e-03 1.011228e-03 1.011228e-03 1.007886e-03 1.007886e-03 1.007845e-03 1.007845e-03 1.006893e-03 1.003575e-03 1.003575e-03 1.003575e-03 1.003575e-03 1.003174e-03 1.003174e-03 9.992741e-04 9.987817e-04 9.969089e-04 9.957860e-04 9.957860e-04 9.957860e-04 9.957860e-04 9.957860e-04 9.957860e-04 9.957860e-04 9.957860e-04 9.957860e-04 9.957860e-04 9.957860e-04 9.948494e-04 9.948494e-04 9.948494e-04 9.948494e-04 9.948494e-04 9.948494e-04 9.938970e-04 9.938970e-04 9.938970e-04 9.930545e-04 9.930545e-04 9.930545e-04 9.904091e-04 9.904091e-04 9.904091e-04 9.904091e-04 9.904091e-04 9.904091e-04 9.904091e-04 9.904091e-04 9.904077e-04 9.904077e-04 9.904077e-04 9.903237e-04 9.903237e-04 9.903237e-04 9.903237e-04 9.903237e-04 9.903237e-04 9.903153e-04 9.903153e-04 9.903133e-04 9.903133e-04 9.903133e-04 9.903113e-04 9.903113e-04 9.903111e-04 9.903111e-04 9.903111e-04 9.903111e-04 9.903111e-04 9.903111e-04 9.903109e-04 9.903109e-04 9.903109e-04 9.903109e-04 9.903109e-04 9.903100e-04 9.903056e-04 9.903056e-04 9.903052e-04 9.903052e-04 9.903050e-04 9.902444e-04 9.902410e-04 9.901810e-04 9.901519e-04 9.901519e-04 9.900879e-04 9.900879e-04 9.900879e-04 9.900715e-04 9.900715e-04 9.900715e-04 9.900715e-04 9.900715e-04 9.900412e-04 9.900412e-04 9.900412e-04 9.900412e-04 9.900409e-04 9.899743e-04 9.899743e-04 9.899654e-04 9.899573e-04 9.895220e-04 9.893504e-04 9.893014e-04 9.893014e-04 9.888833e-04 9.888833e-04 9.887413e-04 9.886534e-04 9.886534e-04 9.885395e-04 9.885395e-04 9.885272e-04 9.885272e-04 9.885017e-04 9.885017e-04 9.885017e-04 9.885017e-04 9.885017e-04 9.885017e-04 9.884950e-04 9.884701e-04 9.883646e-04 9.883646e-04 9.883646e-04 9.883588e-04 9.883588e-04 9.881846e-04 9.881477e-04 9.881477e-04 9.881477e-04 9.879733e-04 9.879733e-04 9.879089e-04 9.879089e-04 9.879089e-04 9.878900e-04 9.878861e-04 9.878861e-04 9.878825e-04 9.878825e-04 9.878825e-04 9.878825e-04 9.878687e-04 9.878450e-04 9.878450e-04 9.878450e-04 9.878422e-04 9.878422e-04 9.878422e-04 9.877407e-04 9.877240e-04 9.877240e-04 9.877240e-04 9.877240e-04 9.877185e-04 9.877185e-04 9.877185e-04 9.877173e-04 9.877173e-04 9.877173e-04 9.877173e-04 9.877164e-04 9.877164e-04 9.877150e-04 9.877150e-04 9.877150e-04 9.877146e-04 9.877139e-04 9.877113e-04 9.877090e-04 9.877082e-04 9.877082e-04 9.876935e-04 9.876935e-04 9.876786e-04 9.876786e-04 9.876786e-04 9.876786e-04 9.876786e-04 9.876786e-04 9.876786e-04 9.876654e-04 9.876544e-04 9.876544e-04 9.876243e-04 9.876243e-04 9.876243e-04 9.876243e-04 9.876243e-04 9.876243e-04 9.876225e-04 9.875613e-04 9.875613e-04 9.875613e-04 9.875613e-04 9.875613e-04 9.875613e-04 9.875613e-04 9.875613e-04 9.875393e-04 9.875393e-04 9.875393e-04 9.875393e-04 9.875393e-04 9.875393e-04 9.875182e-04 9.875141e-04 9.875071e-04 9.875071e-04 9.875071e-04 9.875061e-04 9.875061e-04 9.874870e-04 9.873899e-04 9.873292e-04 9.873292e-04 9.873292e-04 9.872567e-04 9.871480e-04 9.871480e-04 9.871480e-04 9.871480e-04 9.871480e-04 9.869917e-04 9.868624e-04 9.867927e-04 9.867927e-04 9.867927e-04 9.867927e-04 9.867927e-04 9.867257e-04 9.867257e-04 9.864216e-04 9.864216e-04 9.864216e-04 9.862529e-04 9.862529e-04 9.862529e-04 9.862529e-04 9.862529e-04 9.862529e-04 9.862529e-04 9.862529e-04 9.861491e-04 9.861491e-04 9.861491e-04 9.861491e-04 9.861491e-04 9.861369e-04 9.861369e-04 9.861369e-04 9.861369e-04 9.861369e-04 9.861369e-04 9.861369e-04 9.861369e-04 9.861369e-04 9.861369e-04 9.861369e-04 9.861369e-04 9.861369e-04 9.861369e-04 9.861369e-04 9.861369e-04 9.861369e-04 9.861369e-04 9.861369e-04 9.861369e-04 9.861369e-04 9.861369e-04 9.861369e-04 9.861369e-04 9.861369e-04 9.861369e-04 9.861369e-04 9.861369e-04 9.861369e-04 9.861369e-04 9.861369e-04 9.861369e-04 9.861369e-04 9.861369e-04 9.861369e-04 9.861369e-04 9.861369e-04 9.861369e-04 9.861369e-04 9.861369e-04 9.861369e-04 9.861369e-04 9.861369e-04 9.861369e-04 9.861369e-04 9.861369e-04 9.861369e-04 9.861369e-04 9.861369e-04 9.861369e-04 9.861369e-04 9.861369e-04 9.861369e-04 9.861369e-04 9.861369e-04 9.861369e-04 9.861369e-04 9.861178e-04 9.861178e-04 9.861084e-04 9.861084e-04 9.861084e-04 9.861084e-04 9.861084e-04 9.861084e-04 9.861084e-04 9.861084e-04 9.861084e-04 9.861084e-04 9.861084e-04 9.861084e-04 9.861084e-04 9.861084e-04 9.861059e-04 9.861027e-04 9.861027e-04 9.861025e-04 9.861025e-04 9.860992e-04 9.860992e-04 9.860992e-04 9.860992e-04 9.860992e-04 9.860992e-04 9.860992e-04 9.860992e-04 9.860992e-04 9.860992e-04 9.860985e-04 9.860985e-04 9.860985e-04 9.860983e-04 9.860981e-04 9.860981e-04 9.860981e-04 9.860981e-04 9.860981e-04 9.860981e-04 9.860981e-04 9.860980e-04 9.860980e-04 9.860980e-04 9.860980e-04 9.860980e-04 9.860980e-04 9.860980e-04 9.860952e-04 9.860952e-04 9.860952e-04 9.860952e-04 9.860919e-04 9.860919e-04 9.860919e-04 9.860919e-04 9.860919e-04 9.860919e-04 9.860919e-04 9.860913e-04 9.860824e-04 9.860824e-04 9.860824e-04 9.860821e-04 9.860821e-04 9.860780e-04 9.860754e-04 9.860754e-04 9.860754e-04 9.860754e-04 9.860754e-04 9.860736e-04 9.860731e-04 9.860731e-04 9.860726e-04 9.860726e-04 9.860569e-04 9.860569e-04 9.860569e-04 9.860569e-04 9.860569e-04 9.860569e-04 9.860450e-04 9.860450e-04 9.860450e-04 9.860450e-04 9.860450e-04 9.860450e-04 9.860450e-04 9.860450e-04 9.860450e-04 9.860450e-04 9.860450e-04 9.860381e-04 9.860381e-04 9.860381e-04 9.860381e-04 9.860381e-04 9.860381e-04 9.860381e-04 9.860381e-04 9.860310e-04 9.860310e-04 9.860310e-04 9.860310e-04 9.860310e-04 9.860310e-04 9.860310e-04 9.860310e-04 9.860310e-04 9.860310e-04 9.860310e-04 9.860310e-04 9.860310e-04 9.860310e-04 9.860310e-04 9.860310e-04 9.860310e-04 9.860310e-04 9.860310e-04 9.860310e-04 9.860310e-04 9.860310e-04 9.860310e-04 9.860310e-04 9.860310e-04 9.860310e-04 9.860310e-04 9.860310e-04 9.860310e-04 9.860310e-04 9.860310e-04 9.860310e-04 9.860310e-04 9.860310e-04 9.860310e-04 9.860310e-04 9.860310e-04 9.860310e-04 9.860310e-04 9.860306e-04 9.860305e-04 9.860305e-04 9.860305e-04 9.860305e-04 9.860305e-04 9.860305e-04 9.860305e-04 9.860305e-04 9.860305e-04 9.860305e-04 9.860305e-04 9.860305e-04 9.860305e-04 9.860305e-04 9.860305e-04 9.860305e-04 9.860305e-04 9.860305e-04 9.860305e-04 9.860305e-04 9.860293e-04 9.860293e-04 9.860293e-04 9.860222e-04 9.860222e-04 9.860222e-04 9.860222e-04 9.860222e-04 9.860222e-04 9.860222e-04 9.860222e-04 9.860222e-04 9.860222e-04 9.860222e-04 9.860222e-04 9.860222e-04 9.860222e-04 9.860222e-04 9.860222e-04 9.860222e-04 9.860222e-04 9.860222e-04 9.860222e-04 9.860222e-04 9.860222e-04 9.860222e-04 9.860222e-04 9.860222e-04 9.860222e-04 9.860222e-04 9.860222e-04 9.860222e-04 9.860222e-04 9.860222e-04 9.860222e-04 9.860222e-04 9.860222e-04 9.860222e-04 9.860222e-04 9.860222e-04 9.860222e-04 9.860221e-04 9.860221e-04 9.860221e-04 9.860221e-04 9.860221e-04 9.860221e-04 9.860221e-04 9.860221e-04 9.860221e-04 9.860221e-04 9.860221e-04 9.860221e-04 9.860221e-04 9.860221e-04 9.860221e-04 9.860221e-04 9.860221e-04 9.860221e-04 9.860221e-04 9.860221e-04 9.860220e-04 9.860220e-04 9.860220e-04 9.860220e-04 9.860220e-04 9.860220e-04 9.860220e-04 9.860220e-04 9.860220e-04 9.860220e-04 9.860220e-04 9.860220e-04 9.860220e-04 9.860219e-04 9.860219e-04 9.860219e-04 9.860219e-04 9.860219e-04 9.860219e-04 9.860219e-04 9.860219e-04 9.860219e-04 9.860219e-04 9.860219e-04 9.860219e-04 9.860219e-04 9.860219e-04 9.860219e-04 9.860219e-04 9.860219e-04 9.860219e-04 9.860219e-04 9.860219e-04 9.860219e-04 9.860219e-04 9.860219e-04 9.860219e-04 9.860219e-04 9.860219e-04 9.860219e-04 9.860219e-04 9.860219e-04 9.860219e-04 9.860219e-04 9.860219e-04 9.860219e-04 9.860219e-04 9.860219e-04 9.860219e-04 9.860219e-04 9.860219e-04 9.860219e-04 9.860219e-04 9.860219e-04 9.860219e-04 9.860219e-04 9.860219e-04 9.860219e-04 9.860219e-04 9.860219e-04 9.860219e-04 9.860219e-04 9.860219e-04 9.860219e-04 9.860219e-04 9.860219e-04 9.860219e-04 9.860219e-04 9.860219e-04 9.860219e-04 9.860219e-04 9.860219e-04 9.860219e-04 9.860219e-04 9.860219e-04 9.860219e-04 9.860219e-04 9.860219e-04 9.860219e-04 9.860219e-04 9.860219e-04 9.860219e-04 9.860219e-04 9.860219e-04 9.860219e-04 9.860219e-04 9.860219e-04 9.860219e-04 9.860219e-04 9.860219e-04 9.860219e-04 9.860219e-04 9.860219e-04 9.860219e-04 9.860219e-04 9.860219e-04 9.860219e-04 9.860219e-04 9.860219e-04 9.860219e-04 9.860219e-04 9.860219e-04 9.860219e-04 9.860219e-04 9.860219e-04 9.860219e-04 9.860219e-04 9.860219e-04 9.860219e-04 9.860219e-04 9.860219e-04 9.860219e-04 9.860219e-04 9.860219e-04 9.860219e-04 9.860219e-04 9.860219e-04 9.860219e-04 9.860219e-04 9.860219e-04 9.860219e-04 9.860219e-04 9.860219e-04 9.860219e-04 9.860219e-04 9.860219e-04 9.860219e-04 9.860219e-04 9.860219e-04 9.860219e-04 9.860219e-04 9.860219e-04 9.860219e-04 9.860219e-04 9.860219e-04 9.860219e-04 9.860219e-04 9.860219e-04 9.860219e-04 9.860219e-04 9.860219e-04 9.860219e-04 9.860219e-04 9.860219e-04 9.860219e-04 9.860219e-04 9.860219e-04 9.860219e-04 9.860219e-04 9.860219e-04 9.860219e-04 9.860219e-04 9.860219e-04 9.860219e-04 9.860219e-04 9.860219e-04 9.860219e-04 9.860219e-04 9.860219e-04 9.860219e-04 9.860219e-04 9.860219e-04 9.860219e-04 9.860219e-04 9.860219e-04 9.860219e-04 9.860219e-04 9.860219e-04 9.860219e-04 9.860219e-04 9.860219e-04 9.860219e-04 9.860219e-04 9.860219e-04 9.860219e-04 9.860219e-04 9.860219e-04 9.860219e-04 9.860219e-04 9.860219e-04 9.860219e-04 9.860219e-04 9.860219e-04 9.860219e-04 9.860219e-04 9.860219e-04 
1.396280e+05 3.811847e+04 2.336709e+04 1.641688e+04 5.312805e-01 5.310169e-01 5.276795e-01 5.276795e-01 4.743598e-01 4.743370e-01 4.363767e-01 3.642299e-01 3.010250e-01 2.997506e-01 2.997506e-01 2.996907e-01 2.995181e-01 2.727828e-01 2.727828e-01 2.727828e-01 2.345487e-01 2.249505e-01 2.249505e-01 2.249505e-01 2.249505e-01 2.249505e-01 2.249505e-01 2.249505e-01 2.249505e-01 2.249505e-01 2.249505e-01 2.249505e-01 2.249505e-01 2.249505e-01 2.249505e-01 2.237947e-01 2.231246e-01 2.231246e-01 2.231148e-01 2.231148e-01 2.231148e-01 2.229836e-01 2.229756e-01 2.229756e-01 2.229756e-01 2.229756e-01 2.229756e-01 2.228932e-01 2.228932e-01 2.228932e-01 2.228932e-01 2.228932e-01 2.228628e-01 2.228628e-01 2.228628e-01 2.228628e-01 2.228628e-01 2.228628e-01 2.228628e-01 2.228628e-01 2.228625e-01 2.228625e-01 2.228620e-01 2.228618e-01 2.228618e-01 2.228617e-01 2.228617e-01 2.228615e-01 2.228615e-01 2.228615e-01 2.228615e-01 2.228615e-01 2.228615e-01 2.228614e-01 2.228614e-01 2.228614e-01 2.228614e-01 2.228614e-01 2.228614e-01 2.228614e-01 2.228614e-01 2.228614e-01 2.228614e-01 2.228614e-01 2.228614e-01 2.228614e-01 2.228614e-01 2.228614e-01 2.228614e-01 2.228614e-01 2.228614e-01 2.228614e-01 2.228614e-01 2.228614e-01 2.228614e-01 2.228614e-01 2.228614e-01 2.228614e-01 2.228614e-01 2.228614e-01 2.228614e-01 2.228614e-01 2.228614e-01 2.228614e-01 2.228614e-01 2.228614e-01 2.228614e-01 2.228614e-01 2.228614e-01 2.228614e-01 2.228614e-01 2.228614e-01 2.228614e-01 2.228614e-01 2.228614e-01 2.228614e-01 2.228614e-01 2.228614e-01 2.228614e-01 2.228614e-01 2.228614e-01 2.228614e-01 2.228614e-01 2.228614e-01 2.228614e-01 2.228614e-01 2.228614e-01 2.228614e-01 2.228614e-01 2.228614e-01 2.228614e-01 2.228614e-01 2.228614e-01 2.228614e-01 2.228614e-01 2.228614e-01 2.228614e-01 2.228614e-01 2.228614e-01 2.228614e-01 2.228614e-01 2.228614e-01 2.228614e-01 2.228614e-01 2.228614e-01 2.228614e-01 2.228614e-01 2.228614e-01 2.228614e-01 2.228614e-01 2.228614e-01 2.228614e-01 2.228614e-01 2.228614e-01 2.228614e-01 2.228614e-01 2.228614e-01 2.228614e-01 2.228614e-01 2.228614e-01 2.228614e-01 2.228614e-01 2.228614e-01 2.228614e-01 2.228614e-01 2.228614e-01 2.228614e-01 2.228614e-01 2.228614e-01 2.228614e-01 2.228614e-01 2.228614e-01 2.228614e-01 2.228614e-01 2.228614e-01 2.228614e-01 2.228614e-01 2.228614e-01 2.228614e-01 2.228614e-01 2.228614e-01 2.228614e-01 2.228614e-01 2.228614e-01 2.228614e-01 2.228614e-01 2.228614e-01 2.228614e-01 2.228614e-01 2.228614e-01 2.228614e-01 2.228614e-01 2.228614e-01 2.228614e-01 2.228614e-01 2.228614e-01 2.228614e-01 2.228614e-01 2.228614e-01 2.228614e-01 2.228614e-01 2.228614e-01 2.228614e-01 2.228614e-01 2.228614e-01 2.228614e-01 2.228614e-01 2.228614e-01 2.228614e-01 2.228614e-01 2.228614e-01 2.228614e-01 2.228614e-01 2.228614e-01 2.228614e-01 2.228614e-01 2.228614e-01 2.228614e-01 2.228614e-01 2.228614e-01 2.228614e-01 2.228614e-01 2.228614e-01 2.228614e-01 2.228614e-01 2.228614e-01 2.228614e-01 2.228614e-01 2.228614e-01 2.228614e-01 2.228614e-01 2.228614e-01 2.228614e-01 2.228614e-01 2.228614e-01 2.228614e-01 2.228614e-01 2.228614e-01 2.228614e-01 2.228614e-01 2.228614e-01 2.228614e-01 2.228614e-01 2.228614e-01 2.228614e-01 2.228614e-01 2.228614e-01 2.228614e-01 2.228614e-01 2.228614e-01 2.228614e-01 2.228614e-01 2.228614e-01 2.228614e-01 2.228614e-01 2.228614e-01 2.228614e-01 2.228614e-01 2.228614e-01 2.228614e-01 2.228614e-01 2.228614e-01 2.228614e-01 2.228614e-01 2.228614e-01 2.228614e-01 2.228614e-01 2.228614e-01 2.228614e-01 2.228614e-01 2.228614e-01 2.228614e-01 2.228614e-01 2.228614e-01 2.228614e-01 2.228614e-01 2.228614e-01 2.228614e-01 2.228614e-01 2.228614e-01 2.228614e-01 2.228614e-01 2.228614e-01 2.228614e-01 2.228614e-01 2.228614e-01 2.228614e-01 2.228614e-01 2.228614e-01 2.228614e-01 2.228614e-01 2.228614e-01 2.228614e-01 2.228614e-01 2.228614e-01 2.228614e-01 2.228614e-01 2.228614e-01 2.228614e-01 2.228614e-01 2.228614e-01 2.228614e-01 2.228614e-01 2.228614e-01 2.228614e-01 2.228614e-01 2.228614e-01 2.228614e-01 2.228614e-01 2.228614e-01 2.228614e-01 2.228614e-01 2.228614e-01 2.228614e-01 2.228614e-01 2.228614e-01 2.228614e-01 2.228614e-01 2.228614e-01 2.228614e-01 2.228614e-01 2.228614e-01 2.228614e-01 2.228614e-01 2.228614e-01 2.228614e-01 2.228614e-01 2.228614e-01 2.228614e-01 2.228614e-01 2.228614e-01 2.228614e-01 2.228614e-01 2.228614e-01 2.228614e-01 2.228614e-01 2.228614e-01 2.228614e-01 2.228614e-01 2.228614e-01 2.228614e-01 2.228614e-01 2.228614e-01 2.228614e-01 2.228614e-01 2.228614e-01 2.228614e-01 2.228614e-01 2.228614e-01 2.228614e-01 2.228614e-01 2.228614e-01 2.228614e-01 2.228614e-01 2.228614e-01 2.228614e-01 2.228614e-01 2.228614e-01 2.228614e-01 2.228614e-01 2.228614e-01 2.228614e-01 2.228614e-01 2.228614e-01 2.228614e-01 2.228614e-01 2.228614e-01 2.228614e-01 2.228614e-01 2.228614e-01 2.228614e-01 2.228614e-01 2.228614e-01 2.228614e-01 2.228614e-01 2.228614e-01 2.228614e-01 2.228614e-01 2.228614e-01 2.228614e-01 2.228614e-01 2.228614e-01 2.228614e-01 2.228614e-01 2.228614e-01 2.228614e-01 2.228614e-01 2.228614e-01 2.228614e-01 2.228614e-01 2.228614e-01 2.228614e-01 2.228614e-01 2.228614e-01 2.228614e-01 2.228614e-01 2.228614e-01 2.228614e-01 2.228614e-01 2.228614e-01 2.228614e-01 2.228614e-01 2.228614e-01 2.228614e-01 2.228614e-01 2.228614e-01 2.228614e-01 2.228614e-01 2.228614e-01 2.228614e-01 2.228614e-01 2.228614e-01 2.228614e-01 2.228614e-01 2.228614e-01 2.228614e-01 2.228614e-01 2.228614e-01 2.228614e-01 2.228614e-01 2.228614e-01 2.228614e-01 2.228614e-01 2.228614e-01 2.228614e-01 2.228614e-01 2.228614e-01 2.228614e-01 2.228614e-01 2.228614e-01 2.228614e-01 2.228614e-01 2.228614e-01 2.228614e-01 2.228614e-01 2.228614e-01 2.228614e-01 2.228614e-01 2.228614e-01 2.228614e-01 2.228614e-01 2.228614e-01 2.228614e-01 2.228614e-01 2.228614e-01 2.228614e-01 2.228614e-01 2.228614e-01 2.228614e-01 2.228614e-01 2.228614e-01 2.228614e-01 2.228614e-01 2.228614e-01 2.228614e-01 2.228614e-01 2.228614e-01 2.228614e-01 2.228614e-01 2.228614e-01 2.228614e-01 2.228614e-01 2.228614e-01 2.228614e-01 2.228614e-01 2.228614e-01 2.228614e-01 2.228614e-01 2.228614e-01 2.228614e-01 2.228614e-01 2.228614e-01 2.228614e-01 2.228614e-01 2.228614e-01 2.228614e-01 2.228614e-01 2.228614e-01 2.228614e-01 2.228614e-01 2.228614e-01 2.228614e-01 2.228614e-01 2.228614e-01 2.228614e-01 2.228614e-01 2.228614e-01 2.228614e-01 2.228614e-01 2.228614e-01 2.228614e-01 2.228614e-01 2.228614e-01 2.228614e-01 2.228614e-01 2.228614e-01 2.228614e-01 2.228614e-01 2.228614e-01 2.228614e-01 2.228614e-01 2.228614e-01 2.228614e-01 2.228614e-01 2.228614e-01 2.228614e-01 2.228614e-01 2.228614e-01 2.228614e-01 2.228614e-01 2.228614e-01 2.228614e-01 2.228614e-01 2.228614e-01 2.228614e-01 2.228614e-01 2.228614e-01 2.228614e-01 2.228614e-01 2.228614e-01 2.228614e-01 2.228614e-01 2.228614e-01 2.228614e-01 2.228614e-01 2.228614e-01 2.228614e-01 2.228614e-01 2.228614e-01 2.228614e-01 2.228614e-01 2.228614e-01 2.228614e-01 2.228614e-01 2.228614e-01 2.228614e-01 2.228614e-01 2.228614e-01 2.228614e-01 2.228614e-01 2.228614e-01 2.228614e-01 2.228614e-01 2.228614e-01 2.228614e-01 2.228614e-01 2.228614e-01 2.228614e-01 2.228614e-01 2.228614e-01 2.228614e-01 2.228614e-01 2.228614e-01 2.228614e-01 2.228614e-01 2.228614e-01 2.228614e-01 2.228614e-01 2.228614e-01 2.228614e-01 2.228614e-01 2.228614e-01 2.228614e-01 2.228614e-01 2.228614e-01 2.228614e-01 2.228614e-01 2.228614e-01 2.228614e-01 2.228614e-01 2.228614e-01 2.228614e-01 2.228614e-01 2.228614e-01 2.228614e-01 2.228614e-01 2.228614e-01 2.228614e-01 2.228614e-01 2.228614e-01 2.228614e-01 2.228614e-01 2.228614e-01 2.228614e-01 2.228614e-01 2.228614e-01 2.228614e-01 2.228614e-01 2.228614e-01 2.228614e-01 2.228614e-01 2.228614e-01 2.228614e-01 2.228614e-01 2.228614e-01 2.228614e-01 2.228614e-01 2.228614e-01 2.228614e-01 2.228614e-01 2.228614e-01 2.228614e-01 2.228614e-01 2.228614e-01 2.228614e-01 2.228614e-01 2.228614e-01 2.228614e-01 2.228614e-01 2.228614e-01 2.228614e-01 2.228614e-01 2.228614e-01 2.228614e-01 2.228614e-01 2.228614e-01 2.228614e-01 2.228614e-01 2.228614e-01 2.228614e-01 2.228614e-01 2.228614e-01 2.228614e-01 2.228614e-01 2.228614e-01 2.228614e-01 2.228614e-01 2.228614e-01 2.228614e-01 2.228614e-01 2.228614e-01 2.228614e-01 2.228614e-01 2.228614e-01 2.228614e-01 2.228614e-01 2.228614e-01 2.228614e-01 2.228614e-01 2.228614e-01 2.228614e-01 2.228614e-01 2.228614e-01 2.228614e-01 2.228614e-01 2.228614e-01 2.228614e-01 2.228614e-01 2.228614e-01 2.228614e-01 2.228614e-01 2.228614e-01 2.228614e-01 2.228614e-01 2.228614e-01 2.228614e-01 2.228614e-01 2.228614e-01 2.228614e-01 2.228614e-01 2.228614e-01 2.228614e-01 2.228614e-01 2.228614e-01 2.228614e-01 2.228614e-01 2.228614e-01 2.228614e-01 2.228614e-01 2.228614e-01 2.228614e-01 2.228614e-01 2.228614e-01 2.228614e-01 2.228614e-01 2.228614e-01 2.228614e-01 2.228614e-01 2.228614e-01 2.228614e-01 2.228614e-01 2.228614e-01 2.228614e-01 2.228614e-01 2.228614e-01 2.228614e-01 2.228614e-01 2.228614e-01 2.228614e-01 2.228614e-01 2.228614e-01 2.228614e-01 2.228614e-01 2.228614e-01 2.228614e-01 2.228614e-01 2.228614e-01 2.228614e-01 2.228614e-01 2.228614e-01 2.228614e-01 2.228614e-01 2.228614e-01 2.228614e-01 2.228614e-01 2.228614e-01 2.228614e-01 2.228614e-01 2.228614e-01 2.228614e-01 2.228614e-01 2.228614e-01 2.228614e-01 2.228614e-01 2.228614e-01 2.228614e-01 2.228614e-01 2.228614e-01 2.228614e-01 2.228614e-01 2.228614e-01 2.228614e-01 2.228614e-01 2.228614e-01 2.228614e-01 2.228614e-01 2.228614e-01 2.228614e-01 2.228614e-01 2.228614e-01 2.228614e-01 2.228614e-01 2.228614e-01 2.228614e-01 2.228614e-01 2.228614e-01 2.228614e-01 2.228614e-01 2.228614e-01 2.228614e-01 2.228614e-01 2.228614e-01 2.228614e-01 2.228614e-01 2.228614e-01 2.228614e-01 2.228614e-01 2.228614e-01 2.228614e-01 2.228614e-01 2.228614e-01 2.228614e-01 2.228614e-01 2.228614e-01 2.228614e-01 2.228614e-01 2.228614e-01 2.228614e-01 2.228614e-01 2.228614e-01 2.228614e-01 2.228614e-01 2.228614e-01 2.228614e-01 2.228614e-01 2.228614e-01 2.228614e-01 2.228614e-01 2.228614e-01 2.228614e-01 2.228614e-01 2.228614e-01 2.228614e-01 2.228614e-01 2.228614e-01 2.228614e-01 2.228614e-01 2.228614e-01 2.228614e-01 2.228614e-01 2.228614e-01 2.228614e-01 2.228614e-01 2.228614e-01 2.228614e-01 2.228614e-01 2.228614e-01 2.228614e-01 2.228614e-01 2.228614e-01 2.228614e-01 2.228614e-01 2.228614e-01 2.228614e-01 2.228614e-01 2.228614e-01 2.228614e-01 2.228614e-01 2.228614e-01 2.228614e-01 2.228614e-01 2.228614e-01 2.228614e-01 2.228614e-01 2.228614e-01 2.228614e-01 2.228614e-01 2.228614e-01 2.228614e-01 2.228614e-01 2.228614e-01 2.228614e-01 2.228614e-01 2.228614e-01 2.228614e-01 2.228614e-01 2.228614e-01 2.228614e-01 2.228614e-01 2.228614e-01 2.228614e-01 2.228614e-01 2.228614e-01 2.228614e-01 2.228614e-01 2.228614e-01 2.228614e-01 2.228614e-01 2.228614e-01 2.228614e-01 2.228614e-01 2.228614e-01 2.228614e-01 2.228614e-01 2.228614e-01 2.228614e-01 2.228614e-01 2.228614e-01 2.228614e-01 2.228614e-01 2.228614e-01 2.228614e-01 2.228614e-01 2.228614e-01 2.228614e-01 2.228614e-01 2.228614e-01 2.228614e-01 2.228614e-01 2.228614e-01 2.228614e-01 2.228614e-01 2.228614e-01 2.228614e-01 2.228614e-01 2.228614e-01 2.228614e-01 2.228614e-01 2.228614e-01 2.228614e-01 2.228614e-01 2.228614e-01 2.228614e-01 2.228614e-01 2.228614e-01 2.228614e-01 2.228614e-01 2.228614e-01 2.228614e-01 2.228614e-01 2.228614e-01 2.228614e-01 2.228614e-01 2.228614e-01 2.228614e-01 2.228614e-01 2.228614e-01 2.228614e-01 2.228614e-01 2.228614e-01 2.228614e-01 2.228614e-01 2.228614e-01 2.228614e-01 2.228614e-01 2.228614e-01 2.228614e-01 2.228614e-01 2.228614e-01 2.228614e-01 2.228614e-01 2.228614e-01 2.228614e-01 2.228614e-01 2.228614e-01 2.228614e-01 2.228614e-01 2.228614e-01 2.228614e-01 2.228614e-01 2.228614e-01 2.228614e-01 2.228614e-01 2.228614e-01 2.228614e-01 2.228614e-01 2.228614e-01 2.228614e-01 2.228614e-01 2.228614e-01 2.228614e-01 2.228614e-01 2.228614e-01 2.228614e-01 2.228614e-01 2.228614e-01 2.228614e-01 2.228614e-01 2.228614e-01 2.228614e-01 2.228614e-01 2.228614e-01 2.228614e-01 2.228614e-01 2.228614e-01 2.228614e-01 2.228614e-01 2.228614e-01 2.228614e-01 2.228614e-01 2.228614e-01 2.228614e-01 2.228614e-01 2.228614e-01 2.228614e-01 2.228614e-01 2.228614e-01 2.228614e-01 2.228614e-01 2.228614e-01 2.228614e-01 2.228614e-01 2.228614e-01 2.228614e-01 2.228614e-01 2.228614e-01 2.228614e-01 2.228614e-01 2.228614e-01 2.228614e-01 2.228614e-01 2.228614e-01 2.228614e-01 2.228614e-01 2.228614e-01 2.228614e-01 2.228614e-01 2.228614e-01 2.228614e-01 2.228614e-01 2.228614e-01 2.228614e-01 2.228614e-01 2.228614e-01 2.228614e-01 2.228614e-01 2.228614e-01 2.228614e-01 2.228614e-01 2.228614e-01 2.228614e-01 2.228614e-01 2.228614e-01 2.228614e-01 2.228614e-01 2.228614e-01 2.228614e-01 2.228614e-01 2.228614e-01 2.228614e-01 2.228614e-01 2.228614e-01 2.228614e-01 2.228614e-01 2.228614e-01 2.228614e-01 2.228614e-01 2.228614e-01 2.228614e-01 2.228614e-01 2.228614e-01 2.228614e-01 2.228614e-01 2.228614e-01 2.228614e-01 2.228614e-01 2.228614e-01 2.228614e-01 2.228614e-01 2.228614e-01 2.228614e-01 2.228614e-01 2.228614e-01 2.228614e-01 2.228614e-01 2.228614e-01 2.228614e-01 2.228614e-01 2.228614e-01 2.228614e-01 2.228614e-01 2.228614e-01 2.228614e-01 2.228614e-01 2.228614e-01 2.228614e-01 2.228614e-01 2.228614e-01 2.228614e-01 2.228614e-01 2.228614e-01 2.228614e-01 2.228614e-01 2.228614e-01 2.228614e-01 2.228614e-01 2.228614e-01 2.228614e-01 2.228614e-01 2.228614e-01 2.228614e-01 2.228614e-01 2.228614e-01 2.228614e-01 2.228614e-01 2.228614e-01 2.228614e-01 2.228614e-01 2.228614e-01 2.228614e-01 2.228614e-01 2.228614e-01 2.228614e-01 2.228614e-01 2.228614e-01 2.228614e-01 2.228614e-01 2.228614e-01 2.228614e-01 2.228614e-01 2.228614e-01 2.228614e-01 2.228614e-01 2.228614e-01 2.228614e-01 2.228614e-01 2.228614e-01 2.228614e-01 2.228614e-01 2.228614e-01 2.228614e-01 2.228614e-01 2.228614e-01 2.228614e-01 2.228614e-01 2.228614e-01 2.228614e-01 2.228614e-01 2.228614e-01 2.228614e-01 2.228614e-01 2.228614e-01 2.228614e-01 2.228614e-01 2.228614e-01 2.228614e-01 2.228614e-01 2.228614e-01 2.228614e-01 2.228614e-01 2.228614e-01 2.228614e-01 2.228614e-01 2.228614e-01 2.228614e-01 2.228614e-01 2.228614e-01 2.228614e-01 2.228614e-01 2.228614e-01 2.228614e-01 2.228614e-01 2.228614e-01 2.228614e-01 2.228614e-01 2.228614e-01 2.228614e-01 2.228614e-01 2.228614e-01 2.228614e-01 2.228614e-01 2.228614e-01 2.228614e-01 2.228614e-01 2.228614e-01 2.228614e-01 2.228614e-01 2.228614e-01 2.228614e-01 2.228614e-01 2.228614e-01 2.228614e-01 2.228614e-01 2.228614e-01 2.228614e-01 2.228614e-01 2.228614e-01 2.228614e-01 2.228614e-01 2.228614e-01 2.228614e-01 2.228614e-01 2.228614e-01 2.228614e-01 2.228614e-01 2.228614e-01 2.228614e-01 2.228614e-01 2.228614e-01 2.228614e-01 2.228614e-01 2.228614e-01 2.228614e-01 2.228614e-01 2.228614e-01 2.228614e-01 2.228614e-01 2.228614e-01 2.228614e-01 2.228614e-01 2.228614e-01 2.228614e-01 2.228614e-01 2.228614e-01 2.228614e-01 2.228614e-01 2.228614e-01 2.228614e-01 2.228614e-01 2.228614e-01 2.228614e-01 2.228614e-01 2.228614e-01 2.228614e-01 2.228614e-01 2.228614e-01 2.228614e-01 2.228614e-01 2.228614e-01 2.228614e-01 2.228614e-01 2.228614e-01 2.228614e-01 2.228614e-01 2.228614e-01 2.228614e-01 2.228614e-01 2.228614e-01 2.228614e-01 2.228614e-01 2.228614e-01 2.228614e-01 2.228614e-01 2.228614e-01 2.228614e-01 2.228614e-01 2.228614e-01 2.228614e-01 2.228614e-01 2.228614e-01 2.228614e-01 2.228614e-01 2.228614e-01 2.228614e-01 2.228614e-01 2.228614e-01 2.228614e-01 2.228614e-01 2.228614e-01 2.228614e-01 2.228614e-01 2.228614e-01 2.228614e-01 2.228614e-01 2.228614e-01 2.228614e-01 2.228614e-01 2.228614e-01 2.228614e-01 2.228614e-01 2.228614e-01 2.228614e-01 2.228614e-01 2.228614e-01 2.228614e-01 2.228614e-01 2.228614e-01 2.228614e-01 2.228614e-01 2.228614e-01 2.228614e-01 2.228614e-01 2.228614e-01 2.228614e-01 2.228614e-01 2.228614e-01 2.228614e-01 2.228614e-01 2.228614e-01 2.228614e-01 2.228614e-01 2.228614e-01 2.228614e-01 2.228614e-01 2.228614e-01 2.228614e-01 2.228614e-01 2.228614e-01 2.228614e-01 2.228614e-01 2.228614e-01 2.228614e-01 2.228614e-01 2.228614e-01 2.228614e-01 2.228614e-01 2.228614e-01 2.228614e-01 2.228614e-01 2.228614e-01 2.228614e-01 2.228614e-01 2.228614e-01 2.228614e-01 2.228614e-01 2.228614e-01 2.228614e-01 2.228614e-01 2.228614e-01 2.228614e-01 2.228614e-01 2.228614e-01 2.228614e-01 2.228614e-01 2.228614e-01 2.228614e-01 2.228614e-01 2.228614e-01 2.228614e-01 2.228614e-01 2.228614e-01 2.228614e-01 2.228614e-01 2.228614e-01 2.228614e-01 2.228614e-01 2.228614e-01 2.228614e-01 2.228614e-01 2.228614e-01 2.228614e-01 2.228614e-01 2.228614e-01 2.228614e-01 2.228614e-01 2.228614e-01 2.228614e-01 2.228614e-01 2.228614e-01 2.228614e-01 2.228614e-01 2.228614e-01 2.228614e-01 2.228614e-01 2.228614e-01 2.228614e-01 2.228614e-01 2.228614e-01 2.228614e-01 2.228614e-01 2.228614e-01 2.228614e-01 2.228614e-01 2.228614e-01 2.228614e-01 2.228614e-01 2.228614e-01 2.228614e-01 2.228614e-01 2.228614e-01 2.228614e-01 2.228614e-01 2.228614e-01 2.228614e-01 2.228614e-01 2.228614e-01 2.228614e-01 2.228614e-01 2.228614e-01 2.228614e-01 2.228614e-01 2.228614e-01 2.228614e-01 2.228614e-01 2.228614e-01 2.228614e-01 2.228614e-01 2.228614e-01 2.228614e-01 2.228614e-01 2.228614e-01 2.228614e-01 2.228614e-01 2.228614e-01 2.228614e-01 2.228614e-01 2.228614e-01 2.228614e-01 2.228614e-01 2.228614e-01 2.228614e-01 2.228614e-01 2.228614e-01 2.228614e-01 2.228614e-01 2.228614e-01 2.228614e-01 2.228614e-01 2.228614e-01 2.228614e-01 2.228614e-01 2.228614e-01 2.228614e-01 2.228614e-01 2.228614e-01 2.228614e-01 2.228614e-01 2.228614e-01 2.228614e-01 2.228614e-01 2.228614e-01 2.228614e-01 2.228614e-01 2.228614e-01 2.228614e-01 2.228614e-01 2.228614e-01 2.228614e-01 2.228614e-01 2.228614e-01 2.228614e-01 2.228614e-01 2.228614e-01 2.228614e-01 2.228614e-01 2.228614e-01 2.228614e-01 2.228614e-01 2.228614e-01 2.228614e-01 2.228614e-01 2.228614e-01 2.228614e-01 2.228614e-01 2.228614e-01 2.228614e-01 2.228614e-01 2.228614e-01 2.228614e-01 2.228614e-01 2.228614e-01 2.228614e-01 2.228614e-01 2.228614e-01 2.228614e-01 2.228614e-01 2.228614e-01 2.228614e-01 2.228614e-01 2.228614e-01 2.228614e-01 2.228614e-01 2.228614e-01 2.228614e-01 2.228614e-01 2.228614e-01 2.228614e-01 2.228614e-01 2.228614e-01 2.228614e-01 2.228614e-01 2.228614e-01 2.228614e-01 2.228614e-01 2.228614e-01 2.228614e-01 2.228614e-01 2.228614e-01 2.228614e-01 2.228614e-01 2.228614e-01 2.228614e-01 2.228614e-01 2.228614e-01 2.228614e-01 2.228614e-01 2.228614e-01 2.228614e-01 2.228614e-01 2.228614e-01 2.228614e-01 2.228614e-01 2.228614e-01 2.228614e-01 2.228614e-01 2.228614e-01 2.228614e-01 2.228614e-01 2.228614e-01 2.228614e-01 2.228614e-01 2.228614e-01 2.228614e-01 2.228614e-01 2.228614e-01 2.228614e-01 2.228614e-01 2.228614e-01 2.228614e-01 2.228614e-01 2.228614e-01 2.228614e-01 2.228614e-01 2.228614e-01 2.228614e-01 2.228614e-01 2.228614e-01 2.228614e-01 2.228614e-01 2.228614e-01 2.228614e-01 2.228614e-01 2.228614e-01 2.228614e-01 2.228614e-01 2.228614e-01 2.228614e-01 2.228614e-01 2.228614e-01 2.228614e-01 2.228614e-01 2.228614e-01 2.228614e-01 2.228614e-01 2.228614e-01 2.228614e-01 2.228614e-01 2.228614e-01 2.228614e-01 2.228614e-01 2.228614e-01 2.228614e-01 2.228614e-01 2.228614e-01 2.228614e-01 2.228614e-01 2.228614e-01 2.228614e-01 2.228614e-01 2.228614e-01 2.228614e-01 2.228614e-01 2.228614e-01 2.228614e-01 2.228614e-01 2.228614e-01 2.228614e-01 2.228614e-01 2.228614e-01 2.228614e-01 2.228614e-01 2.228614e-01 2.228614e-01 2.228614e-01 2.228614e-01 2.228614e-01 2.228614e-01 2.228614e-01 2.228614e-01 2.228614e-01 2.228614e-01 2.228614e-01 2.228614e-01 2.228614e-01 2.228614e-01 2.228614e-01 2.228614e-01 2.228614e-01 2.228614e-01 2.228614e-01 2.228614e-01 2.228614e-01 2.228614e-01 2.228614e-01 2.228614e-01 2.228614e-01 2.228614e-01 2.228614e-01 2.228614e-01 2.228614e-01 2.228614e-01 2.228614e-01 2.228614e-01 2.228614e-01 2.228614e-01 2.228614e-01 2.228614e-01 2.228614e-01 2.228614e-01 2.228614e-01 2.228614e-01 2.228614e-01 2.228614e-01 2.228614e-01 2.228614e-01 2.228614e-01 2.228614e-01 2.228614e-01 2.228614e-01 2.228614e-01 2.228614e-01 2.228614e-01 2.228614e-01 2.228614e-01 2.228614e-01 2.228614e-01 2.228614e-01 2.228614e-01 2.228614e-01 2.228614e-01 2.228614e-01 2.228614e-01 2.228614e-01 2.228614e-01 2.228614e-01 2.228614e-01 2.228614e-01 2.228614e-01 2.228614e-01 2.228614e-01 2.228614e-01 2.228614e-01 2.228614e-01 2.228614e-01 2.228614e-01 2.228614e-01 2.228614e-01 2.228614e-01 2.228614e-01 2.228614e-01 2.228614e-01 2.228614e-01 2.228614e-01 2.228614e-01 2.228614e-01 2.228614e-01 2.228614e-01 2.228614e-01 2.228614e-01 2.228614e-01 2.228614e-01 2.228614e-01 2.228614e-01 2.228614e-01 2.228614e-01 2.228614e-01 2.228614e-01 2.228614e-01 2.228614e-01 2.228614e-01 2.228614e-01 2.228614e-01 2.228614e-01 2.228614e-01 2.228614e-01 2.228614e-01 2.228614e-01 2.228614e-01 2.228614e-01 2.228614e-01 2.228614e-01 2.228614e-01 2.228614e-01 2.228614e-01 2.228614e-01 2.228614e-01 2.228614e-01 2.228614e-01 2.228614e-01 2.228614e-01 2.228614e-01 2.228614e-01 2.228614e-01 2.228614e-01 2.228614e-01 2.228614e-01 2.228614e-01 2.228614e-01 2.228614e-01 2.228614e-01 2.228614e-01 2.228614e-01 2.228614e-01 2.228614e-01 2.228614e-01 2.228614e-01 2.228614e-01 2.228614e-01 2.228614e-01 2.228614e-01 2.228614e-01 2.228614e-01 2.228614e-01 2.228614e-01 2.228614e-01 2.228614e-01 2.228614e-01 2.228614e-01 2.228614e-01 2.228614e-01 2.228614e-01 2.228614e-01 2.228614e-01 2.228614e-01 2.228614e-01 2.228614e-01 2.228614e-01 2.228614e-01 2.228614e-01 2.228614e-01 2.228614e-01 2.228614e-01 2.228614e-01 2.228614e-01 2.228614e-01 2.228614e-01 2.228614e-01 2.228614e-01 2.228614e-01 2.228614e-01 2.228614e-01 2.228614e-01 2.228614e-01 2.228614e-01 2.228614e-01 2.228614e-01 2.228614e-01 2.228614e-01 2.228614e-01 2.228614e-01 2.228614e-01 2.228614e-01 2.228614e-01 2.228614e-01 2.228614e-01 2.228614e-01 2.228614e-01 2.228614e-01 2.228614e-01 2.228614e-01 2.228614e-01 2.228614e-01 2.228614e-01 2.228614e-01 2.228614e-01 2.228614e-01 2.228614e-01 2.228614e-01 2.228614e-01 2.228614e-01 2.228614e-01 2.228614e-01 2.228614e-01 2.228614e-01 2.228614e-01 2.228614e-01 2.228614e-01 2.228614e-01 2.228614e-01 2.228614e-01 2.228614e-01 2.228614e-01 2.228614e-01 2.228614e-01 2.228614e-01 2.228614e-01 2.228614e-01 2.228614e-01 2.228614e-01 2.228614e-01 2.228614e-01 2.228614e-01 2.228614e-01 2.228614e-01 2.228614e-01 2.228614e-01 2.228614e-01 2.228614e-01 2.228614e-01 2.228614e-01 2.228614e-01 2.228614e-01 2.228614e-01 2.228614e-01 2.228614e-01 2.228614e-01 2.228614e-01 2.228614e-01 2.228614e-01 2.228614e-01 2.228614e-01 2.228614e-01 2.228614e-01 2.228614e-01 2.228614e-01 2.228614e-01 2.228614e-01 2.228614e-01 2.228614e-01 2.228614e-01 2.228614e-01 2.228614e-01 2.228614e-01 2.228614e-01 2.228614e-01 2.228614e-01 2.228614e-01 2.228614e-01 2.228614e-01 2.228614e-01 2.228614e-01 2.228614e-01 2.228614e-01 2.228614e-01 2.228614e-01 2.228614e-01 2.228614e-01 2.228614e-01 2.228614e-01 2.228614e-01 2.228614e-01 2.228614e-01 2.228614e-01 2.228614e-01 2.228614e-01 2.228614e-01 2.228614e-01 2.228614e-01 2.228614e-01 2.228614e-01 2.228614e-01 2.228614e-01 2.228614e-01 2.228614e-01 2.228614e-01 2.228614e-01 2.228614e-01 2.228614e-01 2.228614e-01 2.228614e-01 2.228614e-01 2.228614e-01 2.228614e-01 2.228614e-01 2.228614e-01 2.228614e-01 2.228614e-01 2.228614e-01 2.228614e-01 2.228614e-01 2.228614e-01 2.228614e-01 2.228614e-01 2.228614e-01 2.228614e-01 2.228614e-01 2.228614e-01 2.228614e-01 2.228614e-01 2.228614e-01 2.228614e-01 2.228614e-01 2.228614e-01 2.228614e-01 2.228614e-01 2.228614e-01 2.228614e-01 2.228614e-01 2.228614e-01 2.228614e-01 2.228614e-01 2.228614e-01 2.228614e-01 2.228614e-01 2.228614e-01 2.228614e-01 2.228614e-01 2.228614e-01 2.228614e-01 2.228614e-01 2.228614e-01 2.228614e-01 2.228614e-01 2.228614e-01 2.228614e-01 2.228614e-01 2.228614e-01 2.228614e-01 2.228614e-01 2.228614e-01 2.228614e-01 2.228614e-01 2.228614e-01 2.228614e-01 2.228614e-01 2.228614e-01 2.228614e-01 2.228614e-01 2.228614e-01 2.228614e-01 2.228614e-01 2.228614e-01 2.228614e-01 2.228614e-01 2.228614e-01 2.228614e-01 2.228614e-01 2.228614e-01 2.228614e-01 2.228614e-01 2.228614e-01 2.228614e-01 2.228614e-01 2.228614e-01 2.228614e-01 2.228614e-01 2.228614e-01 2.228614e-01 2.228614e-01 2.228614e-01 2.228614e-01 2.228614e-01 2.228614e-01 2.228614e-01 2.228614e-01 2.228614e-01 2.228614e-01 2.228614e-01 2.228614e-01 2.228614e-01 2.228614e-01 2.228614e-01 2.228614e-01 2.228614e-01 2.228614e-01 2.228614e-01 2.228614e-01 2.228614e-01 2.228614e-01 2.228614e-01 2.228614e-01 2.228614e-01 2.228614e-01 2.228614e-01 2.228614e-01 2.228614e-01 2.228614e-01 2.228614e-01 2.228614e-01 2.228614e-01 2.228614e-01 2.228614e-01 2.228614e-01 2.228614e-01 2.228614e-01 2.228614e-01 2.228614e-01 2.228614e-01 2.228614e-01 2.228614e-01 2.228614e-01 2.228614e-01 2.228614e-01 2.228614e-01 2.228614e-01 2.228614e-01 2.228614e-01 2.228614e-01 2.228614e-01 2.228614e-01 2.228614e-01 2.228614e-01 2.228614e-01 2.228614e-01 2.228614e-01 2.228614e-01 2.228614e-01 2.228614e-01 2.228614e-01 2.228614e-01 2.228614e-01 2.228614e-01 2.228614e-01 2.228614e-01 2.228614e-01 2.228614e-01 2.228614e-01 2.228614e-01 2.228614e-01 2.228614e-01 2.228614e-01 2.228614e-01 2.228614e-01 2.228614e-01 2.228614e-01 2.228614e-01 2.228614e-01 2.228614e-01 2.228614e-01 2.228614e-01 2.228614e-01 2.228614e-01 2.228614e-01 2.228614e-01 2.228614e-01 2.228614e-01 2.228614e-01 2.228614e-01 2.228614e-01 2.228614e-01 2.228614e-01 2.228614e-01 2.228614e-01 2.228614e-01 2.228614e-01 2.228614e-01 2.228614e-01 2.228614e-01 2.228614e-01 2.228614e-01 2.228614e-01 2.228614e-01 2.228614e-01 2.228614e-01 2.228614e-01 2.228614e-01 2.228614e-01 2.228614e-01 2.228614e-01 2.228614e-01 2.228614e-01 2.228614e-01 2.228614e-01 2.228614e-01 2.228614e-01 2.228614e-01 2.228614e-01 2.228614e-01 2.228614e-01 2.228614e-01 2.228614e-01 2.228614e-01 2.228614e-01 2.228614e-01 2.228614e-01 2.228614e-01 2.228614e-01 2.228614e-01 2.228614e-01 2.228614e-01 2.228614e-01 2.228614e-01 2.228614e-01 2.228614e-01 2.228614e-01 2.228614e-01 2.228614e-01 2.228614e-01 2.228614e-01 2.228614e-01 
1.461014e+05 4.278729e+02 3.183476e-01 3.179453e-01 3.074571e-01 3.074571e-01 2.967861e-01 2.967861e-01 2.913457e-01 2.880643e-01 2.880643e-01 2.880419e-01 2.809422e-01 2.809422e-01 2.600932e-01 2.569503e-01 2.569503e-01 2.496815e-01 2.496815e-01 2.459409e-01 2.451175e-01 2.451175e-01 2.435357e-01 2.426578e-01 2.420640e-01 2.384655e-01 1.667707e-01 9.922308e-02 9.922308e-02 6.989292e-02 6.505438e-02 4.005655e-02 3.672299e-02 3.672299e-02 3.672299e-02 3.633555e-02 3.612199e-02 3.558944e-02 3.558944e-02 2.901681e-02 2.901681e-02 2.901681e-02 2.386546e-02 2.386546e-02 2.386546e-02 2.386546e-02 2.386546e-02 2.277566e-02 2.145083e-02 2.145083e-02 1.793056e-02 1.793056e-02 1.793056e-02 1.739558e-02 1.739558e-02 1.739558e-02 1.739558e-02 1.514111e-02 1.384344e-02 1.350861e-02 1.350861e-02 1.350861e-02 1.350861e-02 1.216094e-02 1.216094e-02 1.216094e-02 1.216094e-02 1.216094e-02 1.216094e-02 1.216094e-02 1.216094e-02 1.216094e-02 1.216094e-02 1.151223e-02 9.593425e-03 9.593425e-03 7.997951e-03 7.997951e-03 6.741957e-03 6.741957e-03 5.696132e-03 5.696132e-03 5.696132e-03 5.696132e-03 5.696132e-03 5.439182e-03 5.439182e-03 5.439182e-03 5.439182e-03 5.439182e-03 4.834154e-03 4.834154e-03 4.834154e-03 4.834154e-03 4.834154e-03 4.337470e-03 4.337470e-03 4.337470e-03 4.337470e-03 3.689237e-03 3.689237e-03 3.689237e-03 3.689237e-03 3.689237e-03 3.316981e-03 3.316981e-03 3.316981e-03 3.316981e-03 2.989760e-03 2.989760e-03 2.989760e-03 2.989760e-03 2.989760e-03 2.989760e-03 2.989760e-03 2.925772e-03 2.300740e-03 2.300740e-03 1.714045e-03 1.714045e-03 1.714045e-03 1.714045e-03 1.714045e-03 1.714045e-03 1.714045e-03 1.714045e-03 1.714045e-03 1.714045e-03 1.714045e-03 1.714045e-03 1.714045e-03 1.701036e-03 1.701036e-03 1.701036e-03 1.701036e-03 1.617097e-03 1.617097e-03 1.617097e-03 1.617097e-03 1.617097e-03 1.560021e-03 1.560021e-03 1.560021e-03 1.560021e-03 1.553892e-03 1.553892e-03 1.539827e-03 1.539827e-03 1.539827e-03 1.539827e-03 1.525830e-03 1.499583e-03 1.499583e-03 1.183621e-03 1.183621e-03 1.183621e-03 1.183621e-03 1.183621e-03 1.183621e-03 1.183621e-03 1.183621e-03 1.183621e-03 1.183621e-03 1.183621e-03 1.183621e-03 1.183621e-03 1.183621e-03 1.183621e-03 1.183621e-03 1.183621e-03 1.183621e-03 1.183621e-03 1.183621e-03 1.179620e-03 1.179620e-03 1.179620e-03 1.179620e-03 1.179620e-03 1.177205e-03 1.177205e-03 1.173769e-03 1.173769e-03 1.166485e-03 1.166485e-03 1.166485e-03 1.162826e-03 1.162826e-03 1.162826e-03 1.162826e-03 1.162826e-03 1.162826e-03 1.162826e-03 1.156604e-03 1.156368e-03 1.156368e-03 1.156368e-03 1.156368e-03 1.156317e-03 1.156317e-03 1.156153e-03 1.156153e-03 1.156153e-03 1.156153e-03 1.156153e-03 1.156153e-03 1.156153e-03 1.155904e-03 1.155904e-03 1.155904e-03 1.155904e-03 1.155904e-03 1.155904e-03 1.155726e-03 1.155726e-03 1.155726e-03 1.155726e-03 1.155504e-03 1.155504e-03 1.155504e-03 1.155504e-03 1.155348e-03 1.155348e-03 1.155197e-03 1.155197e-03 1.155132e-03 1.155132e-03 1.154835e-03 1.154835e-03 1.154835e-03 1.154835e-03 1.154835e-03 1.154835e-03 1.154835e-03 1.154835e-03 1.154813e-03 1.154774e-03 1.154774e-03 1.154762e-03 1.154715e-03 1.153946e-03 1.153946e-03 1.153946e-03 1.152130e-03 1.150203e-03 1.148356e-03 1.148356e-03 1.142281e-03 1.142221e-03 1.142221e-03 1.132786e-03 1.132786e-03 1.131331e-03 1.131331e-03 1.125414e-03 1.125414e-03 1.125414e-03 1.123633e-03 1.123633e-03 1.123633e-03 1.123633e-03 1.123633e-03 1.123633e-03 1.123633e-03 1.123633e-03 1.121751e-03 1.121751e-03 1.121751e-03 1.121751e-03 1.121751e-03 1.117712e-03 1.117712e-03 1.117712e-03 1.116231e-03 1.116231e-03 1.116231e-03 1.116231e-03 1.114508e-03 1.114508e-03 1.114508e-03 1.111500e-03 1.111500e-03 1.096534e-03 1.082359e-03 1.051464e-03 1.051464e-03 1.051464e-03 1.047804e-03 1.047804e-03 1.047804e-03 1.047804e-03 1.047804e-03 1.046491e-03 1.046491e-03 1.046491e-03 1.046491e-03 1.046491e-03 1.046491e-03 1.046491e-03 1.046491e-03 1.046491e-03 1.046491e-03 1.046491e-03 1.046491e-03 1.046491e-03 1.046491e-03 1.046491e-03 1.046491e-03 1.044805e-03 1.044805e-03 1.044805e-03 1.044805e-03 1.044805e-03 1.044805e-03 1.044793e-03 1.044793e-03 1.044702e-03 1.044702e-03 1.044702e-03 1.044606e-03 1.044606e-03 1.044606e-03 1.044606e-03 1.044137e-03 1.044137e-03 1.042552e-03 1.042552e-03 1.042552e-03 1.042552e-03 1.041887e-03 1.041887e-03 1.041277e-03 1.041277e-03 1.041277e-03 1.041275e-03 1.041275e-03 1.041275e-03 1.041275e-03 1.041275e-03 1.041275e-03 1.038577e-03 1.038577e-03 1.038577e-03 1.038577e-03 1.038577e-03 1.038577e-03 1.038577e-03 1.038577e-03 1.038577e-03 1.038150e-03 1.038150e-03 1.038150e-03 1.037536e-03 1.037536e-03 1.037536e-03 1.037536e-03 1.037536e-03 1.037536e-03 1.037536e-03 1.037536e-03 1.037536e-03 1.037536e-03 1.037536e-03 1.036919e-03 1.036919e-03 1.036919e-03 1.036919e-03 1.036919e-03 1.036919e-03 1.036919e-03 1.036919e-03 1.036919e-03 1.036868e-03 1.036868e-03 1.036673e-03 1.036637e-03 1.036637e-03 1.036637e-03 1.036599e-03 1.034786e-03 1.029441e-03 1.029441e-03 1.029441e-03 1.029441e-03 1.029441e-03 1.029441e-03 1.025758e-03 1.025758e-03 1.025758e-03 1.025758e-03 1.025758e-03 1.025758e-03 1.025758e-03 1.025758e-03 1.025758e-03 1.025758e-03 1.025758e-03 1.025758e-03 1.025758e-03 1.025758e-03 1.025758e-03 1.025758e-03 1.025758e-03 1.025758e-03 1.021149e-03 1.021149e-03 1.021149e-03 1.016270e-03 1.016270e-03 1.016270e-03 1.016270e-03 1.016270e-03 1.016270e-03 1.016270e-03 1.016270e-03 1.016270e-03 1.014872e-03 1.014872e-03 1.014872e-03 1.014872e-03 1.014872e-03 1.014872e-03 1.014872e-03 1.014872e-03 1.014872e-03 1.014872e-03 1.012363e-03 1.012363e-03 1.012363e-03 1.012363e-03 1.012363e-03 1.012363e-03 1.006176e-03 1.005585e-03 1.005585e-03 1.005585e-03 1.004141e-03 1.004141e-03 1.004141e-03 1.003199e-03 1.003199e-03 1.002935e-03 1.002935e-03 1.002935e-03 1.002935e-03 1.002726e-03 1.002726e-03 1.002726e-03 1.000884e-03 1.000884e-03 1.000884e-03 1.000884e-03 1.000884e-03 1.000884e-03 1.000347e-03 1.000347e-03 1.000347e-03 1.000347e-03 1.000347e-03 1.000347e-03 1.000347e-03 1.000347e-03 1.000347e-03 1.000347e-03 9.950321e-04 9.950321e-04 9.950321e-04 9.950321e-04 9.950321e-04 9.950321e-04 9.950321e-04 9.950321e-04 9.950321e-04 9.950321e-04 9.950321e-04 9.950321e-04 9.950321e-04 9.950321e-04 9.950321e-04 9.950321e-04 9.950321e-04 9.950321e-04 9.950321e-04 9.950321e-04 9.950321e-04 9.950321e-04 9.950321e-04 9.950321e-04 9.950321e-04 9.947107e-04 9.947107e-04 9.947107e-04 9.947107e-04 9.943851e-04 9.943851e-04 9.943851e-04 9.927618e-04 9.927618e-04 9.925122e-04 9.915497e-04 9.888817e-04 9.888817e-04 9.888817e-04 9.888773e-04 9.888773e-04 9.888773e-04 9.888773e-04 9.888773e-04 9.888773e-04 9.888773e-04 9.888773e-04 9.888773e-04 9.888773e-04 9.888773e-04 9.888773e-04 9.888764e-04 9.888763e-04 9.888763e-04 9.888763e-04 9.887808e-04 9.887808e-04 9.887808e-04 9.887761e-04 9.887761e-04 9.887761e-04 9.887736e-04 9.887716e-04 9.887716e-04 9.887688e-04 9.887688e-04 9.887273e-04 9.887273e-04 9.887273e-04 9.887273e-04 9.887273e-04 9.885836e-04 9.885836e-04 9.885014e-04 9.884701e-04 9.884701e-04 9.884501e-04 9.884501e-04 9.884501e-04 9.883918e-04 9.883918e-04 9.883918e-04 9.883918e-04 9.883918e-04 9.883918e-04 9.882504e-04 9.882142e-04 9.881980e-04 9.881980e-04 9.881980e-04 9.881980e-04 9.881980e-04 9.881980e-04 9.881520e-04 9.880871e-04 9.880871e-04 9.880743e-04 9.880743e-04 9.880743e-04 9.880743e-04 9.880743e-04 9.880574e-04 9.880574e-04 9.880276e-04 9.880276e-04 9.880276e-04 9.880276e-04 9.880276e-04 9.880276e-04 9.877863e-04 9.877863e-04 9.877863e-04 9.877863e-04 9.877863e-04 9.877863e-04 9.876849e-04 9.876849e-04 9.876849e-04 9.876849e-04 9.876849e-04 9.876849e-04 9.876849e-04 9.876849e-04 9.876672e-04 9.876672e-04 9.876672e-04 9.876672e-04 9.876672e-04 9.876672e-04 9.876672e-04 9.876672e-04 9.876672e-04 9.876672e-04 9.876672e-04 9.876672e-04 9.872897e-04 9.872897e-04 9.872897e-04 9.872897e-04 9.872897e-04 9.872897e-04 9.872400e-04 9.872400e-04 9.869877e-04 9.869660e-04 9.869660e-04 9.869660e-04 9.869660e-04 9.869660e-04 9.869660e-04 9.869660e-04 9.869660e-04 9.869660e-04 9.869660e-04 9.869660e-04 9.869609e-04 9.869609e-04 9.869587e-04 9.869587e-04 9.869587e-04 9.869587e-04 9.869587e-04 9.869587e-04 9.869587e-04 9.866496e-04 9.866496e-04 9.866496e-04 9.866496e-04 9.866496e-04 9.866496e-04 9.865980e-04 9.865980e-04 9.865980e-04 9.865980e-04 9.863524e-04 9.863101e-04 9.863101e-04 9.863101e-04 9.862464e-04 9.862464e-04 9.862464e-04 9.862464e-04 9.862464e-04 9.862464e-04 9.861931e-04 9.861931e-04 9.861931e-04 9.861911e-04 9.861904e-04 9.861880e-04 9.861878e-04 9.861878e-04 9.861878e-04 9.861866e-04 9.861866e-04 9.861860e-04 9.861857e-04 9.861857e-04 9.861857e-04 9.861856e-04 9.861855e-04 9.861854e-04 9.861853e-04 9.861853e-04 9.861853e-04 9.861851e-04 9.861850e-04 9.861849e-04 9.861848e-04 9.861847e-04 9.861846e-04 9.861843e-04 9.861842e-04 9.861838e-04 9.861838e-04 9.861838e-04 9.861836e-04 9.861836e-04 9.861836e-04 9.861832e-04 9.861831e-04 9.861831e-04 9.861831e-04 9.861829e-04 9.861826e-04 9.861801e-04 9.861801e-04 9.861801e-04 9.861801e-04 9.861801e-04 9.861737e-04 9.861724e-04 9.861724e-04 9.861716e-04 9.861716e-04 9.861685e-04 9.861685e-04 9.861513e-04 9.861440e-04 9.861440e-04 9.861440e-04 9.861440e-04 9.861324e-04 9.861256e-04 9.861256e-04 9.861256e-04 9.861256e-04 9.861256e-04 9.861256e-04 9.861256e-04 9.861256e-04 9.861256e-04 9.861256e-04 9.861256e-04 9.861256e-04 9.861217e-04 9.861185e-04 9.861185e-04 9.861185e-04 9.861185e-04 9.861185e-04 9.861185e-04 9.861054e-04 9.860718e-04 9.860718e-04 9.860718e-04 9.860718e-04 9.860613e-04 9.860613e-04 9.860613e-04 9.860613e-04 9.860613e-04 9.860613e-04 9.860613e-04 9.860613e-04 9.860607e-04 9.860591e-04 9.860591e-04 9.860591e-04 9.860591e-04 9.860591e-04 9.860591e-04 9.860552e-04 9.860520e-04 9.860457e-04 9.860457e-04 9.860457e-04 9.860457e-04 9.860457e-04 9.860350e-04 9.860350e-04 9.860350e-04 9.860350e-04 9.860350e-04 9.860350e-04 9.860350e-04 9.860350e-04 9.860350e-04 9.860350e-04 9.860350e-04 9.860350e-04 9.860350e-04 9.860350e-04 9.860350e-04 9.860350e-04 9.860350e-04 9.860350e-04 9.860350e-04 9.860350e-04 9.860350e-04 9.860350e-04 9.860350e-04 9.860350e-04 9.860350e-04 9.860350e-04 9.860350e-04 9.860350e-04 9.860350e-04 9.860350e-04 9.860350e-04 9.860350e-04 9.860350e-04 9.860350e-04 9.860350e-04 9.860319e-04 9.860319e-04 9.860319e-04 9.860319e-04 9.860290e-04 9.860290e-04 9.860290e-04 9.860290e-04 9.860290e-04 9.860290e-04 9.860290e-04 9.860290e-04 9.860290e-04 9.860290e-04 9.860290e-04 9.860290e-04 9.860290e-04 9.860290e-04 9.860290e-04 9.860290e-04 9.860290e-04 9.860288e-04 9.860288e-04 9.860288e-04 9.860288e-04 9.860288e-04 9.860288e-04 9.860288e-04 9.860276e-04 9.860276e-04 9.860276e-04 9.860276e-04 9.860276e-04 9.860276e-04 9.860276e-04 9.860273e-04 9.860273e-04 9.860268e-04 9.860268e-04 9.860268e-04 9.860268e-04 9.860268e-04 9.860268e-04 9.860268e-04 9.860268e-04 9.860268e-04 9.860268e-04 9.860268e-04 9.860268e-04 9.860268e-04 9.860268e-04 9.860268e-04 9.860268e-04 9.860268e-04 9.860268e-04 9.860268e-04 9.860268e-04 9.860268e-04 9.860268e-04 9.860268e-04 9.860268e-04 9.860268e-04 9.860268e-04 9.860268e-04 9.860268e-04 9.860268e-04 9.860268e-04 9.860232e-04 9.860232e-04 9.860232e-04 9.860232e-04 9.860232e-04 9.860232e-04 9.860232e-04 9.860232e-04 9.860232e-04 9.860232e-04 9.860232e-04 9.860232e-04 9.860232e-04 9.860232e-04 9.860232e-04 9.860232e-04 9.860232e-04 9.860232e-04 9.860232e-04 9.860232e-04 9.860232e-04 9.860232e-04 9.860232e-04 9.860232e-04 9.860232e-04 9.860232e-04 9.860232e-04 9.860232e-04 9.860232e-04 9.860232e-04 9.860232e-04 9.860232e-04 9.860232e-04 9.860232e-04 9.860232e-04 9.860232e-04 9.860232e-04 9.860232e-04 9.860232e-04 9.860232e-04 9.860232e-04 9.860232e-04 9.860231e-04 9.860231e-04 9.860230e-04 9.860230e-04 9.860230e-04 9.860230e-04 9.860230e-04 9.860229e-04 9.860229e-04 9.860229e-04 9.860225e-04 9.860225e-04 9.860225e-04 9.860225e-04 9.860225e-04 9.860225e-04 9.860225e-04 9.860225e-04 9.860225e-04 9.860225e-04 9.860225e-04 9.860225e-04 9.860225e-04 9.860225e-04 9.860225e-04 9.860225e-04 9.860225e-04 9.860225e-04 9.860225e-04 9.860225e-04 9.860225e-04 9.860225e-04 9.860225e-04 9.860225e-04 9.860225e-04 9.860225e-04 9.860225e-04 9.860225e-04 9.860225e-04 9.860225e-04 9.860225e-04 9.860224e-04 9.860224e-04 9.860224e-04 9.860224e-04 9.860224e-04 9.860224e-04 9.860224e-04 9.860224e-04 9.860224e-04 9.860224e-04 9.860224e-04 9.860223e-04 9.860223e-04 9.860223e-04 9.860222e-04 9.860222e-04 9.860222e-04 9.860222e-04 9.860222e-04 9.860222e-04 9.860221e-04 9.860221e-04 9.860221e-04 9.860221e-04 9.860221e-04 9.860220e-04 9.860220e-04 9.860220e-04 9.860220e-04 9.860219e-04 9.860219e-04 9.860219e-04 9.860219e-04 9.860219e-04 9.860219e-04 9.860219e-04 9.860219e-04 9.860219e-04 9.860219e-04 9.860219e-04 9.860219e-04 9.860219e-04 9.860219e-04 9.860219e-04 9.860219e-04 9.860219e-04 9.860219e-04 9.860219e-04 9.860219e-04 9.860219e-04 9.860219e-04 9.860219e-04 9.860219e-04 9.860219e-04 9.860219e-04 9.860219e-04 9.860219e-04 9.860219e-04 9.860219e-04 9.860219e-04 9.860219e-04 9.860219e-04 9.860219e-04 9.860219e-04 9.860219e-04 9.860219e-04 9.860219e-04 9.860219e-04 9.860219e-04 9.860219e-04 9.860219e-04 9.860219e-04 9.860219e-04 9.860219e-04 9.860219e-04 9.860219e-04 9.860219e-04 9.860219e-04 9.860219e-04 9.860219e-04 9.860219e-04 9.860219e-04 9.860219e-04 9.860219e-04 9.860219e-04 9.860219e-04 9.860219e-04 9.860219e-04 9.860219e-04 9.860219e-04 9.860219e-04 9.860219e-04 9.860219e-04 9.860219e-04 9.860219e-04 9.860219e-04 9.860219e-04 9.860219e-04 9.860219e-04 9.860219e-04 9.860219e-04 9.860219e-04 9.860219e-04 9.860219e-04 9.860219e-04 9.860219e-04 9.860219e-04 9.860219e-04 9.860219e-04 9.860219e-04 9.860219e-04 9.860219e-04 9.860219e-04 9.860219e-04 9.860219e-04 9.860219e-04 9.860219e-04 9.860219e-04 9.860219e-04 9.860219e-04 9.860219e-04 9.860219e-04 9.860219e-04 9.860219e-04 9.860219e-04 9.860219e-04 9.860219e-04 9.860219e-04 9.860219e-04 9.860219e-04 9.860219e-04 9.860219e-04 9.860219e-04 9.860219e-04 9.860219e-04 9.860219e-04 9.860219e-04 9.860219e-04 9.860219e-04 9.860219e-04 9.860219e-04 9.860219e-04 9.860219e-04 9.860219e-04 9.860219e-04 9.860219e-04 9.860219e-04 9.860219e-04 9.860219e-04 9.860219e-04 9.860219e-04 9.860219e-04 9.860219e-04 9.860219e-04 9.860219e-04 9.860219e-04 9.860219e-04 9.860219e-04 9.860219e-04 9.860219e-04 9.860219e-04 9.860219e-04 9.860219e-04 9.860219e-04 9.860219e-04 9.860219e-04 9.860219e-04 9.860219e-04 9.860219e-04 9.860219e-04 9.860219e-04 9.860219e-04 9.860219e-04 9.860219e-04 9.860219e-04 9.860219e-04 9.860219e-04 9.860219e-04 9.860219e-04 9.860219e-04 9.860219e-04 9.860219e-04 9.860219e-04 9.860219e-04 9.860219e-04 9.860219e-04 9.860219e-04 9.860219e-04 9.860219e-04 9.860219e-04 9.860219e-04 9.860219e-04 9.860219e-04 9.860219e-04 9.860219e-04 9.860219e-04 9.860219e-04 9.860219e-04 9.860219e-04 9.860219e-04 9.860219e-04 9.860219e-04 9.860219e-04 9.860219e-04 9.860219e-04 9.860219e-04 9.860219e-04 9.860219e-04 9.860219e-04 9.860219e-04 9.860219e-04 9.860219e-04 9.860219e-04 9.860219e-04 9.860219e-04 9.860219e-04 9.860219e-04 9.860219e-04 9.860219e-04 9.860219e-04 9.860219e-04 9.860219e-04 9.860219e-04 9.860219e-04 9.860219e-04 9.860219e-04 9.860219e-04 9.860219e-04 9.860219e-04 9.860219e-04 9.860219e-04 9.860219e-04 9.860219e-04 9.860219e-04 9.860219e-04 9.860219e-04 9.860219e-04 9.860219e-04 9.860219e-04 9.860219e-04 9.860219e-04 9.860219e-04 9.860219e-04 9.860219e-04 9.860219e-04 9.860219e-04 9.860219e-04 9.860219e-04 9.860219e-04 9.860219e-04 9.860219e-04 9.860219e-04 9.860219e-04 9.860219e-04 9.860219e-04 9.860219e-04 9.860219e-04 9.860219e-04 9.860219e-04 9.860219e-04 9.860219e-04 9.860219e-04 9.860219e-04 9.860219e-04 9.860219e-04 9.860219e-04 9.860219e-04 9.860219e-04 9.860219e-04 9.860219e-04 9.860219e-04 9.860219e-04 9.860219e-04 9.860219e-04 9.860219e-04 9.860219e-04 9.860219e-04 9.860219e-04 9.860219e-04 9.860219e-04 9.860219e-04 9.860219e-04 9.860219e-04 9.860219e-04 9.860219e-04 9.860219e-04 9.860219e-04 9.860219e-04 9.860219e-04 9.860219e-04 9.860219e-04 9.860219e-04 9.860219e-04 9.860219e-04 9.860219e-04 9.860219e-04 9.860219e-04 9.860219e-04 9.860219e-04 9.860219e-04 9.860219e-04 9.860219e-04 9.860219e-04 9.860219e-04 9.860219e-04 9.860219e-04 9.860219e-04 9.860219e-04 9.860219e-04 9.860219e-04 9.860219e-04 9.860219e-04 9.860219e-04 9.860219e-04 9.860219e-04 9.860219e-04 9.860219e-04 9.860219e-04 9.860219e-04 9.860219e-04 9.860219e-04 9.860219e-04 9.860219e-04 9.860219e-04 9.860219e-04 9.860219e-04 9.860219e-04 9.860219e-04 9.860219e-04 9.860219e-04 9.860219e-04 9.860219e-04 9.860219e-04 9.860219e-04 9.860219e-04 9.860219e-04 9.860219e-04 9.860219e-04 9.860219e-04 9.860219e-04 9.860219e-04 9.860219e-04 9.860219e-04 9.860219e-04 9.860219e-04 9.860219e-04 9.860219e-04 9.860219e-04 9.860219e-04 9.860219e-04 9.860219e-04 9.860219e-04 9.860219e-04 9.860219e-04 9.860219e-04 9.860219e-04 9.860219e-04 9.860219e-04 9.860219e-04 9.860219e-04 9.860219e-04 9.860219e-04 9.860219e-04 9.860219e-04 9.860219e-04 9.860219e-04 9.860219e-04 9.860219e-04 9.860219e-04 9.860219e-04 9.860219e-04 9.860219e-04 9.860219e-04 9.860219e-04 9.860219e-04 9.860219e-04 9.860219e-04 9.860219e-04 9.860219e-04 9.860219e-04 9.860219e-04 9.860219e-04 9.860219e-04 9.860219e-04 9.860219e-04 9.860219e-04 9.860219e-04 9.860219e-04 9.860219e-04 9.860219e-04 9.860219e-04 9.860219e-04 9.860219e-04 9.860219e-04 9.860219e-04 9.860219e-04 9.860219e-04 9.860219e-04 9.860219e-04 9.860219e-04 9.860219e-04 9.860219e-04 9.860219e-04 9.860219e-04 9.860219e-04 9.860219e-04 9.860219e-04 9.860219e-04 9.860219e-04 9.860219e-04 9.860219e-04 9.860219e-04 9.860219e-04 9.860219e-04 9.860219e-04 9.860219e-04 9.860219e-04 9.860219e-04 9.860219e-04 9.860219e-04 9.860219e-04 9.860219e-04 9.860219e-04 9.860219e-04 9.860219e-04 9.860219e-04 9.860219e-04 9.860219e-04 9.860219e-04 9.860219e-04 9.860219e-04 9.860219e-04 9.860219e-04 9.860219e-04 9.860219e-04 9.860219e-04 9.860219e-04 9.860219e-04 9.860219e-04 9.860219e-04 9.860219e-04 9.860219e-04 9.860219e-04 9.860219e-04 9.860219e-04 9.860219e-04 9.860219e-04 9.860219e-04 9.860219e-04 9.860219e-04 9.860219e-04 9.860219e-04 9.860219e-04 9.860219e-04 9.860219e-04 9.860219e-04 9.860219e-04 9.860219e-04 9.860219e-04 9.860219e-04 9.860219e-04 9.860219e-04 9.860219e-04 9.860219e-04 9.860219e-04 9.860219e-04 9.860219e-04 9.860219e-04 9.860219e-04 9.860219e-04 9.860219e-04 9.860219e-04 9.860219e-04 9.860219e-04 9.860219e-04 9.860219e-04 9.860219e-04 9.860219e-04 9.860219e-04 9.860219e-04 9.860219e-04 9.860219e-04 9.860219e-04 9.860219e-04 9.860219e-04 9.860219e-04 9.860219e-04 9.860219e-04 9.860219e-04 9.860219e-04 9.860219e-04 9.860219e-04 9.860219e-04 9.860219e-04 9.860219e-04 9.860219e-04 9.860219e-04 9.860219e-04 9.860219e-04 9.860219e-04 9.860219e-04 9.860219e-04 9.860219e-04 9.860219e-04 9.860219e-04 9.860219e-04 9.860219e-04 9.860219e-04 9.860219e-04 9.860219e-04 9.860219e-04 9.860219e-04 9.860219e-04 9.860219e-04 9.860219e-04 9.860219e-04 9.860219e-04 9.860219e-04 9.860219e-04 9.860219e-04 9.860219e-04 9.860219e-04 9.860219e-04 9.860219e-04 9.860219e-04 9.860219e-04 9.860219e-04 9.860219e-04 9.860219e-04 9.860219e-04 9.860219e-04 9.860219e-04 9.860219e-04 9.860219e-04 9.860219e-04 9.860219e-04 9.860219e-04 9.860219e-04 9.860219e-04 9.860219e-04 9.860219e-04 9.860219e-04 9.860219e-04 9.860219e-04 9.860219e-04 9.860219e-04 9.860219e-04 9.860219e-04 9.860219e-04 9.860219e-04 9.860219e-04 9.860219e-04 9.860219e-04 9.860219e-04 9.860219e-04 9.860219e-04 9.860219e-04 9.860219e-04 9.860219e-04 9.860219e-04 9.860219e-04 9.860219e-04 9.860219e-04 9.860219e-04 9.860219e-04 9.860219e-04 9.860219e-04 9.860219e-04 9.860219e-04 9.860219e-04 9.860219e-04 9.860219e-04 9.860219e-04 9.860219e-04 9.860219e-04 9.860219e-04 9.860219e-04 9.860219e-04 9.860219e-04 9.860219e-04 9.860219e-04 9.860219e-04 9.860219e-04 9.860219e-04 9.860219e-04 9.860219e-04 9.860219e-04 9.860219e-04 9.860219e-04 9.860219e-04 9.860219e-04 9.860219e-04 9.860219e-04 9.860219e-04 9.860219e-04 9.860219e-04 9.860219e-04 9.860219e-04 9.860219e-04 9.860219e-04 9.860219e-04 9.860219e-04 9.860219e-04 9.860219e-04 9.860219e-04 9.860219e-04 9.860219e-04 9.860219e-04 9.860219e-04 9.860219e-04 9.860219e-04 9.860219e-04 9.860219e-04 9.860219e-04 9.860219e-04 9.860219e-04 9.860219e-04 9.860219e-04 9.860219e-04 9.860219e-04 9.860219e-04 9.860219e-04 9.860219e-04 9.860219e-04 9.860219e-04 9.860219e-04 9.860219e-04 9.860219e-04 9.860219e-04 9.860219e-04 9.860219e-04 9.860219e-04 9.860219e-04 9.860219e-04 9.860219e-04 9.860219e-04 9.860219e-04 9.860219e-04 9.860219e-04 9.860219e-04 9.860219e-04 9.860219e-04 9.860219e-04 9.860219e-04 9.860219e-04 9.860219e-04 9.860219e-04 9.860219e-04 9.860219e-04 9.860219e-04 9.860219e-04 9.860219e-04 9.860219e-04 9.860219e-04 9.860219e-04 9.860219e-04 9.860219e-04 9.860219e-04 9.860219e-04 9.860219e-04 9.860219e-04 9.860219e-04 9.860219e-04 9.860219e-04 9.860219e-04 9.860219e-04 9.860219e-04 9.860219e-04 9.860219e-04 9.860219e-04 9.860219e-04 9.860219e-04 9.860219e-04 9.860219e-04 9.860219e-04 9.860219e-04 9.860219e-04 9.860219e-04 9.860219e-04 9.860219e-04 9.860219e-04 9.860219e-04 9.860219e-04 9.860219e-04 9.860219e-04 9.860219e-04 9.860219e-04 9.860219e-04 9.860219e-04 9.860219e-04 9.860219e-04 9.860219e-04 9.860219e-04 9.860219e-04 9.860219e-04 9.860219e-04 9.860219e-04 9.860219e-04 9.860219e-04 9.860219e-04 9.860219e-04 9.860219e-04 9.860219e-04 9.860219e-04 9.860219e-04 9.860219e-04 9.860219e-04 9.860219e-04 9.860219e-04 9.860219e-04 9.860219e-04 9.860219e-04 9.860219e-04 9.860219e-04 9.860219e-04 9.860219e-04 9.860219e-04 9.860219e-04 9.860219e-04 9.860219e-04 9.860219e-04 9.860219e-04 9.860219e-04 9.860219e-04 9.860219e-04 9.860219e-04 9.860219e-04 9.860219e-04 9.860219e-04 9.860219e-04 9.860219e-04 9.860219e-04 9.860219e-04 9.860219e-04 9.860219e-04 9.860219e-04 9.860219e-04 9.860219e-04 9.860219e-04 9.860219e-04 9.860219e-04 9.860219e-04 9.860219e-04 9.860219e-04 9.860219e-04 9.860219e-04 9.860219e-04 9.860219e-04 9.860219e-04 9.860219e-04 9.860219e-04 9.860219e-04 9.860219e-04 9.860219e-04 9.860219e-04 9.860219e-04 9.860219e-04 9.860219e-04 9.860219e-04 9.860219e-04 9.860219e-04 9.860219e-04 9.860219e-04 9.860219e-04 9.860219e-04 9.860219e-04 9.860219e-04 9.860219e-04 9.860219e-04 9.860219e-04 9.860219e-04 9.860219e-04 9.860219e-04 9.860219e-04 9.860219e-04 9.860219e-04 9.860219e-04 9.860219e-04 9.860219e-04 9.860219e-04 9.860219e-04 9.860219e-04 9.860219e-04 9.860219e-04 9.860219e-04 9.860219e-04 9.860219e-04 9.860219e-04 9.860219e-04 9.860219e-04 9.860219e-04 9.860219e-04 9.860219e-04 9.860219e-04 9.860219e-04 9.860219e-04 9.860219e-04 9.860219e-04 9.860219e-04 9.860219e-04 9.860219e-04 9.860219e-04 9.860219e-04 9.860219e-04 9.860219e-04 9.860219e-04 9.860219e-04 9.860219e-04 9.860219e-04 9.860219e-04 9.860219e-04 9.860219e-04 9.860219e-04 9.860219e-04 9.860219e-04 9.860219e-04 9.860219e-04 9.860219e-04 9.860219e-04 9.860219e-04 9.860219e-04 9.860219e-04 9.860219e-04 9.860219e-04 9.860219e-04 9.860219e-04 9.860219e-04 9.860219e-04 9.860219e-04 9.860219e-04 9.860219e-04 9.860219e-04 9.860219e-04 9.860219e-04 9.860219e-04 9.860219e-04 9.860219e-04 9.860219e-04 9.860219e-04 9.860219e-04 9.860219e-04 9.860219e-04 9.860219e-04 9.860219e-04 9.860219e-04 9.860219e-04 9.860219e-04 9.860219e-04 9.860219e-04 9.860219e-04 9.860219e-04 9.860219e-04 9.860219e-04 9.860219e-04 9.860219e-04 9.860219e-04 9.860219e-04 9.860219e-04 9.860219e-04 9.860219e-04 9.860219e-04 9.860219e-04 9.860219e-04 9.860219e-04 9.860219e-04 9.860219e-04 9.860219e-04 9.860219e-04 9.860219e-04 9.860219e-04 9.860219e-04 9.860219e-04 9.860219e-04 9.860219e-04 9.860219e-04 9.860219e-04 9.860219e-04 9.860219e-04 9.860219e-04 9.860219e-04 9.860219e-04 9.860219e-04 9.860219e-04 9.860219e-04 9.860219e-04 9.860219e-04 9.860219e-04 9.860219e-04 9.860219e-04 9.860219e-04 9.860219e-04 9.860219e-04 9.860219e-04 9.860219e-04 9.860219e-04 9.860219e-04 9.860219e-04 9.860219e-04 9.860219e-04 9.860219e-04 9.860219e-04 9.860219e-04 9.860219e-04 9.860219e-04 9.860219e-04 9.860219e-04 9.860219e-04 9.860219e-04 9.860219e-04 9.860219e-04 9.860219e-04 9.860219e-04 9.860219e-04 9.860219e-04 9.860219e-04 9.860219e-04 9.860219e-04 9.860219e-04 9.860219e-04 9.860219e-04 9.860219e-04 9.860219e-04 9.860219e-04 9.860219e-04 9.860219e-04 9.860219e-04 9.860219e-04 9.860219e-04 9.860219e-04 9.860219e-04 9.860219e-04 9.860219e-04 9.860219e-04 9.860219e-04 9.860219e-04 9.860219e-04 9.860219e-04 9.860219e-04 9.860219e-04 9.860219e-04 9.860219e-04 9.860219e-04 9.860219e-04 9.860219e-04 9.860219e-04 9.860219e-04 9.860219e-04 9.860219e-04 9.860219e-04 9.860219e-04 9.860219e-04 9.860219e-04 9.860219e-04 9.860219e-04 9.860219e-04 9.860219e-04 9.860219e-04 9.860219e-04 9.860219e-04 9.860219e-04 9.860219e-04 9.860219e-04 9.860219e-04 9.860219e-04 9.860219e-04 9.860219e-04 9.860219e-04 9.860219e-04 9.860219e-04 9.860219e-04 9.860219e-04 9.860219e-04 9.860219e-04 9.860219e-04 9.860219e-04 9.860219e-04 9.860219e-04 9.860219e-04 9.860219e-04 9.860219e-04 9.860219e-04 9.860219e-04 9.860219e-04 9.860219e-04 9.860219e-04 9.860219e-04 9.860219e-04 9.860219e-04 9.860219e-04 9.860219e-04 9.860219e-04 9.860219e-04 9.860219e-04 9.860219e-04 9.860219e-04 9.860219e-04 9.860219e-04 9.860219e-04 9.860219e-04 9.860219e-04 9.860219e-04 9.860219e-04 9.860219e-04 9.860219e-04 9.860219e-04 9.860219e-04 9.860219e-04 9.860219e-04 9.860219e-04 9.860219e-04 9.860219e-04 9.860219e-04 9.860219e-04 9.860219e-04 9.860219e-04 9.860219e-04 9.860219e-04 9.860219e-04 9.860219e-04 9.860219e-04 9.860219e-04 9.860219e-04 9.860219e-04 9.860219e-04 9.860219e-04 9.860219e-04 9.860219e-04 9.860219e-04 9.860219e-04 9.860219e-04 9.860219e-04 9.860219e-04 9.860219e-04 9.860219e-04 9.860219e-04 9.860219e-04 9.860219e-04 9.860219e-04 9.860219e-04 9.860219e-04 9.860219e-04 9.860219e-04 9.860219e-04 9.860219e-04 9.860219e-04 9.860219e-04 9.860219e-04 9.860219e-04 9.860219e-04 9.860219e-04 9.860219e-04 9.860219e-04 9.860219e-04 9.860219e-04 9.860219e-04 9.860219e-04 9.860219e-04 9.860219e-04 9.860219e-04 9.860219e-04 9.860219e-04 9.860219e-04 9.860219e-04 
4.988075e+04 1.735589e+04 1.338351e+04 1.316900e+04 1.316900e+04 3.197979e-01 3.143760e-01 3.068044e-01 3.036967e-01 3.036967e-01 3.036967e-01 2.986099e-01 2.980119e-01 2.954005e-01 2.916224e-01 2.690125e-01 2.352031e-01 2.345850e-01 2.345850e-01 2.268153e-01 2.268153e-01 2.235934e-01 2.235934e-01 2.235934e-01 2.235934e-01 2.235934e-01 2.235934e-01 2.235934e-01 2.235934e-01 2.235934e-01 2.235934e-01 2.235934e-01 2.235934e-01 2.235934e-01 2.235934e-01 2.235934e-01 2.235934e-01 2.235934e-01 2.235934e-01 2.235934e-01 2.235934e-01 2.235934e-01 2.235934e-01 2.234985e-01 2.234985e-01 2.234985e-01 2.234985e-01 2.234210e-01 2.234077e-01 2.233965e-01 2.233939e-01 2.233726e-01 2.233726e-01 2.233637e-01 2.233393e-01 2.233285e-01 2.233058e-01 2.233058e-01 2.233058e-01 2.233055e-01 2.232570e-01 2.232438e-01 2.231705e-01 2.231705e-01 2.231567e-01 2.230682e-01 2.228902e-01 2.228701e-01 2.228701e-01 2.228701e-01 2.228701e-01 2.228701e-01 2.228696e-01 2.228696e-01 2.228662e-01 2.228633e-01 2.228616e-01 2.228616e-01 2.228616e-01 2.228616e-01 2.228616e-01 2.228616e-01 2.228616e-01 2.228616e-01 2.228614e-01 2.228614e-01 2.228614e-01 2.228614e-01 2.228614e-01 2.228614e-01 2.228614e-01 2.228614e-01 2.228614e-01 1.305471e-01 6.487498e-02 6.436797e-02 5.763421e-02 5.018062e-02 5.018062e-02 4.657929e-02 4.405189e-02 4.054927e-02 4.054927e-02 4.054927e-02 3.998272e-02 3.482703e-02 3.141008e-02 3.141008e-02 2.892610e-02 2.892610e-02 2.892610e-02 2.320903e-02 2.320903e-02 2.047700e-02 2.009388e-02 2.009388e-02 2.009388e-02 2.009388e-02 2.009388e-02 1.978185e-02 1.978185e-02 1.978185e-02 1.978185e-02 1.978185e-02 1.969438e-02 1.969438e-02 1.969438e-02 1.969438e-02 1.969438e-02 1.966996e-02 1.965005e-02 1.965005e-02 1.965005e-02 1.962052e-02 1.962052e-02 1.958900e-02 1.958900e-02 1.958814e-02 1.958814e-02 1.958814e-02 1.958547e-02 1.957379e-02 1.956637e-02 1.956637e-02 1.956030e-02 1.954645e-02 1.954645e-02 1.954645e-02 1.954559e-02 1.954559e-02 1.954559e-02 1.954559e-02 1.954559e-02 1.954559e-02 1.954559e-02 1.954552e-02 1.954552e-02 1.954552e-02 1.954552e-02 1.954552e-02 1.954540e-02 1.954536e-02 1.954536e-02 1.954528e-02 1.954522e-02 1.954521e-02 1.954521e-02 1.954521e-02 1.954521e-02 1.954518e-02 1.954518e-02 1.954518e-02 1.954518e-02 1.954518e-02 1.954518e-02 1.954518e-02 1.954518e-02 1.954518e-02 1.954517e-02 1.954517e-02 1.954517e-02 1.954517e-02 1.954517e-02 1.954517e-02 1.954517e-02 1.954517e-02 1.954517e-02 1.954517e-02 1.954517e-02 1.954517e-02 1.954517e-02 1.954517e-02 1.954517e-02 1.954517e-02 1.954517e-02 1.954517e-02 1.954517e-02 1.954517e-02 1.954517e-02 1.954517e-02 1.954517e-02 1.954517e-02 1.954517e-02 1.954517e-02 1.954517e-02 1.954517e-02 1.954517e-02 1.954517e-02 1.954517e-02 1.954517e-02 1.954517e-02 1.954517e-02 1.954517e-02 1.954517e-02 1.954517e-02 1.954517e-02 1.954517e-02 1.954517e-02 1.954517e-02 1.954517e-02 1.954517e-02 1.954517e-02 1.954517e-02 1.954517e-02 1.954517e-02 1.954517e-02 1.954517e-02 1.954517e-02 1.954517e-02 1.954517e-02 1.954517e-02 1.954517e-02 1.954517e-02 1.954517e-02 1.954517e-02 1.954517e-02 1.954517e-02 1.954517e-02 1.954517e-02 1.954517e-02 1.954517e-02 1.954517e-02 1.954517e-02 1.954517e-02 1.954517e-02 1.954517e-02 1.954517e-02 1.954517e-02 1.954517e-02 1.954517e-02 1.954517e-02 1.954517e-02 1.954517e-02 1.954517e-02 1.954517e-02 1.954517e-02 1.954517e-02 1.954517e-02 1.954517e-02 1.954517e-02 1.954517e-02 1.954517e-02 1.954517e-02 1.954517e-02 1.954517e-02 1.954517e-02 1.954517e-02 1.954517e-02 1.954517e-02 1.954517e-02 1.954517e-02 1.954517e-02 1.954517e-02 1.954517e-02 1.954517e-02 1.954517e-02 1.954517e-02 1.954517e-02 1.954517e-02 1.954517e-02 1.954517e-02 1.954517e-02 1.954517e-02 1.954517e-02 1.954517e-02 1.954517e-02 1.954517e-02 1.954517e-02 1.954517e-02 1.954517e-02 1.954517e-02 1.954517e-02 1.954517e-02 1.954517e-02 1.954517e-02 1.954517e-02 1.954517e-02 1.954517e-02 1.954517e-02 1.954517e-02 1.954517e-02 1.954517e-02 1.954517e-02 1.954517e-02 1.954517e-02 1.954517e-02 1.954517e-02 1.954517e-02 1.954517e-02 1.954517e-02 1.954517e-02 1.954517e-02 1.954517e-02 1.954517e-02 1.954517e-02 1.954517e-02 1.954517e-02 1.954517e-02 1.954517e-02 1.954517e-02 1.954517e-02 1.954517e-02 1.954517e-02 1.954517e-02 1.954517e-02 1.954517e-02 1.954517e-02 1.954517e-02 1.954517e-02 1.954517e-02 1.954517e-02 1.954517e-02 1.954517e-02 1.954517e-02 1.954517e-02 1.954517e-02 1.954517e-02 1.954517e-02 1.954517e-02 1.954517e-02 1.954517e-02 1.954517e-02 1.954517e-02 1.954517e-02 1.954517e-02 1.954517e-02 1.954517e-02 1.954517e-02 1.954517e-02 1.954517e-02 1.954517e-02 1.954517e-02 1.954517e-02 1.954517e-02 1.954517e-02 1.954517e-02 1.954517e-02 1.954517e-02 1.954517e-02 1.954517e-02 1.954517e-02 1.954517e-02 1.954517e-02 1.954517e-02 1.954517e-02 1.954517e-02 1.954517e-02 1.954517e-02 1.954517e-02 1.954517e-02 1.954517e-02 1.954517e-02 1.954517e-02 1.954517e-02 1.954517e-02 1.954517e-02 1.954517e-02 1.954517e-02 1.954517e-02 1.954517e-02 1.954517e-02 1.954517e-02 1.954517e-02 1.954517e-02 1.954517e-02 1.954517e-02 1.954517e-02 1.954517e-02 1.954517e-02 1.954517e-02 1.954517e-02 1.954517e-02 1.954517e-02 1.954517e-02 1.954517e-02 1.954517e-02 1.954517e-02 1.954517e-02 1.954517e-02 1.954517e-02 1.954517e-02 1.954517e-02 1.954517e-02 1.954517e-02 1.954517e-02 1.954517e-02 1.954517e-02 1.954517e-02 1.954517e-02 1.954517e-02 1.954517e-02 1.954517e-02 1.954517e-02 1.954517e-02 1.954517e-02 1.954517e-02 1.954517e-02 1.954517e-02 1.954517e-02 1.954517e-02 1.954517e-02 1.954517e-02 1.954517e-02 1.954517e-02 1.954517e-02 1.954517e-02 1.954517e-02 1.954517e-02 1.954517e-02 1.954517e-02 1.954517e-02 1.954517e-02 1.954517e-02 1.954517e-02 1.954517e-02 1.954517e-02 1.954517e-02 1.954517e-02 1.954517e-02 1.954517e-02 1.954517e-02 1.954517e-02 1.954517e-02 1.954517e-02 1.954517e-02 1.954517e-02 1.954517e-02 1.954517e-02 1.954517e-02 1.954517e-02 1.954517e-02 1.954517e-02 1.954517e-02 1.954517e-02 1.954517e-02 1.954517e-02 1.954517e-02 1.954517e-02 1.954517e-02 1.954517e-02 1.954517e-02 1.954517e-02 1.954517e-02 1.954517e-02 1.954517e-02 1.954517e-02 1.954517e-02 1.954517e-02 1.954517e-02 1.954517e-02 1.954517e-02 1.954517e-02 1.954517e-02 1.954517e-02 1.954517e-02 1.954517e-02 1.954517e-02 1.954517e-02 1.954517e-02 1.954517e-02 1.954517e-02 1.954517e-02 1.954517e-02 1.954517e-02 1.954517e-02 1.954517e-02 1.954517e-02 1.954517e-02 1.954517e-02 1.954517e-02 1.954517e-02 1.954517e-02 1.954517e-02 1.954517e-02 1.954517e-02 1.954517e-02 1.954517e-02 1.954517e-02 1.954517e-02 1.954517e-02 1.954517e-02 1.954517e-02 1.954517e-02 1.954517e-02 1.954517e-02 1.954517e-02 1.954517e-02 1.954517e-02 1.954517e-02 1.954517e-02 1.954517e-02 1.954517e-02 1.954517e-02 1.954517e-02 1.954517e-02 1.954517e-02 1.954517e-02 1.954517e-02 1.954517e-02 1.954517e-02 1.954517e-02 1.954517e-02 1.954517e-02 1.954517e-02 1.954517e-02 1.954517e-02 1.954517e-02 1.954517e-02 1.954517e-02 1.954517e-02 1.954517e-02 1.954517e-02 1.954517e-02 1.954517e-02 1.954517e-02 1.954517e-02 1.954517e-02 1.954517e-02 1.954517e-02 1.954517e-02 1.954517e-02 1.954517e-02 1.954517e-02 1.954517e-02 1.954517e-02 1.954517e-02 1.954517e-02 1.954517e-02 1.954517e-02 1.954517e-02 1.954517e-02 1.954517e-02 1.954517e-02 1.954517e-02 1.954517e-02 1.954517e-02 1.954517e-02 1.954517e-02 1.954517e-02 1.954517e-02 1.954517e-02 1.954517e-02 1.954517e-02 1.954517e-02 1.954517e-02 1.954517e-02 1.954517e-02 1.954517e-02 1.954517e-02 1.954517e-02 1.954517e-02 1.954517e-02 1.954517e-02 1.954517e-02 1.954517e-02 1.954517e-02 1.954517e-02 1.954517e-02 1.954517e-02 1.954517e-02 1.954517e-02 1.954517e-02 1.954517e-02 1.954517e-02 1.954517e-02 1.954517e-02 1.954517e-02 1.954517e-02 1.954517e-02 1.954517e-02 1.954517e-02 1.954517e-02 1.954517e-02 1.954517e-02 1.954517e-02 1.954517e-02 1.954517e-02 1.954517e-02 1.954517e-02 1.954517e-02 1.954517e-02 1.954517e-02 1.954517e-02 1.954517e-02 1.954517e-02 1.954517e-02 1.954517e-02 1.954517e-02 1.954517e-02 1.954517e-02 1.954517e-02 1.954517e-02 1.954517e-02 1.954517e-02 1.954517e-02 1.954517e-02 1.954517e-02 1.954517e-02 1.954517e-02 1.954517e-02 1.954517e-02 1.954517e-02 1.954517e-02 1.954517e-02 1.954517e-02 1.954517e-02 1.954517e-02 1.954517e-02 1.954517e-02 1.954517e-02 1.954517e-02 1.954517e-02 1.954517e-02 1.954517e-02 1.954517e-02 1.954517e-02 1.954517e-02 1.954517e-02 1.954517e-02 1.954517e-02 1.954517e-02 1.954517e-02 1.954517e-02 1.954517e-02 1.954517e-02 1.954517e-02 1.954517e-02 1.954517e-02 1.954517e-02 1.954517e-02 1.954517e-02 1.954517e-02 1.954517e-02 1.954517e-02 1.954517e-02 1.954517e-02 1.954517e-02 1.954517e-02 1.954517e-02 1.954517e-02 1.954517e-02 1.954517e-02 1.954517e-02 1.954517e-02 1.954517e-02 1.954517e-02 1.954517e-02 1.954517e-02 1.954517e-02 1.954517e-02 1.954517e-02 1.954517e-02 1.954517e-02 1.954517e-02 1.954517e-02 1.954517e-02 1.954517e-02 1.954517e-02 1.954517e-02 1.954517e-02 1.954517e-02 1.954517e-02 1.954517e-02 1.954517e-02 1.954517e-02 1.954517e-02 1.954517e-02 1.954517e-02 1.954517e-02 1.954517e-02 1.954517e-02 1.954517e-02 1.954517e-02 1.954517e-02 1.954517e-02 1.954517e-02 1.954517e-02 1.954517e-02 1.954517e-02 1.954517e-02 1.954517e-02 1.954517e-02 1.954517e-02 1.954517e-02 1.954517e-02 1.954517e-02 1.954517e-02 1.954517e-02 1.954517e-02 1.954517e-02 1.954517e-02 1.954517e-02 1.954517e-02 1.954517e-02 1.954517e-02 1.954517e-02 1.954517e-02 1.954517e-02 1.954517e-02 1.954517e-02 1.954517e-02 1.954517e-02 1.954517e-02 1.954517e-02 1.954517e-02 1.954517e-02 1.954517e-02 1.954517e-02 1.954517e-02 1.954517e-02 1.954517e-02 1.954517e-02 1.954517e-02 1.954517e-02 1.954517e-02 1.954517e-02 1.954517e-02 1.954517e-02 1.954517e-02 1.954517e-02 1.954517e-02 1.954517e-02 1.954517e-02 1.954517e-02 1.954517e-02 1.954517e-02 1.954517e-02 1.954517e-02 1.954517e-02 1.954517e-02 1.954517e-02 1.954517e-02 1.954517e-02 1.954517e-02 1.954517e-02 1.954517e-02 1.954517e-02 1.954517e-02 1.954517e-02 1.954517e-02 1.954517e-02 1.954517e-02 1.954517e-02 1.954517e-02 1.954517e-02 1.954517e-02 1.954517e-02 1.954517e-02 1.954517e-02 1.954517e-02 1.954517e-02 1.954517e-02 1.954517e-02 1.954517e-02 1.954517e-02 1.954517e-02 1.954517e-02 1.954517e-02 1.954517e-02 1.954517e-02 1.954517e-02 1.954517e-02 1.954517e-02 1.954517e-02 1.954517e-02 1.954517e-02 1.954517e-02 1.954517e-02 1.954517e-02 1.954517e-02 1.954517e-02 1.954517e-02 1.954517e-02 1.954517e-02 1.954517e-02 1.954517e-02 1.954517e-02 1.954517e-02 1.954517e-02 1.954517e-02 1.954517e-02 1.954517e-02 1.954517e-02 1.954517e-02 1.954517e-02 1.954517e-02 1.954517e-02 1.954517e-02 1.954517e-02 1.954517e-02 1.954517e-02 1.954517e-02 1.954517e-02 1.954517e-02 1.954517e-02 1.954517e-02 1.954517e-02 1.954517e-02 1.954517e-02 1.954517e-02 1.954517e-02 1.954517e-02 1.954517e-02 1.954517e-02 1.954517e-02 1.954517e-02 1.954517e-02 1.954517e-02 1.954517e-02 1.954517e-02 1.954517e-02 1.954517e-02 1.954517e-02 1.954517e-02 1.954517e-02 1.954517e-02 1.954517e-02 1.954517e-02 1.954517e-02 1.954517e-02 1.954517e-02 1.954517e-02 1.954517e-02 1.954517e-02 1.954517e-02 1.954517e-02 1.954517e-02 1.954517e-02 1.954517e-02 1.954517e-02 1.954517e-02 1.954517e-02 1.954517e-02 1.954517e-02 1.954517e-02 1.954517e-02 1.954517e-02 1.954517e-02 1.954517e-02 1.954517e-02 1.954517e-02 1.954517e-02 1.954517e-02 1.954517e-02 1.954517e-02 1.954517e-02 1.954517e-02 1.954517e-02 1.954517e-02 1.954517e-02 1.954517e-02 1.954517e-02 1.954517e-02 1.954517e-02 1.954517e-02 1.954517e-02 1.954517e-02 1.954517e-02 1.954517e-02 1.954517e-02 1.954517e-02 1.954517e-02 1.954517e-02 1.954517e-02 1.954517e-02 1.954517e-02 1.954517e-02 1.954517e-02 1.954517e-02 1.954517e-02 1.954517e-02 1.954517e-02 1.954517e-02 1.954517e-02 1.954517e-02 1.954517e-02 1.954517e-02 1.954517e-02 1.954517e-02 1.954517e-02 1.954517e-02 1.954517e-02 1.954517e-02 1.954517e-02 1.954517e-02 1.954517e-02 1.954517e-02 1.954517e-02 1.954517e-02 1.954517e-02 1.954517e-02 1.954517e-02 1.954517e-02 1.954517e-02 1.954517e-02 1.954517e-02 1.954517e-02 1.954517e-02 1.954517e-02 1.954517e-02 1.954517e-02 1.954517e-02 1.954517e-02 1.954517e-02 1.954517e-02 1.954517e-02 1.954517e-02 1.954517e-02 1.954517e-02 1.954517e-02 1.954517e-02 1.954517e-02 1.954517e-02 1.954517e-02 1.954517e-02 1.954517e-02 1.954517e-02 1.954517e-02 1.954517e-02 1.954517e-02 1.954517e-02 1.954517e-02 1.954517e-02 1.954517e-02 1.954517e-02 1.954517e-02 1.954517e-02 1.954517e-02 1.954517e-02 1.954517e-02 1.954517e-02 1.954517e-02 1.954517e-02 1.954517e-02 1.954517e-02 1.954517e-02 1.954517e-02 1.954517e-02 1.954517e-02 1.954517e-02 1.954517e-02 1.954517e-02 1.954517e-02 1.954517e-02 1.954517e-02 1.954517e-02 1.954517e-02 1.954517e-02 1.954517e-02 1.954517e-02 1.954517e-02 1.954517e-02 1.954517e-02 1.954517e-02 1.954517e-02 1.954517e-02 1.954517e-02 1.954517e-02 1.954517e-02 1.954517e-02 1.954517e-02 1.954517e-02 1.954517e-02 1.954517e-02 1.954517e-02 1.954517e-02 1.954517e-02 1.954517e-02 1.954517e-02 1.954517e-02 1.954517e-02 1.954517e-02 1.954517e-02 1.954517e-02 1.954517e-02 1.954517e-02 1.954517e-02 1.954517e-02 1.954517e-02 1.954517e-02 1.954517e-02 1.954517e-02 1.954517e-02 1.954517e-02 1.954517e-02 1.954517e-02 1.954517e-02 1.954517e-02 1.954517e-02 1.954517e-02 1.954517e-02 1.954517e-02 1.954517e-02 1.954517e-02 1.954517e-02 1.954517e-02 1.954517e-02 1.954517e-02 1.954517e-02 1.954517e-02 1.954517e-02 1.954517e-02 1.954517e-02 1.954517e-02 1.954517e-02 1.954517e-02 1.954517e-02 1.954517e-02 1.954517e-02 1.954517e-02 1.954517e-02 1.954517e-02 1.954517e-02 1.954517e-02 1.954517e-02 1.954517e-02 1.954517e-02 1.954517e-02 1.954517e-02 1.954517e-02 1.954517e-02 1.954517e-02 1.954517e-02 1.954517e-02 1.954517e-02 1.954517e-02 1.954517e-02 1.954517e-02 1.954517e-02 1.954517e-02 1.954517e-02 1.954517e-02 1.954517e-02 1.954517e-02 1.954517e-02 1.954517e-02 1.954517e-02 1.954517e-02 1.954517e-02 1.954517e-02 1.954517e-02 1.954517e-02 1.954517e-02 1.954517e-02 1.954517e-02 1.954517e-02 1.954517e-02 1.954517e-02 1.954517e-02 1.954517e-02 1.954517e-02 1.954517e-02 1.954517e-02 1.954517e-02 1.954517e-02 1.954517e-02 1.954517e-02 1.954517e-02 1.954517e-02 1.954517e-02 1.954517e-02 1.954517e-02 1.954517e-02 1.954517e-02 1.954517e-02 1.954517e-02 1.954517e-02 1.954517e-02 1.954517e-02 1.954517e-02 1.954517e-02 1.954517e-02 1.954517e-02 1.954517e-02 1.954517e-02 1.954517e-02 1.954517e-02 1.954517e-02 1.954517e-02 1.954517e-02 1.954517e-02 1.954517e-02 1.954517e-02 1.954517e-02 1.954517e-02 1.954517e-02 1.954517e-02 1.954517e-02 1.954517e-02 1.954517e-02 1.954517e-02 1.954517e-02 1.954517e-02 1.954517e-02 1.954517e-02 1.954517e-02 1.954517e-02 1.954517e-02 1.954517e-02 1.954517e-02 1.954517e-02 1.954517e-02 1.954517e-02 1.954517e-02 1.954517e-02 1.954517e-02 1.954517e-02 1.954517e-02 1.954517e-02 1.954517e-02 1.954517e-02 1.954517e-02 1.954517e-02 1.954517e-02 1.954517e-02 1.954517e-02 1.954517e-02 1.954517e-02 1.954517e-02 1.954517e-02 1.954517e-02 1.954517e-02 1.954517e-02 1.954517e-02 1.954517e-02 1.954517e-02 1.954517e-02 1.954517e-02 1.954517e-02 1.954517e-02 1.954517e-02 1.954517e-02 1.954517e-02 1.954517e-02 1.954517e-02 1.954517e-02 1.954517e-02 1.954517e-02 1.954517e-02 1.954517e-02 1.954517e-02 1.954517e-02 1.954517e-02 1.954517e-02 1.954517e-02 1.954517e-02 1.954517e-02 1.954517e-02 1.954517e-02 1.954517e-02 1.954517e-02 1.954517e-02 1.954517e-02 1.954517e-02 1.954517e-02 1.954517e-02 1.954517e-02 1.954517e-02 1.954517e-02 1.954517e-02 1.954517e-02 1.954517e-02 1.954517e-02 1.954517e-02 1.954517e-02 1.954517e-02 1.954517e-02 1.954517e-02 1.954517e-02 1.954517e-02 1.954517e-02 1.954517e-02 1.954517e-02 1.954517e-02 1.954517e-02 1.954517e-02 1.954517e-02 1.954517e-02 1.954517e-02 1.954517e-02 1.954517e-02 1.954517e-02 1.954517e-02 1.954517e-02 1.954517e-02 1.954517e-02 1.954517e-02 1.954517e-02 1.954517e-02 1.954517e-02 1.954517e-02 1.954517e-02 1.954517e-02 1.954517e-02 1.954517e-02 1.954517e-02 1.954517e-02 1.954517e-02 1.954517e-02 1.954517e-02 1.954517e-02 1.954517e-02 1.954517e-02 1.954517e-02 1.954517e-02 1.954517e-02 1.954517e-02 1.954517e-02 1.954517e-02 1.954517e-02 1.954517e-02 1.954517e-02 1.954517e-02 1.954517e-02 1.954517e-02 1.954517e-02 1.954517e-02 1.954517e-02 1.954517e-02 1.954517e-02 1.954517e-02 1.954517e-02 1.954517e-02 1.954517e-02 1.954517e-02 1.954517e-02 1.954517e-02 1.954517e-02 1.954517e-02 1.954517e-02 1.954517e-02 1.954517e-02 1.954517e-02 1.954517e-02 1.954517e-02 1.954517e-02 1.954517e-02 1.954517e-02 1.954517e-02 1.954517e-02 1.954517e-02 1.954517e-02 1.954517e-02 1.954517e-02 1.954517e-02 1.954517e-02 1.954517e-02 1.954517e-02 1.954517e-02 1.954517e-02 1.954517e-02 1.954517e-02 1.954517e-02 1.954517e-02 1.954517e-02 1.954517e-02 1.954517e-02 1.954517e-02 1.954517e-02 1.954517e-02 1.954517e-02 1.954517e-02 1.954517e-02 1.954517e-02 1.954517e-02 1.954517e-02 1.954517e-02 1.954517e-02 1.954517e-02 1.954517e-02 1.954517e-02 1.954517e-02 1.954517e-02 1.954517e-02 1.954517e-02 1.954517e-02 1.954517e-02 1.954517e-02 1.954517e-02 1.954517e-02 1.954517e-02 1.954517e-02 1.954517e-02 1.954517e-02 1.954517e-02 1.954517e-02 1.954517e-02 1.954517e-02 1.954517e-02 1.954517e-02 1.954517e-02 1.954517e-02 1.954517e-02 1.954517e-02 1.954517e-02 1.954517e-02 1.954517e-02 1.954517e-02 1.954517e-02 1.954517e-02 1.954517e-02 1.954517e-02 1.954517e-02 1.954517e-02 1.954517e-02 1.954517e-02 1.954517e-02 1.954517e-02 1.954517e-02 1.954517e-02 1.954517e-02 1.954517e-02 1.954517e-02 1.954517e-02 1.954517e-02 1.954517e-02 1.954517e-02 1.954517e-02 1.954517e-02 1.954517e-02 1.954517e-02 1.954517e-02 1.954517e-02 1.954517e-02 1.954517e-02 1.954517e-02 1.954517e-02 1.954517e-02 1.954517e-02 1.954517e-02 1.954517e-02 1.954517e-02 1.954517e-02 1.954517e-02 1.954517e-02 1.954517e-02 1.954517e-02 1.954517e-02 1.954517e-02 1.954517e-02 1.954517e-02 1.954517e-02 1.954517e-02 1.954517e-02 1.954517e-02 1.954517e-02 1.954517e-02 1.954517e-02 1.954517e-02 1.954517e-02 1.954517e-02 1.954517e-02 1.954517e-02 1.954517e-02 1.954517e-02 1.954517e-02 1.954517e-02 1.954517e-02 1.954517e-02 1.954517e-02 1.954517e-02 1.954517e-02 1.954517e-02 1.954517e-02 1.954517e-02 1.954517e-02 1.954517e-02 1.954517e-02 1.954517e-02 1.954517e-02 1.954517e-02 1.954517e-02 1.954517e-02 1.954517e-02 1.954517e-02 1.954517e-02 1.954517e-02 1.954517e-02 1.954517e-02 1.954517e-02 1.954517e-02 1.954517e-02 1.954517e-02 1.954517e-02 1.954517e-02 1.954517e-02 1.954517e-02 1.954517e-02 1.954517e-02 1.954517e-02 1.954517e-02 1.954517e-02 1.954517e-02 1.954517e-02 1.954517e-02 1.954517e-02 1.954517e-02 1.954517e-02 1.954517e-02 1.954517e-02 1.954517e-02 1.954517e-02 1.954517e-02 1.954517e-02 1.954517e-02 1.954517e-02 1.954517e-02 1.954517e-02 1.954517e-02 1.954517e-02 1.954517e-02 1.954517e-02 1.954517e-02 1.954517e-02 1.954517e-02 1.954517e-02 1.954517e-02 1.954517e-02 1.954517e-02 1.954517e-02 1.954517e-02 1.954517e-02 1.954517e-02 1.954517e-02 1.954517e-02 1.954517e-02 1.954517e-02 1.954517e-02 1.954517e-02 1.954517e-02 1.954517e-02 1.954517e-02 1.954517e-02 1.954517e-02 1.954517e-02 1.954517e-02 1.954517e-02 1.954517e-02 1.954517e-02 1.954517e-02 1.954517e-02 1.954517e-02 1.954517e-02 1.954517e-02 1.954517e-02 1.954517e-02 1.954517e-02 1.954517e-02 1.954517e-02 1.954517e-02 1.954517e-02 1.954517e-02 1.954517e-02 1.954517e-02 1.954517e-02 1.954517e-02 1.954517e-02 1.954517e-02 1.954517e-02 1.954517e-02 1.954517e-02 1.954517e-02 1.954517e-02 1.954517e-02 1.954517e-02 1.954517e-02 1.954517e-02 1.954517e-02 1.954517e-02 1.954517e-02 1.954517e-02 1.954517e-02 1.954517e-02 1.954517e-02 1.954517e-02 1.954517e-02 1.954517e-02 1.954517e-02 1.954517e-02 1.954517e-02 1.954517e-02 1.954517e-02 1.954517e-02 1.954517e-02 1.954517e-02 1.954517e-02 1.954517e-02 1.954517e-02 1.954517e-02 1.954517e-02 1.954517e-02 1.954517e-02 1.954517e-02 1.954517e-02 1.954517e-02 1.954517e-02 1.954517e-02 1.954517e-02 1.954517e-02 1.954517e-02 1.954517e-02 1.954517e-02 1.954517e-02 1.954517e-02 1.954517e-02 1.954517e-02 1.954517e-02 1.954517e-02 1.954517e-02 1.954517e-02 1.954517e-02 1.954517e-02 1.954517e-02 1.954517e-02 1.954517e-02 1.954517e-02 1.954517e-02 1.954517e-02 1.954517e-02 1.954517e-02 1.954517e-02 1.954517e-02 1.954517e-02 1.954517e-02 1.954517e-02 1.954517e-02 1.954517e-02 1.954517e-02 1.954517e-02 1.954517e-02 1.954517e-02 1.954517e-02 1.954517e-02 1.954517e-02 1.954517e-02 1.954517e-02 1.954517e-02 1.954517e-02 1.954517e-02 1.954517e-02 1.954517e-02 1.954517e-02 1.954517e-02 1.954517e-02 1.954517e-02 1.954517e-02 1.954517e-02 1.954517e-02 1.954517e-02 1.954517e-02 1.954517e-02 1.954517e-02 1.954517e-02 1.954517e-02 1.954517e-02 1.954517e-02 1.954517e-02 1.954517e-02 1.954517e-02 1.954517e-02 1.954517e-02 1.954517e-02 1.954517e-02 1.954517e-02 1.954517e-02 1.954517e-02 1.954517e-02 1.954517e-02 1.954517e-02 1.954517e-02 1.954517e-02 1.954517e-02 1.954517e-02 1.954517e-02 1.954517e-02 1.954517e-02 1.954517e-02 1.954517e-02 1.954517e-02 1.954517e-02 1.954517e-02 1.954517e-02 1.954517e-02 1.954517e-02 1.954517e-02 1.954517e-02 1.954517e-02 1.954517e-02 1.954517e-02 1.954517e-02 1.954517e-02 1.954517e-02 1.954517e-02 1.954517e-02 1.954517e-02 1.954517e-02 1.954517e-02 1.954517e-02 1.954517e-02 1.954517e-02 1.954517e-02 1.954517e-02 1.954517e-02 1.954517e-02 1.954517e-02 1.954517e-02 1.954517e-02 1.954517e-02 1.954517e-02 1.954517e-02 1.954517e-02 1.954517e-02 1.954517e-02 1.954517e-02 1.954517e-02 1.954517e-02 1.954517e-02 1.954517e-02 1.954517e-02 1.954517e-02 1.954517e-02 1.954517e-02 1.954517e-02 1.954517e-02 1.954517e-02 1.954517e-02 1.954517e-02 1.954517e-02 1.954517e-02 1.954517e-02 1.954517e-02 1.954517e-02 1.954517e-02 1.954517e-02 1.954517e-02 1.954517e-02 1.954517e-02 1.954517e-02 1.954517e-02 1.954517e-02 1.954517e-02 1.954517e-02 1.954517e-02 1.954517e-02 1.954517e-02 1.954517e-02 1.954517e-02 1.954517e-02 1.954517e-02 1.954517e-02 1.954517e-02 1.954517e-02 1.954517e-02 1.954517e-02 1.954517e-02 1.954517e-02 1.954517e-02 1.954517e-02 1.954517e-02 1.954517e-02 1.954517e-02 1.954517e-02 1.954517e-02 1.954517e-02 1.954517e-02 1.954517e-02 1.954517e-02 1.954517e-02 1.954517e-02 1.954517e-02 1.954517e-02 1.954517e-02 1.954517e-02 1.954517e-02 1.954517e-02 1.954517e-02 1.954517e-02 1.954517e-02 1.954517e-02 1.954517e-02 1.954517e-02 1.954517e-02 1.954517e-02 1.954517e-02 1.954517e-02 1.954517e-02 1.954517e-02 1.954517e-02 1.954517e-02 1.954517e-02 1.954517e-02 1.954517e-02 1.954517e-02 1.954517e-02 1.954517e-02 1.954517e-02 1.954517e-02 1.954517e-02 1.954517e-02 1.954517e-02 1.954517e-02 1.954517e-02 1.954517e-02 1.954517e-02 1.954517e-02 1.954517e-02 1.954517e-02 1.954517e-02 1.954517e-02 1.954517e-02 1.954517e-02 1.954517e-02 1.954517e-02 1.954517e-02 1.954517e-02 1.954517e-02 1.954517e-02 1.954517e-02 1.954517e-02 1.954517e-02 1.954517e-02 1.954517e-02 1.954517e-02 1.954517e-02 1.954517e-02 1.954517e-02 1.954517e-02 1.954517e-02 1.954517e-02 1.954517e-02 1.954517e-02 1.954517e-02 1.954517e-02 1.954517e-02 1.954517e-02 1.954517e-02 1.954517e-02 1.954517e-02 1.954517e-02 1.954517e-02 1.954517e-02 1.954517e-02 1.954517e-02 1.954517e-02 1.954517e-02 1.954517e-02 1.954517e-02 1.954517e-02 1.954517e-02 1.954517e-02 1.954517e-02 1.954517e-02 1.954517e-02 1.954517e-02 1.954517e-02 1.954517e-02 1.954517e-02 1.954517e-02 1.954517e-02 1.954517e-02 1.954517e-02 1.954517e-02 1.954517e-02 1.954517e-02 1.954517e-02 1.954517e-02 1.954517e-02 1.954517e-02 1.954517e-02 1.954517e-02 1.954517e-02 1.954517e-02 1.954517e-02 1.954517e-02 1.954517e-02 1.954517e-02 1.954517e-02 1.954517e-02 1.954517e-02 1.954517e-02 1.954517e-02 1.954517e-02 1.954517e-02 1.954517e-02 1.954517e-02 1.954517e-02 1.954517e-02 1.954517e-02 1.954517e-02 1.954517e-02 1.954517e-02 1.954517e-02 1.954517e-02 1.954517e-02 1.954517e-02 1.954517e-02 1.954517e-02 1.954517e-02 1.954517e-02 1.954517e-02 1.954517e-02 1.954517e-02 1.954517e-02 1.954517e-02 1.954517e-02 1.954517e-02 1.954517e-02 1.954517e-02 1.954517e-02 1.954517e-02 1.954517e-02 1.954517e-02 1.954517e-02 1.954517e-02 1.954517e-02 1.954517e-02 1.954517e-02 1.954517e-02 1.954517e-02 1.954517e-02 1.954517e-02 1.954517e-02 1.954517e-02 1.954517e-02 1.954517e-02 1.954517e-02 1.954517e-02 1.954517e-02 1.954517e-02 1.954517e-02 1.954517e-02 1.954517e-02 1.954517e-02 1.954517e-02 1.954517e-02 1.954517e-02 1.954517e-02 1.954517e-02 1.954517e-02 1.954517e-02 1.954517e-02 1.954517e-02 1.954517e-02 1.954517e-02 1.954517e-02 1.954517e-02 1.954517e-02 1.954517e-02 1.954517e-02 1.954517e-02 1.954517e-02 1.954517e-02 1.954517e-02 1.954517e-02 1.954517e-02 1.954517e-02 1.954517e-02 1.954517e-02 1.954517e-02 1.954517e-02 1.954517e-02 1.954517e-02 1.954517e-02 1.954517e-02 1.954517e-02 1.954517e-02 1.954517e-02 1.954517e-02 1.954517e-02 1.954517e-02 1.954517e-02 1.954517e-02 1.954517e-02 1.954517e-02 1.954517e-02 1.954517e-02 1.954517e-02 1.954517e-02 1.954517e-02 1.954517e-02 1.954517e-02 1.954517e-02 1.954517e-02 1.954517e-02 1.954517e-02 1.954517e-02 1.954517e-02 1.954517e-02 1.954517e-02 1.954517e-02 1.954517e-02 1.954517e-02 1.954517e-02 1.954517e-02 1.954517e-02 1.954517e-02 1.954517e-02 1.954517e-02 1.954517e-02 1.954517e-02 1.954517e-02 1.954517e-02 1.954517e-02 1.954517e-02 1.954517e-02 1.954517e-02 1.954517e-02 1.954517e-02 1.954517e-02 1.954517e-02 1.954517e-02 1.954517e-02 1.954517e-02 1.954517e-02 1.954517e-02 1.954517e-02 1.954517e-02 1.954517e-02 1.954517e-02 1.954517e-02 1.954517e-02 1.954517e-02 1.954517e-02 1.954517e-02 1.954517e-02 1.954517e-02 1.954517e-02 1.954517e-02 1.954517e-02 1.954517e-02 1.954517e-02 1.954517e-02 1.954517e-02 1.954517e-02 1.954517e-02 1.954517e-02 1.954517e-02 1.954517e-02 1.954517e-02 1.954517e-02 1.954517e-02 1.954517e-02 1.954517e-02 1.954517e-02 1.954517e-02 1.954517e-02 1.954517e-02 1.954517e-02 1.954517e-02 1.954517e-02 1.954517e-02 1.954517e-02 1.954517e-02 1.954517e-02 1.954517e-02 1.954517e-02 1.954517e-02 1.954517e-02 1.954517e-02 1.954517e-02 1.954517e-02 1.954517e-02 1.954517e-02 1.954517e-02 1.954517e-02 1.954517e-02 1.954517e-02 1.954517e-02 1.954517e-02 1.954517e-02 1.954517e-02 1.954517e-02 1.954517e-02 1.954517e-02 1.954517e-02 1.954517e-02 1.954517e-02 1.954517e-02 1.954517e-02 1.954517e-02 
2.373065e+06 1.589656e+06 3.410798e+05 5.218954e+04 3.810494e+04 3.142307e+04 1.924594e+04 7.856159e+03 3.351060e-01 2.995625e-01 2.995465e-01 2.995465e-01 2.995465e-01 2.995465e-01 2.995465e-01 2.995423e-01 2.995423e-01 2.993441e-01 2.971510e-01 2.915983e-01 2.862037e-01 2.862037e-01 2.785287e-01 2.772091e-01 2.772091e-01 2.772091e-01 2.772091e-01 2.627425e-01 2.618973e-01 2.618973e-01 2.618973e-01 2.426683e-01 2.358984e-01 2.358984e-01 2.358984e-01 2.358984e-01 2.334423e-01 2.327655e-01 2.322501e-01 2.253921e-01 2.253921e-01 2.253921e-01 2.253921e-01 2.253921e-01 2.252468e-01 2.241695e-01 2.237178e-01 2.237178e-01 2.233922e-01 2.233922e-01 2.229774e-01 2.229774e-01 2.229774e-01 2.229774e-01 2.229176e-01 2.229176e-01 2.229176e-01 2.228947e-01 2.228947e-01 2.228947e-01 2.228653e-01 2.228653e-01 2.228653e-01 2.228653e-01 2.228653e-01 2.228653e-01 2.228650e-01 2.228650e-01 2.228644e-01 2.228629e-01 2.228629e-01 2.228616e-01 2.228616e-01 2.228616e-01 2.228616e-01 2.228616e-01 2.228616e-01 2.228616e-01 2.228614e-01 2.228614e-01 2.228614e-01 2.228614e-01 2.228614e-01 2.228614e-01 2.228614e-01 2.228614e-01 2.228614e-01 2.228614e-01 2.228614e-01 2.228614e-01 2.228614e-01 2.228614e-01 2.228614e-01 2.228614e-01 2.228614e-01 2.228614e-01 2.228614e-01 2.228614e-01 2.228614e-01 2.228614e-01 2.228614e-01 2.228614e-01 2.228614e-01 2.228614e-01 2.228614e-01 2.228614e-01 2.228614e-01 2.228614e-01 2.228614e-01 2.228614e-01 2.228614e-01 2.228614e-01 2.228614e-01 2.228614e-01 2.228614e-01 2.228614e-01 2.228614e-01 2.228614e-01 2.228614e-01 2.228614e-01 2.228614e-01 2.228614e-01 2.228614e-01 2.228614e-01 2.228614e-01 2.228614e-01 2.228614e-01 2.228614e-01 2.228614e-01 2.228614e-01 2.228614e-01 2.228614e-01 2.228614e-01 2.228614e-01 2.228614e-01 2.228614e-01 2.228614e-01 2.228614e-01 2.228614e-01 2.228614e-01 2.228614e-01 2.228614e-01 2.228614e-01 2.228614e-01 2.228614e-01 2.228614e-01 2.228614e-01 2.228614e-01 2.228614e-01 2.228614e-01 2.228614e-01 2.228614e-01 2.228614e-01 2.228614e-01 2.228614e-01 2.228614e-01 2.228614e-01 2.228614e-01 2.228614e-01 2.228614e-01 2.228614e-01 2.228614e-01 2.228614e-01 2.228614e-01 2.228614e-01 2.228614e-01 2.228614e-01 2.228614e-01 2.228614e-01 2.228614e-01 2.228614e-01 2.228614e-01 2.228614e-01 2.228614e-01 2.228614e-01 2.228614e-01 2.228614e-01 2.228614e-01 2.228614e-01 2.228614e-01 2.228614e-01 2.228614e-01 2.228614e-01 2.228614e-01 2.228614e-01 2.228614e-01 2.228614e-01 2.228614e-01 2.228614e-01 2.228614e-01 2.228614e-01 2.228614e-01 2.228614e-01 2.228614e-01 2.228614e-01 2.228614e-01 2.228614e-01 2.228614e-01 2.228614e-01 2.228614e-01 2.228614e-01 2.228614e-01 2.228614e-01 2.228614e-01 2.228614e-01 2.228614e-01 2.228614e-01 2.228614e-01 2.228614e-01 2.228614e-01 2.228614e-01 2.228614e-01 2.228614e-01 2.228614e-01 2.228614e-01 2.228614e-01 2.228614e-01 2.228614e-01 2.228614e-01 2.228614e-01 2.228614e-01 2.228614e-01 2.228614e-01 2.228614e-01 2.228614e-01 2.228614e-01 2.228614e-01 2.228614e-01 2.228614e-01 2.228614e-01 2.228614e-01 2.228614e-01 2.228614e-01 2.228614e-01 2.228614e-01 2.228614e-01 2.228614e-01 2.228614e-01 2.228614e-01 2.228614e-01 2.228614e-01 2.228614e-01 2.228614e-01 2.228614e-01 2.228614e-01 2.228614e-01 2.228614e-01 2.228614e-01 2.228614e-01 2.228614e-01 2.228614e-01 2.228614e-01 2.228614e-01 2.228614e-01 2.228614e-01 2.228614e-01 2.228614e-01 2.228614e-01 2.228614e-01 2.228614e-01 2.228614e-01 2.228614e-01 2.228614e-01 2.228614e-01 2.228614e-01 2.228614e-01 2.228614e-01 2.228614e-01 2.228614e-01 2.228614e-01 2.228614e-01 2.228614e-01 2.228614e-01 2.228614e-01 2.228614e-01 2.228614e-01 2.228614e-01 2.228614e-01 2.228614e-01 2.228614e-01 2.228614e-01 2.228614e-01 2.228614e-01 2.228614e-01 2.228614e-01 2.228614e-01 2.228614e-01 2.228614e-01 2.228614e-01 2.228614e-01 2.228614e-01 2.228614e-01 2.228614e-01 2.228614e-01 2.228614e-01 2.228614e-01 2.228614e-01 2.228614e-01 2.228614e-01 2.228614e-01 2.228614e-01 2.228614e-01 2.228614e-01 2.228614e-01 2.228614e-01 2.228614e-01 2.228614e-01 2.228614e-01 2.228614e-01 2.228614e-01 2.228614e-01 2.228614e-01 2.228614e-01 2.228614e-01 2.228614e-01 2.228614e-01 2.228614e-01 2.228614e-01 2.228614e-01 2.228614e-01 2.228614e-01 2.228614e-01 2.228614e-01 2.228614e-01 2.228614e-01 2.228614e-01 2.228614e-01 2.228614e-01 2.228614e-01 2.228614e-01 2.228614e-01 2.228614e-01 2.228614e-01 2.228614e-01 2.228614e-01 2.228614e-01 2.228614e-01 2.228614e-01 2.228614e-01 2.228614e-01 2.228614e-01 2.228614e-01 2.228614e-01 2.228614e-01 2.228614e-01 2.228614e-01 2.228614e-01 2.228614e-01 2.228614e-01 2.228614e-01 2.228614e-01 2.228614e-01 2.228614e-01 2.228614e-01 2.228614e-01 2.228614e-01 2.228614e-01 2.228614e-01 2.228614e-01 2.228614e-01 2.228614e-01 2.228614e-01 2.228614e-01 2.228614e-01 2.228614e-01 2.228614e-01 2.228614e-01 2.228614e-01 2.228614e-01 2.228614e-01 2.228614e-01 2.228614e-01 2.228614e-01 2.228614e-01 2.228614e-01 2.228614e-01 2.228614e-01 2.228614e-01 2.228614e-01 2.228614e-01 2.228614e-01 2.228614e-01 2.228614e-01 2.228614e-01 2.228614e-01 2.228614e-01 2.228614e-01 2.228614e-01 2.228614e-01 2.228614e-01 2.228614e-01 2.228614e-01 2.228614e-01 2.228614e-01 2.228614e-01 2.228614e-01 2.228614e-01 2.228614e-01 2.228614e-01 2.228614e-01 2.228614e-01 2.228614e-01 2.228614e-01 2.228614e-01 2.228614e-01 2.228614e-01 2.228614e-01 2.228614e-01 2.228614e-01 2.228614e-01 2.228614e-01 2.228614e-01 2.228614e-01 2.228614e-01 2.228614e-01 2.228614e-01 2.228614e-01 2.228614e-01 2.228614e-01 2.228614e-01 2.228614e-01 2.228614e-01 2.228614e-01 2.228614e-01 2.228614e-01 2.228614e-01 2.228614e-01 2.228614e-01 2.228614e-01 2.228614e-01 2.228614e-01 2.228614e-01 2.228614e-01 2.228614e-01 2.228614e-01 2.228614e-01 2.228614e-01 2.228614e-01 2.228614e-01 2.228614e-01 2.228614e-01 2.228614e-01 2.228614e-01 2.228614e-01 2.228614e-01 2.228614e-01 2.228614e-01 2.228614e-01 2.228614e-01 2.228614e-01 2.228614e-01 2.228614e-01 2.228614e-01 2.228614e-01 2.228614e-01 2.228614e-01 2.228614e-01 2.228614e-01 2.228614e-01 2.228614e-01 2.228614e-01 2.228614e-01 2.228614e-01 2.228614e-01 2.228614e-01 2.228614e-01 2.228614e-01 2.228614e-01 2.228614e-01 2.228614e-01 2.228614e-01 2.228614e-01 2.228614e-01 2.228614e-01 2.228614e-01 2.228614e-01 2.228614e-01 2.228614e-01 2.228614e-01 2.228614e-01 2.228614e-01 2.228614e-01 2.228614e-01 2.228614e-01 2.228614e-01 2.228614e-01 2.228614e-01 2.228614e-01 2.228614e-01 2.228614e-01 2.228614e-01 2.228614e-01 2.228614e-01 2.228614e-01 2.228614e-01 2.228614e-01 2.228614e-01 2.228614e-01 2.228614e-01 2.228614e-01 2.228614e-01 2.228614e-01 2.228614e-01 2.228614e-01 2.228614e-01 2.228614e-01 2.228614e-01 2.228614e-01 2.228614e-01 2.228614e-01 2.228614e-01 2.228614e-01 2.228614e-01 2.228614e-01 2.228614e-01 2.228614e-01 2.228614e-01 2.228614e-01 2.228614e-01 2.228614e-01 2.228614e-01 2.228614e-01 2.228614e-01 2.228614e-01 2.228614e-01 2.228614e-01 2.228614e-01 2.228614e-01 2.228614e-01 2.228614e-01 2.228614e-01 2.228614e-01 2.228614e-01 2.228614e-01 2.228614e-01 2.228614e-01 2.228614e-01 2.228614e-01 2.228614e-01 2.228614e-01 2.228614e-01 2.228614e-01 2.228614e-01 2.228614e-01 2.228614e-01 2.228614e-01 2.228614e-01 2.228614e-01 2.228614e-01 2.228614e-01 2.228614e-01 2.228614e-01 2.228614e-01 2.228614e-01 2.228614e-01 2.228614e-01 2.228614e-01 2.228614e-01 2.228614e-01 2.228614e-01 2.228614e-01 2.228614e-01 2.228614e-01 2.228614e-01 2.228614e-01 2.228614e-01 2.228614e-01 2.228614e-01 2.228614e-01 2.228614e-01 2.228614e-01 2.228614e-01 2.228614e-01 2.228614e-01 2.228614e-01 2.228614e-01 2.228614e-01 2.228614e-01 2.228614e-01 2.228614e-01 2.228614e-01 2.228614e-01 2.228614e-01 2.228614e-01 2.228614e-01 2.228614e-01 2.228614e-01 2.228614e-01 2.228614e-01 2.228614e-01 2.228614e-01 2.228614e-01 2.228614e-01 2.228614e-01 2.228614e-01 2.228614e-01 2.228614e-01 2.228614e-01 2.228614e-01 2.228614e-01 2.228614e-01 2.228614e-01 2.228614e-01 2.228614e-01 2.228614e-01 2.228614e-01 2.228614e-01 2.228614e-01 2.228614e-01 2.228614e-01 2.228614e-01 2.228614e-01 2.228614e-01 2.228614e-01 2.228614e-01 2.228614e-01 2.228614e-01 2.228614e-01 2.228614e-01 2.228614e-01 2.228614e-01 2.228614e-01 2.228614e-01 2.228614e-01 2.228614e-01 2.228614e-01 2.228614e-01 2.228614e-01 2.228614e-01 2.228614e-01 2.228614e-01 2.228614e-01 2.228614e-01 2.228614e-01 2.228614e-01 2.228614e-01 2.228614e-01 2.228614e-01 2.228614e-01 2.228614e-01 2.228614e-01 2.228614e-01 2.228614e-01 2.228614e-01 2.228614e-01 2.228614e-01 2.228614e-01 2.228614e-01 2.228614e-01 2.228614e-01 2.228614e-01 2.228614e-01 2.228614e-01 2.228614e-01 2.228614e-01 2.228614e-01 2.228614e-01 2.228614e-01 2.228614e-01 2.228614e-01 2.228614e-01 2.228614e-01 2.228614e-01 2.228614e-01 2.228614e-01 2.228614e-01 2.228614e-01 2.228614e-01 2.228614e-01 2.228614e-01 2.228614e-01 2.228614e-01 2.228614e-01 2.228614e-01 2.228614e-01 2.228614e-01 2.228614e-01 2.228614e-01 2.228614e-01 2.228614e-01 2.228614e-01 2.228614e-01 2.228614e-01 2.228614e-01 2.228614e-01 2.228614e-01 2.228614e-01 2.228614e-01 2.228614e-01 2.228614e-01 2.228614e-01 2.228614e-01 2.228614e-01 2.228614e-01 2.228614e-01 2.228614e-01 2.228614e-01 2.228614e-01 2.228614e-01 2.228614e-01 2.228614e-01 2.228614e-01 2.228614e-01 2.228614e-01 2.228614e-01 2.228614e-01 2.228614e-01 2.228614e-01 2.228614e-01 2.228614e-01 2.228614e-01 2.228614e-01 2.228614e-01 2.228614e-01 2.228614e-01 2.228614e-01 2.228614e-01 2.228614e-01 2.228614e-01 2.228614e-01 2.228614e-01 2.228614e-01 2.228614e-01 2.228614e-01 2.228614e-01 2.228614e-01 2.228614e-01 2.228614e-01 2.228614e-01 2.228614e-01 2.228614e-01 2.228614e-01 2.228614e-01 2.228614e-01 2.228614e-01 2.228614e-01 2.228614e-01 2.228614e-01 2.228614e-01 2.228614e-01 2.228614e-01 2.228614e-01 2.228614e-01 2.228614e-01 2.228614e-01 2.228614e-01 2.228614e-01 2.228614e-01 2.228614e-01 2.228614e-01 2.228614e-01 2.228614e-01 2.228614e-01 2.228614e-01 2.228614e-01 2.228614e-01 2.228614e-01 2.228614e-01 2.228614e-01 2.228614e-01 2.228614e-01 2.228614e-01 2.228614e-01 2.228614e-01 2.228614e-01 2.228614e-01 2.228614e-01 2.228614e-01 2.228614e-01 2.228614e-01 2.228614e-01 2.228614e-01 2.228614e-01 2.228614e-01 2.228614e-01 2.228614e-01 2.228614e-01 2.228614e-01 2.228614e-01 2.228614e-01 2.228614e-01 2.228614e-01 2.228614e-01 2.228614e-01 2.228614e-01 2.228614e-01 2.228614e-01 2.228614e-01 2.228614e-01 2.228614e-01 2.228614e-01 2.228614e-01 2.228614e-01 2.228614e-01 2.228614e-01 2.228614e-01 2.228614e-01 2.228614e-01 2.228614e-01 2.228614e-01 2.228614e-01 2.228614e-01 2.228614e-01 2.228614e-01 2.228614e-01 2.228614e-01 2.228614e-01 2.228614e-01 2.228614e-01 2.228614e-01 2.228614e-01 2.228614e-01 2.228614e-01 2.228614e-01 2.228614e-01 2.228614e-01 2.228614e-01 2.228614e-01 2.228614e-01 2.228614e-01 2.228614e-01 2.228614e-01 2.228614e-01 2.228614e-01 2.228614e-01 2.228614e-01 2.228614e-01 2.228614e-01 2.228614e-01 2.228614e-01 2.228614e-01 2.228614e-01 2.228614e-01 2.228614e-01 2.228614e-01 2.228614e-01 2.228614e-01 2.228614e-01 2.228614e-01 2.228614e-01 2.228614e-01 2.228614e-01 2.228614e-01 2.228614e-01 2.228614e-01 2.228614e-01 2.228614e-01 2.228614e-01 2.228614e-01 2.228614e-01 2.228614e-01 2.228614e-01 2.228614e-01 2.228614e-01 2.228614e-01 2.228614e-01 2.228614e-01 2.228614e-01 2.228614e-01 2.228614e-01 2.228614e-01 2.228614e-01 2.228614e-01 2.228614e-01 2.228614e-01 2.228614e-01 2.228614e-01 2.228614e-01 2.228614e-01 2.228614e-01 2.228614e-01 2.228614e-01 2.228614e-01 2.228614e-01 2.228614e-01 2.228614e-01 2.228614e-01 2.228614e-01 2.228614e-01 2.228614e-01 2.228614e-01 2.228614e-01 2.228614e-01 2.228614e-01 2.228614e-01 2.228614e-01 2.228614e-01 2.228614e-01 2.228614e-01 2.228614e-01 2.228614e-01 2.228614e-01 2.228614e-01 2.228614e-01 2.228614e-01 2.228614e-01 2.228614e-01 2.228614e-01 2.228614e-01 2.228614e-01 2.228614e-01 2.228614e-01 2.228614e-01 2.228614e-01 2.228614e-01 2.228614e-01 2.228614e-01 2.228614e-01 2.228614e-01 2.228614e-01 2.228614e-01 2.228614e-01 2.228614e-01 2.228614e-01 2.228614e-01 2.228614e-01 2.228614e-01 2.228614e-01 2.228614e-01 2.228614e-01 2.228614e-01 2.228614e-01 2.228614e-01 2.228614e-01 2.228614e-01 2.228614e-01 2.228614e-01 2.228614e-01 2.228614e-01 2.228614e-01 2.228614e-01 2.228614e-01 2.228614e-01 2.228614e-01 2.228614e-01 2.228614e-01 2.228614e-01 2.228614e-01 2.228614e-01 2.228614e-01 2.228614e-01 2.228614e-01 2.228614e-01 2.228614e-01 2.228614e-01 2.228614e-01 2.228614e-01 2.228614e-01 2.228614e-01 2.228614e-01 2.228614e-01 2.228614e-01 2.228614e-01 2.228614e-01 2.228614e-01 2.228614e-01 2.228614e-01 2.228614e-01 2.228614e-01 2.228614e-01 2.228614e-01 2.228614e-01 2.228614e-01 2.228614e-01 2.228614e-01 2.228614e-01 2.228614e-01 2.228614e-01 2.228614e-01 2.228614e-01 2.228614e-01 2.228614e-01 2.228614e-01 2.228614e-01 2.228614e-01 2.228614e-01 2.228614e-01 2.228614e-01 2.228614e-01 2.228614e-01 2.228614e-01 2.228614e-01 2.228614e-01 2.228614e-01 2.228614e-01 2.228614e-01 2.228614e-01 2.228614e-01 2.228614e-01 2.228614e-01 2.228614e-01 2.228614e-01 2.228614e-01 2.228614e-01 2.228614e-01 2.228614e-01 2.228614e-01 2.228614e-01 2.228614e-01 2.228614e-01 2.228614e-01 2.228614e-01 2.228614e-01 2.228614e-01 2.228614e-01 2.228614e-01 2.228614e-01 2.228614e-01 2.228614e-01 2.228614e-01 2.228614e-01 2.228614e-01 2.228614e-01 2.228614e-01 2.228614e-01 2.228614e-01 2.228614e-01 2.228614e-01 2.228614e-01 2.228614e-01 2.228614e-01 2.228614e-01 2.228614e-01 2.228614e-01 2.228614e-01 2.228614e-01 2.228614e-01 2.228614e-01 2.228614e-01 2.228614e-01 2.228614e-01 2.228614e-01 2.228614e-01 2.228614e-01 2.228614e-01 2.228614e-01 2.228614e-01 2.228614e-01 2.228614e-01 2.228614e-01 2.228614e-01 2.228614e-01 2.228614e-01 2.228614e-01 2.228614e-01 2.228614e-01 2.228614e-01 2.228614e-01 2.228614e-01 2.228614e-01 2.228614e-01 2.228614e-01 2.228614e-01 2.228614e-01 2.228614e-01 2.228614e-01 2.228614e-01 2.228614e-01 2.228614e-01 2.228614e-01 2.228614e-01 2.228614e-01 2.228614e-01 2.228614e-01 2.228614e-01 2.228614e-01 2.228614e-01 2.228614e-01 2.228614e-01 2.228614e-01 2.228614e-01 2.228614e-01 2.228614e-01 2.228614e-01 2.228614e-01 2.228614e-01 2.228614e-01 2.228614e-01 2.228614e-01 2.228614e-01 2.228614e-01 2.228614e-01 2.228614e-01 2.228614e-01 2.228614e-01 2.228614e-01 2.228614e-01 2.228614e-01 2.228614e-01 2.228614e-01 2.228614e-01 2.228614e-01 2.228614e-01 2.228614e-01 2.228614e-01 2.228614e-01 2.228614e-01 2.228614e-01 2.228614e-01 2.228614e-01 2.228614e-01 2.228614e-01 2.228614e-01 2.228614e-01 2.228614e-01 2.228614e-01 2.228614e-01 2.228614e-01 2.228614e-01 2.228614e-01 2.228614e-01 2.228614e-01 2.228614e-01 2.228614e-01 2.228614e-01 2.228614e-01 2.228614e-01 2.228614e-01 2.228614e-01 2.228614e-01 2.228614e-01 2.228614e-01 2.228614e-01 2.228614e-01 2.228614e-01 2.228614e-01 2.228614e-01 2.228614e-01 2.228614e-01 2.228614e-01 2.228614e-01 2.228614e-01 2.228614e-01 2.228614e-01 2.228614e-01 2.228614e-01 2.228614e-01 2.228614e-01 2.228614e-01 2.228614e-01 2.228614e-01 2.228614e-01 2.228614e-01 2.228614e-01 2.228614e-01 2.228614e-01 2.228614e-01 2.228614e-01 2.228614e-01 2.228614e-01 2.228614e-01 2.228614e-01 2.228614e-01 2.228614e-01 2.228614e-01 2.228614e-01 2.228614e-01 2.228614e-01 2.228614e-01 2.228614e-01 2.228614e-01 2.228614e-01 2.228614e-01 2.228614e-01 2.228614e-01 2.228614e-01 2.228614e-01 2.228614e-01 2.228614e-01 2.228614e-01 2.228614e-01 2.228614e-01 2.228614e-01 2.228614e-01 2.228614e-01 2.228614e-01 2.228614e-01 2.228614e-01 2.228614e-01 2.228614e-01 2.228614e-01 2.228614e-01 2.228614e-01 2.228614e-01 2.228614e-01 2.228614e-01 2.228614e-01 2.228614e-01 2.228614e-01 2.228614e-01 2.228614e-01 2.228614e-01 2.228614e-01 2.228614e-01 2.228614e-01 2.228614e-01 2.228614e-01 2.228614e-01 2.228614e-01 2.228614e-01 2.228614e-01 2.228614e-01 2.228614e-01 2.228614e-01 2.228614e-01 2.228614e-01 2.228614e-01 2.228614e-01 2.228614e-01 2.228614e-01 2.228614e-01 2.228614e-01 2.228614e-01 2.228614e-01 2.228614e-01 2.228614e-01 2.228614e-01 2.228614e-01 2.228614e-01 2.228614e-01 2.228614e-01 2.228614e-01 2.228614e-01 2.228614e-01 2.228614e-01 2.228614e-01 2.228614e-01 2.228614e-01 2.228614e-01 2.228614e-01 2.228614e-01 2.228614e-01 2.228614e-01 2.228614e-01 2.228614e-01 2.228614e-01 2.228614e-01 2.228614e-01 2.228614e-01 2.228614e-01 2.228614e-01 2.228614e-01 2.228614e-01 2.228614e-01 2.228614e-01 2.228614e-01 2.228614e-01 2.228614e-01 2.228614e-01 2.228614e-01 2.228614e-01 2.228614e-01 2.228614e-01 2.228614e-01 2.228614e-01 2.228614e-01 2.228614e-01 2.228614e-01 2.228614e-01 2.228614e-01 2.228614e-01 2.228614e-01 2.228614e-01 2.228614e-01 2.228614e-01 2.228614e-01 2.228614e-01 2.228614e-01 2.228614e-01 2.228614e-01 2.228614e-01 2.228614e-01 2.228614e-01 2.228614e-01 2.228614e-01 2.228614e-01 2.228614e-01 2.228614e-01 2.228614e-01 2.228614e-01 2.228614e-01 2.228614e-01 2.228614e-01 2.228614e-01 2.228614e-01 2.228614e-01 2.228614e-01 2.228614e-01 2.228614e-01 2.228614e-01 2.228614e-01 2.228614e-01 2.228614e-01 2.228614e-01 2.228614e-01 2.228614e-01 2.228614e-01 2.228614e-01 2.228614e-01 2.228614e-01 2.228614e-01 2.228614e-01 2.228614e-01 2.228614e-01 2.228614e-01 2.228614e-01 2.228614e-01 2.228614e-01 2.228614e-01 2.228614e-01 2.228614e-01 2.228614e-01 2.228614e-01 2.228614e-01 2.228614e-01 2.228614e-01 2.228614e-01 2.228614e-01 2.228614e-01 2.228614e-01 2.228614e-01 2.228614e-01 2.228614e-01 2.228614e-01 2.228614e-01 2.228614e-01 2.228614e-01 2.228614e-01 2.228614e-01 2.228614e-01 2.228614e-01 2.228614e-01 2.228614e-01 2.228614e-01 2.228614e-01 2.228614e-01 2.228614e-01 2.228614e-01 2.228614e-01 2.228614e-01 2.228614e-01 2.228614e-01 2.228614e-01 2.228614e-01 2.228614e-01 2.228614e-01 2.228614e-01 2.228614e-01 2.228614e-01 2.228614e-01 2.228614e-01 2.228614e-01 2.228614e-01 2.228614e-01 2.228614e-01 2.228614e-01 2.228614e-01 2.228614e-01 2.228614e-01 2.228614e-01 2.228614e-01 2.228614e-01 2.228614e-01 2.228614e-01 2.228614e-01 2.228614e-01 2.228614e-01 2.228614e-01 2.228614e-01 2.228614e-01 2.228614e-01 2.228614e-01 2.228614e-01 2.228614e-01 2.228614e-01 2.228614e-01 2.228614e-01 2.228614e-01 2.228614e-01 2.228614e-01 2.228614e-01 2.228614e-01 2.228614e-01 2.228614e-01 2.228614e-01 2.228614e-01 2.228614e-01 2.228614e-01 2.228614e-01 2.228614e-01 2.228614e-01 2.228614e-01 2.228614e-01 2.228614e-01 2.228614e-01 2.228614e-01 2.228614e-01 2.228614e-01 2.228614e-01 2.228614e-01 2.228614e-01 2.228614e-01 2.228614e-01 2.228614e-01 2.228614e-01 2.228614e-01 2.228614e-01 2.228614e-01 2.228614e-01 2.228614e-01 2.228614e-01 2.228614e-01 2.228614e-01 2.228614e-01 2.228614e-01 2.228614e-01 2.228614e-01 2.228614e-01 2.228614e-01 2.228614e-01 2.228614e-01 2.228614e-01 2.228614e-01 2.228614e-01 2.228614e-01 2.228614e-01 2.228614e-01 2.228614e-01 2.228614e-01 2.228614e-01 2.228614e-01 2.228614e-01 2.228614e-01 2.228614e-01 2.228614e-01 2.228614e-01 2.228614e-01 2.228614e-01 2.228614e-01 2.228614e-01 2.228614e-01 2.228614e-01 2.228614e-01 2.228614e-01 2.228614e-01 2.228614e-01 2.228614e-01 2.228614e-01 2.228614e-01 2.228614e-01 2.228614e-01 2.228614e-01 2.228614e-01 2.228614e-01 2.228614e-01 2.228614e-01 2.228614e-01 2.228614e-01 2.228614e-01 2.228614e-01 2.228614e-01 2.228614e-01 2.228614e-01 2.228614e-01 2.228614e-01 2.228614e-01 2.228614e-01 2.228614e-01 2.228614e-01 2.228614e-01 2.228614e-01 2.228614e-01 2.228614e-01 2.228614e-01 2.228614e-01 2.228614e-01 2.228614e-01 2.228614e-01 2.228614e-01 2.228614e-01 2.228614e-01 2.228614e-01 2.228614e-01 2.228614e-01 2.228614e-01 2.228614e-01 2.228614e-01 2.228614e-01 2.228614e-01 2.228614e-01 2.228614e-01 2.228614e-01 2.228614e-01 2.228614e-01 2.228614e-01 2.228614e-01 2.228614e-01 2.228614e-01 2.228614e-01 2.228614e-01 2.228614e-01 2.228614e-01 2.228614e-01 2.228614e-01 2.228614e-01 2.228614e-01 2.228614e-01 2.228614e-01 2.228614e-01 2.228614e-01 2.228614e-01 2.228614e-01 2.228614e-01 2.228614e-01 2.228614e-01 2.228614e-01 2.228614e-01 2.228614e-01 2.228614e-01 2.228614e-01 2.228614e-01 2.228614e-01 2.228614e-01 2.228614e-01 2.228614e-01 2.228614e-01 2.228614e-01 2.228614e-01 2.228614e-01 2.228614e-01 2.228614e-01 2.228614e-01 2.228614e-01 2.228614e-01 2.228614e-01 2.228614e-01 2.228614e-01 2.228614e-01 2.228614e-01 2.228614e-01 2.228614e-01 2.228614e-01 2.228614e-01 2.228614e-01 2.228614e-01 2.228614e-01 2.228614e-01 2.228614e-01 2.228614e-01 2.228614e-01 2.228614e-01 2.228614e-01 2.228614e-01 2.228614e-01 2.228614e-01 2.228614e-01 2.228614e-01 2.228614e-01 2.228614e-01 2.228614e-01 2.228614e-01 2.228614e-01 2.228614e-01 2.228614e-01 2.228614e-01 2.228614e-01 2.228614e-01 2.228614e-01 2.228614e-01 2.228614e-01 2.228614e-01 2.228614e-01 2.228614e-01 2.228614e-01 2.228614e-01 2.228614e-01 2.228614e-01 2.228614e-01 2.228614e-01 2.228614e-01 2.228614e-01 2.228614e-01 2.228614e-01 2.228614e-01 2.228614e-01 2.228614e-01 2.228614e-01 2.228614e-01 2.228614e-01 2.228614e-01 2.228614e-01 2.228614e-01 2.228614e-01 2.228614e-01 2.228614e-01 2.228614e-01 2.228614e-01 2.228614e-01 2.228614e-01 2.228614e-01 2.228614e-01 2.228614e-01 2.228614e-01 2.228614e-01 2.228614e-01 2.228614e-01 2.228614e-01 2.228614e-01 2.228614e-01 2.228614e-01 2.228614e-01 2.228614e-01 2.228614e-01 2.228614e-01 2.228614e-01 2.228614e-01 2.228614e-01 2.228614e-01 2.228614e-01 2.228614e-01 2.228614e-01 2.228614e-01 2.228614e-01 2.228614e-01 2.228614e-01 2.228614e-01 2.228614e-01 2.228614e-01 2.228614e-01 2.228614e-01 2.228614e-01 2.228614e-01 2.228614e-01 2.228614e-01 2.228614e-01 2.228614e-01 2.228614e-01 2.228614e-01 2.228614e-01 2.228614e-01 2.228614e-01 2.228614e-01 2.228614e-01 2.228614e-01 2.228614e-01 2.228614e-01 2.228614e-01 2.228614e-01 2.228614e-01 2.228614e-01 2.228614e-01 2.228614e-01 2.228614e-01 2.228614e-01 2.228614e-01 2.228614e-01 2.228614e-01 2.228614e-01 2.228614e-01 2.228614e-01 2.228614e-01 2.228614e-01 2.228614e-01 2.228614e-01 2.228614e-01 2.228614e-01 2.228614e-01 2.228614e-01 2.228614e-01 2.228614e-01 2.228614e-01 2.228614e-01 2.228614e-01 2.228614e-01 2.228614e-01 2.228614e-01 2.228614e-01 2.228614e-01 2.228614e-01 2.228614e-01 2.228614e-01 2.228614e-01 2.228614e-01 2.228614e-01 2.228614e-01 2.228614e-01 2.228614e-01 2.228614e-01 2.228614e-01 2.228614e-01 2.228614e-01 2.228614e-01 2.228614e-01 2.228614e-01 2.228614e-01 2.228614e-01 2.228614e-01 2.228614e-01 2.228614e-01 2.228614e-01 2.228614e-01 2.228614e-01 2.228614e-01 2.228614e-01 2.228614e-01 2.228614e-01 2.228614e-01 2.228614e-01 2.228614e-01 2.228614e-01 2.228614e-01 2.228614e-01 2.228614e-01 2.228614e-01 2.228614e-01 2.228614e-01 2.228614e-01 2.228614e-01 2.228614e-01 2.228614e-01 2.228614e-01 2.228614e-01 2.228614e-01 2.228614e-01 2.228614e-01 2.228614e-01 2.228614e-01 2.228614e-01 2.228614e-01 2.228614e-01 2.228614e-01 2.228614e-01 2.228614e-01 2.228614e-01 2.228614e-01 2.228614e-01 2.228614e-01 2.228614e-01 2.228614e-01 2.228614e-01 2.228614e-01 2.228614e-01 2.228614e-01 2.228614e-01 2.228614e-01 2.228614e-01 2.228614e-01 2.228614e-01 2.228614e-01 2.228614e-01 2.228614e-01 2.228614e-01 2.228614e-01 2.228614e-01 2.228614e-01 2.228614e-01 2.228614e-01 2.228614e-01 2.228614e-01 2.228614e-01 2.228614e-01 2.228614e-01 2.228614e-01 2.228614e-01 2.228614e-01 2.228614e-01 2.228614e-01 2.228614e-01 2.228614e-01 2.228614e-01 2.228614e-01 2.228614e-01 2.228614e-01 2.228614e-01 2.228614e-01 2.228614e-01 2.228614e-01 2.228614e-01 2.228614e-01 2.228614e-01 2.228614e-01 2.228614e-01 2.228614e-01 2.228614e-01 2.228614e-01 2.228614e-01 2.228614e-01 2.228614e-01 2.228614e-01 2.228614e-01 2.228614e-01 2.228614e-01 2.228614e-01 2.228614e-01 2.228614e-01 2.228614e-01 2.228614e-01 2.228614e-01 2.228614e-01 2.228614e-01 2.228614e-01 2.228614e-01 2.228614e-01 2.228614e-01 2.228614e-01 2.228614e-01 2.228614e-01 2.228614e-01 2.228614e-01 2.228614e-01 2.228614e-01 2.228614e-01 2.228614e-01 2.228614e-01 2.228614e-01 2.228614e-01 2.228614e-01 2.228614e-01 2.228614e-01 2.228614e-01 2.228614e-01 2.228614e-01 2.228614e-01 2.228614e-01 2.228614e-01 2.228614e-01 2.228614e-01 2.228614e-01 2.228614e-01 2.228614e-01 2.228614e-01 2.228614e-01 2.228614e-01 2.228614e-01 2.228614e-01 2.228614e-01 2.228614e-01 2.228614e-01 2.228614e-01 2.228614e-01 2.228614e-01 2.228614e-01 2.228614e-01 2.228614e-01 2.228614e-01 2.228614e-01 2.228614e-01 2.228614e-01 2.228614e-01 2.228614e-01 2.228614e-01 2.228614e-01 2.228614e-01 2.228614e-01 2.228614e-01 2.228614e-01 2.228614e-01 2.228614e-01 2.228614e-01 2.228614e-01 2.228614e-01 2.228614e-01 2.228614e-01 2.228614e-01 2.228614e-01 2.228614e-01 2.228614e-01 2.228614e-01 2.228614e-01 2.228614e-01 2.228614e-01 2.228614e-01 2.228614e-01 2.228614e-01 2.228614e-01 2.228614e-01 2.228614e-01 2.228614e-01 2.228614e-01 2.228614e-01 2.228614e-01 2.228614e-01 2.228614e-01 2.228614e-01 2.228614e-01 2.228614e-01 2.228614e-01 2.228614e-01 2.228614e-01 2.228614e-01 2.228614e-01 2.228614e-01 2.228614e-01 2.228614e-01 2.228614e-01 2.228614e-01 2.228614e-01 2.228614e-01 2.228614e-01 2.228614e-01 2.228614e-01 2.228614e-01 2.228614e-01 2.228614e-01 2.228614e-01 2.228614e-01 2.228614e-01 2.228614e-01 2.228614e-01 2.228614e-01 2.228614e-01 2.228614e-01 2.228614e-01 2.228614e-01 2.228614e-01 2.228614e-01 2.228614e-01 2.228614e-01 2.228614e-01 2.228614e-01 2.228614e-01 2.228614e-01 2.228614e-01 2.228614e-01 2.228614e-01 2.228614e-01 2.228614e-01 2.228614e-01 2.228614e-01 2.228614e-01 2.228614e-01 2.228614e-01 2.228614e-01 2.228614e-01 2.228614e-01 2.228614e-01 2.228614e-01 2.228614e-01 2.228614e-01 2.228614e-01 2.228614e-01 2.228614e-01 2.228614e-01 2.228614e-01 2.228614e-01 2.228614e-01 2.228614e-01 2.228614e-01 2.228614e-01 2.228614e-01 2.228614e-01 2.228614e-01 2.228614e-01 2.228614e-01 2.228614e-01 2.228614e-01 2.228614e-01 2.228614e-01 2.228614e-01 2.228614e-01 2.228614e-01 2.228614e-01 2.228614e-01 2.228614e-01 2.228614e-01 2.228614e-01 2.228614e-01 2.228614e-01 2.228614e-01 2.228614e-01 2.228614e-01 2.228614e-01 2.228614e-01 2.228614e-01 2.228614e-01 2.228614e-01 2.228614e-01 2.228614e-01 2.228614e-01 2.228614e-01 2.228614e-01 2.228614e-01 2.228614e-01 2.228614e-01 2.228614e-01 2.228614e-01 2.228614e-01 2.228614e-01 2.228614e-01 2.228614e-01 2.228614e-01 2.228614e-01 2.228614e-01 2.228614e-01 2.228614e-01 2.228614e-01 2.228614e-01 2.228614e-01 2.228614e-01 2.228614e-01 
2.188351e+05 2.188351e+05 4.171778e+04 3.051205e-01 3.051205e-01 3.051205e-01 3.006135e-01 3.006135e-01 3.001616e-01 3.001616e-01 2.999946e-01 2.999836e-01 2.983533e-01 2.945507e-01 2.907506e-01 2.907506e-01 2.838584e-01 2.838134e-01 2.542649e-01 2.542649e-01 2.542649e-01 2.542649e-01 2.542649e-01 2.528352e-01 2.505946e-01 2.246880e-01 2.246880e-01 2.246880e-01 2.246880e-01 2.246880e-01 2.246880e-01 2.245166e-01 2.245166e-01 2.242698e-01 2.242698e-01 2.238778e-01 2.238778e-01 2.238778e-01 2.234674e-01 2.232324e-01 2.232324e-01 2.232324e-01 2.232324e-01 2.232324e-01 2.230746e-01 2.230746e-01 2.230746e-01 2.230553e-01 2.230062e-01 2.229660e-01 2.229660e-01 2.229043e-01 2.228688e-01 2.228688e-01 2.228688e-01 2.228688e-01 2.228679e-01 2.228679e-01 2.228624e-01 2.228624e-01 2.228620e-01 2.228620e-01 2.228620e-01 2.228620e-01 2.228620e-01 2.228620e-01 2.228620e-01 2.228620e-01 2.228620e-01 2.228620e-01 2.228620e-01 2.228620e-01 2.228620e-01 2.228619e-01 2.228616e-01 2.228616e-01 2.228616e-01 2.228616e-01 2.228616e-01 2.228614e-01 2.228614e-01 2.228614e-01 2.228614e-01 2.228614e-01 2.228614e-01 2.228614e-01 2.228614e-01 2.228614e-01 2.228614e-01 2.228614e-01 2.228614e-01 2.228614e-01 2.228614e-01 2.228614e-01 2.228614e-01 2.228614e-01 2.228614e-01 2.228614e-01 2.228614e-01 2.228614e-01 2.228614e-01 2.228614e-01 2.228614e-01 2.228614e-01 2.228614e-01 2.228614e-01 2.228614e-01 2.228614e-01 2.228614e-01 2.228614e-01 2.228614e-01 2.228614e-01 2.228614e-01 2.228614e-01 2.228614e-01 2.228614e-01 2.228614e-01 2.228614e-01 2.228614e-01 2.228614e-01 2.228614e-01 2.228614e-01 2.228614e-01 2.228614e-01 2.228614e-01 2.228614e-01 2.228614e-01 2.228614e-01 2.228614e-01 2.228614e-01 2.228614e-01 2.228614e-01 2.228614e-01 2.228614e-01 2.228614e-01 2.228614e-01 2.228614e-01 2.228614e-01 2.228614e-01 2.228614e-01 2.228614e-01 2.228614e-01 2.228614e-01 2.228614e-01 2.228614e-01 2.228614e-01 2.228614e-01 2.228614e-01 2.228614e-01 2.228614e-01 2.228614e-01 2.228614e-01 2.228614e-01 2.228614e-01 2.228614e-01 2.228614e-01 2.228614e-01 2.228614e-01 2.228614e-01 2.228614e-01 2.228614e-01 2.228614e-01 2.228614e-01 2.228614e-01 2.228614e-01 2.228614e-01 2.228614e-01 2.228614e-01 2.228614e-01 2.228614e-01 2.228614e-01 2.228614e-01 2.228614e-01 2.228614e-01 2.228614e-01 2.228614e-01 2.228614e-01 2.228614e-01 2.228614e-01 2.228614e-01 2.228614e-01 2.228614e-01 2.228614e-01 2.228614e-01 2.228614e-01 2.228614e-01 2.228614e-01 2.228614e-01 2.228614e-01 2.228614e-01 2.228614e-01 2.228614e-01 2.228614e-01 2.228614e-01 2.228614e-01 2.228614e-01 2.228614e-01 2.228614e-01 2.228614e-01 2.228614e-01 2.228614e-01 2.228614e-01 2.228614e-01 2.228614e-01 2.228614e-01 2.228614e-01 2.228614e-01 2.228614e-01 2.228614e-01 2.228614e-01 2.228614e-01 2.228614e-01 2.228614e-01 2.228614e-01 2.228614e-01 2.228614e-01 2.228614e-01 2.228614e-01 2.228614e-01 2.228614e-01 2.228614e-01 2.228614e-01 2.228614e-01 2.228614e-01 2.228614e-01 2.228614e-01 2.228614e-01 2.228614e-01 2.228614e-01 2.228614e-01 2.228614e-01 2.228614e-01 2.228614e-01 2.228614e-01 2.228614e-01 2.228614e-01 2.228614e-01 2.228614e-01 2.228614e-01 2.228614e-01 2.228614e-01 2.228614e-01 2.228614e-01 2.228614e-01 2.228614e-01 2.228614e-01 2.228614e-01 2.228614e-01 2.228614e-01 2.228614e-01 2.228614e-01 2.228614e-01 2.228614e-01 2.228614e-01 2.228614e-01 2.228614e-01 2.228614e-01 2.228614e-01 2.228614e-01 2.228614e-01 2.228614e-01 2.228614e-01 2.228614e-01 2.228614e-01 2.228614e-01 2.228614e-01 2.228614e-01 2.228614e-01 2.228614e-01 2.228614e-01 2.228614e-01 2.228614e-01 2.228614e-01 2.228614e-01 2.228614e-01 2.228614e-01 2.228614e-01 2.228614e-01 2.228614e-01 2.228614e-01 2.228614e-01 2.228614e-01 2.228614e-01 2.228614e-01 2.228614e-01 2.228614e-01 2.228614e-01 2.228614e-01 2.228614e-01 2.228614e-01 2.228614e-01 2.228614e-01 2.228614e-01 2.228614e-01 2.228614e-01 2.228614e-01 2.228614e-01 2.228614e-01 2.228614e-01 2.228614e-01 2.228614e-01 2.228614e-01 2.228614e-01 2.228614e-01 2.228614e-01 2.228614e-01 2.228614e-01 2.228614e-01 2.228614e-01 2.228614e-01 2.228614e-01 2.228614e-01 2.228614e-01 2.228614e-01 2.228614e-01 2.228614e-01 2.228614e-01 2.228614e-01 2.228614e-01 2.228614e-01 2.228614e-01 2.228614e-01 2.228614e-01 2.228614e-01 2.228614e-01 2.228614e-01 2.228614e-01 2.228614e-01 2.228614e-01 2.228614e-01 2.228614e-01 2.228614e-01 2.228614e-01 2.228614e-01 2.228614e-01 2.228614e-01 2.228614e-01 2.228614e-01 2.228614e-01 2.228614e-01 2.228614e-01 2.228614e-01 2.228614e-01 2.228614e-01 2.228614e-01 2.228614e-01 2.228614e-01 2.228614e-01 2.228614e-01 2.228614e-01 2.228614e-01 2.228614e-01 2.228614e-01 2.228614e-01 2.228614e-01 2.228614e-01 2.228614e-01 2.228614e-01 2.228614e-01 2.228614e-01 2.228614e-01 2.228614e-01 2.228614e-01 2.228614e-01 2.228614e-01 2.228614e-01 2.228614e-01 2.228614e-01 2.228614e-01 2.228614e-01 2.228614e-01 2.228614e-01 2.228614e-01 2.228614e-01 2.228614e-01 2.228614e-01 2.228614e-01 2.228614e-01 2.228614e-01 2.228614e-01 2.228614e-01 2.228614e-01 2.228614e-01 2.228614e-01 2.228614e-01 2.228614e-01 2.228614e-01 2.228614e-01 2.228614e-01 2.228614e-01 2.228614e-01 2.228614e-01 2.228614e-01 2.228614e-01 2.228614e-01 2.228614e-01 2.228614e-01 2.228614e-01 2.228614e-01 2.228614e-01 2.228614e-01 2.228614e-01 2.228614e-01 2.228614e-01 2.228614e-01 2.228614e-01 2.228614e-01 2.228614e-01 2.228614e-01 2.228614e-01 2.228614e-01 2.228614e-01 2.228614e-01 2.228614e-01 2.228614e-01 2.228614e-01 2.228614e-01 2.228614e-01 2.228614e-01 2.228614e-01 2.228614e-01 2.228614e-01 2.228614e-01 2.228614e-01 2.228614e-01 2.228614e-01 2.228614e-01 2.228614e-01 2.228614e-01 2.228614e-01 2.228614e-01 2.228614e-01 2.228614e-01 2.228614e-01 2.228614e-01 2.228614e-01 2.228614e-01 2.228614e-01 2.228614e-01 2.228614e-01 2.228614e-01 2.228614e-01 2.228614e-01 2.228614e-01 2.228614e-01 2.228614e-01 2.228614e-01 2.228614e-01 2.228614e-01 2.228614e-01 2.228614e-01 2.228614e-01 2.228614e-01 2.228614e-01 2.228614e-01 2.228614e-01 2.228614e-01 2.228614e-01 2.228614e-01 2.228614e-01 2.228614e-01 2.228614e-01 2.228614e-01 2.228614e-01 2.228614e-01 2.228614e-01 2.228614e-01 2.228614e-01 2.228614e-01 2.228614e-01 2.228614e-01 2.228614e-01 2.228614e-01 2.228614e-01 2.228614e-01 2.228614e-01 2.228614e-01 2.228614e-01 2.228614e-01 2.228614e-01 2.228614e-01 2.228614e-01 2.228614e-01 2.228614e-01 2.228614e-01 2.228614e-01 2.228614e-01 2.228614e-01 2.228614e-01 2.228614e-01 2.228614e-01 2.228614e-01 2.228614e-01 2.228614e-01 2.228614e-01 2.228614e-01 2.228614e-01 2.228614e-01 2.228614e-01 2.228614e-01 2.228614e-01 2.228614e-01 2.228614e-01 2.228614e-01 2.228614e-01 2.228614e-01 2.228614e-01 2.228614e-01 2.228614e-01 2.228614e-01 2.228614e-01 2.228614e-01 2.228614e-01 2.228614e-01 2.228614e-01 2.228614e-01 2.228614e-01 2.228614e-01 2.228614e-01 2.228614e-01 2.228614e-01 2.228614e-01 2.228614e-01 2.228614e-01 2.228614e-01 2.228614e-01 2.228614e-01 2.228614e-01 2.228614e-01 2.228614e-01 2.228614e-01 2.228614e-01 2.228614e-01 2.228614e-01 2.228614e-01 2.228614e-01 2.228614e-01 2.228614e-01 2.228614e-01 2.228614e-01 2.228614e-01 2.228614e-01 2.228614e-01 2.228614e-01 2.228614e-01 2.228614e-01 2.228614e-01 2.228614e-01 2.228614e-01 2.228614e-01 2.228614e-01 2.228614e-01 2.228614e-01 2.228614e-01 2.228614e-01 2.228614e-01 2.228614e-01 2.228614e-01 2.228614e-01 2.228614e-01 2.228614e-01 2.228614e-01 2.228614e-01 2.228614e-01 2.228614e-01 2.228614e-01 2.228614e-01 2.228614e-01 2.228614e-01 2.228614e-01 2.228614e-01 2.228614e-01 2.228614e-01 2.228614e-01 2.228614e-01 2.228614e-01 2.228614e-01 2.228614e-01 2.228614e-01 2.228614e-01 2.228614e-01 2.228614e-01 2.228614e-01 2.228614e-01 2.228614e-01 2.228614e-01 2.228614e-01 2.228614e-01 2.228614e-01 2.228614e-01 2.228614e-01 2.228614e-01 2.228614e-01 2.228614e-01 2.228614e-01 2.228614e-01 2.228614e-01 2.228614e-01 2.228614e-01 2.228614e-01 2.228614e-01 2.228614e-01 2.228614e-01 2.228614e-01 2.228614e-01 2.228614e-01 2.228614e-01 2.228614e-01 2.228614e-01 2.228614e-01 2.228614e-01 2.228614e-01 2.228614e-01 2.228614e-01 2.228614e-01 2.228614e-01 2.228614e-01 2.228614e-01 2.228614e-01 2.228614e-01 2.228614e-01 2.228614e-01 2.228614e-01 2.228614e-01 2.228614e-01 2.228614e-01 2.228614e-01 2.228614e-01 2.228614e-01 2.228614e-01 2.228614e-01 2.228614e-01 2.228614e-01 2.228614e-01 2.228614e-01 2.228614e-01 2.228614e-01 2.228614e-01 2.228614e-01 2.228614e-01 2.228614e-01 2.228614e-01 2.228614e-01 2.228614e-01 2.228614e-01 2.228614e-01 2.228614e-01 2.228614e-01 2.228614e-01 2.228614e-01 2.228614e-01 2.228614e-01 2.228614e-01 2.228614e-01 2.228614e-01 2.228614e-01 2.228614e-01 2.228614e-01 2.228614e-01 2.228614e-01 2.228614e-01 2.228614e-01 2.228614e-01 2.228614e-01 2.228614e-01 2.228614e-01 2.228614e-01 2.228614e-01 2.228614e-01 2.228614e-01 2.228614e-01 2.228614e-01 2.228614e-01 2.228614e-01 2.228614e-01 2.228614e-01 2.228614e-01 2.228614e-01 2.228614e-01 2.228614e-01 2.228614e-01 2.228614e-01 2.228614e-01 2.228614e-01 2.228614e-01 2.228614e-01 2.228614e-01 2.228614e-01 2.228614e-01 2.228614e-01 2.228614e-01 2.228614e-01 2.228614e-01 2.228614e-01 2.228614e-01 2.228614e-01 2.228614e-01 2.228614e-01 2.228614e-01 2.228614e-01 2.228614e-01 2.228614e-01 2.228614e-01 2.228614e-01 2.228614e-01 2.228614e-01 2.228614e-01 2.228614e-01 2.228614e-01 2.228614e-01 2.228614e-01 2.228614e-01 2.228614e-01 2.228614e-01 2.228614e-01 2.228614e-01 2.228614e-01 2.228614e-01 2.228614e-01 2.228614e-01 2.228614e-01 2.228614e-01 2.228614e-01 2.228614e-01 2.228614e-01 2.228614e-01 2.228614e-01 2.228614e-01 2.228614e-01 2.228614e-01 2.228614e-01 2.228614e-01 2.228614e-01 2.228614e-01 2.228614e-01 2.228614e-01 2.228614e-01 2.228614e-01 2.228614e-01 2.228614e-01 2.228614e-01 2.228614e-01 2.228614e-01 2.228614e-01 2.228614e-01 2.228614e-01 2.228614e-01 2.228614e-01 2.228614e-01 2.228614e-01 2.228614e-01 2.228614e-01 2.228614e-01 2.228614e-01 2.228614e-01 2.228614e-01 2.228614e-01 2.228614e-01 2.228614e-01 2.228614e-01 2.228614e-01 2.228614e-01 2.228614e-01 2.228614e-01 2.228614e-01 2.228614e-01 2.228614e-01 2.228614e-01 2.228614e-01 2.228614e-01 2.228614e-01 2.228614e-01 2.228614e-01 2.228614e-01 2.228614e-01 2.228614e-01 2.228614e-01 2.228614e-01 2.228614e-01 2.228614e-01 2.228614e-01 2.228614e-01 2.228614e-01 2.228614e-01 2.228614e-01 2.228614e-01 2.228614e-01 2.228614e-01 2.228614e-01 2.228614e-01 2.228614e-01 2.228614e-01 2.228614e-01 2.228614e-01 2.228614e-01 2.228614e-01 2.228614e-01 2.228614e-01 2.228614e-01 2.228614e-01 2.228614e-01 2.228614e-01 2.228614e-01 2.228614e-01 2.228614e-01 2.228614e-01 2.228614e-01 2.228614e-01 2.228614e-01 2.228614e-01 2.228614e-01 2.228614e-01 2.228614e-01 2.228614e-01 2.228614e-01 2.228614e-01 2.228614e-01 2.228614e-01 2.228614e-01 2.228614e-01 2.228614e-01 2.228614e-01 2.228614e-01 2.228614e-01 2.228614e-01 2.228614e-01 2.228614e-01 2.228614e-01 2.228614e-01 2.228614e-01 2.228614e-01 2.228614e-01 2.228614e-01 2.228614e-01 2.228614e-01 2.228614e-01 2.228614e-01 2.228614e-01 2.228614e-01 2.228614e-01 2.228614e-01 2.228614e-01 2.228614e-01 2.228614e-01 2.228614e-01 2.228614e-01 2.228614e-01 2.228614e-01 2.228614e-01 2.228614e-01 2.228614e-01 2.228614e-01 2.228614e-01 2.228614e-01 2.228614e-01 2.228614e-01 2.228614e-01 2.228614e-01 2.228614e-01 2.228614e-01 2.228614e-01 2.228614e-01 2.228614e-01 2.228614e-01 2.228614e-01 2.228614e-01 2.228614e-01 2.228614e-01 2.228614e-01 2.228614e-01 2.228614e-01 2.228614e-01 2.228614e-01 2.228614e-01 2.228614e-01 2.228614e-01 2.228614e-01 2.228614e-01 2.228614e-01 2.228614e-01 2.228614e-01 2.228614e-01 2.228614e-01 2.228614e-01 2.228614e-01 2.228614e-01 2.228614e-01 2.228614e-01 2.228614e-01 2.228614e-01 2.228614e-01 2.228614e-01 2.228614e-01 2.228614e-01 2.228614e-01 2.228614e-01 2.228614e-01 2.228614e-01 2.228614e-01 2.228614e-01 2.228614e-01 2.228614e-01 2.228614e-01 2.228614e-01 2.228614e-01 2.228614e-01 2.228614e-01 2.228614e-01 2.228614e-01 2.228614e-01 2.228614e-01 2.228614e-01 2.228614e-01 2.228614e-01 2.228614e-01 2.228614e-01 2.228614e-01 2.228614e-01 2.228614e-01 2.228614e-01 2.228614e-01 2.228614e-01 2.228614e-01 2.228614e-01 2.228614e-01 2.228614e-01 2.228614e-01 2.228614e-01 2.228614e-01 2.228614e-01 2.228614e-01 2.228614e-01 2.228614e-01 2.228614e-01 2.228614e-01 2.228614e-01 2.228614e-01 2.228614e-01 2.228614e-01 2.228614e-01 2.228614e-01 2.228614e-01 2.228614e-01 2.228614e-01 2.228614e-01 2.228614e-01 2.228614e-01 2.228614e-01 2.228614e-01 2.228614e-01 2.228614e-01 2.228614e-01 2.228614e-01 2.228614e-01 2.228614e-01 2.228614e-01 2.228614e-01 2.228614e-01 2.228614e-01 2.228614e-01 2.228614e-01 2.228614e-01 2.228614e-01 2.228614e-01 2.228614e-01 2.228614e-01 2.228614e-01 2.228614e-01 2.228614e-01 2.228614e-01 2.228614e-01 2.228614e-01 2.228614e-01 2.228614e-01 2.228614e-01 2.228614e-01 2.228614e-01 2.228614e-01 2.228614e-01 2.228614e-01 2.228614e-01 2.228614e-01 2.228614e-01 2.228614e-01 2.228614e-01 2.228614e-01 2.228614e-01 2.228614e-01 2.228614e-01 2.228614e-01 2.228614e-01 2.228614e-01 2.228614e-01 2.228614e-01 2.228614e-01 2.228614e-01 2.228614e-01 2.228614e-01 2.228614e-01 2.228614e-01 2.228614e-01 2.228614e-01 2.228614e-01 2.228614e-01 2.228614e-01 2.228614e-01 2.228614e-01 2.228614e-01 2.228614e-01 2.228614e-01 2.228614e-01 2.228614e-01 2.228614e-01 2.228614e-01 2.228614e-01 2.228614e-01 2.228614e-01 2.228614e-01 2.228614e-01 2.228614e-01 2.228614e-01 2.228614e-01 2.228614e-01 2.228614e-01 2.228614e-01 2.228614e-01 2.228614e-01 2.228614e-01 2.228614e-01 2.228614e-01 2.228614e-01 2.228614e-01 2.228614e-01 2.228614e-01 2.228614e-01 2.228614e-01 2.228614e-01 2.228614e-01 2.228614e-01 2.228614e-01 2.228614e-01 2.228614e-01 2.228614e-01 2.228614e-01 2.228614e-01 2.228614e-01 2.228614e-01 2.228614e-01 2.228614e-01 2.228614e-01 2.228614e-01 2.228614e-01 2.228614e-01 2.228614e-01 2.228614e-01 2.228614e-01 2.228614e-01 2.228614e-01 2.228614e-01 2.228614e-01 2.228614e-01 2.228614e-01 2.228614e-01 2.228614e-01 2.228614e-01 2.228614e-01 2.228614e-01 2.228614e-01 2.228614e-01 2.228614e-01 2.228614e-01 2.228614e-01 2.228614e-01 2.228614e-01 2.228614e-01 2.228614e-01 2.228614e-01 2.228614e-01 2.228614e-01 2.228614e-01 2.228614e-01 2.228614e-01 2.228614e-01 2.228614e-01 2.228614e-01 2.228614e-01 2.228614e-01 2.228614e-01 2.228614e-01 2.228614e-01 2.228614e-01 2.228614e-01 2.228614e-01 2.228614e-01 2.228614e-01 2.228614e-01 2.228614e-01 2.228614e-01 2.228614e-01 2.228614e-01 2.228614e-01 2.228614e-01 2.228614e-01 2.228614e-01 2.228614e-01 2.228614e-01 2.228614e-01 2.228614e-01 2.228614e-01 2.228614e-01 2.228614e-01 2.228614e-01 2.228614e-01 2.228614e-01 2.228614e-01 2.228614e-01 2.228614e-01 2.228614e-01 2.228614e-01 2.228614e-01 2.228614e-01 2.228614e-01 2.228614e-01 2.228614e-01 2.228614e-01 2.228614e-01 2.228614e-01 2.228614e-01 2.228614e-01 2.228614e-01 2.228614e-01 2.228614e-01 2.228614e-01 2.228614e-01 2.228614e-01 2.228614e-01 2.228614e-01 2.228614e-01 2.228614e-01 2.228614e-01 2.228614e-01 2.228614e-01 2.228614e-01 2.228614e-01 2.228614e-01 2.228614e-01 2.228614e-01 2.228614e-01 2.228614e-01 2.228614e-01 2.228614e-01 2.228614e-01 2.228614e-01 2.228614e-01 2.228614e-01 2.228614e-01 2.228614e-01 2.228614e-01 2.228614e-01 2.228614e-01 2.228614e-01 2.228614e-01 2.228614e-01 2.228614e-01 2.228614e-01 2.228614e-01 2.228614e-01 2.228614e-01 2.228614e-01 2.228614e-01 2.228614e-01 2.228614e-01 2.228614e-01 2.228614e-01 2.228614e-01 2.228614e-01 2.228614e-01 2.228614e-01 2.228614e-01 2.228614e-01 2.228614e-01 2.228614e-01 2.228614e-01 2.228614e-01 2.228614e-01 2.228614e-01 2.228614e-01 2.228614e-01 2.228614e-01 2.228614e-01 2.228614e-01 2.228614e-01 2.228614e-01 2.228614e-01 2.228614e-01 2.228614e-01 2.228614e-01 2.228614e-01 2.228614e-01 2.228614e-01 2.228614e-01 2.228614e-01 2.228614e-01 2.228614e-01 2.228614e-01 2.228614e-01 2.228614e-01 2.228614e-01 2.228614e-01 2.228614e-01 2.228614e-01 2.228614e-01 2.228614e-01 2.228614e-01 2.228614e-01 2.228614e-01 2.228614e-01 2.228614e-01 2.228614e-01 2.228614e-01 2.228614e-01 2.228614e-01 2.228614e-01 2.228614e-01 2.228614e-01 2.228614e-01 2.228614e-01 2.228614e-01 2.228614e-01 2.228614e-01 2.228614e-01 2.228614e-01 2.228614e-01 2.228614e-01 2.228614e-01 2.228614e-01 2.228614e-01 2.228614e-01 2.228614e-01 2.228614e-01 2.228614e-01 2.228614e-01 2.228614e-01 2.228614e-01 2.228614e-01 2.228614e-01 2.228614e-01 2.228614e-01 2.228614e-01 2.228614e-01 2.228614e-01 2.228614e-01 2.228614e-01 2.228614e-01 2.228614e-01 2.228614e-01 2.228614e-01 2.228614e-01 2.228614e-01 2.228614e-01 2.228614e-01 2.228614e-01 2.228614e-01 2.228614e-01 2.228614e-01 2.228614e-01 2.228614e-01 2.228614e-01 2.228614e-01 2.228614e-01 2.228614e-01 2.228614e-01 2.228614e-01 2.228614e-01 2.228614e-01 2.228614e-01 2.228614e-01 2.228614e-01 2.228614e-01 2.228614e-01 2.228614e-01 2.228614e-01 2.228614e-01 2.228614e-01 2.228614e-01 2.228614e-01 2.228614e-01 2.228614e-01 2.228614e-01 2.228614e-01 2.228614e-01 2.228614e-01 2.228614e-01 2.228614e-01 2.228614e-01 2.228614e-01 2.228614e-01 2.228614e-01 2.228614e-01 2.228614e-01 2.228614e-01 2.228614e-01 2.228614e-01 2.228614e-01 2.228614e-01 2.228614e-01 2.228614e-01 2.228614e-01 2.228614e-01 2.228614e-01 2.228614e-01 2.228614e-01 2.228614e-01 2.228614e-01 2.228614e-01 2.228614e-01 2.228614e-01 2.228614e-01 2.228614e-01 2.228614e-01 2.228614e-01 2.228614e-01 2.228614e-01 2.228614e-01 2.228614e-01 2.228614e-01 2.228614e-01 2.228614e-01 2.228614e-01 2.228614e-01 2.228614e-01 2.228614e-01 2.228614e-01 2.228614e-01 2.228614e-01 2.228614e-01 2.228614e-01 2.228614e-01 2.228614e-01 2.228614e-01 2.228614e-01 2.228614e-01 2.228614e-01 2.228614e-01 2.228614e-01 2.228614e-01 2.228614e-01 2.228614e-01 2.228614e-01 2.228614e-01 2.228614e-01 2.228614e-01 2.228614e-01 2.228614e-01 2.228614e-01 2.228614e-01 2.228614e-01 2.228614e-01 2.228614e-01 2.228614e-01 2.228614e-01 2.228614e-01 2.228614e-01 2.228614e-01 2.228614e-01 2.228614e-01 2.228614e-01 2.228614e-01 2.228614e-01 2.228614e-01 2.228614e-01 2.228614e-01 2.228614e-01 2.228614e-01 2.228614e-01 2.228614e-01 2.228614e-01 2.228614e-01 2.228614e-01 2.228614e-01 2.228614e-01 2.228614e-01 2.228614e-01 2.228614e-01 2.228614e-01 2.228614e-01 2.228614e-01 2.228614e-01 2.228614e-01 2.228614e-01 2.228614e-01 2.228614e-01 2.228614e-01 2.228614e-01 2.228614e-01 2.228614e-01 2.228614e-01 2.228614e-01 2.228614e-01 2.228614e-01 2.228614e-01 2.228614e-01 2.228614e-01 2.228614e-01 2.228614e-01 2.228614e-01 2.228614e-01 2.228614e-01 2.228614e-01 2.228614e-01 2.228614e-01 2.228614e-01 2.228614e-01 2.228614e-01 2.228614e-01 2.228614e-01 2.228614e-01 2.228614e-01 2.228614e-01 2.228614e-01 2.228614e-01 2.228614e-01 2.228614e-01 2.228614e-01 2.228614e-01 2.228614e-01 2.228614e-01 2.228614e-01 2.228614e-01 2.228614e-01 2.228614e-01 2.228614e-01 2.228614e-01 2.228614e-01 2.228614e-01 2.228614e-01 2.228614e-01 2.228614e-01 2.228614e-01 2.228614e-01 2.228614e-01 2.228614e-01 2.228614e-01 2.228614e-01 2.228614e-01 2.228614e-01 2.228614e-01 2.228614e-01 2.228614e-01 2.228614e-01 2.228614e-01 2.228614e-01 2.228614e-01 2.228614e-01 2.228614e-01 2.228614e-01 2.228614e-01 2.228614e-01 2.228614e-01 2.228614e-01 2.228614e-01 2.228614e-01 2.228614e-01 2.228614e-01 2.228614e-01 2.228614e-01 2.228614e-01 2.228614e-01 2.228614e-01 2.228614e-01 2.228614e-01 2.228614e-01 2.228614e-01 2.228614e-01 2.228614e-01 2.228614e-01 2.228614e-01 2.228614e-01 2.228614e-01 2.228614e-01 2.228614e-01 2.228614e-01 2.228614e-01 2.228614e-01 2.228614e-01 2.228614e-01 2.228614e-01 2.228614e-01 2.228614e-01 2.228614e-01 2.228614e-01 2.228614e-01 2.228614e-01 2.228614e-01 2.228614e-01 2.228614e-01 2.228614e-01 2.228614e-01 2.228614e-01 2.228614e-01 2.228614e-01 2.228614e-01 2.228614e-01 2.228614e-01 2.228614e-01 2.228614e-01 2.228614e-01 2.228614e-01 2.228614e-01 2.228614e-01 2.228614e-01 2.228614e-01 2.228614e-01 2.228614e-01 2.228614e-01 2.228614e-01 2.228614e-01 2.228614e-01 2.228614e-01 2.228614e-01 2.228614e-01 2.228614e-01 2.228614e-01 2.228614e-01 2.228614e-01 2.228614e-01 2.228614e-01 2.228614e-01 2.228614e-01 2.228614e-01 2.228614e-01 2.228614e-01 2.228614e-01 2.228614e-01 2.228614e-01 2.228614e-01 2.228614e-01 2.228614e-01 2.228614e-01 2.228614e-01 2.228614e-01 2.228614e-01 2.228614e-01 2.228614e-01 2.228614e-01 2.228614e-01 2.228614e-01 2.228614e-01 2.228614e-01 2.228614e-01 2.228614e-01 2.228614e-01 2.228614e-01 2.228614e-01 2.228614e-01 2.228614e-01 2.228614e-01 2.228614e-01 2.228614e-01 2.228614e-01 2.228614e-01 2.228614e-01 2.228614e-01 2.228614e-01 2.228614e-01 2.228614e-01 2.228614e-01 2.228614e-01 2.228614e-01 2.228614e-01 2.228614e-01 2.228614e-01 2.228614e-01 2.228614e-01 2.228614e-01 2.228614e-01 2.228614e-01 2.228614e-01 2.228614e-01 2.228614e-01 2.228614e-01 2.228614e-01 2.228614e-01 2.228614e-01 2.228614e-01 2.228614e-01 2.228614e-01 2.228614e-01 2.228614e-01 2.228614e-01 2.228614e-01 2.228614e-01 2.228614e-01 2.228614e-01 2.228614e-01 2.228614e-01 2.228614e-01 2.228614e-01 2.228614e-01 2.228614e-01 2.228614e-01 2.228614e-01 2.228614e-01 2.228614e-01 2.228614e-01 2.228614e-01 2.228614e-01 2.228614e-01 2.228614e-01 2.228614e-01 2.228614e-01 2.228614e-01 2.228614e-01 2.228614e-01 2.228614e-01 2.228614e-01 2.228614e-01 2.228614e-01 2.228614e-01 2.228614e-01 2.228614e-01 2.228614e-01 2.228614e-01 2.228614e-01 2.228614e-01 2.228614e-01 2.228614e-01 2.228614e-01 2.228614e-01 2.228614e-01 2.228614e-01 2.228614e-01 2.228614e-01 2.228614e-01 2.228614e-01 2.228614e-01 2.228614e-01 2.228614e-01 2.228614e-01 2.228614e-01 2.228614e-01 2.228614e-01 2.228614e-01 2.228614e-01 2.228614e-01 2.228614e-01 2.228614e-01 2.228614e-01 2.228614e-01 2.228614e-01 2.228614e-01 2.228614e-01 2.228614e-01 2.228614e-01 2.228614e-01 2.228614e-01 2.228614e-01 2.228614e-01 2.228614e-01 2.228614e-01 2.228614e-01 2.228614e-01 2.228614e-01 2.228614e-01 2.228614e-01 2.228614e-01 2.228614e-01 2.228614e-01 2.228614e-01 2.228614e-01 2.228614e-01 2.228614e-01 2.228614e-01 2.228614e-01 2.228614e-01 2.228614e-01 2.228614e-01 2.228614e-01 2.228614e-01 2.228614e-01 2.228614e-01 2.228614e-01 2.228614e-01 2.228614e-01 2.228614e-01 2.228614e-01 2.228614e-01 2.228614e-01 2.228614e-01 2.228614e-01 2.228614e-01 2.228614e-01 2.228614e-01 2.228614e-01 2.228614e-01 2.228614e-01 2.228614e-01 2.228614e-01 2.228614e-01 2.228614e-01 2.228614e-01 2.228614e-01 2.228614e-01 2.228614e-01 2.228614e-01 2.228614e-01 2.228614e-01 2.228614e-01 2.228614e-01 2.228614e-01 2.228614e-01 2.228614e-01 2.228614e-01 2.228614e-01 2.228614e-01 2.228614e-01 2.228614e-01 2.228614e-01 2.228614e-01 2.228614e-01 2.228614e-01 2.228614e-01 2.228614e-01 2.228614e-01 2.228614e-01 2.228614e-01 2.228614e-01 2.228614e-01 2.228614e-01 2.228614e-01 2.228614e-01 2.228614e-01 2.228614e-01 2.228614e-01 2.228614e-01 2.228614e-01 2.228614e-01 2.228614e-01 2.228614e-01 2.228614e-01 2.228614e-01 2.228614e-01 2.228614e-01 2.228614e-01 2.228614e-01 2.228614e-01 2.228614e-01 2.228614e-01 2.228614e-01 2.228614e-01 2.228614e-01 2.228614e-01 2.228614e-01 2.228614e-01 2.228614e-01 2.228614e-01 2.228614e-01 2.228614e-01 2.228614e-01 2.228614e-01 2.228614e-01 2.228614e-01 2.228614e-01 2.228614e-01 2.228614e-01 2.228614e-01 2.228614e-01 2.228614e-01 2.228614e-01 2.228614e-01 2.228614e-01 2.228614e-01 2.228614e-01 2.228614e-01 2.228614e-01 2.228614e-01 2.228614e-01 2.228614e-01 2.228614e-01 2.228614e-01 2.228614e-01 2.228614e-01 2.228614e-01 2.228614e-01 2.228614e-01 2.228614e-01 2.228614e-01 2.228614e-01 2.228614e-01 2.228614e-01 2.228614e-01 2.228614e-01 2.228614e-01 2.228614e-01 2.228614e-01 2.228614e-01 2.228614e-01 2.228614e-01 2.228614e-01 2.228614e-01 2.228614e-01 2.228614e-01 2.228614e-01 2.228614e-01 2.228614e-01 2.228614e-01 2.228614e-01 2.228614e-01 2.228614e-01 2.228614e-01 2.228614e-01 2.228614e-01 2.228614e-01 2.228614e-01 2.228614e-01 2.228614e-01 2.228614e-01 2.228614e-01 2.228614e-01 2.228614e-01 2.228614e-01 2.228614e-01 2.228614e-01 2.228614e-01 2.228614e-01 2.228614e-01 2.228614e-01 2.228614e-01 2.228614e-01 2.228614e-01 2.228614e-01 2.228614e-01 2.228614e-01 2.228614e-01 2.228614e-01 2.228614e-01 2.228614e-01 2.228614e-01 2.228614e-01 2.228614e-01 2.228614e-01 2.228614e-01 2.228614e-01 2.228614e-01 2.228614e-01 2.228614e-01 2.228614e-01 2.228614e-01 2.228614e-01 2.228614e-01 2.228614e-01 2.228614e-01 2.228614e-01 2.228614e-01 2.228614e-01 2.228614e-01 2.228614e-01 2.228614e-01 2.228614e-01 2.228614e-01 2.228614e-01 2.228614e-01 2.228614e-01 2.228614e-01 2.228614e-01 2.228614e-01 2.228614e-01 2.228614e-01 2.228614e-01 2.228614e-01 2.228614e-01 2.228614e-01 2.228614e-01 2.228614e-01 2.228614e-01 2.228614e-01 2.228614e-01 2.228614e-01 2.228614e-01 2.228614e-01 2.228614e-01 2.228614e-01 2.228614e-01 2.228614e-01 2.228614e-01 2.228614e-01 2.228614e-01 2.228614e-01 2.228614e-01 2.228614e-01 2.228614e-01 2.228614e-01 2.228614e-01 2.228614e-01 2.228614e-01 2.228614e-01 2.228614e-01 2.228614e-01 2.228614e-01 2.228614e-01 2.228614e-01 2.228614e-01 2.228614e-01 2.228614e-01 2.228614e-01 2.228614e-01 2.228614e-01 2.228614e-01 2.228614e-01 2.228614e-01 2.228614e-01 2.228614e-01 2.228614e-01 2.228614e-01 2.228614e-01 2.228614e-01 2.228614e-01 2.228614e-01 2.228614e-01 2.228614e-01 2.228614e-01 2.228614e-01 2.228614e-01 2.228614e-01 2.228614e-01 2.228614e-01 2.228614e-01 2.228614e-01 2.228614e-01 2.228614e-01 2.228614e-01 2.228614e-01 2.228614e-01 2.228614e-01 2.228614e-01 2.228614e-01 2.228614e-01 2.228614e-01 2.228614e-01 2.228614e-01 2.228614e-01 2.228614e-01 2.228614e-01 2.228614e-01 2.228614e-01 2.228614e-01 2.228614e-01 2.228614e-01 2.228614e-01 2.228614e-01 2.228614e-01 2.228614e-01 2.228614e-01 2.228614e-01 2.228614e-01 2.228614e-01 2.228614e-01 2.228614e-01 2.228614e-01 2.228614e-01 2.228614e-01 2.228614e-01 2.228614e-01 2.228614e-01 2.228614e-01 2.228614e-01 2.228614e-01 2.228614e-01 2.228614e-01 2.228614e-01 2.228614e-01 2.228614e-01 2.228614e-01 2.228614e-01 2.228614e-01 2.228614e-01 2.228614e-01 2.228614e-01 2.228614e-01 2.228614e-01 2.228614e-01 2.228614e-01 2.228614e-01 2.228614e-01 2.228614e-01 2.228614e-01 2.228614e-01 2.228614e-01 2.228614e-01 2.228614e-01 2.228614e-01 2.228614e-01 2.228614e-01 2.228614e-01 2.228614e-01 2.228614e-01 2.228614e-01 2.228614e-01 2.228614e-01 2.228614e-01 
4.226970e+04 1.380819e+04 1.215224e+04 1.215224e+04 1.214195e+04 1.945891e+03 5.002729e-01 4.143609e-01 3.342382e-01 2.861240e-01 2.861240e-01 2.836489e-01 2.564252e-01 2.563563e-01 2.563563e-01 2.563563e-01 2.555065e-01 2.554661e-01 2.353998e-01 2.331097e-01 2.331097e-01 2.331097e-01 2.331097e-01 2.331097e-01 2.331097e-01 2.300304e-01 2.294160e-01 2.292048e-01 2.260007e-01 2.260007e-01 2.259936e-01 2.235301e-01 2.235301e-01 2.235301e-01 2.231712e-01 2.231712e-01 2.231712e-01 2.231712e-01 2.231712e-01 2.230707e-01 2.229278e-01 2.229278e-01 2.228739e-01 2.228679e-01 2.228679e-01 2.228679e-01 2.228679e-01 2.228679e-01 2.228679e-01 2.228679e-01 2.228630e-01 2.228630e-01 2.228630e-01 2.228630e-01 2.228630e-01 2.228630e-01 2.228630e-01 2.228630e-01 2.228630e-01 2.228614e-01 2.228614e-01 2.228614e-01 2.228614e-01 2.228614e-01 2.228614e-01 2.228614e-01 2.228614e-01 2.228614e-01 2.228614e-01 2.228614e-01 2.228614e-01 2.228614e-01 2.228614e-01 2.228614e-01 2.228614e-01 2.228614e-01 2.228614e-01 2.228614e-01 2.228614e-01 2.228614e-01 2.228614e-01 2.228614e-01 2.228614e-01 2.228614e-01 2.228614e-01 2.228614e-01 2.228614e-01 2.228614e-01 2.228614e-01 2.228614e-01 2.228614e-01 2.228614e-01 2.228614e-01 2.228614e-01 2.228614e-01 2.228614e-01 2.228614e-01 2.228614e-01 2.228614e-01 2.228614e-01 2.228614e-01 2.228614e-01 2.228614e-01 2.228614e-01 2.228614e-01 2.228614e-01 2.228614e-01 2.228614e-01 2.228614e-01 2.228614e-01 2.228614e-01 2.228614e-01 2.228614e-01 2.228614e-01 2.228614e-01 2.228614e-01 2.228614e-01 2.228614e-01 2.228614e-01 2.228614e-01 2.228614e-01 2.228614e-01 2.228614e-01 2.228614e-01 2.228614e-01 2.228614e-01 2.228614e-01 2.228614e-01 2.228614e-01 2.228614e-01 2.228614e-01 2.228614e-01 2.228614e-01 2.228614e-01 2.228614e-01 2.228614e-01 2.228614e-01 2.228614e-01 2.228614e-01 2.228614e-01 2.228614e-01 2.228614e-01 2.228614e-01 2.228614e-01 2.228614e-01 2.228614e-01 2.228614e-01 2.228614e-01 2.228614e-01 2.228614e-01 2.228614e-01 2.228614e-01 2.228614e-01 2.228614e-01 2.228614e-01 2.228614e-01 2.228614e-01 2.228614e-01 2.228614e-01 2.228614e-01 2.228614e-01 2.228614e-01 2.228614e-01 2.228614e-01 2.228614e-01 2.228614e-01 2.228614e-01 2.228614e-01 2.228614e-01 2.228614e-01 2.228614e-01 2.228614e-01 2.228614e-01 2.228614e-01 2.228614e-01 2.228614e-01 2.228614e-01 2.228614e-01 2.228614e-01 2.228614e-01 2.228614e-01 2.228614e-01 2.228614e-01 2.228614e-01 2.228614e-01 2.228614e-01 2.228614e-01 2.228614e-01 2.228614e-01 2.228614e-01 2.228614e-01 2.228614e-01 2.228614e-01 2.228614e-01 2.228614e-01 2.228614e-01 2.228614e-01 2.228614e-01 2.228614e-01 2.228614e-01 2.228614e-01 2.228614e-01 2.228614e-01 2.228614e-01 2.228614e-01 2.228614e-01 2.228614e-01 2.228614e-01 2.228614e-01 2.228614e-01 2.228614e-01 2.228614e-01 2.228614e-01 2.228614e-01 2.228614e-01 2.228614e-01 2.228614e-01 2.228614e-01 2.228614e-01 2.228614e-01 2.228614e-01 2.228614e-01 2.228614e-01 2.228614e-01 2.228614e-01 2.228614e-01 2.228614e-01 2.228614e-01 2.228614e-01 2.228614e-01 2.228614e-01 2.228614e-01 2.228614e-01 2.228614e-01 2.228614e-01 2.228614e-01 2.228614e-01 2.228614e-01 2.228614e-01 2.228614e-01 2.228614e-01 2.228614e-01 2.228614e-01 2.228614e-01 2.228614e-01 2.228614e-01 2.228614e-01 2.228614e-01 2.228614e-01 2.228614e-01 2.228614e-01 2.228614e-01 2.228614e-01 2.228614e-01 2.228614e-01 2.228614e-01 2.228614e-01 2.228614e-01 2.228614e-01 2.228614e-01 2.228614e-01 2.228614e-01 2.228614e-01 2.228614e-01 2.228614e-01 2.228614e-01 2.228614e-01 2.228614e-01 2.228614e-01 2.228614e-01 2.228614e-01 2.228614e-01 2.228614e-01 2.228614e-01 2.228614e-01 2.228614e-01 2.228614e-01 2.228614e-01 2.228614e-01 2.228614e-01 2.228614e-01 2.228614e-01 2.228614e-01 2.228614e-01 2.228614e-01 2.228614e-01 2.228614e-01 2.228614e-01 2.228614e-01 2.228614e-01 2.228614e-01 2.228614e-01 2.228614e-01 2.228614e-01 2.228614e-01 2.228614e-01 2.228614e-01 2.228614e-01 2.228614e-01 2.228614e-01 2.228614e-01 2.228614e-01 2.228614e-01 2.228614e-01 2.228614e-01 2.228614e-01 2.228614e-01 2.228614e-01 2.228614e-01 2.228614e-01 2.228614e-01 2.228614e-01 2.228614e-01 2.228614e-01 2.228614e-01 2.228614e-01 2.228614e-01 2.228614e-01 2.228614e-01 2.228614e-01 2.228614e-01 2.228614e-01 2.228614e-01 2.228614e-01 2.228614e-01 2.228614e-01 2.228614e-01 2.228614e-01 2.228614e-01 2.228614e-01 2.228614e-01 2.228614e-01 2.228614e-01 2.228614e-01 2.228614e-01 2.228614e-01 2.228614e-01 2.228614e-01 2.228614e-01 2.228614e-01 2.228614e-01 2.228614e-01 2.228614e-01 2.228614e-01 2.228614e-01 2.228614e-01 2.228614e-01 2.228614e-01 2.228614e-01 2.228614e-01 2.228614e-01 2.228614e-01 2.228614e-01 2.228614e-01 2.228614e-01 2.228614e-01 2.228614e-01 2.228614e-01 2.228614e-01 2.228614e-01 2.228614e-01 2.228614e-01 2.228614e-01 2.228614e-01 2.228614e-01 2.228614e-01 2.228614e-01 2.228614e-01 2.228614e-01 2.228614e-01 2.228614e-01 2.228614e-01 2.228614e-01 2.228614e-01 2.228614e-01 2.228614e-01 2.228614e-01 2.228614e-01 2.228614e-01 2.228614e-01 2.228614e-01 2.228614e-01 2.228614e-01 2.228614e-01 2.228614e-01 2.228614e-01 2.228614e-01 2.228614e-01 2.228614e-01 2.228614e-01 2.228614e-01 2.228614e-01 2.228614e-01 2.228614e-01 2.228614e-01 2.228614e-01 2.228614e-01 2.228614e-01 2.228614e-01 2.228614e-01 2.228614e-01 2.228614e-01 2.228614e-01 2.228614e-01 2.228614e-01 2.228614e-01 2.228614e-01 2.228614e-01 2.228614e-01 2.228614e-01 2.228614e-01 2.228614e-01 2.228614e-01 2.228614e-01 2.228614e-01 2.228614e-01 2.228614e-01 2.228614e-01 2.228614e-01 2.228614e-01 2.228614e-01 2.228614e-01 2.228614e-01 2.228614e-01 2.228614e-01 2.228614e-01 2.228614e-01 2.228614e-01 2.228614e-01 2.228614e-01 2.228614e-01 2.228614e-01 2.228614e-01 2.228614e-01 2.228614e-01 2.228614e-01 2.228614e-01 2.228614e-01 2.228614e-01 2.228614e-01 2.228614e-01 2.228614e-01 2.228614e-01 2.228614e-01 2.228614e-01 2.228614e-01 2.228614e-01 2.228614e-01 2.228614e-01 2.228614e-01 2.228614e-01 2.228614e-01 2.228614e-01 2.228614e-01 2.228614e-01 2.228614e-01 2.228614e-01 2.228614e-01 2.228614e-01 2.228614e-01 2.228614e-01 2.228614e-01 2.228614e-01 2.228614e-01 2.228614e-01 2.228614e-01 2.228614e-01 2.228614e-01 2.228614e-01 2.228614e-01 2.228614e-01 2.228614e-01 2.228614e-01 2.228614e-01 2.228614e-01 2.228614e-01 2.228614e-01 2.228614e-01 2.228614e-01 2.228614e-01 2.228614e-01 2.228614e-01 2.228614e-01 2.228614e-01 2.228614e-01 2.228614e-01 2.228614e-01 2.228614e-01 2.228614e-01 2.228614e-01 2.228614e-01 2.228614e-01 2.228614e-01 2.228614e-01 2.228614e-01 2.228614e-01 2.228614e-01 2.228614e-01 2.228614e-01 2.228614e-01 2.228614e-01 2.228614e-01 2.228614e-01 2.228614e-01 2.228614e-01 2.228614e-01 2.228614e-01 2.228614e-01 2.228614e-01 2.228614e-01 2.228614e-01 2.228614e-01 2.228614e-01 2.228614e-01 2.228614e-01 2.228614e-01 2.228614e-01 2.228614e-01 2.228614e-01 2.228614e-01 2.228614e-01 2.228614e-01 2.228614e-01 2.228614e-01 2.228614e-01 2.228614e-01 2.228614e-01 2.228614e-01 2.228614e-01 2.228614e-01 2.228614e-01 2.228614e-01 2.228614e-01 2.228614e-01 2.228614e-01 2.228614e-01 2.228614e-01 2.228614e-01 2.228614e-01 2.228614e-01 2.228614e-01 2.228614e-01 2.228614e-01 2.228614e-01 2.228614e-01 2.228614e-01 2.228614e-01 2.228614e-01 2.228614e-01 2.228614e-01 2.228614e-01 2.228614e-01 2.228614e-01 2.228614e-01 2.228614e-01 2.228614e-01 2.228614e-01 2.228614e-01 2.228614e-01 2.228614e-01 2.228614e-01 2.228614e-01 2.228614e-01 2.228614e-01 2.228614e-01 2.228614e-01 2.228614e-01 2.228614e-01 2.228614e-01 2.228614e-01 2.228614e-01 2.228614e-01 2.228614e-01 2.228614e-01 2.228614e-01 2.228614e-01 2.228614e-01 2.228614e-01 2.228614e-01 2.228614e-01 2.228614e-01 2.228614e-01 2.228614e-01 2.228614e-01 2.228614e-01 2.228614e-01 2.228614e-01 2.228614e-01 2.228614e-01 2.228614e-01 2.228614e-01 2.228614e-01 2.228614e-01 2.228614e-01 2.228614e-01 2.228614e-01 2.228614e-01 2.228614e-01 2.228614e-01 2.228614e-01 2.228614e-01 2.228614e-01 2.228614e-01 2.228614e-01 2.228614e-01 2.228614e-01 2.228614e-01 2.228614e-01 2.228614e-01 2.228614e-01 2.228614e-01 2.228614e-01 2.228614e-01 2.228614e-01 2.228614e-01 2.228614e-01 2.228614e-01 2.228614e-01 2.228614e-01 2.228614e-01 2.228614e-01 2.228614e-01 2.228614e-01 2.228614e-01 2.228614e-01 2.228614e-01 2.228614e-01 2.228614e-01 2.228614e-01 2.228614e-01 2.228614e-01 2.228614e-01 2.228614e-01 2.228614e-01 2.228614e-01 2.228614e-01 2.228614e-01 2.228614e-01 2.228614e-01 2.228614e-01 2.228614e-01 2.228614e-01 2.228614e-01 2.228614e-01 2.228614e-01 2.228614e-01 2.228614e-01 2.228614e-01 2.228614e-01 2.228614e-01 2.228614e-01 2.228614e-01 2.228614e-01 2.228614e-01 2.228614e-01 2.228614e-01 2.228614e-01 2.228614e-01 2.228614e-01 2.228614e-01 2.228614e-01 2.228614e-01 2.228614e-01 2.228614e-01 2.228614e-01 2.228614e-01 2.228614e-01 2.228614e-01 2.228614e-01 2.228614e-01 2.228614e-01 2.228614e-01 2.228614e-01 2.228614e-01 2.228614e-01 2.228614e-01 2.228614e-01 2.228614e-01 2.228614e-01 2.228614e-01 2.228614e-01 2.228614e-01 2.228614e-01 2.228614e-01 2.228614e-01 2.228614e-01 2.228614e-01 2.228614e-01 2.228614e-01 2.228614e-01 2.228614e-01 2.228614e-01 2.228614e-01 2.228614e-01 2.228614e-01 2.228614e-01 2.228614e-01 2.228614e-01 2.228614e-01 2.228614e-01 2.228614e-01 2.228614e-01 2.228614e-01 2.228614e-01 2.228614e-01 2.228614e-01 2.228614e-01 2.228614e-01 2.228614e-01 2.228614e-01 2.228614e-01 2.228614e-01 2.228614e-01 2.228614e-01 2.228614e-01 2.228614e-01 2.228614e-01 2.228614e-01 2.228614e-01 2.228614e-01 2.228614e-01 2.228614e-01 2.228614e-01 2.228614e-01 2.228614e-01 2.228614e-01 2.228614e-01 2.228614e-01 2.228614e-01 2.228614e-01 2.228614e-01 2.228614e-01 2.228614e-01 2.228614e-01 2.228614e-01 2.228614e-01 2.228614e-01 2.228614e-01 2.228614e-01 2.228614e-01 2.228614e-01 2.228614e-01 2.228614e-01 2.228614e-01 2.228614e-01 2.228614e-01 2.228614e-01 2.228614e-01 2.228614e-01 2.228614e-01 2.228614e-01 2.228614e-01 2.228614e-01 2.228614e-01 2.228614e-01 2.228614e-01 2.228614e-01 2.228614e-01 2.228614e-01 2.228614e-01 2.228614e-01 2.228614e-01 2.228614e-01 2.228614e-01 2.228614e-01 2.228614e-01 2.228614e-01 2.228614e-01 2.228614e-01 2.228614e-01 2.228614e-01 2.228614e-01 2.228614e-01 2.228614e-01 2.228614e-01 2.228614e-01 2.228614e-01 2.228614e-01 2.228614e-01 2.228614e-01 2.228614e-01 2.228614e-01 2.228614e-01 2.228614e-01 2.228614e-01 2.228614e-01 2.228614e-01 2.228614e-01 2.228614e-01 2.228614e-01 2.228614e-01 2.228614e-01 2.228614e-01 2.228614e-01 2.228614e-01 2.228614e-01 2.228614e-01 2.228614e-01 2.228614e-01 2.228614e-01 2.228614e-01 2.228614e-01 2.228614e-01 2.228614e-01 2.228614e-01 2.228614e-01 2.228614e-01 2.228614e-01 2.228614e-01 2.228614e-01 2.228614e-01 2.228614e-01 2.228614e-01 2.228614e-01 2.228614e-01 2.228614e-01 2.228614e-01 2.228614e-01 2.228614e-01 2.228614e-01 2.228614e-01 2.228614e-01 2.228614e-01 2.228614e-01 2.228614e-01 2.228614e-01 2.228614e-01 2.228614e-01 2.228614e-01 2.228614e-01 2.228614e-01 2.228614e-01 2.228614e-01 2.228614e-01 2.228614e-01 2.228614e-01 2.228614e-01 2.228614e-01 2.228614e-01 2.228614e-01 2.228614e-01 2.228614e-01 2.228614e-01 2.228614e-01 2.228614e-01 2.228614e-01 2.228614e-01 2.228614e-01 2.228614e-01 2.228614e-01 2.228614e-01 2.228614e-01 2.228614e-01 2.228614e-01 2.228614e-01 2.228614e-01 2.228614e-01 2.228614e-01 2.228614e-01 2.228614e-01 2.228614e-01 2.228614e-01 2.228614e-01 2.228614e-01 2.228614e-01 2.228614e-01 2.228614e-01 2.228614e-01 2.228614e-01 2.228614e-01 2.228614e-01 2.228614e-01 2.228614e-01 2.228614e-01 2.228614e-01 2.228614e-01 2.228614e-01 2.228614e-01 2.228614e-01 2.228614e-01 2.228614e-01 2.228614e-01 2.228614e-01 2.228614e-01 2.228614e-01 2.228614e-01 2.228614e-01 2.228614e-01 2.228614e-01 2.228614e-01 2.228614e-01 2.228614e-01 2.228614e-01 2.228614e-01 2.228614e-01 2.228614e-01 2.228614e-01 2.228614e-01 2.228614e-01 2.228614e-01 2.228614e-01 2.228614e-01 2.228614e-01 2.228614e-01 2.228614e-01 2.228614e-01 2.228614e-01 2.228614e-01 2.228614e-01 2.228614e-01 2.228614e-01 2.228614e-01 2.228614e-01 2.228614e-01 2.228614e-01 2.228614e-01 2.228614e-01 2.228614e-01 2.228614e-01 2.228614e-01 2.228614e-01 2.228614e-01 2.228614e-01 2.228614e-01 2.228614e-01 2.228614e-01 2.228614e-01 2.228614e-01 2.228614e-01 2.228614e-01 2.228614e-01 2.228614e-01 2.228614e-01 2.228614e-01 2.228614e-01 2.228614e-01 2.228614e-01 2.228614e-01 2.228614e-01 2.228614e-01 2.228614e-01 2.228614e-01 2.228614e-01 2.228614e-01 2.228614e-01 2.228614e-01 2.228614e-01 2.228614e-01 2.228614e-01 2.228614e-01 2.228614e-01 2.228614e-01 2.228614e-01 2.228614e-01 2.228614e-01 2.228614e-01 2.228614e-01 2.228614e-01 2.228614e-01 2.228614e-01 2.228614e-01 2.228614e-01 2.228614e-01 2.228614e-01 2.228614e-01 2.228614e-01 2.228614e-01 2.228614e-01 2.228614e-01 2.228614e-01 2.228614e-01 2.228614e-01 2.228614e-01 2.228614e-01 2.228614e-01 2.228614e-01 2.228614e-01 2.228614e-01 2.228614e-01 2.228614e-01 2.228614e-01 2.228614e-01 2.228614e-01 2.228614e-01 2.228614e-01 2.228614e-01 2.228614e-01 2.228614e-01 2.228614e-01 2.228614e-01 2.228614e-01 2.228614e-01 2.228614e-01 2.228614e-01 2.228614e-01 2.228614e-01 2.228614e-01 2.228614e-01 2.228614e-01 2.228614e-01 2.228614e-01 2.228614e-01 2.228614e-01 2.228614e-01 2.228614e-01 2.228614e-01 2.228614e-01 2.228614e-01 2.228614e-01 2.228614e-01 2.228614e-01 2.228614e-01 2.228614e-01 2.228614e-01 2.228614e-01 2.228614e-01 2.228614e-01 2.228614e-01 2.228614e-01 2.228614e-01 2.228614e-01 2.228614e-01 2.228614e-01 2.228614e-01 2.228614e-01 2.228614e-01 2.228614e-01 2.228614e-01 2.228614e-01 2.228614e-01 2.228614e-01 2.228614e-01 2.228614e-01 2.228614e-01 2.228614e-01 2.228614e-01 2.228614e-01 2.228614e-01 2.228614e-01 2.228614e-01 2.228614e-01 2.228614e-01 2.228614e-01 2.228614e-01 2.228614e-01 2.228614e-01 2.228614e-01 2.228614e-01 2.228614e-01 2.228614e-01 2.228614e-01 2.228614e-01 2.228614e-01 2.228614e-01 2.228614e-01 2.228614e-01 2.228614e-01 2.228614e-01 2.228614e-01 2.228614e-01 2.228614e-01 2.228614e-01 2.228614e-01 2.228614e-01 2.228614e-01 2.228614e-01 2.228614e-01 2.228614e-01 2.228614e-01 2.228614e-01 2.228614e-01 2.228614e-01 2.228614e-01 2.228614e-01 2.228614e-01 2.228614e-01 2.228614e-01 2.228614e-01 2.228614e-01 2.228614e-01 2.228614e-01 2.228614e-01 2.228614e-01 2.228614e-01 2.228614e-01 2.228614e-01 2.228614e-01 2.228614e-01 2.228614e-01 2.228614e-01 2.228614e-01 2.228614e-01 2.228614e-01 2.228614e-01 2.228614e-01 2.228614e-01 2.228614e-01 2.228614e-01 2.228614e-01 2.228614e-01 2.228614e-01 2.228614e-01 2.228614e-01 2.228614e-01 2.228614e-01 2.228614e-01 2.228614e-01 2.228614e-01 2.228614e-01 2.228614e-01 2.228614e-01 2.228614e-01 2.228614e-01 2.228614e-01 2.228614e-01 2.228614e-01 2.228614e-01 2.228614e-01 2.228614e-01 2.228614e-01 2.228614e-01 2.228614e-01 2.228614e-01 2.228614e-01 2.228614e-01 2.228614e-01 2.228614e-01 2.228614e-01 2.228614e-01 2.228614e-01 2.228614e-01 2.228614e-01 2.228614e-01 2.228614e-01 2.228614e-01 2.228614e-01 2.228614e-01 2.228614e-01 2.228614e-01 2.228614e-01 2.228614e-01 2.228614e-01 2.228614e-01 2.228614e-01 2.228614e-01 2.228614e-01 2.228614e-01 2.228614e-01 2.228614e-01 2.228614e-01 2.228614e-01 2.228614e-01 2.228614e-01 2.228614e-01 2.228614e-01 2.228614e-01 2.228614e-01 2.228614e-01 2.228614e-01 2.228614e-01 2.228614e-01 2.228614e-01 2.228614e-01 2.228614e-01 2.228614e-01 2.228614e-01 2.228614e-01 2.228614e-01 2.228614e-01 2.228614e-01 2.228614e-01 2.228614e-01 2.228614e-01 2.228614e-01 2.228614e-01 2.228614e-01 2.228614e-01 2.228614e-01 2.228614e-01 2.228614e-01 2.228614e-01 2.228614e-01 2.228614e-01 2.228614e-01 2.228614e-01 2.228614e-01 2.228614e-01 2.228614e-01 2.228614e-01 2.228614e-01 2.228614e-01 2.228614e-01 2.228614e-01 2.228614e-01 2.228614e-01 2.228614e-01 2.228614e-01 2.228614e-01 2.228614e-01 2.228614e-01 2.228614e-01 2.228614e-01 2.228614e-01 2.228614e-01 2.228614e-01 2.228614e-01 2.228614e-01 2.228614e-01 2.228614e-01 2.228614e-01 2.228614e-01 2.228614e-01 2.228614e-01 2.228614e-01 2.228614e-01 2.228614e-01 2.228614e-01 2.228614e-01 2.228614e-01 2.228614e-01 2.228614e-01 2.228614e-01 2.228614e-01 2.228614e-01 2.228614e-01 2.228614e-01 2.228614e-01 2.228614e-01 2.228614e-01 2.228614e-01 2.228614e-01 2.228614e-01 2.228614e-01 2.228614e-01 2.228614e-01 2.228614e-01 2.228614e-01 2.228614e-01 2.228614e-01 2.228614e-01 2.228614e-01 2.228614e-01 2.228614e-01 2.228614e-01 2.228614e-01 2.228614e-01 2.228614e-01 2.228614e-01 2.228614e-01 2.228614e-01 2.228614e-01 2.228614e-01 2.228614e-01 2.228614e-01 2.228614e-01 2.228614e-01 2.228614e-01 2.228614e-01 2.228614e-01 2.228614e-01 2.228614e-01 2.228614e-01 2.228614e-01 2.228614e-01 2.228614e-01 2.228614e-01 2.228614e-01 2.228614e-01 2.228614e-01 2.228614e-01 2.228614e-01 2.228614e-01 2.228614e-01 2.228614e-01 2.228614e-01 2.228614e-01 2.228614e-01 2.228614e-01 2.228614e-01 2.228614e-01 2.228614e-01 2.228614e-01 2.228614e-01 2.228614e-01 2.228614e-01 2.228614e-01 2.228614e-01 2.228614e-01 2.228614e-01 2.228614e-01 2.228614e-01 2.228614e-01 2.228614e-01 2.228614e-01 2.228614e-01 2.228614e-01 2.228614e-01 2.228614e-01 2.228614e-01 2.228614e-01 2.228614e-01 2.228614e-01 2.228614e-01 2.228614e-01 2.228614e-01 2.228614e-01 2.228614e-01 2.228614e-01 2.228614e-01 2.228614e-01 2.228614e-01 2.228614e-01 2.228614e-01 2.228614e-01 2.228614e-01 2.228614e-01 2.228614e-01 2.228614e-01 2.228614e-01 2.228614e-01 2.228614e-01 2.228614e-01 2.228614e-01 2.228614e-01 2.228614e-01 2.228614e-01 2.228614e-01 2.228614e-01 2.228614e-01 2.228614e-01 2.228614e-01 2.228614e-01 2.228614e-01 2.228614e-01 2.228614e-01 2.228614e-01 2.228614e-01 2.228614e-01 2.228614e-01 2.228614e-01 2.228614e-01 2.228614e-01 2.228614e-01 2.228614e-01 2.228614e-01 2.228614e-01 2.228614e-01 2.228614e-01 2.228614e-01 2.228614e-01 2.228614e-01 2.228614e-01 2.228614e-01 2.228614e-01 2.228614e-01 2.228614e-01 2.228614e-01 2.228614e-01 2.228614e-01 2.228614e-01 2.228614e-01 2.228614e-01 2.228614e-01 2.228614e-01 2.228614e-01 2.228614e-01 2.228614e-01 2.228614e-01 2.228614e-01 2.228614e-01 2.228614e-01 2.228614e-01 2.228614e-01 2.228614e-01 2.228614e-01 2.228614e-01 2.228614e-01 2.228614e-01 2.228614e-01 2.228614e-01 2.228614e-01 2.228614e-01 2.228614e-01 2.228614e-01 2.228614e-01 2.228614e-01 2.228614e-01 2.228614e-01 2.228614e-01 2.228614e-01 2.228614e-01 2.228614e-01 2.228614e-01 2.228614e-01 2.228614e-01 2.228614e-01 2.228614e-01 2.228614e-01 2.228614e-01 2.228614e-01 2.228614e-01 2.228614e-01 2.228614e-01 2.228614e-01 2.228614e-01 2.228614e-01 2.228614e-01 2.228614e-01 2.228614e-01 2.228614e-01 2.228614e-01 2.228614e-01 2.228614e-01 2.228614e-01 2.228614e-01 2.228614e-01 2.228614e-01 2.228614e-01 2.228614e-01 2.228614e-01 2.228614e-01 2.228614e-01 2.228614e-01 2.228614e-01 2.228614e-01 2.228614e-01 2.228614e-01 2.228614e-01 2.228614e-01 2.228614e-01 2.228614e-01 2.228614e-01 2.228614e-01 2.228614e-01 2.228614e-01 2.228614e-01 2.228614e-01 2.228614e-01 2.228614e-01 2.228614e-01 2.228614e-01 2.228614e-01 2.228614e-01 2.228614e-01 2.228614e-01 2.228614e-01 2.228614e-01 2.228614e-01 2.228614e-01 2.228614e-01 2.228614e-01 2.228614e-01 2.228614e-01 2.228614e-01 2.228614e-01 2.228614e-01 2.228614e-01 2.228614e-01 2.228614e-01 2.228614e-01 2.228614e-01 2.228614e-01 2.228614e-01 2.228614e-01 2.228614e-01 2.228614e-01 2.228614e-01 2.228614e-01 2.228614e-01 2.228614e-01 2.228614e-01 2.228614e-01 2.228614e-01 2.228614e-01 2.228614e-01 2.228614e-01 2.228614e-01 2.228614e-01 2.228614e-01 2.228614e-01 2.228614e-01 2.228614e-01 2.228614e-01 2.228614e-01 2.228614e-01 2.228614e-01 2.228614e-01 2.228614e-01 2.228614e-01 2.228614e-01 2.228614e-01 2.228614e-01 2.228614e-01 2.228614e-01 2.228614e-01 2.228614e-01 2.228614e-01 2.228614e-01 2.228614e-01 2.228614e-01 2.228614e-01 2.228614e-01 2.228614e-01 2.228614e-01 2.228614e-01 2.228614e-01 2.228614e-01 2.228614e-01 2.228614e-01 2.228614e-01 2.228614e-01 2.228614e-01 2.228614e-01 2.228614e-01 2.228614e-01 2.228614e-01 2.228614e-01 2.228614e-01 2.228614e-01 2.228614e-01 2.228614e-01 2.228614e-01 2.228614e-01 2.228614e-01 2.228614e-01 2.228614e-01 2.228614e-01 2.228614e-01 2.228614e-01 2.228614e-01 2.228614e-01 2.228614e-01 2.228614e-01 2.228614e-01 2.228614e-01 2.228614e-01 2.228614e-01 2.228614e-01 2.228614e-01 2.228614e-01 2.228614e-01 2.228614e-01 2.228614e-01 2.228614e-01 2.228614e-01 2.228614e-01 2.228614e-01 2.228614e-01 2.228614e-01 2.228614e-01 2.228614e-01 2.228614e-01 2.228614e-01 2.228614e-01 2.228614e-01 2.228614e-01 2.228614e-01 2.228614e-01 2.228614e-01 2.228614e-01 2.228614e-01 2.228614e-01 2.228614e-01 2.228614e-01 2.228614e-01 2.228614e-01 2.228614e-01 2.228614e-01 2.228614e-01 2.228614e-01 2.228614e-01 2.228614e-01 2.228614e-01 2.228614e-01 2.228614e-01 2.228614e-01 2.228614e-01 2.228614e-01 2.228614e-01 2.228614e-01 2.228614e-01 2.228614e-01 2.228614e-01 2.228614e-01 2.228614e-01 2.228614e-01 2.228614e-01 2.228614e-01 2.228614e-01 2.228614e-01 2.228614e-01 2.228614e-01 2.228614e-01 2.228614e-01 2.228614e-01 2.228614e-01 2.228614e-01 2.228614e-01 2.228614e-01 2.228614e-01 2.228614e-01 2.228614e-01 2.228614e-01 2.228614e-01 2.228614e-01 2.228614e-01 2.228614e-01 2.228614e-01 2.228614e-01 2.228614e-01 2.228614e-01 2.228614e-01 2.228614e-01 2.228614e-01 2.228614e-01 2.228614e-01 2.228614e-01 2.228614e-01 2.228614e-01 2.228614e-01 2.228614e-01 2.228614e-01 2.228614e-01 2.228614e-01 2.228614e-01 2.228614e-01 2.228614e-01 2.228614e-01 2.228614e-01 2.228614e-01 2.228614e-01 2.228614e-01 2.228614e-01 2.228614e-01 2.228614e-01 2.228614e-01 2.228614e-01 2.228614e-01 2.228614e-01 2.228614e-01 2.228614e-01 2.228614e-01 2.228614e-01 2.228614e-01 2.228614e-01 2.228614e-01 2.228614e-01 2.228614e-01 2.228614e-01 2.228614e-01 2.228614e-01 2.228614e-01 2.228614e-01 2.228614e-01 2.228614e-01 2.228614e-01 2.228614e-01 2.228614e-01 2.228614e-01 2.228614e-01 2.228614e-01 2.228614e-01 2.228614e-01 2.228614e-01 2.228614e-01 2.228614e-01 2.228614e-01 2.228614e-01 2.228614e-01 2.228614e-01 2.228614e-01 2.228614e-01 2.228614e-01 2.228614e-01 2.228614e-01 2.228614e-01 2.228614e-01 2.228614e-01 2.228614e-01 2.228614e-01 2.228614e-01 2.228614e-01 2.228614e-01 2.228614e-01 2.228614e-01 2.228614e-01 2.228614e-01 2.228614e-01 2.228614e-01 2.228614e-01 2.228614e-01 2.228614e-01 2.228614e-01 2.228614e-01 2.228614e-01 2.228614e-01 2.228614e-01 2.228614e-01 2.228614e-01 2.228614e-01 2.228614e-01 2.228614e-01 2.228614e-01 2.228614e-01 2.228614e-01 2.228614e-01 2.228614e-01 2.228614e-01 2.228614e-01 2.228614e-01 2.228614e-01 2.228614e-01 2.228614e-01 2.228614e-01 2.228614e-01 2.228614e-01 2.228614e-01 2.228614e-01 2.228614e-01 2.228614e-01 2.228614e-01 2.228614e-01 2.228614e-01 2.228614e-01 2.228614e-01 2.228614e-01 2.228614e-01 2.228614e-01 2.228614e-01 2.228614e-01 2.228614e-01 2.228614e-01 2.228614e-01 2.228614e-01 2.228614e-01 2.228614e-01 2.228614e-01 2.228614e-01 2.228614e-01 2.228614e-01 2.228614e-01 2.228614e-01 2.228614e-01 2.228614e-01 2.228614e-01 2.228614e-01 2.228614e-01 2.228614e-01 2.228614e-01 2.228614e-01 2.228614e-01 2.228614e-01 2.228614e-01 2.228614e-01 2.228614e-01 2.228614e-01 2.228614e-01 2.228614e-01 2.228614e-01 2.228614e-01 2.228614e-01 2.228614e-01 2.228614e-01 2.228614e-01 2.228614e-01 2.228614e-01 2.228614e-01 2.228614e-01 2.228614e-01 2.228614e-01 2.228614e-01 2.228614e-01 2.228614e-01 2.228614e-01 2.228614e-01 2.228614e-01 2.228614e-01 2.228614e-01 2.228614e-01 2.228614e-01 2.228614e-01 2.228614e-01 2.228614e-01 2.228614e-01 2.228614e-01 2.228614e-01 2.228614e-01 2.228614e-01 2.228614e-01 2.228614e-01 2.228614e-01 2.228614e-01 2.228614e-01 2.228614e-01 2.228614e-01 2.228614e-01 2.228614e-01 2.228614e-01 2.228614e-01 2.228614e-01 2.228614e-01 2.228614e-01 2.228614e-01 2.228614e-01 2.228614e-01 2.228614e-01 2.228614e-01 2.228614e-01 2.228614e-01 2.228614e-01 2.228614e-01 2.228614e-01 2.228614e-01 2.228614e-01 2.228614e-01 2.228614e-01 2.228614e-01 2.228614e-01 2.228614e-01 2.228614e-01 2.228614e-01 2.228614e-01 2.228614e-01 2.228614e-01 2.228614e-01 2.228614e-01 2.228614e-01 2.228614e-01 2.228614e-01 2.228614e-01 2.228614e-01 2.228614e-01 2.228614e-01 2.228614e-01 2.228614e-01 2.228614e-01 2.228614e-01 2.228614e-01 2.228614e-01 2.228614e-01 2.228614e-01 2.228614e-01 2.228614e-01 2.228614e-01 2.228614e-01 2.228614e-01 2.228614e-01 2.228614e-01 2.228614e-01 2.228614e-01 2.228614e-01 2.228614e-01 2.228614e-01 2.228614e-01 2.228614e-01 2.228614e-01 2.228614e-01 2.228614e-01 2.228614e-01 2.228614e-01 2.228614e-01 2.228614e-01 2.228614e-01 2.228614e-01 2.228614e-01 2.228614e-01 2.228614e-01 2.228614e-01 2.228614e-01 2.228614e-01 2.228614e-01 2.228614e-01 2.228614e-01 2.228614e-01 2.228614e-01 2.228614e-01 2.228614e-01 2.228614e-01 2.228614e-01 2.228614e-01 2.228614e-01 2.228614e-01 2.228614e-01 2.228614e-01 2.228614e-01 2.228614e-01 2.228614e-01 2.228614e-01 2.228614e-01 2.228614e-01 2.228614e-01 2.228614e-01 2.228614e-01 2.228614e-01 2.228614e-01 2.228614e-01 2.228614e-01 2.228614e-01 2.228614e-01 2.228614e-01 2.228614e-01 2.228614e-01 2.228614e-01 2.228614e-01 2.228614e-01 2.228614e-01 2.228614e-01 2.228614e-01 2.228614e-01 2.228614e-01 2.228614e-01 2.228614e-01 2.228614e-01 2.228614e-01 2.228614e-01 2.228614e-01 2.228614e-01 2.228614e-01 2.228614e-01 2.228614e-01 2.228614e-01 2.228614e-01 2.228614e-01 2.228614e-01 2.228614e-01 2.228614e-01 2.228614e-01 2.228614e-01 2.228614e-01 2.228614e-01 2.228614e-01 2.228614e-01 2.228614e-01 2.228614e-01 2.228614e-01 2.228614e-01 2.228614e-01 2.228614e-01 2.228614e-01 2.228614e-01 2.228614e-01 2.228614e-01 2.228614e-01 2.228614e-01 2.228614e-01 2.228614e-01 2.228614e-01 2.228614e-01 2.228614e-01 2.228614e-01 2.228614e-01 2.228614e-01 2.228614e-01 2.228614e-01 2.228614e-01 2.228614e-01 2.228614e-01 2.228614e-01 2.228614e-01 2.228614e-01 2.228614e-01 2.228614e-01 2.228614e-01 2.228614e-01 2.228614e-01 2.228614e-01 2.228614e-01 2.228614e-01 2.228614e-01 2.228614e-01 2.228614e-01 2.228614e-01 2.228614e-01 2.228614e-01 2.228614e-01 2.228614e-01 2.228614e-01 2.228614e-01 2.228614e-01 2.228614e-01 2.228614e-01 2.228614e-01 2.228614e-01 2.228614e-01 2.228614e-01 2.228614e-01 2.228614e-01 2.228614e-01 2.228614e-01 2.228614e-01 2.228614e-01 2.228614e-01 2.228614e-01 2.228614e-01 2.228614e-01 2.228614e-01 2.228614e-01 2.228614e-01 2.228614e-01 2.228614e-01 
2.321962e+05 3.515267e+04 3.032273e+04 2.497225e+04 2.433406e+04 2.433406e+04 2.368187e+04 2.331976e+04 2.135687e+04 1.921014e+04 1.852885e+04 1.329370e+04 9.101588e+02 4.072399e-01 3.008343e-01 2.983338e-01 2.978193e-01 2.975251e-01 2.975251e-01 2.973731e-01 2.973340e-01 2.967316e-01 2.810867e-01 2.810867e-01 2.798628e-01 2.798628e-01 2.508409e-01 2.508409e-01 2.434124e-01 2.434124e-01 2.434124e-01 2.434124e-01 2.431532e-01 2.431532e-01 2.417899e-01 2.409235e-01 2.400253e-01 2.398643e-01 2.398643e-01 2.398643e-01 2.296400e-01 2.296400e-01 2.296400e-01 2.296400e-01 2.295994e-01 2.295994e-01 2.295994e-01 2.269203e-01 2.269203e-01 2.269203e-01 2.269203e-01 2.262930e-01 2.253541e-01 2.253143e-01 2.253143e-01 2.252183e-01 2.251216e-01 2.251216e-01 2.246763e-01 2.231190e-01 2.231190e-01 2.231190e-01 2.229877e-01 2.228656e-01 2.228656e-01 2.228656e-01 2.228636e-01 2.228636e-01 2.228636e-01 2.228636e-01 2.228636e-01 2.228636e-01 2.228618e-01 2.228618e-01 2.228618e-01 2.228615e-01 2.228615e-01 2.228614e-01 2.228614e-01 2.228614e-01 2.228614e-01 2.228614e-01 2.228614e-01 2.228614e-01 2.228614e-01 2.228614e-01 2.228614e-01 2.228614e-01 2.228614e-01 2.228614e-01 2.228614e-01 2.228614e-01 2.228614e-01 2.228614e-01 2.228614e-01 2.228614e-01 2.228614e-01 2.228614e-01 2.228614e-01 2.228614e-01 2.228614e-01 2.228614e-01 2.228614e-01 2.228614e-01 2.228614e-01 2.228614e-01 2.228614e-01 2.228614e-01 2.228614e-01 2.228614e-01 2.228614e-01 2.228614e-01 2.228614e-01 2.228614e-01 2.228614e-01 2.228614e-01 2.228614e-01 2.228614e-01 2.228614e-01 2.228614e-01 2.228614e-01 2.228614e-01 2.228614e-01 2.228614e-01 2.228614e-01 2.228614e-01 2.228614e-01 2.228614e-01 2.228614e-01 2.228614e-01 2.228614e-01 2.228614e-01 2.228614e-01 2.228614e-01 2.228614e-01 2.228614e-01 2.228614e-01 2.228614e-01 2.228614e-01 2.228614e-01 2.228614e-01 2.228614e-01 2.228614e-01 2.228614e-01 2.228614e-01 2.228614e-01 2.228614e-01 2.228614e-01 2.228614e-01 2.228614e-01 2.228614e-01 2.228614e-01 2.228614e-01 2.228614e-01 2.228614e-01 2.228614e-01 2.228614e-01 2.228614e-01 2.228614e-01 2.228614e-01 2.228614e-01 2.228614e-01 2.228614e-01 2.228614e-01 2.228614e-01 2.228614e-01 2.228614e-01 2.228614e-01 2.228614e-01 2.228614e-01 2.228614e-01 2.228614e-01 2.228614e-01 2.228614e-01 2.228614e-01 2.228614e-01 2.228614e-01 2.228614e-01 2.228614e-01 2.228614e-01 2.228614e-01 2.228614e-01 2.228614e-01 2.228614e-01 2.228614e-01 2.228614e-01 2.228614e-01 2.228614e-01 2.228614e-01 2.228614e-01 2.228614e-01 2.228614e-01 2.228614e-01 2.228614e-01 2.228614e-01 2.228614e-01 2.228614e-01 2.228614e-01 2.228614e-01 2.228614e-01 2.228614e-01 2.228614e-01 2.228614e-01 2.228614e-01 2.228614e-01 2.228614e-01 2.228614e-01 2.228614e-01 2.228614e-01 2.228614e-01 2.228614e-01 2.228614e-01 2.228614e-01 2.228614e-01 2.228614e-01 2.228614e-01 2.228614e-01 2.228614e-01 2.228614e-01 2.228614e-01 2.228614e-01 2.228614e-01 2.228614e-01 2.228614e-01 2.228614e-01 2.228614e-01 2.228614e-01 2.228614e-01 2.228614e-01 2.228614e-01 2.228614e-01 2.228614e-01 2.228614e-01 2.228614e-01 2.228614e-01 2.228614e-01 2.228614e-01 2.228614e-01 2.228614e-01 2.228614e-01 2.228614e-01 2.228614e-01 2.228614e-01 2.228614e-01 2.228614e-01 2.228614e-01 2.228614e-01 2.228614e-01 2.228614e-01 2.228614e-01 2.228614e-01 2.228614e-01 2.228614e-01 2.228614e-01 2.228614e-01 2.228614e-01 2.228614e-01 2.228614e-01 2.228614e-01 2.228614e-01 2.228614e-01 2.228614e-01 2.228614e-01 2.228614e-01 2.228614e-01 2.228614e-01 2.228614e-01 2.228614e-01 2.228614e-01 2.228614e-01 2.228614e-01 2.228614e-01 2.228614e-01 2.228614e-01 2.228614e-01 2.228614e-01 2.228614e-01 2.228614e-01 2.228614e-01 2.228614e-01 2.228614e-01 2.228614e-01 2.228614e-01 2.228614e-01 2.228614e-01 2.228614e-01 2.228614e-01 2.228614e-01 2.228614e-01 2.228614e-01 2.228614e-01 2.228614e-01 2.228614e-01 2.228614e-01 2.228614e-01 2.228614e-01 2.228614e-01 2.228614e-01 2.228614e-01 2.228614e-01 2.228614e-01 2.228614e-01 2.228614e-01 2.228614e-01 2.228614e-01 2.228614e-01 2.228614e-01 2.228614e-01 2.228614e-01 2.228614e-01 2.228614e-01 2.228614e-01 2.228614e-01 2.228614e-01 2.228614e-01 2.228614e-01 2.228614e-01 2.228614e-01 2.228614e-01 2.228614e-01 2.228614e-01 2.228614e-01 2.228614e-01 2.228614e-01 2.228614e-01 2.228614e-01 2.228614e-01 2.228614e-01 2.228614e-01 2.228614e-01 2.228614e-01 2.228614e-01 2.228614e-01 2.228614e-01 2.228614e-01 2.228614e-01 2.228614e-01 2.228614e-01 2.228614e-01 2.228614e-01 2.228614e-01 2.228614e-01 2.228614e-01 2.228614e-01 2.228614e-01 2.228614e-01 2.228614e-01 2.228614e-01 2.228614e-01 2.228614e-01 2.228614e-01 2.228614e-01 2.228614e-01 2.228614e-01 2.228614e-01 2.228614e-01 2.228614e-01 2.228614e-01 2.228614e-01 2.228614e-01 2.228614e-01 2.228614e-01 2.228614e-01 2.228614e-01 2.228614e-01 2.228614e-01 2.228614e-01 2.228614e-01 2.228614e-01 2.228614e-01 2.228614e-01 2.228614e-01 2.228614e-01 2.228614e-01 2.228614e-01 2.228614e-01 2.228614e-01 2.228614e-01 2.228614e-01 2.228614e-01 2.228614e-01 2.228614e-01 2.228614e-01 2.228614e-01 2.228614e-01 2.228614e-01 2.228614e-01 2.228614e-01 2.228614e-01 2.228614e-01 2.228614e-01 2.228614e-01 2.228614e-01 2.228614e-01 2.228614e-01 2.228614e-01 2.228614e-01 2.228614e-01 2.228614e-01 2.228614e-01 2.228614e-01 2.228614e-01 2.228614e-01 2.228614e-01 2.228614e-01 2.228614e-01 2.228614e-01 2.228614e-01 2.228614e-01 2.228614e-01 2.228614e-01 2.228614e-01 2.228614e-01 2.228614e-01 2.228614e-01 2.228614e-01 2.228614e-01 2.228614e-01 2.228614e-01 2.228614e-01 2.228614e-01 2.228614e-01 2.228614e-01 2.228614e-01 2.228614e-01 2.228614e-01 2.228614e-01 2.228614e-01 2.228614e-01 2.228614e-01 2.228614e-01 2.228614e-01 2.228614e-01 2.228614e-01 2.228614e-01 2.228614e-01 2.228614e-01 2.228614e-01 2.228614e-01 2.228614e-01 2.228614e-01 2.228614e-01 2.228614e-01 2.228614e-01 2.228614e-01 2.228614e-01 2.228614e-01 2.228614e-01 2.228614e-01 2.228614e-01 2.228614e-01 2.228614e-01 2.228614e-01 2.228614e-01 2.228614e-01 2.228614e-01 2.228614e-01 2.228614e-01 2.228614e-01 2.228614e-01 2.228614e-01 2.228614e-01 2.228614e-01 2.228614e-01 2.228614e-01 2.228614e-01 2.228614e-01 2.228614e-01 2.228614e-01 2.228614e-01 2.228614e-01 2.228614e-01 2.228614e-01 2.228614e-01 2.228614e-01 2.228614e-01 2.228614e-01 2.228614e-01 2.228614e-01 2.228614e-01 2.228614e-01 2.228614e-01 2.228614e-01 2.228614e-01 2.228614e-01 2.228614e-01 2.228614e-01 2.228614e-01 2.228614e-01 2.228614e-01 2.228614e-01 2.228614e-01 2.228614e-01 2.228614e-01 2.228614e-01 2.228614e-01 2.228614e-01 2.228614e-01 2.228614e-01 2.228614e-01 2.228614e-01 2.228614e-01 2.228614e-01 2.228614e-01 2.228614e-01 2.228614e-01 2.228614e-01 2.228614e-01 2.228614e-01 2.228614e-01 2.228614e-01 2.228614e-01 2.228614e-01 2.228614e-01 2.228614e-01 2.228614e-01 2.228614e-01 2.228614e-01 2.228614e-01 2.228614e-01 2.228614e-01 2.228614e-01 2.228614e-01 2.228614e-01 2.228614e-01 2.228614e-01 2.228614e-01 2.228614e-01 2.228614e-01 2.228614e-01 2.228614e-01 2.228614e-01 2.228614e-01 2.228614e-01 2.228614e-01 2.228614e-01 2.228614e-01 2.228614e-01 2.228614e-01 2.228614e-01 2.228614e-01 2.228614e-01 2.228614e-01 2.228614e-01 2.228614e-01 2.228614e-01 2.228614e-01 2.228614e-01 2.228614e-01 2.228614e-01 2.228614e-01 2.228614e-01 2.228614e-01 2.228614e-01 2.228614e-01 2.228614e-01 2.228614e-01 2.228614e-01 2.228614e-01 2.228614e-01 2.228614e-01 2.228614e-01 2.228614e-01 2.228614e-01 2.228614e-01 2.228614e-01 2.228614e-01 2.228614e-01 2.228614e-01 2.228614e-01 2.228614e-01 2.228614e-01 2.228614e-01 2.228614e-01 2.228614e-01 2.228614e-01 2.228614e-01 2.228614e-01 2.228614e-01 2.228614e-01 2.228614e-01 2.228614e-01 2.228614e-01 2.228614e-01 2.228614e-01 2.228614e-01 2.228614e-01 2.228614e-01 2.228614e-01 2.228614e-01 2.228614e-01 2.228614e-01 2.228614e-01 2.228614e-01 2.228614e-01 2.228614e-01 2.228614e-01 2.228614e-01 2.228614e-01 2.228614e-01 2.228614e-01 2.228614e-01 2.228614e-01 2.228614e-01 2.228614e-01 2.228614e-01 2.228614e-01 2.228614e-01 2.228614e-01 2.228614e-01 2.228614e-01 2.228614e-01 2.228614e-01 2.228614e-01 2.228614e-01 2.228614e-01 2.228614e-01 2.228614e-01 2.228614e-01 2.228614e-01 2.228614e-01 2.228614e-01 2.228614e-01 2.228614e-01 2.228614e-01 2.228614e-01 2.228614e-01 2.228614e-01 2.228614e-01 2.228614e-01 2.228614e-01 2.228614e-01 2.228614e-01 2.228614e-01 2.228614e-01 2.228614e-01 2.228614e-01 2.228614e-01 2.228614e-01 2.228614e-01 2.228614e-01 2.228614e-01 2.228614e-01 2.228614e-01 2.228614e-01 2.228614e-01 2.228614e-01 2.228614e-01 2.228614e-01 2.228614e-01 2.228614e-01 2.228614e-01 2.228614e-01 2.228614e-01 2.228614e-01 2.228614e-01 2.228614e-01 2.228614e-01 2.228614e-01 2.228614e-01 2.228614e-01 2.228614e-01 2.228614e-01 2.228614e-01 2.228614e-01 2.228614e-01 2.228614e-01 2.228614e-01 2.228614e-01 2.228614e-01 2.228614e-01 2.228614e-01 2.228614e-01 2.228614e-01 2.228614e-01 2.228614e-01 2.228614e-01 2.228614e-01 2.228614e-01 2.228614e-01 2.228614e-01 2.228614e-01 2.228614e-01 2.228614e-01 2.228614e-01 2.228614e-01 2.228614e-01 2.228614e-01 2.228614e-01 2.228614e-01 2.228614e-01 2.228614e-01 2.228614e-01 2.228614e-01 2.228614e-01 2.228614e-01 2.228614e-01 2.228614e-01 2.228614e-01 2.228614e-01 2.228614e-01 2.228614e-01 2.228614e-01 2.228614e-01 2.228614e-01 2.228614e-01 2.228614e-01 2.228614e-01 2.228614e-01 2.228614e-01 2.228614e-01 2.228614e-01 2.228614e-01 2.228614e-01 2.228614e-01 2.228614e-01 2.228614e-01 2.228614e-01 2.228614e-01 2.228614e-01 2.228614e-01 2.228614e-01 2.228614e-01 2.228614e-01 2.228614e-01 2.228614e-01 2.228614e-01 2.228614e-01 2.228614e-01 2.228614e-01 2.228614e-01 2.228614e-01 2.228614e-01 2.228614e-01 2.228614e-01 2.228614e-01 2.228614e-01 2.228614e-01 2.228614e-01 2.228614e-01 2.228614e-01 2.228614e-01 2.228614e-01 2.228614e-01 2.228614e-01 2.228614e-01 2.228614e-01 2.228614e-01 2.228614e-01 2.228614e-01 2.228614e-01 2.228614e-01 2.228614e-01 2.228614e-01 2.228614e-01 2.228614e-01 2.228614e-01 2.228614e-01 2.228614e-01 2.228614e-01 2.228614e-01 2.228614e-01 2.228614e-01 2.228614e-01 2.228614e-01 2.228614e-01 2.228614e-01 2.228614e-01 2.228614e-01 2.228614e-01 2.228614e-01 2.228614e-01 2.228614e-01 2.228614e-01 2.228614e-01 2.228614e-01 2.228614e-01 2.228614e-01 2.228614e-01 2.228614e-01 2.228614e-01 2.228614e-01 2.228614e-01 2.228614e-01 2.228614e-01 2.228614e-01 2.228614e-01 2.228614e-01 2.228614e-01 2.228614e-01 2.228614e-01 2.228614e-01 2.228614e-01 2.228614e-01 2.228614e-01 2.228614e-01 2.228614e-01 2.228614e-01 2.228614e-01 2.228614e-01 2.228614e-01 2.228614e-01 2.228614e-01 2.228614e-01 2.228614e-01 2.228614e-01 2.228614e-01 2.228614e-01 2.228614e-01 2.228614e-01 2.228614e-01 2.228614e-01 2.228614e-01 2.228614e-01 2.228614e-01 2.228614e-01 2.228614e-01 2.228614e-01 2.228614e-01 2.228614e-01 2.228614e-01 2.228614e-01 2.228614e-01 2.228614e-01 2.228614e-01 2.228614e-01 2.228614e-01 2.228614e-01 2.228614e-01 2.228614e-01 2.228614e-01 2.228614e-01 2.228614e-01 2.228614e-01 2.228614e-01 2.228614e-01 2.228614e-01 2.228614e-01 2.228614e-01 2.228614e-01 2.228614e-01 2.228614e-01 2.228614e-01 2.228614e-01 2.228614e-01 2.228614e-01 2.228614e-01 2.228614e-01 2.228614e-01 2.228614e-01 2.228614e-01 2.228614e-01 2.228614e-01 2.228614e-01 2.228614e-01 2.228614e-01 2.228614e-01 2.228614e-01 2.228614e-01 2.228614e-01 2.228614e-01 2.228614e-01 2.228614e-01 2.228614e-01 2.228614e-01 2.228614e-01 2.228614e-01 2.228614e-01 2.228614e-01 2.228614e-01 2.228614e-01 2.228614e-01 2.228614e-01 2.228614e-01 2.228614e-01 2.228614e-01 2.228614e-01 2.228614e-01 2.228614e-01 2.228614e-01 2.228614e-01 2.228614e-01 2.228614e-01 2.228614e-01 2.228614e-01 2.228614e-01 2.228614e-01 2.228614e-01 2.228614e-01 2.228614e-01 2.228614e-01 2.228614e-01 2.228614e-01 2.228614e-01 2.228614e-01 2.228614e-01 2.228614e-01 2.228614e-01 2.228614e-01 2.228614e-01 2.228614e-01 2.228614e-01 2.228614e-01 2.228614e-01 2.228614e-01 2.228614e-01 2.228614e-01 2.228614e-01 2.228614e-01 2.228614e-01 2.228614e-01 2.228614e-01 2.228614e-01 2.228614e-01 2.228614e-01 2.228614e-01 2.228614e-01 2.228614e-01 2.228614e-01 2.228614e-01 2.228614e-01 2.228614e-01 2.228614e-01 2.228614e-01 2.228614e-01 2.228614e-01 2.228614e-01 2.228614e-01 2.228614e-01 2.228614e-01 2.228614e-01 2.228614e-01 2.228614e-01 2.228614e-01 2.228614e-01 2.228614e-01 2.228614e-01 2.228614e-01 2.228614e-01 2.228614e-01 2.228614e-01 2.228614e-01 2.228614e-01 2.228614e-01 2.228614e-01 2.228614e-01 2.228614e-01 2.228614e-01 2.228614e-01 2.228614e-01 2.228614e-01 2.228614e-01 2.228614e-01 2.228614e-01 2.228614e-01 2.228614e-01 2.228614e-01 2.228614e-01 2.228614e-01 2.228614e-01 2.228614e-01 2.228614e-01 2.228614e-01 2.228614e-01 2.228614e-01 2.228614e-01 2.228614e-01 2.228614e-01 2.228614e-01 2.228614e-01 2.228614e-01 2.228614e-01 2.228614e-01 2.228614e-01 2.228614e-01 2.228614e-01 2.228614e-01 2.228614e-01 2.228614e-01 2.228614e-01 2.228614e-01 2.228614e-01 2.228614e-01 2.228614e-01 2.228614e-01 2.228614e-01 2.228614e-01 2.228614e-01 2.228614e-01 2.228614e-01 2.228614e-01 2.228614e-01 2.228614e-01 2.228614e-01 2.228614e-01 2.228614e-01 2.228614e-01 2.228614e-01 2.228614e-01 2.228614e-01 2.228614e-01 2.228614e-01 2.228614e-01 2.228614e-01 2.228614e-01 2.228614e-01 2.228614e-01 2.228614e-01 2.228614e-01 2.228614e-01 2.228614e-01 2.228614e-01 2.228614e-01 2.228614e-01 2.228614e-01 2.228614e-01 2.228614e-01 2.228614e-01 2.228614e-01 2.228614e-01 2.228614e-01 2.228614e-01 2.228614e-01 2.228614e-01 2.228614e-01 2.228614e-01 2.228614e-01 2.228614e-01 2.228614e-01 2.228614e-01 2.228614e-01 2.228614e-01 2.228614e-01 2.228614e-01 2.228614e-01 2.228614e-01 2.228614e-01 2.228614e-01 2.228614e-01 2.228614e-01 2.228614e-01 2.228614e-01 2.228614e-01 2.228614e-01 2.228614e-01 2.228614e-01 2.228614e-01 2.228614e-01 2.228614e-01 2.228614e-01 2.228614e-01 2.228614e-01 2.228614e-01 2.228614e-01 2.228614e-01 2.228614e-01 2.228614e-01 2.228614e-01 2.228614e-01 2.228614e-01 2.228614e-01 2.228614e-01 2.228614e-01 2.228614e-01 2.228614e-01 2.228614e-01 2.228614e-01 2.228614e-01 2.228614e-01 2.228614e-01 2.228614e-01 2.228614e-01 2.228614e-01 2.228614e-01 2.228614e-01 2.228614e-01 2.228614e-01 2.228614e-01 2.228614e-01 2.228614e-01 2.228614e-01 2.228614e-01 2.228614e-01 2.228614e-01 2.228614e-01 2.228614e-01 2.228614e-01 2.228614e-01 2.228614e-01 2.228614e-01 2.228614e-01 2.228614e-01 2.228614e-01 2.228614e-01 2.228614e-01 2.228614e-01 2.228614e-01 2.228614e-01 2.228614e-01 2.228614e-01 2.228614e-01 2.228614e-01 2.228614e-01 2.228614e-01 2.228614e-01 2.228614e-01 2.228614e-01 2.228614e-01 2.228614e-01 2.228614e-01 2.228614e-01 2.228614e-01 2.228614e-01 2.228614e-01 2.228614e-01 2.228614e-01 2.228614e-01 2.228614e-01 2.228614e-01 2.228614e-01 2.228614e-01 2.228614e-01 2.228614e-01 2.228614e-01 2.228614e-01 2.228614e-01 2.228614e-01 2.228614e-01 2.228614e-01 2.228614e-01 2.228614e-01 2.228614e-01 2.228614e-01 2.228614e-01 2.228614e-01 2.228614e-01 2.228614e-01 2.228614e-01 2.228614e-01 2.228614e-01 2.228614e-01 2.228614e-01 2.228614e-01 2.228614e-01 2.228614e-01 2.228614e-01 2.228614e-01 2.228614e-01 2.228614e-01 2.228614e-01 2.228614e-01 2.228614e-01 2.228614e-01 2.228614e-01 2.228614e-01 2.228614e-01 2.228614e-01 2.228614e-01 2.228614e-01 2.228614e-01 2.228614e-01 2.228614e-01 2.228614e-01 2.228614e-01 2.228614e-01 2.228614e-01 2.228614e-01 2.228614e-01 2.228614e-01 2.228614e-01 2.228614e-01 2.228614e-01 2.228614e-01 2.228614e-01 2.228614e-01 2.228614e-01 2.228614e-01 2.228614e-01 2.228614e-01 2.228614e-01 2.228614e-01 2.228614e-01 2.228614e-01 2.228614e-01 2.228614e-01 2.228614e-01 2.228614e-01 2.228614e-01 2.228614e-01 2.228614e-01 2.228614e-01 2.228614e-01 2.228614e-01 2.228614e-01 2.228614e-01 2.228614e-01 2.228614e-01 2.228614e-01 2.228614e-01 2.228614e-01 2.228614e-01 2.228614e-01 2.228614e-01 2.228614e-01 2.228614e-01 2.228614e-01 2.228614e-01 2.228614e-01 2.228614e-01 2.228614e-01 2.228614e-01 2.228614e-01 2.228614e-01 2.228614e-01 2.228614e-01 2.228614e-01 2.228614e-01 2.228614e-01 2.228614e-01 2.228614e-01 2.228614e-01 2.228614e-01 2.228614e-01 2.228614e-01 2.228614e-01 2.228614e-01 2.228614e-01 2.228614e-01 2.228614e-01 2.228614e-01 2.228614e-01 2.228614e-01 2.228614e-01 2.228614e-01 2.228614e-01 2.228614e-01 2.228614e-01 2.228614e-01 2.228614e-01 2.228614e-01 2.228614e-01 2.228614e-01 2.228614e-01 2.228614e-01 2.228614e-01 2.228614e-01 2.228614e-01 2.228614e-01 2.228614e-01 2.228614e-01 2.228614e-01 2.228614e-01 2.228614e-01 2.228614e-01 2.228614e-01 2.228614e-01 2.228614e-01 2.228614e-01 2.228614e-01 2.228614e-01 2.228614e-01 2.228614e-01 2.228614e-01 2.228614e-01 2.228614e-01 2.228614e-01 2.228614e-01 2.228614e-01 2.228614e-01 2.228614e-01 2.228614e-01 2.228614e-01 2.228614e-01 2.228614e-01 2.228614e-01 2.228614e-01 2.228614e-01 2.228614e-01 2.228614e-01 2.228614e-01 2.228614e-01 2.228614e-01 2.228614e-01 2.228614e-01 2.228614e-01 2.228614e-01 2.228614e-01 2.228614e-01 2.228614e-01 2.228614e-01 2.228614e-01 2.228614e-01 2.228614e-01 2.228614e-01 2.228614e-01 2.228614e-01 2.228614e-01 2.228614e-01 2.228614e-01 2.228614e-01 2.228614e-01 2.228614e-01 2.228614e-01 2.228614e-01 2.228614e-01 2.228614e-01 2.228614e-01 2.228614e-01 2.228614e-01 2.228614e-01 2.228614e-01 2.228614e-01 2.228614e-01 2.228614e-01 2.228614e-01 2.228614e-01 2.228614e-01 2.228614e-01 2.228614e-01 2.228614e-01 2.228614e-01 2.228614e-01 2.228614e-01 2.228614e-01 2.228614e-01 2.228614e-01 2.228614e-01 2.228614e-01 2.228614e-01 2.228614e-01 2.228614e-01 2.228614e-01 2.228614e-01 2.228614e-01 2.228614e-01 2.228614e-01 2.228614e-01 2.228614e-01 2.228614e-01 2.228614e-01 2.228614e-01 2.228614e-01 2.228614e-01 2.228614e-01 2.228614e-01 2.228614e-01 2.228614e-01 2.228614e-01 2.228614e-01 2.228614e-01 2.228614e-01 2.228614e-01 2.228614e-01 2.228614e-01 2.228614e-01 2.228614e-01 2.228614e-01 2.228614e-01 2.228614e-01 2.228614e-01 2.228614e-01 2.228614e-01 2.228614e-01 2.228614e-01 2.228614e-01 2.228614e-01 2.228614e-01 2.228614e-01 2.228614e-01 2.228614e-01 2.228614e-01 2.228614e-01 2.228614e-01 2.228614e-01 2.228614e-01 2.228614e-01 2.228614e-01 2.228614e-01 2.228614e-01 2.228614e-01 2.228614e-01 2.228614e-01 2.228614e-01 2.228614e-01 2.228614e-01 2.228614e-01 2.228614e-01 2.228614e-01 2.228614e-01 2.228614e-01 2.228614e-01 2.228614e-01 2.228614e-01 2.228614e-01 2.228614e-01 2.228614e-01 2.228614e-01 2.228614e-01 2.228614e-01 2.228614e-01 2.228614e-01 2.228614e-01 2.228614e-01 2.228614e-01 2.228614e-01 2.228614e-01 2.228614e-01 2.228614e-01 2.228614e-01 2.228614e-01 2.228614e-01 2.228614e-01 2.228614e-01 2.228614e-01 2.228614e-01 2.228614e-01 2.228614e-01 2.228614e-01 2.228614e-01 2.228614e-01 2.228614e-01 2.228614e-01 2.228614e-01 2.228614e-01 2.228614e-01 2.228614e-01 2.228614e-01 2.228614e-01 2.228614e-01 2.228614e-01 2.228614e-01 2.228614e-01 2.228614e-01 2.228614e-01 2.228614e-01 2.228614e-01 2.228614e-01 2.228614e-01 2.228614e-01 2.228614e-01 2.228614e-01 2.228614e-01 2.228614e-01 2.228614e-01 2.228614e-01 2.228614e-01 2.228614e-01 2.228614e-01 2.228614e-01 2.228614e-01 2.228614e-01 2.228614e-01 2.228614e-01 2.228614e-01 2.228614e-01 2.228614e-01 2.228614e-01 2.228614e-01 2.228614e-01 2.228614e-01 2.228614e-01 2.228614e-01 2.228614e-01 2.228614e-01 2.228614e-01 2.228614e-01 2.228614e-01 2.228614e-01 2.228614e-01 2.228614e-01 2.228614e-01 2.228614e-01 2.228614e-01 2.228614e-01 2.228614e-01 2.228614e-01 2.228614e-01 2.228614e-01 2.228614e-01 2.228614e-01 2.228614e-01 2.228614e-01 2.228614e-01 2.228614e-01 2.228614e-01 2.228614e-01 2.228614e-01 2.228614e-01 2.228614e-01 2.228614e-01 2.228614e-01 2.228614e-01 2.228614e-01 2.228614e-01 2.228614e-01 2.228614e-01 2.228614e-01 2.228614e-01 2.228614e-01 2.228614e-01 2.228614e-01 2.228614e-01 2.228614e-01 2.228614e-01 2.228614e-01 2.228614e-01 2.228614e-01 2.228614e-01 2.228614e-01 2.228614e-01 2.228614e-01 2.228614e-01 2.228614e-01 2.228614e-01 2.228614e-01 2.228614e-01 2.228614e-01 2.228614e-01 2.228614e-01 2.228614e-01 2.228614e-01 2.228614e-01 2.228614e-01 2.228614e-01 2.228614e-01 2.228614e-01 2.228614e-01 2.228614e-01 2.228614e-01 2.228614e-01 2.228614e-01 2.228614e-01 2.228614e-01 2.228614e-01 2.228614e-01 2.228614e-01 2.228614e-01 2.228614e-01 2.228614e-01 2.228614e-01 2.228614e-01 2.228614e-01 2.228614e-01 2.228614e-01 2.228614e-01 2.228614e-01 2.228614e-01 2.228614e-01 2.228614e-01 2.228614e-01 2.228614e-01 2.228614e-01 2.228614e-01 2.228614e-01 2.228614e-01 2.228614e-01 2.228614e-01 2.228614e-01 2.228614e-01 2.228614e-01 2.228614e-01 2.228614e-01 2.228614e-01 2.228614e-01 2.228614e-01 2.228614e-01 2.228614e-01 2.228614e-01 2.228614e-01 2.228614e-01 2.228614e-01 2.228614e-01 2.228614e-01 2.228614e-01 2.228614e-01 2.228614e-01 2.228614e-01 2.228614e-01 2.228614e-01 2.228614e-01 2.228614e-01 2.228614e-01 2.228614e-01 2.228614e-01 2.228614e-01 2.228614e-01 2.228614e-01 2.228614e-01 2.228614e-01 2.228614e-01 2.228614e-01 2.228614e-01 2.228614e-01 2.228614e-01 2.228614e-01 2.228614e-01 2.228614e-01 2.228614e-01 2.228614e-01 2.228614e-01 2.228614e-01 2.228614e-01 2.228614e-01 2.228614e-01 2.228614e-01 2.228614e-01 2.228614e-01 2.228614e-01 2.228614e-01 2.228614e-01 2.228614e-01 2.228614e-01 2.228614e-01 2.228614e-01 2.228614e-01 2.228614e-01 2.228614e-01 2.228614e-01 2.228614e-01 2.228614e-01 2.228614e-01 2.228614e-01 2.228614e-01 2.228614e-01 2.228614e-01 2.228614e-01 2.228614e-01 2.228614e-01 2.228614e-01 2.228614e-01 2.228614e-01 2.228614e-01 2.228614e-01 2.228614e-01 2.228614e-01 2.228614e-01 2.228614e-01 2.228614e-01 2.228614e-01 2.228614e-01 2.228614e-01 2.228614e-01 2.228614e-01 2.228614e-01 2.228614e-01 2.228614e-01 2.228614e-01 2.228614e-01 2.228614e-01 2.228614e-01 2.228614e-01 2.228614e-01 2.228614e-01 2.228614e-01 2.228614e-01 2.228614e-01 2.228614e-01 2.228614e-01 2.228614e-01 2.228614e-01 2.228614e-01 2.228614e-01 2.228614e-01 2.228614e-01 2.228614e-01 2.228614e-01 2.228614e-01 2.228614e-01 2.228614e-01 2.228614e-01 2.228614e-01 2.228614e-01 2.228614e-01 2.228614e-01 2.228614e-01 2.228614e-01 2.228614e-01 2.228614e-01 2.228614e-01 2.228614e-01 2.228614e-01 2.228614e-01 2.228614e-01 2.228614e-01 2.228614e-01 2.228614e-01 2.228614e-01 2.228614e-01 2.228614e-01 2.228614e-01 2.228614e-01 2.228614e-01 2.228614e-01 2.228614e-01 2.228614e-01 2.228614e-01 2.228614e-01 2.228614e-01 2.228614e-01 2.228614e-01 2.228614e-01 2.228614e-01 2.228614e-01 2.228614e-01 2.228614e-01 2.228614e-01 2.228614e-01 2.228614e-01 2.228614e-01 2.228614e-01 2.228614e-01 2.228614e-01 2.228614e-01 2.228614e-01 2.228614e-01 2.228614e-01 2.228614e-01 2.228614e-01 2.228614e-01 2.228614e-01 2.228614e-01 2.228614e-01 2.228614e-01 2.228614e-01 2.228614e-01 2.228614e-01 2.228614e-01 2.228614e-01 2.228614e-01 2.228614e-01 2.228614e-01 2.228614e-01 2.228614e-01 2.228614e-01 2.228614e-01 2.228614e-01 2.228614e-01 2.228614e-01 2.228614e-01 2.228614e-01 2.228614e-01 2.228614e-01 2.228614e-01 2.228614e-01 2.228614e-01 2.228614e-01 2.228614e-01 2.228614e-01 2.228614e-01 2.228614e-01 2.228614e-01 2.228614e-01 2.228614e-01 2.228614e-01 2.228614e-01 2.228614e-01 2.228614e-01 2.228614e-01 2.228614e-01 2.228614e-01 2.228614e-01 2.228614e-01 2.228614e-01 2.228614e-01 2.228614e-01 2.228614e-01 2.228614e-01 2.228614e-01 2.228614e-01 2.228614e-01 2.228614e-01 2.228614e-01 2.228614e-01 2.228614e-01 2.228614e-01 2.228614e-01 2.228614e-01 2.228614e-01 2.228614e-01 2.228614e-01 2.228614e-01 2.228614e-01 2.228614e-01 2.228614e-01 2.228614e-01 2.228614e-01 2.228614e-01 2.228614e-01 2.228614e-01 2.228614e-01 2.228614e-01 2.228614e-01 2.228614e-01 2.228614e-01 2.228614e-01 2.228614e-01 2.228614e-01 2.228614e-01 2.228614e-01 2.228614e-01 2.228614e-01 2.228614e-01 2.228614e-01 2.228614e-01 2.228614e-01 2.228614e-01 2.228614e-01 2.228614e-01 2.228614e-01 2.228614e-01 2.228614e-01 2.228614e-01 2.228614e-01 2.228614e-01 2.228614e-01 2.228614e-01 2.228614e-01 2.228614e-01 2.228614e-01 2.228614e-01 2.228614e-01 2.228614e-01 2.228614e-01 2.228614e-01 2.228614e-01 2.228614e-01 2.228614e-01 2.228614e-01 2.228614e-01 2.228614e-01 2.228614e-01 2.228614e-01 2.228614e-01 2.228614e-01 2.228614e-01 2.228614e-01 2.228614e-01 2.228614e-01 2.228614e-01 2.228614e-01 2.228614e-01 2.228614e-01 2.228614e-01 2.228614e-01 2.228614e-01 2.228614e-01 2.228614e-01 2.228614e-01 2.228614e-01 2.228614e-01 2.228614e-01 2.228614e-01 2.228614e-01 2.228614e-01 2.228614e-01 2.228614e-01 2.228614e-01 2.228614e-01 2.228614e-01 2.228614e-01 2.228614e-01 2.228614e-01 2.228614e-01 2.228614e-01 2.228614e-01 2.228614e-01 2.228614e-01 2.228614e-01 2.228614e-01 2.228614e-01 2.228614e-01 2.228614e-01 2.228614e-01 2.228614e-01 2.228614e-01 2.228614e-01 2.228614e-01 2.228614e-01 2.228614e-01 2.228614e-01 2.228614e-01 2.228614e-01 2.228614e-01 2.228614e-01 2.228614e-01 2.228614e-01 2.228614e-01 2.228614e-01 2.228614e-01 2.228614e-01 2.228614e-01 2.228614e-01 2.228614e-01 2.228614e-01 2.228614e-01 2.228614e-01 2.228614e-01 2.228614e-01 2.228614e-01 2.228614e-01 2.228614e-01 2.228614e-01 2.228614e-01 2.228614e-01 2.228614e-01 2.228614e-01 2.228614e-01 2.228614e-01 2.228614e-01 2.228614e-01 2.228614e-01 2.228614e-01 2.228614e-01 2.228614e-01 2.228614e-01 2.228614e-01 2.228614e-01 2.228614e-01 2.228614e-01 2.228614e-01 2.228614e-01 2.228614e-01 2.228614e-01 2.228614e-01 2.228614e-01 2.228614e-01 2.228614e-01 2.228614e-01 2.228614e-01 2.228614e-01 2.228614e-01 2.228614e-01 2.228614e-01 2.228614e-01 2.228614e-01 2.228614e-01 2.228614e-01 2.228614e-01 2.228614e-01 2.228614e-01 2.228614e-01 2.228614e-01 2.228614e-01 2.228614e-01 2.228614e-01 2.228614e-01 2.228614e-01 2.228614e-01 2.228614e-01 2.228614e-01 2.228614e-01 2.228614e-01 2.228614e-01 2.228614e-01 2.228614e-01 2.228614e-01 2.228614e-01 2.228614e-01 2.228614e-01 2.228614e-01 2.228614e-01 2.228614e-01 2.228614e-01 2.228614e-01 2.228614e-01 2.228614e-01 2.228614e-01 2.228614e-01 2.228614e-01 2.228614e-01 2.228614e-01 2.228614e-01 2.228614e-01 2.228614e-01 2.228614e-01 2.228614e-01 2.228614e-01 2.228614e-01 2.228614e-01 2.228614e-01 2.228614e-01 2.228614e-01 2.228614e-01 2.228614e-01 2.228614e-01 2.228614e-01 2.228614e-01 2.228614e-01 2.228614e-01 2.228614e-01 2.228614e-01 2.228614e-01 2.228614e-01 2.228614e-01 2.228614e-01 2.228614e-01 2.228614e-01 2.228614e-01 2.228614e-01 2.228614e-01 
4.104739e+05 6.366369e+04 2.501996e+04 2.022257e+04 5.667159e+03 5.296622e-01 2.802160e-01 2.802160e-01 2.802160e-01 2.799291e-01 2.799291e-01 2.772495e-01 2.597142e-01 2.593461e-01 2.569839e-01 2.569839e-01 2.569345e-01 2.569345e-01 2.520896e-01 2.306504e-01 2.306504e-01 2.306504e-01 2.295713e-01 2.295713e-01 2.295713e-01 2.284716e-01 2.284716e-01 2.284716e-01 2.284716e-01 2.275583e-01 2.238470e-01 2.238470e-01 2.238470e-01 2.236782e-01 2.229122e-01 2.229122e-01 2.229122e-01 2.229122e-01 2.228925e-01 2.228833e-01 2.228833e-01 2.228814e-01 2.228763e-01 2.228726e-01 2.228705e-01 2.228705e-01 2.228705e-01 2.228705e-01 2.228682e-01 2.228682e-01 2.228678e-01 2.228678e-01 2.228678e-01 2.228653e-01 2.228631e-01 2.228631e-01 2.228616e-01 2.228614e-01 2.228614e-01 2.228614e-01 2.228614e-01 2.228614e-01 2.228614e-01 2.228614e-01 2.228614e-01 2.228614e-01 2.228614e-01 2.228614e-01 2.228614e-01 2.228614e-01 2.228614e-01 2.228614e-01 2.228614e-01 2.228614e-01 1.860631e-01 1.698521e-01 1.527974e-01 1.346201e-01 6.770243e-02 6.770243e-02 4.894919e-02 4.489599e-02 4.489599e-02 3.883140e-02 3.883140e-02 3.873961e-02 3.718310e-02 3.718310e-02 3.672621e-02 3.641202e-02 3.377427e-02 3.377427e-02 3.377427e-02 3.193589e-02 3.193589e-02 3.193589e-02 3.193589e-02 3.193589e-02 3.174273e-02 3.174273e-02 3.171495e-02 3.171495e-02 3.171495e-02 3.171495e-02 3.083064e-02 3.046109e-02 3.046109e-02 3.046109e-02 3.037081e-02 2.869092e-02 2.869092e-02 2.869092e-02 2.828611e-02 2.828611e-02 2.828611e-02 2.828611e-02 2.828611e-02 2.828611e-02 2.828611e-02 2.826287e-02 2.793765e-02 2.754299e-02 2.742864e-02 2.710835e-02 2.562085e-02 2.562085e-02 2.562085e-02 2.562085e-02 2.334356e-02 2.334356e-02 2.334356e-02 2.263495e-02 2.263495e-02 2.263495e-02 2.261900e-02 2.261900e-02 2.261900e-02 2.260646e-02 2.247923e-02 2.239877e-02 2.239877e-02 2.239877e-02 2.186289e-02 2.186289e-02 2.027503e-02 2.027503e-02 2.027503e-02 2.027503e-02 2.027503e-02 2.027503e-02 2.001539e-02 2.001539e-02 2.001539e-02 2.001539e-02 2.001539e-02 2.001539e-02 1.999393e-02 1.999056e-02 1.999056e-02 1.993733e-02 1.993733e-02 1.993006e-02 1.984143e-02 1.984143e-02 1.979519e-02 1.969759e-02 1.969759e-02 1.966830e-02 1.966830e-02 1.965930e-02 1.958837e-02 1.958837e-02 1.958363e-02 1.954863e-02 1.954863e-02 1.624023e-02 1.451551e-02 1.314842e-02 1.264737e-02 1.264737e-02 1.264737e-02 1.264737e-02 1.222178e-02 1.222178e-02 1.222178e-02 1.222178e-02 1.222178e-02 1.220436e-02 1.220436e-02 1.216247e-02 1.216247e-02 1.215330e-02 1.189903e-02 1.111155e-02 1.111155e-02 1.073427e-02 1.073427e-02 1.037597e-02 1.037597e-02 1.037597e-02 1.037597e-02 1.037597e-02 9.293453e-03 9.293453e-03 9.293453e-03 9.293453e-03 9.293453e-03 9.293453e-03 9.293453e-03 9.022809e-03 9.022809e-03 8.914196e-03 8.914196e-03 8.914196e-03 8.914196e-03 8.914196e-03 8.914196e-03 8.903191e-03 8.903191e-03 8.903191e-03 8.812056e-03 8.812056e-03 8.737010e-03 8.617309e-03 8.617309e-03 8.617309e-03 8.617309e-03 8.617309e-03 8.594777e-03 8.594777e-03 8.594777e-03 8.590500e-03 8.575858e-03 8.575858e-03 8.575858e-03 8.426477e-03 8.426477e-03 8.292159e-03 8.292159e-03 8.292159e-03 8.292159e-03 8.292159e-03 8.292159e-03 8.248878e-03 8.248878e-03 8.248878e-03 8.248878e-03 8.163610e-03 8.163610e-03 8.163610e-03 8.163610e-03 8.163610e-03 8.042261e-03 8.042261e-03 8.042261e-03 8.042261e-03 7.949014e-03 7.949014e-03 7.941356e-03 7.941356e-03 7.941356e-03 7.941356e-03 7.825306e-03 7.825306e-03 7.825306e-03 7.825306e-03 7.825306e-03 7.825306e-03 7.825306e-03 7.825306e-03 7.825306e-03 7.743311e-03 7.556290e-03 7.556290e-03 7.556290e-03 7.556290e-03 7.556290e-03 7.556290e-03 7.456539e-03 7.368219e-03 7.368219e-03 7.368219e-03 7.368219e-03 7.368219e-03 7.368219e-03 7.368219e-03 7.332724e-03 6.813042e-03 6.813042e-03 6.813042e-03 6.813042e-03 6.813042e-03 6.813042e-03 6.813042e-03 6.813042e-03 6.813042e-03 6.813042e-03 6.813042e-03 6.607356e-03 6.607356e-03 6.607356e-03 6.607356e-03 6.607356e-03 6.607356e-03 6.607356e-03 6.607356e-03 6.607356e-03 6.607356e-03 6.607356e-03 6.607356e-03 6.607356e-03 6.542311e-03 6.542311e-03 6.542311e-03 6.542311e-03 6.542311e-03 6.514124e-03 6.511767e-03 6.511767e-03 6.511767e-03 6.511767e-03 6.511767e-03 6.511767e-03 6.511767e-03 6.511767e-03 6.472137e-03 6.472137e-03 6.472137e-03 6.463602e-03 6.431060e-03 6.395236e-03 6.395236e-03 6.348745e-03 6.314332e-03 6.273984e-03 6.273984e-03 6.273984e-03 6.273984e-03 6.273984e-03 6.273984e-03 6.273984e-03 6.272290e-03 6.272290e-03 6.272290e-03 6.272290e-03 6.272290e-03 6.272131e-03 6.271045e-03 6.271045e-03 6.270943e-03 6.270943e-03 6.270943e-03 6.269371e-03 6.252887e-03 6.240599e-03 6.007327e-03 6.003733e-03 5.997230e-03 5.997230e-03 5.995541e-03 5.980394e-03 5.980394e-03 5.980394e-03 5.964562e-03 5.964562e-03 5.964562e-03 5.964562e-03 5.964562e-03 5.964562e-03 5.964562e-03 5.961555e-03 5.961555e-03 5.961293e-03 5.961293e-03 5.954107e-03 5.777675e-03 5.777675e-03 5.777675e-03 5.777675e-03 5.777675e-03 5.777675e-03 5.777675e-03 5.777675e-03 5.777675e-03 5.777675e-03 5.777675e-03 5.770698e-03 5.770698e-03 5.770698e-03 5.770698e-03 5.507741e-03 5.507741e-03 5.507741e-03 5.507326e-03 5.507326e-03 5.507326e-03 5.507326e-03 5.507326e-03 5.507326e-03 5.507326e-03 5.507326e-03 5.507326e-03 5.507326e-03 5.507326e-03 5.504039e-03 5.500962e-03 5.500962e-03 5.500962e-03 5.500962e-03 5.499020e-03 5.499020e-03 5.470916e-03 5.456753e-03 5.454713e-03 5.451253e-03 5.444696e-03 5.444696e-03 5.444696e-03 5.444696e-03 5.386671e-03 5.386671e-03 5.250470e-03 5.250470e-03 5.250470e-03 5.250470e-03 5.250470e-03 5.250470e-03 5.214350e-03 5.209050e-03 5.209050e-03 5.209050e-03 5.209050e-03 5.209050e-03 5.130039e-03 5.130039e-03 5.130039e-03 5.130039e-03 5.130039e-03 5.130039e-03 5.123160e-03 5.112602e-03 5.112602e-03 5.112602e-03 5.112602e-03 5.112602e-03 5.112602e-03 5.112602e-03 5.112602e-03 5.112602e-03 5.112602e-03 5.112602e-03 5.112602e-03 4.955242e-03 4.846456e-03 4.846456e-03 4.846456e-03 4.846456e-03 4.846456e-03 4.846456e-03 4.846456e-03 4.846456e-03 4.846456e-03 4.846456e-03 4.846456e-03 4.846456e-03 4.846456e-03 4.846456e-03 4.846456e-03 4.846456e-03 4.846456e-03 4.846456e-03 4.846456e-03 4.833295e-03 4.833295e-03 4.833295e-03 4.833295e-03 4.806107e-03 4.806107e-03 4.794631e-03 4.794631e-03 4.794631e-03 4.794631e-03 4.794631e-03 4.794631e-03 4.794631e-03 4.794631e-03 4.794631e-03 4.794631e-03 4.794631e-03 4.794631e-03 4.794631e-03 4.794631e-03 4.747992e-03 4.747386e-03 4.747386e-03 4.747386e-03 4.747386e-03 4.705693e-03 4.690947e-03 4.690947e-03 4.690947e-03 4.690947e-03 4.690947e-03 4.690947e-03 4.690947e-03 4.690947e-03 4.690947e-03 4.690947e-03 4.690947e-03 4.665586e-03 4.665586e-03 4.648886e-03 4.648886e-03 4.648886e-03 4.648886e-03 4.648886e-03 4.628712e-03 4.628712e-03 4.628712e-03 4.628712e-03 4.628712e-03 4.628712e-03 4.628712e-03 4.628712e-03 4.620464e-03 4.564143e-03 4.454644e-03 4.454644e-03 4.402002e-03 4.396448e-03 4.378160e-03 4.378160e-03 4.378160e-03 4.378160e-03 4.378160e-03 4.375584e-03 4.375584e-03 4.375584e-03 4.284305e-03 4.284305e-03 4.275399e-03 4.275399e-03 4.275399e-03 4.275399e-03 4.244921e-03 4.244921e-03 4.244921e-03 4.244921e-03 4.244921e-03 4.244921e-03 4.244921e-03 4.244921e-03 4.244921e-03 4.244921e-03 4.244921e-03 4.244921e-03 4.244921e-03 4.244921e-03 4.222951e-03 4.222951e-03 4.222951e-03 4.222951e-03 4.222951e-03 4.222951e-03 4.222951e-03 4.222951e-03 4.222951e-03 4.185691e-03 4.185691e-03 4.185691e-03 4.185691e-03 4.185691e-03 4.156173e-03 4.156173e-03 4.140315e-03 4.140315e-03 4.140315e-03 4.140315e-03 4.140315e-03 4.140315e-03 4.140315e-03 4.140315e-03 4.140315e-03 4.140315e-03 4.136866e-03 4.136097e-03 4.136097e-03 4.135376e-03 4.135376e-03 4.135376e-03 4.132977e-03 4.126957e-03 4.081214e-03 4.079012e-03 4.079012e-03 4.079012e-03 4.079012e-03 4.078020e-03 4.078020e-03 4.006702e-03 4.006702e-03 4.006702e-03 4.006702e-03 4.006702e-03 4.006702e-03 4.006702e-03 3.902812e-03 3.847618e-03 3.775029e-03 3.775029e-03 3.774846e-03 3.774846e-03 3.774846e-03 3.774846e-03 3.774846e-03 3.715722e-03 3.715722e-03 3.715722e-03 3.661534e-03 3.661534e-03 3.646914e-03 3.646914e-03 3.646914e-03 3.646914e-03 3.561017e-03 3.561017e-03 3.561017e-03 3.561017e-03 3.560394e-03 3.510652e-03 3.510652e-03 3.510652e-03 3.510652e-03 3.475435e-03 3.475435e-03 3.469389e-03 3.469389e-03 3.469389e-03 3.469389e-03 3.469389e-03 3.469389e-03 3.463342e-03 3.463342e-03 3.413184e-03 3.413184e-03 3.413184e-03 3.413184e-03 3.413184e-03 3.413184e-03 3.413184e-03 3.413184e-03 3.413184e-03 3.413184e-03 3.375305e-03 3.375305e-03 3.375305e-03 3.375305e-03 3.368695e-03 3.368695e-03 3.368695e-03 3.368695e-03 3.368695e-03 3.368695e-03 3.368695e-03 3.368695e-03 3.183617e-03 3.183617e-03 3.183617e-03 3.183617e-03 3.183617e-03 3.183617e-03 3.183617e-03 3.183617e-03 3.183617e-03 3.183617e-03 3.183617e-03 3.183617e-03 3.183617e-03 3.183617e-03 3.183617e-03 3.183617e-03 3.183617e-03 3.183617e-03 3.183617e-03 3.183617e-03 3.183617e-03 3.183617e-03 3.182284e-03 3.171182e-03 3.171182e-03 3.141189e-03 3.141189e-03 3.141189e-03 3.116460e-03 3.116460e-03 3.114676e-03 3.114676e-03 3.075011e-03 3.075011e-03 3.075011e-03 3.075011e-03 3.064127e-03 3.064127e-03 3.064127e-03 3.064127e-03 3.059032e-03 3.059032e-03 3.059032e-03 3.059032e-03 3.059032e-03 3.053699e-03 3.053699e-03 3.053096e-03 3.053096e-03 3.052441e-03 3.052441e-03 3.052441e-03 3.052441e-03 3.052433e-03 3.052433e-03 3.052433e-03 3.052424e-03 3.052424e-03 3.027683e-03 3.027683e-03 2.969027e-03 2.942920e-03 2.942920e-03 2.934227e-03 2.705309e-03 2.705309e-03 2.705309e-03 2.674862e-03 2.674862e-03 2.674862e-03 2.674862e-03 2.674862e-03 2.674862e-03 2.654838e-03 2.649750e-03 2.649750e-03 2.649750e-03 2.649750e-03 2.649750e-03 2.649645e-03 2.649645e-03 2.649645e-03 2.649623e-03 2.649386e-03 2.649386e-03 2.639339e-03 2.639339e-03 2.638440e-03 2.638440e-03 2.638440e-03 2.638440e-03 2.637399e-03 2.637399e-03 2.637399e-03 2.637399e-03 2.637399e-03 2.636164e-03 2.636164e-03 2.636164e-03 2.633151e-03 2.633151e-03 2.633151e-03 2.633151e-03 2.628700e-03 2.613142e-03 2.613142e-03 2.610920e-03 2.610920e-03 2.590298e-03 2.546902e-03 2.546902e-03 2.528845e-03 2.517176e-03 2.516532e-03 2.500684e-03 2.500684e-03 2.500684e-03 2.500684e-03 2.489255e-03 2.489255e-03 2.489255e-03 2.489255e-03 2.460085e-03 2.460085e-03 2.460085e-03 2.460085e-03 2.366360e-03 2.352314e-03 2.352314e-03 2.352314e-03 2.352314e-03 2.352314e-03 2.352314e-03 2.352314e-03 2.352314e-03 2.343137e-03 2.343137e-03 2.330658e-03 2.311636e-03 2.311636e-03 2.311636e-03 2.311636e-03 2.311636e-03 2.311636e-03 2.299545e-03 2.299545e-03 2.298647e-03 2.297535e-03 2.297535e-03 2.297535e-03 2.297535e-03 2.297535e-03 2.297535e-03 2.297328e-03 2.297266e-03 2.297266e-03 2.297266e-03 2.277047e-03 2.208336e-03 2.208336e-03 2.161142e-03 2.161142e-03 2.161142e-03 2.161142e-03 2.161142e-03 2.161142e-03 2.161142e-03 2.161142e-03 2.161142e-03 2.161142e-03 2.161142e-03 2.161142e-03 2.161142e-03 2.161142e-03 2.161142e-03 2.161142e-03 2.161142e-03 2.161142e-03 2.161142e-03 2.161142e-03 2.147730e-03 2.145834e-03 2.138986e-03 2.138750e-03 2.138750e-03 2.138750e-03 2.135520e-03 2.133428e-03 2.133428e-03 2.062663e-03 2.057806e-03 2.045640e-03 2.045640e-03 2.045640e-03 2.045040e-03 2.044359e-03 2.044359e-03 2.044166e-03 2.043533e-03 2.043298e-03 2.043263e-03 2.043151e-03 2.042071e-03 2.042071e-03 2.038770e-03 2.038770e-03 2.036134e-03 2.035837e-03 2.034965e-03 2.034696e-03 2.034225e-03 2.034187e-03 2.034120e-03 2.034120e-03 2.033872e-03 2.033872e-03 2.033567e-03 2.033567e-03 2.033352e-03 2.028913e-03 2.028913e-03 2.028913e-03 2.028913e-03 2.028913e-03 2.026032e-03 2.026032e-03 2.026032e-03 2.026032e-03 2.026032e-03 2.025811e-03 2.025811e-03 2.016624e-03 2.016624e-03 2.002288e-03 2.002288e-03 1.978689e-03 1.978689e-03 1.968123e-03 1.968123e-03 1.961803e-03 1.961803e-03 1.953614e-03 1.941917e-03 1.941917e-03 1.941917e-03 1.941917e-03 1.941917e-03 1.941917e-03 1.941917e-03 1.941917e-03 1.941917e-03 1.941917e-03 1.941917e-03 1.941917e-03 1.941917e-03 1.941917e-03 1.932574e-03 1.932574e-03 1.932574e-03 1.925333e-03 1.903326e-03 1.903326e-03 1.903326e-03 1.903326e-03 1.876291e-03 1.876291e-03 1.876291e-03 1.876291e-03 1.876291e-03 1.876291e-03 1.876291e-03 1.876291e-03 1.808837e-03 1.808837e-03 1.808837e-03 1.808837e-03 1.808837e-03 1.808837e-03 1.808837e-03 1.808837e-03 1.787033e-03 1.787033e-03 1.787033e-03 1.787033e-03 1.775562e-03 1.775562e-03 1.775562e-03 1.775562e-03 1.748433e-03 1.748433e-03 1.748433e-03 1.746319e-03 1.744694e-03 1.721874e-03 1.721874e-03 1.721874e-03 1.719322e-03 1.719322e-03 1.719322e-03 1.719322e-03 1.718366e-03 1.718366e-03 1.685623e-03 1.685623e-03 1.685623e-03 1.685623e-03 1.685623e-03 1.661561e-03 1.661561e-03 1.661561e-03 1.661561e-03 1.661561e-03 1.661561e-03 1.661561e-03 1.661561e-03 1.661561e-03 1.661561e-03 1.642552e-03 1.640924e-03 1.640924e-03 1.640924e-03 1.638104e-03 1.638104e-03 1.638104e-03 1.638104e-03 1.638104e-03 1.638104e-03 1.638104e-03 1.638104e-03 1.638104e-03 1.638104e-03 1.638104e-03 1.638104e-03 1.632572e-03 1.632572e-03 1.632572e-03 1.612959e-03 1.612959e-03 1.612959e-03 1.596087e-03 1.596087e-03 1.596087e-03 1.596087e-03 1.596087e-03 1.596087e-03 1.596087e-03 1.596087e-03 1.596087e-03 1.596087e-03 1.536993e-03 1.536993e-03 1.536993e-03 1.536993e-03 1.536993e-03 1.536993e-03 1.536993e-03 1.536993e-03 1.536993e-03 1.536993e-03 1.536993e-03 1.530866e-03 1.530866e-03 1.530866e-03 1.530866e-03 1.530709e-03 1.530709e-03 1.530709e-03 1.529670e-03 1.529670e-03 1.529670e-03 1.529670e-03 1.528203e-03 1.528203e-03 1.528203e-03 1.515559e-03 1.515559e-03 1.515559e-03 1.515559e-03 1.515559e-03 1.515559e-03 1.501182e-03 1.501182e-03 1.501182e-03 1.501182e-03 1.501182e-03 1.491144e-03 1.491144e-03 1.474640e-03 1.474640e-03 1.471854e-03 1.471854e-03 1.471854e-03 1.471854e-03 1.471854e-03 1.471854e-03 1.471854e-03 1.471854e-03 1.471854e-03 1.458090e-03 1.451518e-03 1.451518e-03 1.446744e-03 1.446744e-03 1.446744e-03 1.446744e-03 1.445937e-03 1.445937e-03 1.445937e-03 1.445937e-03 1.438722e-03 1.438722e-03 1.438722e-03 1.434207e-03 1.434207e-03 1.434207e-03 1.434207e-03 1.434207e-03 1.425915e-03 1.425915e-03 1.404208e-03 1.404208e-03 1.404208e-03 1.404208e-03 1.404208e-03 1.404208e-03 1.404208e-03 1.404208e-03 1.404208e-03 1.397093e-03 1.397093e-03 1.396834e-03 1.396163e-03 1.396163e-03 1.395642e-03 1.390123e-03 1.390123e-03 1.390123e-03 1.390123e-03 1.390123e-03 1.390123e-03 1.390123e-03 1.390123e-03 1.390123e-03 1.385883e-03 1.385732e-03 1.385732e-03 1.385732e-03 1.385732e-03 1.385732e-03 1.385732e-03 1.385732e-03 1.358910e-03 1.358910e-03 1.358910e-03 1.358910e-03 1.358910e-03 1.358910e-03 1.358910e-03 1.347076e-03 1.347076e-03 1.347076e-03 1.347076e-03 1.339255e-03 1.339255e-03 1.339255e-03 1.339255e-03 1.339255e-03 1.339255e-03 1.339255e-03 1.339255e-03 1.324039e-03 1.324039e-03 1.324039e-03 1.316444e-03 1.316444e-03 1.316444e-03 1.316444e-03 1.316444e-03 1.316444e-03 1.316444e-03 1.316444e-03 1.316444e-03 1.316444e-03 1.316444e-03 1.316444e-03 1.316444e-03 1.316444e-03 1.316444e-03 1.316444e-03 1.316444e-03 1.297484e-03 1.297484e-03 1.297484e-03 1.297484e-03 1.297484e-03 1.297484e-03 1.292745e-03 1.292745e-03 1.292745e-03 1.279493e-03 1.279493e-03 1.272460e-03 1.272460e-03 1.272460e-03 1.272460e-03 1.244059e-03 1.244059e-03 1.244059e-03 1.244059e-03 1.244059e-03 1.244059e-03 1.244059e-03 1.244059e-03 1.236574e-03 1.236574e-03 1.236574e-03 1.236574e-03 1.236574e-03 1.236016e-03 1.236016e-03 1.236016e-03 1.236016e-03 1.236016e-03 1.236016e-03 1.236016e-03 1.236016e-03 1.236016e-03 1.236016e-03 1.236016e-03 1.236016e-03 1.236016e-03 1.236016e-03 1.236016e-03 1.236016e-03 1.236016e-03 1.236016e-03 1.236016e-03 1.236016e-03 1.236016e-03 1.236016e-03 1.236016e-03 1.209709e-03 1.209709e-03 1.209709e-03 1.209709e-03 1.209709e-03 1.205025e-03 1.205025e-03 1.205025e-03 1.205025e-03 1.205025e-03 1.205025e-03 1.205025e-03 1.202305e-03 1.201426e-03 1.201426e-03 1.201426e-03 1.201426e-03 1.201426e-03 1.199031e-03 1.199031e-03 1.198513e-03 1.198513e-03 1.198374e-03 1.198374e-03 1.198374e-03 1.198374e-03 1.198358e-03 1.198317e-03 1.198311e-03 1.198311e-03 1.193613e-03 1.191048e-03 1.191048e-03 1.187312e-03 1.187312e-03 1.186758e-03 1.186758e-03 1.186758e-03 1.186758e-03 1.186758e-03 1.186703e-03 1.186703e-03 1.186701e-03 1.185935e-03 1.183319e-03 1.183052e-03 1.183052e-03 1.182976e-03 1.182945e-03 1.182871e-03 1.182871e-03 1.182871e-03 1.182871e-03 1.177516e-03 1.167070e-03 1.167070e-03 1.163366e-03 1.163366e-03 1.163366e-03 1.161131e-03 1.161131e-03 1.146133e-03 1.146133e-03 1.146133e-03 1.146133e-03 1.146133e-03 1.146133e-03 1.146133e-03 1.146133e-03 1.146133e-03 1.146133e-03 1.146133e-03 1.146133e-03 1.146133e-03 1.146133e-03 1.131088e-03 1.131088e-03 1.131088e-03 1.131088e-03 1.131088e-03 1.131088e-03 1.131088e-03 1.131088e-03 1.131088e-03 1.131088e-03 1.123044e-03 1.123044e-03 1.123044e-03 1.123044e-03 1.122435e-03 1.122435e-03 1.122435e-03 1.122435e-03 1.122435e-03 1.122435e-03 1.117617e-03 1.117617e-03 1.117617e-03 1.103135e-03 1.103135e-03 1.103135e-03 1.103135e-03 1.103135e-03 1.103135e-03 1.103135e-03 1.103135e-03 1.103135e-03 1.103135e-03 1.085876e-03 1.085876e-03 1.085876e-03 1.085876e-03 1.085876e-03 1.085876e-03 1.085876e-03 1.085876e-03 1.085876e-03 1.085876e-03 1.085876e-03 1.085876e-03 1.085876e-03 1.085876e-03 1.085876e-03 1.085876e-03 1.082219e-03 1.079808e-03 1.079808e-03 1.079808e-03 1.079808e-03 1.079808e-03 1.079808e-03 1.079808e-03 1.079808e-03 1.079808e-03 1.072516e-03 1.072516e-03 1.072516e-03 1.072516e-03 1.072516e-03 1.072516e-03 1.072516e-03 1.072516e-03 1.072516e-03 1.072516e-03 1.072516e-03 1.072516e-03 1.072516e-03 1.072516e-03 1.072516e-03 1.072516e-03 1.072516e-03 1.072516e-03 1.072516e-03 1.071428e-03 1.071428e-03 1.071428e-03 1.071428e-03 1.068759e-03 1.068759e-03 1.068759e-03 1.068759e-03 1.068759e-03 1.068759e-03 1.065932e-03 1.065932e-03 1.065932e-03 1.065358e-03 1.065358e-03 1.060599e-03 1.060599e-03 1.060599e-03 1.060599e-03 1.059727e-03 1.059727e-03 1.058339e-03 1.058339e-03 1.058339e-03 1.058339e-03 1.050097e-03 1.050097e-03 1.050097e-03 1.050097e-03 1.048753e-03 1.048753e-03 1.048753e-03 1.048753e-03 1.048753e-03 1.048753e-03 1.048753e-03 1.048753e-03 1.047779e-03 1.044142e-03 1.034207e-03 1.034207e-03 1.034207e-03 1.034207e-03 1.034207e-03 1.034207e-03 1.034207e-03 1.034207e-03 1.034207e-03 1.034207e-03 1.034207e-03 1.027335e-03 1.027335e-03 1.027335e-03 1.027335e-03 1.027335e-03 1.027335e-03 1.027335e-03 1.027335e-03 1.020349e-03 1.020349e-03 1.017652e-03 1.017652e-03 1.017652e-03 1.017652e-03 1.017652e-03 1.017588e-03 1.017588e-03 1.017588e-03 1.017588e-03 1.017588e-03 1.017588e-03 1.017588e-03 1.017588e-03 1.017588e-03 1.007718e-03 1.007718e-03 1.007718e-03 1.007718e-03 1.007718e-03 1.007718e-03 1.007718e-03 1.007718e-03 1.007718e-03 1.007718e-03 1.007718e-03 1.007718e-03 1.007718e-03 1.003977e-03 1.003977e-03 1.003977e-03 1.003977e-03 1.003977e-03 1.003977e-03 1.003977e-03 1.003977e-03 1.003977e-03 1.003977e-03 1.003977e-03 1.003589e-03 1.003589e-03 1.000692e-03 1.000692e-03 1.000692e-03 1.000692e-03 1.000692e-03 1.000692e-03 1.000692e-03 1.000692e-03 1.000692e-03 1.000692e-03 1.000692e-03 1.000692e-03 1.000692e-03 1.000523e-03 1.000523e-03 9.974048e-04 9.974048e-04 9.974048e-04 9.974048e-04 9.974048e-04 9.974048e-04 9.974048e-04 9.974048e-04 9.974048e-04 9.974048e-04 9.974048e-04 9.974048e-04 9.947618e-04 9.935859e-04 9.935859e-04 9.935859e-04 9.935859e-04 9.935859e-04 9.935859e-04 9.935859e-04 9.935859e-04 9.935859e-04 9.935859e-04 9.935859e-04 9.935859e-04 9.935859e-04 9.935859e-04 9.935859e-04 9.935859e-04 9.935859e-04 9.933601e-04 9.933601e-04 9.923963e-04 9.923963e-04 9.923963e-04 9.923963e-04 9.923963e-04 9.923339e-04 9.923339e-04 9.923339e-04 9.923339e-04 9.912669e-04 9.912669e-04 9.912669e-04 9.912669e-04 9.912669e-04 9.912669e-04 9.912669e-04 9.912669e-04 9.912669e-04 9.912669e-04 9.908319e-04 9.908319e-04 9.904404e-04 9.904404e-04 9.903442e-04 9.903442e-04 9.903442e-04 9.903442e-04 9.903442e-04 9.902898e-04 9.902685e-04 9.902685e-04 9.902685e-04 9.902685e-04 9.902685e-04 9.902525e-04 9.902525e-04 9.902336e-04 9.902336e-04 9.902336e-04 9.902322e-04 9.902322e-04 9.902172e-04 9.900590e-04 9.900590e-04 9.900590e-04 9.900590e-04 9.900590e-04 9.900590e-04 9.894582e-04 9.894582e-04 9.894582e-04 9.894582e-04 9.894582e-04 9.891901e-04 9.891901e-04 9.891901e-04 9.891901e-04 9.888708e-04 9.888708e-04 9.888708e-04 9.888708e-04 9.888708e-04 9.888708e-04 9.888708e-04 9.888708e-04 9.888708e-04 9.888708e-04 9.888271e-04 9.888271e-04 9.888271e-04 9.884737e-04 9.884737e-04 9.884737e-04 9.884737e-04 9.884737e-04 9.883334e-04 9.883334e-04 9.883334e-04 9.883334e-04 9.883334e-04 9.883334e-04 9.874834e-04 9.874834e-04 9.874834e-04 9.874834e-04 9.874834e-04 9.869329e-04 9.869329e-04 9.869329e-04 9.869329e-04 9.868634e-04 9.868634e-04 9.868634e-04 9.868634e-04 9.868634e-04 9.868634e-04 9.867906e-04 9.865870e-04 9.865870e-04 9.865870e-04 9.865870e-04 9.865870e-04 9.865870e-04 9.865870e-04 9.865870e-04 9.865870e-04 9.865870e-04 9.865870e-04 9.865870e-04 9.865870e-04 9.865870e-04 9.865870e-04 9.865870e-04 9.865870e-04 9.865870e-04 9.865870e-04 9.865870e-04 9.865870e-04 9.865870e-04 9.865870e-04 9.865870e-04 9.865870e-04 9.865870e-04 9.865870e-04 9.865870e-04 9.865870e-04 9.865870e-04 9.865870e-04 9.865870e-04 9.865870e-04 9.865870e-04 9.864366e-04 9.864366e-04 9.864366e-04 9.864251e-04 9.864251e-04 9.864197e-04 9.864197e-04 9.864197e-04 9.864190e-04 9.864170e-04 9.864170e-04 9.864170e-04 9.864139e-04 9.864139e-04 9.864139e-04 9.864139e-04 9.864135e-04 9.864087e-04 9.864087e-04 9.864085e-04 9.864085e-04 9.864085e-04 9.864085e-04 9.864085e-04 9.864085e-04 9.863042e-04 9.863042e-04 9.862924e-04 9.862908e-04 9.862908e-04 9.862908e-04 9.862908e-04 9.861745e-04 9.861745e-04 9.861327e-04 9.861327e-04 9.861327e-04 9.861327e-04 9.861327e-04 9.861327e-04 9.861327e-04 9.861327e-04 9.861327e-04 9.861327e-04 9.861327e-04 9.861327e-04 9.861327e-04 9.861327e-04 9.861327e-04 9.861327e-04 9.860768e-04 9.860768e-04 9.860768e-04 9.860768e-04 9.860768e-04 9.860768e-04 9.860768e-04 9.860768e-04 9.860768e-04 9.860768e-04 9.860768e-04 9.860672e-04 9.860672e-04 9.860672e-04 9.860672e-04 9.860672e-04 9.860588e-04 9.860588e-04 9.860588e-04 9.860588e-04 9.860588e-04 9.860588e-04 9.860588e-04 9.860588e-04 9.860588e-04 9.860588e-04 9.860588e-04 9.860588e-04 9.860588e-04 9.860588e-04 9.860588e-04 9.860588e-04 9.860588e-04 9.860588e-04 9.860588e-04 9.860588e-04 9.860570e-04 9.860570e-04 9.860570e-04 9.860570e-04 9.860570e-04 9.860476e-04 9.860462e-04 9.860462e-04 9.860462e-04 9.860462e-04 9.860462e-04 9.860462e-04 9.860462e-04 9.860462e-04 9.860462e-04 9.860462e-04 9.860461e-04 9.860461e-04 9.860460e-04 9.860458e-04 9.860458e-04 9.860458e-04 9.860458e-04 9.860458e-04 9.860450e-04 9.860450e-04 9.860450e-04 9.860450e-04 9.860450e-04 9.860450e-04 9.860446e-04 9.860446e-04 9.860446e-04 9.860446e-04 9.860446e-04 9.860445e-04 9.860445e-04 9.860445e-04 9.860440e-04 9.860440e-04 9.860439e-04 9.860439e-04 9.860437e-04 9.860437e-04 9.860437e-04 9.860407e-04 9.860407e-04 9.860407e-04 9.860407e-04 9.860407e-04 9.860407e-04 9.860405e-04 9.860405e-04 9.860405e-04 9.860402e-04 9.860397e-04 9.860397e-04 9.860397e-04 9.860393e-04 9.860393e-04 9.860393e-04 9.860393e-04 9.860393e-04 9.860393e-04 9.860393e-04 9.860393e-04 9.860393e-04 9.860393e-04 9.860387e-04 9.860387e-04 9.860387e-04 9.860387e-04 9.860387e-04 9.860382e-04 9.860382e-04 9.860382e-04 9.860382e-04 9.860382e-04 9.860382e-04 9.860382e-04 9.860382e-04 9.860378e-04 9.860377e-04 9.860377e-04 9.860377e-04 9.860377e-04 9.860377e-04 9.860377e-04 9.860376e-04 9.860376e-04 9.860376e-04 9.860376e-04 9.860376e-04 9.860376e-04 9.860376e-04 9.860376e-04 9.860375e-04 9.860375e-04 9.860375e-04 9.860374e-04 9.860374e-04 9.860373e-04 9.860371e-04 9.860367e-04 9.860360e-04 9.860345e-04 9.860345e-04 9.860345e-04 9.860345e-04 9.860345e-04 9.860345e-04 9.860345e-04 9.860345e-04 9.860345e-04 9.860345e-04 9.860345e-04 9.860344e-04 9.860344e-04 9.860343e-04 9.860343e-04 9.860343e-04 9.860343e-04 9.860343e-04 9.860343e-04 9.860342e-04 9.860342e-04 9.860342e-04 9.860342e-04 9.860341e-04 9.860339e-04 9.860339e-04 9.860335e-04 9.860335e-04 9.860334e-04 9.860334e-04 9.860333e-04 9.860333e-04 9.860330e-04 9.860322e-04 9.860322e-04 9.860322e-04 9.860317e-04 9.860317e-04 9.860317e-04 9.860313e-04 9.860309e-04 9.860309e-04 9.860309e-04 9.860309e-04 9.860309e-04 9.860308e-04 9.860308e-04 9.860307e-04 9.860298e-04 9.860298e-04 9.860298e-04 9.860298e-04 9.860298e-04 9.860298e-04 9.860298e-04 9.860298e-04 9.860298e-04 9.860298e-04 9.860297e-04 9.860297e-04 9.860297e-04 9.860296e-04 9.860296e-04 9.860296e-04 9.860296e-04 9.860296e-04 9.860295e-04 9.860272e-04 9.860271e-04 9.860271e-04 9.860264e-04 9.860264e-04 9.860264e-04 9.860262e-04 9.860255e-04 9.860249e-04 9.860249e-04 9.860248e-04 9.860248e-04 9.860248e-04 9.860248e-04 9.860248e-04 9.860248e-04 9.860248e-04 9.860247e-04 9.860246e-04 9.860246e-04 9.860246e-04 9.860246e-04 9.860246e-04 9.860246e-04 9.860246e-04 9.860245e-04 9.860245e-04 9.860245e-04 9.860245e-04 9.860245e-04 9.860245e-04 9.860245e-04 9.860245e-04 9.860245e-04 9.860245e-04 9.860245e-04 9.860245e-04 9.860245e-04 9.860245e-04 9.860245e-04 9.860245e-04 9.860245e-04 9.860245e-04 9.860245e-04 9.860245e-04 9.860245e-04 9.860245e-04 9.860238e-04 9.860238e-04 9.860238e-04 9.860238e-04 9.860238e-04 9.860238e-04 9.860238e-04 9.860238e-04 9.860238e-04 9.860238e-04 9.860237e-04 9.860237e-04 9.860237e-04 9.860237e-04 9.860236e-04 9.860236e-04 9.860236e-04 9.860236e-04 9.860236e-04 9.860236e-04 9.860236e-04 9.860236e-04 9.860236e-04 9.860236e-04 9.860236e-04 9.860236e-04 9.860236e-04 9.860236e-04 9.860236e-04 9.860236e-04 9.860236e-04 9.860236e-04 9.860236e-04 9.860235e-04 9.860235e-04 9.860235e-04 9.860235e-04 9.860235e-04 9.860235e-04 9.860235e-04 9.860235e-04 9.860235e-04 9.860235e-04 9.860235e-04 9.860235e-04 9.860235e-04 9.860235e-04 9.860235e-04 9.860235e-04 9.860235e-04 9.860235e-04 9.860235e-04 9.860235e-04 9.860235e-04 9.860235e-04 9.860235e-04 9.860235e-04 9.860235e-04 
4.609423e+05 1.027031e+05 5.722550e+04 2.108932e+04 1.860041e+04 1.769864e+04 5.362213e-01 4.323059e-01 2.832459e-01 2.832459e-01 2.830753e-01 2.830753e-01 2.830753e-01 2.826654e-01 2.826654e-01 2.549460e-01 2.549460e-01 2.549460e-01 2.476182e-01 2.476182e-01 2.476182e-01 2.471628e-01 2.406794e-01 2.406794e-01 2.406794e-01 2.406794e-01 2.406794e-01 2.357303e-01 2.346801e-01 2.320041e-01 2.320041e-01 2.320041e-01 2.320011e-01 2.279994e-01 2.279994e-01 2.238758e-01 2.228737e-01 2.228737e-01 2.228737e-01 2.228737e-01 2.228737e-01 2.228737e-01 2.228737e-01 2.228737e-01 2.228737e-01 2.228737e-01 2.228737e-01 2.228737e-01 2.228736e-01 2.228735e-01 2.228735e-01 2.228673e-01 2.228673e-01 2.228635e-01 2.228635e-01 2.228623e-01 2.228623e-01 2.228623e-01 2.228623e-01 2.228623e-01 2.228623e-01 2.228623e-01 2.228618e-01 2.228616e-01 2.228616e-01 2.228616e-01 2.228616e-01 2.228616e-01 2.228616e-01 2.228616e-01 2.228616e-01 2.228615e-01 2.228614e-01 2.228614e-01 2.228614e-01 2.228614e-01 2.228614e-01 2.228614e-01 2.228614e-01 2.228614e-01 2.228614e-01 2.228614e-01 2.228614e-01 2.228614e-01 2.228614e-01 2.228614e-01 2.228614e-01 2.228614e-01 2.228614e-01 2.228614e-01 2.228614e-01 2.228614e-01 2.228614e-01 2.228614e-01 2.228614e-01 2.228614e-01 2.228614e-01 2.228614e-01 2.228614e-01 2.228614e-01 2.228614e-01 2.228614e-01 2.228614e-01 2.228614e-01 2.228614e-01 2.228614e-01 2.228614e-01 2.228614e-01 2.228614e-01 2.228614e-01 2.228614e-01 2.228614e-01 2.228614e-01 2.228614e-01 2.228614e-01 2.228614e-01 2.228614e-01 2.228614e-01 2.228614e-01 2.228614e-01 2.228614e-01 2.228614e-01 2.228614e-01 2.228614e-01 2.228614e-01 2.228614e-01 2.228614e-01 2.228614e-01 2.228614e-01 2.228614e-01 2.228614e-01 2.228614e-01 2.228614e-01 2.228614e-01 2.228614e-01 2.228614e-01 2.228614e-01 2.228614e-01 2.228614e-01 2.228614e-01 2.228614e-01 2.228614e-01 2.228614e-01 2.228614e-01 2.228614e-01 2.228614e-01 2.228614e-01 2.228614e-01 2.228614e-01 2.228614e-01 2.228614e-01 2.228614e-01 2.228614e-01 2.228614e-01 2.228614e-01 2.228614e-01 2.228614e-01 2.228614e-01 2.228614e-01 2.228614e-01 2.228614e-01 2.228614e-01 2.228614e-01 2.228614e-01 2.228614e-01 2.228614e-01 2.228614e-01 2.228614e-01 2.228614e-01 2.228614e-01 2.228614e-01 2.228614e-01 2.228614e-01 2.228614e-01 2.228614e-01 2.228614e-01 2.228614e-01 2.228614e-01 2.228614e-01 2.228614e-01 2.228614e-01 2.228614e-01 2.228614e-01 2.228614e-01 2.228614e-01 2.228614e-01 2.228614e-01 2.228614e-01 2.228614e-01 2.228614e-01 2.228614e-01 2.228614e-01 2.228614e-01 2.228614e-01 2.228614e-01 2.228614e-01 2.228614e-01 2.228614e-01 2.228614e-01 2.228614e-01 2.228614e-01 2.228614e-01 2.228614e-01 2.228614e-01 2.228614e-01 2.228614e-01 2.228614e-01 2.228614e-01 2.228614e-01 2.228614e-01 2.228614e-01 2.228614e-01 2.228614e-01 2.228614e-01 2.228614e-01 2.228614e-01 2.228614e-01 2.228614e-01 2.228614e-01 2.228614e-01 2.228614e-01 2.228614e-01 2.228614e-01 2.228614e-01 2.228614e-01 2.228614e-01 2.228614e-01 2.228614e-01 2.228614e-01 2.228614e-01 2.228614e-01 2.228614e-01 2.228614e-01 2.228614e-01 2.228614e-01 2.228614e-01 2.228614e-01 2.228614e-01 2.228614e-01 2.228614e-01 2.228614e-01 2.228614e-01 2.228614e-01 2.228614e-01 2.228614e-01 2.228614e-01 2.228614e-01 2.228614e-01 2.228614e-01 2.228614e-01 2.228614e-01 2.228614e-01 2.228614e-01 2.228614e-01 2.228614e-01 2.228614e-01 2.228614e-01 2.228614e-01 2.228614e-01 2.228614e-01 2.228614e-01 2.228614e-01 2.228614e-01 2.228614e-01 2.228614e-01 2.228614e-01 2.228614e-01 2.228614e-01 2.228614e-01 2.228614e-01 2.228614e-01 2.228614e-01 2.228614e-01 2.228614e-01 2.228614e-01 2.228614e-01 2.228614e-01 2.228614e-01 2.228614e-01 2.228614e-01 2.228614e-01 2.228614e-01 2.228614e-01 2.228614e-01 2.228614e-01 2.228614e-01 2.228614e-01 2.228614e-01 2.228614e-01 2.228614e-01 2.228614e-01 2.228614e-01 2.228614e-01 2.228614e-01 2.228614e-01 2.228614e-01 2.228614e-01 2.228614e-01 2.228614e-01 2.228614e-01 2.228614e-01 2.228614e-01 2.228614e-01 2.228614e-01 2.228614e-01 2.228614e-01 2.228614e-01 2.228614e-01 2.228614e-01 2.228614e-01 2.228614e-01 2.228614e-01 2.228614e-01 2.228614e-01 2.228614e-01 2.228614e-01 2.228614e-01 2.228614e-01 2.228614e-01 2.228614e-01 2.228614e-01 2.228614e-01 2.228614e-01 2.228614e-01 2.228614e-01 2.228614e-01 2.228614e-01 2.228614e-01 2.228614e-01 2.228614e-01 2.228614e-01 2.228614e-01 2.228614e-01 2.228614e-01 2.228614e-01 2.228614e-01 2.228614e-01 2.228614e-01 2.228614e-01 2.228614e-01 2.228614e-01 2.228614e-01 2.228614e-01 2.228614e-01 2.228614e-01 2.228614e-01 2.228614e-01 2.228614e-01 2.228614e-01 2.228614e-01 2.228614e-01 2.228614e-01 2.228614e-01 2.228614e-01 2.228614e-01 2.228614e-01 2.228614e-01 2.228614e-01 2.228614e-01 2.228614e-01 2.228614e-01 2.228614e-01 2.228614e-01 2.228614e-01 2.228614e-01 2.228614e-01 2.228614e-01 2.228614e-01 2.228614e-01 2.228614e-01 2.228614e-01 2.228614e-01 2.228614e-01 2.228614e-01 2.228614e-01 2.228614e-01 2.228614e-01 2.228614e-01 2.228614e-01 2.228614e-01 2.228614e-01 2.228614e-01 2.228614e-01 2.228614e-01 2.228614e-01 2.228614e-01 2.228614e-01 2.228614e-01 2.228614e-01 2.228614e-01 2.228614e-01 2.228614e-01 2.228614e-01 2.228614e-01 2.228614e-01 2.228614e-01 2.228614e-01 2.228614e-01 2.228614e-01 2.228614e-01 2.228614e-01 2.228614e-01 2.228614e-01 2.228614e-01 2.228614e-01 2.228614e-01 2.228614e-01 2.228614e-01 2.228614e-01 2.228614e-01 2.228614e-01 2.228614e-01 2.228614e-01 2.228614e-01 2.228614e-01 2.228614e-01 2.228614e-01 2.228614e-01 2.228614e-01 2.228614e-01 2.228614e-01 2.228614e-01 2.228614e-01 2.228614e-01 2.228614e-01 2.228614e-01 2.228614e-01 2.228614e-01 2.228614e-01 2.228614e-01 2.228614e-01 2.228614e-01 2.228614e-01 2.228614e-01 2.228614e-01 2.228614e-01 2.228614e-01 2.228614e-01 2.228614e-01 2.228614e-01 2.228614e-01 2.228614e-01 2.228614e-01 2.228614e-01 2.228614e-01 2.228614e-01 2.228614e-01 2.228614e-01 2.228614e-01 2.228614e-01 2.228614e-01 2.228614e-01 2.228614e-01 2.228614e-01 2.228614e-01 2.228614e-01 2.228614e-01 2.228614e-01 2.228614e-01 2.228614e-01 2.228614e-01 2.228614e-01 2.228614e-01 2.228614e-01 2.228614e-01 2.228614e-01 2.228614e-01 2.228614e-01 2.228614e-01 2.228614e-01 2.228614e-01 2.228614e-01 2.228614e-01 2.228614e-01 2.228614e-01 2.228614e-01 2.228614e-01 2.228614e-01 2.228614e-01 2.228614e-01 2.228614e-01 2.228614e-01 2.228614e-01 2.228614e-01 2.228614e-01 2.228614e-01 2.228614e-01 2.228614e-01 2.228614e-01 2.228614e-01 2.228614e-01 2.228614e-01 2.228614e-01 2.228614e-01 2.228614e-01 2.228614e-01 2.228614e-01 2.228614e-01 2.228614e-01 2.228614e-01 2.228614e-01 2.228614e-01 2.228614e-01 2.228614e-01 2.228614e-01 2.228614e-01 2.228614e-01 2.228614e-01 2.228614e-01 2.228614e-01 2.228614e-01 2.228614e-01 2.228614e-01 2.228614e-01 2.228614e-01 2.228614e-01 2.228614e-01 2.228614e-01 2.228614e-01 2.228614e-01 2.228614e-01 2.228614e-01 2.228614e-01 2.228614e-01 2.228614e-01 2.228614e-01 2.228614e-01 2.228614e-01 2.228614e-01 2.228614e-01 2.228614e-01 2.228614e-01 2.228614e-01 2.228614e-01 2.228614e-01 2.228614e-01 2.228614e-01 2.228614e-01 2.228614e-01 2.228614e-01 2.228614e-01 2.228614e-01 2.228614e-01 2.228614e-01 2.228614e-01 2.228614e-01 2.228614e-01 2.228614e-01 2.228614e-01 2.228614e-01 2.228614e-01 2.228614e-01 2.228614e-01 2.228614e-01 2.228614e-01 2.228614e-01 2.228614e-01 2.228614e-01 2.228614e-01 2.228614e-01 2.228614e-01 2.228614e-01 2.228614e-01 2.228614e-01 2.228614e-01 2.228614e-01 2.228614e-01 2.228614e-01 2.228614e-01 2.228614e-01 2.228614e-01 2.228614e-01 2.228614e-01 2.228614e-01 2.228614e-01 2.228614e-01 2.228614e-01 2.228614e-01 2.228614e-01 2.228614e-01 2.228614e-01 2.228614e-01 2.228614e-01 2.228614e-01 2.228614e-01 2.228614e-01 2.228614e-01 2.228614e-01 2.228614e-01 2.228614e-01 2.228614e-01 2.228614e-01 2.228614e-01 2.228614e-01 2.228614e-01 2.228614e-01 2.228614e-01 2.228614e-01 2.228614e-01 2.228614e-01 2.228614e-01 2.228614e-01 2.228614e-01 2.228614e-01 2.228614e-01 2.228614e-01 2.228614e-01 2.228614e-01 2.228614e-01 2.228614e-01 2.228614e-01 2.228614e-01 2.228614e-01 2.228614e-01 2.228614e-01 2.228614e-01 2.228614e-01 2.228614e-01 2.228614e-01 2.228614e-01 2.228614e-01 2.228614e-01 2.228614e-01 2.228614e-01 2.228614e-01 2.228614e-01 2.228614e-01 2.228614e-01 2.228614e-01 2.228614e-01 2.228614e-01 2.228614e-01 2.228614e-01 2.228614e-01 2.228614e-01 2.228614e-01 2.228614e-01 2.228614e-01 2.228614e-01 2.228614e-01 2.228614e-01 2.228614e-01 2.228614e-01 2.228614e-01 2.228614e-01 2.228614e-01 2.228614e-01 2.228614e-01 2.228614e-01 2.228614e-01 2.228614e-01 2.228614e-01 2.228614e-01 2.228614e-01 2.228614e-01 2.228614e-01 2.228614e-01 2.228614e-01 2.228614e-01 2.228614e-01 2.228614e-01 2.228614e-01 2.228614e-01 2.228614e-01 2.228614e-01 2.228614e-01 2.228614e-01 2.228614e-01 2.228614e-01 2.228614e-01 2.228614e-01 2.228614e-01 2.228614e-01 2.228614e-01 2.228614e-01 2.228614e-01 2.228614e-01 2.228614e-01 2.228614e-01 2.228614e-01 2.228614e-01 2.228614e-01 2.228614e-01 2.228614e-01 2.228614e-01 2.228614e-01 2.228614e-01 2.228614e-01 2.228614e-01 2.228614e-01 2.228614e-01 2.228614e-01 2.228614e-01 2.228614e-01 2.228614e-01 2.228614e-01 2.228614e-01 2.228614e-01 2.228614e-01 2.228614e-01 2.228614e-01 2.228614e-01 2.228614e-01 2.228614e-01 2.228614e-01 2.228614e-01 2.228614e-01 2.228614e-01 2.228614e-01 2.228614e-01 2.228614e-01 2.228614e-01 2.228614e-01 2.228614e-01 2.228614e-01 2.228614e-01 2.228614e-01 2.228614e-01 2.228614e-01 2.228614e-01 2.228614e-01 2.228614e-01 2.228614e-01 2.228614e-01 2.228614e-01 2.228614e-01 2.228614e-01 2.228614e-01 2.228614e-01 2.228614e-01 2.228614e-01 2.228614e-01 2.228614e-01 2.228614e-01 2.228614e-01 2.228614e-01 2.228614e-01 2.228614e-01 2.228614e-01 2.228614e-01 2.228614e-01 2.228614e-01 2.228614e-01 2.228614e-01 2.228614e-01 2.228614e-01 2.228614e-01 2.228614e-01 2.228614e-01 2.228614e-01 2.228614e-01 2.228614e-01 2.228614e-01 2.228614e-01 2.228614e-01 2.228614e-01 2.228614e-01 2.228614e-01 2.228614e-01 2.228614e-01 2.228614e-01 2.228614e-01 2.228614e-01 2.228614e-01 2.228614e-01 2.228614e-01 2.228614e-01 2.228614e-01 2.228614e-01 2.228614e-01 2.228614e-01 2.228614e-01 2.228614e-01 2.228614e-01 2.228614e-01 2.228614e-01 2.228614e-01 2.228614e-01 2.228614e-01 2.228614e-01 2.228614e-01 2.228614e-01 2.228614e-01 2.228614e-01 2.228614e-01 2.228614e-01 2.228614e-01 2.228614e-01 2.228614e-01 2.228614e-01 2.228614e-01 2.228614e-01 2.228614e-01 2.228614e-01 2.228614e-01 2.228614e-01 2.228614e-01 2.228614e-01 2.228614e-01 2.228614e-01 2.228614e-01 2.228614e-01 2.228614e-01 2.228614e-01 2.228614e-01 2.228614e-01 2.228614e-01 2.228614e-01 2.228614e-01 2.228614e-01 2.228614e-01 2.228614e-01 2.228614e-01 2.228614e-01 2.228614e-01 2.228614e-01 2.228614e-01 2.228614e-01 2.228614e-01 2.228614e-01 2.228614e-01 2.228614e-01 2.228614e-01 2.228614e-01 2.228614e-01 2.228614e-01 2.228614e-01 2.228614e-01 2.228614e-01 2.228614e-01 2.228614e-01 2.228614e-01 2.228614e-01 2.228614e-01 2.228614e-01 2.228614e-01 2.228614e-01 2.228614e-01 2.228614e-01 2.228614e-01 2.228614e-01 2.228614e-01 2.228614e-01 2.228614e-01 2.228614e-01 2.228614e-01 2.228614e-01 2.228614e-01 2.228614e-01 2.228614e-01 2.228614e-01 2.228614e-01 2.228614e-01 2.228614e-01 2.228614e-01 2.228614e-01 2.228614e-01 2.228614e-01 2.228614e-01 2.228614e-01 2.228614e-01 2.228614e-01 2.228614e-01 2.228614e-01 2.228614e-01 2.228614e-01 2.228614e-01 2.228614e-01 2.228614e-01 2.228614e-01 2.228614e-01 2.228614e-01 2.228614e-01 2.228614e-01 2.228614e-01 2.228614e-01 2.228614e-01 2.228614e-01 2.228614e-01 2.228614e-01 2.228614e-01 2.228614e-01 2.228614e-01 2.228614e-01 2.228614e-01 2.228614e-01 2.228614e-01 2.228614e-01 2.228614e-01 2.228614e-01 2.228614e-01 2.228614e-01 2.228614e-01 2.228614e-01 2.228614e-01 2.228614e-01 2.228614e-01 2.228614e-01 2.228614e-01 2.228614e-01 2.228614e-01 2.228614e-01 2.228614e-01 2.228614e-01 2.228614e-01 2.228614e-01 2.228614e-01 2.228614e-01 2.228614e-01 2.228614e-01 2.228614e-01 2.228614e-01 2.228614e-01 2.228614e-01 2.228614e-01 2.228614e-01 2.228614e-01 2.228614e-01 2.228614e-01 2.228614e-01 2.228614e-01 2.228614e-01 2.228614e-01 2.228614e-01 2.228614e-01 2.228614e-01 2.228614e-01 2.228614e-01 2.228614e-01 2.228614e-01 2.228614e-01 2.228614e-01 2.228614e-01 2.228614e-01 2.228614e-01 2.228614e-01 2.228614e-01 2.228614e-01 2.228614e-01 2.228614e-01 2.228614e-01 2.228614e-01 2.228614e-01 2.228614e-01 2.228614e-01 2.228614e-01 2.228614e-01 2.228614e-01 2.228614e-01 2.228614e-01 2.228614e-01 2.228614e-01 2.228614e-01 2.228614e-01 2.228614e-01 2.228614e-01 2.228614e-01 2.228614e-01 2.228614e-01 2.228614e-01 2.228614e-01 2.228614e-01 2.228614e-01 2.228614e-01 2.228614e-01 2.228614e-01 2.228614e-01 2.228614e-01 2.228614e-01 2.228614e-01 2.228614e-01 2.228614e-01 2.228614e-01 2.228614e-01 2.228614e-01 2.228614e-01 2.228614e-01 2.228614e-01 2.228614e-01 2.228614e-01 2.228614e-01 2.228614e-01 2.228614e-01 2.228614e-01 2.228614e-01 2.228614e-01 2.228614e-01 2.228614e-01 2.228614e-01 2.228614e-01 2.228614e-01 2.228614e-01 2.228614e-01 2.228614e-01 2.228614e-01 2.228614e-01 2.228614e-01 2.228614e-01 2.228614e-01 2.228614e-01 2.228614e-01 2.228614e-01 2.228614e-01 2.228614e-01 2.228614e-01 2.228614e-01 2.228614e-01 2.228614e-01 2.228614e-01 2.228614e-01 2.228614e-01 2.228614e-01 2.228614e-01 2.228614e-01 2.228614e-01 2.228614e-01 2.228614e-01 2.228614e-01 2.228614e-01 2.228614e-01 2.228614e-01 2.228614e-01 2.228614e-01 2.228614e-01 2.228614e-01 2.228614e-01 2.228614e-01 2.228614e-01 2.228614e-01 2.228614e-01 2.228614e-01 2.228614e-01 2.228614e-01 2.228614e-01 2.228614e-01 2.228614e-01 2.228614e-01 2.228614e-01 2.228614e-01 2.228614e-01 2.228614e-01 2.228614e-01 2.228614e-01 2.228614e-01 2.228614e-01 2.228614e-01 2.228614e-01 2.228614e-01 2.228614e-01 2.228614e-01 2.228614e-01 2.228614e-01 2.228614e-01 2.228614e-01 2.228614e-01 2.228614e-01 2.228614e-01 2.228614e-01 2.228614e-01 2.228614e-01 2.228614e-01 2.228614e-01 2.228614e-01 2.228614e-01 2.228614e-01 2.228614e-01 2.228614e-01 2.228614e-01 2.228614e-01 2.228614e-01 2.228614e-01 2.228614e-01 2.228614e-01 2.228614e-01 2.228614e-01 2.228614e-01 2.228614e-01 2.228614e-01 2.228614e-01 2.228614e-01 2.228614e-01 2.228614e-01 2.228614e-01 2.228614e-01 2.228614e-01 2.228614e-01 2.228614e-01 2.228614e-01 2.228614e-01 2.228614e-01 2.228614e-01 2.228614e-01 2.228614e-01 2.228614e-01 2.228614e-01 2.228614e-01 2.228614e-01 2.228614e-01 2.228614e-01 2.228614e-01 2.228614e-01 2.228614e-01 2.228614e-01 2.228614e-01 2.228614e-01 2.228614e-01 2.228614e-01 2.228614e-01 2.228614e-01 2.228614e-01 2.228614e-01 2.228614e-01 2.228614e-01 2.228614e-01 2.228614e-01 2.228614e-01 2.228614e-01 2.228614e-01 2.228614e-01 2.228614e-01 2.228614e-01 2.228614e-01 2.228614e-01 2.228614e-01 2.228614e-01 2.228614e-01 2.228614e-01 2.228614e-01 2.228614e-01 2.228614e-01 2.228614e-01 2.228614e-01 2.228614e-01 2.228614e-01 2.228614e-01 2.228614e-01 2.228614e-01 2.228614e-01 2.228614e-01 2.228614e-01 2.228614e-01 2.228614e-01 2.228614e-01 2.228614e-01 2.228614e-01 2.228614e-01 2.228614e-01 2.228614e-01 2.228614e-01 2.228614e-01 2.228614e-01 2.228614e-01 2.228614e-01 2.228614e-01 2.228614e-01 2.228614e-01 2.228614e-01 2.228614e-01 2.228614e-01 2.228614e-01 2.228614e-01 2.228614e-01 2.228614e-01 2.228614e-01 2.228614e-01 2.228614e-01 2.228614e-01 2.228614e-01 2.228614e-01 2.228614e-01 2.228614e-01 2.228614e-01 2.228614e-01 2.228614e-01 2.228614e-01 2.228614e-01 2.228614e-01 2.228614e-01 2.228614e-01 2.228614e-01 2.228614e-01 2.228614e-01 2.228614e-01 2.228614e-01 2.228614e-01 2.228614e-01 2.228614e-01 2.228614e-01 2.228614e-01 2.228614e-01 2.228614e-01 2.228614e-01 2.228614e-01 2.228614e-01 2.228614e-01 2.228614e-01 2.228614e-01 2.228614e-01 2.228614e-01 2.228614e-01 2.228614e-01 2.228614e-01 2.228614e-01 2.228614e-01 2.228614e-01 2.228614e-01 2.228614e-01 2.228614e-01 2.228614e-01 2.228614e-01 2.228614e-01 2.228614e-01 2.228614e-01 2.228614e-01 2.228614e-01 2.228614e-01 2.228614e-01 2.228614e-01 2.228614e-01 2.228614e-01 2.228614e-01 2.228614e-01 2.228614e-01 2.228614e-01 2.228614e-01 2.228614e-01 2.228614e-01 2.228614e-01 2.228614e-01 2.228614e-01 2.228614e-01 2.228614e-01 2.228614e-01 2.228614e-01 2.228614e-01 2.228614e-01 2.228614e-01 2.228614e-01 2.228614e-01 2.228614e-01 2.228614e-01 2.228614e-01 2.228614e-01 2.228614e-01 2.228614e-01 2.228614e-01 2.228614e-01 2.228614e-01 2.228614e-01 2.228614e-01 2.228614e-01 2.228614e-01 2.228614e-01 2.228614e-01 2.228614e-01 2.228614e-01 2.228614e-01 2.228614e-01 2.228614e-01 2.228614e-01 2.228614e-01 2.228614e-01 2.228614e-01 2.228614e-01 2.228614e-01 2.228614e-01 2.228614e-01 2.228614e-01 2.228614e-01 2.228614e-01 2.228614e-01 2.228614e-01 2.228614e-01 2.228614e-01 2.228614e-01 2.228614e-01 2.228614e-01 2.228614e-01 2.228614e-01 2.228614e-01 2.228614e-01 2.228614e-01 2.228614e-01 2.228614e-01 2.228614e-01 2.228614e-01 2.228614e-01 2.228614e-01 2.228614e-01 2.228614e-01 2.228614e-01 2.228614e-01 2.228614e-01 2.228614e-01 2.228614e-01 2.228614e-01 2.228614e-01 2.228614e-01 2.228614e-01 2.228614e-01 2.228614e-01 2.228614e-01 2.228614e-01 2.228614e-01 2.228614e-01 2.228614e-01 2.228614e-01 2.228614e-01 2.228614e-01 2.228614e-01 2.228614e-01 2.228614e-01 2.228614e-01 2.228614e-01 2.228614e-01 2.228614e-01 2.228614e-01 2.228614e-01 2.228614e-01 2.228614e-01 2.228614e-01 2.228614e-01 2.228614e-01 2.228614e-01 2.228614e-01 2.228614e-01 2.228614e-01 2.228614e-01 2.228614e-01 2.228614e-01 2.228614e-01 2.228614e-01 2.228614e-01 2.228614e-01 2.228614e-01 2.228614e-01 2.228614e-01 2.228614e-01 2.228614e-01 2.228614e-01 2.228614e-01 2.228614e-01 2.228614e-01 2.228614e-01 2.228614e-01 2.228614e-01 2.228614e-01 2.228614e-01 2.228614e-01 2.228614e-01 2.228614e-01 2.228614e-01 2.228614e-01 2.228614e-01 2.228614e-01 2.228614e-01 2.228614e-01 2.228614e-01 2.228614e-01 2.228614e-01 2.228614e-01 2.228614e-01 2.228614e-01 2.228614e-01 2.228614e-01 2.228614e-01 2.228614e-01 2.228614e-01 2.228614e-01 2.228614e-01 2.228614e-01 2.228614e-01 2.228614e-01 2.228614e-01 2.228614e-01 2.228614e-01 2.228614e-01 2.228614e-01 2.228614e-01 2.228614e-01 2.228614e-01 2.228614e-01 2.228614e-01 2.228614e-01 2.228614e-01 2.228614e-01 2.228614e-01 2.228614e-01 2.228614e-01 2.228614e-01 2.228614e-01 2.228614e-01 2.228614e-01 2.228614e-01 2.228614e-01 2.228614e-01 2.228614e-01 2.228614e-01 2.228614e-01 2.228614e-01 2.228614e-01 2.228614e-01 2.228614e-01 2.228614e-01 2.228614e-01 2.228614e-01 2.228614e-01 2.228614e-01 2.228614e-01 2.228614e-01 2.228614e-01 2.228614e-01 2.228614e-01 2.228614e-01 2.228614e-01 2.228614e-01 2.228614e-01 2.228614e-01 2.228614e-01 2.228614e-01 2.228614e-01 2.228614e-01 2.228614e-01 2.228614e-01 2.228614e-01 2.228614e-01 2.228614e-01 2.228614e-01 2.228614e-01 2.228614e-01 2.228614e-01 2.228614e-01 2.228614e-01 2.228614e-01 2.228614e-01 2.228614e-01 2.228614e-01 2.228614e-01 2.228614e-01 2.228614e-01 2.228614e-01 2.228614e-01 2.228614e-01 2.228614e-01 2.228614e-01 2.228614e-01 2.228614e-01 2.228614e-01 2.228614e-01 2.228614e-01 2.228614e-01 2.228614e-01 2.228614e-01 2.228614e-01 2.228614e-01 2.228614e-01 2.228614e-01 2.228614e-01 2.228614e-01 2.228614e-01 2.228614e-01 2.228614e-01 2.228614e-01 2.228614e-01 2.228614e-01 2.228614e-01 2.228614e-01 2.228614e-01 2.228614e-01 2.228614e-01 2.228614e-01 2.228614e-01 2.228614e-01 2.228614e-01 2.228614e-01 2.228614e-01 2.228614e-01 2.228614e-01 2.228614e-01 2.228614e-01 2.228614e-01 2.228614e-01 2.228614e-01 2.228614e-01 2.228614e-01 2.228614e-01 2.228614e-01 2.228614e-01 2.228614e-01 2.228614e-01 2.228614e-01 2.228614e-01 2.228614e-01 2.228614e-01 2.228614e-01 2.228614e-01 2.228614e-01 2.228614e-01 2.228614e-01 2.228614e-01 2.228614e-01 2.228614e-01 2.228614e-01 2.228614e-01 2.228614e-01 2.228614e-01 2.228614e-01 2.228614e-01 2.228614e-01 2.228614e-01 2.228614e-01 2.228614e-01 2.228614e-01 2.228614e-01 2.228614e-01 2.228614e-01 2.228614e-01 2.228614e-01 2.228614e-01 2.228614e-01 2.228614e-01 2.228614e-01 2.228614e-01 2.228614e-01 2.228614e-01 2.228614e-01 2.228614e-01 2.228614e-01 2.228614e-01 2.228614e-01 2.228614e-01 2.228614e-01 2.228614e-01 2.228614e-01 2.228614e-01 2.228614e-01 2.228614e-01 2.228614e-01 2.228614e-01 2.228614e-01 2.228614e-01 2.228614e-01 2.228614e-01 2.228614e-01 2.228614e-01 2.228614e-01 2.228614e-01 2.228614e-01 2.228614e-01 2.228614e-01 2.228614e-01 2.228614e-01 2.228614e-01 2.228614e-01 2.228614e-01 2.228614e-01 2.228614e-01 2.228614e-01 2.228614e-01 2.228614e-01 2.228614e-01 2.228614e-01 2.228614e-01 2.228614e-01 2.228614e-01 2.228614e-01 2.228614e-01 2.228614e-01 2.228614e-01 2.228614e-01 2.228614e-01 2.228614e-01 2.228614e-01 2.228614e-01 2.228614e-01 2.228614e-01 2.228614e-01 2.228614e-01 2.228614e-01 2.228614e-01 2.228614e-01 2.228614e-01 2.228614e-01 2.228614e-01 2.228614e-01 2.228614e-01 2.228614e-01 2.228614e-01 2.228614e-01 2.228614e-01 2.228614e-01 2.228614e-01 2.228614e-01 2.228614e-01 2.228614e-01 2.228614e-01 2.228614e-01 2.228614e-01 2.228614e-01 2.228614e-01 2.228614e-01 2.228614e-01 2.228614e-01 2.228614e-01 2.228614e-01 2.228614e-01 2.228614e-01 2.228614e-01 2.228614e-01 2.228614e-01 2.228614e-01 2.228614e-01 2.228614e-01 2.228614e-01 2.228614e-01 2.228614e-01 2.228614e-01 2.228614e-01 2.228614e-01 2.228614e-01 2.228614e-01 2.228614e-01 2.228614e-01 2.228614e-01 2.228614e-01 2.228614e-01 2.228614e-01 2.228614e-01 2.228614e-01 2.228614e-01 2.228614e-01 2.228614e-01 2.228614e-01 2.228614e-01 2.228614e-01 2.228614e-01 2.228614e-01 2.228614e-01 2.228614e-01 2.228614e-01 2.228614e-01 2.228614e-01 2.228614e-01 2.228614e-01 2.228614e-01 2.228614e-01 2.228614e-01 2.228614e-01 2.228614e-01 2.228614e-01 2.228614e-01 2.228614e-01 2.228614e-01 2.228614e-01 2.228614e-01 2.228614e-01 2.228614e-01 2.228614e-01 2.228614e-01 2.228614e-01 2.228614e-01 2.228614e-01 2.228614e-01 2.228614e-01 2.228614e-01 2.228614e-01 2.228614e-01 2.228614e-01 2.228614e-01 2.228614e-01 2.228614e-01 2.228614e-01 2.228614e-01 2.228614e-01 2.228614e-01 2.228614e-01 2.228614e-01 2.228614e-01 2.228614e-01 2.228614e-01 2.228614e-01 2.228614e-01 2.228614e-01 2.228614e-01 2.228614e-01 2.228614e-01 2.228614e-01 2.228614e-01 2.228614e-01 2.228614e-01 2.228614e-01 2.228614e-01 2.228614e-01 2.228614e-01 2.228614e-01 2.228614e-01 2.228614e-01 2.228614e-01 2.228614e-01 2.228614e-01 2.228614e-01 2.228614e-01 2.228614e-01 2.228614e-01 2.228614e-01 2.228614e-01 2.228614e-01 2.228614e-01 2.228614e-01 2.228614e-01 2.228614e-01 2.228614e-01 2.228614e-01 2.228614e-01 2.228614e-01 2.228614e-01 2.228614e-01 2.228614e-01 2.228614e-01 2.228614e-01 2.228614e-01 2.228614e-01 2.228614e-01 2.228614e-01 2.228614e-01 2.228614e-01 2.228614e-01 2.228614e-01 2.228614e-01 2.228614e-01 2.228614e-01 2.228614e-01 2.228614e-01 2.228614e-01 2.228614e-01 2.228614e-01 2.228614e-01 2.228614e-01 2.228614e-01 2.228614e-01 2.228614e-01 2.228614e-01 2.228614e-01 2.228614e-01 2.228614e-01 2.228614e-01 2.228614e-01 2.228614e-01 2.228614e-01 2.228614e-01 2.228614e-01 2.228614e-01 2.228614e-01 2.228614e-01 2.228614e-01 2.228614e-01 2.228614e-01 2.228614e-01 2.228614e-01 2.228614e-01 2.228614e-01 2.228614e-01 2.228614e-01 2.228614e-01 2.228614e-01 2.228614e-01 2.228614e-01 2.228614e-01 2.228614e-01 2.228614e-01 2.228614e-01 2.228614e-01 2.228614e-01 2.228614e-01 2.228614e-01 2.228614e-01 2.228614e-01 2.228614e-01 2.228614e-01 2.228614e-01 2.228614e-01 2.228614e-01 2.228614e-01 2.228614e-01 2.228614e-01 2.228614e-01 2.228614e-01 2.228614e-01 2.228614e-01 2.228614e-01 2.228614e-01 2.228614e-01 2.228614e-01 2.228614e-01 2.228614e-01 2.228614e-01 2.228614e-01 2.228614e-01 2.228614e-01 2.228614e-01 2.228614e-01 2.228614e-01 2.228614e-01 2.228614e-01 2.228614e-01 2.228614e-01 2.228614e-01 2.228614e-01 2.228614e-01 2.228614e-01 2.228614e-01 2.228614e-01 2.228614e-01 2.228614e-01 2.228614e-01 2.228614e-01 2.228614e-01 2.228614e-01 2.228614e-01 2.228614e-01 2.228614e-01 2.228614e-01 2.228614e-01 2.228614e-01 2.228614e-01 2.228614e-01 2.228614e-01 2.228614e-01 2.228614e-01 2.228614e-01 2.228614e-01 2.228614e-01 2.228614e-01 2.228614e-01 2.228614e-01 2.228614e-01 2.228614e-01 2.228614e-01 2.228614e-01 2.228614e-01 2.228614e-01 2.228614e-01 2.228614e-01 2.228614e-01 2.228614e-01 2.228614e-01 2.228614e-01 2.228614e-01 2.228614e-01 2.228614e-01 2.228614e-01 2.228614e-01 2.228614e-01 2.228614e-01 2.228614e-01 2.228614e-01 2.228614e-01 2.228614e-01 2.228614e-01 2.228614e-01 2.228614e-01 2.228614e-01 2.228614e-01 2.228614e-01 2.228614e-01 2.228614e-01 2.228614e-01 2.228614e-01 2.228614e-01 2.228614e-01 2.228614e-01 2.228614e-01 2.228614e-01 2.228614e-01 2.228614e-01 2.228614e-01 2.228614e-01 2.228614e-01 2.228614e-01 2.228614e-01 2.228614e-01 2.228614e-01 2.228614e-01 2.228614e-01 2.228614e-01 2.228614e-01 2.228614e-01 2.228614e-01 2.228614e-01 2.228614e-01 2.228614e-01 2.228614e-01 2.228614e-01 2.228614e-01 2.228614e-01 2.228614e-01 2.228614e-01 2.228614e-01 2.228614e-01 2.228614e-01 2.228614e-01 2.228614e-01 2.228614e-01 2.228614e-01 2.228614e-01 2.228614e-01 2.228614e-01 2.228614e-01 2.228614e-01 2.228614e-01 2.228614e-01 2.228614e-01 2.228614e-01 2.228614e-01 2.228614e-01 2.228614e-01 2.228614e-01 2.228614e-01 2.228614e-01 2.228614e-01 2.228614e-01 2.228614e-01 2.228614e-01 2.228614e-01 2.228614e-01 2.228614e-01 2.228614e-01 2.228614e-01 2.228614e-01 2.228614e-01 2.228614e-01 2.228614e-01 2.228614e-01 2.228614e-01 2.228614e-01 2.228614e-01 2.228614e-01 2.228614e-01 2.228614e-01 2.228614e-01 2.228614e-01 2.228614e-01 2.228614e-01 2.228614e-01 2.228614e-01 2.228614e-01 2.228614e-01 2.228614e-01 2.228614e-01 2.228614e-01 2.228614e-01 2.228614e-01 2.228614e-01 2.228614e-01 2.228614e-01 2.228614e-01 2.228614e-01 2.228614e-01 2.228614e-01 2.228614e-01 2.228614e-01 2.228614e-01 2.228614e-01 2.228614e-01 2.228614e-01 2.228614e-01 2.228614e-01 2.228614e-01 2.228614e-01 2.228614e-01 2.228614e-01 2.228614e-01 2.228614e-01 2.228614e-01 2.228614e-01 2.228614e-01 2.228614e-01 2.228614e-01 2.228614e-01 2.228614e-01 2.228614e-01 2.228614e-01 2.228614e-01 2.228614e-01 2.228614e-01 2.228614e-01 2.228614e-01 2.228614e-01 2.228614e-01 2.228614e-01 2.228614e-01 2.228614e-01 2.228614e-01 2.228614e-01 2.228614e-01 2.228614e-01 2.228614e-01 2.228614e-01 2.228614e-01 2.228614e-01
[truncated: 390,016 more chars]
