# Supplementary material for: A comparative study of the performance of ten metaheuristic algorithms for parameter estimation of solar photovoltaic models
Source: PeerJ Comput Sci. 2025 Jan 27;11:e2646. doi: 10.7717/peerj-cs.2646 (PMC11784897; doi:10.7717/peerj-cs.2646)
Supplement: Supplemental Information 2 — The code includes the third-party data used during the experiments. [file peerj-cs-11-2646-s002.zip › Matlab Code/A1/3_2000_50_record_FEs.data]

5732575
5732791
5732153
5732189
5732749
5732415
5732585
5732437
5732417
5732505
5732419
5732891
5732435
5732249
5732509
5732515
5732487
5732347
5732651
5732591
5732945
5732489
5732939
5733039
5732589
5732161
5732977
5732957
5732817
5731911
