# Supplementary material for: A comparative study of the performance of ten metaheuristic algorithms for parameter estimation of solar photovoltaic models
Source: PeerJ Comput Sci. 2025 Jan 27;11:e2646. doi: 10.7717/peerj-cs.2646 (PMC11784897; doi:10.7717/peerj-cs.2646)
Supplement: Supplemental Information 2 — The code includes the third-party data used during the experiments. [file peerj-cs-11-2646-s002.zip › Matlab Code/A1/3_2000_50_times.data]

2.562562e+01
2.570620e+01
2.562242e+01
2.569193e+01
2.568483e+01
2.566477e+01
2.567379e+01
2.568703e+01
2.564960e+01
2.570950e+01
2.568574e+01
2.566915e+01
2.566065e+01
2.568890e+01
2.574999e+01
2.570122e+01
2.562105e+01
2.568851e+01
2.569483e+01
2.565987e+01
2.568744e+01
2.570280e+01
2.565177e+01
2.562872e+01
2.571719e+01
2.565693e+01
2.572380e+01
2.563954e+01
2.562453e+01
2.562669e+01
