# Supplementary material for: A comparative study of the performance of ten metaheuristic algorithms for parameter estimation of solar photovoltaic models
Source: PeerJ Comput Sci. 2025 Jan 27;11:e2646. doi: 10.7717/peerj-cs.2646 (PMC11784897; doi:10.7717/peerj-cs.2646)
Supplement: Supplemental Information 2 — The code includes the third-party data used during the experiments. [file peerj-cs-11-2646-s002.zip › Matlab Code/A1/3_3000_100_conv_curves.data]

1.466793e+05 5.889769e-01 3.389814e-01 2.979898e-01 2.884888e-01 2.803749e-01 2.803749e-01 2.803749e-01 2.803749e-01 2.737675e-01 2.737675e-01 2.694995e-01 2.634149e-01 2.616825e-01 2.502579e-01 2.502579e-01 2.337793e-01 2.270149e-01 2.268866e-01 2.268866e-01 2.268866e-01 2.267021e-01 2.259211e-01 2.247280e-01 2.233168e-01 2.230993e-01 2.230993e-01 2.230993e-01 2.230993e-01 2.230820e-01 2.230820e-01 2.230145e-01 2.230145e-01 2.230145e-01 2.230145e-01 2.230145e-01 2.230145e-01 2.230145e-01 2.230145e-01 2.230145e-01 2.230145e-01 2.230145e-01 2.229958e-01 2.229026e-01 2.228828e-01 2.228828e-01 2.228691e-01 2.228674e-01 2.228663e-01 2.228663e-01 2.228663e-01 2.228660e-01 2.228660e-01 2.228660e-01 2.228653e-01 2.228650e-01 2.228650e-01 2.228650e-01 2.228650e-01 2.228636e-01 2.228617e-01 2.228617e-01 2.228617e-01 2.228616e-01 2.228616e-01 2.228615e-01 2.228615e-01 2.228615e-01 2.228615e-01 2.228614e-01 2.228614e-01 2.228614e-01 2.228614e-01 2.228614e-01 2.228614e-01 2.228614e-01 2.228614e-01 2.228614e-01 2.228614e-01 2.228614e-01 2.228614e-01 2.228614e-01 2.228614e-01 2.228614e-01 2.228614e-01 2.228614e-01 2.228614e-01 2.228614e-01 2.228614e-01 2.228614e-01 2.228614e-01 2.228614e-01 2.228614e-01 2.228614e-01 2.228614e-01 2.228614e-01 2.228614e-01 2.228614e-01 2.228614e-01 2.228614e-01 2.228614e-01 2.228614e-01 2.228614e-01 2.228614e-01 2.228614e-01 2.228614e-01 2.228614e-01 2.228614e-01 2.228614e-01 2.228614e-01 2.228614e-01 2.228614e-01 2.228614e-01 2.228614e-01 2.228614e-01 2.228614e-01 2.228614e-01 2.228614e-01 2.228614e-01 2.228614e-01 2.228614e-01 2.228614e-01 2.228614e-01 2.228614e-01 2.228614e-01 2.228614e-01 2.228614e-01 2.228614e-01 2.228614e-01 2.228614e-01 2.228614e-01 2.228614e-01 2.228614e-01 2.228614e-01 2.228614e-01 2.228614e-01 2.228614e-01 2.228614e-01 2.228614e-01 2.228614e-01 2.228614e-01 2.228614e-01 2.228614e-01 2.228614e-01 2.228614e-01 2.228614e-01 2.228614e-01 2.228614e-01 2.228614e-01 2.228614e-01 2.228614e-01 2.228614e-01 2.228614e-01 2.228614e-01 2.228614e-01 2.228614e-01 2.228614e-01 2.228614e-01 2.228614e-01 2.228614e-01 2.228614e-01 2.228614e-01 2.228614e-01 2.228614e-01 2.228614e-01 2.228614e-01 2.228614e-01 2.228614e-01 2.228614e-01 2.228614e-01 2.228614e-01 2.228614e-01 2.228614e-01 2.228614e-01 2.228614e-01 2.228614e-01 2.228614e-01 2.228614e-01 2.228614e-01 2.228614e-01 2.228614e-01 2.228614e-01 2.228614e-01 2.228614e-01 2.228614e-01 2.228614e-01 2.228614e-01 2.228614e-01 2.228614e-01 2.228614e-01 2.228614e-01 2.228614e-01 2.228614e-01 2.228614e-01 2.228614e-01 2.228614e-01 2.228614e-01 2.228614e-01 2.228614e-01 2.228614e-01 2.228614e-01 2.228614e-01 2.228614e-01 2.228614e-01 2.228614e-01 2.228614e-01 2.228614e-01 2.228614e-01 2.228614e-01 2.228614e-01 2.228614e-01 2.228614e-01 2.228614e-01 2.228614e-01 2.228614e-01 2.228614e-01 2.228614e-01 2.228614e-01 2.228614e-01 2.228614e-01 2.228614e-01 2.228614e-01 2.228614e-01 2.228614e-01 2.228614e-01 2.228614e-01 2.228614e-01 2.228614e-01 2.228614e-01 2.228614e-01 2.228614e-01 2.228614e-01 2.228614e-01 2.228614e-01 2.228614e-01 2.228614e-01 2.228614e-01 2.228614e-01 2.228614e-01 2.228614e-01 2.228614e-01 2.228614e-01 2.228614e-01 2.228614e-01 2.228614e-01 2.228614e-01 2.228614e-01 2.228614e-01 2.228614e-01 2.228614e-01 2.228614e-01 2.228614e-01 2.228614e-01 2.228614e-01 2.228614e-01 2.228614e-01 2.228614e-01 2.228614e-01 2.228614e-01 2.228614e-01 2.228614e-01 2.228614e-01 2.228614e-01 2.228614e-01 2.228614e-01 2.228614e-01 2.228614e-01 2.228614e-01 2.228614e-01 2.228614e-01 2.228614e-01 2.228614e-01 2.228614e-01 2.228614e-01 2.228614e-01 2.228614e-01 2.228614e-01 2.228614e-01 2.228614e-01 2.228614e-01 2.228614e-01 2.228614e-01 2.228614e-01 2.228614e-01 2.228614e-01 2.228614e-01 2.228614e-01 2.228614e-01 2.228614e-01 2.228614e-01 2.228614e-01 2.228614e-01 2.228614e-01 2.228614e-01 2.228614e-01 2.228614e-01 2.228614e-01 2.228614e-01 2.228614e-01 2.228614e-01 2.228614e-01 2.228614e-01 2.228614e-01 2.228614e-01 2.228614e-01 2.228614e-01 2.228614e-01 2.228614e-01 2.228614e-01 2.228614e-01 2.228614e-01 2.228614e-01 2.228614e-01 2.228614e-01 2.228614e-01 2.228614e-01 2.228614e-01 2.228614e-01 2.228614e-01 2.228614e-01 2.228614e-01 2.228614e-01 2.228614e-01 2.228614e-01 2.228614e-01 2.228614e-01 2.228614e-01 2.228614e-01 2.228614e-01 2.228614e-01 2.228614e-01 2.228614e-01 2.228614e-01 2.228614e-01 2.228614e-01 2.228614e-01 2.228614e-01 2.228614e-01 2.228614e-01 2.228614e-01 2.228614e-01 2.228614e-01 2.228614e-01 2.228614e-01 2.228614e-01 2.228614e-01 2.228614e-01 2.228614e-01 2.228614e-01 2.228614e-01 2.228614e-01 2.228614e-01 2.228614e-01 2.228614e-01 2.228614e-01 2.228614e-01 2.228614e-01 2.228614e-01 2.228614e-01 2.228614e-01 2.228614e-01 2.228614e-01 2.228614e-01 2.228614e-01 2.228614e-01 2.228614e-01 2.228614e-01 2.228614e-01 2.228614e-01 2.228614e-01 2.228614e-01 2.228614e-01 2.228614e-01 2.228614e-01 2.228614e-01 2.228614e-01 2.228614e-01 2.228614e-01 2.228614e-01 2.228614e-01 2.228614e-01 2.228614e-01 2.228614e-01 2.228614e-01 2.228614e-01 2.228614e-01 2.228614e-01 2.228614e-01 2.228614e-01 2.228614e-01 2.228614e-01 2.228614e-01 2.228614e-01 2.228614e-01 2.228614e-01 2.228614e-01 2.228614e-01 2.228614e-01 2.228614e-01 2.228614e-01 2.228614e-01 2.228614e-01 2.228614e-01 2.228614e-01 2.228614e-01 2.228614e-01 2.228614e-01 2.228614e-01 2.228614e-01 2.228614e-01 2.228614e-01 2.228614e-01 2.228614e-01 2.228614e-01 2.228614e-01 2.228614e-01 2.228614e-01 2.228614e-01 2.228614e-01 2.228614e-01 2.228614e-01 2.228614e-01 2.228614e-01 2.228614e-01 2.228614e-01 2.228614e-01 2.228614e-01 2.228614e-01 2.228614e-01 2.228614e-01 2.228614e-01 2.228614e-01 2.228614e-01 2.228614e-01 2.228614e-01 2.228614e-01 2.228614e-01 2.228614e-01 2.228614e-01 2.228614e-01 2.228614e-01 2.228614e-01 2.228614e-01 2.228614e-01 2.228614e-01 2.228614e-01 2.228614e-01 2.228614e-01 2.228614e-01 2.228614e-01 2.228614e-01 2.228614e-01 2.228614e-01 2.228614e-01 2.228614e-01 2.228614e-01 2.228614e-01 2.228614e-01 2.228614e-01 2.228614e-01 2.228614e-01 2.228614e-01 2.228614e-01 2.228614e-01 2.228614e-01 2.228614e-01 2.228614e-01 2.228614e-01 2.228614e-01 2.228614e-01 2.228614e-01 2.228614e-01 2.228614e-01 2.228614e-01 2.228614e-01 2.228614e-01 2.228614e-01 2.228614e-01 2.228614e-01 2.228614e-01 2.228614e-01 2.228614e-01 2.228614e-01 2.228614e-01 2.228614e-01 2.228614e-01 2.228614e-01 2.228614e-01 2.228614e-01 2.228614e-01 2.228614e-01 2.228614e-01 2.228614e-01 2.228614e-01 2.228614e-01 2.228614e-01 2.228614e-01 2.228614e-01 2.228614e-01 2.228614e-01 2.228614e-01 2.228614e-01 2.228614e-01 2.228614e-01 2.228614e-01 2.228614e-01 2.228614e-01 2.228614e-01 2.228614e-01 2.228614e-01 2.228614e-01 2.228614e-01 2.228614e-01 2.228614e-01 2.228614e-01 2.228614e-01 2.228614e-01 2.228614e-01 2.228614e-01 2.228614e-01 2.228614e-01 2.228614e-01 2.228614e-01 2.228614e-01 2.228614e-01 2.228614e-01 2.228614e-01 2.228614e-01 2.228614e-01 2.228614e-01 2.228614e-01 2.228614e-01 2.228614e-01 2.228614e-01 2.228614e-01 2.228614e-01 2.228614e-01 2.228614e-01 2.228614e-01 2.228614e-01 2.228614e-01 2.228614e-01 2.228614e-01 2.228614e-01 2.228614e-01 2.228614e-01 2.228614e-01 2.228614e-01 2.228614e-01 2.228614e-01 2.228614e-01 2.228614e-01 2.228614e-01 2.228614e-01 2.228614e-01 2.228614e-01 2.228614e-01 2.228614e-01 2.228614e-01 2.228614e-01 2.228614e-01 2.228614e-01 2.228614e-01 2.228614e-01 2.228614e-01 2.228614e-01 2.228614e-01 2.228614e-01 2.228614e-01 2.228614e-01 2.228614e-01 2.228614e-01 2.228614e-01 2.228614e-01 2.228614e-01 2.228614e-01 2.228614e-01 2.228614e-01 2.228614e-01 2.228614e-01 2.228614e-01 2.228614e-01 2.228614e-01 2.228614e-01 2.228614e-01 2.228614e-01 2.228614e-01 2.228614e-01 2.228614e-01 2.228614e-01 2.228614e-01 2.228614e-01 2.228614e-01 2.228614e-01 2.228614e-01 2.228614e-01 2.228614e-01 2.228614e-01 2.228614e-01 2.228614e-01 2.228614e-01 2.228614e-01 2.228614e-01 2.228614e-01 2.228614e-01 2.228614e-01 2.228614e-01 2.228614e-01 2.228614e-01 2.228614e-01 2.228614e-01 2.228614e-01 2.228614e-01 2.228614e-01 2.228614e-01 2.228614e-01 2.228614e-01 2.228614e-01 2.228614e-01 2.228614e-01 2.228614e-01 2.228614e-01 2.228614e-01 2.228614e-01 2.228614e-01 2.228614e-01 2.228614e-01 2.228614e-01 2.228614e-01 2.228614e-01 2.228614e-01 2.228614e-01 2.228614e-01 2.228614e-01 2.228614e-01 2.228614e-01 2.228614e-01 2.228614e-01 2.228614e-01 2.228614e-01 2.228614e-01 2.228614e-01 2.228614e-01 2.228614e-01 2.228614e-01 2.228614e-01 2.228614e-01 2.228614e-01 2.228614e-01 2.228614e-01 2.228614e-01 2.228614e-01 2.228614e-01 2.228614e-01 2.228614e-01 2.228614e-01 2.228614e-01 2.228614e-01 2.228614e-01 2.228614e-01 2.228614e-01 2.228614e-01 2.228614e-01 2.228614e-01 2.228614e-01 2.228614e-01 2.228614e-01 2.228614e-01 2.228614e-01 2.228614e-01 2.228614e-01 2.228614e-01 2.228614e-01 2.228614e-01 2.228614e-01 2.228614e-01 2.228614e-01 2.228614e-01 2.228614e-01 2.228614e-01 2.228614e-01 2.228614e-01 2.228614e-01 2.228614e-01 2.228614e-01 2.228614e-01 2.228614e-01 2.228614e-01 2.228614e-01 2.228614e-01 2.228614e-01 2.228614e-01 2.228614e-01 2.228614e-01 2.228614e-01 2.228614e-01 2.228614e-01 2.228614e-01 2.228614e-01 2.228614e-01 2.228614e-01 2.228614e-01 2.228614e-01 2.228614e-01 2.228614e-01 2.228614e-01 2.228614e-01 2.228614e-01 2.228614e-01 2.228614e-01 2.228614e-01 2.228614e-01 2.228614e-01 2.228614e-01 2.228614e-01 2.228614e-01 2.228614e-01 2.228614e-01 2.228614e-01 2.228614e-01 2.228614e-01 2.228614e-01 2.228614e-01 2.228614e-01 2.228614e-01 2.228614e-01 2.228614e-01 2.228614e-01 2.228614e-01 2.228614e-01 2.228614e-01 2.228614e-01 2.228614e-01 2.228614e-01 2.228614e-01 2.228614e-01 2.228614e-01 2.228614e-01 2.228614e-01 2.228614e-01 2.228614e-01 2.228614e-01 2.228614e-01 2.228614e-01 2.228614e-01 2.228614e-01 2.228614e-01 2.228614e-01 2.228614e-01 2.228614e-01 2.228614e-01 2.228614e-01 2.228614e-01 2.228614e-01 2.228614e-01 2.228614e-01 2.228614e-01 2.228614e-01 2.228614e-01 2.228614e-01 2.228614e-01 2.228614e-01 2.228614e-01 2.228614e-01 2.228614e-01 2.228614e-01 2.228614e-01 2.228614e-01 2.228614e-01 2.228614e-01 2.228614e-01 2.228614e-01 2.228614e-01 2.228614e-01 2.228614e-01 2.228614e-01 2.228614e-01 2.228614e-01 2.228614e-01 2.228614e-01 2.228614e-01 2.228614e-01 2.228614e-01 2.228614e-01 2.228614e-01 2.228614e-01 2.228614e-01 2.228614e-01 2.228614e-01 2.228614e-01 2.228614e-01 2.228614e-01 2.228614e-01 2.228614e-01 2.228614e-01 2.228614e-01 2.228614e-01 2.228614e-01 2.228614e-01 2.228614e-01 2.228614e-01 2.228614e-01 2.228614e-01 2.228614e-01 2.228614e-01 2.228614e-01 2.228614e-01 2.228614e-01 2.228614e-01 2.228614e-01 2.228614e-01 2.228614e-01 2.228614e-01 2.228614e-01 2.228614e-01 2.228614e-01 2.228614e-01 2.228614e-01 2.228614e-01 2.228614e-01 2.228614e-01 2.228614e-01 2.228614e-01 2.228614e-01 2.228614e-01 2.228614e-01 2.228614e-01 2.228614e-01 2.228614e-01 2.228614e-01 2.228614e-01 2.228614e-01 2.228614e-01 2.228614e-01 2.228614e-01 2.228614e-01 2.228614e-01 2.228614e-01 2.228614e-01 2.228614e-01 2.228614e-01 2.228614e-01 2.228614e-01 2.228614e-01 2.228614e-01 2.228614e-01 2.228614e-01 2.228614e-01 2.228614e-01 2.228614e-01 2.228614e-01 2.228614e-01 2.228614e-01 2.228614e-01 2.228614e-01 2.228614e-01 2.228614e-01 2.228614e-01 2.228614e-01 2.228614e-01 2.228614e-01 2.228614e-01 2.228614e-01 2.228614e-01 2.228614e-01 2.228614e-01 2.228614e-01 2.228614e-01 2.228614e-01 2.228614e-01 2.228614e-01 2.228614e-01 2.228614e-01 2.228614e-01 2.228614e-01 2.228614e-01 2.228614e-01 2.228614e-01 2.228614e-01 2.228614e-01 2.228614e-01 2.228614e-01 2.228614e-01 2.228614e-01 2.228614e-01 2.228614e-01 2.228614e-01 2.228614e-01 2.228614e-01 2.228614e-01 2.228614e-01 2.228614e-01 2.228614e-01 2.228614e-01 2.228614e-01 2.228614e-01 2.228614e-01 2.228614e-01 2.228614e-01 2.228614e-01 2.228614e-01 2.228614e-01 2.228614e-01 2.228614e-01 2.228614e-01 2.228614e-01 2.228614e-01 2.228614e-01 2.228614e-01 2.228614e-01 2.228614e-01 2.228614e-01 2.228614e-01 2.228614e-01 2.228614e-01 2.228614e-01 2.228614e-01 2.228614e-01 2.228614e-01 2.228614e-01 2.228614e-01 2.228614e-01 2.228614e-01 2.228614e-01 2.228614e-01 2.228614e-01 2.228614e-01 2.228614e-01 2.228614e-01 2.228614e-01 2.228614e-01 2.228614e-01 2.228614e-01 2.228614e-01 2.228614e-01 2.228614e-01 2.228614e-01 2.228614e-01 2.228614e-01 2.228614e-01 2.228614e-01 2.228614e-01 2.228614e-01 2.228614e-01 2.228614e-01 2.228614e-01 2.228614e-01 2.228614e-01 2.228614e-01 2.228614e-01 2.228614e-01 2.228614e-01 2.228614e-01 2.228614e-01 2.228614e-01 2.228614e-01 2.228614e-01 2.228614e-01 2.228614e-01 2.228614e-01 2.228614e-01 2.228614e-01 2.228614e-01 2.228614e-01 2.228614e-01 2.228614e-01 2.228614e-01 2.228614e-01 2.228614e-01 2.228614e-01 2.228614e-01 2.228614e-01 2.228614e-01 2.228614e-01 2.228614e-01 2.228614e-01 2.228614e-01 2.228614e-01 2.228614e-01 2.228614e-01 2.228614e-01 2.228614e-01 2.228614e-01 2.228614e-01 2.228614e-01 2.228614e-01 2.228614e-01 2.228614e-01 2.228614e-01 2.228614e-01 2.228614e-01 2.228614e-01 2.228614e-01 2.228614e-01 2.228614e-01 2.228614e-01 2.228614e-01 2.228614e-01 2.228614e-01 2.228614e-01 2.228614e-01 2.228614e-01 2.228614e-01 2.228614e-01 2.228614e-01 2.228614e-01 2.228614e-01 2.228614e-01 2.228614e-01 2.228614e-01 2.228614e-01 2.228614e-01 2.228614e-01 2.228614e-01 2.228614e-01 2.228614e-01 2.228614e-01 2.228614e-01 2.228614e-01 2.228614e-01 2.228614e-01 2.228614e-01 2.228614e-01 2.228614e-01 2.228614e-01 2.228614e-01 2.228614e-01 2.228614e-01 2.228614e-01 2.228614e-01 2.228614e-01 2.228614e-01 2.228614e-01 2.228614e-01 2.228614e-01 2.228614e-01 2.228614e-01 2.228614e-01 2.228614e-01 2.228614e-01 2.228614e-01 2.228614e-01 2.228614e-01 2.228614e-01 2.228614e-01 2.228614e-01 2.228614e-01 2.228614e-01 2.228614e-01 2.228614e-01 2.228614e-01 2.228614e-01 2.228614e-01 2.228614e-01 2.228614e-01 2.228614e-01 2.228614e-01 2.228614e-01 2.228614e-01 2.228614e-01 2.228614e-01 2.228614e-01 2.228614e-01 2.228614e-01 2.228614e-01 2.228614e-01 2.228614e-01 2.228614e-01 2.228614e-01 2.228614e-01 2.228614e-01 2.228614e-01 2.228614e-01 2.228614e-01 2.228614e-01 2.228614e-01 2.228614e-01 2.228614e-01 2.228614e-01 2.228614e-01 2.228614e-01 2.228614e-01 2.228614e-01 2.228614e-01 2.228614e-01 2.228614e-01 2.228614e-01 2.228614e-01 2.228614e-01 2.228614e-01 2.228614e-01 2.228614e-01 2.228614e-01 2.228614e-01 2.228614e-01 2.228614e-01 2.228614e-01 2.228614e-01 2.228614e-01 2.228614e-01 2.228614e-01 2.228614e-01 2.228614e-01 2.228614e-01 2.228614e-01 2.228614e-01 2.228614e-01 2.228614e-01 2.228614e-01 2.228614e-01 2.228614e-01 2.228614e-01 2.228614e-01 2.228614e-01 2.228614e-01 2.228614e-01 2.228614e-01 2.228614e-01 2.228614e-01 2.228614e-01 2.228614e-01 2.228614e-01 2.228614e-01 2.228614e-01 2.228614e-01 2.228614e-01 2.228614e-01 2.228614e-01 2.228614e-01 2.228614e-01 2.228614e-01 2.228614e-01 2.228614e-01 2.228614e-01 2.228614e-01 2.228614e-01 2.228614e-01 2.228614e-01 2.228614e-01 2.228614e-01 2.228614e-01 2.228614e-01 2.228614e-01 2.228614e-01 2.228614e-01 2.228614e-01 2.228614e-01 2.228614e-01 2.228614e-01 2.228614e-01 2.228614e-01 2.228614e-01 2.228614e-01 2.228614e-01 2.228614e-01 2.228614e-01 2.228614e-01 2.228614e-01 2.228614e-01 2.228614e-01 2.228614e-01 2.228614e-01 2.228614e-01 2.228614e-01 2.228614e-01 2.228614e-01 2.228614e-01 2.228614e-01 2.228614e-01 2.228614e-01 2.228614e-01 2.228614e-01 2.228614e-01 2.228614e-01 2.228614e-01 2.228614e-01 2.228614e-01 2.228614e-01 2.228614e-01 2.228614e-01 2.228614e-01 2.228614e-01 2.228614e-01 2.228614e-01 2.228614e-01 2.228614e-01 2.228614e-01 2.228614e-01 2.228614e-01 2.228614e-01 2.228614e-01 2.228614e-01 2.228614e-01 2.228614e-01 2.228614e-01 2.228614e-01 2.228614e-01 2.228614e-01 2.228614e-01 2.228614e-01 2.228614e-01 2.228614e-01 2.228614e-01 2.228614e-01 2.228614e-01 2.228614e-01 2.228614e-01 2.228614e-01 2.228614e-01 2.228614e-01 2.228614e-01 2.228614e-01 2.228614e-01 2.228614e-01 2.228614e-01 2.228614e-01 2.228614e-01 2.228614e-01 2.228614e-01 2.228614e-01 2.228614e-01 2.228614e-01 2.228614e-01 2.228614e-01 2.228614e-01 2.228614e-01 2.228614e-01 2.228614e-01 2.228614e-01 2.228614e-01 2.228614e-01 2.228614e-01 2.228614e-01 2.228614e-01 2.228614e-01 2.228614e-01 2.228614e-01 2.228614e-01 2.228614e-01 2.228614e-01 2.228614e-01 2.228614e-01 2.228614e-01 2.228614e-01 2.228614e-01 2.228614e-01 2.228614e-01 2.228614e-01 2.228614e-01 2.228614e-01 2.228614e-01 2.228614e-01 2.228614e-01 2.228614e-01 2.228614e-01 2.228614e-01 2.228614e-01 2.228614e-01 2.228614e-01 2.228614e-01 2.228614e-01 2.228614e-01 2.228614e-01 2.228614e-01 2.228614e-01 2.228614e-01 2.228614e-01 2.228614e-01 2.228614e-01 2.228614e-01 2.228614e-01 2.228614e-01 2.228614e-01 2.228614e-01 2.228614e-01 2.228614e-01 2.228614e-01 2.228614e-01 2.228614e-01 2.228614e-01 2.228614e-01 2.228614e-01 2.228614e-01 2.228614e-01 2.228614e-01 2.228614e-01 2.228614e-01 2.228614e-01 2.228614e-01 2.228614e-01 2.228614e-01 2.228614e-01 2.228614e-01 2.228614e-01 2.228614e-01 2.228614e-01 2.228614e-01 2.228614e-01 2.228614e-01 2.228614e-01 2.228614e-01 2.228614e-01 2.228614e-01 2.228614e-01 2.228614e-01 2.228614e-01 2.228614e-01 2.228614e-01 2.228614e-01 2.228614e-01 2.228614e-01 2.228614e-01 2.228614e-01 2.228614e-01 2.228614e-01 2.228614e-01 2.228614e-01 2.228614e-01 2.228614e-01 2.228614e-01 2.228614e-01 2.228614e-01 2.228614e-01 2.228614e-01 2.228614e-01 2.228614e-01 2.228614e-01 2.228614e-01 2.228614e-01 2.228614e-01 2.228614e-01 2.228614e-01 2.228614e-01 2.228614e-01 2.228614e-01 2.228614e-01 2.228614e-01 2.228614e-01 2.228614e-01 2.228614e-01 2.228614e-01 2.228614e-01 2.228614e-01 2.228614e-01 2.228614e-01 2.228614e-01 2.228614e-01 2.228614e-01 2.228614e-01 2.228614e-01 2.228614e-01 2.228614e-01 2.228614e-01 2.228614e-01 2.228614e-01 2.228614e-01 2.228614e-01 2.228614e-01 2.228614e-01 2.228614e-01 2.228614e-01 2.228614e-01 2.228614e-01 2.228614e-01 2.228614e-01 2.228614e-01 2.228614e-01 2.228614e-01 2.228614e-01 2.228614e-01 2.228614e-01 2.228614e-01 2.228614e-01 2.228614e-01 2.228614e-01 2.228614e-01 2.228614e-01 2.228614e-01 2.228614e-01 2.228614e-01 2.228614e-01 2.228614e-01 2.228614e-01 2.228614e-01 2.228614e-01 2.228614e-01 2.228614e-01 2.228614e-01 2.228614e-01 2.228614e-01 2.228614e-01 2.228614e-01 2.228614e-01 2.228614e-01 2.228614e-01 2.228614e-01 2.228614e-01 2.228614e-01 2.228614e-01 2.228614e-01 2.228614e-01 2.228614e-01 2.228614e-01 2.228614e-01 2.228614e-01 2.228614e-01 2.228614e-01 2.228614e-01 2.228614e-01 2.228614e-01 2.228614e-01 2.228614e-01 2.228614e-01 2.228614e-01 2.228614e-01 2.228614e-01 2.228614e-01 2.228614e-01 2.228614e-01 2.228614e-01 2.228614e-01 2.228614e-01 2.228614e-01 2.228614e-01 2.228614e-01 2.228614e-01 2.228614e-01 2.228614e-01 2.228614e-01 2.228614e-01 2.228614e-01 2.228614e-01 2.228614e-01 2.228614e-01 2.228614e-01 2.228614e-01 2.228614e-01 2.228614e-01 2.228614e-01 2.228614e-01 2.228614e-01 2.228614e-01 2.228614e-01 2.228614e-01 2.228614e-01 2.228614e-01 2.228614e-01 2.228614e-01 2.228614e-01 2.228614e-01 2.228614e-01 2.228614e-01 2.228614e-01 2.228614e-01 2.228614e-01 2.228614e-01 2.228614e-01 2.228614e-01 2.228614e-01 2.228614e-01 2.228614e-01 2.228614e-01 2.228614e-01 2.228614e-01 2.228614e-01 2.228614e-01 2.228614e-01 2.228614e-01 2.228614e-01 2.228614e-01 2.228614e-01 2.228614e-01 2.228614e-01 2.228614e-01 2.228614e-01 2.228614e-01 2.228614e-01 2.228614e-01 2.228614e-01 2.228614e-01 2.228614e-01 2.228614e-01 2.228614e-01 2.228614e-01 2.228614e-01 2.228614e-01 2.228614e-01 2.228614e-01 2.228614e-01 2.228614e-01 2.228614e-01 2.228614e-01 2.228614e-01 2.228614e-01 2.228614e-01 2.228614e-01 2.228614e-01 2.228614e-01 2.228614e-01 2.228614e-01 2.228614e-01 2.228614e-01 2.228614e-01 2.228614e-01 2.228614e-01 2.228614e-01 2.228614e-01 2.228614e-01 2.228614e-01 2.228614e-01 2.228614e-01 2.228614e-01 2.228614e-01 2.228614e-01 2.228614e-01 2.228614e-01 2.228614e-01 2.228614e-01 2.228614e-01 2.228614e-01 2.228614e-01 2.228614e-01 2.228614e-01 2.228614e-01 2.228614e-01 2.228614e-01 2.228614e-01 2.228614e-01 2.228614e-01 2.228614e-01 2.228614e-01 2.228614e-01 2.228614e-01 2.228614e-01 2.228614e-01 2.228614e-01 2.228614e-01 2.228614e-01 2.228614e-01 2.228614e-01 2.228614e-01 2.228614e-01 2.228614e-01 2.228614e-01 2.228614e-01 2.228614e-01 2.228614e-01 2.228614e-01 2.228614e-01 2.228614e-01 2.228614e-01 2.228614e-01 2.228614e-01 2.228614e-01 2.228614e-01 2.228614e-01 2.228614e-01 2.228614e-01 2.228614e-01 2.228614e-01 2.228614e-01 2.228614e-01 2.228614e-01 2.228614e-01 2.228614e-01 2.228614e-01 2.228614e-01 2.228614e-01 2.228614e-01 2.228614e-01 2.228614e-01 2.228614e-01 2.228614e-01 2.228614e-01 2.228614e-01 2.228614e-01 2.228614e-01 2.228614e-01 2.228614e-01 2.228614e-01 2.228614e-01 2.228614e-01 2.228614e-01 2.228614e-01 2.228614e-01 2.228614e-01 2.228614e-01 2.228614e-01 2.228614e-01 2.228614e-01 2.228614e-01 2.228614e-01 2.228614e-01 2.228614e-01 2.228614e-01 2.228614e-01 2.228614e-01 2.228614e-01 2.228614e-01 2.228614e-01 2.228614e-01 2.228614e-01 2.228614e-01 2.228614e-01 2.228614e-01 2.228614e-01 2.228614e-01 2.228614e-01 2.228614e-01 2.228614e-01 2.228614e-01 2.228614e-01 2.228614e-01 2.228614e-01 2.228614e-01 2.228614e-01 2.228614e-01 2.228614e-01 2.228614e-01 2.228614e-01 2.228614e-01 2.228614e-01 2.228614e-01 2.228614e-01 2.228614e-01 2.228614e-01 2.228614e-01 2.228614e-01 2.228614e-01 2.228614e-01 2.228614e-01 2.228614e-01 2.228614e-01 2.228614e-01 2.228614e-01 2.228614e-01 2.228614e-01 2.228614e-01 2.228614e-01 2.228614e-01 2.228614e-01 2.228614e-01 2.228614e-01 2.228614e-01 2.228614e-01 2.228614e-01 2.228614e-01 2.228614e-01 2.228614e-01 2.228614e-01 2.228614e-01 2.228614e-01 2.228614e-01 2.228614e-01 2.228614e-01 2.228614e-01 2.228614e-01 2.228614e-01 2.228614e-01 2.228614e-01 2.228614e-01 2.228614e-01 2.228614e-01 2.228614e-01 2.228614e-01 2.228614e-01 2.228614e-01 2.228614e-01 2.228614e-01 2.228614e-01 2.228614e-01 2.228614e-01 2.228614e-01 2.228614e-01 2.228614e-01 2.228614e-01 2.228614e-01 2.228614e-01 2.228614e-01 2.228614e-01 2.228614e-01 2.228614e-01 2.228614e-01 2.228614e-01 2.228614e-01 2.228614e-01 2.228614e-01 2.228614e-01 2.228614e-01 2.228614e-01 2.228614e-01 2.228614e-01 2.228614e-01 2.228614e-01 2.228614e-01 2.228614e-01 2.228614e-01 2.228614e-01 2.228614e-01 2.228614e-01 2.228614e-01 2.228614e-01 2.228614e-01 2.228614e-01 2.228614e-01 2.228614e-01 2.228614e-01 2.228614e-01 2.228614e-01 2.228614e-01 2.228614e-01 2.228614e-01 2.228614e-01 2.228614e-01 2.228614e-01 2.228614e-01 2.228614e-01 2.228614e-01 2.228614e-01 2.228614e-01 2.228614e-01 2.228614e-01 2.228614e-01 2.228614e-01 2.228614e-01 2.228614e-01 2.228614e-01 2.228614e-01 2.228614e-01 2.228614e-01 2.228614e-01 2.228614e-01 2.228614e-01 2.228614e-01 2.228614e-01 2.228614e-01 2.228614e-01 2.228614e-01 2.228614e-01 2.228614e-01 2.228614e-01 2.228614e-01 2.228614e-01 2.228614e-01 2.228614e-01 2.228614e-01 2.228614e-01 2.228614e-01 2.228614e-01 2.228614e-01 2.228614e-01 2.228614e-01 2.228614e-01 2.228614e-01 2.228614e-01 2.228614e-01 2.228614e-01 2.228614e-01 2.228614e-01 2.228614e-01 2.228614e-01 2.228614e-01 2.228614e-01 2.228614e-01 2.228614e-01 2.228614e-01 2.228614e-01 2.228614e-01 2.228614e-01 2.228614e-01 2.228614e-01 2.228614e-01 2.228614e-01 2.228614e-01 2.228614e-01 2.228614e-01 2.228614e-01 2.228614e-01 2.228614e-01 2.228614e-01 2.228614e-01 2.228614e-01 2.228614e-01 2.228614e-01 2.228614e-01 2.228614e-01 2.228614e-01 2.228614e-01 2.228614e-01 2.228614e-01 2.228614e-01 2.228614e-01 2.228614e-01 2.228614e-01 2.228614e-01 2.228614e-01 2.228614e-01 2.228614e-01 2.228614e-01 2.228614e-01 2.228614e-01 2.228614e-01 2.228614e-01 2.228614e-01 2.228614e-01 2.228614e-01 2.228614e-01 2.228614e-01 2.228614e-01 2.228614e-01 2.228614e-01 2.228614e-01 2.228614e-01 2.228614e-01 2.228614e-01 2.228614e-01 2.228614e-01 2.228614e-01 2.228614e-01 2.228614e-01 2.228614e-01 2.228614e-01 2.228614e-01 2.228614e-01 2.228614e-01 2.228614e-01 2.228614e-01 2.228614e-01 2.228614e-01 2.228614e-01 2.228614e-01 2.228614e-01 2.228614e-01 2.228614e-01 2.228614e-01 2.228614e-01 2.228614e-01 2.228614e-01 2.228614e-01 2.228614e-01 2.228614e-01 2.228614e-01 2.228614e-01 2.228614e-01 2.228614e-01 2.228614e-01 2.228614e-01 2.228614e-01 2.228614e-01 2.228614e-01 2.228614e-01 2.228614e-01 2.228614e-01 2.228614e-01 2.228614e-01 2.228614e-01 2.228614e-01 2.228614e-01 2.228614e-01 2.228614e-01 2.228614e-01 2.228614e-01 2.228614e-01 2.228614e-01 2.228614e-01 2.228614e-01 2.228614e-01 2.228614e-01 2.228614e-01 2.228614e-01 2.228614e-01 2.228614e-01 2.228614e-01 2.228614e-01 2.228614e-01 2.228614e-01 2.228614e-01 2.228614e-01 2.228614e-01 2.228614e-01 2.228614e-01 2.228614e-01 2.228614e-01 2.228614e-01 2.228614e-01 2.228614e-01 2.228614e-01 2.228614e-01 2.228614e-01 2.228614e-01 2.228614e-01 2.228614e-01 2.228614e-01 2.228614e-01 2.228614e-01 2.228614e-01 2.228614e-01 2.228614e-01 2.228614e-01 2.228614e-01 2.228614e-01 2.228614e-01 2.228614e-01 2.228614e-01 2.228614e-01 2.228614e-01 2.228614e-01 2.228614e-01 2.228614e-01 2.228614e-01 2.228614e-01 2.228614e-01 2.228614e-01 2.228614e-01 2.228614e-01 2.228614e-01 2.228614e-01 2.228614e-01 2.228614e-01 2.228614e-01 2.228614e-01 2.228614e-01 2.228614e-01 2.228614e-01 2.228614e-01 2.228614e-01 2.228614e-01 2.228614e-01 2.228614e-01 2.228614e-01 2.228614e-01 2.228614e-01 2.228614e-01 2.228614e-01 2.228614e-01 2.228614e-01 2.228614e-01 2.228614e-01 2.228614e-01 2.228614e-01 2.228614e-01 2.228614e-01 2.228614e-01 2.228614e-01 2.228614e-01 2.228614e-01 2.228614e-01 2.228614e-01 2.228614e-01 2.228614e-01 2.228614e-01 2.228614e-01 2.228614e-01 2.228614e-01 2.228614e-01 2.228614e-01 2.228614e-01 2.228614e-01 2.228614e-01 2.228614e-01 2.228614e-01 2.228614e-01 2.228614e-01 2.228614e-01 2.228614e-01 2.228614e-01 2.228614e-01 2.228614e-01 2.228614e-01 2.228614e-01 2.228614e-01 2.228614e-01 2.228614e-01 2.228614e-01 2.228614e-01 2.228614e-01 2.228614e-01 2.228614e-01 2.228614e-01 2.228614e-01 2.228614e-01 2.228614e-01 2.228614e-01 2.228614e-01 2.228614e-01 2.228614e-01 2.228614e-01 2.228614e-01 2.228614e-01 2.228614e-01 2.228614e-01 2.228614e-01 2.228614e-01 2.228614e-01 2.228614e-01 2.228614e-01 2.228614e-01 2.228614e-01 2.228614e-01 2.228614e-01 2.228614e-01 2.228614e-01 2.228614e-01 2.228614e-01 2.228614e-01 2.228614e-01 2.228614e-01 2.228614e-01 2.228614e-01 2.228614e-01 2.228614e-01 2.228614e-01 2.228614e-01 2.228614e-01 2.228614e-01 2.228614e-01 2.228614e-01 2.228614e-01 2.228614e-01 2.228614e-01 2.228614e-01 2.228614e-01 2.228614e-01 2.228614e-01 2.228614e-01 2.228614e-01 2.228614e-01 2.228614e-01 2.228614e-01 2.228614e-01 2.228614e-01 2.228614e-01 2.228614e-01 2.228614e-01 2.228614e-01 2.228614e-01 2.228614e-01 2.228614e-01 2.228614e-01 2.228614e-01 2.228614e-01 2.228614e-01 2.228614e-01 2.228614e-01 2.228614e-01 2.228614e-01 2.228614e-01 2.228614e-01 2.228614e-01 2.228614e-01 2.228614e-01 2.228614e-01 2.228614e-01 2.228614e-01 2.228614e-01 2.228614e-01 2.228614e-01 2.228614e-01 2.228614e-01 2.228614e-01 2.228614e-01 2.228614e-01 2.228614e-01 2.228614e-01 2.228614e-01 2.228614e-01 2.228614e-01 2.228614e-01 2.228614e-01 2.228614e-01 2.228614e-01 2.228614e-01 2.228614e-01 2.228614e-01 2.228614e-01 2.228614e-01 2.228614e-01 2.228614e-01 2.228614e-01 2.228614e-01 2.228614e-01 2.228614e-01 2.228614e-01 2.228614e-01 2.228614e-01 2.228614e-01 2.228614e-01 2.228614e-01 2.228614e-01 2.228614e-01 2.228614e-01 2.228614e-01 2.228614e-01 2.228614e-01 2.228614e-01 2.228614e-01 2.228614e-01 2.228614e-01 2.228614e-01 2.228614e-01 2.228614e-01 2.228614e-01 2.228614e-01 2.228614e-01 2.228614e-01 2.228614e-01 2.228614e-01 2.228614e-01 2.228614e-01 2.228614e-01 2.228614e-01 2.228614e-01 2.228614e-01 2.228614e-01 2.228614e-01 2.228614e-01 2.228614e-01 2.228614e-01 2.228614e-01 2.228614e-01 2.228614e-01 2.228614e-01 2.228614e-01 2.228614e-01 2.228614e-01 2.228614e-01 2.228614e-01 2.228614e-01 2.228614e-01 2.228614e-01 2.228614e-01 2.228614e-01 2.228614e-01 2.228614e-01 2.228614e-01 2.228614e-01 2.228614e-01 2.228614e-01 2.228614e-01 2.228614e-01 2.228614e-01 2.228614e-01 2.228614e-01 2.228614e-01 2.228614e-01 2.228614e-01 2.228614e-01 2.228614e-01 2.228614e-01 2.228614e-01 2.228614e-01 2.228614e-01 2.228614e-01 2.228614e-01 2.228614e-01 2.228614e-01 2.228614e-01 2.228614e-01 2.228614e-01 2.228614e-01 2.228614e-01 2.228614e-01 2.228614e-01 2.228614e-01 2.228614e-01 2.228614e-01 2.228614e-01 2.228614e-01 2.228614e-01 2.228614e-01 2.228614e-01 2.228614e-01 2.228614e-01 2.228614e-01 2.228614e-01 2.228614e-01 2.228614e-01 2.228614e-01 2.228614e-01 2.228614e-01 2.228614e-01 2.228614e-01 2.228614e-01 2.228614e-01 2.228614e-01 2.228614e-01 2.228614e-01 2.228614e-01 2.228614e-01 2.228614e-01 2.228614e-01 2.228614e-01 2.228614e-01 2.228614e-01 2.228614e-01 2.228614e-01 2.228614e-01 2.228614e-01 2.228614e-01 2.228614e-01 2.228614e-01 2.228614e-01 2.228614e-01 2.228614e-01 2.228614e-01 2.228614e-01 2.228614e-01 2.228614e-01 2.228614e-01 2.228614e-01 2.228614e-01 2.228614e-01 2.228614e-01 2.228614e-01 2.228614e-01 2.228614e-01 2.228614e-01 2.228614e-01 2.228614e-01 2.228614e-01 2.228614e-01 2.228614e-01 2.228614e-01 2.228614e-01 2.228614e-01 2.228614e-01 2.228614e-01 2.228614e-01 2.228614e-01 2.228614e-01 2.228614e-01 2.228614e-01 2.228614e-01 2.228614e-01 2.228614e-01 2.228614e-01 2.228614e-01 2.228614e-01 2.228614e-01 2.228614e-01 2.228614e-01 2.228614e-01 2.228614e-01 2.228614e-01 2.228614e-01 2.228614e-01 2.228614e-01 2.228614e-01 2.228614e-01 2.228614e-01 2.228614e-01 2.228614e-01 2.228614e-01 2.228614e-01 2.228614e-01 2.228614e-01 2.228614e-01 2.228614e-01 2.228614e-01 2.228614e-01 2.228614e-01 2.228614e-01 2.228614e-01 2.228614e-01 2.228614e-01 2.228614e-01 2.228614e-01 2.228614e-01 2.228614e-01 2.228614e-01 2.228614e-01 2.228614e-01 2.228614e-01 2.228614e-01 2.228614e-01 2.228614e-01 2.228614e-01 2.228614e-01 2.228614e-01 2.228614e-01 2.228614e-01 2.228614e-01 2.228614e-01 2.228614e-01 2.228614e-01 2.228614e-01 2.228614e-01 2.228614e-01 2.228614e-01 2.228614e-01 2.228614e-01 2.228614e-01 2.228614e-01 2.228614e-01 2.228614e-01 2.228614e-01 2.228614e-01 2.228614e-01 2.228614e-01 2.228614e-01 2.228614e-01 2.228614e-01 2.228614e-01 2.228614e-01 2.228614e-01 2.228614e-01 2.228614e-01 2.228614e-01 2.228614e-01 2.228614e-01 2.228614e-01 2.228614e-01 2.228614e-01 2.228614e-01 2.228614e-01 2.228614e-01 2.228614e-01 2.228614e-01 2.228614e-01 2.228614e-01 2.228614e-01 2.228614e-01 2.228614e-01 2.228614e-01 2.228614e-01 2.228614e-01 2.228614e-01 2.228614e-01 2.228614e-01 2.228614e-01 2.228614e-01 2.228614e-01 2.228614e-01 2.228614e-01 2.228614e-01 2.228614e-01 2.228614e-01 2.228614e-01 2.228614e-01 2.228614e-01 2.228614e-01 2.228614e-01 2.228614e-01 2.228614e-01 2.228614e-01 2.228614e-01 2.228614e-01 2.228614e-01 2.228614e-01 2.228614e-01 2.228614e-01 2.228614e-01 2.228614e-01 2.228614e-01 2.228614e-01 2.228614e-01 2.228614e-01 2.228614e-01 2.228614e-01 2.228614e-01 2.228614e-01 2.228614e-01 2.228614e-01 2.228614e-01 2.228614e-01 2.228614e-01 2.228614e-01 2.228614e-01 2.228614e-01 2.228614e-01 2.228614e-01 2.228614e-01 2.228614e-01 2.228614e-01 2.228614e-01 2.228614e-01 2.228614e-01 2.228614e-01 2.228614e-01 2.228614e-01 2.228614e-01 2.228614e-01 2.228614e-01 2.228614e-01 2.228614e-01 2.228614e-01 2.228614e-01 2.228614e-01 2.228614e-01 2.228614e-01 2.228614e-01 2.228614e-01 2.228614e-01 2.228614e-01 2.228614e-01 2.228614e-01 2.228614e-01 2.228614e-01 2.228614e-01 2.228614e-01 2.228614e-01 2.228614e-01 2.228614e-01 2.228614e-01 2.228614e-01 2.228614e-01 2.228614e-01 2.228614e-01 2.228614e-01 2.228614e-01 2.228614e-01 2.228614e-01 2.228614e-01 2.228614e-01 2.228614e-01 2.228614e-01 2.228614e-01 2.228614e-01 2.228614e-01 2.228614e-01 2.228614e-01 2.228614e-01 2.228614e-01 2.228614e-01 2.228614e-01 2.228614e-01 2.228614e-01 2.228614e-01 2.228614e-01 2.228614e-01 2.228614e-01 2.228614e-01 2.228614e-01 2.228614e-01 2.228614e-01 2.228614e-01 2.228614e-01 2.228614e-01 2.228614e-01 2.228614e-01 2.228614e-01 2.228614e-01 2.228614e-01 2.228614e-01 2.228614e-01 2.228614e-01 2.228614e-01 2.228614e-01 2.228614e-01 2.228614e-01 2.228614e-01 2.228614e-01 2.228614e-01 2.228614e-01 2.228614e-01 2.228614e-01 2.228614e-01 2.228614e-01 2.228614e-01 2.228614e-01 2.228614e-01 2.228614e-01 2.228614e-01 2.228614e-01 2.228614e-01 2.228614e-01 2.228614e-01 2.228614e-01 2.228614e-01 2.228614e-01 2.228614e-01 2.228614e-01 2.228614e-01 2.228614e-01 2.228614e-01 2.228614e-01 2.228614e-01 2.228614e-01 2.228614e-01 2.228614e-01 2.228614e-01 2.228614e-01 2.228614e-01 2.228614e-01 2.228614e-01 2.228614e-01 2.228614e-01 2.228614e-01 2.228614e-01 2.228614e-01 2.228614e-01 2.228614e-01 2.228614e-01 2.228614e-01 2.228614e-01 2.228614e-01 2.228614e-01 2.228614e-01 2.228614e-01 2.228614e-01 2.228614e-01 2.228614e-01 2.228614e-01 2.228614e-01 2.228614e-01 2.228614e-01 2.228614e-01 2.228614e-01 2.228614e-01 2.228614e-01 2.228614e-01 2.228614e-01 2.228614e-01 2.228614e-01 2.228614e-01 2.228614e-01 2.228614e-01 2.228614e-01 2.228614e-01 2.228614e-01 2.228614e-01 2.228614e-01 2.228614e-01 2.228614e-01 2.228614e-01 2.228614e-01 2.228614e-01 2.228614e-01 2.228614e-01 2.228614e-01 2.228614e-01 2.228614e-01 2.228614e-01 2.228614e-01 2.228614e-01 2.228614e-01 2.228614e-01 2.228614e-01 2.228614e-01 2.228614e-01 2.228614e-01 2.228614e-01 2.228614e-01 2.228614e-01 2.228614e-01 2.228614e-01 2.228614e-01 2.228614e-01 2.228614e-01 2.228614e-01 2.228614e-01 2.228614e-01 2.228614e-01 2.228614e-01 2.228614e-01 2.228614e-01 2.228614e-01 2.228614e-01 2.228614e-01 2.228614e-01 2.228614e-01 2.228614e-01 2.228614e-01 2.228614e-01 2.228614e-01 2.228614e-01 2.228614e-01 2.228614e-01 2.228614e-01 2.228614e-01 2.228614e-01 2.228614e-01 2.228614e-01 2.228614e-01 2.228614e-01 2.228614e-01 2.228614e-01 2.228614e-01 2.228614e-01 2.228614e-01 2.228614e-01 2.228614e-01 2.228614e-01 2.228614e-01 2.228614e-01 2.228614e-01 2.228614e-01 2.228614e-01 2.228614e-01 2.228614e-01 2.228614e-01 2.228614e-01 2.228614e-01 2.228614e-01 2.228614e-01 2.228614e-01 2.228614e-01 2.228614e-01 2.228614e-01 2.228614e-01 2.228614e-01 2.228614e-01 2.228614e-01 2.228614e-01 2.228614e-01 2.228614e-01 2.228614e-01 2.228614e-01 2.228614e-01 2.228614e-01 2.228614e-01 2.228614e-01 2.228614e-01 2.228614e-01 2.228614e-01 2.228614e-01 2.228614e-01 2.228614e-01 2.228614e-01 2.228614e-01 2.228614e-01 2.228614e-01 2.228614e-01 2.228614e-01 2.228614e-01 2.228614e-01 2.228614e-01 2.228614e-01 2.228614e-01 2.228614e-01 2.228614e-01 2.228614e-01 2.228614e-01 2.228614e-01 2.228614e-01 2.228614e-01 2.228614e-01 2.228614e-01 2.228614e-01 2.228614e-01 2.228614e-01 2.228614e-01 2.228614e-01 2.228614e-01 2.228614e-01 2.228614e-01 2.228614e-01 2.228614e-01 2.228614e-01 2.228614e-01 2.228614e-01 2.228614e-01 2.228614e-01 2.228614e-01 2.228614e-01 2.228614e-01 2.228614e-01 2.228614e-01 2.228614e-01 2.228614e-01 2.228614e-01 2.228614e-01 2.228614e-01 2.228614e-01 2.228614e-01 2.228614e-01 2.228614e-01 2.228614e-01 2.228614e-01 2.228614e-01 2.228614e-01 2.228614e-01 2.228614e-01 2.228614e-01 2.228614e-01 2.228614e-01 2.228614e-01 2.228614e-01 2.228614e-01 2.228614e-01 2.228614e-01 2.228614e-01 2.228614e-01 2.228614e-01 2.228614e-01 2.228614e-01 2.228614e-01 2.228614e-01 2.228614e-01 2.228614e-01 2.228614e-01 2.228614e-01 2.228614e-01 2.228614e-01 2.228614e-01 2.228614e-01 2.228614e-01 2.228614e-01 2.228614e-01 2.228614e-01 2.228614e-01 2.228614e-01 2.228614e-01 2.228614e-01 2.228614e-01 2.228614e-01 2.228614e-01 2.228614e-01 2.228614e-01 2.228614e-01 2.228614e-01 2.228614e-01 2.228614e-01 2.228614e-01 2.228614e-01 2.228614e-01 2.228614e-01 2.228614e-01 2.228614e-01 2.228614e-01 2.228614e-01 2.228614e-01 2.228614e-01 2.228614e-01 2.228614e-01 2.228614e-01 2.228614e-01 2.228614e-01 2.228614e-01 2.228614e-01 2.228614e-01 2.228614e-01 2.228614e-01 2.228614e-01 2.228614e-01 2.228614e-01 2.228614e-01 2.228614e-01 2.228614e-01 2.228614e-01 2.228614e-01 2.228614e-01 2.228614e-01 2.228614e-01 2.228614e-01 2.228614e-01 2.228614e-01 2.228614e-01 2.228614e-01 2.228614e-01 2.228614e-01 2.228614e-01 2.228614e-01 2.228614e-01 2.228614e-01 2.228614e-01 2.228614e-01 2.228614e-01 2.228614e-01 2.228614e-01 2.228614e-01 2.228614e-01 2.228614e-01 2.228614e-01 2.228614e-01 2.228614e-01 2.228614e-01 2.228614e-01 2.228614e-01 2.228614e-01 2.228614e-01 2.228614e-01 2.228614e-01 2.228614e-01 2.228614e-01 2.228614e-01 2.228614e-01 2.228614e-01 2.228614e-01 2.228614e-01 2.228614e-01 2.228614e-01 2.228614e-01 2.228614e-01 2.228614e-01 2.228614e-01 2.228614e-01 2.228614e-01 2.228614e-01 2.228614e-01 2.228614e-01 2.228614e-01 2.228614e-01 2.228614e-01 2.228614e-01 2.228614e-01 2.228614e-01 2.228614e-01 2.228614e-01 2.228614e-01 2.228614e-01 2.228614e-01 2.228614e-01 2.228614e-01 2.228614e-01 2.228614e-01 2.228614e-01 2.228614e-01 2.228614e-01 2.228614e-01 2.228614e-01 2.228614e-01 2.228614e-01 2.228614e-01 2.228614e-01 2.228614e-01 2.228614e-01 2.228614e-01 2.228614e-01 2.228614e-01 2.228614e-01 2.228614e-01 2.228614e-01 2.228614e-01 2.228614e-01 2.228614e-01 2.228614e-01 2.228614e-01 2.228614e-01 2.228614e-01 2.228614e-01 2.228614e-01 2.228614e-01 2.228614e-01 2.228614e-01 2.228614e-01 2.228614e-01 2.228614e-01 2.228614e-01 2.228614e-01 2.228614e-01 2.228614e-01 2.228614e-01 2.228614e-01 2.228614e-01 2.228614e-01 2.228614e-01 2.228614e-01 2.228614e-01 2.228614e-01 2.228614e-01 2.228614e-01 2.228614e-01 2.228614e-01 2.228614e-01 2.228614e-01 2.228614e-01 2.228614e-01 2.228614e-01 2.228614e-01 2.228614e-01 2.228614e-01 2.228614e-01 2.228614e-01 2.228614e-01 2.228614e-01 2.228614e-01 2.228614e-01 2.228614e-01 2.228614e-01 2.228614e-01 2.228614e-01 2.228614e-01 2.228614e-01 2.228614e-01 2.228614e-01 2.228614e-01 2.228614e-01 2.228614e-01 2.228614e-01 2.228614e-01 2.228614e-01 2.228614e-01 2.228614e-01 2.228614e-01 2.228614e-01 2.228614e-01 2.228614e-01 2.228614e-01 2.228614e-01 2.228614e-01 2.228614e-01 2.228614e-01 2.228614e-01 2.228614e-01 2.228614e-01 2.228614e-01 2.228614e-01 2.228614e-01 2.228614e-01 2.228614e-01 2.228614e-01 2.228614e-01 2.228614e-01 2.228614e-01 2.228614e-01 2.228614e-01 2.228614e-01 2.228614e-01 2.228614e-01 2.228614e-01 2.228614e-01 2.228614e-01 2.228614e-01 2.228614e-01 2.228614e-01 2.228614e-01 2.228614e-01 2.228614e-01 2.228614e-01 2.228614e-01 2.228614e-01 2.228614e-01 2.228614e-01 2.228614e-01 2.228614e-01 2.228614e-01 2.228614e-01 2.228614e-01 2.228614e-01 2.228614e-01 2.228614e-01 2.228614e-01 2.228614e-01 2.228614e-01 2.228614e-01 2.228614e-01 2.228614e-01 2.228614e-01 2.228614e-01 2.228614e-01 2.228614e-01 2.228614e-01 2.228614e-01 2.228614e-01 2.228614e-01 2.228614e-01 2.228614e-01 2.228614e-01 2.228614e-01 2.228614e-01 2.228614e-01 2.228614e-01 2.228614e-01 2.228614e-01 2.228614e-01 2.228614e-01 2.228614e-01 2.228614e-01 2.228614e-01 2.228614e-01 2.228614e-01 2.228614e-01 2.228614e-01 2.228614e-01 2.228614e-01 2.228614e-01 2.228614e-01 2.228614e-01 2.228614e-01 2.228614e-01 2.228614e-01 2.228614e-01 2.228614e-01 2.228614e-01 2.228614e-01 2.228614e-01 2.228614e-01 2.228614e-01 2.228614e-01 2.228614e-01 2.228614e-01 2.228614e-01 2.228614e-01 2.228614e-01 2.228614e-01 2.228614e-01 2.228614e-01 2.228614e-01 2.228614e-01 2.228614e-01 2.228614e-01 2.228614e-01 2.228614e-01 2.228614e-01 2.228614e-01 2.228614e-01 2.228614e-01 2.228614e-01 2.228614e-01 
2.402735e+05 4.465638e+04 3.322155e+04 1.093474e+04 3.792117e-01 3.010286e-01 3.002284e-01 2.993425e-01 2.950749e-01 2.950749e-01 2.950749e-01 2.106251e-01 1.893110e-01 1.893110e-01 1.362266e-01 5.950780e-02 5.950780e-02 5.559664e-02 5.559664e-02 5.184707e-02 4.118830e-02 4.118830e-02 3.357495e-02 3.357495e-02 2.889632e-02 2.889632e-02 2.889632e-02 2.593560e-02 1.868129e-02 1.868129e-02 1.868129e-02 1.825979e-02 1.786150e-02 1.625720e-02 1.625720e-02 1.625720e-02 1.625720e-02 1.394276e-02 1.394276e-02 1.394276e-02 1.394276e-02 1.099943e-02 9.746136e-03 9.746136e-03 9.746136e-03 9.746136e-03 8.755588e-03 8.755588e-03 8.755588e-03 8.755588e-03 8.696571e-03 8.155238e-03 8.155238e-03 8.155238e-03 7.783469e-03 7.783469e-03 7.783469e-03 7.783469e-03 7.783469e-03 7.584800e-03 7.584800e-03 7.584800e-03 7.584800e-03 7.558938e-03 7.558938e-03 7.558938e-03 7.550510e-03 7.083202e-03 7.083202e-03 7.083202e-03 7.083202e-03 7.030127e-03 7.030127e-03 6.700286e-03 6.700286e-03 6.700286e-03 6.459250e-03 6.459250e-03 6.459250e-03 6.459250e-03 6.459250e-03 6.371673e-03 6.371673e-03 6.371673e-03 6.366942e-03 6.366942e-03 6.366942e-03 6.366942e-03 6.366942e-03 6.000666e-03 6.000666e-03 6.000666e-03 5.703971e-03 5.703971e-03 5.703971e-03 5.703971e-03 5.703971e-03 5.703971e-03 5.703971e-03 5.703971e-03 5.703971e-03 5.703971e-03 5.703971e-03 5.703971e-03 5.703971e-03 5.685324e-03 5.685324e-03 5.685324e-03 5.685324e-03 5.685324e-03 5.685324e-03 5.685324e-03 5.678933e-03 5.678933e-03 5.678933e-03 5.672143e-03 5.670260e-03 5.670260e-03 5.660275e-03 5.660275e-03 5.660275e-03 5.660275e-03 5.660275e-03 5.660275e-03 5.658037e-03 5.652283e-03 5.652283e-03 5.652283e-03 5.652283e-03 5.650610e-03 5.648051e-03 5.648051e-03 5.648051e-03 5.648051e-03 5.648051e-03 5.648051e-03 5.648051e-03 5.646214e-03 5.645813e-03 5.645813e-03 5.645813e-03 5.645813e-03 5.645813e-03 5.645813e-03 5.645756e-03 5.645664e-03 5.645459e-03 5.645362e-03 5.645314e-03 5.644919e-03 5.644704e-03 5.644704e-03 5.638830e-03 5.635002e-03 5.635002e-03 5.632514e-03 5.632241e-03 5.619218e-03 5.614042e-03 5.563578e-03 5.534165e-03 5.489250e-03 5.441227e-03 5.413724e-03 5.413724e-03 5.382121e-03 5.382121e-03 5.349267e-03 5.349267e-03 5.349267e-03 5.317908e-03 5.317908e-03 5.281604e-03 5.281604e-03 5.281604e-03 5.281604e-03 5.253560e-03 5.253560e-03 5.243394e-03 5.243394e-03 5.243394e-03 5.243394e-03 5.125863e-03 5.125863e-03 5.125863e-03 5.125863e-03 5.025387e-03 5.025387e-03 5.025387e-03 5.010179e-03 5.010179e-03 4.997996e-03 4.966036e-03 4.931511e-03 4.931511e-03 4.931511e-03 4.931511e-03 4.931511e-03 4.931502e-03 4.931502e-03 4.910049e-03 4.910049e-03 4.849831e-03 4.849831e-03 4.849831e-03 4.849831e-03 4.849831e-03 4.849831e-03 4.849831e-03 4.849831e-03 4.849831e-03 4.846752e-03 4.846752e-03 4.688459e-03 4.688459e-03 4.688459e-03 4.688459e-03 4.688459e-03 4.688459e-03 4.688459e-03 4.688459e-03 4.688459e-03 4.688459e-03 4.688459e-03 4.688459e-03 4.688459e-03 4.581864e-03 4.581864e-03 4.581864e-03 4.581864e-03 4.581864e-03 4.581864e-03 4.581864e-03 4.552044e-03 4.552044e-03 4.533234e-03 4.533234e-03 4.399819e-03 4.373131e-03 4.373131e-03 4.373131e-03 4.373131e-03 4.373131e-03 4.365108e-03 4.298663e-03 4.298663e-03 4.298663e-03 4.277150e-03 4.277150e-03 4.277150e-03 4.277150e-03 4.277150e-03 4.163247e-03 4.163247e-03 4.066953e-03 4.066953e-03 4.066953e-03 4.066953e-03 4.066953e-03 4.066953e-03 3.994207e-03 3.994207e-03 3.994207e-03 3.994207e-03 3.994207e-03 3.994207e-03 3.920606e-03 3.920606e-03 3.920606e-03 3.920606e-03 3.920606e-03 3.920606e-03 3.920606e-03 3.920606e-03 3.920606e-03 3.920606e-03 3.920606e-03 3.905994e-03 3.905994e-03 3.905994e-03 3.905994e-03 3.905994e-03 3.905994e-03 3.822611e-03 3.812478e-03 3.812478e-03 3.812478e-03 3.812478e-03 3.812478e-03 3.812478e-03 3.812478e-03 3.781423e-03 3.747215e-03 3.747215e-03 3.747215e-03 3.747215e-03 3.747215e-03 3.747215e-03 3.747215e-03 3.747215e-03 3.747215e-03 3.747215e-03 3.747215e-03 3.747215e-03 3.747215e-03 3.511151e-03 3.511151e-03 3.511151e-03 3.511151e-03 3.511151e-03 3.511151e-03 3.511151e-03 3.509791e-03 3.509791e-03 3.509791e-03 3.509732e-03 3.509732e-03 3.509732e-03 3.509732e-03 3.509732e-03 3.509622e-03 3.497733e-03 3.497733e-03 3.497733e-03 3.497733e-03 3.497733e-03 3.497733e-03 3.497733e-03 3.497733e-03 3.497733e-03 3.494954e-03 3.494954e-03 3.493284e-03 3.492576e-03 3.492576e-03 3.492576e-03 3.492576e-03 3.491019e-03 3.491019e-03 3.489869e-03 3.489869e-03 3.489717e-03 3.489717e-03 3.489717e-03 3.488502e-03 3.483349e-03 3.483349e-03 3.483349e-03 3.483050e-03 3.480121e-03 3.428579e-03 3.428579e-03 3.387151e-03 2.990975e-03 2.990975e-03 2.940776e-03 2.940776e-03 2.940776e-03 2.935750e-03 2.935750e-03 2.935750e-03 2.930202e-03 2.930202e-03 2.930202e-03 2.930202e-03 2.930202e-03 2.930202e-03 2.926256e-03 2.926256e-03 2.926256e-03 2.926256e-03 2.926256e-03 2.924994e-03 2.924994e-03 2.924994e-03 2.858821e-03 2.847512e-03 2.847512e-03 2.847314e-03 2.847314e-03 2.847314e-03 2.847314e-03 2.834420e-03 2.834420e-03 2.834420e-03 2.834420e-03 2.834420e-03 2.834420e-03 2.834420e-03 2.834420e-03 2.826342e-03 2.818073e-03 2.818073e-03 2.818073e-03 2.812665e-03 2.810610e-03 2.810610e-03 2.810610e-03 2.810610e-03 2.768676e-03 2.768676e-03 2.768676e-03 2.768676e-03 2.768676e-03 2.768676e-03 2.768676e-03 2.768676e-03 2.768676e-03 2.768676e-03 2.768676e-03 2.755618e-03 2.755618e-03 2.755618e-03 2.755618e-03 2.755618e-03 2.755618e-03 2.755618e-03 2.755618e-03 2.755618e-03 2.755618e-03 2.755618e-03 2.722847e-03 2.722847e-03 2.722847e-03 2.722847e-03 2.676588e-03 2.676588e-03 2.676588e-03 2.676588e-03 2.676588e-03 2.676588e-03 2.676588e-03 2.676588e-03 2.676588e-03 2.676588e-03 2.676588e-03 2.676588e-03 2.676588e-03 2.676588e-03 2.676588e-03 2.676588e-03 2.676588e-03 2.676588e-03 2.664115e-03 2.664115e-03 2.664115e-03 2.664115e-03 2.664115e-03 2.654169e-03 2.654169e-03 2.580259e-03 2.557829e-03 2.557829e-03 2.557829e-03 2.557829e-03 2.557829e-03 2.557829e-03 2.557829e-03 2.557829e-03 2.557829e-03 2.557829e-03 2.549840e-03 2.549840e-03 2.525655e-03 2.525655e-03 2.525655e-03 2.525655e-03 2.525655e-03 2.525655e-03 2.525655e-03 2.525655e-03 2.525655e-03 2.525655e-03 2.525655e-03 2.525655e-03 2.475719e-03 2.475719e-03 2.475719e-03 2.475719e-03 2.475719e-03 2.475719e-03 2.475719e-03 2.475719e-03 2.475719e-03 2.434870e-03 2.434870e-03 2.434870e-03 2.428051e-03 2.424241e-03 2.424241e-03 2.424241e-03 2.424241e-03 2.424241e-03 2.424241e-03 2.424241e-03 2.424241e-03 2.350447e-03 2.350447e-03 2.350447e-03 2.350447e-03 2.350447e-03 2.350447e-03 2.322924e-03 2.322924e-03 2.322924e-03 2.322924e-03 2.322924e-03 2.322924e-03 2.322924e-03 2.322924e-03 2.322924e-03 2.322924e-03 2.322924e-03 2.322924e-03 2.322924e-03 2.322924e-03 2.322083e-03 2.322083e-03 2.318306e-03 2.318306e-03 2.314405e-03 2.314405e-03 2.314405e-03 2.313076e-03 2.312818e-03 2.312818e-03 2.312818e-03 2.312719e-03 2.312719e-03 2.312719e-03 2.312719e-03 2.312719e-03 2.281129e-03 2.265596e-03 2.259322e-03 2.259322e-03 2.248663e-03 2.248663e-03 2.248663e-03 2.235447e-03 2.195636e-03 2.195636e-03 2.195636e-03 2.195636e-03 2.195636e-03 2.195636e-03 2.195636e-03 2.195636e-03 2.195636e-03 2.195636e-03 2.195636e-03 2.195636e-03 2.195636e-03 2.195636e-03 2.195636e-03 2.195636e-03 2.188731e-03 2.186743e-03 2.186743e-03 2.186743e-03 2.173985e-03 2.163847e-03 2.163847e-03 2.122269e-03 2.122269e-03 2.119940e-03 2.113806e-03 2.113806e-03 2.113806e-03 2.113806e-03 2.113806e-03 2.113806e-03 2.111295e-03 2.110524e-03 2.110524e-03 2.106062e-03 2.106062e-03 2.105790e-03 2.105790e-03 2.105790e-03 2.105790e-03 2.104231e-03 2.104231e-03 2.102536e-03 2.099424e-03 2.049504e-03 2.049504e-03 2.049504e-03 2.049504e-03 2.049504e-03 2.049504e-03 2.049504e-03 2.049504e-03 2.049504e-03 2.046825e-03 2.034775e-03 2.034775e-03 2.034775e-03 2.034775e-03 2.034775e-03 2.034775e-03 2.034775e-03 1.983043e-03 1.923423e-03 1.923423e-03 1.923423e-03 1.923423e-03 1.923423e-03 1.923423e-03 1.923423e-03 1.922619e-03 1.906144e-03 1.906144e-03 1.906144e-03 1.906144e-03 1.906144e-03 1.899863e-03 1.899863e-03 1.899863e-03 1.899863e-03 1.899863e-03 1.899863e-03 1.899863e-03 1.846836e-03 1.846836e-03 1.843469e-03 1.843469e-03 1.843469e-03 1.843469e-03 1.843469e-03 1.843469e-03 1.827289e-03 1.827289e-03 1.827289e-03 1.827289e-03 1.827289e-03 1.827289e-03 1.827289e-03 1.827053e-03 1.827053e-03 1.826426e-03 1.821905e-03 1.821905e-03 1.821905e-03 1.821425e-03 1.821425e-03 1.821425e-03 1.818325e-03 1.817934e-03 1.817934e-03 1.815157e-03 1.815057e-03 1.815057e-03 1.815057e-03 1.815057e-03 1.815057e-03 1.815057e-03 1.815057e-03 1.815057e-03 1.815057e-03 1.814704e-03 1.814704e-03 1.814704e-03 1.814704e-03 1.814703e-03 1.814703e-03 1.814703e-03 1.814703e-03 1.814703e-03 1.814703e-03 1.814703e-03 1.814703e-03 1.814703e-03 1.814703e-03 1.814703e-03 1.814703e-03 1.811772e-03 1.811772e-03 1.811772e-03 1.811772e-03 1.811772e-03 1.811772e-03 1.801916e-03 1.801916e-03 1.801682e-03 1.801682e-03 1.797158e-03 1.797158e-03 1.791188e-03 1.773511e-03 1.773511e-03 1.773511e-03 1.773511e-03 1.773511e-03 1.773511e-03 1.735676e-03 1.735676e-03 1.735676e-03 1.735676e-03 1.735676e-03 1.735676e-03 1.735676e-03 1.735676e-03 1.722702e-03 1.705684e-03 1.705684e-03 1.705684e-03 1.705684e-03 1.705684e-03 1.705684e-03 1.705684e-03 1.705684e-03 1.705684e-03 1.702440e-03 1.702440e-03 1.702440e-03 1.702440e-03 1.659520e-03 1.659520e-03 1.659520e-03 1.657711e-03 1.633343e-03 1.633343e-03 1.616152e-03 1.616152e-03 1.616152e-03 1.610390e-03 1.610390e-03 1.610390e-03 1.610390e-03 1.610176e-03 1.610176e-03 1.610176e-03 1.610176e-03 1.610176e-03 1.610176e-03 1.610176e-03 1.610090e-03 1.610090e-03 1.610090e-03 1.610090e-03 1.610090e-03 1.607843e-03 1.607843e-03 1.604536e-03 1.604469e-03 1.604469e-03 1.601960e-03 1.600898e-03 1.600402e-03 1.600402e-03 1.600402e-03 1.600245e-03 1.600245e-03 1.600245e-03 1.600245e-03 1.600245e-03 1.597045e-03 1.597045e-03 1.597045e-03 1.596584e-03 1.596584e-03 1.596584e-03 1.563370e-03 1.561273e-03 1.561273e-03 1.559214e-03 1.559214e-03 1.559214e-03 1.559214e-03 1.559214e-03 1.557844e-03 1.505155e-03 1.505155e-03 1.505155e-03 1.505155e-03 1.505155e-03 1.505155e-03 1.505155e-03 1.505155e-03 1.505155e-03 1.505155e-03 1.502610e-03 1.502610e-03 1.502610e-03 1.496354e-03 1.496354e-03 1.496354e-03 1.454978e-03 1.454978e-03 1.435542e-03 1.435542e-03 1.435542e-03 1.435542e-03 1.435542e-03 1.435542e-03 1.435542e-03 1.435542e-03 1.435542e-03 1.435218e-03 1.435218e-03 1.435218e-03 1.435218e-03 1.435218e-03 1.435218e-03 1.385195e-03 1.385195e-03 1.385195e-03 1.385195e-03 1.363920e-03 1.354621e-03 1.354621e-03 1.354621e-03 1.354621e-03 1.354621e-03 1.319733e-03 1.207463e-03 1.207463e-03 1.207463e-03 1.207463e-03 1.207463e-03 1.207463e-03 1.207463e-03 1.207463e-03 1.207463e-03 1.207463e-03 1.207463e-03 1.207463e-03 1.207463e-03 1.207463e-03 1.207463e-03 1.207463e-03 1.207463e-03 1.207463e-03 1.207463e-03 1.207463e-03 1.207463e-03 1.207463e-03 1.207463e-03 1.207463e-03 1.207463e-03 1.207463e-03 1.207463e-03 1.207463e-03 1.207463e-03 1.207463e-03 1.207463e-03 1.207463e-03 1.207463e-03 1.207463e-03 1.207463e-03 1.207463e-03 1.207463e-03 1.207463e-03 1.207463e-03 1.207463e-03 1.207444e-03 1.207103e-03 1.207081e-03 1.207061e-03 1.207053e-03 1.207049e-03 1.207034e-03 1.207032e-03 1.207014e-03 1.207014e-03 1.207014e-03 1.207014e-03 1.206663e-03 1.206663e-03 1.206527e-03 1.206527e-03 1.206481e-03 1.206481e-03 1.206481e-03 1.206325e-03 1.206325e-03 1.206325e-03 1.206325e-03 1.206297e-03 1.205605e-03 1.205605e-03 1.205282e-03 1.205282e-03 1.205272e-03 1.205272e-03 1.204664e-03 1.204664e-03 1.204664e-03 1.204664e-03 1.204548e-03 1.204548e-03 1.204506e-03 1.204506e-03 1.204506e-03 1.204506e-03 1.204314e-03 1.204314e-03 1.204253e-03 1.204114e-03 1.204114e-03 1.204040e-03 1.204040e-03 1.204040e-03 1.203919e-03 1.201523e-03 1.201523e-03 1.201523e-03 1.199251e-03 1.199251e-03 1.199251e-03 1.198350e-03 1.196052e-03 1.189048e-03 1.186388e-03 1.186388e-03 1.162861e-03 1.161420e-03 1.161420e-03 1.161420e-03 1.160989e-03 1.160989e-03 1.160989e-03 1.160989e-03 1.159625e-03 1.159625e-03 1.158844e-03 1.151941e-03 1.151941e-03 1.151941e-03 1.151941e-03 1.151941e-03 1.151941e-03 1.151941e-03 1.151941e-03 1.151941e-03 1.151941e-03 1.151633e-03 1.151633e-03 1.144075e-03 1.144075e-03 1.144075e-03 1.144075e-03 1.140912e-03 1.140912e-03 1.140912e-03 1.140912e-03 1.140537e-03 1.140537e-03 1.140537e-03 1.133927e-03 1.133927e-03 1.133927e-03 1.133927e-03 1.130371e-03 1.130371e-03 1.130371e-03 1.130371e-03 1.130371e-03 1.130371e-03 1.130371e-03 1.130371e-03 1.130371e-03 1.130371e-03 1.129316e-03 1.129316e-03 1.129316e-03 1.129316e-03 1.124470e-03 1.122020e-03 1.120500e-03 1.120500e-03 1.120500e-03 1.120500e-03 1.119282e-03 1.107704e-03 1.107704e-03 1.107704e-03 1.107704e-03 1.107704e-03 1.107014e-03 1.107014e-03 1.107014e-03 1.102439e-03 1.102439e-03 1.102439e-03 1.102421e-03 1.102421e-03 1.102421e-03 1.102421e-03 1.102421e-03 1.102421e-03 1.102421e-03 1.102421e-03 1.102421e-03 1.102421e-03 1.101273e-03 1.101273e-03 1.101273e-03 1.101273e-03 1.091152e-03 1.091152e-03 1.091152e-03 1.091152e-03 1.091152e-03 1.091152e-03 1.091152e-03 1.091096e-03 1.091096e-03 1.091096e-03 1.091096e-03 1.091096e-03 1.091096e-03 1.091096e-03 1.091096e-03 1.091096e-03 1.091096e-03 1.091096e-03 1.072312e-03 1.072312e-03 1.072312e-03 1.072312e-03 1.072312e-03 1.071575e-03 1.071575e-03 1.071575e-03 1.071575e-03 1.071575e-03 1.071575e-03 1.071575e-03 1.071565e-03 1.071565e-03 1.071565e-03 1.071565e-03 1.071565e-03 1.065667e-03 1.065667e-03 1.062555e-03 1.060888e-03 1.060888e-03 1.059450e-03 1.059450e-03 1.059450e-03 1.059450e-03 1.059450e-03 1.051468e-03 1.051468e-03 1.051468e-03 1.051468e-03 1.051468e-03 1.051468e-03 1.051468e-03 1.051468e-03 1.051468e-03 1.051468e-03 1.051468e-03 1.051468e-03 1.051468e-03 1.051468e-03 1.051468e-03 1.051468e-03 1.051468e-03 1.033109e-03 1.033109e-03 1.032793e-03 1.032793e-03 1.032793e-03 1.032793e-03 1.032793e-03 1.032793e-03 1.032662e-03 1.032662e-03 1.032662e-03 1.032643e-03 1.032483e-03 1.032483e-03 1.032483e-03 1.032298e-03 1.032298e-03 1.032081e-03 1.032081e-03 1.031765e-03 1.031765e-03 1.030496e-03 1.030496e-03 1.030496e-03 1.030363e-03 1.030363e-03 1.030047e-03 1.030047e-03 1.030047e-03 1.030047e-03 1.029849e-03 1.029849e-03 1.029849e-03 1.029849e-03 1.029785e-03 1.029785e-03 1.029773e-03 1.029773e-03 1.029758e-03 1.029758e-03 1.029758e-03 1.029757e-03 1.029757e-03 1.029757e-03 1.029757e-03 1.029757e-03 1.029754e-03 1.029711e-03 1.029705e-03 1.029695e-03 1.028314e-03 1.028314e-03 1.028314e-03 1.024342e-03 1.024342e-03 1.024342e-03 1.024342e-03 1.024342e-03 1.024342e-03 1.024342e-03 1.024342e-03 1.024342e-03 1.024342e-03 1.024342e-03 1.023039e-03 1.023039e-03 1.016160e-03 1.016160e-03 1.016110e-03 1.015192e-03 1.014989e-03 1.014989e-03 1.011835e-03 1.011778e-03 1.011778e-03 1.011778e-03 1.011108e-03 1.011108e-03 1.011108e-03 1.011108e-03 1.011108e-03 1.011108e-03 1.008667e-03 1.008667e-03 1.008667e-03 1.008667e-03 1.008667e-03 1.008667e-03 1.008667e-03 1.008496e-03 1.008496e-03 1.008496e-03 1.008485e-03 1.008485e-03 1.008485e-03 1.008475e-03 1.008475e-03 1.008475e-03 1.008475e-03 1.007896e-03 1.007896e-03 1.007896e-03 1.007825e-03 1.007825e-03 1.007825e-03 1.007825e-03 1.007825e-03 1.007825e-03 1.007825e-03 1.007825e-03 1.007825e-03 1.007825e-03 1.007806e-03 1.007806e-03 1.007348e-03 1.007348e-03 1.007348e-03 1.007348e-03 1.007348e-03 1.007348e-03 1.007348e-03 1.007348e-03 1.007348e-03 1.007348e-03 1.007348e-03 1.006974e-03 1.006893e-03 1.004250e-03 1.004250e-03 1.002489e-03 1.002489e-03 1.002489e-03 1.002356e-03 1.002356e-03 9.994645e-04 9.994645e-04 9.994605e-04 9.994605e-04 9.994605e-04 9.994605e-04 9.986792e-04 9.986792e-04 9.986792e-04 9.984363e-04 9.984363e-04 9.984363e-04 9.984363e-04 9.984363e-04 9.984363e-04 9.984363e-04 9.977967e-04 9.977967e-04 9.977967e-04 9.977967e-04 9.977967e-04 9.977967e-04 9.977967e-04 9.977967e-04 9.977967e-04 9.976526e-04 9.964644e-04 9.964644e-04 9.964644e-04 9.964644e-04 9.955784e-04 9.950798e-04 9.950798e-04 9.950798e-04 9.950798e-04 9.950798e-04 9.950798e-04 9.949501e-04 9.949501e-04 9.949501e-04 9.949501e-04 9.949501e-04 9.949501e-04 9.949501e-04 9.949501e-04 9.949501e-04 9.949501e-04 9.949501e-04 9.949501e-04 9.943212e-04 9.943212e-04 9.943212e-04 9.939031e-04 9.939031e-04 9.939031e-04 9.939031e-04 9.919268e-04 9.901787e-04 9.901787e-04 9.901787e-04 9.901787e-04 9.901787e-04 9.901787e-04 9.901787e-04 9.901787e-04 9.901787e-04 9.901787e-04 9.901787e-04 9.901787e-04 9.901787e-04 9.901787e-04 9.901787e-04 9.901787e-04 9.901787e-04 9.901787e-04 9.901787e-04 9.892561e-04 9.892561e-04 9.890818e-04 9.890818e-04 9.890818e-04 9.890818e-04 9.890818e-04 9.890818e-04 9.890818e-04 9.890818e-04 9.889424e-04 9.889424e-04 9.889424e-04 9.889424e-04 9.889424e-04 9.889424e-04 9.889424e-04 9.889424e-04 9.888276e-04 9.888276e-04 9.886781e-04 9.886781e-04 9.886781e-04 9.886781e-04 9.886781e-04 9.886781e-04 9.886781e-04 9.886781e-04 9.886781e-04 9.886781e-04 9.886781e-04 9.886781e-04 9.886781e-04 9.886781e-04 9.886781e-04 9.886781e-04 9.883059e-04 9.883059e-04 9.883059e-04 9.883059e-04 9.880731e-04 9.880731e-04 9.880731e-04 9.880731e-04 9.880731e-04 9.880731e-04 9.874505e-04 9.874505e-04 9.874505e-04 9.874505e-04 9.874505e-04 9.874505e-04 9.874505e-04 9.874505e-04 9.874505e-04 9.874505e-04 9.874505e-04 9.874505e-04 9.874505e-04 9.874505e-04 9.874505e-04 9.874505e-04 9.874505e-04 9.874505e-04 9.874505e-04 9.874505e-04 9.874505e-04 9.874505e-04 9.874505e-04 9.874505e-04 9.874505e-04 9.874505e-04 9.874505e-04 9.874505e-04 9.874505e-04 9.874505e-04 9.874505e-04 9.874505e-04 9.874505e-04 9.874505e-04 9.874505e-04 9.874505e-04 9.874505e-04 9.874200e-04 9.874200e-04 9.874200e-04 9.874200e-04 9.869630e-04 9.869630e-04 9.869630e-04 9.869630e-04 9.869566e-04 9.869566e-04 9.869566e-04 9.869566e-04 9.867321e-04 9.867321e-04 9.867321e-04 9.867321e-04 9.867321e-04 9.867321e-04 9.867321e-04 9.867321e-04 9.867321e-04 9.867321e-04 9.867321e-04 9.867321e-04 9.867321e-04 9.867321e-04 9.867321e-04 9.866671e-04 9.866671e-04 9.866671e-04 9.866671e-04 9.866671e-04 9.866671e-04 9.866671e-04 9.864195e-04 9.864195e-04 9.864195e-04 9.864195e-04 9.864195e-04 9.864195e-04 9.864195e-04 9.864195e-04 9.861974e-04 9.861974e-04 9.861974e-04 9.861974e-04 9.861974e-04 9.861974e-04 9.861974e-04 9.861974e-04 9.861974e-04 9.861974e-04 9.861974e-04 9.861974e-04 9.861974e-04 9.861974e-04 9.861974e-04 9.861974e-04 9.861974e-04 9.861859e-04 9.861859e-04 9.861859e-04 9.861859e-04 9.861859e-04 9.861859e-04 9.861859e-04 9.861859e-04 9.861859e-04 9.861859e-04 9.861859e-04 9.861859e-04 9.861654e-04 9.861654e-04 9.861654e-04 9.861654e-04 9.861654e-04 9.861654e-04 9.861654e-04 9.861654e-04 9.861654e-04 9.861654e-04 9.861654e-04 9.861532e-04 9.861532e-04 9.861532e-04 9.861532e-04 9.861522e-04 9.861522e-04 9.861522e-04 9.861522e-04 9.861522e-04 9.861522e-04 9.861522e-04 9.861496e-04 9.861496e-04 9.861496e-04 9.861496e-04 9.860921e-04 9.860921e-04 9.860921e-04 9.860921e-04 9.860921e-04 9.860921e-04 9.860921e-04 9.860921e-04 9.860894e-04 9.860894e-04 9.860894e-04 9.860886e-04 9.860886e-04 9.860778e-04 9.860778e-04 9.860778e-04 9.860778e-04 9.860778e-04 9.860778e-04 9.860778e-04 9.860778e-04 9.860778e-04 9.860778e-04 9.860778e-04 9.860778e-04 9.860735e-04 9.860735e-04 9.860735e-04 9.860735e-04 9.860735e-04 9.860735e-04 9.860735e-04 9.860735e-04 9.860735e-04 9.860735e-04 9.860735e-04 9.860735e-04 9.860735e-04 9.860735e-04 9.860735e-04 9.860731e-04 9.860731e-04 9.860697e-04 9.860697e-04 9.860697e-04 9.860697e-04 9.860697e-04 9.860697e-04 9.860697e-04 9.860697e-04 9.860697e-04 9.860697e-04 9.860683e-04 9.860666e-04 9.860666e-04 9.860666e-04 9.860666e-04 9.860666e-04 9.860660e-04 9.860656e-04 9.860655e-04 9.860655e-04 9.860655e-04 9.860655e-04 9.860655e-04 9.860654e-04 9.860654e-04 9.860651e-04 9.860644e-04 9.860644e-04 9.860644e-04 9.860640e-04 9.860640e-04 9.860640e-04 9.860638e-04 9.860638e-04 9.860638e-04 9.860625e-04 9.860625e-04 9.860625e-04 9.860625e-04 9.860625e-04 9.860624e-04 9.860624e-04 9.860624e-04 9.860624e-04 9.860624e-04 9.860624e-04 9.860623e-04 9.860623e-04 9.860623e-04 9.860623e-04 9.860622e-04 9.860622e-04 9.860622e-04 9.860622e-04 9.860622e-04 9.860622e-04 9.860622e-04 9.860622e-04 9.860622e-04 9.860622e-04 9.860622e-04 9.860622e-04 9.860622e-04 9.860622e-04 9.860622e-04 9.860622e-04 9.860622e-04 9.860622e-04 9.860622e-04 9.860621e-04 9.860621e-04 9.860621e-04 9.860621e-04 9.860621e-04 9.860604e-04 9.860599e-04 9.860598e-04 9.860598e-04 9.860596e-04 9.860594e-04 9.860594e-04 9.860594e-04 9.860594e-04 9.860594e-04 9.860594e-04 9.860594e-04 9.860591e-04 9.860591e-04 9.860591e-04 9.860591e-04 9.860591e-04 9.860591e-04 9.860589e-04 9.860589e-04 9.860587e-04 9.860587e-04 9.860587e-04 9.860587e-04 9.860584e-04 9.860582e-04 9.860582e-04 9.860582e-04 9.860582e-04 9.860582e-04 9.860579e-04 9.860579e-04 9.860579e-04 9.860579e-04 9.860578e-04 9.860576e-04 9.860576e-04 9.860573e-04 9.860573e-04 9.860573e-04 9.860573e-04 9.860573e-04 9.860572e-04 9.860572e-04 9.860572e-04 9.860572e-04 9.860572e-04 9.860572e-04 9.860572e-04 9.860572e-04 9.860572e-04 9.860572e-04 9.860572e-04 9.860572e-04 9.860572e-04 9.860569e-04 9.860569e-04 9.860569e-04 9.860569e-04 9.860569e-04 9.860569e-04 9.860569e-04 9.860569e-04 9.860567e-04 9.860567e-04 9.860567e-04 9.860567e-04 9.860567e-04 9.860567e-04 9.860567e-04 9.860567e-04 9.860567e-04 9.860567e-04 9.860566e-04 9.860566e-04 9.860566e-04 9.860566e-04 9.860566e-04 9.860566e-04 9.860566e-04 9.860566e-04 9.860566e-04 9.860566e-04 9.860562e-04 9.860555e-04 9.860545e-04 9.860545e-04 9.860545e-04 9.860545e-04 9.860545e-04 9.860543e-04 9.860534e-04 9.860525e-04 9.860340e-04 9.860312e-04 9.860312e-04 9.860270e-04 9.860270e-04 9.860270e-04 9.860270e-04 9.860270e-04 9.860243e-04 9.860243e-04 9.860243e-04 9.860243e-04 9.860243e-04 9.860243e-04 9.860243e-04 9.860243e-04 9.860243e-04 9.860243e-04 9.860230e-04 9.860230e-04 9.860230e-04 9.860230e-04 9.860230e-04 9.860230e-04 9.860230e-04 9.860230e-04 9.860230e-04 9.860230e-04 9.860230e-04 9.860230e-04 9.860230e-04 9.860230e-04 9.860229e-04 9.860229e-04 9.860228e-04 9.860228e-04 9.860228e-04 9.860228e-04 9.860228e-04 9.860228e-04 9.860228e-04 9.860228e-04 9.860228e-04 9.860228e-04 9.860228e-04 9.860228e-04 9.860228e-04 9.860228e-04 9.860228e-04 9.860228e-04 9.860228e-04 9.860228e-04 9.860228e-04 9.860228e-04 9.860228e-04 9.860228e-04 9.860228e-04 9.860228e-04 9.860228e-04 9.860227e-04 9.860227e-04 9.860227e-04 9.860227e-04 9.860227e-04 9.860227e-04 9.860227e-04 9.860227e-04 9.860227e-04 9.860227e-04 9.860227e-04 9.860227e-04 9.860227e-04 9.860227e-04 9.860227e-04 9.860227e-04 9.860227e-04 9.860227e-04 9.860227e-04 9.860227e-04 9.860227e-04 9.860227e-04 9.860227e-04 9.860227e-04 9.860227e-04 9.860227e-04 9.860227e-04 9.860227e-04 9.860227e-04 9.860227e-04 9.860227e-04 9.860227e-04 9.860227e-04 9.860227e-04 9.860227e-04 9.860227e-04 9.860227e-04 9.860227e-04 9.860227e-04 9.860227e-04 9.860227e-04 9.860227e-04 9.860227e-04 9.860227e-04 9.860227e-04 9.860227e-04 9.860227e-04 9.860227e-04 9.860227e-04 9.860227e-04 9.860227e-04 9.860227e-04 9.860227e-04 9.860227e-04 9.860227e-04 9.860227e-04 9.860227e-04 9.860227e-04 9.860227e-04 9.860227e-04 9.860227e-04 9.860226e-04 9.860226e-04 9.860226e-04 9.860226e-04 9.860226e-04 9.860223e-04 9.860223e-04 9.860223e-04 9.860223e-04 9.860223e-04 9.860223e-04 9.860223e-04 9.860223e-04 9.860223e-04 9.860223e-04 9.860223e-04 9.860223e-04 9.860223e-04 9.860223e-04 9.860223e-04 9.860223e-04 9.860223e-04 9.860223e-04 9.860223e-04 9.860223e-04 9.860223e-04 9.860223e-04 9.860223e-04 9.860223e-04 9.860223e-04 9.860223e-04 9.860223e-04 9.860223e-04 9.860223e-04 9.860223e-04 9.860223e-04 9.860223e-04 9.860223e-04 9.860223e-04 9.860223e-04 9.860223e-04 9.860223e-04 9.860223e-04 9.860223e-04 9.860223e-04 9.860223e-04 9.860222e-04 9.860222e-04 9.860222e-04 9.860222e-04 9.860222e-04 9.860222e-04 9.860222e-04 9.860222e-04 9.860222e-04 9.860222e-04 9.860222e-04 9.860222e-04 9.860222e-04 9.860222e-04 9.860222e-04 9.860222e-04 9.860222e-04 9.860222e-04 9.860222e-04 9.860222e-04 9.860221e-04 9.860221e-04 9.860221e-04 9.860221e-04 9.860221e-04 9.860221e-04 9.860221e-04 9.860221e-04 9.860221e-04 9.860221e-04 9.860221e-04 9.860221e-04 9.860221e-04 9.860220e-04 9.860220e-04 9.860220e-04 9.860220e-04 9.860220e-04 9.860220e-04 9.860220e-04 9.860220e-04 9.860219e-04 9.860219e-04 9.860219e-04 9.860219e-04 9.860219e-04 9.860219e-04 9.860219e-04 9.860219e-04 9.860219e-04 9.860219e-04 9.860219e-04 9.860219e-04 9.860219e-04 9.860219e-04 9.860219e-04 9.860219e-04 9.860219e-04 9.860219e-04 9.860219e-04 9.860219e-04 9.860219e-04 9.860219e-04 9.860219e-04 9.860219e-04 9.860219e-04 9.860219e-04 9.860219e-04 9.860219e-04 9.860219e-04 9.860219e-04 9.860219e-04 9.860219e-04 9.860219e-04 9.860219e-04 9.860219e-04 9.860219e-04 9.860219e-04 9.860219e-04 9.860219e-04 9.860219e-04 9.860219e-04 9.860219e-04 9.860219e-04 9.860219e-04 9.860219e-04 9.860219e-04 9.860219e-04 9.860219e-04 9.860219e-04 9.860219e-04 9.860219e-04 9.860219e-04 9.860219e-04 9.860219e-04 9.860219e-04 9.860219e-04 9.860219e-04 9.860219e-04 9.860219e-04 9.860219e-04 9.860219e-04 9.860219e-04 9.860219e-04 9.860219e-04 9.860219e-04 9.860219e-04 9.860219e-04 9.860219e-04 9.860219e-04 9.860219e-04 9.860219e-04 9.860219e-04 9.860219e-04 9.860219e-04 9.860219e-04 9.860219e-04 9.860219e-04 9.860219e-04 9.860219e-04 9.860219e-04 9.860219e-04 9.860219e-04 9.860219e-04 9.860219e-04 9.860219e-04 9.860219e-04 9.860219e-04 9.860219e-04 9.860219e-04 9.860219e-04 9.860219e-04 9.860219e-04 9.860219e-04 9.860219e-04 9.860219e-04 9.860219e-04 9.860219e-04 9.860219e-04 9.860219e-04 9.860219e-04 9.860219e-04 9.860219e-04 9.860219e-04 9.860219e-04 9.860219e-04 9.860219e-04 9.860219e-04 9.860219e-04 9.860219e-04 9.860219e-04 9.860219e-04 9.860219e-04 9.860219e-04 9.860219e-04 9.860219e-04 9.860219e-04 9.860219e-04 9.860219e-04 9.860219e-04 9.860219e-04 9.860219e-04 9.860219e-04 9.860219e-04 9.860219e-04 9.860219e-04 9.860219e-04 9.860219e-04 9.860219e-04 9.860219e-04 9.860219e-04 9.860219e-04 9.860219e-04 9.860219e-04 9.860219e-04 9.860219e-04 9.860219e-04 9.860219e-04 9.860219e-04 9.860219e-04 9.860219e-04 9.860219e-04 9.860219e-04 9.860219e-04 9.860219e-04 9.860219e-04 9.860219e-04 9.860219e-04 9.860219e-04 9.860219e-04 9.860219e-04 9.860219e-04 9.860219e-04 9.860219e-04 9.860219e-04 9.860219e-04 9.860219e-04 9.860219e-04 9.860219e-04 9.860219e-04 9.860219e-04 9.860219e-04 9.860219e-04 9.860219e-04 9.860219e-04 9.860219e-04 9.860219e-04 9.860219e-04 9.860219e-04 9.860219e-04 9.860219e-04 9.860219e-04 9.860219e-04 9.860219e-04 9.860219e-04 9.860219e-04 9.860219e-04 9.860219e-04 9.860219e-04 9.860219e-04 9.860219e-04 9.860219e-04 9.860219e-04 9.860219e-04 9.860219e-04 9.860219e-04 9.860219e-04 9.860219e-04 9.860219e-04 9.860219e-04 9.860219e-04 9.860219e-04 9.860219e-04 9.860219e-04 9.860219e-04 9.860219e-04 9.860219e-04 9.860219e-04 9.860219e-04 9.860219e-04 9.860219e-04 9.860219e-04 9.860219e-04 9.860219e-04 9.860219e-04 9.860219e-04 9.860219e-04 9.860219e-04 9.860219e-04 9.860219e-04 9.860219e-04 9.860219e-04 9.860219e-04 9.860219e-04 9.860219e-04 9.860219e-04 9.860219e-04 9.860219e-04 9.860219e-04 9.860219e-04 9.860219e-04 9.860219e-04 9.860219e-04 9.860219e-04 9.860219e-04 9.860219e-04 9.860219e-04 9.860219e-04 9.860219e-04 9.860219e-04 9.860219e-04 9.860219e-04 9.860219e-04 9.860219e-04 9.860219e-04 9.860219e-04 9.860219e-04 9.860219e-04 9.860219e-04 9.860219e-04 9.860219e-04 9.860219e-04 9.860219e-04 9.860219e-04 9.860219e-04 9.860219e-04 9.860219e-04 9.860219e-04 9.860219e-04 9.860219e-04 9.860219e-04 9.860219e-04 9.860219e-04 9.860219e-04 9.860219e-04 9.860219e-04 9.860219e-04 9.860219e-04 9.860219e-04 9.860219e-04 9.860219e-04 9.860219e-04 9.860219e-04 9.860219e-04 9.860219e-04 9.860219e-04 9.860219e-04 9.860219e-04 9.860219e-04 9.860219e-04 9.860219e-04 9.860219e-04 9.860219e-04 9.860219e-04 9.860219e-04 9.860219e-04 9.860219e-04 9.860219e-04 9.860219e-04 9.860219e-04 9.860219e-04 9.860219e-04 9.860219e-04 9.860219e-04 9.860219e-04 9.860219e-04 9.860219e-04 9.860219e-04 9.860219e-04 9.860219e-04 9.860219e-04 9.860219e-04 9.860219e-04 9.860219e-04 9.860219e-04 9.860219e-04 9.860219e-04 9.860219e-04 9.860219e-04 9.860219e-04 9.860219e-04 9.860219e-04 9.860219e-04 9.860219e-04 9.860219e-04 9.860219e-04 9.860219e-04 9.860219e-04 9.860219e-04 9.860219e-04 9.860219e-04 9.860219e-04 9.860219e-04 9.860219e-04 9.860219e-04 9.860219e-04 9.860219e-04 9.860219e-04 9.860219e-04 9.860219e-04 9.860219e-04 9.860219e-04 9.860219e-04 9.860219e-04 9.860219e-04 9.860219e-04 9.860219e-04 9.860219e-04 9.860219e-04 9.860219e-04 9.860219e-04 9.860219e-04 9.860219e-04 9.860219e-04 9.860219e-04 9.860219e-04 9.860219e-04 9.860219e-04 9.860219e-04 9.860219e-04 9.860219e-04 9.860219e-04 9.860219e-04 9.860219e-04 9.860219e-04 9.860219e-04 9.860219e-04 9.860219e-04 9.860219e-04 9.860219e-04 9.860219e-04 9.860219e-04 9.860219e-04 9.860219e-04 9.860219e-04 9.860219e-04 9.860219e-04 9.860219e-04 9.860219e-04 9.860219e-04 9.860219e-04 9.860219e-04 9.860219e-04 9.860219e-04 9.860219e-04 9.860219e-04 9.860219e-04 9.860219e-04 9.860219e-04 9.860219e-04 9.860219e-04 9.860219e-04 9.860219e-04 9.860219e-04 9.860219e-04 9.860219e-04 9.860219e-04 9.860219e-04 9.860219e-04 9.860219e-04 9.860219e-04 9.860219e-04 9.860219e-04 9.860219e-04 9.860219e-04 9.860219e-04 9.860219e-04 9.860219e-04 9.860219e-04 9.860219e-04 9.860219e-04 9.860219e-04 9.860219e-04 9.860219e-04 9.860219e-04 9.860219e-04 9.860219e-04 9.860219e-04 9.860219e-04 9.860219e-04 9.860219e-04 9.860219e-04 9.860219e-04 9.860219e-04 9.860219e-04 9.860219e-04 9.860219e-04 9.860219e-04 9.860219e-04 9.860219e-04 9.860219e-04 9.860219e-04 9.860219e-04 9.860219e-04 9.860219e-04 9.860219e-04 9.860219e-04 9.860219e-04 9.860219e-04 9.860219e-04 9.860219e-04 9.860219e-04 9.860219e-04 9.860219e-04 9.860219e-04 9.860219e-04 9.860219e-04 9.860219e-04 9.860219e-04 9.860219e-04 9.860219e-04 9.860219e-04 9.860219e-04 9.860219e-04 9.860219e-04 9.860219e-04 9.860219e-04 9.860219e-04 9.860219e-04 9.860219e-04 9.860219e-04 9.860219e-04 9.860219e-04 9.860219e-04 9.860219e-04 9.860219e-04 9.860219e-04 9.860219e-04 9.860219e-04 9.860219e-04 9.860219e-04 9.860219e-04 9.860219e-04 9.860219e-04 9.860219e-04 9.860219e-04 9.860219e-04 9.860219e-04 9.860219e-04 9.860219e-04 9.860219e-04 9.860219e-04 9.860219e-04 9.860219e-04 9.860219e-04 9.860219e-04 9.860219e-04 9.860219e-04 9.860219e-04 9.860219e-04 9.860219e-04 9.860219e-04 9.860219e-04 9.860219e-04 9.860219e-04 9.860219e-04 9.860219e-04 9.860219e-04 9.860219e-04 9.860219e-04 9.860219e-04 9.860219e-04 9.860219e-04 9.860219e-04 9.860219e-04 9.860219e-04 9.860219e-04 9.860219e-04 9.860219e-04 9.860219e-04 9.860219e-04 9.860219e-04 9.860219e-04 9.860219e-04 9.860219e-04 9.860219e-04 9.860219e-04 9.860219e-04 9.860219e-04 9.860219e-04 9.860219e-04 9.860219e-04 9.860219e-04 9.860219e-04 9.860219e-04 9.860219e-04 9.860219e-04 9.860219e-04 9.860219e-04 9.860219e-04 9.860219e-04 9.860219e-04 9.860219e-04 9.860219e-04 9.860219e-04 9.860219e-04 9.860219e-04 9.860219e-04 9.860219e-04 9.860219e-04 9.860219e-04 9.860219e-04 9.860219e-04 9.860219e-04 9.860219e-04 9.860219e-04 9.860219e-04 9.860219e-04 9.860219e-04 9.860219e-04 9.860219e-04 9.860219e-04 9.860219e-04 9.860219e-04 9.860219e-04 9.860219e-04 9.860219e-04 9.860219e-04 9.860219e-04 9.860219e-04 9.860219e-04 9.860219e-04 9.860219e-04 9.860219e-04 9.860219e-04 9.860219e-04 9.860219e-04 9.860219e-04 9.860219e-04 9.860219e-04 9.860219e-04 9.860219e-04 9.860219e-04 9.860219e-04 9.860219e-04 9.860219e-04 9.860219e-04 9.860219e-04 9.860219e-04 9.860219e-04 9.860219e-04 9.860219e-04 9.860219e-04 9.860219e-04 9.860219e-04 9.860219e-04 9.860219e-04 9.860219e-04 9.860219e-04 9.860219e-04 9.860219e-04 9.860219e-04 9.860219e-04 9.860219e-04 9.860219e-04 9.860219e-04 9.860219e-04 9.860219e-04 9.860219e-04 9.860219e-04 9.860219e-04 9.860219e-04 9.860219e-04 9.860219e-04 9.860219e-04 9.860219e-04 9.860219e-04 9.860219e-04 9.860219e-04 9.860219e-04 9.860219e-04 9.860219e-04 9.860219e-04 9.860219e-04 9.860219e-04 9.860219e-04 9.860219e-04 9.860219e-04 9.860219e-04 9.860219e-04 9.860219e-04 9.860219e-04 9.860219e-04 9.860219e-04 9.860219e-04 9.860219e-04 9.860219e-04 9.860219e-04 9.860219e-04 9.860219e-04 9.860219e-04 9.860219e-04 9.860219e-04 9.860219e-04 9.860219e-04 9.860219e-04 9.860219e-04 9.860219e-04 9.860219e-04 9.860219e-04 9.860219e-04 9.860219e-04 9.860219e-04 9.860219e-04 9.860219e-04 9.860219e-04 9.860219e-04 9.860219e-04 9.860219e-04 9.860219e-04 9.860219e-04 9.860219e-04 9.860219e-04 9.860219e-04 9.860219e-04 9.860219e-04 9.860219e-04 9.860219e-04 9.860219e-04 9.860219e-04 9.860219e-04 9.860219e-04 9.860219e-04 9.860219e-04 9.860219e-04 9.860219e-04 9.860219e-04 9.860219e-04 9.860219e-04 9.860219e-04 9.860219e-04 9.860219e-04 9.860219e-04 9.860219e-04 9.860219e-04 9.860219e-04 9.860219e-04 9.860219e-04 9.860219e-04 9.860219e-04 9.860219e-04 9.860219e-04 9.860219e-04 9.860219e-04 9.860219e-04 9.860219e-04 9.860219e-04 9.860219e-04 9.860219e-04 9.860219e-04 9.860219e-04 9.860219e-04 9.860219e-04 9.860219e-04 9.860219e-04 9.860219e-04 9.860219e-04 9.860219e-04 9.860219e-04 9.860219e-04 9.860219e-04 9.860219e-04 9.860219e-04 9.860219e-04 9.860219e-04 9.860219e-04 9.860219e-04 9.860219e-04 9.860219e-04 9.860219e-04 9.860219e-04 9.860219e-04 9.860219e-04 9.860219e-04 9.860219e-04 9.860219e-04 9.860219e-04 9.860219e-04 9.860219e-04 9.860219e-04 9.860219e-04 9.860219e-04 9.860219e-04 9.860219e-04 9.860219e-04 9.860219e-04 9.860219e-04 9.860219e-04 9.860219e-04 9.860219e-04 9.860219e-04 9.860219e-04 9.860219e-04 9.860219e-04 9.860219e-04 9.860219e-04 9.860219e-04 9.860219e-04 9.860219e-04 9.860219e-04 9.860219e-04 9.860219e-04 9.860219e-04 9.860219e-04 9.860219e-04 9.860219e-04 9.860219e-04 9.860219e-04 9.860219e-04 9.860219e-04 9.860219e-04 9.860219e-04 9.860219e-04 9.860219e-04 9.860219e-04 9.860219e-04 9.860219e-04 9.860219e-04 9.860219e-04 9.860219e-04 9.860219e-04 9.860219e-04 9.860219e-04 9.860219e-04 9.860219e-04 9.860219e-04 9.860219e-04 9.860219e-04 9.860219e-04 9.860219e-04 9.860219e-04 9.860219e-04 9.860219e-04 9.860219e-04 9.860219e-04 9.860219e-04 9.860219e-04 9.860219e-04 9.860219e-04 9.860219e-04 9.860219e-04 9.860219e-04 9.860219e-04 9.860219e-04 9.860219e-04 9.860219e-04 9.860219e-04 9.860219e-04 9.860219e-04 9.860219e-04 9.860219e-04 9.860219e-04 9.860219e-04 9.860219e-04 9.860219e-04 9.860219e-04 9.860219e-04 9.860219e-04 9.860219e-04 9.860219e-04 9.860219e-04 9.860219e-04 9.860219e-04 9.860219e-04 9.860219e-04 9.860219e-04 9.860219e-04 9.860219e-04 9.860219e-04 9.860219e-04 9.860219e-04 9.860219e-04 9.860219e-04 9.860219e-04 9.860219e-04 9.860219e-04 9.860219e-04 9.860219e-04 9.860219e-04 9.860219e-04 9.860219e-04 9.860219e-04 9.860219e-04 9.860219e-04 9.860219e-04 9.860219e-04 9.860219e-04 9.860219e-04 9.860219e-04 9.860219e-04 9.860219e-04 9.860219e-04 9.860219e-04 9.860219e-04 9.860219e-04 9.860219e-04 9.860219e-04 9.860219e-04 9.860219e-04 9.860219e-04 9.860219e-04 9.860219e-04 9.860219e-04 9.860219e-04 9.860219e-04 9.860219e-04 9.860219e-04 9.860219e-04 9.860219e-04 9.860219e-04 9.860219e-04 9.860219e-04 9.860219e-04 9.860219e-04 9.860219e-04 9.860219e-04 9.860219e-04 9.860219e-04 9.860219e-04 9.860219e-04 9.860219e-04 9.860219e-04 9.860219e-04 9.860219e-04 9.860219e-04 9.860219e-04 9.860219e-04 9.860219e-04 9.860219e-04 9.860219e-04 9.860219e-04 9.860219e-04 9.860219e-04 9.860219e-04 9.860219e-04 9.860219e-04 9.860219e-04 9.860219e-04 9.860219e-04 9.860219e-04 9.860219e-04 9.860219e-04 9.860219e-04 9.860219e-04 9.860219e-04 9.860219e-04 9.860219e-04 9.860219e-04 9.860219e-04 9.860219e-04 9.860219e-04 9.860219e-04 9.860219e-04 9.860219e-04 9.860219e-04 9.860219e-04 9.860219e-04 9.860219e-04 9.860219e-04 9.860219e-04 9.860219e-04 9.860219e-04 9.860219e-04 9.860219e-04 9.860219e-04 9.860219e-04 9.860219e-04 9.860219e-04 9.860219e-04 9.860219e-04 9.860219e-04 9.860219e-04 9.860219e-04 9.860219e-04 9.860219e-04 9.860219e-04 9.860219e-04 9.860219e-04 9.860219e-04 9.860219e-04 9.860219e-04 9.860219e-04 9.860219e-04 9.860219e-04 9.860219e-04 9.860219e-04 9.860219e-04 9.860219e-04 9.860219e-04 9.860219e-04 9.860219e-04 9.860219e-04 9.860219e-04 9.860219e-04 9.860219e-04 9.860219e-04 9.860219e-04 9.860219e-04 9.860219e-04 9.860219e-04 9.860219e-04 9.860219e-04 9.860219e-04 9.860219e-04 9.860219e-04 9.860219e-04 9.860219e-04 9.860219e-04 9.860219e-04 9.860219e-04 9.860219e-04 9.860219e-04 9.860219e-04 9.860219e-04 9.860219e-04 9.860219e-04 9.860219e-04 9.860219e-04 9.860219e-04 9.860219e-04 9.860219e-04 9.860219e-04 9.860219e-04 9.860219e-04 9.860219e-04 9.860219e-04 9.860219e-04 9.860219e-04 9.860219e-04 9.860219e-04 9.860219e-04 9.860219e-04 9.860219e-04 9.860219e-04 9.860219e-04 9.860219e-04 9.860219e-04 9.860219e-04 9.860219e-04 9.860219e-04 9.860219e-04 9.860219e-04 9.860219e-04 9.860219e-04 9.860219e-04 9.860219e-04 9.860219e-04 9.860219e-04 9.860219e-04 9.860219e-04 9.860219e-04 9.860219e-04 9.860219e-04 9.860219e-04 9.860219e-04 9.860219e-04 9.860219e-04 9.860219e-04 9.860219e-04 9.860219e-04 9.860219e-04 9.860219e-04 9.860219e-04 9.860219e-04 9.860219e-04 9.860219e-04 9.860219e-04 9.860219e-04 9.860219e-04 9.860219e-04 9.860219e-04 9.860219e-04 9.860219e-04 9.860219e-04 9.860219e-04 9.860219e-04 9.860219e-04 9.860219e-04 9.860219e-04 9.860219e-04 9.860219e-04 9.860219e-04 9.860219e-04 9.860219e-04 9.860219e-04 9.860219e-04 9.860219e-04 9.860219e-04 9.860219e-04 9.860219e-04 9.860219e-04 9.860219e-04 9.860219e-04 9.860219e-04 9.860219e-04 9.860219e-04 9.860219e-04 9.860219e-04 9.860219e-04 9.860219e-04 9.860219e-04 9.860219e-04 9.860219e-04 9.860219e-04 9.860219e-04 9.860219e-04 9.860219e-04 9.860219e-04 9.860219e-04 9.860219e-04 9.860219e-04 9.860219e-04 9.860219e-04 9.860219e-04 9.860219e-04 9.860219e-04 9.860219e-04 9.860219e-04 9.860219e-04 9.860219e-04 9.860219e-04 9.860219e-04 9.860219e-04 9.860219e-04 9.860219e-04 9.860219e-04 9.860219e-04 9.860219e-04 9.860219e-04 9.860219e-04 9.860219e-04 9.860219e-04 9.860219e-04 9.860219e-04 9.860219e-04 9.860219e-04 9.860219e-04 9.860219e-04 9.860219e-04 9.860219e-04 9.860219e-04 9.860219e-04 9.860219e-04 9.860219e-04 9.860219e-04 9.860219e-04 9.860219e-04 9.860219e-04 9.860219e-04 9.860219e-04 9.860219e-04 9.860219e-04 9.860219e-04 9.860219e-04 9.860219e-04 9.860219e-04 9.860219e-04 9.860219e-04 9.860219e-04 9.860219e-04 9.860219e-04 9.860219e-04 9.860219e-04 9.860219e-04 9.860219e-04 9.860219e-04 9.860219e-04 9.860219e-04 9.860219e-04 9.860219e-04 9.860219e-04 9.860219e-04 9.860219e-04 9.860219e-04 9.860219e-04 9.860219e-04 9.860219e-04 9.860219e-04 9.860219e-04 9.860219e-04 9.860219e-04 9.860219e-04 9.860219e-04 9.860219e-04 9.860219e-04 9.860219e-04 9.860219e-04 9.860219e-04 9.860219e-04 9.860219e-04 9.860219e-04 9.860219e-04 9.860219e-04 9.860219e-04 9.860219e-04 9.860219e-04 9.860219e-04 9.860219e-04 9.860219e-04 9.860219e-04 9.860219e-04 9.860219e-04 9.860219e-04 9.860219e-04 9.860219e-04 9.860219e-04 9.860219e-04 9.860219e-04 9.860219e-04 9.860219e-04 9.860219e-04 9.860219e-04 9.860219e-04 
1.090895e+05 3.520335e+04 1.771819e+04 2.436170e+03 5.367745e-01 3.331461e-01 2.995032e-01 2.946602e-01 2.885416e-01 2.885416e-01 2.729187e-01 2.729187e-01 2.729187e-01 2.723752e-01 2.716303e-01 2.682057e-01 2.580520e-01 2.418234e-01 2.285817e-01 2.285817e-01 2.258896e-01 2.258896e-01 2.229902e-01 2.229902e-01 2.229902e-01 2.229902e-01 2.229902e-01 2.229902e-01 2.229511e-01 2.228682e-01 2.228614e-01 2.228614e-01 2.228614e-01 2.228614e-01 2.228614e-01 2.228614e-01 2.228614e-01 2.228614e-01 2.228614e-01 2.228614e-01 2.228614e-01 2.228614e-01 2.228614e-01 2.228614e-01 2.228614e-01 2.228614e-01 2.228614e-01 2.228614e-01 2.228614e-01 2.228614e-01 2.228614e-01 2.228614e-01 2.228614e-01 2.228614e-01 2.228614e-01 2.228614e-01 2.228614e-01 2.228614e-01 2.228614e-01 2.228614e-01 2.228614e-01 2.228614e-01 2.228614e-01 2.228614e-01 2.228614e-01 2.228614e-01 2.228614e-01 2.228614e-01 2.228614e-01 2.228614e-01 2.228614e-01 2.228614e-01 2.228614e-01 2.228614e-01 2.228614e-01 2.228614e-01 2.228614e-01 2.228614e-01 2.228614e-01 2.228614e-01 2.228614e-01 2.228614e-01 2.228614e-01 2.228614e-01 2.228614e-01 2.228614e-01 2.228614e-01 2.228614e-01 2.228614e-01 2.228614e-01 2.228614e-01 2.228614e-01 2.228614e-01 2.228614e-01 2.228614e-01 2.228614e-01 2.228614e-01 2.228614e-01 2.228614e-01 2.228614e-01 2.228614e-01 2.228614e-01 2.228614e-01 2.228614e-01 2.228614e-01 2.228614e-01 2.228614e-01 2.228614e-01 2.228614e-01 2.228614e-01 2.228614e-01 2.228614e-01 2.228614e-01 2.228614e-01 2.228614e-01 2.228614e-01 2.228614e-01 2.228614e-01 2.228614e-01 2.228614e-01 2.228614e-01 2.228614e-01 2.228614e-01 2.228614e-01 2.228614e-01 2.228614e-01 2.228614e-01 2.228614e-01 2.228614e-01 2.228614e-01 2.228614e-01 2.228614e-01 2.228614e-01 2.228614e-01 2.228614e-01 2.228614e-01 2.228614e-01 2.228614e-01 2.228614e-01 2.228614e-01 2.228614e-01 2.228614e-01 2.228614e-01 2.228614e-01 2.228614e-01 2.228614e-01 2.228614e-01 2.228614e-01 2.228614e-01 2.228614e-01 2.228614e-01 2.228614e-01 2.228614e-01 2.228614e-01 2.228614e-01 2.228614e-01 2.228614e-01 2.228614e-01 2.228614e-01 2.228614e-01 2.228614e-01 2.228614e-01 2.228614e-01 2.228614e-01 2.228614e-01 2.228614e-01 2.228614e-01 2.228614e-01 2.228614e-01 2.228614e-01 2.228614e-01 2.228614e-01 2.228614e-01 2.228614e-01 2.228614e-01 2.228614e-01 2.228614e-01 2.228614e-01 2.228614e-01 2.228614e-01 2.228614e-01 2.228614e-01 2.228614e-01 2.228614e-01 2.228614e-01 2.228614e-01 2.228614e-01 2.228614e-01 2.228614e-01 2.228614e-01 2.228614e-01 2.228614e-01 2.228614e-01 2.228614e-01 2.228614e-01 2.228614e-01 2.228614e-01 2.228614e-01 2.228614e-01 2.228614e-01 2.228614e-01 2.228614e-01 2.228614e-01 2.228614e-01 2.228614e-01 2.228614e-01 2.228614e-01 2.228614e-01 2.228614e-01 2.228614e-01 2.228614e-01 2.228614e-01 2.228614e-01 2.228614e-01 2.228614e-01 2.228614e-01 2.228614e-01 2.228614e-01 2.228614e-01 2.228614e-01 2.228614e-01 2.228614e-01 2.228614e-01 2.228614e-01 2.228614e-01 2.228614e-01 2.228614e-01 2.228614e-01 2.228614e-01 2.228614e-01 2.228614e-01 2.228614e-01 2.228614e-01 2.228614e-01 2.228614e-01 2.228614e-01 2.228614e-01 2.228614e-01 2.228614e-01 2.228614e-01 2.228614e-01 2.228614e-01 2.228614e-01 2.228614e-01 2.228614e-01 2.228614e-01 2.228614e-01 2.228614e-01 2.228614e-01 2.228614e-01 2.228614e-01 2.228614e-01 2.228614e-01 2.228614e-01 2.228614e-01 2.228614e-01 2.228614e-01 2.228614e-01 2.228614e-01 2.228614e-01 2.228614e-01 2.228614e-01 2.228614e-01 2.228614e-01 2.228614e-01 2.228614e-01 2.228614e-01 2.228614e-01 2.228614e-01 2.228614e-01 2.228614e-01 2.228614e-01 2.228614e-01 2.228614e-01 2.228614e-01 2.228614e-01 2.228614e-01 2.228614e-01 2.228614e-01 2.228614e-01 2.228614e-01 2.228614e-01 2.228614e-01 2.228614e-01 2.228614e-01 2.228614e-01 2.228614e-01 2.228614e-01 2.228614e-01 2.228614e-01 2.228614e-01 2.228614e-01 2.228614e-01 2.228614e-01 2.228614e-01 2.228614e-01 2.228614e-01 2.228614e-01 2.228614e-01 2.228614e-01 2.228614e-01 2.228614e-01 2.228614e-01 2.228614e-01 2.228614e-01 2.228614e-01 2.228614e-01 2.228614e-01 2.228614e-01 2.228614e-01 2.228614e-01 2.228614e-01 2.228614e-01 2.228614e-01 2.228614e-01 2.228614e-01 2.228614e-01 2.228614e-01 2.228614e-01 2.228614e-01 2.228614e-01 2.228614e-01 2.228614e-01 2.228614e-01 2.228614e-01 2.228614e-01 2.228614e-01 2.228614e-01 2.228614e-01 2.228614e-01 2.228614e-01 2.228614e-01 2.228614e-01 2.228614e-01 2.228614e-01 2.228614e-01 2.228614e-01 2.228614e-01 2.228614e-01 2.228614e-01 2.228614e-01 2.228614e-01 2.228614e-01 2.228614e-01 2.228614e-01 2.228614e-01 2.228614e-01 2.228614e-01 2.228614e-01 2.228614e-01 2.228614e-01 2.228614e-01 2.228614e-01 2.228614e-01 2.228614e-01 2.228614e-01 2.228614e-01 2.228614e-01 2.228614e-01 2.228614e-01 2.228614e-01 2.228614e-01 2.228614e-01 2.228614e-01 2.228614e-01 2.228614e-01 2.228614e-01 2.228614e-01 2.228614e-01 2.228614e-01 2.228614e-01 2.228614e-01 2.228614e-01 2.228614e-01 2.228614e-01 2.228614e-01 2.228614e-01 2.228614e-01 2.228614e-01 2.228614e-01 2.228614e-01 2.228614e-01 2.228614e-01 2.228614e-01 2.228614e-01 2.228614e-01 2.228614e-01 2.228614e-01 2.228614e-01 2.228614e-01 2.228614e-01 2.228614e-01 2.228614e-01 2.228614e-01 2.228614e-01 2.228614e-01 2.228614e-01 2.228614e-01 2.228614e-01 2.228614e-01 2.228614e-01 2.228614e-01 2.228614e-01 2.228614e-01 2.228614e-01 2.228614e-01 2.228614e-01 2.228614e-01 2.228614e-01 2.228614e-01 2.228614e-01 2.228614e-01 2.228614e-01 2.228614e-01 2.228614e-01 2.228614e-01 2.228614e-01 2.228614e-01 2.228614e-01 2.228614e-01 2.228614e-01 2.228614e-01 2.228614e-01 2.228614e-01 2.228614e-01 2.228614e-01 2.228614e-01 2.228614e-01 2.228614e-01 2.228614e-01 2.228614e-01 2.228614e-01 2.228614e-01 2.228614e-01 2.228614e-01 2.228614e-01 2.228614e-01 2.228614e-01 2.228614e-01 2.228614e-01 2.228614e-01 2.228614e-01 2.228614e-01 2.228614e-01 2.228614e-01 2.228614e-01 2.228614e-01 2.228614e-01 2.228614e-01 2.228614e-01 2.228614e-01 2.228614e-01 2.228614e-01 2.228614e-01 2.228614e-01 2.228614e-01 2.228614e-01 2.228614e-01 2.228614e-01 2.228614e-01 2.228614e-01 2.228614e-01 2.228614e-01 2.228614e-01 2.228614e-01 2.228614e-01 2.228614e-01 2.228614e-01 2.228614e-01 2.228614e-01 2.228614e-01 2.228614e-01 2.228614e-01 2.228614e-01 2.228614e-01 2.228614e-01 2.228614e-01 2.228614e-01 2.228614e-01 2.228614e-01 2.228614e-01 2.228614e-01 2.228614e-01 2.228614e-01 2.228614e-01 2.228614e-01 2.228614e-01 2.228614e-01 2.228614e-01 2.228614e-01 2.228614e-01 2.228614e-01 2.228614e-01 2.228614e-01 2.228614e-01 2.228614e-01 2.228614e-01 2.228614e-01 2.228614e-01 2.228614e-01 2.228614e-01 2.228614e-01 2.228614e-01 2.228614e-01 2.228614e-01 2.228614e-01 2.228614e-01 2.228614e-01 2.228614e-01 2.228614e-01 2.228614e-01 2.228614e-01 2.228614e-01 2.228614e-01 2.228614e-01 2.228614e-01 2.228614e-01 2.228614e-01 2.228614e-01 2.228614e-01 2.228614e-01 2.228614e-01 2.228614e-01 2.228614e-01 2.228614e-01 2.228614e-01 2.228614e-01 2.228614e-01 2.228614e-01 2.228614e-01 2.228614e-01 2.228614e-01 2.228614e-01 2.228614e-01 2.228614e-01 2.228614e-01 2.228614e-01 2.228614e-01 2.228614e-01 2.228614e-01 2.228614e-01 2.228614e-01 2.228614e-01 2.228614e-01 2.228614e-01 2.228614e-01 2.228614e-01 2.228614e-01 2.228614e-01 2.228614e-01 2.228614e-01 2.228614e-01 2.228614e-01 2.228614e-01 2.228614e-01 2.228614e-01 2.228614e-01 2.228614e-01 2.228614e-01 2.228614e-01 2.228614e-01 2.228614e-01 2.228614e-01 2.228614e-01 2.228614e-01 2.228614e-01 2.228614e-01 2.228614e-01 2.228614e-01 2.228614e-01 2.228614e-01 2.228614e-01 2.228614e-01 2.228614e-01 2.228614e-01 2.228614e-01 2.228614e-01 2.228614e-01 2.228614e-01 2.228614e-01 2.228614e-01 2.228614e-01 2.228614e-01 2.228614e-01 2.228614e-01 2.228614e-01 2.228614e-01 2.228614e-01 2.228614e-01 2.228614e-01 2.228614e-01 2.228614e-01 2.228614e-01 2.228614e-01 2.228614e-01 2.228614e-01 2.228614e-01 2.228614e-01 2.228614e-01 2.228614e-01 2.228614e-01 2.228614e-01 2.228614e-01 2.228614e-01 2.228614e-01 2.228614e-01 2.228614e-01 2.228614e-01 2.228614e-01 2.228614e-01 2.228614e-01 2.228614e-01 2.228614e-01 2.228614e-01 2.228614e-01 2.228614e-01 2.228614e-01 2.228614e-01 2.228614e-01 2.228614e-01 2.228614e-01 2.228614e-01 2.228614e-01 2.228614e-01 2.228614e-01 2.228614e-01 2.228614e-01 2.228614e-01 2.228614e-01 2.228614e-01 2.228614e-01 2.228614e-01 2.228614e-01 2.228614e-01 2.228614e-01 2.228614e-01 2.228614e-01 2.228614e-01 2.228614e-01 2.228614e-01 2.228614e-01 2.228614e-01 2.228614e-01 2.228614e-01 2.228614e-01 2.228614e-01 2.228614e-01 2.228614e-01 2.228614e-01 2.228614e-01 2.228614e-01 2.228614e-01 2.228614e-01 2.228614e-01 2.228614e-01 2.228614e-01 2.228614e-01 2.228614e-01 2.228614e-01 2.228614e-01 2.228614e-01 2.228614e-01 2.228614e-01 2.228614e-01 2.228614e-01 2.228614e-01 2.228614e-01 2.228614e-01 2.228614e-01 2.228614e-01 2.228614e-01 2.228614e-01 2.228614e-01 2.228614e-01 2.228614e-01 2.228614e-01 2.228614e-01 2.228614e-01 2.228614e-01 2.228614e-01 2.228614e-01 2.228614e-01 2.228614e-01 2.228614e-01 2.228614e-01 2.228614e-01 2.228614e-01 2.228614e-01 2.228614e-01 2.228614e-01 2.228614e-01 2.228614e-01 2.228614e-01 2.228614e-01 2.228614e-01 2.228614e-01 2.228614e-01 2.228614e-01 2.228614e-01 2.228614e-01 2.228614e-01 2.228614e-01 2.228614e-01 2.228614e-01 2.228614e-01 2.228614e-01 2.228614e-01 2.228614e-01 2.228614e-01 2.228614e-01 2.228614e-01 2.228614e-01 2.228614e-01 2.228614e-01 2.228614e-01 2.228614e-01 2.228614e-01 2.228614e-01 2.228614e-01 2.228614e-01 2.228614e-01 2.228614e-01 2.228614e-01 2.228614e-01 2.228614e-01 2.228614e-01 2.228614e-01 2.228614e-01 2.228614e-01 2.228614e-01 2.228614e-01 2.228614e-01 2.228614e-01 2.228614e-01 2.228614e-01 2.228614e-01 2.228614e-01 2.228614e-01 2.228614e-01 2.228614e-01 2.228614e-01 2.228614e-01 2.228614e-01 2.228614e-01 2.228614e-01 2.228614e-01 2.228614e-01 2.228614e-01 2.228614e-01 2.228614e-01 2.228614e-01 2.228614e-01 2.228614e-01 2.228614e-01 2.228614e-01 2.228614e-01 2.228614e-01 2.228614e-01 2.228614e-01 2.228614e-01 2.228614e-01 2.228614e-01 2.228614e-01 2.228614e-01 2.228614e-01 2.228614e-01 2.228614e-01 2.228614e-01 2.228614e-01 2.228614e-01 2.228614e-01 2.228614e-01 2.228614e-01 2.228614e-01 2.228614e-01 2.228614e-01 2.228614e-01 2.228614e-01 2.228614e-01 2.228614e-01 2.228614e-01 2.228614e-01 2.228614e-01 2.228614e-01 2.228614e-01 2.228614e-01 2.228614e-01 2.228614e-01 2.228614e-01 2.228614e-01 2.228614e-01 2.228614e-01 2.228614e-01 2.228614e-01 2.228614e-01 2.228614e-01 2.228614e-01 2.228614e-01 2.228614e-01 2.228614e-01 2.228614e-01 2.228614e-01 2.228614e-01 2.228614e-01 2.228614e-01 2.228614e-01 2.228614e-01 2.228614e-01 2.228614e-01 2.228614e-01 2.228614e-01 2.228614e-01 2.228614e-01 2.228614e-01 2.228614e-01 2.228614e-01 2.228614e-01 2.228614e-01 2.228614e-01 2.228614e-01 2.228614e-01 2.228614e-01 2.228614e-01 2.228614e-01 2.228614e-01 2.228614e-01 2.228614e-01 2.228614e-01 2.228614e-01 2.228614e-01 2.228614e-01 2.228614e-01 2.228614e-01 2.228614e-01 2.228614e-01 2.228614e-01 2.228614e-01 2.228614e-01 2.228614e-01 2.228614e-01 2.228614e-01 2.228614e-01 2.228614e-01 2.228614e-01 2.228614e-01 2.228614e-01 2.228614e-01 2.228614e-01 2.228614e-01 2.228614e-01 2.228614e-01 2.228614e-01 2.228614e-01 2.228614e-01 2.228614e-01 2.228614e-01 2.228614e-01 2.228614e-01 2.228614e-01 2.228614e-01 2.228614e-01 2.228614e-01 2.228614e-01 2.228614e-01 2.228614e-01 2.228614e-01 2.228614e-01 2.228614e-01 2.228614e-01 2.228614e-01 2.228614e-01 2.228614e-01 2.228614e-01 2.228614e-01 2.228614e-01 2.228614e-01 2.228614e-01 2.228614e-01 2.228614e-01 2.228614e-01 2.228614e-01 2.228614e-01 2.228614e-01 2.228614e-01 2.228614e-01 2.228614e-01 2.228614e-01 2.228614e-01 2.228614e-01 2.228614e-01 2.228614e-01 2.228614e-01 2.228614e-01 2.228614e-01 2.228614e-01 2.228614e-01 2.228614e-01 2.228614e-01 2.228614e-01 2.228614e-01 2.228614e-01 2.228614e-01 2.228614e-01 2.228614e-01 2.228614e-01 2.228614e-01 2.228614e-01 2.228614e-01 2.228614e-01 2.228614e-01 2.228614e-01 2.228614e-01 2.228614e-01 2.228614e-01 2.228614e-01 2.228614e-01 2.228614e-01 2.228614e-01 2.228614e-01 2.228614e-01 2.228614e-01 2.228614e-01 2.228614e-01 2.228614e-01 2.228614e-01 2.228614e-01 2.228614e-01 2.228614e-01 2.228614e-01 2.228614e-01 2.228614e-01 2.228614e-01 2.228614e-01 2.228614e-01 2.228614e-01 2.228614e-01 2.228614e-01 2.228614e-01 2.228614e-01 2.228614e-01 2.228614e-01 2.228614e-01 2.228614e-01 2.228614e-01 2.228614e-01 2.228614e-01 2.228614e-01 2.228614e-01 2.228614e-01 2.228614e-01 2.228614e-01 2.228614e-01 2.228614e-01 2.228614e-01 2.228614e-01 2.228614e-01 2.228614e-01 2.228614e-01 2.228614e-01 2.228614e-01 2.228614e-01 2.228614e-01 2.228614e-01 2.228614e-01 2.228614e-01 2.228614e-01 2.228614e-01 2.228614e-01 2.228614e-01 2.228614e-01 2.228614e-01 2.228614e-01 2.228614e-01 2.228614e-01 2.228614e-01 2.228614e-01 2.228614e-01 2.228614e-01 2.228614e-01 2.228614e-01 2.228614e-01 2.228614e-01 2.228614e-01 2.228614e-01 2.228614e-01 2.228614e-01 2.228614e-01 2.228614e-01 2.228614e-01 2.228614e-01 2.228614e-01 2.228614e-01 2.228614e-01 2.228614e-01 2.228614e-01 2.228614e-01 2.228614e-01 2.228614e-01 2.228614e-01 2.228614e-01 2.228614e-01 2.228614e-01 2.228614e-01 2.228614e-01 2.228614e-01 2.228614e-01 2.228614e-01 2.228614e-01 2.228614e-01 2.228614e-01 2.228614e-01 2.228614e-01 2.228614e-01 2.228614e-01 2.228614e-01 2.228614e-01 2.228614e-01 2.228614e-01 2.228614e-01 2.228614e-01 2.228614e-01 2.228614e-01 2.228614e-01 2.228614e-01 2.228614e-01 2.228614e-01 2.228614e-01 2.228614e-01 2.228614e-01 2.228614e-01 2.228614e-01 2.228614e-01 2.228614e-01 2.228614e-01 2.228614e-01 2.228614e-01 2.228614e-01 2.228614e-01 2.228614e-01 2.228614e-01 2.228614e-01 2.228614e-01 2.228614e-01 2.228614e-01 2.228614e-01 2.228614e-01 2.228614e-01 2.228614e-01 2.228614e-01 2.228614e-01 2.228614e-01 2.228614e-01 2.228614e-01 2.228614e-01 2.228614e-01 2.228614e-01 2.228614e-01 2.228614e-01 2.228614e-01 2.228614e-01 2.228614e-01 2.228614e-01 2.228614e-01 2.228614e-01 2.228614e-01 2.228614e-01 2.228614e-01 2.228614e-01 2.228614e-01 2.228614e-01 2.228614e-01 2.228614e-01 2.228614e-01 2.228614e-01 2.228614e-01 2.228614e-01 2.228614e-01 2.228614e-01 2.228614e-01 2.228614e-01 2.228614e-01 2.228614e-01 2.228614e-01 2.228614e-01 2.228614e-01 2.228614e-01 2.228614e-01 2.228614e-01 2.228614e-01 2.228614e-01 2.228614e-01 2.228614e-01 2.228614e-01 2.228614e-01 2.228614e-01 2.228614e-01 2.228614e-01 2.228614e-01 2.228614e-01 2.228614e-01 2.228614e-01 2.228614e-01 2.228614e-01 2.228614e-01 2.228614e-01 2.228614e-01 2.228614e-01 2.228614e-01 2.228614e-01 2.228614e-01 2.228614e-01 2.228614e-01 2.228614e-01 2.228614e-01 2.228614e-01 2.228614e-01 2.228614e-01 2.228614e-01 2.228614e-01 2.228614e-01 2.228614e-01 2.228614e-01 2.228614e-01 2.228614e-01 2.228614e-01 2.228614e-01 2.228614e-01 2.228614e-01 2.228614e-01 2.228614e-01 2.228614e-01 2.228614e-01 2.228614e-01 2.228614e-01 2.228614e-01 2.228614e-01 2.228614e-01 2.228614e-01 2.228614e-01 2.228614e-01 2.228614e-01 2.228614e-01 2.228614e-01 2.228614e-01 2.228614e-01 2.228614e-01 2.228614e-01 2.228614e-01 2.228614e-01 2.228614e-01 2.228614e-01 2.228614e-01 2.228614e-01 2.228614e-01 2.228614e-01 2.228614e-01 2.228614e-01 2.228614e-01 2.228614e-01 2.228614e-01 2.228614e-01 2.228614e-01 2.228614e-01 2.228614e-01 2.228614e-01 2.228614e-01 2.228614e-01 2.228614e-01 2.228614e-01 2.228614e-01 2.228614e-01 2.228614e-01 2.228614e-01 2.228614e-01 2.228614e-01 2.228614e-01 2.228614e-01 2.228614e-01 2.228614e-01 2.228614e-01 2.228614e-01 2.228614e-01 2.228614e-01 2.228614e-01 2.228614e-01 2.228614e-01 2.228614e-01 2.228614e-01 2.228614e-01 2.228614e-01 2.228614e-01 2.228614e-01 2.228614e-01 2.228614e-01 2.228614e-01 2.228614e-01 2.228614e-01 2.228614e-01 2.228614e-01 2.228614e-01 2.228614e-01 2.228614e-01 2.228614e-01 2.228614e-01 2.228614e-01 2.228614e-01 2.228614e-01 2.228614e-01 2.228614e-01 2.228614e-01 2.228614e-01 2.228614e-01 2.228614e-01 2.228614e-01 2.228614e-01 2.228614e-01 2.228614e-01 2.228614e-01 2.228614e-01 2.228614e-01 2.228614e-01 2.228614e-01 2.228614e-01 2.228614e-01 2.228614e-01 2.228614e-01 2.228614e-01 2.228614e-01 2.228614e-01 2.228614e-01 2.228614e-01 2.228614e-01 2.228614e-01 2.228614e-01 2.228614e-01 2.228614e-01 2.228614e-01 2.228614e-01 2.228614e-01 2.228614e-01 2.228614e-01 2.228614e-01 2.228614e-01 2.228614e-01 2.228614e-01 2.228614e-01 2.228614e-01 2.228614e-01 2.228614e-01 2.228614e-01 2.228614e-01 2.228614e-01 2.228614e-01 2.228614e-01 2.228614e-01 2.228614e-01 2.228614e-01 2.228614e-01 2.228614e-01 2.228614e-01 2.228614e-01 2.228614e-01 2.228614e-01 2.228614e-01 2.228614e-01 2.228614e-01 2.228614e-01 2.228614e-01 2.228614e-01 2.228614e-01 2.228614e-01 2.228614e-01 2.228614e-01 2.228614e-01 2.228614e-01 2.228614e-01 2.228614e-01 2.228614e-01 2.228614e-01 2.228614e-01 2.228614e-01 2.228614e-01 2.228614e-01 2.228614e-01 2.228614e-01 2.228614e-01 2.228614e-01 2.228614e-01 2.228614e-01 2.228614e-01 2.228614e-01 2.228614e-01 2.228614e-01 2.228614e-01 2.228614e-01 2.228614e-01 2.228614e-01 2.228614e-01 2.228614e-01 2.228614e-01 2.228614e-01 2.228614e-01 2.228614e-01 2.228614e-01 2.228614e-01 2.228614e-01 2.228614e-01 2.228614e-01 2.228614e-01 2.228614e-01 2.228614e-01 2.228614e-01 2.228614e-01 2.228614e-01 2.228614e-01 2.228614e-01 2.228614e-01 2.228614e-01 2.228614e-01 2.228614e-01 2.228614e-01 2.228614e-01 2.228614e-01 2.228614e-01 2.228614e-01 2.228614e-01 2.228614e-01 2.228614e-01 2.228614e-01 2.228614e-01 2.228614e-01 2.228614e-01 2.228614e-01 2.228614e-01 2.228614e-01 2.228614e-01 2.228614e-01 2.228614e-01 2.228614e-01 2.228614e-01 2.228614e-01 2.228614e-01 2.228614e-01 2.228614e-01 2.228614e-01 2.228614e-01 2.228614e-01 2.228614e-01 2.228614e-01 2.228614e-01 2.228614e-01 2.228614e-01 2.228614e-01 2.228614e-01 2.228614e-01 2.228614e-01 2.228614e-01 2.228614e-01 2.228614e-01 2.228614e-01 2.228614e-01 2.228614e-01 2.228614e-01 2.228614e-01 2.228614e-01 2.228614e-01 2.228614e-01 2.228614e-01 2.228614e-01 2.228614e-01 2.228614e-01 2.228614e-01 2.228614e-01 2.228614e-01 2.228614e-01 2.228614e-01 2.228614e-01 2.228614e-01 2.228614e-01 2.228614e-01 2.228614e-01 2.228614e-01 2.228614e-01 2.228614e-01 2.228614e-01 2.228614e-01 2.228614e-01 2.228614e-01 2.228614e-01 2.228614e-01 2.228614e-01 2.228614e-01 2.228614e-01 2.228614e-01 2.228614e-01 2.228614e-01 2.228614e-01 2.228614e-01 2.228614e-01 2.228614e-01 2.228614e-01 2.228614e-01 2.228614e-01 2.228614e-01 2.228614e-01 2.228614e-01 2.228614e-01 2.228614e-01 2.228614e-01 2.228614e-01 2.228614e-01 2.228614e-01 2.228614e-01 2.228614e-01 2.228614e-01 2.228614e-01 2.228614e-01 2.228614e-01 2.228614e-01 2.228614e-01 2.228614e-01 2.228614e-01 2.228614e-01 2.228614e-01 2.228614e-01 2.228614e-01 2.228614e-01 2.228614e-01 2.228614e-01 2.228614e-01 2.228614e-01 2.228614e-01 2.228614e-01 2.228614e-01 2.228614e-01 2.228614e-01 2.228614e-01 2.228614e-01 2.228614e-01 2.228614e-01 2.228614e-01 2.228614e-01 2.228614e-01 2.228614e-01 2.228614e-01 2.228614e-01 2.228614e-01 2.228614e-01 2.228614e-01 2.228614e-01 2.228614e-01 2.228614e-01 2.228614e-01 2.228614e-01 2.228614e-01 2.228614e-01 2.228614e-01 2.228614e-01 2.228614e-01 2.228614e-01 2.228614e-01 2.228614e-01 2.228614e-01 2.228614e-01 2.228614e-01 2.228614e-01 2.228614e-01 2.228614e-01 2.228614e-01 2.228614e-01 2.228614e-01 2.228614e-01 2.228614e-01 2.228614e-01 2.228614e-01 2.228614e-01 2.228614e-01 2.228614e-01 2.228614e-01 2.228614e-01 2.228614e-01 2.228614e-01 2.228614e-01 2.228614e-01 2.228614e-01 2.228614e-01 2.228614e-01 2.228614e-01 2.228614e-01 2.228614e-01 2.228614e-01 2.228614e-01 2.228614e-01 2.228614e-01 2.228614e-01 2.228614e-01 2.228614e-01 2.228614e-01 2.228614e-01 2.228614e-01 2.228614e-01 2.228614e-01 2.228614e-01 2.228614e-01 2.228614e-01 2.228614e-01 2.228614e-01 2.228614e-01 2.228614e-01 2.228614e-01 2.228614e-01 2.228614e-01 2.228614e-01 2.228614e-01 2.228614e-01 2.228614e-01 2.228614e-01 2.228614e-01 2.228614e-01 2.228614e-01 2.228614e-01 2.228614e-01 2.228614e-01 2.228614e-01 2.228614e-01 2.228614e-01 2.228614e-01 2.228614e-01 2.228614e-01 2.228614e-01 2.228614e-01 2.228614e-01 2.228614e-01 2.228614e-01 2.228614e-01 2.228614e-01 2.228614e-01 2.228614e-01 2.228614e-01 2.228614e-01 2.228614e-01 2.228614e-01 2.228614e-01 2.228614e-01 2.228614e-01 2.228614e-01 2.228614e-01 2.228614e-01 2.228614e-01 2.228614e-01 2.228614e-01 2.228614e-01 2.228614e-01 2.228614e-01 2.228614e-01 2.228614e-01 2.228614e-01 2.228614e-01 2.228614e-01 2.228614e-01 2.228614e-01 2.228614e-01 2.228614e-01 2.228614e-01 2.228614e-01 2.228614e-01 2.228614e-01 2.228614e-01 2.228614e-01 2.228614e-01 2.228614e-01 2.228614e-01 2.228614e-01 2.228614e-01 2.228614e-01 2.228614e-01 2.228614e-01 2.228614e-01 2.228614e-01 2.228614e-01 2.228614e-01 2.228614e-01 2.228614e-01 2.228614e-01 2.228614e-01 2.228614e-01 2.228614e-01 2.228614e-01 2.228614e-01 2.228614e-01 2.228614e-01 2.228614e-01 2.228614e-01 2.228614e-01 2.228614e-01 2.228614e-01 2.228614e-01 2.228614e-01 2.228614e-01 2.228614e-01 2.228614e-01 2.228614e-01 2.228614e-01 2.228614e-01 2.228614e-01 2.228614e-01 2.228614e-01 2.228614e-01 2.228614e-01 2.228614e-01 2.228614e-01 2.228614e-01 2.228614e-01 2.228614e-01 2.228614e-01 2.228614e-01 2.228614e-01 2.228614e-01 2.228614e-01 2.228614e-01 2.228614e-01 2.228614e-01 2.228614e-01 2.228614e-01 2.228614e-01 2.228614e-01 2.228614e-01 2.228614e-01 2.228614e-01 2.228614e-01 2.228614e-01 2.228614e-01 2.228614e-01 2.228614e-01 2.228614e-01 2.228614e-01 2.228614e-01 2.228614e-01 2.228614e-01 2.228614e-01 2.228614e-01 2.228614e-01 2.228614e-01 2.228614e-01 2.228614e-01 2.228614e-01 2.228614e-01 2.228614e-01 2.228614e-01 2.228614e-01 2.228614e-01 2.228614e-01 2.228614e-01 2.228614e-01 2.228614e-01 2.228614e-01 2.228614e-01 2.228614e-01 2.228614e-01 2.228614e-01 2.228614e-01 2.228614e-01 2.228614e-01 2.228614e-01 2.228614e-01 2.228614e-01 2.228614e-01 2.228614e-01 2.228614e-01 2.228614e-01 2.228614e-01 2.228614e-01 2.228614e-01 2.228614e-01 2.228614e-01 2.228614e-01 2.228614e-01 2.228614e-01 2.228614e-01 2.228614e-01 2.228614e-01 2.228614e-01 2.228614e-01 2.228614e-01 2.228614e-01 2.228614e-01 2.228614e-01 2.228614e-01 2.228614e-01 2.228614e-01 2.228614e-01 2.228614e-01 2.228614e-01 2.228614e-01 2.228614e-01 2.228614e-01 2.228614e-01 2.228614e-01 2.228614e-01 2.228614e-01 2.228614e-01 2.228614e-01 2.228614e-01 2.228614e-01 2.228614e-01 2.228614e-01 2.228614e-01 2.228614e-01 2.228614e-01 2.228614e-01 2.228614e-01 2.228614e-01 2.228614e-01 2.228614e-01 2.228614e-01 2.228614e-01 2.228614e-01 2.228614e-01 2.228614e-01 2.228614e-01 2.228614e-01 2.228614e-01 2.228614e-01 2.228614e-01 2.228614e-01 2.228614e-01 2.228614e-01 2.228614e-01 2.228614e-01 2.228614e-01 2.228614e-01 2.228614e-01 2.228614e-01 2.228614e-01 2.228614e-01 2.228614e-01 2.228614e-01 2.228614e-01 2.228614e-01 2.228614e-01 2.228614e-01 2.228614e-01 2.228614e-01 2.228614e-01 2.228614e-01 2.228614e-01 2.228614e-01 2.228614e-01 2.228614e-01 2.228614e-01 2.228614e-01 2.228614e-01 2.228614e-01 2.228614e-01 2.228614e-01 2.228614e-01 2.228614e-01 2.228614e-01 2.228614e-01 2.228614e-01 2.228614e-01 2.228614e-01 2.228614e-01 2.228614e-01 2.228614e-01 2.228614e-01 2.228614e-01 2.228614e-01 2.228614e-01 2.228614e-01 2.228614e-01 2.228614e-01 2.228614e-01 2.228614e-01 2.228614e-01 2.228614e-01 2.228614e-01 2.228614e-01 2.228614e-01 2.228614e-01 2.228614e-01 2.228614e-01 2.228614e-01 2.228614e-01 2.228614e-01 2.228614e-01 2.228614e-01 2.228614e-01 2.228614e-01 2.228614e-01 2.228614e-01 2.228614e-01 2.228614e-01 2.228614e-01 2.228614e-01 2.228614e-01 2.228614e-01 2.228614e-01 2.228614e-01 2.228614e-01 2.228614e-01 2.228614e-01 2.228614e-01 2.228614e-01 2.228614e-01 2.228614e-01 2.228614e-01 2.228614e-01 2.228614e-01 2.228614e-01 2.228614e-01 2.228614e-01 2.228614e-01 2.228614e-01 2.228614e-01 2.228614e-01 2.228614e-01 2.228614e-01 2.228614e-01 2.228614e-01 2.228614e-01 2.228614e-01 2.228614e-01 2.228614e-01 2.228614e-01 2.228614e-01 2.228614e-01 2.228614e-01 2.228614e-01 2.228614e-01 2.228614e-01 2.228614e-01 2.228614e-01 2.228614e-01 2.228614e-01 2.228614e-01 2.228614e-01 2.228614e-01 2.228614e-01 2.228614e-01 2.228614e-01 2.228614e-01 2.228614e-01 2.228614e-01 2.228614e-01 2.228614e-01 2.228614e-01 2.228614e-01 2.228614e-01 2.228614e-01 2.228614e-01 2.228614e-01 2.228614e-01 2.228614e-01 2.228614e-01 2.228614e-01 2.228614e-01 2.228614e-01 2.228614e-01 2.228614e-01 2.228614e-01 2.228614e-01 2.228614e-01 2.228614e-01 2.228614e-01 2.228614e-01 2.228614e-01 2.228614e-01 2.228614e-01 2.228614e-01 2.228614e-01 2.228614e-01 2.228614e-01 2.228614e-01 2.228614e-01 2.228614e-01 2.228614e-01 2.228614e-01 2.228614e-01 2.228614e-01 2.228614e-01 2.228614e-01 2.228614e-01 2.228614e-01 2.228614e-01 2.228614e-01 2.228614e-01 2.228614e-01 2.228614e-01 2.228614e-01 2.228614e-01 2.228614e-01 2.228614e-01 2.228614e-01 2.228614e-01 2.228614e-01 2.228614e-01 2.228614e-01 2.228614e-01 2.228614e-01 2.228614e-01 2.228614e-01 2.228614e-01 2.228614e-01 2.228614e-01 2.228614e-01 2.228614e-01 2.228614e-01 2.228614e-01 2.228614e-01 2.228614e-01 2.228614e-01 2.228614e-01 2.228614e-01 2.228614e-01 2.228614e-01 2.228614e-01 2.228614e-01 2.228614e-01 2.228614e-01 2.228614e-01 2.228614e-01 2.228614e-01 2.228614e-01 2.228614e-01 2.228614e-01 2.228614e-01 2.228614e-01 2.228614e-01 2.228614e-01 2.228614e-01 2.228614e-01 2.228614e-01 2.228614e-01 2.228614e-01 2.228614e-01 2.228614e-01 2.228614e-01 2.228614e-01 2.228614e-01 2.228614e-01 2.228614e-01 2.228614e-01 2.228614e-01 2.228614e-01 2.228614e-01 2.228614e-01 2.228614e-01 2.228614e-01 2.228614e-01 2.228614e-01 2.228614e-01 2.228614e-01 2.228614e-01 2.228614e-01 2.228614e-01 2.228614e-01 2.228614e-01 2.228614e-01 2.228614e-01 2.228614e-01 2.228614e-01 2.228614e-01 2.228614e-01 2.228614e-01 2.228614e-01 2.228614e-01 2.228614e-01 2.228614e-01 2.228614e-01 2.228614e-01 2.228614e-01 2.228614e-01 2.228614e-01 2.228614e-01 2.228614e-01 2.228614e-01 2.228614e-01 2.228614e-01 2.228614e-01 2.228614e-01 2.228614e-01 2.228614e-01 2.228614e-01 2.228614e-01 2.228614e-01 2.228614e-01 2.228614e-01 2.228614e-01 2.228614e-01 2.228614e-01 2.228614e-01 2.228614e-01 2.228614e-01 2.228614e-01 2.228614e-01 2.228614e-01 2.228614e-01 2.228614e-01 2.228614e-01 2.228614e-01 2.228614e-01 2.228614e-01 2.228614e-01 2.228614e-01 2.228614e-01 2.228614e-01 2.228614e-01 2.228614e-01 2.228614e-01 2.228614e-01 2.228614e-01 2.228614e-01 2.228614e-01 2.228614e-01 2.228614e-01 2.228614e-01 2.228614e-01 2.228614e-01 2.228614e-01 2.228614e-01 2.228614e-01 2.228614e-01 2.228614e-01 2.228614e-01 2.228614e-01 2.228614e-01 2.228614e-01 2.228614e-01 2.228614e-01 2.228614e-01 2.228614e-01 2.228614e-01 2.228614e-01 2.228614e-01 2.228614e-01 2.228614e-01 2.228614e-01 2.228614e-01 2.228614e-01 2.228614e-01 2.228614e-01 2.228614e-01 2.228614e-01 2.228614e-01 2.228614e-01 2.228614e-01 2.228614e-01 2.228614e-01 2.228614e-01 2.228614e-01 2.228614e-01 2.228614e-01 2.228614e-01 2.228614e-01 2.228614e-01 2.228614e-01 2.228614e-01 2.228614e-01 2.228614e-01 2.228614e-01 2.228614e-01 2.228614e-01 2.228614e-01 2.228614e-01 2.228614e-01 2.228614e-01 2.228614e-01 2.228614e-01 2.228614e-01 2.228614e-01 2.228614e-01 2.228614e-01 2.228614e-01 2.228614e-01 2.228614e-01 2.228614e-01 2.228614e-01 2.228614e-01 2.228614e-01 2.228614e-01 2.228614e-01 2.228614e-01 2.228614e-01 2.228614e-01 2.228614e-01 2.228614e-01 2.228614e-01 2.228614e-01 2.228614e-01 2.228614e-01 2.228614e-01 2.228614e-01 2.228614e-01 2.228614e-01 2.228614e-01 2.228614e-01 2.228614e-01 2.228614e-01 2.228614e-01 2.228614e-01 2.228614e-01 2.228614e-01 2.228614e-01 2.228614e-01 2.228614e-01 2.228614e-01 2.228614e-01 2.228614e-01 2.228614e-01 2.228614e-01 2.228614e-01 2.228614e-01 2.228614e-01 2.228614e-01 2.228614e-01 2.228614e-01 2.228614e-01 2.228614e-01 2.228614e-01 2.228614e-01 2.228614e-01 2.228614e-01 2.228614e-01 2.228614e-01 2.228614e-01 2.228614e-01 2.228614e-01 2.228614e-01 2.228614e-01 2.228614e-01 2.228614e-01 2.228614e-01 2.228614e-01 2.228614e-01 2.228614e-01 2.228614e-01 2.228614e-01 2.228614e-01 2.228614e-01 2.228614e-01 2.228614e-01 2.228614e-01 2.228614e-01 2.228614e-01 2.228614e-01 2.228614e-01 2.228614e-01 2.228614e-01 2.228614e-01 2.228614e-01 2.228614e-01 2.228614e-01 2.228614e-01 2.228614e-01 2.228614e-01 2.228614e-01 2.228614e-01 2.228614e-01 2.228614e-01 2.228614e-01 2.228614e-01 2.228614e-01 2.228614e-01 2.228614e-01 2.228614e-01 2.228614e-01 2.228614e-01 2.228614e-01 2.228614e-01 2.228614e-01 2.228614e-01 2.228614e-01 2.228614e-01 2.228614e-01 2.228614e-01 2.228614e-01 2.228614e-01 2.228614e-01 2.228614e-01 2.228614e-01 2.228614e-01 2.228614e-01 2.228614e-01 2.228614e-01 2.228614e-01 2.228614e-01 2.228614e-01 2.228614e-01 2.228614e-01 2.228614e-01 2.228614e-01 2.228614e-01 2.228614e-01 2.228614e-01 2.228614e-01 2.228614e-01 2.228614e-01 2.228614e-01 2.228614e-01 2.228614e-01 2.228614e-01 2.228614e-01 2.228614e-01 2.228614e-01 2.228614e-01 2.228614e-01 2.228614e-01 2.228614e-01 2.228614e-01 2.228614e-01 2.228614e-01 2.228614e-01 2.228614e-01 2.228614e-01 2.228614e-01 2.228614e-01 2.228614e-01 2.228614e-01 2.228614e-01 2.228614e-01 2.228614e-01 2.228614e-01 2.228614e-01 2.228614e-01 2.228614e-01 2.228614e-01 2.228614e-01 2.228614e-01 2.228614e-01 2.228614e-01 2.228614e-01 2.228614e-01 2.228614e-01 2.228614e-01 2.228614e-01 2.228614e-01 2.228614e-01 2.228614e-01 2.228614e-01 2.228614e-01 2.228614e-01 2.228614e-01 2.228614e-01 2.228614e-01 2.228614e-01 2.228614e-01 2.228614e-01 2.228614e-01 2.228614e-01 2.228614e-01 2.228614e-01 2.228614e-01 2.228614e-01 2.228614e-01 2.228614e-01 2.228614e-01 2.228614e-01 2.228614e-01 2.228614e-01 2.228614e-01 2.228614e-01 2.228614e-01 2.228614e-01 2.228614e-01 2.228614e-01 2.228614e-01 2.228614e-01 2.228614e-01 2.228614e-01 2.228614e-01 2.228614e-01 2.228614e-01 2.228614e-01 2.228614e-01 2.228614e-01 2.228614e-01 2.228614e-01 2.228614e-01 2.228614e-01 2.228614e-01 2.228614e-01 2.228614e-01 2.228614e-01 2.228614e-01 2.228614e-01 2.228614e-01 2.228614e-01 2.228614e-01 2.228614e-01 2.228614e-01 2.228614e-01 2.228614e-01 2.228614e-01 2.228614e-01 2.228614e-01 2.228614e-01 2.228614e-01 2.228614e-01 2.228614e-01 2.228614e-01 2.228614e-01 2.228614e-01 2.228614e-01 2.228614e-01 2.228614e-01 2.228614e-01 2.228614e-01 2.228614e-01 2.228614e-01 2.228614e-01 2.228614e-01 2.228614e-01 2.228614e-01 2.228614e-01 2.228614e-01 2.228614e-01 2.228614e-01 2.228614e-01 2.228614e-01 2.228614e-01 2.228614e-01 2.228614e-01 2.228614e-01 2.228614e-01 2.228614e-01 2.228614e-01 2.228614e-01 2.228614e-01 2.228614e-01 2.228614e-01 2.228614e-01 2.228614e-01 2.228614e-01 2.228614e-01 2.228614e-01 2.228614e-01 2.228614e-01 2.228614e-01 2.228614e-01 2.228614e-01 2.228614e-01 2.228614e-01 2.228614e-01 2.228614e-01 2.228614e-01 2.228614e-01 2.228614e-01 2.228614e-01 2.228614e-01 2.228614e-01 2.228614e-01 2.228614e-01 2.228614e-01 2.228614e-01 2.228614e-01 2.228614e-01 2.228614e-01 2.228614e-01 2.228614e-01 2.228614e-01 2.228614e-01 2.228614e-01 2.228614e-01 2.228614e-01 2.228614e-01 2.228614e-01 2.228614e-01 2.228614e-01 2.228614e-01 2.228614e-01 2.228614e-01 2.228614e-01 2.228614e-01 2.228614e-01 2.228614e-01 2.228614e-01 2.228614e-01 2.228614e-01 2.228614e-01 2.228614e-01 2.228614e-01 2.228614e-01 2.228614e-01 2.228614e-01 2.228614e-01 2.228614e-01 2.228614e-01 2.228614e-01 2.228614e-01 2.228614e-01 2.228614e-01 2.228614e-01 2.228614e-01 2.228614e-01 2.228614e-01 2.228614e-01 2.228614e-01 2.228614e-01 2.228614e-01 2.228614e-01 2.228614e-01 2.228614e-01 2.228614e-01 2.228614e-01 2.228614e-01 2.228614e-01 2.228614e-01 2.228614e-01 2.228614e-01 2.228614e-01 2.228614e-01 2.228614e-01 2.228614e-01 2.228614e-01 2.228614e-01 2.228614e-01 2.228614e-01 2.228614e-01 2.228614e-01 2.228614e-01 2.228614e-01 2.228614e-01 2.228614e-01 2.228614e-01 2.228614e-01 2.228614e-01 2.228614e-01 2.228614e-01 2.228614e-01 2.228614e-01 2.228614e-01 2.228614e-01 2.228614e-01 2.228614e-01 2.228614e-01 2.228614e-01 2.228614e-01 2.228614e-01 2.228614e-01 2.228614e-01 2.228614e-01 2.228614e-01 2.228614e-01 2.228614e-01 2.228614e-01 2.228614e-01 2.228614e-01 2.228614e-01 2.228614e-01 2.228614e-01 2.228614e-01 2.228614e-01 2.228614e-01 2.228614e-01 2.228614e-01 2.228614e-01 2.228614e-01 2.228614e-01 2.228614e-01 2.228614e-01 2.228614e-01 2.228614e-01 2.228614e-01 2.228614e-01 2.228614e-01 2.228614e-01 2.228614e-01 2.228614e-01 2.228614e-01 2.228614e-01 2.228614e-01 2.228614e-01 2.228614e-01 2.228614e-01 2.228614e-01 2.228614e-01 2.228614e-01 2.228614e-01 2.228614e-01 2.228614e-01 2.228614e-01 2.228614e-01 2.228614e-01 2.228614e-01 2.228614e-01 2.228614e-01 2.228614e-01 2.228614e-01 2.228614e-01 2.228614e-01 2.228614e-01 2.228614e-01 2.228614e-01 2.228614e-01 2.228614e-01 2.228614e-01 2.228614e-01 2.228614e-01 2.228614e-01 2.228614e-01 2.228614e-01 2.228614e-01 2.228614e-01 2.228614e-01 2.228614e-01 2.228614e-01 2.228614e-01 2.228614e-01 2.228614e-01 2.228614e-01 2.228614e-01 2.228614e-01 2.228614e-01 2.228614e-01 2.228614e-01 2.228614e-01 2.228614e-01 2.228614e-01 2.228614e-01 2.228614e-01 2.228614e-01 2.228614e-01 2.228614e-01 2.228614e-01 2.228614e-01 2.228614e-01 2.228614e-01 2.228614e-01 2.228614e-01 2.228614e-01 2.228614e-01 2.228614e-01 2.228614e-01 2.228614e-01 2.228614e-01 2.228614e-01 2.228614e-01 2.228614e-01 2.228614e-01 2.228614e-01 2.228614e-01 2.228614e-01 2.228614e-01 2.228614e-01 2.228614e-01 2.228614e-01 2.228614e-01 2.228614e-01 2.228614e-01 2.228614e-01 2.228614e-01 2.228614e-01 2.228614e-01 2.228614e-01 2.228614e-01 2.228614e-01 2.228614e-01 2.228614e-01 2.228614e-01 2.228614e-01 2.228614e-01 2.228614e-01 2.228614e-01 2.228614e-01 2.228614e-01 2.228614e-01 2.228614e-01 2.228614e-01 2.228614e-01 2.228614e-01 2.228614e-01 2.228614e-01 2.228614e-01 2.228614e-01 2.228614e-01 2.228614e-01 2.228614e-01 2.228614e-01 2.228614e-01 2.228614e-01 2.228614e-01 2.228614e-01 2.228614e-01 2.228614e-01 2.228614e-01 2.228614e-01 2.228614e-01 2.228614e-01 2.228614e-01 2.228614e-01 2.228614e-01 2.228614e-01 2.228614e-01 2.228614e-01 2.228614e-01 2.228614e-01 2.228614e-01 2.228614e-01 2.228614e-01 2.228614e-01 2.228614e-01 2.228614e-01 2.228614e-01 2.228614e-01 2.228614e-01 2.228614e-01 2.228614e-01 2.228614e-01 2.228614e-01 2.228614e-01 2.228614e-01 2.228614e-01 2.228614e-01 2.228614e-01 2.228614e-01 2.228614e-01 2.228614e-01 2.228614e-01 2.228614e-01 2.228614e-01 2.228614e-01 2.228614e-01 2.228614e-01 2.228614e-01 2.228614e-01 2.228614e-01 2.228614e-01 2.228614e-01 2.228614e-01 2.228614e-01 2.228614e-01 2.228614e-01 2.228614e-01 2.228614e-01 2.228614e-01 2.228614e-01 2.228614e-01 2.228614e-01 2.228614e-01 2.228614e-01 2.228614e-01 2.228614e-01 2.228614e-01 2.228614e-01 2.228614e-01 2.228614e-01 2.228614e-01 2.228614e-01 2.228614e-01 2.228614e-01 2.228614e-01 2.228614e-01 2.228614e-01 2.228614e-01 2.228614e-01 2.228614e-01 2.228614e-01 2.228614e-01 2.228614e-01 2.228614e-01 2.228614e-01 2.228614e-01 2.228614e-01 2.228614e-01 2.228614e-01 2.228614e-01 2.228614e-01 2.228614e-01 2.228614e-01 2.228614e-01 2.228614e-01 2.228614e-01 2.228614e-01 2.228614e-01 2.228614e-01 2.228614e-01 2.228614e-01 2.228614e-01 2.228614e-01 2.228614e-01 2.228614e-01 2.228614e-01 2.228614e-01 2.228614e-01 2.228614e-01 2.228614e-01 2.228614e-01 2.228614e-01 2.228614e-01 2.228614e-01 2.228614e-01 2.228614e-01 2.228614e-01 2.228614e-01 2.228614e-01 2.228614e-01 2.228614e-01 2.228614e-01 2.228614e-01 2.228614e-01 2.228614e-01 2.228614e-01 2.228614e-01 2.228614e-01 2.228614e-01 2.228614e-01 2.228614e-01 2.228614e-01 2.228614e-01 2.228614e-01 2.228614e-01 2.228614e-01 2.228614e-01 2.228614e-01 2.228614e-01 2.228614e-01 2.228614e-01 2.228614e-01 2.228614e-01 2.228614e-01 2.228614e-01 2.228614e-01 2.228614e-01 2.228614e-01 2.228614e-01 2.228614e-01 2.228614e-01 2.228614e-01 2.228614e-01 2.228614e-01 2.228614e-01 2.228614e-01 2.228614e-01 2.228614e-01 2.228614e-01 2.228614e-01 2.228614e-01 2.228614e-01 2.228614e-01 2.228614e-01 2.228614e-01 2.228614e-01 2.228614e-01 2.228614e-01 2.228614e-01 2.228614e-01 2.228614e-01 2.228614e-01 2.228614e-01 2.228614e-01 2.228614e-01 2.228614e-01 2.228614e-01 2.228614e-01 2.228614e-01 2.228614e-01 2.228614e-01 2.228614e-01 2.228614e-01 2.228614e-01 2.228614e-01 2.228614e-01 2.228614e-01 2.228614e-01 2.228614e-01 2.228614e-01 2.228614e-01 2.228614e-01 2.228614e-01 2.228614e-01 2.228614e-01 2.228614e-01 2.228614e-01 2.228614e-01 2.228614e-01 2.228614e-01 2.228614e-01 2.228614e-01 2.228614e-01 2.228614e-01 2.228614e-01 2.228614e-01 2.228614e-01 2.228614e-01 2.228614e-01 2.228614e-01 2.228614e-01 2.228614e-01 2.228614e-01 2.228614e-01 2.228614e-01 2.228614e-01 2.228614e-01 2.228614e-01 2.228614e-01 2.228614e-01 2.228614e-01 2.228614e-01 2.228614e-01 2.228614e-01 2.228614e-01 2.228614e-01 2.228614e-01 2.228614e-01 2.228614e-01 2.228614e-01 2.228614e-01 2.228614e-01 2.228614e-01 2.228614e-01 2.228614e-01 2.228614e-01 2.228614e-01 2.228614e-01 2.228614e-01 2.228614e-01 2.228614e-01 2.228614e-01 2.228614e-01 2.228614e-01 2.228614e-01 2.228614e-01 2.228614e-01 2.228614e-01 2.228614e-01 2.228614e-01 2.228614e-01 2.228614e-01 2.228614e-01 2.228614e-01 2.228614e-01 2.228614e-01 2.228614e-01 2.228614e-01 2.228614e-01 2.228614e-01 2.228614e-01 2.228614e-01 2.228614e-01 2.228614e-01 2.228614e-01 2.228614e-01 2.228614e-01 2.228614e-01 2.228614e-01 2.228614e-01 2.228614e-01 2.228614e-01 2.228614e-01 2.228614e-01 2.228614e-01 2.228614e-01 2.228614e-01 2.228614e-01 2.228614e-01 2.228614e-01 2.228614e-01 2.228614e-01 2.228614e-01 2.228614e-01 2.228614e-01 2.228614e-01 2.228614e-01 2.228614e-01 2.228614e-01 2.228614e-01 2.228614e-01 2.228614e-01 2.228614e-01 2.228614e-01 2.228614e-01 2.228614e-01 2.228614e-01 2.228614e-01 2.228614e-01 2.228614e-01 2.228614e-01 2.228614e-01 2.228614e-01 2.228614e-01 2.228614e-01 2.228614e-01 2.228614e-01 2.228614e-01 2.228614e-01 2.228614e-01 2.228614e-01 2.228614e-01 2.228614e-01 2.228614e-01 2.228614e-01 2.228614e-01 2.228614e-01 2.228614e-01 2.228614e-01 2.228614e-01 2.228614e-01 2.228614e-01 2.228614e-01 2.228614e-01 2.228614e-01 2.228614e-01 2.228614e-01 2.228614e-01 2.228614e-01 2.228614e-01 2.228614e-01 2.228614e-01 2.228614e-01 2.228614e-01 2.228614e-01 2.228614e-01 2.228614e-01 2.228614e-01 2.228614e-01 2.228614e-01 2.228614e-01 2.228614e-01 2.228614e-01 2.228614e-01 2.228614e-01 2.228614e-01 2.228614e-01 2.228614e-01 2.228614e-01 2.228614e-01 2.228614e-01 2.228614e-01 2.228614e-01 2.228614e-01 2.228614e-01 2.228614e-01 2.228614e-01 2.228614e-01 2.228614e-01 2.228614e-01 2.228614e-01 2.228614e-01 2.228614e-01 2.228614e-01 2.228614e-01 2.228614e-01 2.228614e-01 2.228614e-01 2.228614e-01 2.228614e-01 2.228614e-01 2.228614e-01 2.228614e-01 2.228614e-01 2.228614e-01 2.228614e-01 2.228614e-01 2.228614e-01 2.228614e-01 2.228614e-01 2.228614e-01 2.228614e-01 2.228614e-01 2.228614e-01 2.228614e-01 2.228614e-01 2.228614e-01 2.228614e-01 2.228614e-01 2.228614e-01 2.228614e-01 2.228614e-01 2.228614e-01 2.228614e-01 2.228614e-01 2.228614e-01 2.228614e-01 2.228614e-01 2.228614e-01 2.228614e-01 2.228614e-01 2.228614e-01 2.228614e-01 2.228614e-01 2.228614e-01 2.228614e-01 2.228614e-01 2.228614e-01 2.228614e-01 2.228614e-01 2.228614e-01 2.228614e-01 2.228614e-01 2.228614e-01 2.228614e-01 2.228614e-01 2.228614e-01 2.228614e-01 2.228614e-01 2.228614e-01 2.228614e-01 2.228614e-01 2.228614e-01 
1.044456e+05 3.275871e+04 5.367745e-01 5.323666e-01 4.237443e-01 3.202959e-01 2.604958e-01 2.604958e-01 2.604958e-01 2.603986e-01 2.603133e-01 2.603133e-01 2.603133e-01 2.603133e-01 2.578910e-01 2.563422e-01 2.500528e-01 2.500528e-01 2.500528e-01 2.498580e-01 2.498580e-01 2.458606e-01 2.414480e-01 2.400714e-01 2.396354e-01 2.396354e-01 2.245430e-01 2.241621e-01 2.238592e-01 2.238592e-01 2.238592e-01 2.233528e-01 2.232877e-01 2.232602e-01 2.232602e-01 2.232602e-01 2.231694e-01 2.231694e-01 2.228979e-01 2.228979e-01 2.228979e-01 2.228979e-01 2.228938e-01 2.228938e-01 2.228653e-01 2.228653e-01 2.228653e-01 2.228642e-01 2.228642e-01 2.228617e-01 2.228617e-01 2.228617e-01 2.228615e-01 2.228614e-01 2.228614e-01 2.228614e-01 2.228614e-01 2.228614e-01 2.228614e-01 2.228614e-01 2.228614e-01 2.228614e-01 2.228614e-01 2.228614e-01 2.228614e-01 2.228614e-01 2.228614e-01 2.228614e-01 2.228614e-01 2.228614e-01 2.228614e-01 2.228614e-01 2.228614e-01 2.228614e-01 2.228614e-01 2.228614e-01 2.228614e-01 2.228614e-01 2.228614e-01 2.228614e-01 2.228614e-01 2.228614e-01 2.228614e-01 2.228614e-01 2.228614e-01 2.228614e-01 2.228614e-01 2.228614e-01 2.228614e-01 2.228614e-01 2.228614e-01 2.228614e-01 2.228614e-01 2.228614e-01 2.228614e-01 2.228614e-01 2.228614e-01 2.228614e-01 2.228614e-01 2.228614e-01 2.228614e-01 2.228614e-01 2.228614e-01 2.228614e-01 2.228614e-01 2.228614e-01 2.228614e-01 2.228614e-01 2.228614e-01 2.228614e-01 2.228614e-01 2.228614e-01 2.228614e-01 2.228614e-01 2.228614e-01 2.228614e-01 2.228614e-01 2.228614e-01 2.228614e-01 2.228614e-01 2.228614e-01 2.228614e-01 2.228614e-01 2.228614e-01 2.228614e-01 2.228614e-01 2.228614e-01 9.698415e-02 2.481951e-02 2.438411e-02 2.378812e-02 2.260154e-02 2.260154e-02 2.260154e-02 2.126753e-02 2.126753e-02 2.068820e-02 2.001994e-02 2.001994e-02 1.992327e-02 1.977846e-02 1.977846e-02 1.972476e-02 1.672745e-02 1.484076e-02 1.419590e-02 1.315512e-02 1.121552e-02 1.082106e-02 1.082106e-02 1.071309e-02 1.041852e-02 1.041852e-02 1.041852e-02 1.039172e-02 9.993419e-03 9.828967e-03 9.670108e-03 9.618877e-03 9.580068e-03 9.537925e-03 9.491151e-03 9.463024e-03 9.448270e-03 9.423112e-03 9.423112e-03 9.423112e-03 9.421025e-03 9.418869e-03 9.418143e-03 9.417631e-03 9.417596e-03 9.417596e-03 9.417267e-03 9.417267e-03 9.417267e-03 9.417267e-03 9.417267e-03 9.417216e-03 8.829089e-03 8.791193e-03 8.778397e-03 8.742707e-03 8.736569e-03 8.736569e-03 8.731567e-03 8.708777e-03 8.708385e-03 8.700583e-03 8.700583e-03 8.700583e-03 8.695338e-03 8.688382e-03 8.688382e-03 8.678322e-03 8.671636e-03 8.620416e-03 8.614404e-03 8.613418e-03 8.610012e-03 8.609612e-03 8.609612e-03 8.609612e-03 8.609523e-03 8.609523e-03 8.609523e-03 8.609523e-03 8.609523e-03 8.609523e-03 8.609521e-03 8.609521e-03 8.609514e-03 7.878586e-03 7.850734e-03 7.834536e-03 7.834536e-03 7.817622e-03 7.816753e-03 7.813756e-03 7.673140e-03 7.666324e-03 7.666324e-03 7.464727e-03 7.464727e-03 7.455718e-03 7.455718e-03 7.442295e-03 7.436466e-03 7.436466e-03 7.434664e-03 7.431350e-03 7.422718e-03 7.422718e-03 7.421122e-03 7.421122e-03 7.420239e-03 7.416103e-03 7.416103e-03 7.416103e-03 7.416103e-03 7.316509e-03 7.313848e-03 7.307140e-03 7.283047e-03 7.210188e-03 7.210188e-03 7.208151e-03 7.202940e-03 7.202940e-03 7.105972e-03 7.105972e-03 7.089809e-03 7.089809e-03 7.069244e-03 7.069244e-03 7.056151e-03 7.056151e-03 7.056151e-03 6.840236e-03 6.840236e-03 6.819207e-03 6.819207e-03 6.802961e-03 6.802961e-03 6.802961e-03 6.689318e-03 6.678298e-03 6.630806e-03 6.630806e-03 6.621471e-03 6.621471e-03 6.621471e-03 6.621471e-03 6.621471e-03 6.430096e-03 6.430096e-03 6.430096e-03 6.430096e-03 6.311842e-03 6.311842e-03 6.311842e-03 6.311842e-03 6.311842e-03 6.311842e-03 6.311842e-03 6.311842e-03 6.311842e-03 6.311842e-03 6.311842e-03 6.311842e-03 6.311842e-03 6.311842e-03 6.311842e-03 6.311842e-03 6.308260e-03 6.307807e-03 6.305393e-03 6.305393e-03 6.246301e-03 6.108752e-03 6.053687e-03 6.053687e-03 6.053687e-03 6.034534e-03 6.034534e-03 5.948035e-03 5.948035e-03 5.948035e-03 5.948035e-03 5.947072e-03 5.947072e-03 5.746598e-03 5.746598e-03 5.746598e-03 5.746598e-03 5.746598e-03 5.746598e-03 5.684656e-03 5.684656e-03 5.684656e-03 5.666925e-03 5.666925e-03 5.666925e-03 5.666925e-03 5.659832e-03 5.637060e-03 5.629891e-03 5.629891e-03 5.629891e-03 5.629891e-03 5.629891e-03 5.625861e-03 5.622985e-03 5.622985e-03 5.622985e-03 5.597711e-03 5.597711e-03 5.318044e-03 5.318044e-03 5.318044e-03 5.318044e-03 5.318044e-03 5.318044e-03 5.318044e-03 5.318044e-03 5.026524e-03 5.026524e-03 5.026524e-03 5.026524e-03 5.026524e-03 5.009385e-03 5.009385e-03 4.938269e-03 4.938269e-03 4.938269e-03 4.938269e-03 4.938269e-03 4.938269e-03 4.933240e-03 4.933240e-03 4.913299e-03 3.537036e-03 3.360874e-03 3.360874e-03 3.360874e-03 3.077770e-03 3.077770e-03 3.077770e-03 3.077770e-03 3.077770e-03 3.077770e-03 3.077770e-03 3.042946e-03 3.042946e-03 3.042946e-03 3.042946e-03 3.042946e-03 3.042946e-03 3.042946e-03 3.042946e-03 3.035358e-03 3.035358e-03 3.035358e-03 3.007618e-03 3.007618e-03 2.977179e-03 2.977179e-03 2.977179e-03 2.977179e-03 2.959184e-03 2.959184e-03 2.959184e-03 2.959184e-03 2.959184e-03 2.959184e-03 2.959184e-03 2.954304e-03 2.953138e-03 2.953138e-03 2.953138e-03 2.953138e-03 2.953138e-03 2.953023e-03 2.953023e-03 2.953023e-03 2.953023e-03 2.950893e-03 2.950072e-03 2.950072e-03 2.949718e-03 2.949718e-03 2.949718e-03 2.949718e-03 2.949718e-03 2.949718e-03 2.949660e-03 2.949660e-03 2.949660e-03 2.949660e-03 2.949660e-03 2.949501e-03 2.949501e-03 2.949501e-03 2.949501e-03 2.949501e-03 2.949501e-03 2.949392e-03 2.949392e-03 2.949392e-03 2.936989e-03 2.928567e-03 2.928567e-03 2.928567e-03 2.928567e-03 2.928567e-03 2.899507e-03 2.899507e-03 2.899507e-03 2.899507e-03 2.899507e-03 2.899507e-03 2.899507e-03 2.899507e-03 2.867812e-03 2.864386e-03 2.864386e-03 2.864386e-03 2.864386e-03 2.864386e-03 2.864386e-03 2.864386e-03 2.852872e-03 2.846362e-03 2.846362e-03 2.838218e-03 2.838218e-03 2.830157e-03 2.830157e-03 2.830157e-03 2.830157e-03 2.830157e-03 2.830157e-03 2.830157e-03 2.830157e-03 2.830157e-03 2.830157e-03 2.830157e-03 2.830157e-03 2.830157e-03 2.830157e-03 2.830157e-03 2.820344e-03 2.820344e-03 2.820344e-03 2.820344e-03 2.817275e-03 2.817275e-03 2.808675e-03 2.808675e-03 2.808675e-03 2.808675e-03 2.805103e-03 2.805103e-03 2.805103e-03 2.800738e-03 2.800738e-03 2.800738e-03 2.800738e-03 2.800738e-03 2.800738e-03 2.800738e-03 2.793782e-03 2.793782e-03 2.793782e-03 2.793782e-03 2.790875e-03 2.790875e-03 2.790875e-03 2.780202e-03 2.780202e-03 2.780202e-03 2.780202e-03 2.757492e-03 2.757492e-03 2.757492e-03 2.743831e-03 2.743831e-03 2.738725e-03 2.724256e-03 2.724256e-03 2.724256e-03 2.724256e-03 2.724256e-03 2.724256e-03 2.652380e-03 2.652380e-03 2.652380e-03 2.652380e-03 2.652380e-03 2.634674e-03 2.589266e-03 2.589266e-03 2.589266e-03 2.577022e-03 2.558101e-03 2.558101e-03 2.558101e-03 2.558101e-03 2.558101e-03 2.558101e-03 2.558101e-03 2.558101e-03 2.550959e-03 2.550959e-03 2.550513e-03 2.527654e-03 2.527654e-03 2.488572e-03 2.488572e-03 2.488572e-03 2.457974e-03 2.457974e-03 2.457974e-03 2.457974e-03 2.457974e-03 2.457974e-03 2.439284e-03 2.439284e-03 2.436805e-03 2.392146e-03 2.392146e-03 2.392146e-03 2.392146e-03 2.392146e-03 2.392146e-03 2.304396e-03 2.304396e-03 2.304396e-03 2.304396e-03 2.304396e-03 2.304396e-03 2.304396e-03 2.304396e-03 2.304396e-03 2.304396e-03 2.304396e-03 2.304396e-03 2.304396e-03 2.304396e-03 2.304396e-03 2.304396e-03 2.304396e-03 2.304396e-03 2.304396e-03 2.304396e-03 2.304396e-03 2.304396e-03 2.278970e-03 2.278970e-03 2.278970e-03 2.278970e-03 2.278970e-03 2.276300e-03 2.243117e-03 2.243117e-03 2.243117e-03 2.203828e-03 2.203828e-03 2.203828e-03 2.203828e-03 2.203828e-03 2.203828e-03 2.203828e-03 2.203828e-03 2.203828e-03 2.094565e-03 2.094565e-03 2.094565e-03 2.094565e-03 2.094565e-03 2.094565e-03 2.094565e-03 2.094565e-03 2.094565e-03 2.094565e-03 2.094565e-03 2.094565e-03 2.094565e-03 2.094565e-03 2.094565e-03 2.094565e-03 2.094565e-03 2.094565e-03 2.094565e-03 2.094565e-03 2.094565e-03 2.094565e-03 2.093169e-03 2.093169e-03 2.093169e-03 2.093114e-03 2.067013e-03 2.067013e-03 2.011495e-03 1.880362e-03 1.880362e-03 1.880362e-03 1.752220e-03 1.752220e-03 1.752220e-03 1.752220e-03 1.752220e-03 1.752220e-03 1.752220e-03 1.752220e-03 1.745786e-03 1.745786e-03 1.745786e-03 1.745786e-03 1.744632e-03 1.744632e-03 1.744632e-03 1.744632e-03 1.744632e-03 1.744632e-03 1.744632e-03 1.744632e-03 1.744632e-03 1.744632e-03 1.744571e-03 1.744571e-03 1.744534e-03 1.744509e-03 1.744486e-03 1.744443e-03 1.744411e-03 1.744411e-03 1.744411e-03 1.744411e-03 1.744410e-03 1.744410e-03 1.744410e-03 1.744410e-03 1.744409e-03 1.744409e-03 1.744409e-03 1.744409e-03 1.744399e-03 1.744259e-03 1.744259e-03 1.744259e-03 1.744259e-03 1.744259e-03 1.743410e-03 1.743410e-03 1.740832e-03 1.737801e-03 1.737801e-03 1.737801e-03 1.737801e-03 1.737801e-03 1.737801e-03 1.737801e-03 1.737801e-03 1.737801e-03 1.737801e-03 1.737161e-03 1.737161e-03 1.736544e-03 1.736373e-03 1.734938e-03 1.733691e-03 1.733691e-03 1.732799e-03 1.732799e-03 1.732799e-03 1.730885e-03 1.730746e-03 1.730746e-03 1.730746e-03 1.727188e-03 1.723980e-03 1.723980e-03 1.603143e-03 1.603143e-03 1.603143e-03 1.603143e-03 1.603143e-03 1.603143e-03 1.601631e-03 1.591179e-03 1.591179e-03 1.591179e-03 1.572310e-03 1.572255e-03 1.572255e-03 1.572255e-03 1.572255e-03 1.572255e-03 1.571963e-03 1.571963e-03 1.571572e-03 1.571572e-03 1.571212e-03 1.571212e-03 1.568447e-03 1.568447e-03 1.566967e-03 1.566967e-03 1.566967e-03 1.566967e-03 1.566967e-03 1.566967e-03 1.566967e-03 1.566967e-03 1.566967e-03 1.566967e-03 1.566967e-03 1.566967e-03 1.566721e-03 1.566721e-03 1.566721e-03 1.566721e-03 1.566721e-03 1.566617e-03 1.566610e-03 1.566610e-03 1.566399e-03 1.566399e-03 1.566399e-03 1.566399e-03 1.566399e-03 1.566399e-03 1.566399e-03 1.566399e-03 1.566399e-03 1.566024e-03 1.565995e-03 1.565837e-03 1.565803e-03 1.565702e-03 1.565498e-03 1.565498e-03 1.565444e-03 1.565444e-03 1.565444e-03 1.565426e-03 1.565371e-03 1.564885e-03 1.564770e-03 1.564770e-03 1.563814e-03 1.563214e-03 1.554126e-03 1.554126e-03 1.554126e-03 1.554060e-03 1.554060e-03 1.554060e-03 1.554060e-03 1.546924e-03 1.546761e-03 1.546761e-03 1.546761e-03 1.545123e-03 1.545123e-03 1.545123e-03 1.545123e-03 1.545123e-03 1.545119e-03 1.545119e-03 1.545119e-03 1.545119e-03 1.545119e-03 1.545119e-03 1.545118e-03 1.531875e-03 1.531875e-03 1.529922e-03 1.529922e-03 1.529922e-03 1.529922e-03 1.529922e-03 1.529922e-03 1.529922e-03 1.529922e-03 1.529555e-03 1.529235e-03 1.527735e-03 1.527735e-03 1.527735e-03 1.527735e-03 1.527735e-03 1.517710e-03 1.517710e-03 1.517710e-03 1.516471e-03 1.498944e-03 1.498944e-03 1.498944e-03 1.498944e-03 1.498944e-03 1.486161e-03 1.486161e-03 1.486161e-03 1.486161e-03 1.486161e-03 1.486161e-03 1.486161e-03 1.477402e-03 1.477402e-03 1.477402e-03 1.475965e-03 1.475965e-03 1.475965e-03 1.475303e-03 1.475303e-03 1.475272e-03 1.475272e-03 1.475272e-03 1.475272e-03 1.475272e-03 1.475272e-03 1.475272e-03 1.475272e-03 1.475272e-03 1.475272e-03 1.475228e-03 1.474933e-03 1.474933e-03 1.474933e-03 1.474933e-03 1.474805e-03 1.474805e-03 1.474805e-03 1.474805e-03 1.474446e-03 1.474446e-03 1.474446e-03 1.474446e-03 1.474446e-03 1.474446e-03 1.474446e-03 1.474446e-03 1.474446e-03 1.473371e-03 1.468285e-03 1.468285e-03 1.468285e-03 1.468285e-03 1.468285e-03 1.468285e-03 1.468285e-03 1.468285e-03 1.468285e-03 1.468050e-03 1.467978e-03 1.467978e-03 1.467978e-03 1.467925e-03 1.467925e-03 1.465897e-03 1.465897e-03 1.465897e-03 1.465143e-03 1.465143e-03 1.465143e-03 1.465143e-03 1.465143e-03 1.465143e-03 1.465143e-03 1.465143e-03 1.463276e-03 1.462588e-03 1.462588e-03 1.462588e-03 1.462588e-03 1.462588e-03 1.461837e-03 1.461837e-03 1.461837e-03 1.461837e-03 1.461837e-03 1.452760e-03 1.452760e-03 1.452760e-03 1.452760e-03 1.452760e-03 1.452760e-03 1.451472e-03 1.451472e-03 1.451472e-03 1.451472e-03 1.451472e-03 1.451472e-03 1.451290e-03 1.451290e-03 1.451290e-03 1.451290e-03 1.451290e-03 1.449316e-03 1.448161e-03 1.448161e-03 1.444431e-03 1.444431e-03 1.444431e-03 1.444431e-03 1.444431e-03 1.444431e-03 1.444431e-03 1.444431e-03 1.444431e-03 1.444431e-03 1.444082e-03 1.440204e-03 1.440204e-03 1.440204e-03 1.440204e-03 1.435605e-03 1.435605e-03 1.435605e-03 1.435605e-03 1.435605e-03 1.435605e-03 1.435605e-03 1.435605e-03 1.435605e-03 1.431330e-03 1.431330e-03 1.431330e-03 1.431330e-03 1.431330e-03 1.431196e-03 1.431196e-03 1.431196e-03 1.431196e-03 1.431196e-03 1.431196e-03 1.431196e-03 1.431196e-03 1.431196e-03 1.431196e-03 1.431196e-03 1.431196e-03 1.430607e-03 1.430607e-03 1.430607e-03 1.430590e-03 1.430263e-03 1.430263e-03 1.430263e-03 1.430101e-03 1.430101e-03 1.430094e-03 1.429774e-03 1.429774e-03 1.429774e-03 1.429774e-03 1.429774e-03 1.429774e-03 1.429774e-03 1.429774e-03 1.429774e-03 1.429774e-03 1.429774e-03 1.429774e-03 1.429774e-03 1.429774e-03 1.429712e-03 1.429712e-03 1.429663e-03 1.428296e-03 1.428296e-03 1.428296e-03 1.428296e-03 1.428296e-03 1.428296e-03 1.428296e-03 1.428296e-03 1.428296e-03 1.428296e-03 1.428296e-03 1.428296e-03 1.428296e-03 1.428296e-03 1.428296e-03 1.428296e-03 1.428296e-03 1.428296e-03 1.427996e-03 1.427996e-03 1.427996e-03 1.427996e-03 1.427996e-03 1.427996e-03 1.427996e-03 1.426632e-03 1.426405e-03 1.426360e-03 1.426360e-03 1.425049e-03 1.424649e-03 1.424649e-03 1.424649e-03 1.424649e-03 1.424649e-03 1.423603e-03 1.423603e-03 1.421243e-03 1.417156e-03 1.417156e-03 1.417156e-03 1.415734e-03 1.415734e-03 1.415734e-03 1.407809e-03 1.407809e-03 1.407809e-03 1.407809e-03 1.407809e-03 1.407809e-03 1.407809e-03 1.407809e-03 1.407809e-03 1.407809e-03 1.407809e-03 1.407809e-03 1.407809e-03 1.407809e-03 1.407809e-03 1.407809e-03 1.407050e-03 1.404920e-03 1.382190e-03 1.382190e-03 1.382190e-03 1.382190e-03 1.382190e-03 1.358283e-03 1.358283e-03 1.358283e-03 1.358283e-03 1.358283e-03 1.358283e-03 1.354159e-03 1.352559e-03 1.352559e-03 1.352559e-03 1.339877e-03 1.339877e-03 1.339877e-03 1.339877e-03 1.339877e-03 1.334727e-03 1.334727e-03 1.334727e-03 1.334727e-03 1.334396e-03 1.329635e-03 1.329635e-03 1.329635e-03 1.314320e-03 1.301253e-03 1.301253e-03 1.301253e-03 1.301253e-03 1.291174e-03 1.291174e-03 1.291174e-03 1.291174e-03 1.291174e-03 1.291174e-03 1.291174e-03 1.274629e-03 1.274629e-03 1.274629e-03 1.274629e-03 1.274629e-03 1.274629e-03 1.274629e-03 1.274629e-03 1.274629e-03 1.274629e-03 1.274629e-03 1.274629e-03 1.274629e-03 1.274629e-03 1.274629e-03 1.267839e-03 1.267839e-03 1.267839e-03 1.267839e-03 1.267839e-03 1.267839e-03 1.249205e-03 1.249205e-03 1.249205e-03 1.246285e-03 1.246028e-03 1.239975e-03 1.239975e-03 1.239975e-03 1.223134e-03 1.206810e-03 1.206810e-03 1.206810e-03 1.206810e-03 1.206810e-03 1.206810e-03 1.206810e-03 1.206810e-03 1.206810e-03 1.206810e-03 1.206810e-03 1.206810e-03 1.206810e-03 1.206810e-03 1.206810e-03 1.192024e-03 1.192024e-03 1.192024e-03 1.171232e-03 1.171232e-03 1.123664e-03 1.123664e-03 1.123664e-03 1.123664e-03 1.123664e-03 1.123664e-03 1.123664e-03 1.123664e-03 1.123664e-03 1.123664e-03 1.123664e-03 1.123664e-03 1.123664e-03 1.123664e-03 1.123664e-03 1.123664e-03 1.123664e-03 1.123664e-03 1.123664e-03 1.123664e-03 1.123664e-03 1.123664e-03 1.123664e-03 1.123664e-03 1.123664e-03 1.123664e-03 1.123664e-03 1.123664e-03 1.118281e-03 1.118281e-03 1.118281e-03 1.118281e-03 1.118281e-03 1.118281e-03 1.117808e-03 1.117808e-03 1.117808e-03 1.117808e-03 1.117808e-03 1.117737e-03 1.117737e-03 1.116869e-03 1.116696e-03 1.116696e-03 1.116696e-03 1.116602e-03 1.116602e-03 1.116602e-03 1.116068e-03 1.115684e-03 1.115684e-03 1.115566e-03 1.115560e-03 1.115547e-03 1.115300e-03 1.115300e-03 1.115255e-03 1.115255e-03 1.115255e-03 1.115255e-03 1.115231e-03 1.115231e-03 1.115231e-03 1.115195e-03 1.113330e-03 1.113330e-03 1.113330e-03 1.111868e-03 1.109513e-03 1.109513e-03 1.109513e-03 1.109194e-03 1.109160e-03 1.107599e-03 1.107599e-03 1.107290e-03 1.107290e-03 1.107290e-03 1.106283e-03 1.104204e-03 1.102782e-03 1.074823e-03 1.067867e-03 1.067867e-03 1.067867e-03 1.066301e-03 1.066301e-03 1.066301e-03 1.066301e-03 1.066301e-03 1.065699e-03 1.064421e-03 1.064421e-03 1.064421e-03 1.064421e-03 1.064421e-03 1.064421e-03 1.052036e-03 1.052036e-03 1.052036e-03 1.047683e-03 1.047683e-03 1.047683e-03 1.047683e-03 1.047683e-03 1.047683e-03 1.047683e-03 1.047683e-03 1.047056e-03 1.047056e-03 1.047056e-03 1.047056e-03 1.047056e-03 1.046275e-03 1.045290e-03 1.045290e-03 1.045290e-03 1.038062e-03 1.038062e-03 1.038062e-03 1.038062e-03 1.038062e-03 1.038062e-03 1.038062e-03 1.038062e-03 1.038062e-03 1.038062e-03 1.035240e-03 1.035240e-03 1.035240e-03 1.032733e-03 1.023799e-03 1.023799e-03 1.021714e-03 1.021714e-03 1.021714e-03 1.021714e-03 1.021714e-03 1.021714e-03 1.021714e-03 1.021714e-03 1.021714e-03 1.021714e-03 1.021714e-03 1.021714e-03 1.021714e-03 1.021714e-03 1.021714e-03 1.021714e-03 1.021714e-03 1.021714e-03 1.021714e-03 1.021714e-03 1.021714e-03 1.021700e-03 1.021700e-03 1.021700e-03 1.012906e-03 1.012906e-03 1.012013e-03 1.012013e-03 1.012013e-03 1.012013e-03 1.011058e-03 1.011058e-03 1.011058e-03 1.011058e-03 1.011058e-03 1.011058e-03 1.011058e-03 1.011058e-03 1.011058e-03 1.011058e-03 1.011058e-03 1.011058e-03 1.011034e-03 1.010939e-03 1.010939e-03 1.010904e-03 1.010904e-03 1.010885e-03 1.010885e-03 1.010885e-03 1.010885e-03 1.010818e-03 1.006755e-03 1.006755e-03 1.006755e-03 1.006755e-03 1.006755e-03 1.006755e-03 1.006755e-03 1.006755e-03 1.006755e-03 1.003460e-03 1.003460e-03 1.003460e-03 1.003460e-03 1.002878e-03 1.002878e-03 1.002878e-03 1.002697e-03 1.002697e-03 1.002697e-03 1.002697e-03 1.002697e-03 1.002697e-03 1.002697e-03 1.002697e-03 1.002697e-03 1.002697e-03 1.002697e-03 1.002697e-03 1.002642e-03 1.002642e-03 1.002630e-03 1.002629e-03 1.002629e-03 1.002629e-03 1.002629e-03 1.002269e-03 1.002269e-03 1.002057e-03 1.002057e-03 1.002019e-03 1.002019e-03 1.001053e-03 1.001053e-03 1.001053e-03 1.001053e-03 1.001053e-03 1.001053e-03 1.001053e-03 1.001053e-03 1.001053e-03 1.001053e-03 1.001053e-03 1.000691e-03 1.000691e-03 1.000691e-03 1.000691e-03 1.000691e-03 1.000691e-03 1.000691e-03 1.000691e-03 1.000691e-03 1.000691e-03 1.000691e-03 1.000691e-03 1.000691e-03 1.000691e-03 1.000691e-03 1.000691e-03 1.000361e-03 1.000359e-03 1.000359e-03 1.000359e-03 1.000350e-03 1.000350e-03 9.997543e-04 9.995437e-04 9.992103e-04 9.992103e-04 9.992103e-04 9.992103e-04 9.985409e-04 9.985155e-04 9.958487e-04 9.958487e-04 9.958487e-04 9.958487e-04 9.952063e-04 9.952063e-04 9.952063e-04 9.952063e-04 9.952063e-04 9.942372e-04 9.942372e-04 9.942372e-04 9.942372e-04 9.942372e-04 9.939983e-04 9.939983e-04 9.939983e-04 9.936773e-04 9.919250e-04 9.919250e-04 9.919250e-04 9.919250e-04 9.919250e-04 9.919250e-04 9.914814e-04 9.914814e-04 9.914814e-04 9.889854e-04 9.889854e-04 9.889854e-04 9.889854e-04 9.889854e-04 9.889854e-04 9.889854e-04 9.889854e-04 9.889854e-04 9.889854e-04 9.889854e-04 9.889854e-04 9.889854e-04 9.889609e-04 9.889609e-04 9.889609e-04 9.889609e-04 9.889609e-04 9.889609e-04 9.889609e-04 9.889609e-04 9.885025e-04 9.885025e-04 9.885025e-04 9.885025e-04 9.885025e-04 9.885025e-04 9.885025e-04 9.885025e-04 9.885025e-04 9.885025e-04 9.885025e-04 9.885025e-04 9.885025e-04 9.885025e-04 9.885025e-04 9.885025e-04 9.885025e-04 9.885025e-04 9.885025e-04 9.885025e-04 9.885025e-04 9.885025e-04 9.885025e-04 9.885025e-04 9.884795e-04 9.884746e-04 9.872992e-04 9.872992e-04 9.872992e-04 9.872992e-04 9.872992e-04 9.872992e-04 9.872992e-04 9.872992e-04 9.872992e-04 9.872992e-04 9.872992e-04 9.872992e-04 9.872992e-04 9.872992e-04 9.872992e-04 9.872992e-04 9.872992e-04 9.872992e-04 9.872992e-04 9.872992e-04 9.872992e-04 9.872992e-04 9.872992e-04 9.872992e-04 9.872992e-04 9.872992e-04 9.872992e-04 9.872992e-04 9.872992e-04 9.872992e-04 9.872992e-04 9.872992e-04 9.869047e-04 9.869047e-04 9.867636e-04 9.867636e-04 9.867636e-04 9.867636e-04 9.867636e-04 9.867636e-04 9.867636e-04 9.867636e-04 9.867636e-04 9.867636e-04 9.867636e-04 9.867636e-04 9.867636e-04 9.867636e-04 9.867636e-04 9.867636e-04 9.867636e-04 9.867636e-04 9.867636e-04 9.867636e-04 9.867636e-04 9.867636e-04 9.867636e-04 9.867636e-04 9.867636e-04 9.867636e-04 9.867636e-04 9.867636e-04 9.867636e-04 9.867636e-04 9.867636e-04 9.867636e-04 9.867636e-04 9.867636e-04 9.867636e-04 9.867636e-04 9.867636e-04 9.867636e-04 9.867636e-04 9.867636e-04 9.867557e-04 9.867557e-04 9.867542e-04 9.867542e-04 9.867542e-04 9.867542e-04 9.867542e-04 9.867534e-04 9.867534e-04 9.867534e-04 9.867380e-04 9.867380e-04 9.867245e-04 9.867245e-04 9.867245e-04 9.867245e-04 9.867221e-04 9.867221e-04 9.867163e-04 9.867163e-04 9.867163e-04 9.867163e-04 9.867163e-04 9.867163e-04 9.867163e-04 9.867163e-04 9.867163e-04 9.867163e-04 9.867163e-04 9.867139e-04 9.867139e-04 9.867139e-04 9.867110e-04 9.867040e-04 9.867037e-04 9.867037e-04 9.867022e-04 9.867022e-04 9.867022e-04 9.865318e-04 9.865318e-04 9.864562e-04 9.864562e-04 9.864562e-04 9.864063e-04 9.864063e-04 9.864063e-04 9.863904e-04 9.863900e-04 9.863900e-04 9.863900e-04 9.863900e-04 9.863900e-04 9.863900e-04 9.863898e-04 9.863777e-04 9.863777e-04 9.863777e-04 9.863777e-04 9.863777e-04 9.863777e-04 9.863777e-04 9.863701e-04 9.863701e-04 9.863701e-04 9.863701e-04 9.863701e-04 9.863701e-04 9.863701e-04 9.863701e-04 9.863690e-04 9.863690e-04 9.863690e-04 9.863690e-04 9.863690e-04 9.863690e-04 9.863690e-04 9.863690e-04 9.863690e-04 9.863690e-04 9.863690e-04 9.863690e-04 9.863690e-04 9.863690e-04 9.863690e-04 9.863690e-04 9.863690e-04 9.863690e-04 9.863690e-04 9.863690e-04 9.863690e-04 9.863690e-04 9.863690e-04 9.863685e-04 9.863682e-04 9.863681e-04 9.863681e-04 9.863681e-04 9.863681e-04 9.863526e-04 9.863526e-04 9.863526e-04 9.863399e-04 9.863399e-04 9.862886e-04 9.862886e-04 9.862886e-04 9.862886e-04 9.862886e-04 9.862886e-04 9.862886e-04 9.862886e-04 9.862797e-04 9.862376e-04 9.862376e-04 9.862205e-04 9.862205e-04 9.862067e-04 9.861645e-04 9.861645e-04 9.861267e-04 9.861267e-04 9.860616e-04 9.860616e-04 9.860616e-04 9.860616e-04 9.860616e-04 9.860616e-04 9.860616e-04 9.860616e-04 9.860616e-04 9.860616e-04 9.860616e-04 9.860616e-04 9.860616e-04 9.860616e-04 9.860616e-04 9.860605e-04 9.860605e-04 9.860605e-04 9.860605e-04 9.860605e-04 9.860605e-04 9.860599e-04 9.860599e-04 9.860599e-04 9.860599e-04 9.860599e-04 9.860599e-04 9.860599e-04 9.860599e-04 9.860599e-04 9.860599e-04 9.860599e-04 9.860599e-04 9.860599e-04 9.860598e-04 9.860598e-04 9.860598e-04 9.860598e-04 9.860598e-04 9.860597e-04 9.860597e-04 9.860597e-04 9.860597e-04 9.860597e-04 9.860597e-04 9.860584e-04 9.860582e-04 9.860574e-04 9.860574e-04 9.860574e-04 9.860574e-04 9.860574e-04 9.860574e-04 9.860574e-04 9.860574e-04 9.860574e-04 9.860574e-04 9.860574e-04 9.860574e-04 9.860574e-04 9.860574e-04 9.860574e-04 9.860574e-04 9.860574e-04 9.860574e-04 9.860574e-04 9.860574e-04 9.860574e-04 9.860574e-04 9.860574e-04 9.860574e-04 9.860574e-04 9.860573e-04 9.860572e-04 9.860571e-04 9.860570e-04 9.860570e-04 9.860570e-04 9.860568e-04 9.860568e-04 9.860568e-04 9.860568e-04 9.860568e-04 9.860568e-04 9.860563e-04 9.860561e-04 9.860561e-04 9.860561e-04 9.860560e-04 9.860558e-04 9.860558e-04 9.860558e-04 9.860558e-04 9.860557e-04 9.860557e-04 9.860553e-04 9.860553e-04 9.860550e-04 9.860550e-04 9.860534e-04 9.860533e-04 9.860533e-04 9.860533e-04 9.860532e-04 9.860532e-04 9.860531e-04 9.860531e-04 9.860531e-04 9.860531e-04 9.860530e-04 9.860525e-04 9.860525e-04 9.860520e-04 9.860520e-04 9.860520e-04 9.860520e-04 9.860520e-04 9.860520e-04 9.860520e-04 9.860520e-04 9.860520e-04 9.860464e-04 9.860455e-04 9.860451e-04 9.860379e-04 9.860379e-04 9.860371e-04 9.860306e-04 9.860301e-04 9.860301e-04 9.860301e-04 9.860277e-04 9.860277e-04 9.860277e-04 9.860270e-04 9.860270e-04 9.860268e-04 9.860268e-04 9.860268e-04 9.860251e-04 9.860251e-04 9.860247e-04 9.860247e-04 9.860247e-04 9.860247e-04 9.860247e-04 9.860247e-04 9.860247e-04 9.860247e-04 9.860247e-04 9.860247e-04 9.860247e-04 9.860247e-04 9.860247e-04 9.860247e-04 9.860247e-04 9.860247e-04 9.860247e-04 9.860247e-04 9.860247e-04 9.860247e-04 9.860247e-04 9.860247e-04 9.860245e-04 9.860245e-04 9.860244e-04 9.860236e-04 9.860236e-04 9.860236e-04 9.860236e-04 9.860236e-04 9.860236e-04 9.860236e-04 9.860236e-04 9.860236e-04 9.860236e-04 9.860236e-04 9.860236e-04 9.860236e-04 9.860236e-04 9.860236e-04 9.860236e-04 9.860236e-04 9.860236e-04 9.860236e-04 9.860236e-04 9.860236e-04 9.860236e-04 9.860234e-04 9.860234e-04 9.860234e-04 9.860234e-04 9.860234e-04 9.860234e-04 9.860234e-04 9.860234e-04 9.860234e-04 9.860234e-04 9.860234e-04 9.860234e-04 9.860229e-04 9.860229e-04 9.860229e-04 9.860229e-04 9.860229e-04 9.860229e-04 9.860227e-04 9.860227e-04 9.860226e-04 9.860226e-04 9.860226e-04 9.860226e-04 9.860226e-04 9.860226e-04 9.860226e-04 9.860226e-04 9.860226e-04 9.860226e-04 9.860226e-04 9.860226e-04 9.860226e-04 9.860226e-04 9.860226e-04 9.860224e-04 9.860224e-04 9.860224e-04 9.860224e-04 9.860224e-04 9.860224e-04 9.860224e-04 9.860223e-04 9.860223e-04 9.860223e-04 9.860223e-04 9.860222e-04 9.860222e-04 9.860222e-04 9.860222e-04 9.860221e-04 9.860221e-04 9.860221e-04 9.860220e-04 9.860220e-04 9.860220e-04 9.860220e-04 9.860220e-04 9.860220e-04 9.860220e-04 9.860220e-04 9.860220e-04 9.860220e-04 9.860220e-04 9.860220e-04 9.860220e-04 9.860220e-04 9.860220e-04 9.860220e-04 9.860220e-04 9.860220e-04 9.860220e-04 9.860220e-04 9.860220e-04 9.860220e-04 9.860220e-04 9.860220e-04 9.860220e-04 9.860220e-04 9.860219e-04 9.860219e-04 9.860219e-04 9.860219e-04 9.860219e-04 9.860219e-04 9.860219e-04 9.860219e-04 9.860219e-04 9.860219e-04 9.860219e-04 9.860219e-04 9.860219e-04 9.860219e-04 9.860219e-04 9.860219e-04 9.860219e-04 9.860219e-04 9.860219e-04 9.860219e-04 9.860219e-04 9.860219e-04 9.860219e-04 9.860219e-04 9.860219e-04 9.860219e-04 9.860219e-04 9.860219e-04 9.860219e-04 9.860219e-04 9.860219e-04 9.860219e-04 9.860219e-04 9.860219e-04 9.860219e-04 9.860219e-04 9.860219e-04 9.860219e-04 9.860219e-04 9.860219e-04 9.860219e-04 9.860219e-04 9.860219e-04 9.860219e-04 9.860219e-04 9.860219e-04 9.860219e-04 9.860219e-04 9.860219e-04 9.860219e-04 9.860219e-04 9.860219e-04 9.860219e-04 9.860219e-04 9.860219e-04 9.860219e-04 9.860219e-04 9.860219e-04 9.860219e-04 9.860219e-04 9.860219e-04 9.860219e-04 9.860219e-04 9.860219e-04 9.860219e-04 9.860219e-04 9.860219e-04 9.860219e-04 9.860219e-04 9.860219e-04 9.860219e-04 9.860219e-04 9.860219e-04 9.860219e-04 9.860219e-04 9.860219e-04 9.860219e-04 9.860219e-04 9.860219e-04 9.860219e-04 9.860219e-04 9.860219e-04 9.860219e-04 9.860219e-04 9.860219e-04 9.860219e-04 9.860219e-04 9.860219e-04 9.860219e-04 9.860219e-04 9.860219e-04 9.860219e-04 9.860219e-04 9.860219e-04 9.860219e-04 9.860219e-04 9.860219e-04 9.860219e-04 9.860219e-04 9.860219e-04 9.860219e-04 9.860219e-04 9.860219e-04 9.860219e-04 9.860219e-04 9.860219e-04 9.860219e-04 9.860219e-04 9.860219e-04 9.860219e-04 9.860219e-04 9.860219e-04 9.860219e-04 9.860219e-04 9.860219e-04 9.860219e-04 9.860219e-04 9.860219e-04 9.860219e-04 9.860219e-04 9.860219e-04 9.860219e-04 9.860219e-04 9.860219e-04 9.860219e-04 9.860219e-04 9.860219e-04 9.860219e-04 9.860219e-04 9.860219e-04 9.860219e-04 9.860219e-04 9.860219e-04 9.860219e-04 9.860219e-04 9.860219e-04 9.860219e-04 9.860219e-04 9.860219e-04 9.860219e-04 9.860219e-04 9.860219e-04 9.860219e-04 9.860219e-04 9.860219e-04 9.860219e-04 9.860219e-04 9.860219e-04 9.860219e-04 9.860219e-04 9.860219e-04 9.860219e-04 9.860219e-04 9.860219e-04 9.860219e-04 9.860219e-04 9.860219e-04 9.860219e-04 9.860219e-04 9.860219e-04 9.860219e-04 9.860219e-04 9.860219e-04 9.860219e-04 9.860219e-04 9.860219e-04 9.860219e-04 9.860219e-04 9.860219e-04 9.860219e-04 9.860219e-04 9.860219e-04 9.860219e-04 9.860219e-04 9.860219e-04 9.860219e-04 9.860219e-04 9.860219e-04 9.860219e-04 9.860219e-04 9.860219e-04 9.860219e-04 9.860219e-04 9.860219e-04 9.860219e-04 9.860219e-04 9.860219e-04 9.860219e-04 9.860219e-04 9.860219e-04 9.860219e-04 9.860219e-04 9.860219e-04 9.860219e-04 9.860219e-04 9.860219e-04 9.860219e-04 9.860219e-04 9.860219e-04 9.860219e-04 9.860219e-04 9.860219e-04 9.860219e-04 9.860219e-04 9.860219e-04 9.860219e-04 9.860219e-04 9.860219e-04 9.860219e-04 9.860219e-04 9.860219e-04 9.860219e-04 9.860219e-04 9.860219e-04 9.860219e-04 9.860219e-04 9.860219e-04 9.860219e-04 9.860219e-04 9.860219e-04 9.860219e-04 9.860219e-04 9.860219e-04 9.860219e-04 9.860219e-04 9.860219e-04 9.860219e-04 9.860219e-04 9.860219e-04 9.860219e-04 9.860219e-04 9.860219e-04 9.860219e-04 9.860219e-04 9.860219e-04 9.860219e-04 9.860219e-04 9.860219e-04 9.860219e-04 9.860219e-04 9.860219e-04 9.860219e-04 9.860219e-04 9.860219e-04 9.860219e-04 9.860219e-04 9.860219e-04 9.860219e-04 9.860219e-04 9.860219e-04 9.860219e-04 9.860219e-04 9.860219e-04 9.860219e-04 9.860219e-04 9.860219e-04 9.860219e-04 9.860219e-04 9.860219e-04 9.860219e-04 9.860219e-04 9.860219e-04 9.860219e-04 9.860219e-04 9.860219e-04 9.860219e-04 9.860219e-04 9.860219e-04 9.860219e-04 9.860219e-04 9.860219e-04 9.860219e-04 9.860219e-04 9.860219e-04 9.860219e-04 9.860219e-04 9.860219e-04 9.860219e-04 9.860219e-04 9.860219e-04 9.860219e-04 9.860219e-04 9.860219e-04 9.860219e-04 9.860219e-04 9.860219e-04 9.860219e-04 9.860219e-04 9.860219e-04 9.860219e-04 9.860219e-04 9.860219e-04 9.860219e-04 9.860219e-04 9.860219e-04 9.860219e-04 9.860219e-04 9.860219e-04 9.860219e-04 9.860219e-04 9.860219e-04 9.860219e-04 9.860219e-04 9.860219e-04 9.860219e-04 9.860219e-04 9.860219e-04 9.860219e-04 9.860219e-04 9.860219e-04 9.860219e-04 9.860219e-04 9.860219e-04 9.860219e-04 9.860219e-04 9.860219e-04 9.860219e-04 9.860219e-04 9.860219e-04 9.860219e-04 9.860219e-04 9.860219e-04 9.860219e-04 9.860219e-04 9.860219e-04 9.860219e-04 9.860219e-04 9.860219e-04 9.860219e-04 9.860219e-04 9.860219e-04 9.860219e-04 9.860219e-04 9.860219e-04 9.860219e-04 9.860219e-04 9.860219e-04 9.860219e-04 9.860219e-04 9.860219e-04 9.860219e-04 9.860219e-04 9.860219e-04 9.860219e-04 9.860219e-04 9.860219e-04 9.860219e-04 9.860219e-04 9.860219e-04 9.860219e-04 9.860219e-04 9.860219e-04 9.860219e-04 9.860219e-04 9.860219e-04 9.860219e-04 9.860219e-04 9.860219e-04 9.860219e-04 9.860219e-04 9.860219e-04 9.860219e-04 9.860219e-04 9.860219e-04 9.860219e-04 9.860219e-04 9.860219e-04 9.860219e-04 9.860219e-04 9.860219e-04 9.860219e-04 9.860219e-04 9.860219e-04 9.860219e-04 9.860219e-04 9.860219e-04 9.860219e-04 9.860219e-04 9.860219e-04 9.860219e-04 9.860219e-04 9.860219e-04 9.860219e-04 9.860219e-04 9.860219e-04 9.860219e-04 9.860219e-04 9.860219e-04 9.860219e-04 9.860219e-04 9.860219e-04 9.860219e-04 9.860219e-04 9.860219e-04 9.860219e-04 9.860219e-04 9.860219e-04 9.860219e-04 9.860219e-04 9.860219e-04 9.860219e-04 9.860219e-04 9.860219e-04 9.860219e-04 9.860219e-04 9.860219e-04 9.860219e-04 9.860219e-04 9.860219e-04 9.860219e-04 9.860219e-04 9.860219e-04 9.860219e-04 9.860219e-04 9.860219e-04 9.860219e-04 9.860219e-04 9.860219e-04 9.860219e-04 9.860219e-04 9.860219e-04 9.860219e-04 9.860219e-04 9.860219e-04 9.860219e-04 9.860219e-04 9.860219e-04 9.860219e-04 9.860219e-04 9.860219e-04 9.860219e-04 9.860219e-04 9.860219e-04 9.860219e-04 9.860219e-04 9.860219e-04 9.860219e-04 9.860219e-04 9.860219e-04 9.860219e-04 9.860219e-04 9.860219e-04 9.860219e-04 9.860219e-04 9.860219e-04 9.860219e-04 9.860219e-04 9.860219e-04 9.860219e-04 9.860219e-04 9.860219e-04 9.860219e-04 9.860219e-04 9.860219e-04 9.860219e-04 9.860219e-04 9.860219e-04 9.860219e-04 9.860219e-04 9.860219e-04 9.860219e-04 9.860219e-04 9.860219e-04 9.860219e-04 9.860219e-04 9.860219e-04 9.860219e-04 9.860219e-04 9.860219e-04 9.860219e-04 9.860219e-04 9.860219e-04 9.860219e-04 9.860219e-04 9.860219e-04 9.860219e-04 9.860219e-04 9.860219e-04 9.860219e-04 9.860219e-04 9.860219e-04 9.860219e-04 9.860219e-04 9.860219e-04 9.860219e-04 9.860219e-04 9.860219e-04 9.860219e-04 9.860219e-04 9.860219e-04 9.860219e-04 9.860219e-04 9.860219e-04 9.860219e-04 9.860219e-04 9.860219e-04 9.860219e-04 9.860219e-04 9.860219e-04 9.860219e-04 9.860219e-04 9.860219e-04 9.860219e-04 9.860219e-04 9.860219e-04 9.860219e-04 9.860219e-04 9.860219e-04 9.860219e-04 9.860219e-04 9.860219e-04 9.860219e-04 9.860219e-04 9.860219e-04 9.860219e-04 9.860219e-04 9.860219e-04 9.860219e-04 9.860219e-04 9.860219e-04 9.860219e-04 9.860219e-04 9.860219e-04 9.860219e-04 9.860219e-04 9.860219e-04 9.860219e-04 9.860219e-04 9.860219e-04 9.860219e-04 9.860219e-04 9.860219e-04 9.860219e-04 9.860219e-04 9.860219e-04 9.860219e-04 9.860219e-04 9.860219e-04 9.860219e-04 9.860219e-04 9.860219e-04 9.860219e-04 9.860219e-04 9.860219e-04 9.860219e-04 9.860219e-04 9.860219e-04 9.860219e-04 9.860219e-04 9.860219e-04 9.860219e-04 9.860219e-04 9.860219e-04 9.860219e-04 9.860219e-04 9.860219e-04 9.860219e-04 9.860219e-04 9.860219e-04 9.860219e-04 9.860219e-04 9.860219e-04 9.860219e-04 9.860219e-04 9.860219e-04 9.860219e-04 9.860219e-04 9.860219e-04 9.860219e-04 9.860219e-04 9.860219e-04 9.860219e-04 9.860219e-04 9.860219e-04 9.860219e-04 9.860219e-04 9.860219e-04 9.860219e-04 9.860219e-04 9.860219e-04 9.860219e-04 9.860219e-04 9.860219e-04 9.860219e-04 9.860219e-04 9.860219e-04 9.860219e-04 9.860219e-04 9.860219e-04 9.860219e-04 9.860219e-04 9.860219e-04 9.860219e-04 9.860219e-04 9.860219e-04 9.860219e-04 9.860219e-04 9.860219e-04 9.860219e-04 9.860219e-04 9.860219e-04 9.860219e-04 9.860219e-04 9.860219e-04 9.860219e-04 9.860219e-04 9.860219e-04 9.860219e-04 9.860219e-04 9.860219e-04 9.860219e-04 9.860219e-04 9.860219e-04 9.860219e-04 9.860219e-04 9.860219e-04 9.860219e-04 9.860219e-04 9.860219e-04 9.860219e-04 9.860219e-04 9.860219e-04 9.860219e-04 9.860219e-04 9.860219e-04 9.860219e-04 9.860219e-04 9.860219e-04 9.860219e-04 9.860219e-04 9.860219e-04 9.860219e-04 9.860219e-04 9.860219e-04 9.860219e-04 9.860219e-04 9.860219e-04 9.860219e-04 9.860219e-04 9.860219e-04 9.860219e-04 9.860219e-04 9.860219e-04 9.860219e-04 9.860219e-04 9.860219e-04 9.860219e-04 9.860219e-04 9.860219e-04 9.860219e-04 9.860219e-04 9.860219e-04 9.860219e-04 9.860219e-04 9.860219e-04 9.860219e-04 9.860219e-04 9.860219e-04 9.860219e-04 9.860219e-04 9.860219e-04 9.860219e-04 9.860219e-04 9.860219e-04 9.860219e-04 9.860219e-04 9.860219e-04 9.860219e-04 9.860219e-04 9.860219e-04 9.860219e-04 9.860219e-04 9.860219e-04 9.860219e-04 9.860219e-04 9.860219e-04 9.860219e-04 9.860219e-04 9.860219e-04 9.860219e-04 9.860219e-04 9.860219e-04 9.860219e-04 9.860219e-04 9.860219e-04 9.860219e-04 9.860219e-04 9.860219e-04 9.860219e-04 9.860219e-04 9.860219e-04 9.860219e-04 9.860219e-04 9.860219e-04 9.860219e-04 9.860219e-04 9.860219e-04 9.860219e-04 9.860219e-04 9.860219e-04 9.860219e-04 9.860219e-04 9.860219e-04 9.860219e-04 9.860219e-04 9.860219e-04 9.860219e-04 9.860219e-04 9.860219e-04 9.860219e-04 9.860219e-04 9.860219e-04 9.860219e-04 9.860219e-04 9.860219e-04 9.860219e-04 9.860219e-04 9.860219e-04 9.860219e-04 9.860219e-04 9.860219e-04 9.860219e-04 9.860219e-04 9.860219e-04 9.860219e-04 9.860219e-04 9.860219e-04 9.860219e-04 9.860219e-04 9.860219e-04 9.860219e-04 9.860219e-04 9.860219e-04 9.860219e-04 9.860219e-04 9.860219e-04 9.860219e-04 9.860219e-04 9.860219e-04 9.860219e-04 9.860219e-04 9.860219e-04 9.860219e-04 9.860219e-04 9.860219e-04 9.860219e-04 9.860219e-04 9.860219e-04 9.860219e-04 9.860219e-04 9.860219e-04 9.860219e-04 9.860219e-04 9.860219e-04 9.860219e-04 9.860219e-04 9.860219e-04 9.860219e-04 9.860219e-04 9.860219e-04 9.860219e-04 9.860219e-04 9.860219e-04 9.860219e-04 9.860219e-04 9.860219e-04 9.860219e-04 9.860219e-04 9.860219e-04 9.860219e-04 9.860219e-04 9.860219e-04 9.860219e-04 9.860219e-04 9.860219e-04 9.860219e-04 9.860219e-04 9.860219e-04 9.860219e-04 9.860219e-04 9.860219e-04 9.860219e-04 9.860219e-04 9.860219e-04 9.860219e-04 9.860219e-04 9.860219e-04 9.860219e-04 9.860219e-04 9.860219e-04 9.860219e-04 9.860219e-04 9.860219e-04 9.860219e-04 9.860219e-04 9.860219e-04 9.860219e-04 9.860219e-04 9.860219e-04 9.860219e-04 9.860219e-04 9.860219e-04 9.860219e-04 9.860219e-04 9.860219e-04 9.860219e-04 9.860219e-04 9.860219e-04 9.860219e-04 9.860219e-04 9.860219e-04 9.860219e-04 9.860219e-04 9.860219e-04 9.860219e-04 9.860219e-04 9.860219e-04 9.860219e-04 9.860219e-04 9.860219e-04 9.860219e-04 9.860219e-04 9.860219e-04 9.860219e-04 9.860219e-04 9.860219e-04 9.860219e-04 9.860219e-04 9.860219e-04 9.860219e-04 9.860219e-04 9.860219e-04 9.860219e-04 9.860219e-04 9.860219e-04 9.860219e-04 9.860219e-04 9.860219e-04 9.860219e-04 9.860219e-04 9.860219e-04 9.860219e-04 9.860219e-04 9.860219e-04 9.860219e-04 9.860219e-04 9.860219e-04 9.860219e-04 9.860219e-04 9.860219e-04 9.860219e-04 9.860219e-04 9.860219e-04 9.860219e-04 9.860219e-04 9.860219e-04 9.860219e-04 9.860219e-04 9.860219e-04 9.860219e-04 9.860219e-04 9.860219e-04 9.860219e-04 9.860219e-04 9.860219e-04 9.860219e-04 9.860219e-04 9.860219e-04 9.860219e-04 9.860219e-04 9.860219e-04 9.860219e-04 9.860219e-04 9.860219e-04 9.860219e-04 9.860219e-04 9.860219e-04 9.860219e-04 9.860219e-04 9.860219e-04 9.860219e-04 9.860219e-04 9.860219e-04 9.860219e-04 9.860219e-04 9.860219e-04 9.860219e-04 9.860219e-04 9.860219e-04 9.860219e-04 9.860219e-04 9.860219e-04 9.860219e-04 9.860219e-04 9.860219e-04 9.860219e-04 9.860219e-04 9.860219e-04 9.860219e-04 9.860219e-04 9.860219e-04 9.860219e-04 9.860219e-04 9.860219e-04 9.860219e-04 9.860219e-04 9.860219e-04 9.860219e-04 9.860219e-04 9.860219e-04 9.860219e-04 9.860219e-04 9.860219e-04 9.860219e-04 9.860219e-04 9.860219e-04 9.860219e-04 9.860219e-04 9.860219e-04 9.860219e-04 9.860219e-04 9.860219e-04 9.860219e-04 9.860219e-04 9.860219e-04 9.860219e-04 9.860219e-04 9.860219e-04 9.860219e-04 9.860219e-04 9.860219e-04 9.860219e-04 9.860219e-04 9.860219e-04 9.860219e-04 9.860219e-04 9.860219e-04 9.860219e-04 9.860219e-04 9.860219e-04 9.860219e-04 9.860219e-04 9.860219e-04 9.860219e-04 9.860219e-04 9.860219e-04 9.860219e-04 9.860219e-04 9.860219e-04 9.860219e-04 9.860219e-04 9.860219e-04 9.860219e-04 9.860219e-04 9.860219e-04 9.860219e-04 9.860219e-04 9.860219e-04 9.860219e-04 9.860219e-04 9.860219e-04 9.860219e-04 9.860219e-04 9.860219e-04 9.860219e-04 9.860219e-04 9.860219e-04 9.860219e-04 9.860219e-04 9.860219e-04 9.860219e-04 9.860219e-04 9.860219e-04 9.860219e-04 9.860219e-04 9.860219e-04 9.860219e-04 9.860219e-04 9.860219e-04 9.860219e-04 9.860219e-04 9.860219e-04 9.860219e-04 9.860219e-04 9.860219e-04 9.860219e-04 9.860219e-04 9.860219e-04 9.860219e-04 9.860219e-04 9.860219e-04 9.860219e-04 9.860219e-04 9.860219e-04 9.860219e-04 9.860219e-04 9.860219e-04 9.860219e-04 9.860219e-04 9.860219e-04 9.860219e-04 9.860219e-04 9.860219e-04 9.860219e-04 9.860219e-04 9.860219e-04 9.860219e-04 9.860219e-04 9.860219e-04 9.860219e-04 9.860219e-04 9.860219e-04 9.860219e-04 9.860219e-04 9.860219e-04 9.860219e-04 9.860219e-04 9.860219e-04 9.860219e-04 9.860219e-04 9.860219e-04 9.860219e-04 9.860219e-04 9.860219e-04 9.860219e-04 9.860219e-04 9.860219e-04 9.860219e-04 9.860219e-04 9.860219e-04 9.860219e-04 9.860219e-04 9.860219e-04 9.860219e-04 9.860219e-04 9.860219e-04 9.860219e-04 9.860219e-04 9.860219e-04 9.860219e-04 9.860219e-04 9.860219e-04 9.860219e-04 9.860219e-04 9.860219e-04 9.860219e-04 9.860219e-04 9.860219e-04 9.860219e-04 9.860219e-04 9.860219e-04 9.860219e-04 9.860219e-04 
2.287137e+05 2.374673e+04 1.055157e+04 4.773244e-01 2.945005e-01 2.945005e-01 2.945005e-01 2.845131e-01 2.768943e-01 2.658822e-01 2.615466e-01 2.615466e-01 2.615043e-01 2.615043e-01 2.615043e-01 2.552785e-01 2.552785e-01 2.552785e-01 2.552785e-01 2.547463e-01 2.547463e-01 2.441902e-01 2.367481e-01 2.327721e-01 2.233208e-01 2.233208e-01 2.233208e-01 2.233208e-01 2.230741e-01 2.230741e-01 2.230741e-01 2.230398e-01 2.230398e-01 2.230398e-01 2.229444e-01 2.229287e-01 2.229287e-01 2.228785e-01 2.228785e-01 2.228762e-01 2.228738e-01 2.228715e-01 2.228715e-01 2.228715e-01 2.228712e-01 2.228712e-01 2.228712e-01 2.228617e-01 2.228617e-01 2.228617e-01 2.228617e-01 2.228617e-01 2.163581e-01 1.886419e-01 6.868077e-02 6.868077e-02 4.243426e-02 2.120243e-02 2.120243e-02 2.120243e-02 2.000901e-02 1.980848e-02 1.980848e-02 1.979053e-02 1.979053e-02 1.979053e-02 1.803278e-02 1.282756e-02 1.233009e-02 1.150064e-02 1.150064e-02 1.150064e-02 1.125809e-02 1.119134e-02 1.119134e-02 1.119134e-02 1.119134e-02 1.119134e-02 1.119134e-02 1.119134e-02 1.119134e-02 1.119134e-02 1.119134e-02 1.083842e-02 1.044383e-02 1.021267e-02 1.021267e-02 1.015773e-02 1.015773e-02 1.015773e-02 1.015773e-02 1.015773e-02 1.007949e-02 1.002090e-02 1.002090e-02 1.002090e-02 1.002090e-02 1.002090e-02 1.002090e-02 1.002090e-02 1.002090e-02 1.002090e-02 9.860790e-03 9.860790e-03 9.695948e-03 9.628806e-03 9.609113e-03 9.473700e-03 9.473700e-03 8.782866e-03 8.060218e-03 8.060218e-03 8.060218e-03 8.060218e-03 8.060218e-03 7.953732e-03 7.953732e-03 7.953732e-03 7.953732e-03 7.953732e-03 7.953732e-03 7.953732e-03 7.953143e-03 7.939460e-03 7.939460e-03 7.939460e-03 7.912388e-03 7.873818e-03 7.711916e-03 7.711916e-03 7.711916e-03 7.711916e-03 7.680507e-03 7.566663e-03 7.566663e-03 7.566663e-03 7.566663e-03 7.566663e-03 7.566663e-03 7.546136e-03 7.521601e-03 7.521601e-03 7.503510e-03 7.340245e-03 7.313669e-03 7.313669e-03 7.313669e-03 7.105119e-03 7.105119e-03 7.105119e-03 7.105119e-03 6.996122e-03 6.996122e-03 6.996122e-03 6.996122e-03 6.951054e-03 6.653850e-03 6.653850e-03 6.653850e-03 6.653850e-03 6.548749e-03 6.548749e-03 6.548749e-03 6.548749e-03 6.548749e-03 6.548749e-03 6.548749e-03 6.548290e-03 6.548290e-03 6.548290e-03 6.548290e-03 6.424305e-03 6.424305e-03 6.424305e-03 6.393936e-03 6.393936e-03 6.393936e-03 6.393936e-03 6.393936e-03 6.393936e-03 6.366941e-03 6.366941e-03 6.366941e-03 6.366941e-03 6.366941e-03 6.366941e-03 6.366941e-03 6.346196e-03 6.222511e-03 6.183504e-03 6.167831e-03 6.167831e-03 6.167831e-03 6.167831e-03 5.951262e-03 5.951262e-03 5.951262e-03 5.951262e-03 5.951262e-03 5.870140e-03 5.870140e-03 5.863789e-03 5.863789e-03 5.863789e-03 5.863789e-03 5.863789e-03 5.863789e-03 5.863789e-03 5.863789e-03 5.863789e-03 5.863789e-03 5.863789e-03 5.863789e-03 5.863789e-03 5.859109e-03 5.857357e-03 5.857357e-03 5.857357e-03 5.857357e-03 5.857357e-03 5.857357e-03 5.857357e-03 5.856902e-03 5.856900e-03 5.856900e-03 5.855504e-03 5.855504e-03 5.855166e-03 5.855166e-03 5.855013e-03 5.854790e-03 5.854790e-03 5.854790e-03 5.854790e-03 5.854730e-03 5.854730e-03 5.854730e-03 5.854691e-03 5.854691e-03 5.854691e-03 5.853441e-03 5.853441e-03 5.853441e-03 5.836718e-03 5.836718e-03 5.836718e-03 5.816062e-03 5.816062e-03 5.794758e-03 5.792826e-03 5.792826e-03 5.792826e-03 5.705781e-03 5.705781e-03 5.705781e-03 5.705781e-03 5.647347e-03 5.647347e-03 5.647347e-03 5.647347e-03 5.647347e-03 5.647347e-03 5.630268e-03 5.630268e-03 5.630268e-03 5.630268e-03 5.630268e-03 5.630268e-03 5.630268e-03 5.616840e-03 5.616840e-03 5.616840e-03 5.509054e-03 5.509054e-03 5.509054e-03 5.509054e-03 5.503489e-03 5.498935e-03 5.434906e-03 5.105074e-03 5.105074e-03 5.105074e-03 5.105074e-03 5.105074e-03 5.105074e-03 5.105074e-03 5.105074e-03 5.067837e-03 5.001582e-03 5.001582e-03 5.001582e-03 5.001582e-03 5.001582e-03 4.980580e-03 4.980580e-03 4.919602e-03 4.919602e-03 4.819549e-03 4.754273e-03 4.754273e-03 4.754273e-03 4.754273e-03 4.754273e-03 4.754273e-03 4.740582e-03 4.740582e-03 4.740582e-03 4.740582e-03 4.740582e-03 4.740582e-03 4.713518e-03 4.713518e-03 4.713518e-03 4.693644e-03 4.691200e-03 4.691200e-03 4.691200e-03 4.691200e-03 4.691191e-03 4.680213e-03 4.680213e-03 4.680213e-03 4.680213e-03 4.680213e-03 4.680213e-03 4.680213e-03 4.680213e-03 4.658765e-03 4.618197e-03 4.577426e-03 4.577426e-03 4.577426e-03 4.577426e-03 4.577426e-03 4.559386e-03 4.518859e-03 4.518859e-03 4.472969e-03 4.472969e-03 4.317233e-03 4.317233e-03 4.317233e-03 4.317233e-03 4.317233e-03 4.233519e-03 4.233519e-03 4.233519e-03 4.233519e-03 4.233519e-03 4.233519e-03 4.233519e-03 4.233519e-03 4.233519e-03 4.233519e-03 4.233519e-03 4.233519e-03 4.233519e-03 4.233519e-03 4.233519e-03 4.233519e-03 4.233519e-03 4.233519e-03 4.233519e-03 4.233519e-03 4.171432e-03 3.998312e-03 3.998312e-03 3.998312e-03 3.998312e-03 3.998312e-03 3.998312e-03 3.998312e-03 3.998312e-03 3.998312e-03 3.998312e-03 3.998312e-03 3.799676e-03 3.799676e-03 3.799676e-03 3.799676e-03 3.799676e-03 3.799676e-03 3.795427e-03 3.719010e-03 3.719010e-03 3.719010e-03 3.639513e-03 3.516305e-03 3.516305e-03 3.516305e-03 3.516305e-03 3.516305e-03 3.516305e-03 3.516305e-03 3.516305e-03 3.484945e-03 3.484945e-03 3.482717e-03 3.482717e-03 3.482717e-03 3.459876e-03 3.453269e-03 3.453269e-03 3.453269e-03 3.453269e-03 3.453269e-03 3.449499e-03 3.448846e-03 3.448846e-03 3.441899e-03 3.441899e-03 3.441899e-03 3.438493e-03 3.438493e-03 3.438493e-03 3.434839e-03 3.434839e-03 3.434087e-03 3.434087e-03 3.434087e-03 3.434087e-03 3.434087e-03 3.434087e-03 3.434087e-03 3.434087e-03 3.434087e-03 3.434087e-03 3.433737e-03 3.433737e-03 3.433737e-03 3.430793e-03 3.430793e-03 3.430793e-03 3.430793e-03 3.430793e-03 3.430793e-03 3.430793e-03 3.430793e-03 3.428389e-03 3.425078e-03 3.422937e-03 3.422937e-03 3.422937e-03 3.418272e-03 3.418272e-03 3.409828e-03 3.409828e-03 3.409828e-03 3.409828e-03 3.402828e-03 3.402828e-03 3.402828e-03 3.402828e-03 3.401860e-03 3.401860e-03 3.401605e-03 3.401550e-03 3.401550e-03 3.375757e-03 3.375757e-03 3.375757e-03 3.375757e-03 3.375757e-03 3.375757e-03 3.324629e-03 3.324629e-03 3.312329e-03 3.312329e-03 3.312329e-03 3.310624e-03 3.310624e-03 3.296014e-03 3.296014e-03 3.296014e-03 3.283123e-03 3.283123e-03 3.283123e-03 3.283123e-03 3.283123e-03 3.281276e-03 3.281276e-03 3.239385e-03 3.239385e-03 3.066437e-03 3.066437e-03 3.066437e-03 3.057611e-03 3.057611e-03 3.057611e-03 3.057611e-03 2.974374e-03 2.974374e-03 2.974374e-03 2.968124e-03 2.968124e-03 2.968124e-03 2.968124e-03 2.946699e-03 2.946699e-03 2.946699e-03 2.946699e-03 2.946699e-03 2.939015e-03 2.937183e-03 2.937183e-03 2.937183e-03 2.937183e-03 2.893306e-03 2.893306e-03 2.893306e-03 2.893306e-03 2.813142e-03 2.813142e-03 2.813142e-03 2.813142e-03 2.813142e-03 2.813142e-03 2.813142e-03 2.813142e-03 2.813142e-03 2.813142e-03 2.813142e-03 2.813142e-03 2.813142e-03 2.813142e-03 2.813142e-03 2.813142e-03 2.813142e-03 2.813142e-03 2.813142e-03 2.643591e-03 2.643591e-03 2.643591e-03 2.643591e-03 2.643591e-03 2.643591e-03 2.643591e-03 2.643591e-03 2.643591e-03 2.643591e-03 2.643591e-03 2.643591e-03 2.643591e-03 2.562717e-03 2.562717e-03 2.562717e-03 2.562717e-03 2.562717e-03 2.562717e-03 2.562717e-03 2.562717e-03 2.562717e-03 2.562717e-03 2.562717e-03 2.491933e-03 2.491933e-03 2.491933e-03 2.491933e-03 2.448958e-03 2.443441e-03 2.443441e-03 2.443441e-03 2.443441e-03 2.443441e-03 2.443441e-03 2.443441e-03 2.443441e-03 2.440492e-03 2.432065e-03 2.432065e-03 2.432065e-03 2.432065e-03 2.432065e-03 2.432065e-03 2.432065e-03 2.431878e-03 2.431878e-03 2.431878e-03 2.431878e-03 2.431878e-03 2.431878e-03 2.431878e-03 2.431878e-03 2.431878e-03 2.431878e-03 2.431878e-03 2.431878e-03 2.431878e-03 2.431878e-03 2.431878e-03 2.431878e-03 2.431878e-03 2.431878e-03 2.431878e-03 2.431878e-03 2.431878e-03 2.362063e-03 2.362063e-03 2.362063e-03 2.362063e-03 2.327479e-03 2.327479e-03 2.327479e-03 2.327479e-03 2.327479e-03 2.327479e-03 2.327479e-03 2.327479e-03 2.327479e-03 2.326485e-03 2.326485e-03 2.326485e-03 2.322397e-03 2.302982e-03 2.302982e-03 2.302982e-03 2.302982e-03 2.273829e-03 2.273829e-03 2.273829e-03 2.273829e-03 2.273829e-03 2.237085e-03 2.237085e-03 2.237085e-03 2.237085e-03 2.237085e-03 2.237085e-03 2.237085e-03 2.237085e-03 2.236063e-03 2.231511e-03 2.231511e-03 2.231511e-03 2.231511e-03 2.231511e-03 2.231511e-03 2.231511e-03 2.231511e-03 2.231511e-03 2.231511e-03 2.229809e-03 2.229809e-03 2.229809e-03 2.227240e-03 2.189625e-03 2.189625e-03 2.189625e-03 2.189625e-03 2.189625e-03 2.189625e-03 2.189625e-03 2.189625e-03 2.158710e-03 2.158710e-03 2.158710e-03 2.158710e-03 2.158710e-03 2.158710e-03 2.130372e-03 2.130372e-03 2.130372e-03 2.124575e-03 2.124575e-03 2.124575e-03 2.124575e-03 2.124575e-03 2.124575e-03 2.124575e-03 2.100892e-03 2.100892e-03 2.100892e-03 2.100892e-03 2.100892e-03 2.100892e-03 2.100892e-03 1.976643e-03 1.919657e-03 1.919657e-03 1.919657e-03 1.919657e-03 1.919657e-03 1.919657e-03 1.919657e-03 1.919657e-03 1.919657e-03 1.919657e-03 1.919657e-03 1.919657e-03 1.919657e-03 1.919657e-03 1.919657e-03 1.919657e-03 1.907896e-03 1.907896e-03 1.907896e-03 1.907896e-03 1.907896e-03 1.907896e-03 1.907149e-03 1.907000e-03 1.903364e-03 1.903364e-03 1.903364e-03 1.903364e-03 1.903364e-03 1.903364e-03 1.903364e-03 1.903364e-03 1.883239e-03 1.883005e-03 1.868521e-03 1.868521e-03 1.868521e-03 1.868521e-03 1.868521e-03 1.868521e-03 1.868521e-03 1.868521e-03 1.868521e-03 1.868521e-03 1.868521e-03 1.868521e-03 1.852042e-03 1.852042e-03 1.852042e-03 1.852042e-03 1.852042e-03 1.852042e-03 1.836683e-03 1.836683e-03 1.836683e-03 1.836683e-03 1.836683e-03 1.836683e-03 1.836683e-03 1.836683e-03 1.830463e-03 1.829066e-03 1.816214e-03 1.816214e-03 1.816214e-03 1.803357e-03 1.803357e-03 1.803357e-03 1.803357e-03 1.803357e-03 1.803357e-03 1.803357e-03 1.803357e-03 1.803357e-03 1.803357e-03 1.803357e-03 1.785044e-03 1.785044e-03 1.785044e-03 1.785044e-03 1.785044e-03 1.785044e-03 1.785044e-03 1.785044e-03 1.785044e-03 1.785044e-03 1.785044e-03 1.785044e-03 1.762258e-03 1.762258e-03 1.728510e-03 1.728510e-03 1.728510e-03 1.728510e-03 1.724994e-03 1.723057e-03 1.723057e-03 1.723057e-03 1.723057e-03 1.723057e-03 1.723057e-03 1.723057e-03 1.668440e-03 1.668440e-03 1.668440e-03 1.668440e-03 1.668440e-03 1.668440e-03 1.668440e-03 1.668440e-03 1.668440e-03 1.668440e-03 1.668440e-03 1.668440e-03 1.668440e-03 1.668440e-03 1.668440e-03 1.668440e-03 1.656622e-03 1.656622e-03 1.656622e-03 1.656622e-03 1.647324e-03 1.647324e-03 1.647324e-03 1.647324e-03 1.647324e-03 1.647324e-03 1.647324e-03 1.645788e-03 1.645788e-03 1.645788e-03 1.645788e-03 1.645788e-03 1.643962e-03 1.639843e-03 1.638464e-03 1.638464e-03 1.619137e-03 1.619137e-03 1.619137e-03 1.619137e-03 1.619137e-03 1.619137e-03 1.619137e-03 1.619137e-03 1.619137e-03 1.619137e-03 1.619137e-03 1.619137e-03 1.616073e-03 1.616073e-03 1.616073e-03 1.616073e-03 1.601954e-03 1.601954e-03 1.601954e-03 1.601954e-03 1.597491e-03 1.597491e-03 1.595100e-03 1.595100e-03 1.595100e-03 1.583501e-03 1.578258e-03 1.578258e-03 1.578258e-03 1.574678e-03 1.574678e-03 1.531262e-03 1.531262e-03 1.531262e-03 1.531262e-03 1.513296e-03 1.513296e-03 1.513296e-03 1.513296e-03 1.513296e-03 1.513296e-03 1.513296e-03 1.513296e-03 1.513296e-03 1.513296e-03 1.513296e-03 1.513296e-03 1.510119e-03 1.510119e-03 1.510119e-03 1.508417e-03 1.508417e-03 1.505610e-03 1.505610e-03 1.505610e-03 1.505610e-03 1.505610e-03 1.505257e-03 1.505257e-03 1.503179e-03 1.503179e-03 1.503179e-03 1.498393e-03 1.498393e-03 1.498393e-03 1.498393e-03 1.497457e-03 1.497161e-03 1.497161e-03 1.497161e-03 1.497161e-03 1.497161e-03 1.495927e-03 1.495357e-03 1.495098e-03 1.495028e-03 1.495028e-03 1.495028e-03 1.495028e-03 1.494996e-03 1.494980e-03 1.494928e-03 1.494925e-03 1.494925e-03 1.494925e-03 1.494903e-03 1.494903e-03 1.494903e-03 1.494903e-03 1.494903e-03 1.494754e-03 1.494754e-03 1.494694e-03 1.494694e-03 1.494636e-03 1.494636e-03 1.494592e-03 1.494592e-03 1.494592e-03 1.494527e-03 1.494493e-03 1.494493e-03 1.494396e-03 1.494227e-03 1.494227e-03 1.494220e-03 1.494196e-03 1.494196e-03 1.494192e-03 1.494181e-03 1.494144e-03 1.494140e-03 1.494140e-03 1.494140e-03 1.494136e-03 1.494136e-03 1.494136e-03 1.494136e-03 1.494136e-03 1.494136e-03 1.494136e-03 1.494108e-03 1.494104e-03 1.494101e-03 1.494101e-03 1.494101e-03 1.494101e-03 1.494101e-03 1.494100e-03 1.494100e-03 1.494100e-03 1.494100e-03 1.494100e-03 1.494100e-03 1.494100e-03 1.494100e-03 1.494100e-03 1.494100e-03 1.494100e-03 1.493261e-03 1.492838e-03 1.492662e-03 1.492662e-03 1.492662e-03 1.492662e-03 1.492662e-03 1.492660e-03 1.492658e-03 1.492658e-03 1.492394e-03 1.492394e-03 1.492394e-03 1.492391e-03 1.492114e-03 1.492114e-03 1.492114e-03 1.492114e-03 1.492114e-03 1.492114e-03 1.492114e-03 1.492114e-03 1.492070e-03 1.491948e-03 1.491722e-03 1.491722e-03 1.491722e-03 1.491722e-03 1.491722e-03 1.491584e-03 1.490703e-03 1.490703e-03 1.490620e-03 1.490620e-03 1.490427e-03 1.489649e-03 1.489649e-03 1.489649e-03 1.489230e-03 1.488981e-03 1.488981e-03 1.488981e-03 1.488981e-03 1.488981e-03 1.488981e-03 1.488981e-03 1.488981e-03 1.488981e-03 1.488981e-03 1.488981e-03 1.488981e-03 1.488981e-03 1.488981e-03 1.488981e-03 1.488882e-03 1.486117e-03 1.486117e-03 1.485866e-03 1.485866e-03 1.485866e-03 1.484344e-03 1.484344e-03 1.483620e-03 1.483620e-03 1.483620e-03 1.479698e-03 1.479698e-03 1.479698e-03 1.479698e-03 1.479698e-03 1.479698e-03 1.479698e-03 1.479681e-03 1.479681e-03 1.477248e-03 1.477248e-03 1.477248e-03 1.477248e-03 1.477248e-03 1.477248e-03 1.476638e-03 1.469243e-03 1.469012e-03 1.469012e-03 1.465283e-03 1.464128e-03 1.464128e-03 1.464128e-03 1.463365e-03 1.463365e-03 1.463365e-03 1.463365e-03 1.463365e-03 1.463365e-03 1.463365e-03 1.453849e-03 1.453849e-03 1.453849e-03 1.453849e-03 1.453849e-03 1.453849e-03 1.453849e-03 1.453849e-03 1.453849e-03 1.453849e-03 1.453849e-03 1.453849e-03 1.453849e-03 1.453849e-03 1.453849e-03 1.453721e-03 1.453721e-03 1.453412e-03 1.451414e-03 1.451414e-03 1.451414e-03 1.451414e-03 1.451414e-03 1.451414e-03 1.451414e-03 1.450171e-03 1.450171e-03 1.450171e-03 1.448171e-03 1.448171e-03 1.448171e-03 1.448171e-03 1.448171e-03 1.443773e-03 1.443773e-03 1.443773e-03 1.443773e-03 1.443773e-03 1.443773e-03 1.443773e-03 1.443773e-03 1.443773e-03 1.443416e-03 1.442701e-03 1.442701e-03 1.442701e-03 1.442701e-03 1.442701e-03 1.442701e-03 1.442701e-03 1.442701e-03 1.442701e-03 1.442701e-03 1.442701e-03 1.442701e-03 1.442249e-03 1.442249e-03 1.442249e-03 1.442249e-03 1.442249e-03 1.442249e-03 1.442249e-03 1.442249e-03 1.442249e-03 1.442249e-03 1.442249e-03 1.442249e-03 1.442249e-03 1.441638e-03 1.441638e-03 1.441638e-03 1.441638e-03 1.441638e-03 1.441638e-03 1.441638e-03 1.441638e-03 1.441638e-03 1.441301e-03 1.441301e-03 1.441301e-03 1.440753e-03 1.440753e-03 1.440753e-03 1.440753e-03 1.440753e-03 1.440539e-03 1.440520e-03 1.440520e-03 1.440520e-03 1.440272e-03 1.440272e-03 1.440272e-03 1.440272e-03 1.440272e-03 1.440264e-03 1.439706e-03 1.439706e-03 1.439706e-03 1.439706e-03 1.439706e-03 1.439706e-03 1.439706e-03 1.439680e-03 1.439593e-03 1.439593e-03 1.439593e-03 1.439593e-03 1.439593e-03 1.439593e-03 1.439593e-03 1.439593e-03 1.439593e-03 1.439593e-03 1.439593e-03 1.439593e-03 1.439593e-03 1.439458e-03 1.439458e-03 1.439438e-03 1.439438e-03 1.439374e-03 1.439374e-03 1.439374e-03 1.439374e-03 1.439374e-03 1.439350e-03 1.439350e-03 1.439350e-03 1.439325e-03 1.439325e-03 1.439325e-03 1.439325e-03 1.439308e-03 1.439303e-03 1.439303e-03 1.439303e-03 1.439303e-03 1.439272e-03 1.439272e-03 1.437962e-03 1.437962e-03 1.437962e-03 1.437962e-03 1.437962e-03 1.437962e-03 1.437962e-03 1.437962e-03 1.437962e-03 1.437962e-03 1.437962e-03 1.437961e-03 1.437723e-03 1.437723e-03 1.437723e-03 1.437723e-03 1.437723e-03 1.437723e-03 1.437723e-03 1.437723e-03 1.437718e-03 1.437718e-03 1.437718e-03 1.437718e-03 1.437718e-03 1.437718e-03 1.437718e-03 1.437718e-03 1.437718e-03 1.437633e-03 1.437633e-03 1.437633e-03 1.437633e-03 1.437620e-03 1.435368e-03 1.435368e-03 1.435368e-03 1.435368e-03 1.435368e-03 1.435368e-03 1.435368e-03 1.435368e-03 1.435057e-03 1.433350e-03 1.433350e-03 1.432158e-03 1.431120e-03 1.431120e-03 1.431120e-03 1.431120e-03 1.431120e-03 1.430420e-03 1.430420e-03 1.423484e-03 1.423401e-03 1.409823e-03 1.399541e-03 1.399541e-03 1.399541e-03 1.395498e-03 1.376325e-03 1.307680e-03 1.307680e-03 1.270666e-03 1.270666e-03 1.253403e-03 1.253403e-03 1.253403e-03 1.253403e-03 1.253403e-03 1.253403e-03 1.251776e-03 1.251776e-03 1.251776e-03 1.215227e-03 1.215227e-03 1.215227e-03 1.215227e-03 1.186132e-03 1.186132e-03 1.186132e-03 1.171936e-03 1.148204e-03 1.148204e-03 1.148204e-03 1.148204e-03 1.147277e-03 1.147277e-03 1.145299e-03 1.145299e-03 1.145299e-03 1.145299e-03 1.145299e-03 1.145299e-03 1.110974e-03 1.110974e-03 1.110974e-03 1.067798e-03 1.067798e-03 1.053336e-03 1.053336e-03 1.053336e-03 1.053336e-03 1.053336e-03 1.053336e-03 1.053336e-03 1.053336e-03 1.053336e-03 1.053336e-03 1.053336e-03 1.053336e-03 1.053336e-03 1.053336e-03 1.053336e-03 1.053336e-03 1.053336e-03 1.053336e-03 1.053336e-03 1.053336e-03 1.053336e-03 1.053336e-03 1.053336e-03 1.053336e-03 1.052956e-03 1.052956e-03 1.052956e-03 1.052956e-03 1.052956e-03 1.052956e-03 1.052956e-03 1.052956e-03 1.052956e-03 1.052956e-03 1.052956e-03 1.052956e-03 1.052956e-03 1.052915e-03 1.049188e-03 1.049188e-03 1.049188e-03 1.049188e-03 1.049073e-03 1.049073e-03 1.048849e-03 1.048849e-03 1.048819e-03 1.048769e-03 1.048601e-03 1.048601e-03 1.048601e-03 1.048126e-03 1.048064e-03 1.048064e-03 1.048064e-03 1.048064e-03 1.048064e-03 1.047983e-03 1.047983e-03 1.047983e-03 1.047983e-03 1.047983e-03 1.047983e-03 1.047983e-03 1.047983e-03 1.047979e-03 1.047979e-03 1.047948e-03 1.047948e-03 1.047948e-03 1.047948e-03 1.047948e-03 1.047948e-03 1.047948e-03 1.047948e-03 1.047947e-03 1.047946e-03 1.047946e-03 1.047941e-03 1.047941e-03 1.047924e-03 1.047878e-03 1.047878e-03 1.047869e-03 1.047863e-03 1.047799e-03 1.047786e-03 1.047595e-03 1.047330e-03 1.047330e-03 1.047228e-03 1.046945e-03 1.046742e-03 1.046691e-03 1.046602e-03 1.046582e-03 1.046477e-03 1.046472e-03 1.046472e-03 1.046463e-03 1.046462e-03 1.046462e-03 1.046462e-03 1.046423e-03 1.046423e-03 1.046403e-03 1.046367e-03 1.046367e-03 1.046360e-03 1.046265e-03 1.046246e-03 1.046246e-03 1.046232e-03 1.046143e-03 1.040851e-03 1.040851e-03 1.040851e-03 1.038682e-03 1.025956e-03 1.023488e-03 1.023488e-03 1.023488e-03 1.021312e-03 1.021312e-03 1.021312e-03 1.021312e-03 1.020085e-03 1.020085e-03 1.020074e-03 1.020074e-03 1.020074e-03 1.020074e-03 1.020074e-03 1.018565e-03 1.018565e-03 1.018565e-03 1.018565e-03 1.018565e-03 1.015067e-03 1.015067e-03 1.014370e-03 1.014370e-03 1.014370e-03 1.014370e-03 1.014370e-03 1.014370e-03 1.007428e-03 1.007428e-03 1.007428e-03 1.007178e-03 1.007178e-03 1.007178e-03 1.006848e-03 9.992068e-04 9.992068e-04 9.992068e-04 9.992068e-04 9.992068e-04 9.992068e-04 9.992068e-04 9.992068e-04 9.989073e-04 9.989073e-04 9.958873e-04 9.958873e-04 9.958873e-04 9.958675e-04 9.958675e-04 9.958675e-04 9.958675e-04 9.958675e-04 9.958675e-04 9.958675e-04 9.958675e-04 9.907481e-04 9.907481e-04 9.907481e-04 9.907481e-04 9.907481e-04 9.907481e-04 9.907481e-04 9.907481e-04 9.907481e-04 9.907481e-04 9.907481e-04 9.907481e-04 9.907481e-04 9.907481e-04 9.907426e-04 9.907426e-04 9.907426e-04 9.907403e-04 9.907403e-04 9.907403e-04 9.907396e-04 9.907396e-04 9.907396e-04 9.907396e-04 9.905956e-04 9.905856e-04 9.905239e-04 9.904995e-04 9.904995e-04 9.904995e-04 9.904995e-04 9.904995e-04 9.904995e-04 9.904995e-04 9.904995e-04 9.904833e-04 9.904833e-04 9.904833e-04 9.902916e-04 9.902916e-04 9.902874e-04 9.902874e-04 9.902874e-04 9.902874e-04 9.892583e-04 9.892583e-04 9.892583e-04 9.892583e-04 9.892583e-04 9.892583e-04 9.892583e-04 9.892583e-04 9.892583e-04 9.892583e-04 9.892583e-04 9.892583e-04 9.889069e-04 9.889069e-04 9.889069e-04 9.889069e-04 9.889069e-04 9.889069e-04 9.889069e-04 9.888247e-04 9.887811e-04 9.887811e-04 9.887811e-04 9.887811e-04 9.887811e-04 9.887811e-04 9.887811e-04 9.887766e-04 9.887755e-04 9.887755e-04 9.887755e-04 9.887755e-04 9.887753e-04 9.887744e-04 9.887744e-04 9.887737e-04 9.887736e-04 9.887736e-04 9.887680e-04 9.887680e-04 9.887675e-04 9.887675e-04 9.887675e-04 9.887675e-04 9.887670e-04 9.887669e-04 9.887669e-04 9.887669e-04 9.887669e-04 9.887659e-04 9.887659e-04 9.887659e-04 9.887643e-04 9.887622e-04 9.887622e-04 9.887613e-04 9.887606e-04 9.887606e-04 9.887605e-04 9.887605e-04 9.887605e-04 9.887605e-04 9.887602e-04 9.887602e-04 9.887602e-04 9.887602e-04 9.887602e-04 9.887602e-04 9.887601e-04 9.887601e-04 9.887601e-04 9.887600e-04 9.887599e-04 9.887599e-04 9.887599e-04 9.887599e-04 9.887599e-04 9.887599e-04 9.887598e-04 9.887598e-04 9.887598e-04 9.887598e-04 9.887598e-04 9.887598e-04 9.887598e-04 9.887597e-04 9.887596e-04 9.887596e-04 9.887595e-04 9.887595e-04 9.887595e-04 9.887594e-04 9.887591e-04 9.887588e-04 9.887587e-04 9.887578e-04 9.887577e-04 9.887565e-04 9.887551e-04 9.887548e-04 9.887522e-04 9.887489e-04 9.887434e-04 9.887434e-04 9.887340e-04 9.887190e-04 9.886931e-04 9.886893e-04 9.886893e-04 9.886768e-04 9.886628e-04 9.886528e-04 9.886528e-04 9.886475e-04 9.885874e-04 9.885874e-04 9.885708e-04 9.884059e-04 9.883010e-04 9.883010e-04 9.883010e-04 9.882966e-04 9.879660e-04 9.879620e-04 9.864844e-04 9.864844e-04 9.864844e-04 9.864844e-04 9.864844e-04 9.864844e-04 9.864844e-04 9.863556e-04 9.863556e-04 9.863556e-04 9.863489e-04 9.863489e-04 9.863489e-04 9.863489e-04 9.863489e-04 9.863489e-04 9.863489e-04 9.863489e-04 9.863489e-04 9.863472e-04 9.863472e-04 9.863472e-04 9.863472e-04 9.863472e-04 9.863112e-04 9.863112e-04 9.863112e-04 9.863112e-04 9.863112e-04 9.862203e-04 9.862203e-04 9.862203e-04 9.862203e-04 9.862203e-04 9.862196e-04 9.862196e-04 9.862196e-04 9.862196e-04 9.862196e-04 9.862196e-04 9.862196e-04 9.862196e-04 9.862196e-04 9.862196e-04 9.862196e-04 9.862196e-04 9.862120e-04 9.861852e-04 9.861852e-04 9.861852e-04 9.861852e-04 9.861852e-04 9.861852e-04 9.861852e-04 9.861852e-04 9.861852e-04 9.861852e-04 9.861597e-04 9.861597e-04 9.861596e-04 9.861596e-04 9.861596e-04 9.861594e-04 9.861594e-04 9.861591e-04 9.861591e-04 9.861591e-04 9.861591e-04 9.861591e-04 9.861591e-04 9.861589e-04 9.861589e-04 9.861589e-04 9.861589e-04 9.861589e-04 9.861588e-04 9.861588e-04 9.861588e-04 9.861588e-04 9.861588e-04 9.861588e-04 9.861588e-04 9.861588e-04 9.861588e-04 9.861588e-04 9.861572e-04 9.861572e-04 9.861404e-04 9.861404e-04 9.861404e-04 9.860887e-04 9.860887e-04 9.860887e-04 9.860887e-04 9.860887e-04 9.860887e-04 9.860786e-04 9.860786e-04 9.860786e-04 9.860786e-04 9.860786e-04 9.860539e-04 9.860539e-04 9.860539e-04 9.860539e-04 9.860539e-04 9.860539e-04 9.860539e-04 9.860536e-04 9.860536e-04 9.860536e-04 9.860536e-04 9.860536e-04 9.860532e-04 9.860532e-04 9.860532e-04 9.860530e-04 9.860530e-04 9.860530e-04 9.860529e-04 9.860529e-04 9.860529e-04 9.860529e-04 9.860529e-04 9.860529e-04 9.860529e-04 9.860529e-04 9.860529e-04 9.860529e-04 9.860529e-04 9.860529e-04 9.860529e-04 9.860529e-04 9.860529e-04 9.860529e-04 9.860529e-04 9.860528e-04 9.860528e-04 9.860528e-04 9.860528e-04 9.860528e-04 9.860421e-04 9.860413e-04 9.860413e-04 9.860413e-04 9.860413e-04 9.860413e-04 9.860413e-04 9.860405e-04 9.860405e-04 9.860405e-04 9.860405e-04 9.860405e-04 9.860405e-04 9.860405e-04 9.860405e-04 9.860405e-04 9.860405e-04 9.860404e-04 9.860404e-04 9.860305e-04 9.860305e-04 9.860305e-04 9.860305e-04 9.860305e-04 9.860305e-04 9.860305e-04 9.860305e-04 9.860305e-04 9.860305e-04 9.860305e-04 9.860257e-04 9.860257e-04 9.860257e-04 9.860257e-04 9.860257e-04 9.860257e-04 9.860257e-04 9.860257e-04 9.860257e-04 9.860257e-04 9.860257e-04 9.860257e-04 9.860257e-04 9.860257e-04 9.860257e-04 9.860257e-04 9.860257e-04 9.860257e-04 9.860257e-04 9.860242e-04 9.860242e-04 9.860242e-04 9.860242e-04 9.860242e-04 9.860242e-04 9.860236e-04 9.860236e-04 9.860230e-04 9.860230e-04 9.860225e-04 9.860225e-04 9.860225e-04 9.860225e-04 9.860225e-04 9.860222e-04 9.860222e-04 9.860222e-04 9.860222e-04 9.860222e-04 9.860222e-04 9.860222e-04 9.860222e-04 9.860222e-04 9.860222e-04 9.860222e-04 9.860222e-04 9.860222e-04 9.860221e-04 9.860221e-04 9.860221e-04 9.860221e-04 9.860221e-04 9.860221e-04 9.860221e-04 9.860221e-04 9.860221e-04 9.860221e-04 9.860221e-04 9.860221e-04 9.860221e-04 9.860221e-04 9.860221e-04 9.860221e-04 9.860221e-04 9.860221e-04 9.860221e-04 9.860221e-04 9.860221e-04 9.860221e-04 9.860221e-04 9.860221e-04 9.860221e-04 9.860221e-04 9.860221e-04 9.860221e-04 9.860221e-04 9.860221e-04 9.860221e-04 9.860221e-04 9.860221e-04 9.860221e-04 9.860221e-04 9.860221e-04 9.860221e-04 9.860221e-04 9.860221e-04 9.860221e-04 9.860221e-04 9.860221e-04 9.860221e-04 9.860221e-04 9.860221e-04 9.860220e-04 9.860220e-04 9.860220e-04 9.860220e-04 9.860220e-04 9.860220e-04 9.860220e-04 9.860220e-04 9.860220e-04 9.860220e-04 9.860220e-04 9.860220e-04 9.860220e-04 9.860220e-04 9.860220e-04 9.860220e-04 9.860220e-04 9.860220e-04 9.860220e-04 9.860220e-04 9.860220e-04 9.860220e-04 9.860220e-04 9.860220e-04 9.860220e-04 9.860220e-04 9.860220e-04 9.860220e-04 9.860220e-04 9.860220e-04 9.860220e-04 9.860220e-04 9.860220e-04 9.860220e-04 9.860220e-04 9.860220e-04 9.860220e-04 9.860220e-04 9.860220e-04 9.860220e-04 9.860220e-04 9.860220e-04 9.860220e-04 9.860220e-04 9.860220e-04 9.860220e-04 9.860220e-04 9.860220e-04 9.860220e-04 9.860220e-04 9.860220e-04 9.860220e-04 9.860220e-04 9.860220e-04 9.860220e-04 9.860220e-04 9.860220e-04 9.860220e-04 9.860220e-04 9.860220e-04 9.860220e-04 9.860220e-04 9.860220e-04 9.860220e-04 9.860220e-04 9.860220e-04 9.860220e-04 9.860220e-04 9.860220e-04 9.860220e-04 9.860220e-04 9.860220e-04 9.860220e-04 9.860219e-04 9.860219e-04 9.860219e-04 9.860219e-04 9.860219e-04 9.860219e-04 9.860219e-04 9.860219e-04 9.860219e-04 9.860219e-04 9.860219e-04 9.860219e-04 9.860219e-04 9.860219e-04 9.860219e-04 9.860219e-04 9.860219e-04 9.860219e-04 9.860219e-04 9.860219e-04 9.860219e-04 9.860219e-04 9.860219e-04 9.860219e-04 9.860219e-04 9.860219e-04 9.860219e-04 9.860219e-04 9.860219e-04 9.860219e-04 9.860219e-04 9.860219e-04 9.860219e-04 9.860219e-04 9.860219e-04 9.860219e-04 9.860219e-04 9.860219e-04 9.860219e-04 9.860219e-04 9.860219e-04 9.860219e-04 9.860219e-04 9.860219e-04 9.860219e-04 9.860219e-04 9.860219e-04 9.860219e-04 9.860219e-04 9.860219e-04 9.860219e-04 9.860219e-04 9.860219e-04 9.860219e-04 9.860219e-04 9.860219e-04 9.860219e-04 9.860219e-04 9.860219e-04 9.860219e-04 9.860219e-04 9.860219e-04 9.860219e-04 9.860219e-04 9.860219e-04 9.860219e-04 9.860219e-04 9.860219e-04 9.860219e-04 9.860219e-04 9.860219e-04 9.860219e-04 9.860219e-04 9.860219e-04 9.860219e-04 9.860219e-04 9.860219e-04 9.860219e-04 9.860219e-04 9.860219e-04 9.860219e-04 9.860219e-04 9.860219e-04 9.860219e-04 9.860219e-04 9.860219e-04 9.860219e-04 9.860219e-04 9.860219e-04 9.860219e-04 9.860219e-04 9.860219e-04 9.860219e-04 9.860219e-04 9.860219e-04 9.860219e-04 9.860219e-04 9.860219e-04 9.860219e-04 9.860219e-04 9.860219e-04 9.860219e-04 9.860219e-04 9.860219e-04 9.860219e-04 9.860219e-04 9.860219e-04 9.860219e-04 9.860219e-04 9.860219e-04 9.860219e-04 9.860219e-04 9.860219e-04 9.860219e-04 9.860219e-04 9.860219e-04 9.860219e-04 9.860219e-04 9.860219e-04 9.860219e-04 9.860219e-04 9.860219e-04 9.860219e-04 9.860219e-04 9.860219e-04 9.860219e-04 9.860219e-04 9.860219e-04 9.860219e-04 9.860219e-04 9.860219e-04 9.860219e-04 9.860219e-04 9.860219e-04 9.860219e-04 9.860219e-04 9.860219e-04 9.860219e-04 9.860219e-04 9.860219e-04 9.860219e-04 9.860219e-04 9.860219e-04 9.860219e-04 9.860219e-04 9.860219e-04 9.860219e-04 9.860219e-04 9.860219e-04 9.860219e-04 9.860219e-04 9.860219e-04 9.860219e-04 9.860219e-04 9.860219e-04 9.860219e-04 9.860219e-04 9.860219e-04 9.860219e-04 9.860219e-04 9.860219e-04 9.860219e-04 9.860219e-04 9.860219e-04 9.860219e-04 9.860219e-04 9.860219e-04 9.860219e-04 9.860219e-04 9.860219e-04 9.860219e-04 9.860219e-04 9.860219e-04 9.860219e-04 9.860219e-04 9.860219e-04 9.860219e-04 9.860219e-04 9.860219e-04 9.860219e-04 9.860219e-04 9.860219e-04 9.860219e-04 9.860219e-04 9.860219e-04 9.860219e-04 9.860219e-04 9.860219e-04 9.860219e-04 9.860219e-04 9.860219e-04 9.860219e-04 9.860219e-04 9.860219e-04 9.860219e-04 9.860219e-04 9.860219e-04 9.860219e-04 9.860219e-04 9.860219e-04 9.860219e-04 9.860219e-04 9.860219e-04 9.860219e-04 9.860219e-04 9.860219e-04 9.860219e-04 9.860219e-04 9.860219e-04 9.860219e-04 9.860219e-04 9.860219e-04 9.860219e-04 9.860219e-04 9.860219e-04 9.860219e-04 9.860219e-04 9.860219e-04 9.860219e-04 9.860219e-04 9.860219e-04 9.860219e-04 9.860219e-04 9.860219e-04 9.860219e-04 9.860219e-04 9.860219e-04 9.860219e-04 9.860219e-04 9.860219e-04 9.860219e-04 9.860219e-04 9.860219e-04 9.860219e-04 9.860219e-04 9.860219e-04 9.860219e-04 9.860219e-04 9.860219e-04 9.860219e-04 9.860219e-04 9.860219e-04 9.860219e-04 9.860219e-04 9.860219e-04 9.860219e-04 9.860219e-04 9.860219e-04 9.860219e-04 9.860219e-04 9.860219e-04 9.860219e-04 9.860219e-04 9.860219e-04 9.860219e-04 9.860219e-04 9.860219e-04 9.860219e-04 9.860219e-04 9.860219e-04 9.860219e-04 9.860219e-04 9.860219e-04 9.860219e-04 9.860219e-04 9.860219e-04 9.860219e-04 9.860219e-04 9.860219e-04 9.860219e-04 9.860219e-04 9.860219e-04 9.860219e-04 9.860219e-04 9.860219e-04 9.860219e-04 9.860219e-04 9.860219e-04 9.860219e-04 9.860219e-04 9.860219e-04 9.860219e-04 9.860219e-04 9.860219e-04 9.860219e-04 9.860219e-04 9.860219e-04 9.860219e-04 9.860219e-04 9.860219e-04 9.860219e-04 9.860219e-04 9.860219e-04 9.860219e-04 9.860219e-04 9.860219e-04 9.860219e-04 9.860219e-04 9.860219e-04 9.860219e-04 9.860219e-04 9.860219e-04 9.860219e-04 9.860219e-04 9.860219e-04 9.860219e-04 9.860219e-04 9.860219e-04 9.860219e-04 9.860219e-04 9.860219e-04 9.860219e-04 9.860219e-04 9.860219e-04 9.860219e-04 9.860219e-04 9.860219e-04 9.860219e-04 9.860219e-04 9.860219e-04 9.860219e-04 9.860219e-04 9.860219e-04 9.860219e-04 9.860219e-04 9.860219e-04 9.860219e-04 9.860219e-04 9.860219e-04 9.860219e-04 9.860219e-04 9.860219e-04 9.860219e-04 9.860219e-04 9.860219e-04 9.860219e-04 9.860219e-04 9.860219e-04 9.860219e-04 9.860219e-04 9.860219e-04 9.860219e-04 9.860219e-04 9.860219e-04 9.860219e-04 9.860219e-04 9.860219e-04 9.860219e-04 9.860219e-04 9.860219e-04 9.860219e-04 9.860219e-04 9.860219e-04 9.860219e-04 9.860219e-04 9.860219e-04 9.860219e-04 9.860219e-04 9.860219e-04 9.860219e-04 9.860219e-04 9.860219e-04 9.860219e-04 9.860219e-04 9.860219e-04 9.860219e-04 9.860219e-04 9.860219e-04 9.860219e-04 9.860219e-04 9.860219e-04 9.860219e-04 9.860219e-04 9.860219e-04 9.860219e-04 9.860219e-04 9.860219e-04 9.860219e-04 9.860219e-04 9.860219e-04 9.860219e-04 9.860219e-04 9.860219e-04 9.860219e-04 9.860219e-04 9.860219e-04 9.860219e-04 9.860219e-04 9.860219e-04 9.860219e-04 9.860219e-04 9.860219e-04 9.860219e-04 9.860219e-04 9.860219e-04 9.860219e-04 9.860219e-04 9.860219e-04 9.860219e-04 9.860219e-04 9.860219e-04 9.860219e-04 9.860219e-04 9.860219e-04 9.860219e-04 9.860219e-04 9.860219e-04 9.860219e-04 9.860219e-04 9.860219e-04 9.860219e-04 9.860219e-04 9.860219e-04 9.860219e-04 9.860219e-04 9.860219e-04 9.860219e-04 9.860219e-04 9.860219e-04 9.860219e-04 9.860219e-04 9.860219e-04 9.860219e-04 9.860219e-04 9.860219e-04 9.860219e-04 9.860219e-04 9.860219e-04 9.860219e-04 9.860219e-04 9.860219e-04 9.860219e-04 9.860219e-04 9.860219e-04 9.860219e-04 9.860219e-04 9.860219e-04 9.860219e-04 9.860219e-04 9.860219e-04 9.860219e-04 9.860219e-04 9.860219e-04 9.860219e-04 9.860219e-04 9.860219e-04 9.860219e-04 9.860219e-04 9.860219e-04 9.860219e-04 9.860219e-04 9.860219e-04 9.860219e-04 9.860219e-04 9.860219e-04 9.860219e-04 9.860219e-04 9.860219e-04 9.860219e-04 9.860219e-04 9.860219e-04 9.860219e-04 9.860219e-04 9.860219e-04 9.860219e-04 9.860219e-04 9.860219e-04 9.860219e-04 9.860219e-04 9.860219e-04 9.860219e-04 9.860219e-04 9.860219e-04 9.860219e-04 9.860219e-04 9.860219e-04 9.860219e-04 9.860219e-04 9.860219e-04 9.860219e-04 9.860219e-04 9.860219e-04 9.860219e-04 9.860219e-04 9.860219e-04 9.860219e-04 9.860219e-04 9.860219e-04 9.860219e-04 9.860219e-04 9.860219e-04 9.860219e-04 9.860219e-04 9.860219e-04 9.860219e-04 9.860219e-04 9.860219e-04 9.860219e-04 9.860219e-04 9.860219e-04 9.860219e-04 9.860219e-04 9.860219e-04 9.860219e-04 9.860219e-04 9.860219e-04 9.860219e-04 9.860219e-04 9.860219e-04 9.860219e-04 9.860219e-04 9.860219e-04 9.860219e-04 9.860219e-04 9.860219e-04 9.860219e-04 9.860219e-04 9.860219e-04 9.860219e-04 9.860219e-04 9.860219e-04 9.860219e-04 9.860219e-04 9.860219e-04 9.860219e-04 9.860219e-04 9.860219e-04 9.860219e-04 9.860219e-04 9.860219e-04 9.860219e-04 9.860219e-04 9.860219e-04 9.860219e-04 9.860219e-04 9.860219e-04 9.860219e-04 9.860219e-04 9.860219e-04 9.860219e-04 9.860219e-04 9.860219e-04 9.860219e-04 9.860219e-04 9.860219e-04 9.860219e-04 9.860219e-04 9.860219e-04 9.860219e-04 9.860219e-04 9.860219e-04 9.860219e-04 9.860219e-04 9.860219e-04 9.860219e-04 9.860219e-04 9.860219e-04 9.860219e-04 9.860219e-04 9.860219e-04 9.860219e-04 9.860219e-04 9.860219e-04 9.860219e-04 9.860219e-04 9.860219e-04 9.860219e-04 9.860219e-04 9.860219e-04 9.860219e-04 9.860219e-04 9.860219e-04 9.860219e-04 9.860219e-04 9.860219e-04 9.860219e-04 9.860219e-04 9.860219e-04 9.860219e-04 9.860219e-04 9.860219e-04 9.860219e-04 9.860219e-04 9.860219e-04 9.860219e-04 9.860219e-04 9.860219e-04 9.860219e-04 9.860219e-04 9.860219e-04 9.860219e-04 9.860219e-04 9.860219e-04 9.860219e-04 9.860219e-04 9.860219e-04 9.860219e-04 9.860219e-04 9.860219e-04 9.860219e-04 9.860219e-04 9.860219e-04 9.860219e-04 9.860219e-04 9.860219e-04 9.860219e-04 9.860219e-04 9.860219e-04 9.860219e-04 9.860219e-04 9.860219e-04 9.860219e-04 9.860219e-04 9.860219e-04 9.860219e-04 9.860219e-04 9.860219e-04 9.860219e-04 9.860219e-04 9.860219e-04 9.860219e-04 9.860219e-04 9.860219e-04 9.860219e-04 9.860219e-04 9.860219e-04 9.860219e-04 9.860219e-04 9.860219e-04 9.860219e-04 9.860219e-04 9.860219e-04 9.860219e-04 9.860219e-04 9.860219e-04 9.860219e-04 9.860219e-04 9.860219e-04 9.860219e-04 9.860219e-04 9.860219e-04 9.860219e-04 9.860219e-04 9.860219e-04 9.860219e-04 9.860219e-04 9.860219e-04 9.860219e-04 9.860219e-04 9.860219e-04 9.860219e-04 9.860219e-04 9.860219e-04 9.860219e-04 9.860219e-04 9.860219e-04 9.860219e-04 9.860219e-04 9.860219e-04 9.860219e-04 9.860219e-04 9.860219e-04 9.860219e-04 9.860219e-04 9.860219e-04 9.860219e-04 9.860219e-04 9.860219e-04 9.860219e-04 9.860219e-04 9.860219e-04 9.860219e-04 9.860219e-04 9.860219e-04 9.860219e-04 9.860219e-04 9.860219e-04 9.860219e-04 9.860219e-04 9.860219e-04 9.860219e-04 9.860219e-04 9.860219e-04 9.860219e-04 9.860219e-04 9.860219e-04 9.860219e-04 9.860219e-04 9.860219e-04 9.860219e-04 9.860219e-04 9.860219e-04 9.860219e-04 9.860219e-04 9.860219e-04 9.860219e-04 9.860219e-04 9.860219e-04 9.860219e-04 9.860219e-04 9.860219e-04 9.860219e-04 9.860219e-04 9.860219e-04 9.860219e-04 9.860219e-04 9.860219e-04 9.860219e-04 9.860219e-04 9.860219e-04 9.860219e-04 9.860219e-04 9.860219e-04 9.860219e-04 9.860219e-04 9.860219e-04 9.860219e-04 9.860219e-04 9.860219e-04 9.860219e-04 9.860219e-04 9.860219e-04 9.860219e-04 9.860219e-04 9.860219e-04 9.860219e-04 9.860219e-04 9.860219e-04 9.860219e-04 9.860219e-04 9.860219e-04 9.860219e-04 9.860219e-04 9.860219e-04 9.860219e-04 9.860219e-04 9.860219e-04 9.860219e-04 9.860219e-04 9.860219e-04 9.860219e-04 9.860219e-04 9.860219e-04 9.860219e-04 9.860219e-04 9.860219e-04 9.860219e-04 9.860219e-04 9.860219e-04 9.860219e-04 9.860219e-04 9.860219e-04 9.860219e-04 9.860219e-04 9.860219e-04 9.860219e-04 9.860219e-04 9.860219e-04 9.860219e-04 9.860219e-04 9.860219e-04 9.860219e-04 9.860219e-04 9.860219e-04 9.860219e-04 9.860219e-04 9.860219e-04 9.860219e-04 9.860219e-04 9.860219e-04 9.860219e-04 9.860219e-04 9.860219e-04 9.860219e-04 9.860219e-04 9.860219e-04 9.860219e-04 9.860219e-04 9.860219e-04 9.860219e-04 9.860219e-04 9.860219e-04 9.860219e-04 9.860219e-04 9.860219e-04 9.860219e-04 9.860219e-04 9.860219e-04 9.860219e-04 9.860219e-04 9.860219e-04 9.860219e-04 9.860219e-04 9.860219e-04 9.860219e-04 9.860219e-04 9.860219e-04 9.860219e-04 9.860219e-04 9.860219e-04 9.860219e-04 9.860219e-04 9.860219e-04 9.860219e-04 9.860219e-04 9.860219e-04 9.860219e-04 9.860219e-04 9.860219e-04 9.860219e-04 9.860219e-04 9.860219e-04 9.860219e-04 9.860219e-04 9.860219e-04 9.860219e-04 9.860219e-04 9.860219e-04 9.860219e-04 9.860219e-04 9.860219e-04 9.860219e-04 9.860219e-04 9.860219e-04 9.860219e-04 9.860219e-04 9.860219e-04 9.860219e-04 9.860219e-04 9.860219e-04 9.860219e-04 9.860219e-04 9.860219e-04 9.860219e-04 9.860219e-04 9.860219e-04 9.860219e-04 9.860219e-04 9.860219e-04 9.860219e-04 9.860219e-04 9.860219e-04 9.860219e-04 9.860219e-04 9.860219e-04 9.860219e-04 9.860219e-04 9.860219e-04 9.860219e-04 9.860219e-04 9.860219e-04 9.860219e-04 9.860219e-04 9.860219e-04 9.860219e-04 9.860219e-04 9.860219e-04 9.860219e-04 9.860219e-04 9.860219e-04 9.860219e-04 9.860219e-04 9.860219e-04 9.860219e-04 9.860219e-04 9.860219e-04 9.860219e-04 9.860219e-04 9.860219e-04 9.860219e-04 9.860219e-04 9.860219e-04 9.860219e-04 9.860219e-04 9.860219e-04 9.860219e-04 9.860219e-04 9.860219e-04 9.860219e-04 9.860219e-04 9.860219e-04 9.860219e-04 9.860219e-04 9.860219e-04 9.860219e-04 9.860219e-04 9.860219e-04 9.860219e-04 9.860219e-04 9.860219e-04 9.860219e-04 9.860219e-04 9.860219e-04 9.860219e-04 9.860219e-04 9.860219e-04 9.860219e-04 9.860219e-04 9.860219e-04 9.860219e-04 9.860219e-04 9.860219e-04 9.860219e-04 9.860219e-04 9.860219e-04 9.860219e-04 9.860219e-04 9.860219e-04 9.860219e-04 9.860219e-04 9.860219e-04 9.860219e-04 9.860219e-04 9.860219e-04 9.860219e-04 9.860219e-04 9.860219e-04 9.860219e-04 9.860219e-04 9.860219e-04 9.860219e-04 9.860219e-04 9.860219e-04 9.860219e-04 9.860219e-04 9.860219e-04 9.860219e-04 9.860219e-04 9.860219e-04 9.860219e-04 9.860219e-04 9.860219e-04 9.860219e-04 9.860219e-04 9.860219e-04 9.860219e-04 9.860219e-04 9.860219e-04 9.860219e-04 9.860219e-04 9.860219e-04 9.860219e-04 9.860219e-04 9.860219e-04 9.860219e-04 9.860219e-04 9.860219e-04 9.860219e-04 9.860219e-04 9.860219e-04 9.860219e-04 9.860219e-04 9.860219e-04 9.860219e-04 9.860219e-04 9.860219e-04 9.860219e-04 9.860219e-04 9.860219e-04 9.860219e-04 9.860219e-04 9.860219e-04 9.860219e-04 9.860219e-04 9.860219e-04 9.860219e-04 9.860219e-04 9.860219e-04 9.860219e-04 9.860219e-04 9.860219e-04 9.860219e-04 9.860219e-04 9.860219e-04 9.860219e-04 9.860219e-04 9.860219e-04 9.860219e-04 9.860219e-04 9.860219e-04 9.860219e-04 9.860219e-04 9.860219e-04 9.860219e-04 9.860219e-04 9.860219e-04 9.860219e-04 9.860219e-04 9.860219e-04 9.860219e-04 9.860219e-04 9.860219e-04 9.860219e-04 9.860219e-04 9.860219e-04 9.860219e-04 9.860219e-04 9.860219e-04 9.860219e-04 9.860219e-04 9.860219e-04 9.860219e-04 9.860219e-04 9.860219e-04 9.860219e-04 9.860219e-04 9.860219e-04 9.860219e-04 9.860219e-04 9.860219e-04 9.860219e-04 9.860219e-04 9.860219e-04 9.860219e-04 9.860219e-04 9.860219e-04 9.860219e-04 9.860219e-04 9.860219e-04 9.860219e-04 9.860219e-04 9.860219e-04 9.860219e-04 9.860219e-04 9.860219e-04 9.860219e-04 9.860219e-04 9.860219e-04 9.860219e-04 9.860219e-04 9.860219e-04 9.860219e-04 9.860219e-04 9.860219e-04 9.860219e-04 
5.217914e+04 2.554627e+04 1.936632e+04 6.443611e+03 3.003036e+02 3.216720e-01 3.103843e-01 2.962988e-01 2.723362e-01 2.532486e-01 2.532486e-01 2.407234e-01 2.407234e-01 2.407234e-01 2.407234e-01 2.407234e-01 2.392951e-01 2.392951e-01 2.389149e-01 2.278594e-01 2.278594e-01 2.278594e-01 2.278594e-01 2.278594e-01 2.278594e-01 2.276281e-01 2.261390e-01 2.250488e-01 2.250488e-01 2.250488e-01 2.229008e-01 2.229008e-01 2.229008e-01 2.229008e-01 2.229008e-01 2.229008e-01 2.228877e-01 2.228793e-01 2.228793e-01 2.228793e-01 2.228751e-01 2.228675e-01 2.228617e-01 2.228617e-01 2.228617e-01 2.228617e-01 2.228617e-01 2.228617e-01 2.228617e-01 2.228617e-01 2.228617e-01 2.228617e-01 2.228616e-01 2.228616e-01 2.228616e-01 2.228616e-01 2.228616e-01 2.228616e-01 2.228616e-01 2.228616e-01 2.228614e-01 2.228614e-01 2.228614e-01 2.228614e-01 2.228614e-01 2.228614e-01 2.228614e-01 2.228614e-01 2.228614e-01 2.228614e-01 2.228614e-01 2.228614e-01 2.228614e-01 2.228614e-01 2.228614e-01 2.228614e-01 2.228614e-01 2.228614e-01 2.228614e-01 9.177330e-02 3.614893e-02 3.614893e-02 3.614893e-02 3.411751e-02 3.411243e-02 3.411243e-02 3.268344e-02 3.268344e-02 3.226207e-02 3.181364e-02 3.181364e-02 3.149204e-02 3.149204e-02 3.149204e-02 3.149204e-02 3.076649e-02 3.076649e-02 3.076649e-02 3.076649e-02 3.027244e-02 3.027244e-02 2.999216e-02 2.992382e-02 2.972878e-02 2.972878e-02 2.926790e-02 2.904589e-02 2.904589e-02 2.904589e-02 2.879643e-02 2.813573e-02 2.688533e-02 2.688533e-02 2.688533e-02 2.688533e-02 2.633230e-02 2.551446e-02 2.508713e-02 2.326097e-02 2.203249e-02 2.143709e-02 2.143709e-02 2.142819e-02 2.142819e-02 2.142819e-02 2.015144e-02 2.015144e-02 2.001434e-02 2.001434e-02 1.987024e-02 1.987024e-02 1.987024e-02 1.984259e-02 1.975169e-02 1.965260e-02 1.965260e-02 1.962317e-02 1.962317e-02 1.962317e-02 1.958246e-02 1.958246e-02 1.958246e-02 1.958246e-02 1.956844e-02 1.956844e-02 1.955623e-02 1.955623e-02 1.955623e-02 1.955623e-02 1.955623e-02 1.955623e-02 1.955035e-02 1.954869e-02 1.954869e-02 1.954812e-02 1.954812e-02 1.954678e-02 1.954678e-02 1.954620e-02 1.954620e-02 1.954586e-02 1.954586e-02 1.954586e-02 1.954585e-02 1.954585e-02 1.954585e-02 1.954564e-02 1.954555e-02 1.954546e-02 1.954546e-02 1.954546e-02 1.954546e-02 1.954546e-02 1.954546e-02 1.954546e-02 1.954542e-02 1.954530e-02 1.954519e-02 1.954518e-02 1.954518e-02 1.954517e-02 1.954517e-02 1.954517e-02 1.954517e-02 1.954517e-02 1.954517e-02 1.954517e-02 1.954517e-02 1.954517e-02 1.954517e-02 1.954517e-02 1.954517e-02 1.954517e-02 1.954517e-02 1.954517e-02 1.954517e-02 1.954517e-02 1.954517e-02 1.954517e-02 1.954517e-02 1.954517e-02 1.954517e-02 1.954517e-02 1.954517e-02 1.954517e-02 1.954517e-02 1.954517e-02 1.954517e-02 1.954517e-02 1.954517e-02 1.954517e-02 1.954517e-02 1.954517e-02 1.954517e-02 1.954517e-02 1.954517e-02 1.954517e-02 1.954517e-02 1.954517e-02 1.954517e-02 1.954517e-02 1.954517e-02 1.954517e-02 1.954517e-02 1.954517e-02 1.954517e-02 1.954517e-02 1.954517e-02 1.954517e-02 1.954517e-02 1.954517e-02 1.954517e-02 1.954517e-02 1.954517e-02 1.954517e-02 1.954517e-02 1.954517e-02 1.954517e-02 1.954517e-02 1.954517e-02 1.954517e-02 1.954517e-02 1.954517e-02 1.954517e-02 1.954517e-02 1.954517e-02 1.954517e-02 1.954517e-02 1.954517e-02 1.954517e-02 1.954517e-02 1.954517e-02 1.954517e-02 1.954517e-02 1.954517e-02 1.954517e-02 1.954517e-02 1.954517e-02 1.954517e-02 1.954517e-02 1.954517e-02 1.954517e-02 1.954517e-02 1.954517e-02 1.954517e-02 1.954517e-02 1.954517e-02 1.954517e-02 1.954517e-02 1.954517e-02 1.954517e-02 1.954517e-02 1.954517e-02 1.954517e-02 1.954517e-02 1.954517e-02 1.954517e-02 1.954517e-02 1.954517e-02 1.954517e-02 1.954517e-02 1.954517e-02 1.954517e-02 1.954517e-02 1.954517e-02 1.954517e-02 1.954517e-02 1.954517e-02 1.954517e-02 1.954517e-02 1.954517e-02 1.954517e-02 1.954517e-02 1.954517e-02 1.954517e-02 1.954517e-02 1.954517e-02 1.954517e-02 1.954517e-02 1.954517e-02 1.954517e-02 1.954517e-02 1.954517e-02 1.954517e-02 1.954517e-02 1.954517e-02 1.954517e-02 1.954517e-02 1.954517e-02 1.954517e-02 1.954517e-02 1.954517e-02 1.954517e-02 1.954517e-02 1.954517e-02 1.954517e-02 1.954517e-02 1.954517e-02 1.954517e-02 1.954517e-02 1.954517e-02 1.954517e-02 1.954517e-02 1.954517e-02 1.954517e-02 1.954517e-02 1.954517e-02 1.954517e-02 1.954517e-02 1.954517e-02 1.954517e-02 1.954517e-02 1.954517e-02 1.954517e-02 1.954517e-02 1.954517e-02 1.954517e-02 1.954517e-02 1.954517e-02 1.954517e-02 1.954517e-02 1.954517e-02 1.954517e-02 1.954517e-02 1.954517e-02 1.954517e-02 1.954517e-02 1.954517e-02 1.954517e-02 1.954517e-02 1.954517e-02 1.954517e-02 1.954517e-02 1.954517e-02 1.954517e-02 1.954517e-02 1.954517e-02 1.954517e-02 1.954517e-02 1.954517e-02 1.954517e-02 1.954517e-02 1.954517e-02 1.954517e-02 1.954517e-02 1.954517e-02 1.954517e-02 1.954517e-02 1.954517e-02 1.954517e-02 1.954517e-02 1.954517e-02 1.954517e-02 1.954517e-02 1.954517e-02 1.954517e-02 1.954517e-02 1.954517e-02 1.954517e-02 1.954517e-02 1.954517e-02 1.954517e-02 1.954517e-02 1.954517e-02 1.954517e-02 1.954517e-02 1.954517e-02 1.954517e-02 1.954517e-02 1.954517e-02 1.954517e-02 1.954517e-02 1.954517e-02 1.954517e-02 1.954517e-02 1.954517e-02 1.954517e-02 1.954517e-02 1.954517e-02 1.954517e-02 1.954517e-02 1.954517e-02 1.954517e-02 1.954517e-02 1.954517e-02 1.954517e-02 1.954517e-02 1.954517e-02 1.954517e-02 1.954517e-02 1.954517e-02 1.954517e-02 1.954517e-02 1.954517e-02 1.954517e-02 1.954517e-02 1.954517e-02 1.954517e-02 1.954517e-02 1.954517e-02 1.954517e-02 1.954517e-02 1.954517e-02 1.954517e-02 1.954517e-02 1.954517e-02 1.954517e-02 1.954517e-02 1.954517e-02 1.954517e-02 1.954517e-02 1.954517e-02 1.954517e-02 1.954517e-02 1.954517e-02 1.954517e-02 1.954517e-02 1.954517e-02 1.954517e-02 1.954517e-02 1.954517e-02 1.954517e-02 1.954517e-02 1.954517e-02 1.954517e-02 1.954517e-02 1.954517e-02 1.954517e-02 1.954517e-02 1.954517e-02 1.954517e-02 1.954517e-02 1.954517e-02 1.954517e-02 1.954517e-02 1.954517e-02 1.954517e-02 1.954517e-02 1.954517e-02 1.954517e-02 1.954517e-02 1.954517e-02 1.954517e-02 1.954517e-02 1.954517e-02 1.954517e-02 1.954517e-02 1.954517e-02 1.954517e-02 1.954517e-02 1.954517e-02 1.954517e-02 1.954517e-02 1.954517e-02 1.954517e-02 1.954517e-02 1.954517e-02 1.954517e-02 1.954517e-02 1.954517e-02 1.954517e-02 1.954517e-02 1.954517e-02 1.954517e-02 1.954517e-02 1.954517e-02 1.954517e-02 1.954517e-02 1.954517e-02 1.954517e-02 1.954517e-02 1.954517e-02 1.954517e-02 1.954517e-02 1.954517e-02 1.954517e-02 1.954517e-02 1.954517e-02 1.954517e-02 1.954517e-02 1.954517e-02 1.954517e-02 1.954517e-02 1.954517e-02 1.954517e-02 1.954517e-02 1.954517e-02 1.954517e-02 1.954517e-02 1.954517e-02 1.954517e-02 1.954517e-02 1.954517e-02 1.954517e-02 1.954517e-02 1.954517e-02 1.954517e-02 1.954517e-02 1.954517e-02 1.954517e-02 1.954517e-02 1.954517e-02 1.954517e-02 1.954517e-02 1.954517e-02 1.954517e-02 1.954517e-02 1.954517e-02 1.954517e-02 1.954517e-02 1.954517e-02 1.954517e-02 1.954517e-02 1.954517e-02 1.954517e-02 1.954517e-02 1.954517e-02 1.954517e-02 1.954517e-02 1.954517e-02 1.954517e-02 1.954517e-02 1.954517e-02 1.954517e-02 1.954517e-02 1.954517e-02 1.954517e-02 1.954517e-02 1.954517e-02 1.954517e-02 1.954517e-02 1.954517e-02 1.954517e-02 1.954517e-02 1.954517e-02 1.954517e-02 1.954517e-02 1.954517e-02 1.954517e-02 1.954517e-02 1.954517e-02 1.954517e-02 1.954517e-02 1.954517e-02 1.954517e-02 1.954517e-02 1.954517e-02 1.954517e-02 1.954517e-02 1.954517e-02 1.954517e-02 1.954517e-02 1.954517e-02 1.954517e-02 1.954517e-02 1.954517e-02 1.954517e-02 1.954517e-02 1.954517e-02 1.954517e-02 1.954517e-02 1.954517e-02 1.954517e-02 1.954517e-02 1.954517e-02 1.954517e-02 1.954517e-02 1.954517e-02 1.954517e-02 1.954517e-02 1.954517e-02 1.954517e-02 1.954517e-02 1.954517e-02 1.954517e-02 1.954517e-02 1.954517e-02 1.954517e-02 1.954517e-02 1.954517e-02 1.954517e-02 1.954517e-02 1.954517e-02 1.954517e-02 1.954517e-02 1.954517e-02 1.954517e-02 1.954517e-02 1.954517e-02 1.954517e-02 1.954517e-02 1.954517e-02 1.954517e-02 1.954517e-02 1.954517e-02 1.954517e-02 1.954517e-02 1.954517e-02 1.954517e-02 1.954517e-02 1.954517e-02 1.954517e-02 1.954517e-02 1.954517e-02 1.954517e-02 1.954517e-02 1.954517e-02 1.954517e-02 1.954517e-02 1.954517e-02 1.954517e-02 1.954517e-02 1.954517e-02 1.954517e-02 1.954517e-02 1.954517e-02 1.954517e-02 1.954517e-02 1.954517e-02 1.954517e-02 1.954517e-02 1.954517e-02 1.954517e-02 1.954517e-02 1.954517e-02 1.954517e-02 1.954517e-02 1.954517e-02 1.954517e-02 1.954517e-02 1.954517e-02 1.954517e-02 1.954517e-02 1.954517e-02 1.954517e-02 1.954517e-02 1.954517e-02 1.954517e-02 1.954517e-02 1.954517e-02 1.954517e-02 1.954517e-02 1.954517e-02 1.954517e-02 1.954517e-02 1.954517e-02 1.954517e-02 1.954517e-02 1.954517e-02 1.954517e-02 1.954517e-02 1.954517e-02 1.954517e-02 1.954517e-02 1.954517e-02 1.954517e-02 1.954517e-02 1.954517e-02 1.954517e-02 1.954517e-02 1.954517e-02 1.954517e-02 1.954517e-02 1.954517e-02 1.954517e-02 1.954517e-02 1.954517e-02 1.954517e-02 1.954517e-02 1.954517e-02 1.954517e-02 1.954517e-02 1.954517e-02 1.954517e-02 1.954517e-02 1.954517e-02 1.954517e-02 1.954517e-02 1.954517e-02 1.954517e-02 1.954517e-02 1.954517e-02 1.954517e-02 1.954517e-02 1.954517e-02 1.954517e-02 1.954517e-02 1.954517e-02 1.954517e-02 1.954517e-02 1.954517e-02 1.954517e-02 1.954517e-02 1.954517e-02 1.954517e-02 1.954517e-02 1.954517e-02 1.954517e-02 1.954517e-02 1.954517e-02 1.954517e-02 1.954517e-02 1.954517e-02 1.954517e-02 1.954517e-02 1.954517e-02 1.954517e-02 1.954517e-02 1.954517e-02 1.954517e-02 1.954517e-02 1.954517e-02 1.954517e-02 1.954517e-02 1.954517e-02 1.954517e-02 1.954517e-02 1.954517e-02 1.954517e-02 1.954517e-02 1.954517e-02 1.954517e-02 1.954517e-02 1.954517e-02 1.954517e-02 1.954517e-02 1.954517e-02 1.954517e-02 1.954517e-02 1.954517e-02 1.954517e-02 1.954517e-02 1.954517e-02 1.954517e-02 1.954517e-02 1.954517e-02 1.954517e-02 1.954517e-02 1.954517e-02 1.954517e-02 1.954517e-02 1.954517e-02 1.954517e-02 1.954517e-02 1.954517e-02 1.954517e-02 1.954517e-02 1.954517e-02 1.954517e-02 1.954517e-02 1.954517e-02 1.954517e-02 1.954517e-02 1.954517e-02 1.954517e-02 1.954517e-02 1.954517e-02 1.954517e-02 1.954517e-02 1.954517e-02 1.954517e-02 1.954517e-02 1.954517e-02 1.954517e-02 1.954517e-02 1.954517e-02 1.954517e-02 1.954517e-02 1.954517e-02 1.954517e-02 1.954517e-02 1.954517e-02 1.954517e-02 1.954517e-02 1.954517e-02 1.954517e-02 1.954517e-02 1.954517e-02 1.954517e-02 1.954517e-02 1.954517e-02 1.954517e-02 1.954517e-02 1.954517e-02 1.954517e-02 1.954517e-02 1.954517e-02 1.954517e-02 1.954517e-02 1.954517e-02 1.954517e-02 1.954517e-02 1.954517e-02 1.954517e-02 1.954517e-02 1.954517e-02 1.954517e-02 1.954517e-02 1.954517e-02 1.954517e-02 1.954517e-02 1.954517e-02 1.954517e-02 1.954517e-02 1.954517e-02 1.954517e-02 1.954517e-02 1.954517e-02 1.954517e-02 1.954517e-02 1.954517e-02 1.954517e-02 1.954517e-02 1.954517e-02 1.954517e-02 1.954517e-02 1.954517e-02 1.954517e-02 1.954517e-02 1.954517e-02 1.954517e-02 1.954517e-02 1.954517e-02 1.954517e-02 1.954517e-02 1.954517e-02 1.954517e-02 1.954517e-02 1.954517e-02 1.954517e-02 1.954517e-02 1.954517e-02 1.954517e-02 1.954517e-02 1.954517e-02 1.954517e-02 1.954517e-02 1.954517e-02 1.954517e-02 1.954517e-02 1.954517e-02 1.954517e-02 1.954517e-02 1.954517e-02 1.954517e-02 1.954517e-02 1.954517e-02 1.954517e-02 1.954517e-02 1.954517e-02 1.954517e-02 1.954517e-02 1.954517e-02 1.954517e-02 1.954517e-02 1.954517e-02 1.954517e-02 1.954517e-02 1.954517e-02 1.954517e-02 1.954517e-02 1.954517e-02 1.954517e-02 1.954517e-02 1.954517e-02 1.954517e-02 1.954517e-02 1.954517e-02 1.954517e-02 1.954517e-02 1.954517e-02 1.954517e-02 1.954517e-02 1.954517e-02 1.954517e-02 1.954517e-02 1.954517e-02 1.954517e-02 1.954517e-02 1.954517e-02 1.954517e-02 1.954517e-02 1.954517e-02 1.954517e-02 1.954517e-02 1.954517e-02 1.954517e-02 1.954517e-02 1.954517e-02 1.954517e-02 1.954517e-02 1.954517e-02 1.954517e-02 1.954517e-02 1.954517e-02 1.954517e-02 1.954517e-02 1.954517e-02 1.954517e-02 1.954517e-02 1.954517e-02 1.954517e-02 1.954517e-02 1.954517e-02 1.954517e-02 1.954517e-02 1.954517e-02 1.954517e-02 1.954517e-02 1.954517e-02 1.954517e-02 1.954517e-02 1.954517e-02 1.954517e-02 1.954517e-02 1.954517e-02 1.954517e-02 1.954517e-02 1.954517e-02 1.954517e-02 1.954517e-02 1.954517e-02 1.954517e-02 1.954517e-02 1.954517e-02 1.954517e-02 1.954517e-02 1.954517e-02 1.954517e-02 1.954517e-02 1.954517e-02 1.954517e-02 1.954517e-02 1.954517e-02 1.954517e-02 1.954517e-02 1.954517e-02 1.954517e-02 1.954517e-02 1.954517e-02 1.954517e-02 1.954517e-02 1.954517e-02 1.954517e-02 1.954517e-02 1.954517e-02 1.954517e-02 1.954517e-02 1.954517e-02 1.954517e-02 1.954517e-02 1.954517e-02 1.954517e-02 1.954517e-02 1.954517e-02 1.954517e-02 1.954517e-02 1.954517e-02 1.954517e-02 1.954517e-02 1.954517e-02 1.954517e-02 1.954517e-02 1.954517e-02 1.954517e-02 1.954517e-02 1.954517e-02 1.954517e-02 1.954517e-02 1.954517e-02 1.954517e-02 1.954517e-02 1.954517e-02 1.954517e-02 1.954517e-02 1.954517e-02 1.954517e-02 1.954517e-02 1.954517e-02 1.954517e-02 1.954517e-02 1.954517e-02 1.954517e-02 1.954517e-02 1.954517e-02 1.954517e-02 1.954517e-02 1.954517e-02 1.954517e-02 1.954517e-02 1.954517e-02 1.954517e-02 1.954517e-02 1.954517e-02 1.954517e-02 1.954517e-02 1.954517e-02 1.954517e-02 1.954517e-02 1.954517e-02 1.954517e-02 1.954517e-02 1.954517e-02 1.954517e-02 1.954517e-02 1.954517e-02 1.954517e-02 1.954517e-02 1.954517e-02 1.954517e-02 1.954517e-02 1.954517e-02 1.954517e-02 1.954517e-02 1.954517e-02 1.954517e-02 1.954517e-02 1.954517e-02 1.954517e-02 1.954517e-02 1.954517e-02 1.954517e-02 1.954517e-02 1.954517e-02 1.954517e-02 1.954517e-02 1.954517e-02 1.954517e-02 1.954517e-02 1.954517e-02 1.954517e-02 1.954517e-02 1.954517e-02 1.954517e-02 1.954517e-02 1.954517e-02 1.954517e-02 1.954517e-02 1.954517e-02 1.954517e-02 1.954517e-02 1.954517e-02 1.954517e-02 1.954517e-02 1.954517e-02 1.954517e-02 1.954517e-02 1.954517e-02 1.954517e-02 1.954517e-02 1.954517e-02 1.954517e-02 1.954517e-02 1.954517e-02 1.954517e-02 1.954517e-02 1.954517e-02 1.954517e-02 1.954517e-02 1.954517e-02 1.954517e-02 1.954517e-02 1.954517e-02 1.954517e-02 1.954517e-02 1.954517e-02 1.954517e-02 1.954517e-02 1.954517e-02 1.954517e-02 1.954517e-02 1.954517e-02 1.954517e-02 1.954517e-02 1.954517e-02 1.954517e-02 1.954517e-02 1.954517e-02 1.954517e-02 1.954517e-02 1.954517e-02 1.954517e-02 1.954517e-02 1.954517e-02 1.954517e-02 1.954517e-02 1.954517e-02 1.954517e-02 1.954517e-02 1.954517e-02 1.954517e-02 1.954517e-02 1.954517e-02 1.954517e-02 1.954517e-02 1.954517e-02 1.954517e-02 1.954517e-02 1.954517e-02 1.954517e-02 1.954517e-02 1.954517e-02 1.954517e-02 1.954517e-02 1.954517e-02 1.954517e-02 1.954517e-02 1.954517e-02 1.954517e-02 1.954517e-02 1.954517e-02 1.954517e-02 1.954517e-02 1.954517e-02 1.954517e-02 1.954517e-02 1.954517e-02 1.954517e-02 1.954517e-02 1.954517e-02 1.954517e-02 1.954517e-02 1.954517e-02 1.954517e-02 1.954517e-02 1.954517e-02 1.954517e-02 1.954517e-02 1.954517e-02 1.954517e-02 1.954517e-02 1.954517e-02 1.954517e-02 1.954517e-02 1.954517e-02 1.954517e-02 1.954517e-02 1.954517e-02 1.954517e-02 1.954517e-02 1.954517e-02 1.954517e-02 1.954517e-02 1.954517e-02 1.954517e-02 1.954517e-02 1.954517e-02 1.954517e-02 1.954517e-02 1.954517e-02 1.954517e-02 1.954517e-02 1.954517e-02 1.954517e-02 1.954517e-02 1.954517e-02 1.954517e-02 1.954517e-02 1.954517e-02 1.954517e-02 1.954517e-02 1.954517e-02 1.954517e-02 1.954517e-02 1.954517e-02 1.954517e-02 1.954517e-02 1.954517e-02 1.954517e-02 1.954517e-02 1.954517e-02 1.954517e-02 1.954517e-02 1.954517e-02 1.954517e-02 1.954517e-02 1.954517e-02 1.954517e-02 1.954517e-02 1.954517e-02 1.954517e-02 1.954517e-02 1.954517e-02 1.954517e-02 1.954517e-02 1.954517e-02 1.954517e-02 1.954517e-02 1.954517e-02 1.954517e-02 1.954517e-02 1.954517e-02 1.954517e-02 1.954517e-02 1.954517e-02 1.954517e-02 1.954517e-02 1.954517e-02 1.954517e-02 1.954517e-02 1.954517e-02 1.954517e-02 1.954517e-02 1.954517e-02 1.954517e-02 1.954517e-02 1.954517e-02 1.954517e-02 1.954517e-02 1.954517e-02 1.954517e-02 1.954517e-02 1.954517e-02 1.954517e-02 1.954517e-02 1.954517e-02 1.954517e-02 1.954517e-02 1.954517e-02 1.954517e-02 1.954517e-02 1.954517e-02 1.954517e-02 1.954517e-02 1.954517e-02 1.954517e-02 1.954517e-02 1.954517e-02 1.954517e-02 1.954517e-02 1.954517e-02 1.954517e-02 1.954517e-02 1.954517e-02 1.954517e-02 1.954517e-02 1.954517e-02 1.954517e-02 1.954517e-02 1.954517e-02 1.954517e-02 1.954517e-02 1.954517e-02 1.954517e-02 1.954517e-02 1.954517e-02 1.954517e-02 1.954517e-02 1.954517e-02 1.954517e-02 1.954517e-02 1.954517e-02 1.954517e-02 1.954517e-02 1.954517e-02 1.954517e-02 1.954517e-02 1.954517e-02 1.954517e-02 1.954517e-02 1.954517e-02 1.954517e-02 1.954517e-02 1.954517e-02 1.954517e-02 1.954517e-02 1.954517e-02 1.954517e-02 1.954517e-02 1.954517e-02 1.954517e-02 1.954517e-02 1.954517e-02 1.954517e-02 1.954517e-02 1.954517e-02 1.954517e-02 1.954517e-02 1.954517e-02 1.954517e-02 1.954517e-02 1.954517e-02 1.954517e-02 1.954517e-02 1.954517e-02 1.954517e-02 1.954517e-02 1.954517e-02 1.954517e-02 1.954517e-02 1.954517e-02 1.954517e-02 1.954517e-02 1.954517e-02 1.954517e-02 1.954517e-02 1.954517e-02 1.954517e-02 1.954517e-02 1.954517e-02 1.954517e-02 1.954517e-02 1.954517e-02 1.954517e-02 1.954517e-02 1.954517e-02 1.954517e-02 1.954517e-02 1.954517e-02 1.954517e-02 1.954517e-02 1.954517e-02 1.954517e-02 1.954517e-02 1.954517e-02 1.954517e-02 1.954517e-02 1.954517e-02 1.954517e-02 1.954517e-02 1.954517e-02 1.954517e-02 1.954517e-02 1.954517e-02 1.954517e-02 1.954517e-02 1.954517e-02 1.954517e-02 1.954517e-02 1.954517e-02 1.954517e-02 1.954517e-02 1.954517e-02 1.954517e-02 1.954517e-02 1.954517e-02 1.954517e-02 1.954517e-02 1.954517e-02 1.954517e-02 1.954517e-02 1.954517e-02 1.954517e-02 1.954517e-02 1.954517e-02 1.954517e-02 1.954517e-02 1.954517e-02 1.954517e-02 1.954517e-02 1.954517e-02 1.954517e-02 1.954517e-02 1.954517e-02 1.954517e-02 1.954517e-02 1.954517e-02 1.954517e-02 1.954517e-02 1.954517e-02 1.954517e-02 1.954517e-02 1.954517e-02 1.954517e-02 1.954517e-02 1.954517e-02 1.954517e-02 1.954517e-02 1.954517e-02 1.954517e-02 1.954517e-02 1.954517e-02 1.954517e-02 1.954517e-02 1.954517e-02 1.954517e-02 1.954517e-02 1.954517e-02 1.954517e-02 1.954517e-02 1.954517e-02 1.954517e-02 1.954517e-02 1.954517e-02 1.954517e-02 1.954517e-02 1.954517e-02 1.954517e-02 1.954517e-02 1.954517e-02 1.954517e-02 1.954517e-02 1.954517e-02 1.954517e-02 1.954517e-02 1.954517e-02 1.954517e-02 1.954517e-02 1.954517e-02 1.954517e-02 1.954517e-02 1.954517e-02 1.954517e-02 1.954517e-02 1.954517e-02 1.954517e-02 1.954517e-02 1.954517e-02 1.954517e-02 1.954517e-02 1.954517e-02 1.954517e-02 1.954517e-02 1.954517e-02 1.954517e-02 1.954517e-02 1.954517e-02 1.954517e-02 1.954517e-02 1.954517e-02 1.954517e-02 1.954517e-02 1.954517e-02 1.954517e-02 1.954517e-02 1.954517e-02 1.954517e-02 1.954517e-02 1.954517e-02 1.954517e-02 1.954517e-02 1.954517e-02 1.954517e-02 1.954517e-02 1.954517e-02 1.954517e-02 1.954517e-02 1.954517e-02 1.954517e-02 1.954517e-02 1.954517e-02 1.954517e-02 1.954517e-02 1.954517e-02 1.954517e-02 1.954517e-02 1.954517e-02 1.954517e-02 1.954517e-02 1.954517e-02 1.954517e-02 1.954517e-02 1.954517e-02 1.954517e-02 1.954517e-02 1.954517e-02 1.954517e-02 1.954517e-02 1.954517e-02 1.954517e-02 1.954517e-02 1.954517e-02 1.954517e-02 1.954517e-02 1.954517e-02 1.954517e-02 1.954517e-02 1.954517e-02 1.954517e-02 1.954517e-02 1.954517e-02 1.954517e-02 1.954517e-02 1.954517e-02 1.954517e-02 1.954517e-02 1.954517e-02 1.954517e-02 1.954517e-02 1.954517e-02 1.954517e-02 1.954517e-02 1.954517e-02 1.954517e-02 1.954517e-02 1.954517e-02 1.954517e-02 1.954517e-02 1.954517e-02 1.954517e-02 1.954517e-02 1.954517e-02 1.954517e-02 1.954517e-02 1.954517e-02 1.954517e-02 1.954517e-02 1.954517e-02 1.954517e-02 1.954517e-02 1.954517e-02 1.954517e-02 1.954517e-02 1.954517e-02 1.954517e-02 1.954517e-02 1.954517e-02 1.954517e-02 1.954517e-02 1.954517e-02 1.954517e-02 1.954517e-02 1.954517e-02 1.954517e-02 1.954517e-02 1.954517e-02 1.954517e-02 1.954517e-02 1.954517e-02 1.954517e-02 1.954517e-02 1.954517e-02 1.954517e-02 1.954517e-02 1.954517e-02 1.954517e-02 1.954517e-02 1.954517e-02 1.954517e-02 1.954517e-02 1.954517e-02 1.954517e-02 1.954517e-02 1.954517e-02 1.954517e-02 1.954517e-02 1.954517e-02 1.954517e-02 1.954517e-02 1.954517e-02 1.954517e-02 1.954517e-02 1.954517e-02 1.954517e-02 1.954517e-02 1.954517e-02 1.954517e-02 1.954517e-02 1.954517e-02 1.954517e-02 1.954517e-02 1.954517e-02 1.954517e-02 1.954517e-02 1.954517e-02 1.954517e-02 1.954517e-02 1.954517e-02 1.954517e-02 1.954517e-02 1.954517e-02 1.954517e-02 1.954517e-02 1.954517e-02 1.954517e-02 1.954517e-02 1.954517e-02 1.954517e-02 1.954517e-02 1.954517e-02 1.954517e-02 1.954517e-02 1.954517e-02 1.954517e-02 1.954517e-02 1.954517e-02 1.954517e-02 1.954517e-02 1.954517e-02 1.954517e-02 1.954517e-02 1.954517e-02 1.954517e-02 1.954517e-02 1.954517e-02 1.954517e-02 1.954517e-02 1.954517e-02 1.954517e-02 1.954517e-02 1.954517e-02 1.954517e-02 1.954517e-02 1.954517e-02 1.954517e-02 1.954517e-02 1.954517e-02 1.954517e-02 1.954517e-02 1.954517e-02 1.954517e-02 1.954517e-02 1.954517e-02 1.954517e-02 1.954517e-02 1.954517e-02 1.954517e-02 1.954517e-02 1.954517e-02 1.954517e-02 1.954517e-02 1.954517e-02 1.954517e-02 1.954517e-02 1.954517e-02 1.954517e-02 1.954517e-02 1.954517e-02 1.954517e-02 1.954517e-02 1.954517e-02 1.954517e-02 1.954517e-02 1.954517e-02 1.954517e-02 1.954517e-02 1.954517e-02 1.954517e-02 1.954517e-02 1.954517e-02 1.954517e-02 1.954517e-02 1.954517e-02 1.954517e-02 1.954517e-02 1.954517e-02 1.954517e-02 1.954517e-02 1.954517e-02 1.954517e-02 1.954517e-02 1.954517e-02 1.954517e-02 1.954517e-02 1.954517e-02 1.954517e-02 1.954517e-02 1.954517e-02 1.954517e-02 1.954517e-02 1.954517e-02 1.954517e-02 1.954517e-02 1.954517e-02 1.954517e-02 1.954517e-02 1.954517e-02 1.954517e-02 1.954517e-02 1.954517e-02 1.954517e-02 1.954517e-02 1.954517e-02 1.954517e-02 1.954517e-02 1.954517e-02 1.954517e-02 1.954517e-02 1.954517e-02 1.954517e-02 1.954517e-02 1.954517e-02 1.954517e-02 1.954517e-02 1.954517e-02 1.954517e-02 1.954517e-02 1.954517e-02 1.954517e-02 1.954517e-02 1.954517e-02 1.954517e-02 1.954517e-02 1.954517e-02 1.954517e-02 1.954517e-02 1.954517e-02 1.954517e-02 1.954517e-02 1.954517e-02 1.954517e-02 1.954517e-02 1.954517e-02 1.954517e-02 1.954517e-02 1.954517e-02 1.954517e-02 1.954517e-02 1.954517e-02 1.954517e-02 1.954517e-02 1.954517e-02 1.954517e-02 1.954517e-02 1.954517e-02 1.954517e-02 1.954517e-02 1.954517e-02 1.954517e-02 1.954517e-02 1.954517e-02 1.954517e-02 1.954517e-02 1.954517e-02 1.954517e-02 1.954517e-02 1.954517e-02 1.954517e-02 1.954517e-02 1.954517e-02 1.954517e-02 1.954517e-02 1.954517e-02 1.954517e-02 1.954517e-02 1.954517e-02 1.954517e-02 1.954517e-02 1.954517e-02 1.954517e-02 1.954517e-02 1.954517e-02 1.954517e-02 1.954517e-02 1.954517e-02 1.954517e-02 1.954517e-02 1.954517e-02 1.954517e-02 1.954517e-02 1.954517e-02 1.954517e-02 1.954517e-02 1.954517e-02 1.954517e-02 1.954517e-02 1.954517e-02 1.954517e-02 1.954517e-02 1.954517e-02 1.954517e-02 1.954517e-02 1.954517e-02 1.954517e-02 1.954517e-02 1.954517e-02 1.954517e-02 1.954517e-02 1.954517e-02 1.954517e-02 1.954517e-02 1.954517e-02 1.954517e-02 1.954517e-02 1.954517e-02 1.954517e-02 1.954517e-02 1.954517e-02 1.954517e-02 1.954517e-02 1.954517e-02 1.954517e-02 1.954517e-02 1.954517e-02 1.954517e-02 1.954517e-02 1.954517e-02 1.954517e-02 1.954517e-02 1.954517e-02 1.954517e-02 1.954517e-02 1.954517e-02 1.954517e-02 1.954517e-02 1.954517e-02 1.954517e-02 1.954517e-02 1.954517e-02 1.954517e-02 1.954517e-02 1.954517e-02 1.954517e-02 1.954517e-02 1.954517e-02 1.954517e-02 1.954517e-02 1.954517e-02 1.954517e-02 1.954517e-02 1.954517e-02 1.954517e-02 1.954517e-02 1.954517e-02 1.954517e-02 1.954517e-02 1.954517e-02 1.954517e-02 1.954517e-02 1.954517e-02 1.954517e-02 1.954517e-02 1.954517e-02 1.954517e-02 1.954517e-02 1.954517e-02 1.954517e-02 1.954517e-02 1.954517e-02 1.954517e-02 1.954517e-02 1.954517e-02 1.954517e-02 1.954517e-02 1.954517e-02 1.954517e-02 1.954517e-02 1.954517e-02 1.954517e-02 1.954517e-02 1.954517e-02 1.954517e-02 1.954517e-02 1.954517e-02 1.954517e-02 1.954517e-02 1.954517e-02 1.954517e-02 1.954517e-02 1.954517e-02 1.954517e-02 1.954517e-02 1.954517e-02 1.954517e-02 1.954517e-02 1.954517e-02 1.954517e-02 1.954517e-02 1.954517e-02 1.954517e-02 1.954517e-02 1.954517e-02 1.954517e-02 1.954517e-02 1.954517e-02 1.954517e-02 1.954517e-02 1.954517e-02 1.954517e-02 1.954517e-02 1.954517e-02 1.954517e-02 1.954517e-02 1.954517e-02 1.954517e-02 1.954517e-02 1.954517e-02 1.954517e-02 1.954517e-02 1.954517e-02 1.954517e-02 1.954517e-02 1.954517e-02 1.954517e-02 1.954517e-02 1.954517e-02 1.954517e-02 1.954517e-02 1.954517e-02 1.954517e-02 1.954517e-02 1.954517e-02 1.954517e-02 1.954517e-02 1.954517e-02 1.954517e-02 1.954517e-02 1.954517e-02 1.954517e-02 1.954517e-02 1.954517e-02 1.954517e-02 1.954517e-02 1.954517e-02 1.954517e-02 1.954517e-02 1.954517e-02 1.954517e-02 1.954517e-02 1.954517e-02 1.954517e-02 1.954517e-02 1.954517e-02 1.954517e-02 1.954517e-02 1.954517e-02 1.954517e-02 1.954517e-02 1.954517e-02 1.954517e-02 1.954517e-02 1.954517e-02 1.954517e-02 1.954517e-02 1.954517e-02 1.954517e-02 1.954517e-02 1.954517e-02 1.954517e-02 1.954517e-02 1.954517e-02 1.954517e-02 1.954517e-02 1.954517e-02 1.954517e-02 1.954517e-02 1.954517e-02 1.954517e-02 1.954517e-02 1.954517e-02 1.954517e-02 1.954517e-02 1.954517e-02 1.954517e-02 1.954517e-02 1.954517e-02 1.954517e-02 1.954517e-02 1.954517e-02 1.954517e-02 1.954517e-02 1.954517e-02 1.954517e-02 1.954517e-02 1.954517e-02 1.954517e-02 1.954517e-02 1.954517e-02 1.954517e-02 1.954517e-02 1.954517e-02 1.954517e-02 1.954517e-02 1.954517e-02 1.954517e-02 1.954517e-02 1.954517e-02 1.954517e-02 1.954517e-02 1.954517e-02 1.954517e-02 1.954517e-02 1.954517e-02 1.954517e-02 1.954517e-02 1.954517e-02 1.954517e-02 1.954517e-02 1.954517e-02 1.954517e-02 1.954517e-02 1.954517e-02 1.954517e-02 1.954517e-02 1.954517e-02 1.954517e-02 1.954517e-02 1.954517e-02 1.954517e-02 1.954517e-02 1.954517e-02 1.954517e-02 1.954517e-02 1.954517e-02 1.954517e-02 1.954517e-02 1.954517e-02 1.954517e-02 1.954517e-02 1.954517e-02 1.954517e-02 1.954517e-02 1.954517e-02 1.954517e-02 1.954517e-02 1.954517e-02 1.954517e-02 1.954517e-02 1.954517e-02 1.954517e-02 1.954517e-02 1.954517e-02 1.954517e-02 1.954517e-02 1.954517e-02 1.954517e-02 1.954517e-02 1.954517e-02 1.954517e-02 1.954517e-02 1.954517e-02 1.954517e-02 1.954517e-02 1.954517e-02 1.954517e-02 1.954517e-02 1.954517e-02 1.954517e-02 1.954517e-02 1.954517e-02 1.954517e-02 1.954517e-02 1.954517e-02 1.954517e-02 1.954517e-02 1.954517e-02 1.954517e-02 1.954517e-02 1.954517e-02 1.954517e-02 1.954517e-02 1.954517e-02 1.954517e-02 1.954517e-02 1.954517e-02 1.954517e-02 1.954517e-02 1.954517e-02 1.954517e-02 1.954517e-02 1.954517e-02 1.954517e-02 1.954517e-02 1.954517e-02 1.954517e-02 1.954517e-02 1.954517e-02 1.954517e-02 1.954517e-02 1.954517e-02 1.954517e-02 1.954517e-02 1.954517e-02 1.954517e-02 1.954517e-02 1.954517e-02 1.954517e-02 1.954517e-02 1.954517e-02 1.954517e-02 1.954517e-02 1.954517e-02 1.954517e-02 1.954517e-02 1.954517e-02 1.954517e-02 1.954517e-02 1.954517e-02 1.954517e-02 1.954517e-02 1.954517e-02 1.954517e-02 1.954517e-02 1.954517e-02 1.954517e-02 1.954517e-02 1.954517e-02 1.954517e-02 1.954517e-02 1.954517e-02 1.954517e-02 1.954517e-02 1.954517e-02 1.954517e-02 1.954517e-02 1.954517e-02 1.954517e-02 1.954517e-02 1.954517e-02 1.954517e-02 1.954517e-02 1.954517e-02 1.954517e-02 1.954517e-02 1.954517e-02 1.954517e-02 1.954517e-02 1.954517e-02 1.954517e-02 1.954517e-02 1.954517e-02 1.954517e-02 1.954517e-02 1.954517e-02 1.954517e-02 1.954517e-02 1.954517e-02 1.954517e-02 1.954517e-02 1.954517e-02 1.954517e-02 1.954517e-02 1.954517e-02 1.954517e-02 1.954517e-02 1.954517e-02 1.954517e-02 1.954517e-02 1.954517e-02 1.954517e-02 1.954517e-02 1.954517e-02 1.954517e-02 1.954517e-02 1.954517e-02 1.954517e-02 1.954517e-02 1.954517e-02 1.954517e-02 1.954517e-02 1.954517e-02 1.954517e-02 1.954517e-02 1.954517e-02 1.954517e-02 1.954517e-02 1.954517e-02 1.954517e-02 1.954517e-02 1.954517e-02 1.954517e-02 1.954517e-02 1.954517e-02 1.954517e-02 1.954517e-02 1.954517e-02 1.954517e-02 1.954517e-02 1.954517e-02 1.954517e-02 1.954517e-02 1.954517e-02 1.954517e-02 1.954517e-02 1.954517e-02 1.954517e-02 1.954517e-02 1.954517e-02 1.954517e-02 1.954517e-02 1.954517e-02 1.954517e-02 1.954517e-02 1.954517e-02 1.954517e-02 1.954517e-02 1.954517e-02 1.954517e-02 1.954517e-02 1.954517e-02 1.954517e-02 1.954517e-02 1.954517e-02 1.954517e-02 1.954517e-02 1.954517e-02 1.954517e-02 1.954517e-02 1.954517e-02 1.954517e-02 1.954517e-02 1.954517e-02 1.954517e-02 1.954517e-02 1.954517e-02 1.954517e-02 1.954517e-02 1.954517e-02 1.954517e-02 1.954517e-02 1.954517e-02 1.954517e-02 1.954517e-02 1.954517e-02 1.954517e-02 1.954517e-02 1.954517e-02 1.954517e-02 1.954517e-02 1.954517e-02 1.954517e-02 1.954517e-02 1.954517e-02 1.954517e-02 1.954517e-02 1.954517e-02 1.954517e-02 1.954517e-02 1.954517e-02 1.954517e-02 1.954517e-02 1.954517e-02 1.954517e-02 1.954517e-02 1.954517e-02 1.954517e-02 1.954517e-02 1.954517e-02 1.954517e-02 1.954517e-02 1.954517e-02 1.954517e-02 1.954517e-02 1.954517e-02 1.954517e-02 1.954517e-02 1.954517e-02 1.954517e-02 1.954517e-02 1.954517e-02 1.954517e-02 1.954517e-02 1.954517e-02 1.954517e-02 1.954517e-02 1.954517e-02 1.954517e-02 1.954517e-02 1.954517e-02 1.954517e-02 1.954517e-02 1.954517e-02 1.954517e-02 1.954517e-02 1.954517e-02 1.954517e-02 1.954517e-02 1.954517e-02 1.954517e-02 1.954517e-02 1.954517e-02 1.954517e-02 1.954517e-02 1.954517e-02 1.954517e-02 1.954517e-02 1.954517e-02 1.954517e-02 1.954517e-02 1.954517e-02 1.954517e-02 1.954517e-02 1.954517e-02 1.954517e-02 1.954517e-02 1.954517e-02 1.954517e-02 1.954517e-02 1.954517e-02 1.954517e-02 1.954517e-02 1.954517e-02 1.954517e-02 1.954517e-02 1.954517e-02 1.954517e-02 1.954517e-02 1.954517e-02 1.954517e-02 1.954517e-02 1.954517e-02 1.954517e-02 1.954517e-02 1.954517e-02 1.954517e-02 1.954517e-02 1.954517e-02 1.954517e-02 1.954517e-02 1.954517e-02 1.954517e-02 1.954517e-02 1.954517e-02 1.954517e-02 1.954517e-02 1.954517e-02 1.954517e-02 1.954517e-02 1.954517e-02 1.954517e-02 1.954517e-02 1.954517e-02 1.954517e-02 1.954517e-02 1.954517e-02 1.954517e-02 1.954517e-02 1.954517e-02 1.954517e-02 1.954517e-02 1.954517e-02 1.954517e-02 1.954517e-02 1.954517e-02 1.954517e-02 1.954517e-02 1.954517e-02 1.954517e-02 1.954517e-02 1.954517e-02 1.954517e-02 1.954517e-02 1.954517e-02 1.954517e-02 1.954517e-02 1.954517e-02 1.954517e-02 1.954517e-02 1.954517e-02 1.954517e-02 1.954517e-02 1.954517e-02 1.954517e-02 1.954517e-02 1.954517e-02 1.954517e-02 1.954517e-02 1.954517e-02 1.954517e-02 1.954517e-02 1.954517e-02 1.954517e-02 1.954517e-02 1.954517e-02 1.954517e-02 1.954517e-02 1.954517e-02 1.954517e-02 1.954517e-02 1.954517e-02 1.954517e-02 1.954517e-02 1.954517e-02 1.954517e-02 1.954517e-02 1.954517e-02 1.954517e-02 1.954517e-02 1.954517e-02 1.954517e-02 1.954517e-02 1.954517e-02 1.954517e-02 1.954517e-02 1.954517e-02 1.954517e-02 1.954517e-02 1.954517e-02 1.954517e-02 1.954517e-02 1.954517e-02 1.954517e-02 1.954517e-02 1.954517e-02 1.954517e-02 1.954517e-02 1.954517e-02 1.954517e-02 1.954517e-02 1.954517e-02 1.954517e-02 1.954517e-02 1.954517e-02 1.954517e-02 1.954517e-02 1.954517e-02 1.954517e-02 1.954517e-02 1.954517e-02 1.954517e-02 1.954517e-02 1.954517e-02 1.954517e-02 1.954517e-02 1.954517e-02 1.954517e-02 1.954517e-02 1.954517e-02 1.954517e-02 1.954517e-02 1.954517e-02 1.954517e-02 1.954517e-02 1.954517e-02 1.954517e-02 1.954517e-02 1.954517e-02 1.954517e-02 1.954517e-02 1.954517e-02 1.954517e-02 1.954517e-02 1.954517e-02 1.954517e-02 1.954517e-02 1.954517e-02 1.954517e-02 1.954517e-02 1.954517e-02 1.954517e-02 1.954517e-02 1.954517e-02 1.954517e-02 1.954517e-02 1.954517e-02 1.954517e-02 1.954517e-02 1.954517e-02 1.954517e-02 1.954517e-02 1.954517e-02 1.954517e-02 1.954517e-02 1.954517e-02 1.954517e-02 1.954517e-02 1.954517e-02 1.954517e-02 1.954517e-02 1.954517e-02 1.954517e-02 1.954517e-02 1.954517e-02 1.954517e-02 1.954517e-02 1.954517e-02 1.954517e-02 1.954517e-02 1.954517e-02 1.954517e-02 1.954517e-02 1.954517e-02 1.954517e-02 1.954517e-02 1.954517e-02 1.954517e-02 1.954517e-02 1.954517e-02 1.954517e-02 1.954517e-02 1.954517e-02 1.954517e-02 1.954517e-02 1.954517e-02 1.954517e-02 1.954517e-02 1.954517e-02 1.954517e-02 1.954517e-02 1.954517e-02 1.954517e-02 1.954517e-02 1.954517e-02 1.954517e-02 1.954517e-02 1.954517e-02 1.954517e-02 1.954517e-02 1.954517e-02 1.954517e-02 1.954517e-02 1.954517e-02 1.954517e-02 1.954517e-02 1.954517e-02 1.954517e-02 1.954517e-02 1.954517e-02 1.954517e-02 1.954517e-02 1.954517e-02 1.954517e-02 1.954517e-02 1.954517e-02 1.954517e-02 1.954517e-02 1.954517e-02 1.954517e-02 1.954517e-02 1.954517e-02 1.954517e-02 1.954517e-02 1.954517e-02 1.954517e-02 1.954517e-02 1.954517e-02 1.954517e-02 1.954517e-02 1.954517e-02 1.954517e-02 1.954517e-02 1.954517e-02 1.954517e-02 1.954517e-02 1.954517e-02 1.954517e-02 1.954517e-02 1.954517e-02 1.954517e-02 1.954517e-02 1.954517e-02 1.954517e-02 1.954517e-02 1.954517e-02 1.954517e-02 1.954517e-02 1.954517e-02 1.954517e-02 1.954517e-02 1.954517e-02 1.954517e-02 1.954517e-02 1.954517e-02 1.954517e-02 1.954517e-02 1.954517e-02 1.954517e-02 1.954517e-02 1.954517e-02 1.954517e-02 1.954517e-02 1.954517e-02 1.954517e-02 1.954517e-02 1.954517e-02 1.954517e-02 1.954517e-02 1.954517e-02 1.954517e-02 1.954517e-02 1.954517e-02 1.954517e-02 1.954517e-02 1.954517e-02 1.954517e-02 1.954517e-02 1.954517e-02 1.954517e-02 1.954517e-02 1.954517e-02 1.954517e-02 1.954517e-02 1.954517e-02 1.954517e-02 1.954517e-02 1.954517e-02 1.954517e-02 1.954517e-02 1.954517e-02 1.954517e-02 1.954517e-02 1.954517e-02 1.954517e-02 1.954517e-02 1.954517e-02 1.954517e-02 1.954517e-02 1.954517e-02 1.954517e-02 1.954517e-02 1.954517e-02 1.954517e-02 1.954517e-02 1.954517e-02 1.954517e-02 1.954517e-02 1.954517e-02 1.954517e-02 1.954517e-02 1.954517e-02 1.954517e-02 1.954517e-02 1.954517e-02 1.954517e-02 1.954517e-02 1.954517e-02 1.954517e-02 1.954517e-02 1.954517e-02 1.954517e-02 1.954517e-02 1.954517e-02 1.954517e-02 1.954517e-02 1.954517e-02 1.954517e-02 1.954517e-02 1.954517e-02 1.954517e-02 1.954517e-02 1.954517e-02 1.954517e-02 1.954517e-02 1.954517e-02 1.954517e-02 1.954517e-02 1.954517e-02 1.954517e-02 1.954517e-02 1.954517e-02 1.954517e-02 1.954517e-02 1.954517e-02 1.954517e-02 1.954517e-02 1.954517e-02 1.954517e-02 1.954517e-02 1.954517e-02 1.954517e-02 1.954517e-02 1.954517e-02 1.954517e-02 1.954517e-02 1.954517e-02 1.954517e-02 1.954517e-02 1.954517e-02 1.954517e-02 1.954517e-02 1.954517e-02 1.954517e-02 1.954517e-02 1.954517e-02 1.954517e-02 1.954517e-02 1.954517e-02 1.954517e-02 1.954517e-02 1.954517e-02 1.954517e-02 1.954517e-02 1.954517e-02 1.954517e-02 1.954517e-02 1.954517e-02 1.954517e-02 1.954517e-02 1.954517e-02 1.954517e-02 1.954517e-02 1.954517e-02 1.954517e-02 1.954517e-02 1.954517e-02 1.954517e-02 1.954517e-02 1.954517e-02 1.954517e-02 1.954517e-02 1.954517e-02 1.954517e-02 1.954517e-02 1.954517e-02 1.954517e-02 1.954517e-02 1.954517e-02 1.954517e-02 1.954517e-02 1.954517e-02 1.954517e-02 1.954517e-02 1.954517e-02 1.954517e-02 1.954517e-02 1.954517e-02 1.954517e-02 1.954517e-02 1.954517e-02 1.954517e-02 1.954517e-02 1.954517e-02 1.954517e-02 1.954517e-02 1.954517e-02 1.954517e-02 1.954517e-02 1.954517e-02 1.954517e-02 1.954517e-02 1.954517e-02 1.954517e-02 1.954517e-02 1.954517e-02 1.954517e-02 1.954517e-02 1.954517e-02 1.954517e-02 1.954517e-02 1.954517e-02 1.954517e-02 1.954517e-02 1.954517e-02 1.954517e-02 1.954517e-02 1.954517e-02 1.954517e-02 1.954517e-02 1.954517e-02 1.954517e-02 1.954517e-02 1.954517e-02 1.954517e-02 1.954517e-02 1.954517e-02 1.954517e-02 1.954517e-02 1.954517e-02 1.954517e-02 1.954517e-02 1.954517e-02 1.954517e-02 1.954517e-02 1.954517e-02 1.954517e-02 1.954517e-02 1.954517e-02 1.954517e-02 1.954517e-02 1.954517e-02 1.954517e-02 1.954517e-02 1.954517e-02 1.954517e-02 1.954517e-02 1.954517e-02 1.954517e-02 1.954517e-02 1.954517e-02 1.954517e-02 1.954517e-02 1.954517e-02 1.954517e-02 1.954517e-02 1.954517e-02 1.954517e-02 1.954517e-02 1.954517e-02 1.954517e-02 1.954517e-02 1.954517e-02 1.954517e-02 1.954517e-02 1.954517e-02 1.954517e-02 1.954517e-02 1.954517e-02 1.954517e-02 1.954517e-02 1.954517e-02 1.954517e-02 1.954517e-02 1.954517e-02 1.954517e-02 1.954517e-02 1.954517e-02 1.954517e-02 1.954517e-02 1.954517e-02 1.954517e-02 1.954517e-02 1.954517e-02 1.954517e-02 1.954517e-02 1.954517e-02 1.954517e-02 1.954517e-02 1.954517e-02 1.954517e-02 1.954517e-02 1.954517e-02 1.954517e-02 1.954517e-02 1.954517e-02 1.954517e-02 1.954517e-02 1.954517e-02 1.954517e-02 1.954517e-02 1.954517e-02 1.954517e-02 1.954517e-02 1.954517e-02 1.954517e-02 1.954517e-02 1.954517e-02 1.954517e-02 1.954517e-02 1.954517e-02 1.954517e-02 1.954517e-02 1.954517e-02 1.954517e-02 1.954517e-02 1.954517e-02 1.954517e-02 1.954517e-02 1.954517e-02 1.954517e-02 1.954517e-02 1.954517e-02 1.954517e-02 1.954517e-02 1.954517e-02 1.954517e-02 1.954517e-02 1.954517e-02 1.954517e-02 1.954517e-02 1.954517e-02 1.954517e-02 1.954517e-02 1.954517e-02 1.954517e-02 1.954517e-02 1.954517e-02 1.954517e-02 1.954517e-02 1.954517e-02 1.954517e-02 1.954517e-02 1.954517e-02 1.954517e-02 1.954517e-02 1.954517e-02 1.954517e-02 1.954517e-02 1.954517e-02 1.954517e-02 1.954517e-02 1.954517e-02 1.954517e-02 1.954517e-02 1.954517e-02 1.954517e-02 1.954517e-02 1.954517e-02 1.954517e-02 1.954517e-02 1.954517e-02 1.954517e-02 1.954517e-02 1.954517e-02 1.954517e-02 1.954517e-02 1.954517e-02 1.954517e-02 1.954517e-02 1.954517e-02 1.954517e-02 1.954517e-02 1.954517e-02 1.954517e-02 1.954517e-02 1.954517e-02 1.954517e-02 1.954517e-02 1.954517e-02 1.954517e-02 1.954517e-02 1.954517e-02 1.954517e-02 1.954517e-02 1.954517e-02 1.954517e-02 1.954517e-02 1.954517e-02 1.954517e-02 1.954517e-02 1.954517e-02 1.954517e-02 1.954517e-02 1.954517e-02 1.954517e-02 1.954517e-02 1.954517e-02 1.954517e-02 1.954517e-02 1.954517e-02 1.954517e-02 1.954517e-02 1.954517e-02 1.954517e-02 1.954517e-02 1.954517e-02 1.954517e-02 1.954517e-02 1.954517e-02 1.954517e-02 1.954517e-02 1.954517e-02 1.954517e-02 1.954517e-02 1.954517e-02 1.954517e-02 1.954517e-02 1.954517e-02 1.954517e-02 1.954517e-02 1.954517e-02 1.954517e-02 1.954517e-02 1.954517e-02 1.954517e-02 1.954517e-02 1.954517e-02 1.954517e-02 1.954517e-02 1.954517e-02 1.954517e-02 1.954517e-02 1.954517e-02 1.954517e-02 1.954517e-02 1.954517e-02 1.954517e-02 1.954517e-02 1.954517e-02 1.954517e-02 1.954517e-02 1.954517e-02 1.954517e-02 1.954517e-02 1.954517e-02 1.954517e-02 1.954517e-02 1.954517e-02 1.954517e-02 1.954517e-02 1.954517e-02 1.954517e-02 1.954517e-02 1.954517e-02 1.954517e-02 1.954517e-02 1.954517e-02 1.954517e-02 1.954517e-02 1.954517e-02 1.954517e-02 1.954517e-02 1.954517e-02 1.954517e-02 1.954517e-02 1.954517e-02 1.954517e-02 1.954517e-02 1.954517e-02 1.954517e-02 1.954517e-02 1.954517e-02 1.954517e-02 1.954517e-02 1.954517e-02 1.954517e-02 1.954517e-02 1.954517e-02 1.954517e-02 1.954517e-02 1.954517e-02 
6.298558e+04 1.196336e+04 5.048092e-01 3.188679e-01 2.956697e-01 2.956697e-01 2.946898e-01 2.815695e-01 2.523199e-01 2.523199e-01 2.523199e-01 2.523199e-01 2.479585e-01 2.384531e-01 2.384531e-01 2.371936e-01 2.361875e-01 2.361875e-01 2.336207e-01 2.336207e-01 2.336207e-01 2.327449e-01 2.300871e-01 2.280589e-01 2.274926e-01 2.250855e-01 2.242714e-01 2.239126e-01 2.235254e-01 2.230546e-01 2.229810e-01 2.229119e-01 2.228916e-01 2.228916e-01 2.228916e-01 2.228910e-01 2.228910e-01 2.228885e-01 2.228870e-01 2.228870e-01 2.228864e-01 2.228804e-01 2.228782e-01 2.228782e-01 2.228722e-01 2.228626e-01 2.228616e-01 2.228616e-01 2.228616e-01 2.228616e-01 2.228616e-01 2.228616e-01 2.228616e-01 2.228616e-01 2.228616e-01 2.228616e-01 2.228616e-01 2.228615e-01 2.228615e-01 2.228615e-01 2.228615e-01 2.228614e-01 2.228614e-01 2.228614e-01 2.228614e-01 2.228614e-01 2.228614e-01 2.228614e-01 2.228614e-01 2.228614e-01 2.228614e-01 2.228614e-01 2.228614e-01 2.228614e-01 2.228614e-01 2.228614e-01 2.228614e-01 2.228614e-01 2.228614e-01 2.228614e-01 2.228614e-01 2.228614e-01 2.228614e-01 2.228614e-01 2.228614e-01 2.228614e-01 2.228614e-01 2.228614e-01 2.228614e-01 2.228614e-01 2.228614e-01 2.228614e-01 2.228614e-01 2.228614e-01 2.228614e-01 2.228614e-01 2.228614e-01 2.228614e-01 2.228614e-01 2.228614e-01 2.228614e-01 2.228614e-01 2.228614e-01 2.228614e-01 2.228614e-01 2.228614e-01 2.228614e-01 2.228614e-01 2.228614e-01 2.228614e-01 2.228614e-01 2.228614e-01 2.228614e-01 2.228614e-01 2.228614e-01 2.228614e-01 2.228614e-01 2.228614e-01 2.228614e-01 2.228614e-01 2.228614e-01 2.228614e-01 2.228614e-01 2.228614e-01 2.228614e-01 2.228614e-01 2.228614e-01 2.228614e-01 2.228614e-01 2.228614e-01 2.228614e-01 2.228614e-01 2.228614e-01 2.228614e-01 2.228614e-01 2.228614e-01 2.228614e-01 2.228614e-01 2.228614e-01 2.228614e-01 2.228614e-01 2.228614e-01 2.228614e-01 2.228614e-01 2.228614e-01 2.228614e-01 2.228614e-01 2.228614e-01 2.228614e-01 2.228614e-01 2.228614e-01 2.228614e-01 2.228614e-01 2.228614e-01 2.228614e-01 2.228614e-01 2.228614e-01 2.228614e-01 2.228614e-01 2.228614e-01 2.228614e-01 2.228614e-01 2.228614e-01 2.228614e-01 2.228614e-01 2.228614e-01 2.228614e-01 2.228614e-01 2.228614e-01 2.228614e-01 2.228614e-01 2.228614e-01 2.228614e-01 2.228614e-01 2.228614e-01 2.228614e-01 2.228614e-01 2.228614e-01 2.228614e-01 2.228614e-01 2.228614e-01 2.228614e-01 2.228614e-01 2.228614e-01 2.228614e-01 2.228614e-01 2.228614e-01 2.228614e-01 2.228614e-01 2.228614e-01 2.228614e-01 2.228614e-01 2.228614e-01 2.228614e-01 2.228614e-01 2.228614e-01 2.228614e-01 2.228614e-01 2.228614e-01 2.228614e-01 2.228614e-01 2.228614e-01 2.228614e-01 2.228614e-01 2.228614e-01 2.228614e-01 2.228614e-01 2.228614e-01 2.228614e-01 2.228614e-01 2.228614e-01 2.228614e-01 2.228614e-01 2.228614e-01 2.228614e-01 2.228614e-01 2.228614e-01 2.228614e-01 2.228614e-01 2.228614e-01 2.228614e-01 2.228614e-01 2.228614e-01 2.228614e-01 2.228614e-01 2.228614e-01 2.228614e-01 2.228614e-01 2.228614e-01 2.228614e-01 2.228614e-01 2.228614e-01 2.228614e-01 2.228614e-01 2.228614e-01 2.228614e-01 2.228614e-01 2.228614e-01 2.228614e-01 2.228614e-01 2.228614e-01 2.228614e-01 2.228614e-01 2.228614e-01 2.228614e-01 2.228614e-01 2.228614e-01 2.228614e-01 2.228614e-01 2.228614e-01 2.228614e-01 2.228614e-01 2.228614e-01 2.228614e-01 2.228614e-01 2.228614e-01 2.228614e-01 2.228614e-01 2.228614e-01 2.228614e-01 2.228614e-01 2.228614e-01 2.228614e-01 2.228614e-01 2.228614e-01 2.228614e-01 2.228614e-01 2.228614e-01 2.228614e-01 2.228614e-01 2.228614e-01 2.228614e-01 2.228614e-01 2.228614e-01 2.228614e-01 2.228614e-01 2.228614e-01 2.228614e-01 2.228614e-01 2.228614e-01 2.228614e-01 2.228614e-01 2.228614e-01 2.228614e-01 2.228614e-01 2.228614e-01 2.228614e-01 2.228614e-01 2.228614e-01 2.228614e-01 2.228614e-01 2.228614e-01 2.228614e-01 2.228614e-01 2.228614e-01 2.228614e-01 2.228614e-01 2.228614e-01 2.228614e-01 2.228614e-01 2.228614e-01 2.228614e-01 2.228614e-01 2.228614e-01 2.228614e-01 2.228614e-01 2.228614e-01 2.228614e-01 2.228614e-01 2.228614e-01 2.228614e-01 2.228614e-01 2.228614e-01 2.228614e-01 2.228614e-01 2.228614e-01 2.228614e-01 2.228614e-01 2.228614e-01 2.228614e-01 2.228614e-01 2.228614e-01 2.228614e-01 2.228614e-01 2.228614e-01 2.228614e-01 2.228614e-01 2.228614e-01 2.228614e-01 2.228614e-01 2.228614e-01 2.228614e-01 2.228614e-01 2.228614e-01 2.228614e-01 2.228614e-01 2.228614e-01 2.228614e-01 2.228614e-01 2.228614e-01 2.228614e-01 2.228614e-01 2.228614e-01 2.228614e-01 2.228614e-01 2.228614e-01 2.228614e-01 2.228614e-01 2.228614e-01 2.228614e-01 2.228614e-01 2.228614e-01 2.228614e-01 2.228614e-01 2.228614e-01 2.228614e-01 2.228614e-01 2.228614e-01 2.228614e-01 2.228614e-01 2.228614e-01 2.228614e-01 2.228614e-01 2.228614e-01 2.228614e-01 2.228614e-01 2.228614e-01 2.228614e-01 2.228614e-01 2.228614e-01 2.228614e-01 2.228614e-01 2.228614e-01 2.228614e-01 2.228614e-01 2.228614e-01 2.228614e-01 2.228614e-01 2.228614e-01 2.228614e-01 2.228614e-01 2.228614e-01 2.228614e-01 2.228614e-01 2.228614e-01 2.228614e-01 2.228614e-01 2.228614e-01 2.228614e-01 2.228614e-01 2.228614e-01 2.228614e-01 2.228614e-01 2.228614e-01 2.228614e-01 2.228614e-01 2.228614e-01 2.228614e-01 2.228614e-01 2.228614e-01 2.228614e-01 2.228614e-01 2.228614e-01 2.228614e-01 2.228614e-01 2.228614e-01 2.228614e-01 2.228614e-01 2.228614e-01 2.228614e-01 2.228614e-01 2.228614e-01 2.228614e-01 2.228614e-01 2.228614e-01 2.228614e-01 2.228614e-01 2.228614e-01 2.228614e-01 2.228614e-01 2.228614e-01 2.228614e-01 2.228614e-01 2.228614e-01 2.228614e-01 2.228614e-01 2.228614e-01 2.228614e-01 2.228614e-01 2.228614e-01 2.228614e-01 2.228614e-01 2.228614e-01 2.228614e-01 2.228614e-01 2.228614e-01 2.228614e-01 2.228614e-01 2.228614e-01 2.228614e-01 2.228614e-01 2.228614e-01 2.228614e-01 2.228614e-01 2.228614e-01 2.228614e-01 2.228614e-01 2.228614e-01 2.228614e-01 2.228614e-01 2.228614e-01 2.228614e-01 2.228614e-01 2.228614e-01 2.228614e-01 2.228614e-01 2.228614e-01 2.228614e-01 2.228614e-01 2.228614e-01 2.228614e-01 2.228614e-01 2.228614e-01 2.228614e-01 2.228614e-01 2.228614e-01 2.228614e-01 2.228614e-01 2.228614e-01 2.228614e-01 2.228614e-01 2.228614e-01 2.228614e-01 2.228614e-01 2.228614e-01 2.228614e-01 2.228614e-01 2.228614e-01 2.228614e-01 2.228614e-01 2.228614e-01 2.228614e-01 2.228614e-01 2.228614e-01 2.228614e-01 2.228614e-01 2.228614e-01 2.228614e-01 2.228614e-01 2.228614e-01 2.228614e-01 2.228614e-01 2.228614e-01 2.228614e-01 2.228614e-01 2.228614e-01 2.228614e-01 2.228614e-01 2.228614e-01 2.228614e-01 2.228614e-01 2.228614e-01 2.228614e-01 2.228614e-01 2.228614e-01 2.228614e-01 2.228614e-01 2.228614e-01 2.228614e-01 2.228614e-01 2.228614e-01 2.228614e-01 2.228614e-01 2.228614e-01 2.228614e-01 2.228614e-01 2.228614e-01 2.228614e-01 2.228614e-01 2.228614e-01 2.228614e-01 2.228614e-01 2.228614e-01 2.228614e-01 2.228614e-01 2.228614e-01 2.228614e-01 2.228614e-01 2.228614e-01 2.228614e-01 2.228614e-01 2.228614e-01 2.228614e-01 2.228614e-01 2.228614e-01 2.228614e-01 2.228614e-01 2.228614e-01 2.228614e-01 2.228614e-01 2.228614e-01 2.228614e-01 2.228614e-01 2.228614e-01 2.228614e-01 2.228614e-01 2.228614e-01 2.228614e-01 2.228614e-01 2.228614e-01 2.228614e-01 2.228614e-01 2.228614e-01 2.228614e-01 2.228614e-01 2.228614e-01 2.228614e-01 2.228614e-01 2.228614e-01 2.228614e-01 2.228614e-01 2.228614e-01 2.228614e-01 2.228614e-01 2.228614e-01 2.228614e-01 2.228614e-01 2.228614e-01 2.228614e-01 2.228614e-01 2.228614e-01 2.228614e-01 2.228614e-01 2.228614e-01 2.228614e-01 2.228614e-01 2.228614e-01 2.228614e-01 2.228614e-01 2.228614e-01 2.228614e-01 2.228614e-01 2.228614e-01 2.228614e-01 2.228614e-01 2.228614e-01 2.228614e-01 2.228614e-01 2.228614e-01 2.228614e-01 2.228614e-01 2.228614e-01 2.228614e-01 2.228614e-01 2.228614e-01 2.228614e-01 2.228614e-01 2.228614e-01 2.228614e-01 2.228614e-01 2.228614e-01 2.228614e-01 2.228614e-01 2.228614e-01 2.228614e-01 2.228614e-01 2.228614e-01 2.228614e-01 2.228614e-01 2.228614e-01 2.228614e-01 2.228614e-01 2.228614e-01 2.228614e-01 2.228614e-01 2.228614e-01 2.228614e-01 2.228614e-01 2.228614e-01 2.228614e-01 2.228614e-01 2.228614e-01 2.228614e-01 2.228614e-01 2.228614e-01 2.228614e-01 2.228614e-01 2.228614e-01 2.228614e-01 2.228614e-01 2.228614e-01 2.228614e-01 2.228614e-01 2.228614e-01 2.228614e-01 2.228614e-01 2.228614e-01 2.228614e-01 2.228614e-01 2.228614e-01 2.228614e-01 2.228614e-01 2.228614e-01 2.228614e-01 2.228614e-01 2.228614e-01 2.228614e-01 2.228614e-01 2.228614e-01 2.228614e-01 2.228614e-01 2.228614e-01 2.228614e-01 2.228614e-01 2.228614e-01 2.228614e-01 2.228614e-01 2.228614e-01 2.228614e-01 2.228614e-01 2.228614e-01 2.228614e-01 2.228614e-01 2.228614e-01 2.228614e-01 2.228614e-01 2.228614e-01 2.228614e-01 2.228614e-01 2.228614e-01 2.228614e-01 2.228614e-01 2.228614e-01 2.228614e-01 2.228614e-01 2.228614e-01 2.228614e-01 2.228614e-01 2.228614e-01 2.228614e-01 2.228614e-01 2.228614e-01 2.228614e-01 2.228614e-01 2.228614e-01 2.228614e-01 2.228614e-01 2.228614e-01 2.228614e-01 2.228614e-01 2.228614e-01 2.228614e-01 2.228614e-01 2.228614e-01 2.228614e-01 2.228614e-01 2.228614e-01 2.228614e-01 2.228614e-01 2.228614e-01 2.228614e-01 2.228614e-01 2.228614e-01 2.228614e-01 2.228614e-01 2.228614e-01 2.228614e-01 2.228614e-01 2.228614e-01 2.228614e-01 2.228614e-01 2.228614e-01 2.228614e-01 2.228614e-01 2.228614e-01 2.228614e-01 2.228614e-01 2.228614e-01 2.228614e-01 2.228614e-01 2.228614e-01 2.228614e-01 2.228614e-01 2.228614e-01 2.228614e-01 2.228614e-01 2.228614e-01 2.228614e-01 2.228614e-01 2.228614e-01 2.228614e-01 2.228614e-01 2.228614e-01 2.228614e-01 2.228614e-01 2.228614e-01 2.228614e-01 2.228614e-01 2.228614e-01 2.228614e-01 2.228614e-01 2.228614e-01 2.228614e-01 2.228614e-01 2.228614e-01 2.228614e-01 2.228614e-01 2.228614e-01 2.228614e-01 2.228614e-01 2.228614e-01 2.228614e-01 2.228614e-01 2.228614e-01 2.228614e-01 2.228614e-01 2.228614e-01 2.228614e-01 2.228614e-01 2.228614e-01 2.228614e-01 2.228614e-01 2.228614e-01 2.228614e-01 2.228614e-01 2.228614e-01 2.228614e-01 2.228614e-01 2.228614e-01 2.228614e-01 2.228614e-01 2.228614e-01 2.228614e-01 2.228614e-01 2.228614e-01 2.228614e-01 2.228614e-01 2.228614e-01 2.228614e-01 2.228614e-01 2.228614e-01 2.228614e-01 2.228614e-01 2.228614e-01 2.228614e-01 2.228614e-01 2.228614e-01 2.228614e-01 2.228614e-01 2.228614e-01 2.228614e-01 2.228614e-01 2.228614e-01 2.228614e-01 2.228614e-01 2.228614e-01 2.228614e-01 2.228614e-01 2.228614e-01 2.228614e-01 2.228614e-01 2.228614e-01 2.228614e-01 2.228614e-01 2.228614e-01 2.228614e-01 2.228614e-01 2.228614e-01 2.228614e-01 2.228614e-01 2.228614e-01 2.228614e-01 2.228614e-01 2.228614e-01 2.228614e-01 2.228614e-01 2.228614e-01 2.228614e-01 2.228614e-01 2.228614e-01 2.228614e-01 2.228614e-01 2.228614e-01 2.228614e-01 2.228614e-01 2.228614e-01 2.228614e-01 2.228614e-01 2.228614e-01 2.228614e-01 2.228614e-01 2.228614e-01 2.228614e-01 2.228614e-01 2.228614e-01 2.228614e-01 2.228614e-01 2.228614e-01 2.228614e-01 2.228614e-01 2.228614e-01 2.228614e-01 2.228614e-01 2.228614e-01 2.228614e-01 2.228614e-01 2.228614e-01 2.228614e-01 2.228614e-01 2.228614e-01 2.228614e-01 2.228614e-01 2.228614e-01 2.228614e-01 2.228614e-01 2.228614e-01 2.228614e-01 2.228614e-01 2.228614e-01 2.228614e-01 2.228614e-01 2.228614e-01 2.228614e-01 2.228614e-01 2.228614e-01 2.228614e-01 2.228614e-01 2.228614e-01 2.228614e-01 2.228614e-01 2.228614e-01 2.228614e-01 2.228614e-01 2.228614e-01 2.228614e-01 2.228614e-01 2.228614e-01 2.228614e-01 2.228614e-01 2.228614e-01 2.228614e-01 2.228614e-01 2.228614e-01 2.228614e-01 2.228614e-01 2.228614e-01 2.228614e-01 2.228614e-01 2.228614e-01 2.228614e-01 2.228614e-01 2.228614e-01 2.228614e-01 2.228614e-01 2.228614e-01 2.228614e-01 2.228614e-01 2.228614e-01 2.228614e-01 2.228614e-01 2.228614e-01 2.228614e-01 2.228614e-01 2.228614e-01 2.228614e-01 2.228614e-01 2.228614e-01 2.228614e-01 2.228614e-01 2.228614e-01 2.228614e-01 2.228614e-01 2.228614e-01 2.228614e-01 2.228614e-01 2.228614e-01 2.228614e-01 2.228614e-01 2.228614e-01 2.228614e-01 2.228614e-01 2.228614e-01 2.228614e-01 2.228614e-01 2.228614e-01 2.228614e-01 2.228614e-01 2.228614e-01 2.228614e-01 2.228614e-01 2.228614e-01 2.228614e-01 2.228614e-01 2.228614e-01 2.228614e-01 2.228614e-01 2.228614e-01 2.228614e-01 2.228614e-01 2.228614e-01 2.228614e-01 2.228614e-01 2.228614e-01 2.228614e-01 2.228614e-01 2.228614e-01 2.228614e-01 2.228614e-01 2.228614e-01 2.228614e-01 2.228614e-01 2.228614e-01 2.228614e-01 2.228614e-01 2.228614e-01 2.228614e-01 2.228614e-01 2.228614e-01 2.228614e-01 2.228614e-01 2.228614e-01 2.228614e-01 2.228614e-01 2.228614e-01 2.228614e-01 2.228614e-01 2.228614e-01 2.228614e-01 2.228614e-01 2.228614e-01 2.228614e-01 2.228614e-01 2.228614e-01 2.228614e-01 2.228614e-01 2.228614e-01 2.228614e-01 2.228614e-01 2.228614e-01 2.228614e-01 2.228614e-01 2.228614e-01 2.228614e-01 2.228614e-01 2.228614e-01 2.228614e-01 2.228614e-01 2.228614e-01 2.228614e-01 2.228614e-01 2.228614e-01 2.228614e-01 2.228614e-01 2.228614e-01 2.228614e-01 2.228614e-01 2.228614e-01 2.228614e-01 2.228614e-01 2.228614e-01 2.228614e-01 2.228614e-01 2.228614e-01 2.228614e-01 2.228614e-01 2.228614e-01 2.228614e-01 2.228614e-01 2.228614e-01 2.228614e-01 2.228614e-01 2.228614e-01 2.228614e-01 2.228614e-01 2.228614e-01 2.228614e-01 2.228614e-01 2.228614e-01 2.228614e-01 2.228614e-01 2.228614e-01 2.228614e-01 2.228614e-01 2.228614e-01 2.228614e-01 2.228614e-01 2.228614e-01 2.228614e-01 2.228614e-01 2.228614e-01 2.228614e-01 2.228614e-01 2.228614e-01 2.228614e-01 2.228614e-01 2.228614e-01 2.228614e-01 2.228614e-01 2.228614e-01 2.228614e-01 2.228614e-01 2.228614e-01 2.228614e-01 2.228614e-01 2.228614e-01 2.228614e-01 2.228614e-01 2.228614e-01 2.228614e-01 2.228614e-01 2.228614e-01 2.228614e-01 2.228614e-01 2.228614e-01 2.228614e-01 2.228614e-01 2.228614e-01 2.228614e-01 2.228614e-01 2.228614e-01 2.228614e-01 2.228614e-01 2.228614e-01 2.228614e-01 2.228614e-01 2.228614e-01 2.228614e-01 2.228614e-01 2.228614e-01 2.228614e-01 2.228614e-01 2.228614e-01 2.228614e-01 2.228614e-01 2.228614e-01 2.228614e-01 2.228614e-01 2.228614e-01 2.228614e-01 2.228614e-01 2.228614e-01 2.228614e-01 2.228614e-01 2.228614e-01 2.228614e-01 2.228614e-01 2.228614e-01 2.228614e-01 2.228614e-01 2.228614e-01 2.228614e-01 2.228614e-01 2.228614e-01 2.228614e-01 2.228614e-01 2.228614e-01 2.228614e-01 2.228614e-01 2.228614e-01 2.228614e-01 2.228614e-01 2.228614e-01 2.228614e-01 2.228614e-01 2.228614e-01 2.228614e-01 2.228614e-01 2.228614e-01 2.228614e-01 2.228614e-01 2.228614e-01 2.228614e-01 2.228614e-01 2.228614e-01 2.228614e-01 2.228614e-01 2.228614e-01 2.228614e-01 2.228614e-01 2.228614e-01 2.228614e-01 2.228614e-01 2.228614e-01 2.228614e-01 2.228614e-01 2.228614e-01 2.228614e-01 2.228614e-01 2.228614e-01 2.228614e-01 2.228614e-01 2.228614e-01 2.228614e-01 2.228614e-01 2.228614e-01 2.228614e-01 2.228614e-01 2.228614e-01 2.228614e-01 2.228614e-01 2.228614e-01 2.228614e-01 2.228614e-01 2.228614e-01 2.228614e-01 2.228614e-01 2.228614e-01 2.228614e-01 2.228614e-01 2.228614e-01 2.228614e-01 2.228614e-01 2.228614e-01 2.228614e-01 2.228614e-01 2.228614e-01 2.228614e-01 2.228614e-01 2.228614e-01 2.228614e-01 2.228614e-01 2.228614e-01 2.228614e-01 2.228614e-01 2.228614e-01 2.228614e-01 2.228614e-01 2.228614e-01 2.228614e-01 2.228614e-01 2.228614e-01 2.228614e-01 2.228614e-01 2.228614e-01 2.228614e-01 2.228614e-01 2.228614e-01 2.228614e-01 2.228614e-01 2.228614e-01 2.228614e-01 2.228614e-01 2.228614e-01 2.228614e-01 2.228614e-01 2.228614e-01 2.228614e-01 2.228614e-01 2.228614e-01 2.228614e-01 2.228614e-01 2.228614e-01 2.228614e-01 2.228614e-01 2.228614e-01 2.228614e-01 2.228614e-01 2.228614e-01 2.228614e-01 2.228614e-01 2.228614e-01 2.228614e-01 2.228614e-01 2.228614e-01 2.228614e-01 2.228614e-01 2.228614e-01 2.228614e-01 2.228614e-01 2.228614e-01 2.228614e-01 2.228614e-01 2.228614e-01 2.228614e-01 2.228614e-01 2.228614e-01 2.228614e-01 2.228614e-01 2.228614e-01 2.228614e-01 2.228614e-01 2.228614e-01 2.228614e-01 2.228614e-01 2.228614e-01 2.228614e-01 2.228614e-01 2.228614e-01 2.228614e-01 2.228614e-01 2.228614e-01 2.228614e-01 2.228614e-01 2.228614e-01 2.228614e-01 2.228614e-01 2.228614e-01 2.228614e-01 2.228614e-01 2.228614e-01 2.228614e-01 2.228614e-01 2.228614e-01 2.228614e-01 2.228614e-01 2.228614e-01 2.228614e-01 2.228614e-01 2.228614e-01 2.228614e-01 2.228614e-01 2.228614e-01 2.228614e-01 2.228614e-01 2.228614e-01 2.228614e-01 2.228614e-01 2.228614e-01 2.228614e-01 2.228614e-01 2.228614e-01 2.228614e-01 2.228614e-01 2.228614e-01 2.228614e-01 2.228614e-01 2.228614e-01 2.228614e-01 2.228614e-01 2.228614e-01 2.228614e-01 2.228614e-01 2.228614e-01 2.228614e-01 2.228614e-01 2.228614e-01 2.228614e-01 2.228614e-01 2.228614e-01 2.228614e-01 2.228614e-01 2.228614e-01 2.228614e-01 2.228614e-01 2.228614e-01 2.228614e-01 2.228614e-01 2.228614e-01 2.228614e-01 2.228614e-01 2.228614e-01 2.228614e-01 2.228614e-01 2.228614e-01 2.228614e-01 2.228614e-01 2.228614e-01 2.228614e-01 2.228614e-01 2.228614e-01 2.228614e-01 2.228614e-01 2.228614e-01 2.228614e-01 2.228614e-01 2.228614e-01 2.228614e-01 2.228614e-01 2.228614e-01 2.228614e-01 2.228614e-01 2.228614e-01 2.228614e-01 2.228614e-01 2.228614e-01 2.228614e-01 2.228614e-01 2.228614e-01 2.228614e-01 2.228614e-01 2.228614e-01 2.228614e-01 2.228614e-01 2.228614e-01 2.228614e-01 2.228614e-01 2.228614e-01 2.228614e-01 2.228614e-01 2.228614e-01 2.228614e-01 2.228614e-01 2.228614e-01 2.228614e-01 2.228614e-01 2.228614e-01 2.228614e-01 2.228614e-01 2.228614e-01 2.228614e-01 2.228614e-01 2.228614e-01 2.228614e-01 2.228614e-01 2.228614e-01 2.228614e-01 2.228614e-01 2.228614e-01 2.228614e-01 2.228614e-01 2.228614e-01 2.228614e-01 2.228614e-01 2.228614e-01 2.228614e-01 2.228614e-01 2.228614e-01 2.228614e-01 2.228614e-01 2.228614e-01 2.228614e-01 2.228614e-01 2.228614e-01 2.228614e-01 2.228614e-01 2.228614e-01 2.228614e-01 2.228614e-01 2.228614e-01 2.228614e-01 2.228614e-01 2.228614e-01 2.228614e-01 2.228614e-01 2.228614e-01 2.228614e-01 2.228614e-01 2.228614e-01 2.228614e-01 2.228614e-01 2.228614e-01 2.228614e-01 2.228614e-01 2.228614e-01 2.228614e-01 2.228614e-01 2.228614e-01 2.228614e-01 2.228614e-01 2.228614e-01 2.228614e-01 2.228614e-01 2.228614e-01 2.228614e-01 2.228614e-01 2.228614e-01 2.228614e-01 2.228614e-01 2.228614e-01 2.228614e-01 2.228614e-01 2.228614e-01 2.228614e-01 2.228614e-01 2.228614e-01 2.228614e-01 2.228614e-01 2.228614e-01 2.228614e-01 2.228614e-01 2.228614e-01 2.228614e-01 2.228614e-01 2.228614e-01 2.228614e-01 2.228614e-01 2.228614e-01 2.228614e-01 2.228614e-01 2.228614e-01 2.228614e-01 2.228614e-01 2.228614e-01 2.228614e-01 2.228614e-01 2.228614e-01 2.228614e-01 2.228614e-01 2.228614e-01 2.228614e-01 2.228614e-01 2.228614e-01 2.228614e-01 2.228614e-01 2.228614e-01 2.228614e-01 2.228614e-01 2.228614e-01 2.228614e-01 2.228614e-01 2.228614e-01 2.228614e-01 2.228614e-01 2.228614e-01 2.228614e-01 2.228614e-01 2.228614e-01 2.228614e-01 2.228614e-01 2.228614e-01 2.228614e-01 2.228614e-01 2.228614e-01 2.228614e-01 2.228614e-01 2.228614e-01 2.228614e-01 2.228614e-01 2.228614e-01 2.228614e-01 2.228614e-01 2.228614e-01 2.228614e-01 2.228614e-01 2.228614e-01 2.228614e-01 2.228614e-01 2.228614e-01 2.228614e-01 2.228614e-01 2.228614e-01 2.228614e-01 2.228614e-01 2.228614e-01 2.228614e-01 2.228614e-01 2.228614e-01 2.228614e-01 2.228614e-01 2.228614e-01 2.228614e-01 2.228614e-01 2.228614e-01 2.228614e-01 2.228614e-01 2.228614e-01 2.228614e-01 2.228614e-01 2.228614e-01 2.228614e-01 2.228614e-01 2.228614e-01 2.228614e-01 2.228614e-01 2.228614e-01 2.228614e-01 2.228614e-01 2.228614e-01 2.228614e-01 2.228614e-01 2.228614e-01 2.228614e-01 2.228614e-01 2.228614e-01 2.228614e-01 2.228614e-01 2.228614e-01 2.228614e-01 2.228614e-01 2.228614e-01 2.228614e-01 2.228614e-01 2.228614e-01 2.228614e-01 2.228614e-01 2.228614e-01 2.228614e-01 2.228614e-01 2.228614e-01 2.228614e-01 2.228614e-01 2.228614e-01 2.228614e-01 2.228614e-01 2.228614e-01 2.228614e-01 2.228614e-01 2.228614e-01 2.228614e-01 2.228614e-01 2.228614e-01 2.228614e-01 2.228614e-01 2.228614e-01 2.228614e-01 2.228614e-01 2.228614e-01 2.228614e-01 2.228614e-01 2.228614e-01 2.228614e-01 2.228614e-01 2.228614e-01 2.228614e-01 2.228614e-01 2.228614e-01 2.228614e-01 2.228614e-01 2.228614e-01 2.228614e-01 2.228614e-01 2.228614e-01 2.228614e-01 2.228614e-01 2.228614e-01 2.228614e-01 2.228614e-01 2.228614e-01 2.228614e-01 2.228614e-01 2.228614e-01 2.228614e-01 2.228614e-01 2.228614e-01 2.228614e-01 2.228614e-01 2.228614e-01 2.228614e-01 2.228614e-01 2.228614e-01 2.228614e-01 2.228614e-01 2.228614e-01 2.228614e-01 2.228614e-01 2.228614e-01 2.228614e-01 2.228614e-01 2.228614e-01 2.228614e-01 2.228614e-01 2.228614e-01 2.228614e-01 2.228614e-01 2.228614e-01 2.228614e-01 2.228614e-01 2.228614e-01 2.228614e-01 2.228614e-01 2.228614e-01 2.228614e-01 2.228614e-01 2.228614e-01 2.228614e-01 2.228614e-01 2.228614e-01 2.228614e-01 2.228614e-01 2.228614e-01 2.228614e-01 2.228614e-01 2.228614e-01 2.228614e-01 2.228614e-01 2.228614e-01 2.228614e-01 2.228614e-01 2.228614e-01 2.228614e-01 2.228614e-01 2.228614e-01 2.228614e-01 2.228614e-01 2.228614e-01 2.228614e-01 2.228614e-01 2.228614e-01 2.228614e-01 2.228614e-01 2.228614e-01 2.228614e-01 2.228614e-01 2.228614e-01 2.228614e-01 2.228614e-01 2.228614e-01 2.228614e-01 2.228614e-01 2.228614e-01 2.228614e-01 2.228614e-01 2.228614e-01 2.228614e-01 2.228614e-01 2.228614e-01 2.228614e-01 2.228614e-01 2.228614e-01 2.228614e-01 2.228614e-01 2.228614e-01 2.228614e-01 2.228614e-01 2.228614e-01 2.228614e-01 2.228614e-01 2.228614e-01 2.228614e-01 2.228614e-01 2.228614e-01 2.228614e-01 2.228614e-01 2.228614e-01 2.228614e-01 2.228614e-01 2.228614e-01 2.228614e-01 2.228614e-01 2.228614e-01 2.228614e-01 2.228614e-01 2.228614e-01 2.228614e-01 2.228614e-01 2.228614e-01 2.228614e-01 2.228614e-01 2.228614e-01 2.228614e-01 2.228614e-01 2.228614e-01 2.228614e-01 2.228614e-01 2.228614e-01 2.228614e-01 2.228614e-01 2.228614e-01 2.228614e-01 2.228614e-01 2.228614e-01 2.228614e-01 2.228614e-01 2.228614e-01 2.228614e-01 2.228614e-01 2.228614e-01 2.228614e-01 2.228614e-01 2.228614e-01 2.228614e-01 2.228614e-01 2.228614e-01 2.228614e-01 2.228614e-01 2.228614e-01 2.228614e-01 2.228614e-01 2.228614e-01 2.228614e-01 2.228614e-01 2.228614e-01 2.228614e-01 2.228614e-01 2.228614e-01 2.228614e-01 2.228614e-01 2.228614e-01 2.228614e-01 2.228614e-01 2.228614e-01 2.228614e-01 2.228614e-01 2.228614e-01 2.228614e-01 2.228614e-01 2.228614e-01 2.228614e-01 2.228614e-01 2.228614e-01 2.228614e-01 2.228614e-01 2.228614e-01 2.228614e-01 2.228614e-01 2.228614e-01 2.228614e-01 2.228614e-01 2.228614e-01 2.228614e-01 2.228614e-01 2.228614e-01 2.228614e-01 2.228614e-01 2.228614e-01 2.228614e-01 2.228614e-01 2.228614e-01 2.228614e-01 2.228614e-01 2.228614e-01 2.228614e-01 2.228614e-01 2.228614e-01 2.228614e-01 2.228614e-01 2.228614e-01 2.228614e-01 2.228614e-01 2.228614e-01 2.228614e-01 2.228614e-01 2.228614e-01 2.228614e-01 2.228614e-01 2.228614e-01 2.228614e-01 2.228614e-01 2.228614e-01 2.228614e-01 2.228614e-01 2.228614e-01 2.228614e-01 2.228614e-01 2.228614e-01 2.228614e-01 2.228614e-01 2.228614e-01 2.228614e-01 2.228614e-01 2.228614e-01 2.228614e-01 2.228614e-01 2.228614e-01 2.228614e-01 2.228614e-01 2.228614e-01 2.228614e-01 2.228614e-01 2.228614e-01 2.228614e-01 2.228614e-01 2.228614e-01 2.228614e-01 2.228614e-01 2.228614e-01 2.228614e-01 2.228614e-01 2.228614e-01 2.228614e-01 2.228614e-01 2.228614e-01 2.228614e-01 2.228614e-01 2.228614e-01 2.228614e-01 2.228614e-01 2.228614e-01 2.228614e-01 2.228614e-01 2.228614e-01 2.228614e-01 2.228614e-01 2.228614e-01 2.228614e-01 2.228614e-01 2.228614e-01 2.228614e-01 2.228614e-01 2.228614e-01 2.228614e-01 2.228614e-01 2.228614e-01 2.228614e-01 2.228614e-01 2.228614e-01 2.228614e-01 2.228614e-01 2.228614e-01 2.228614e-01 2.228614e-01 2.228614e-01 2.228614e-01 2.228614e-01 2.228614e-01 2.228614e-01 2.228614e-01 2.228614e-01 2.228614e-01 2.228614e-01 2.228614e-01 2.228614e-01 2.228614e-01 2.228614e-01 2.228614e-01 2.228614e-01 2.228614e-01 2.228614e-01 2.228614e-01 2.228614e-01 2.228614e-01 2.228614e-01 2.228614e-01 2.228614e-01 2.228614e-01 2.228614e-01 2.228614e-01 2.228614e-01 2.228614e-01 2.228614e-01 2.228614e-01 2.228614e-01 2.228614e-01 2.228614e-01 2.228614e-01 2.228614e-01 2.228614e-01 2.228614e-01 2.228614e-01 2.228614e-01 2.228614e-01 2.228614e-01 2.228614e-01 2.228614e-01 2.228614e-01 2.228614e-01 2.228614e-01 2.228614e-01 2.228614e-01 2.228614e-01 2.228614e-01 2.228614e-01 2.228614e-01 2.228614e-01 2.228614e-01 2.228614e-01 2.228614e-01 2.228614e-01 2.228614e-01 2.228614e-01 2.228614e-01 2.228614e-01 2.228614e-01 2.228614e-01 2.228614e-01 2.228614e-01 2.228614e-01 2.228614e-01 2.228614e-01 2.228614e-01 2.228614e-01 2.228614e-01 2.228614e-01 2.228614e-01 2.228614e-01 2.228614e-01 2.228614e-01 2.228614e-01 2.228614e-01 2.228614e-01 2.228614e-01 2.228614e-01 2.228614e-01 2.228614e-01 2.228614e-01 2.228614e-01 2.228614e-01 2.228614e-01 2.228614e-01 2.228614e-01 2.228614e-01 2.228614e-01 2.228614e-01 2.228614e-01 2.228614e-01 2.228614e-01 2.228614e-01 2.228614e-01 2.228614e-01 2.228614e-01 2.228614e-01 2.228614e-01 2.228614e-01 2.228614e-01 2.228614e-01 2.228614e-01 2.228614e-01 2.228614e-01 2.228614e-01 2.228614e-01 2.228614e-01 2.228614e-01 2.228614e-01 2.228614e-01 2.228614e-01 2.228614e-01 2.228614e-01 2.228614e-01 2.228614e-01 2.228614e-01 2.228614e-01 2.228614e-01 2.228614e-01 2.228614e-01 2.228614e-01 2.228614e-01 2.228614e-01 2.228614e-01 2.228614e-01 2.228614e-01 2.228614e-01 2.228614e-01 2.228614e-01 2.228614e-01 2.228614e-01 2.228614e-01 2.228614e-01 2.228614e-01 2.228614e-01 2.228614e-01 2.228614e-01 2.228614e-01 2.228614e-01 2.228614e-01 2.228614e-01 2.228614e-01 2.228614e-01 2.228614e-01 2.228614e-01 2.228614e-01 2.228614e-01 2.228614e-01 2.228614e-01 2.228614e-01 2.228614e-01 2.228614e-01 2.228614e-01 2.228614e-01 2.228614e-01 2.228614e-01 2.228614e-01 2.228614e-01 2.228614e-01 2.228614e-01 2.228614e-01 2.228614e-01 2.228614e-01 2.228614e-01 2.228614e-01 2.228614e-01 2.228614e-01 2.228614e-01 2.228614e-01 2.228614e-01 2.228614e-01 2.228614e-01 2.228614e-01 2.228614e-01 2.228614e-01 2.228614e-01 2.228614e-01 2.228614e-01 2.228614e-01 2.228614e-01 2.228614e-01 2.228614e-01 2.228614e-01 2.228614e-01 2.228614e-01 2.228614e-01 2.228614e-01 2.228614e-01 2.228614e-01 2.228614e-01 2.228614e-01 2.228614e-01 2.228614e-01 2.228614e-01 2.228614e-01 2.228614e-01 2.228614e-01 2.228614e-01 2.228614e-01 2.228614e-01 2.228614e-01 2.228614e-01 2.228614e-01 2.228614e-01 2.228614e-01 2.228614e-01 2.228614e-01 2.228614e-01 2.228614e-01 2.228614e-01 2.228614e-01 2.228614e-01 2.228614e-01 2.228614e-01 2.228614e-01 2.228614e-01 2.228614e-01 2.228614e-01 2.228614e-01 2.228614e-01 2.228614e-01 2.228614e-01 2.228614e-01 2.228614e-01 2.228614e-01 2.228614e-01 2.228614e-01 2.228614e-01 2.228614e-01 2.228614e-01 2.228614e-01 2.228614e-01 2.228614e-01 2.228614e-01 2.228614e-01 2.228614e-01 2.228614e-01 2.228614e-01 2.228614e-01 2.228614e-01 2.228614e-01 2.228614e-01 2.228614e-01 2.228614e-01 2.228614e-01 2.228614e-01 2.228614e-01 2.228614e-01 2.228614e-01 2.228614e-01 2.228614e-01 2.228614e-01 2.228614e-01 2.228614e-01 2.228614e-01 2.228614e-01 2.228614e-01 2.228614e-01 2.228614e-01 2.228614e-01 2.228614e-01 2.228614e-01 2.228614e-01 2.228614e-01 2.228614e-01 2.228614e-01 2.228614e-01 2.228614e-01 2.228614e-01 2.228614e-01 2.228614e-01 2.228614e-01 2.228614e-01 2.228614e-01 2.228614e-01 2.228614e-01 2.228614e-01 2.228614e-01 2.228614e-01 2.228614e-01 2.228614e-01 2.228614e-01 2.228614e-01 2.228614e-01 2.228614e-01 2.228614e-01 2.228614e-01 2.228614e-01 2.228614e-01 2.228614e-01 2.228614e-01 2.228614e-01 2.228614e-01 2.228614e-01 2.228614e-01 2.228614e-01 2.228614e-01 2.228614e-01 2.228614e-01 2.228614e-01 2.228614e-01 2.228614e-01 2.228614e-01 2.228614e-01 2.228614e-01 2.228614e-01 2.228614e-01 2.228614e-01 2.228614e-01 2.228614e-01 2.228614e-01 2.228614e-01 2.228614e-01 2.228614e-01 2.228614e-01 2.228614e-01 2.228614e-01 2.228614e-01 2.228614e-01 2.228614e-01 2.228614e-01 2.228614e-01 2.228614e-01 2.228614e-01 2.228614e-01 2.228614e-01 2.228614e-01 2.228614e-01 2.228614e-01 2.228614e-01 2.228614e-01 2.228614e-01 2.228614e-01 2.228614e-01 2.228614e-01 2.228614e-01 2.228614e-01 2.228614e-01 2.228614e-01 2.228614e-01 2.228614e-01 2.228614e-01 2.228614e-01 2.228614e-01 2.228614e-01 2.228614e-01 2.228614e-01 2.228614e-01 2.228614e-01 2.228614e-01 2.228614e-01 2.228614e-01 2.228614e-01 2.228614e-01 2.228614e-01 2.228614e-01 2.228614e-01 2.228614e-01 2.228614e-01 2.228614e-01 2.228614e-01 2.228614e-01 2.228614e-01 2.228614e-01 2.228614e-01 2.228614e-01 2.228614e-01 2.228614e-01 2.228614e-01 2.228614e-01 2.228614e-01 2.228614e-01 2.228614e-01 2.228614e-01 2.228614e-01 2.228614e-01 2.228614e-01 2.228614e-01 2.228614e-01 2.228614e-01 2.228614e-01 2.228614e-01 2.228614e-01 2.228614e-01 2.228614e-01 2.228614e-01 2.228614e-01 2.228614e-01 2.228614e-01 2.228614e-01 2.228614e-01 2.228614e-01 2.228614e-01 2.228614e-01 2.228614e-01 2.228614e-01 2.228614e-01 2.228614e-01 2.228614e-01 2.228614e-01 2.228614e-01 2.228614e-01 2.228614e-01 2.228614e-01 2.228614e-01 2.228614e-01 2.228614e-01 2.228614e-01 2.228614e-01 2.228614e-01 2.228614e-01 2.228614e-01 2.228614e-01 2.228614e-01 2.228614e-01 2.228614e-01 2.228614e-01 2.228614e-01 2.228614e-01 2.228614e-01 2.228614e-01 2.228614e-01 2.228614e-01 2.228614e-01 2.228614e-01 2.228614e-01 2.228614e-01 2.228614e-01 2.228614e-01 2.228614e-01 2.228614e-01 2.228614e-01 2.228614e-01 2.228614e-01 2.228614e-01 2.228614e-01 2.228614e-01 2.228614e-01 2.228614e-01 2.228614e-01 2.228614e-01 2.228614e-01 2.228614e-01 2.228614e-01 2.228614e-01 2.228614e-01 2.228614e-01 2.228614e-01 2.228614e-01 2.228614e-01 2.228614e-01 2.228614e-01 2.228614e-01 2.228614e-01 2.228614e-01 2.228614e-01 2.228614e-01 2.228614e-01 2.228614e-01 2.228614e-01 2.228614e-01 2.228614e-01 2.228614e-01 2.228614e-01 2.228614e-01 2.228614e-01 2.228614e-01 2.228614e-01 2.228614e-01 2.228614e-01 2.228614e-01 2.228614e-01 2.228614e-01 2.228614e-01 2.228614e-01 2.228614e-01 2.228614e-01 2.228614e-01 2.228614e-01 2.228614e-01 2.228614e-01 2.228614e-01 2.228614e-01 2.228614e-01 2.228614e-01 2.228614e-01 2.228614e-01 2.228614e-01 2.228614e-01 2.228614e-01 2.228614e-01 2.228614e-01 2.228614e-01 2.228614e-01 2.228614e-01 2.228614e-01 2.228614e-01 2.228614e-01 2.228614e-01 2.228614e-01 2.228614e-01 2.228614e-01 2.228614e-01 2.228614e-01 2.228614e-01 2.228614e-01 2.228614e-01 2.228614e-01 2.228614e-01 2.228614e-01 2.228614e-01 2.228614e-01 2.228614e-01 2.228614e-01 2.228614e-01 2.228614e-01 2.228614e-01 2.228614e-01 2.228614e-01 2.228614e-01 2.228614e-01 2.228614e-01 2.228614e-01 2.228614e-01 2.228614e-01 2.228614e-01 2.228614e-01 2.228614e-01 2.228614e-01 2.228614e-01 2.228614e-01 2.228614e-01 2.228614e-01 2.228614e-01 2.228614e-01 2.228614e-01 2.228614e-01 2.228614e-01 2.228614e-01 2.228614e-01 2.228614e-01 2.228614e-01 2.228614e-01 2.228614e-01 2.228614e-01 2.228614e-01 2.228614e-01 2.228614e-01 2.228614e-01 2.228614e-01 2.228614e-01 2.228614e-01 2.228614e-01 2.228614e-01 2.228614e-01 2.228614e-01 2.228614e-01 2.228614e-01 2.228614e-01 2.228614e-01 2.228614e-01 2.228614e-01 2.228614e-01 2.228614e-01 2.228614e-01 2.228614e-01 2.228614e-01 2.228614e-01 2.228614e-01 2.228614e-01 2.228614e-01 2.228614e-01 2.228614e-01 2.228614e-01 2.228614e-01 2.228614e-01 2.228614e-01 2.228614e-01 2.228614e-01 2.228614e-01 2.228614e-01 2.228614e-01 2.228614e-01 2.228614e-01 2.228614e-01 2.228614e-01 2.228614e-01 2.228614e-01 2.228614e-01 2.228614e-01 2.228614e-01 2.228614e-01 2.228614e-01 2.228614e-01 2.228614e-01 2.228614e-01 2.228614e-01 2.228614e-01 2.228614e-01 2.228614e-01 2.228614e-01 2.228614e-01 2.228614e-01 2.228614e-01 2.228614e-01 2.228614e-01 2.228614e-01 2.228614e-01 2.228614e-01 2.228614e-01 2.228614e-01 2.228614e-01 2.228614e-01 2.228614e-01 2.228614e-01 2.228614e-01 2.228614e-01 2.228614e-01 2.228614e-01 2.228614e-01 2.228614e-01 2.228614e-01 2.228614e-01 2.228614e-01 2.228614e-01 2.228614e-01 2.228614e-01 2.228614e-01 2.228614e-01 2.228614e-01 2.228614e-01 2.228614e-01 2.228614e-01 2.228614e-01 2.228614e-01 2.228614e-01 2.228614e-01 2.228614e-01 2.228614e-01 2.228614e-01 2.228614e-01 2.228614e-01 2.228614e-01 2.228614e-01 2.228614e-01 2.228614e-01 2.228614e-01 2.228614e-01 2.228614e-01 2.228614e-01 2.228614e-01 2.228614e-01 2.228614e-01 2.228614e-01 2.228614e-01 2.228614e-01 2.228614e-01 2.228614e-01 2.228614e-01 2.228614e-01 2.228614e-01 2.228614e-01 2.228614e-01 2.228614e-01 2.228614e-01 2.228614e-01 2.228614e-01 2.228614e-01 2.228614e-01 2.228614e-01 2.228614e-01 2.228614e-01 2.228614e-01 2.228614e-01 2.228614e-01 2.228614e-01 2.228614e-01 2.228614e-01 2.228614e-01 2.228614e-01 2.228614e-01 2.228614e-01 2.228614e-01 2.228614e-01 2.228614e-01 2.228614e-01 2.228614e-01 2.228614e-01 2.228614e-01 2.228614e-01 2.228614e-01 2.228614e-01 2.228614e-01 2.228614e-01 2.228614e-01 2.228614e-01 2.228614e-01 2.228614e-01 2.228614e-01 2.228614e-01 2.228614e-01 2.228614e-01 2.228614e-01 2.228614e-01 2.228614e-01 2.228614e-01 2.228614e-01 2.228614e-01 2.228614e-01 2.228614e-01 2.228614e-01 2.228614e-01 2.228614e-01 2.228614e-01 2.228614e-01 2.228614e-01 2.228614e-01 2.228614e-01 2.228614e-01 2.228614e-01 2.228614e-01 2.228614e-01 2.228614e-01 2.228614e-01 2.228614e-01 2.228614e-01 2.228614e-01 2.228614e-01 2.228614e-01 2.228614e-01 2.228614e-01 2.228614e-01 2.228614e-01 2.228614e-01 2.228614e-01 2.228614e-01 2.228614e-01 2.228614e-01 2.228614e-01 2.228614e-01 2.228614e-01 2.228614e-01 2.228614e-01 2.228614e-01 2.228614e-01 2.228614e-01 2.228614e-01 2.228614e-01 2.228614e-01 2.228614e-01 2.228614e-01 2.228614e-01 2.228614e-01 2.228614e-01 2.228614e-01 2.228614e-01 2.228614e-01 2.228614e-01 2.228614e-01 2.228614e-01 2.228614e-01 2.228614e-01 2.228614e-01 2.228614e-01 2.228614e-01 2.228614e-01 2.228614e-01 2.228614e-01 2.228614e-01 2.228614e-01 2.228614e-01 2.228614e-01 2.228614e-01 2.228614e-01 2.228614e-01 2.228614e-01 2.228614e-01 2.228614e-01 2.228614e-01 2.228614e-01 2.228614e-01 2.228614e-01 2.228614e-01 2.228614e-01 2.228614e-01 2.228614e-01 2.228614e-01 2.228614e-01 2.228614e-01 2.228614e-01 2.228614e-01 2.228614e-01 2.228614e-01 2.228614e-01 2.228614e-01 2.228614e-01 2.228614e-01 2.228614e-01 2.228614e-01 2.228614e-01 2.228614e-01 2.228614e-01 2.228614e-01 2.228614e-01 2.228614e-01 2.228614e-01 2.228614e-01 2.228614e-01 2.228614e-01 2.228614e-01 2.228614e-01 2.228614e-01 2.228614e-01 2.228614e-01 2.228614e-01 2.228614e-01 2.228614e-01 2.228614e-01 2.228614e-01 2.228614e-01 2.228614e-01 2.228614e-01 2.228614e-01 2.228614e-01 2.228614e-01 2.228614e-01 2.228614e-01 2.228614e-01 2.228614e-01 2.228614e-01 2.228614e-01 2.228614e-01 2.228614e-01 2.228614e-01 2.228614e-01 2.228614e-01 2.228614e-01 2.228614e-01 2.228614e-01 2.228614e-01 2.228614e-01 2.228614e-01 2.228614e-01 2.228614e-01 2.228614e-01 2.228614e-01 2.228614e-01 2.228614e-01 2.228614e-01 2.228614e-01 2.228614e-01 2.228614e-01 2.228614e-01 2.228614e-01 2.228614e-01 2.228614e-01 2.228614e-01 2.228614e-01 2.228614e-01 2.228614e-01 2.228614e-01 2.228614e-01 2.228614e-01 2.228614e-01 2.228614e-01 2.228614e-01 2.228614e-01 2.228614e-01 2.228614e-01 2.228614e-01 2.228614e-01 2.228614e-01 2.228614e-01 2.228614e-01 2.228614e-01 2.228614e-01 2.228614e-01 2.228614e-01 2.228614e-01 2.228614e-01 2.228614e-01 2.228614e-01 2.228614e-01 2.228614e-01 2.228614e-01 2.228614e-01 2.228614e-01 2.228614e-01 2.228614e-01 2.228614e-01 2.228614e-01 2.228614e-01 2.228614e-01 2.228614e-01 2.228614e-01 2.228614e-01 2.228614e-01 2.228614e-01 2.228614e-01 2.228614e-01 2.228614e-01 2.228614e-01 2.228614e-01 2.228614e-01 2.228614e-01 2.228614e-01 2.228614e-01 2.228614e-01 2.228614e-01 2.228614e-01 2.228614e-01 2.228614e-01 2.228614e-01 2.228614e-01 2.228614e-01 2.228614e-01 2.228614e-01 2.228614e-01 2.228614e-01 2.228614e-01 2.228614e-01 2.228614e-01 2.228614e-01 2.228614e-01 2.228614e-01 2.228614e-01 2.228614e-01 2.228614e-01 2.228614e-01 2.228614e-01 2.228614e-01 2.228614e-01 2.228614e-01 2.228614e-01 2.228614e-01 2.228614e-01 2.228614e-01 2.228614e-01 2.228614e-01 2.228614e-01 2.228614e-01 2.228614e-01 2.228614e-01 2.228614e-01 2.228614e-01 2.228614e-01 2.228614e-01 2.228614e-01 2.228614e-01 2.228614e-01 2.228614e-01 2.228614e-01 2.228614e-01 2.228614e-01 2.228614e-01 2.228614e-01 2.228614e-01 2.228614e-01 2.228614e-01 2.228614e-01 2.228614e-01 2.228614e-01 2.228614e-01 2.228614e-01 2.228614e-01 2.228614e-01 2.228614e-01 2.228614e-01 2.228614e-01 2.228614e-01 2.228614e-01 2.228614e-01 2.228614e-01 2.228614e-01 2.228614e-01 2.228614e-01 2.228614e-01 2.228614e-01 2.228614e-01 2.228614e-01 2.228614e-01 2.228614e-01 2.228614e-01 2.228614e-01 2.228614e-01 2.228614e-01 2.228614e-01 2.228614e-01 2.228614e-01 2.228614e-01 2.228614e-01 2.228614e-01 2.228614e-01 2.228614e-01 2.228614e-01 2.228614e-01 2.228614e-01 2.228614e-01 2.228614e-01 2.228614e-01 2.228614e-01 2.228614e-01 2.228614e-01 2.228614e-01 2.228614e-01 2.228614e-01 2.228614e-01 2.228614e-01 2.228614e-01 2.228614e-01 2.228614e-01 2.228614e-01 2.228614e-01 2.228614e-01 2.228614e-01 2.228614e-01 2.228614e-01 2.228614e-01 2.228614e-01 2.228614e-01 2.228614e-01 2.228614e-01 2.228614e-01 2.228614e-01 2.228614e-01 2.228614e-01 2.228614e-01 2.228614e-01 2.228614e-01 2.228614e-01 2.228614e-01 2.228614e-01 2.228614e-01 2.228614e-01 2.228614e-01 2.228614e-01 2.228614e-01 2.228614e-01 2.228614e-01 2.228614e-01 2.228614e-01 2.228614e-01 2.228614e-01 2.228614e-01 2.228614e-01 2.228614e-01 2.228614e-01 2.228614e-01 2.228614e-01 2.228614e-01 2.228614e-01 2.228614e-01 2.228614e-01 2.228614e-01 2.228614e-01 2.228614e-01 2.228614e-01 2.228614e-01 2.228614e-01 2.228614e-01 2.228614e-01 2.228614e-01 2.228614e-01 2.228614e-01 2.228614e-01 2.228614e-01 2.228614e-01 2.228614e-01 2.228614e-01 2.228614e-01 2.228614e-01 2.228614e-01 2.228614e-01 2.228614e-01 2.228614e-01 2.228614e-01 2.228614e-01 2.228614e-01 2.228614e-01 2.228614e-01 2.228614e-01 2.228614e-01 2.228614e-01 2.228614e-01 2.228614e-01 2.228614e-01 2.228614e-01 2.228614e-01 2.228614e-01 2.228614e-01 2.228614e-01 2.228614e-01 2.228614e-01 2.228614e-01 2.228614e-01 2.228614e-01 2.228614e-01 2.228614e-01 2.228614e-01 2.228614e-01 2.228614e-01 2.228614e-01 2.228614e-01 2.228614e-01 2.228614e-01 2.228614e-01 2.228614e-01 2.228614e-01 2.228614e-01 2.228614e-01 2.228614e-01 2.228614e-01 2.228614e-01 2.228614e-01 2.228614e-01 2.228614e-01 2.228614e-01 2.228614e-01 2.228614e-01 2.228614e-01 2.228614e-01 2.228614e-01 2.228614e-01 2.228614e-01 2.228614e-01 2.228614e-01 2.228614e-01 2.228614e-01 2.228614e-01 2.228614e-01 2.228614e-01 2.228614e-01 2.228614e-01 2.228614e-01 2.228614e-01 2.228614e-01 2.228614e-01 2.228614e-01 2.228614e-01 2.228614e-01 2.228614e-01 2.228614e-01 2.228614e-01 2.228614e-01 2.228614e-01 2.228614e-01 2.228614e-01 2.228614e-01 2.228614e-01 2.228614e-01 2.228614e-01 2.228614e-01 2.228614e-01 2.228614e-01 2.228614e-01 2.228614e-01 2.228614e-01 2.228614e-01 2.228614e-01 2.228614e-01 2.228614e-01 2.228614e-01 2.228614e-01 2.228614e-01 2.228614e-01 2.228614e-01 2.228614e-01 2.228614e-01 2.228614e-01 2.228614e-01 2.228614e-01 2.228614e-01 2.228614e-01 2.228614e-01 2.228614e-01 2.228614e-01 
3.579590e+04 3.150255e-01 3.150255e-01 3.000895e-01 3.000895e-01 2.997923e-01 2.997923e-01 2.947063e-01 2.916888e-01 2.916888e-01 2.916888e-01 2.862792e-01 2.862792e-01 2.818837e-01 2.566012e-01 2.566012e-01 2.566012e-01 2.566012e-01 2.566012e-01 2.483236e-01 2.483236e-01 2.336466e-01 2.336466e-01 2.336466e-01 2.329855e-01 2.329855e-01 2.319187e-01 2.309242e-01 2.303452e-01 2.303452e-01 2.295129e-01 2.295129e-01 2.295129e-01 2.295129e-01 2.295129e-01 2.264368e-01 2.264368e-01 2.263436e-01 2.235514e-01 2.229979e-01 2.229979e-01 2.228665e-01 2.228665e-01 2.228665e-01 2.228665e-01 2.228665e-01 2.228664e-01 2.228664e-01 2.228664e-01 2.228658e-01 2.228653e-01 2.228653e-01 2.228639e-01 2.228634e-01 2.228628e-01 2.228628e-01 2.228625e-01 2.228623e-01 2.228619e-01 2.228618e-01 2.228618e-01 2.228618e-01 2.228618e-01 2.228618e-01 2.228617e-01 2.228616e-01 2.228616e-01 2.228615e-01 2.228614e-01 2.228614e-01 1.564388e-01 8.722193e-02 7.831937e-02 7.831937e-02 7.831937e-02 4.884837e-02 4.175159e-02 4.175159e-02 4.175159e-02 4.175159e-02 4.169585e-02 4.169585e-02 4.169585e-02 3.424005e-02 3.304901e-02 3.304901e-02 2.851389e-02 2.606336e-02 1.974170e-02 1.974170e-02 1.974170e-02 1.974170e-02 1.797834e-02 1.797834e-02 1.441771e-02 1.441771e-02 1.441771e-02 1.441771e-02 1.417364e-02 1.369583e-02 1.369583e-02 1.369583e-02 1.369583e-02 1.237359e-02 7.850136e-03 7.850136e-03 7.583707e-03 7.583707e-03 7.583707e-03 7.583707e-03 7.583707e-03 7.293548e-03 7.293548e-03 7.293548e-03 7.293548e-03 7.293548e-03 3.513670e-03 3.513670e-03 3.513670e-03 3.513670e-03 3.513670e-03 3.513670e-03 3.513670e-03 3.513670e-03 3.513670e-03 3.348485e-03 3.290139e-03 3.290139e-03 3.290139e-03 3.290139e-03 3.290139e-03 3.290139e-03 3.203772e-03 3.203772e-03 3.203772e-03 3.018672e-03 3.018672e-03 3.018672e-03 2.612398e-03 2.612398e-03 2.390328e-03 2.383303e-03 2.383303e-03 2.383303e-03 2.383303e-03 2.383303e-03 2.383303e-03 2.383303e-03 2.206247e-03 2.186953e-03 1.764965e-03 1.764965e-03 1.764965e-03 1.570517e-03 1.570517e-03 1.570517e-03 1.570517e-03 1.515560e-03 1.515560e-03 1.515560e-03 1.515560e-03 1.515560e-03 1.454113e-03 1.454113e-03 1.441422e-03 1.441422e-03 1.441422e-03 1.441422e-03 1.441422e-03 1.412122e-03 1.405918e-03 1.405918e-03 1.405918e-03 1.405918e-03 1.388478e-03 1.364310e-03 1.364310e-03 1.364310e-03 1.358146e-03 1.358146e-03 1.358146e-03 1.358146e-03 1.351508e-03 1.351508e-03 1.348644e-03 1.347587e-03 1.347587e-03 1.302261e-03 1.275867e-03 1.275867e-03 1.248048e-03 1.248048e-03 1.248048e-03 1.212933e-03 1.201796e-03 1.201796e-03 1.201796e-03 1.180285e-03 1.143544e-03 1.143544e-03 1.143544e-03 1.143544e-03 1.143544e-03 1.086217e-03 1.086217e-03 1.073860e-03 1.073860e-03 1.073860e-03 1.073490e-03 1.073490e-03 1.073490e-03 1.073490e-03 1.070124e-03 1.070124e-03 1.070124e-03 1.070124e-03 1.061642e-03 1.061642e-03 1.061642e-03 1.061642e-03 1.061642e-03 1.061642e-03 1.061642e-03 1.061642e-03 1.061642e-03 1.061642e-03 1.061642e-03 1.061642e-03 1.061642e-03 1.061642e-03 1.061642e-03 1.061642e-03 1.061642e-03 1.061642e-03 1.061642e-03 1.061642e-03 1.061642e-03 1.061642e-03 1.061642e-03 1.061642e-03 1.061642e-03 1.061642e-03 1.061642e-03 1.061642e-03 1.061642e-03 1.061642e-03 1.061642e-03 1.061642e-03 1.061642e-03 1.061511e-03 1.061511e-03 1.061511e-03 1.058833e-03 1.055719e-03 1.055719e-03 1.055719e-03 1.055719e-03 1.055719e-03 1.054522e-03 1.054522e-03 1.054522e-03 1.054522e-03 1.054522e-03 1.054314e-03 1.054314e-03 1.054314e-03 1.054314e-03 1.054314e-03 1.054314e-03 1.054314e-03 1.052701e-03 1.052701e-03 1.052474e-03 1.046393e-03 1.046393e-03 1.046393e-03 1.045934e-03 1.045934e-03 1.045934e-03 1.045861e-03 1.043903e-03 1.043903e-03 1.043903e-03 1.043903e-03 1.042917e-03 1.037754e-03 1.037754e-03 1.035971e-03 1.035971e-03 1.035971e-03 1.030154e-03 1.030154e-03 1.030154e-03 1.030154e-03 1.027705e-03 1.027705e-03 1.027705e-03 1.027705e-03 1.027705e-03 1.027705e-03 1.027705e-03 1.027705e-03 1.027705e-03 1.025331e-03 1.025331e-03 1.025331e-03 1.025331e-03 1.025331e-03 1.025331e-03 1.025086e-03 1.024950e-03 1.024950e-03 1.024257e-03 1.024257e-03 1.024257e-03 1.024257e-03 1.024257e-03 1.024257e-03 1.024257e-03 1.024257e-03 1.024257e-03 1.024257e-03 1.021658e-03 1.021216e-03 1.014549e-03 1.007990e-03 1.007990e-03 1.007990e-03 1.007990e-03 1.007990e-03 1.007990e-03 1.007990e-03 1.007990e-03 1.007990e-03 1.007990e-03 1.007990e-03 1.007990e-03 1.007990e-03 1.007990e-03 1.007990e-03 1.007990e-03 1.007990e-03 1.002221e-03 1.002221e-03 1.002221e-03 1.002221e-03 1.002221e-03 1.002221e-03 1.002221e-03 1.002221e-03 1.002221e-03 1.002221e-03 1.002221e-03 1.002221e-03 1.002221e-03 1.002221e-03 1.002221e-03 1.002221e-03 1.002221e-03 1.002221e-03 1.002221e-03 1.002221e-03 1.002221e-03 1.002221e-03 1.002221e-03 1.002221e-03 1.002221e-03 1.002221e-03 1.002221e-03 1.002221e-03 1.002221e-03 1.002221e-03 1.001685e-03 1.001685e-03 1.001685e-03 1.001685e-03 9.943280e-04 9.943280e-04 9.943280e-04 9.943280e-04 9.933505e-04 9.933505e-04 9.933505e-04 9.933505e-04 9.897410e-04 9.883897e-04 9.883897e-04 9.883897e-04 9.883897e-04 9.883897e-04 9.883897e-04 9.883897e-04 9.883897e-04 9.883897e-04 9.883897e-04 9.883897e-04 9.883897e-04 9.883897e-04 9.881982e-04 9.881750e-04 9.881429e-04 9.881383e-04 9.881383e-04 9.881383e-04 9.881383e-04 9.881383e-04 9.881383e-04 9.881299e-04 9.880996e-04 9.880996e-04 9.880825e-04 9.880746e-04 9.879720e-04 9.879720e-04 9.879720e-04 9.879341e-04 9.879341e-04 9.879335e-04 9.879335e-04 9.879335e-04 9.879335e-04 9.879335e-04 9.879335e-04 9.879335e-04 9.879335e-04 9.879299e-04 9.879299e-04 9.879299e-04 9.879299e-04 9.879299e-04 9.879285e-04 9.879285e-04 9.879278e-04 9.879278e-04 9.879278e-04 9.879278e-04 9.879278e-04 9.879269e-04 9.879256e-04 9.879250e-04 9.879250e-04 9.879250e-04 9.879250e-04 9.879250e-04 9.879250e-04 9.879250e-04 9.879250e-04 9.879250e-04 9.879250e-04 9.879250e-04 9.879250e-04 9.879250e-04 9.879250e-04 9.879249e-04 9.879249e-04 9.879248e-04 9.879247e-04 9.879247e-04 9.879247e-04 9.879246e-04 9.878818e-04 9.878818e-04 9.878818e-04 9.878362e-04 9.878347e-04 9.878253e-04 9.878253e-04 9.878253e-04 9.878253e-04 9.878253e-04 9.878237e-04 9.878237e-04 9.877470e-04 9.877470e-04 9.877470e-04 9.877392e-04 9.877359e-04 9.877359e-04 9.877359e-04 9.877359e-04 9.877359e-04 9.877359e-04 9.877359e-04 9.877359e-04 9.877359e-04 9.876727e-04 9.876727e-04 9.876727e-04 9.876721e-04 9.876721e-04 9.876449e-04 9.876449e-04 9.875837e-04 9.875837e-04 9.875837e-04 9.875837e-04 9.875836e-04 9.875836e-04 9.875836e-04 9.875836e-04 9.875836e-04 9.875836e-04 9.875836e-04 9.875836e-04 9.875832e-04 9.872918e-04 9.872780e-04 9.868857e-04 9.868857e-04 9.867880e-04 9.867880e-04 9.867880e-04 9.867880e-04 9.867880e-04 9.867880e-04 9.867880e-04 9.867880e-04 9.867880e-04 9.867880e-04 9.867508e-04 9.867508e-04 9.867508e-04 9.867331e-04 9.867163e-04 9.867163e-04 9.867163e-04 9.867163e-04 9.867163e-04 9.867146e-04 9.867146e-04 9.867146e-04 9.867146e-04 9.867146e-04 9.867146e-04 9.866417e-04 9.864750e-04 9.864750e-04 9.864750e-04 9.864750e-04 9.864750e-04 9.864750e-04 9.864750e-04 9.864750e-04 9.864750e-04 9.864750e-04 9.864750e-04 9.864750e-04 9.863826e-04 9.863826e-04 9.863826e-04 9.863826e-04 9.863826e-04 9.863826e-04 9.863826e-04 9.863826e-04 9.863826e-04 9.863826e-04 9.862791e-04 9.862791e-04 9.861796e-04 9.861796e-04 9.861796e-04 9.861796e-04 9.861796e-04 9.861796e-04 9.861796e-04 9.861796e-04 9.861796e-04 9.861796e-04 9.861796e-04 9.861796e-04 9.861796e-04 9.861796e-04 9.861695e-04 9.861570e-04 9.861570e-04 9.861570e-04 9.861120e-04 9.861073e-04 9.860749e-04 9.860749e-04 9.860666e-04 9.860632e-04 9.860632e-04 9.860524e-04 9.860494e-04 9.860469e-04 9.860469e-04 9.860469e-04 9.860469e-04 9.860469e-04 9.860445e-04 9.860445e-04 9.860405e-04 9.860390e-04 9.860390e-04 9.860390e-04 9.860367e-04 9.860364e-04 9.860364e-04 9.860364e-04 9.860364e-04 9.860364e-04 9.860364e-04 9.860364e-04 9.860356e-04 9.860356e-04 9.860341e-04 9.860341e-04 9.860341e-04 9.860324e-04 9.860305e-04 9.860305e-04 9.860305e-04 9.860296e-04 9.860281e-04 9.860281e-04 9.860276e-04 9.860276e-04 9.860272e-04 9.860272e-04 9.860272e-04 9.860268e-04 9.860268e-04 9.860268e-04 9.860262e-04 9.860262e-04 9.860262e-04 9.860262e-04 9.860256e-04 9.860255e-04 9.860254e-04 9.860254e-04 9.860254e-04 9.860252e-04 9.860252e-04 9.860250e-04 9.860248e-04 9.860248e-04 9.860248e-04 9.860243e-04 9.860240e-04 9.860240e-04 9.860240e-04 9.860240e-04 9.860240e-04 9.860239e-04 9.860239e-04 9.860238e-04 9.860237e-04 9.860236e-04 9.860236e-04 9.860236e-04 9.860235e-04 9.860235e-04 9.860235e-04 9.860234e-04 9.860233e-04 9.860232e-04 9.860230e-04 9.860228e-04 9.860228e-04 9.860228e-04 9.860227e-04 9.860227e-04 9.860227e-04 9.860227e-04 9.860227e-04 9.860227e-04 9.860227e-04 9.860227e-04 9.860227e-04 9.860227e-04 9.860227e-04 9.860227e-04 9.860227e-04 9.860227e-04 9.860227e-04 9.860227e-04 9.860227e-04 9.860227e-04 9.860227e-04 9.860227e-04 9.860227e-04 9.860227e-04 9.860227e-04 9.860227e-04 9.860227e-04 9.860227e-04 9.860226e-04 9.860226e-04 9.860226e-04 9.860226e-04 9.860226e-04 9.860226e-04 9.860226e-04 9.860226e-04 9.860226e-04 9.860226e-04 9.860226e-04 9.860226e-04 9.860226e-04 9.860226e-04 9.860226e-04 9.860226e-04 9.860226e-04 9.860226e-04 9.860226e-04 9.860226e-04 9.860226e-04 9.860226e-04 9.860226e-04 9.860226e-04 9.860226e-04 9.860226e-04 9.860226e-04 9.860226e-04 9.860226e-04 9.860226e-04 9.860226e-04 9.860226e-04 9.860226e-04 9.860226e-04 9.860226e-04 9.860226e-04 9.860226e-04 9.860226e-04 9.860226e-04 9.860226e-04 9.860226e-04 9.860226e-04 9.860226e-04 9.860226e-04 9.860226e-04 9.860226e-04 9.860226e-04 9.860226e-04 9.860226e-04 9.860226e-04 9.860226e-04 9.860226e-04 9.860226e-04 9.860226e-04 9.860226e-04 9.860226e-04 9.860226e-04 9.860226e-04 9.860226e-04 9.860226e-04 9.860226e-04 9.860226e-04 9.860226e-04 9.860226e-04 9.860226e-04 9.860226e-04 9.860226e-04 9.860226e-04 9.860226e-04 9.860226e-04 9.860226e-04 9.860226e-04 9.860226e-04 9.860226e-04 9.860226e-04 9.860226e-04 9.860226e-04 9.860226e-04 9.860226e-04 9.860226e-04 9.860226e-04 9.860226e-04 9.860226e-04 9.860226e-04 9.860226e-04 9.860226e-04 9.860226e-04 9.860226e-04 9.860226e-04 9.860226e-04 9.860226e-04 9.860226e-04 9.860226e-04 9.860226e-04 9.860226e-04 9.860226e-04 9.860226e-04 9.860226e-04 9.860226e-04 9.860226e-04 9.860226e-04 9.860226e-04 9.860226e-04 9.860226e-04 9.860226e-04 9.860226e-04 9.860226e-04 9.860226e-04 9.860226e-04 9.860226e-04 9.860226e-04 9.860226e-04 9.860226e-04 9.860226e-04 9.860226e-04 9.860226e-04 9.860226e-04 9.860226e-04 9.860226e-04 9.860226e-04 9.860226e-04 9.860226e-04 9.860226e-04 9.860226e-04 9.860226e-04 9.860226e-04 9.860226e-04 9.860226e-04 9.860226e-04 9.860226e-04 9.860226e-04 9.860226e-04 9.860226e-04 9.860226e-04 9.860226e-04 9.860226e-04 9.860226e-04 9.860226e-04 9.860226e-04 9.860226e-04 9.860226e-04 9.860226e-04 9.860226e-04 9.860226e-04 9.860226e-04 9.860225e-04 9.860225e-04 9.860225e-04 9.860225e-04 9.860225e-04 9.860224e-04 9.860224e-04 9.860224e-04 9.860224e-04 9.860224e-04 9.860224e-04 9.860223e-04 9.860223e-04 9.860223e-04 9.860223e-04 9.860223e-04 9.860223e-04 9.860223e-04 9.860223e-04 9.860223e-04 9.860223e-04 9.860223e-04 9.860223e-04 9.860223e-04 9.860223e-04 9.860223e-04 9.860222e-04 9.860222e-04 9.860221e-04 9.860221e-04 9.860221e-04 9.860221e-04 9.860221e-04 9.860221e-04 9.860221e-04 9.860221e-04 9.860221e-04 9.860221e-04 9.860221e-04 9.860221e-04 9.860221e-04 9.860221e-04 9.860221e-04 9.860221e-04 9.860221e-04 9.860220e-04 9.860219e-04 9.860219e-04 9.860219e-04 9.860219e-04 9.860219e-04 9.860219e-04 9.860219e-04 9.860219e-04 9.860219e-04 9.860219e-04 9.860219e-04 9.860219e-04 9.860219e-04 9.860219e-04 9.860219e-04 9.860219e-04 9.860219e-04 9.860219e-04 9.860219e-04 9.860219e-04 9.860219e-04 9.860219e-04 9.860219e-04 9.860219e-04 9.860219e-04 9.860219e-04 9.860219e-04 9.860219e-04 9.860219e-04 9.860219e-04 9.860219e-04 9.860219e-04 9.860219e-04 9.860219e-04 9.860219e-04 9.860219e-04 9.860219e-04 9.860219e-04 9.860219e-04 9.860219e-04 9.860219e-04 9.860219e-04 9.860219e-04 9.860219e-04 9.860219e-04 9.860219e-04 9.860219e-04 9.860219e-04 9.860219e-04 9.860219e-04 9.860219e-04 9.860219e-04 9.860219e-04 9.860219e-04 9.860219e-04 9.860219e-04 9.860219e-04 9.860219e-04 9.860219e-04 9.860219e-04 9.860219e-04 9.860219e-04 9.860219e-04 9.860219e-04 9.860219e-04 9.860219e-04 9.860219e-04 9.860219e-04 9.860219e-04 9.860219e-04 9.860219e-04 9.860219e-04 9.860219e-04 9.860219e-04 9.860219e-04 9.860219e-04 9.860219e-04 9.860219e-04 9.860219e-04 9.860219e-04 9.860219e-04 9.860219e-04 9.860219e-04 9.860219e-04 9.860219e-04 9.860219e-04 9.860219e-04 9.860219e-04 9.860219e-04 9.860219e-04 9.860219e-04 9.860219e-04 9.860219e-04 9.860219e-04 9.860219e-04 9.860219e-04 9.860219e-04 9.860219e-04 9.860219e-04 9.860219e-04 9.860219e-04 9.860219e-04 9.860219e-04 9.860219e-04 9.860219e-04 9.860219e-04 9.860219e-04 9.860219e-04 9.860219e-04 9.860219e-04 9.860219e-04 9.860219e-04 9.860219e-04 9.860219e-04 9.860219e-04 9.860219e-04 9.860219e-04 9.860219e-04 9.860219e-04 9.860219e-04 9.860219e-04 9.860219e-04 9.860219e-04 9.860219e-04 9.860219e-04 9.860219e-04 9.860219e-04 9.860219e-04 9.860219e-04 9.860219e-04 9.860219e-04 9.860219e-04 9.860219e-04 9.860219e-04 9.860219e-04 9.860219e-04 9.860219e-04 9.860219e-04 9.860219e-04 9.860219e-04 9.860219e-04 9.860219e-04 9.860219e-04 9.860219e-04 9.860219e-04 9.860219e-04 9.860219e-04 9.860219e-04 9.860219e-04 9.860219e-04 9.860219e-04 9.860219e-04 9.860219e-04 9.860219e-04 9.860219e-04 9.860219e-04 9.860219e-04 9.860219e-04 9.860219e-04 9.860219e-04 9.860219e-04 9.860219e-04 9.860219e-04 9.860219e-04 9.860219e-04 9.860219e-04 9.860219e-04 9.860219e-04 9.860219e-04 9.860219e-04 9.860219e-04 9.860219e-04 9.860219e-04 9.860219e-04 9.860219e-04 9.860219e-04 9.860219e-04 9.860219e-04 9.860219e-04 9.860219e-04 9.860219e-04 9.860219e-04 9.860219e-04 9.860219e-04 9.860219e-04 9.860219e-04 9.860219e-04 9.860219e-04 9.860219e-04 9.860219e-04 9.860219e-04 9.860219e-04 9.860219e-04 9.860219e-04 9.860219e-04 9.860219e-04 9.860219e-04 9.860219e-04 9.860219e-04 9.860219e-04 9.860219e-04 9.860219e-04 9.860219e-04 9.860219e-04 9.860219e-04 9.860219e-04 9.860219e-04 9.860219e-04 9.860219e-04 9.860219e-04 9.860219e-04 9.860219e-04 9.860219e-04 9.860219e-04 9.860219e-04 9.860219e-04 9.860219e-04 9.860219e-04 9.860219e-04 9.860219e-04 9.860219e-04 9.860219e-04 9.860219e-04 9.860219e-04 9.860219e-04 9.860219e-04 9.860219e-04 9.860219e-04 9.860219e-04 9.860219e-04 9.860219e-04 9.860219e-04 9.860219e-04 9.860219e-04 9.860219e-04 9.860219e-04 9.860219e-04 9.860219e-04 9.860219e-04 9.860219e-04 9.860219e-04 9.860219e-04 9.860219e-04 9.860219e-04 9.860219e-04 9.860219e-04 9.860219e-04 9.860219e-04 9.860219e-04 9.860219e-04 9.860219e-04 9.860219e-04 9.860219e-04 9.860219e-04 9.860219e-04 9.860219e-04 9.860219e-04 9.860219e-04 9.860219e-04 9.860219e-04 9.860219e-04 9.860219e-04 9.860219e-04 9.860219e-04 9.860219e-04 9.860219e-04 9.860219e-04 9.860219e-04 9.860219e-04 9.860219e-04 9.860219e-04 9.860219e-04 9.860219e-04 9.860219e-04 9.860219e-04 9.860219e-04 9.860219e-04 9.860219e-04 9.860219e-04 9.860219e-04 9.860219e-04 9.860219e-04 9.860219e-04 9.860219e-04 9.860219e-04 9.860219e-04 9.860219e-04 9.860219e-04 9.860219e-04 9.860219e-04 9.860219e-04 9.860219e-04 9.860219e-04 9.860219e-04 9.860219e-04 9.860219e-04 9.860219e-04 9.860219e-04 9.860219e-04 9.860219e-04 9.860219e-04 9.860219e-04 9.860219e-04 9.860219e-04 9.860219e-04 9.860219e-04 9.860219e-04 9.860219e-04 9.860219e-04 9.860219e-04 9.860219e-04 9.860219e-04 9.860219e-04 9.860219e-04 9.860219e-04 9.860219e-04 9.860219e-04 9.860219e-04 9.860219e-04 9.860219e-04 9.860219e-04 9.860219e-04 9.860219e-04 9.860219e-04 9.860219e-04 9.860219e-04 9.860219e-04 9.860219e-04 9.860219e-04 9.860219e-04 9.860219e-04 9.860219e-04 9.860219e-04 9.860219e-04 9.860219e-04 9.860219e-04 9.860219e-04 9.860219e-04 9.860219e-04 9.860219e-04 9.860219e-04 9.860219e-04 9.860219e-04 9.860219e-04 9.860219e-04 9.860219e-04 9.860219e-04 9.860219e-04 9.860219e-04 9.860219e-04 9.860219e-04 9.860219e-04 9.860219e-04 9.860219e-04 9.860219e-04 9.860219e-04 9.860219e-04 9.860219e-04 9.860219e-04 9.860219e-04 9.860219e-04 9.860219e-04 9.860219e-04 9.860219e-04 9.860219e-04 9.860219e-04 9.860219e-04 9.860219e-04 9.860219e-04 9.860219e-04 9.860219e-04 9.860219e-04 9.860219e-04 9.860219e-04 9.860219e-04 9.860219e-04 9.860219e-04 9.860219e-04 9.860219e-04 9.860219e-04 9.860219e-04 9.860219e-04 9.860219e-04 9.860219e-04 9.860219e-04 9.860219e-04 9.860219e-04 9.860219e-04 9.860219e-04 9.860219e-04 9.860219e-04 9.860219e-04 9.860219e-04 9.860219e-04 9.860219e-04 9.860219e-04 9.860219e-04 9.860219e-04 9.860219e-04 9.860219e-04 9.860219e-04 9.860219e-04 9.860219e-04 9.860219e-04 9.860219e-04 9.860219e-04 9.860219e-04 9.860219e-04 9.860219e-04 9.860219e-04 9.860219e-04 9.860219e-04 9.860219e-04 9.860219e-04 9.860219e-04 9.860219e-04 9.860219e-04 9.860219e-04 9.860219e-04 9.860219e-04 9.860219e-04 9.860219e-04 9.860219e-04 9.860219e-04 9.860219e-04 9.860219e-04 9.860219e-04 9.860219e-04 9.860219e-04 9.860219e-04 9.860219e-04 9.860219e-04 9.860219e-04 9.860219e-04 9.860219e-04 9.860219e-04 9.860219e-04 9.860219e-04 9.860219e-04 9.860219e-04 9.860219e-04 9.860219e-04 9.860219e-04 9.860219e-04 9.860219e-04 9.860219e-04 9.860219e-04 9.860219e-04 9.860219e-04 9.860219e-04 9.860219e-04 9.860219e-04 9.860219e-04 9.860219e-04 9.860219e-04 9.860219e-04 9.860219e-04 9.860219e-04 9.860219e-04 9.860219e-04 9.860219e-04 9.860219e-04 9.860219e-04 9.860219e-04 9.860219e-04 9.860219e-04 9.860219e-04 9.860219e-04 9.860219e-04 9.860219e-04 9.860219e-04 9.860219e-04 9.860219e-04 9.860219e-04 9.860219e-04 9.860219e-04 9.860219e-04 9.860219e-04 9.860219e-04 9.860219e-04 9.860219e-04 9.860219e-04 9.860219e-04 9.860219e-04 9.860219e-04 9.860219e-04 9.860219e-04 9.860219e-04 9.860219e-04 9.860219e-04 9.860219e-04 9.860219e-04 9.860219e-04 9.860219e-04 9.860219e-04 9.860219e-04 9.860219e-04 9.860219e-04 9.860219e-04 9.860219e-04 9.860219e-04 9.860219e-04 9.860219e-04 9.860219e-04 9.860219e-04 9.860219e-04 9.860219e-04 9.860219e-04 9.860219e-04 9.860219e-04 9.860219e-04 9.860219e-04 9.860219e-04 9.860219e-04 9.860219e-04 9.860219e-04 9.860219e-04 9.860219e-04 9.860219e-04 9.860219e-04 9.860219e-04 9.860219e-04 9.860219e-04 9.860219e-04 9.860219e-04 9.860219e-04 9.860219e-04 9.860219e-04 9.860219e-04 9.860219e-04 9.860219e-04 9.860219e-04 9.860219e-04 9.860219e-04 9.860219e-04 9.860219e-04 9.860219e-04 9.860219e-04 9.860219e-04 9.860219e-04 9.860219e-04 9.860219e-04 9.860219e-04 9.860219e-04 9.860219e-04 9.860219e-04 9.860219e-04 9.860219e-04 9.860219e-04 9.860219e-04 9.860219e-04 9.860219e-04 9.860219e-04 9.860219e-04 9.860219e-04 9.860219e-04 9.860219e-04 9.860219e-04 9.860219e-04 9.860219e-04 9.860219e-04 9.860219e-04 9.860219e-04 9.860219e-04 9.860219e-04 9.860219e-04 9.860219e-04 9.860219e-04 9.860219e-04 9.860219e-04 9.860219e-04 9.860219e-04 9.860219e-04 9.860219e-04 9.860219e-04 9.860219e-04 9.860219e-04 9.860219e-04 9.860219e-04 9.860219e-04 9.860219e-04 9.860219e-04 9.860219e-04 9.860219e-04 9.860219e-04 9.860219e-04 9.860219e-04 9.860219e-04 9.860219e-04 9.860219e-04 9.860219e-04 9.860219e-04 9.860219e-04 9.860219e-04 9.860219e-04 9.860219e-04 9.860219e-04 9.860219e-04 9.860219e-04 9.860219e-04 9.860219e-04 9.860219e-04 9.860219e-04 9.860219e-04 9.860219e-04 9.860219e-04 9.860219e-04 9.860219e-04 9.860219e-04 9.860219e-04 9.860219e-04 9.860219e-04 9.860219e-04 9.860219e-04 9.860219e-04 9.860219e-04 9.860219e-04 9.860219e-04 9.860219e-04 9.860219e-04 9.860219e-04 9.860219e-04 9.860219e-04 9.860219e-04 9.860219e-04 9.860219e-04 9.860219e-04 9.860219e-04 9.860219e-04 9.860219e-04 9.860219e-04 9.860219e-04 9.860219e-04 9.860219e-04 9.860219e-04 9.860219e-04 9.860219e-04 9.860219e-04 9.860219e-04 9.860219e-04 9.860219e-04 9.860219e-04 9.860219e-04 9.860219e-04 9.860219e-04 9.860219e-04 9.860219e-04 9.860219e-04 9.860219e-04 9.860219e-04 9.860219e-04 9.860219e-04 9.860219e-04 9.860219e-04 9.860219e-04 9.860219e-04 9.860219e-04 9.860219e-04 9.860219e-04 9.860219e-04 9.860219e-04 9.860219e-04 9.860219e-04 9.860219e-04 9.860219e-04 9.860219e-04 9.860219e-04 9.860219e-04 9.860219e-04 9.860219e-04 9.860219e-04 9.860219e-04 9.860219e-04 9.860219e-04 9.860219e-04 9.860219e-04 9.860219e-04 9.860219e-04 9.860219e-04 9.860219e-04 9.860219e-04 9.860219e-04 9.860219e-04 9.860219e-04 9.860219e-04 9.860219e-04 9.860219e-04 9.860219e-04 9.860219e-04 9.860219e-04 9.860219e-04 9.860219e-04 9.860219e-04 9.860219e-04 9.860219e-04 9.860219e-04 9.860219e-04 9.860219e-04 9.860219e-04 9.860219e-04 9.860219e-04 9.860219e-04 9.860219e-04 9.860219e-04 9.860219e-04 9.860219e-04 9.860219e-04 9.860219e-04 9.860219e-04 9.860219e-04 9.860219e-04 9.860219e-04 9.860219e-04 9.860219e-04 9.860219e-04 9.860219e-04 9.860219e-04 9.860219e-04 9.860219e-04 9.860219e-04 9.860219e-04 9.860219e-04 9.860219e-04 9.860219e-04 9.860219e-04 9.860219e-04 9.860219e-04 9.860219e-04 9.860219e-04 9.860219e-04 9.860219e-04 9.860219e-04 9.860219e-04 9.860219e-04 9.860219e-04 9.860219e-04 9.860219e-04 9.860219e-04 9.860219e-04 9.860219e-04 9.860219e-04 9.860219e-04 9.860219e-04 9.860219e-04 9.860219e-04 9.860219e-04 9.860219e-04 9.860219e-04 9.860219e-04 9.860219e-04 9.860219e-04 9.860219e-04 9.860219e-04 9.860219e-04 9.860219e-04 9.860219e-04 9.860219e-04 9.860219e-04 9.860219e-04 9.860219e-04 9.860219e-04 9.860219e-04 9.860219e-04 9.860219e-04 9.860219e-04 9.860219e-04 9.860219e-04 9.860219e-04 9.860219e-04 9.860219e-04 9.860219e-04 9.860219e-04 9.860219e-04 9.860219e-04 9.860219e-04 9.860219e-04 9.860219e-04 9.860219e-04 9.860219e-04 9.860219e-04 9.860219e-04 9.860219e-04 9.860219e-04 9.860219e-04 9.860219e-04 9.860219e-04 9.860219e-04 9.860219e-04 9.860219e-04 9.860219e-04 9.860219e-04 9.860219e-04 9.860219e-04 9.860219e-04 9.860219e-04 9.860219e-04 9.860219e-04 9.860219e-04 9.860219e-04 9.860219e-04 9.860219e-04 9.860219e-04 9.860219e-04 9.860219e-04 9.860219e-04 9.860219e-04 9.860219e-04 9.860219e-04 9.860219e-04 9.860219e-04 9.860219e-04 9.860219e-04 9.860219e-04 9.860219e-04 9.860219e-04 9.860219e-04 9.860219e-04 9.860219e-04 9.860219e-04 9.860219e-04 9.860219e-04 9.860219e-04 9.860219e-04 9.860219e-04 9.860219e-04 9.860219e-04 9.860219e-04 9.860219e-04 9.860219e-04 9.860219e-04 9.860219e-04 9.860219e-04 9.860219e-04 9.860219e-04 9.860219e-04 9.860219e-04 9.860219e-04 9.860219e-04 9.860219e-04 9.860219e-04 9.860219e-04 9.860219e-04 9.860219e-04 9.860219e-04 9.860219e-04 9.860219e-04 9.860219e-04 9.860219e-04 9.860219e-04 9.860219e-04 9.860219e-04 9.860219e-04 9.860219e-04 9.860219e-04 9.860219e-04 9.860219e-04 9.860219e-04 9.860219e-04 9.860219e-04 9.860219e-04 9.860219e-04 9.860219e-04 9.860219e-04 9.860219e-04 9.860219e-04 9.860219e-04 9.860219e-04 9.860219e-04 9.860219e-04 9.860219e-04 9.860219e-04 9.860219e-04 9.860219e-04 9.860219e-04 9.860219e-04 9.860219e-04 9.860219e-04 9.860219e-04 9.860219e-04 9.860219e-04 9.860219e-04 9.860219e-04 9.860219e-04 9.860219e-04 9.860219e-04 9.860219e-04 9.860219e-04 9.860219e-04 9.860219e-04 9.860219e-04 9.860219e-04 9.860219e-04 9.860219e-04 9.860219e-04 9.860219e-04 9.860219e-04 9.860219e-04 9.860219e-04 9.860219e-04 9.860219e-04 9.860219e-04 9.860219e-04 9.860219e-04 9.860219e-04 9.860219e-04 9.860219e-04 9.860219e-04 9.860219e-04 9.860219e-04 9.860219e-04 9.860219e-04 9.860219e-04 9.860219e-04 9.860219e-04 9.860219e-04 9.860219e-04 9.860219e-04 9.860219e-04 9.860219e-04 9.860219e-04 9.860219e-04 9.860219e-04 9.860219e-04 9.860219e-04 9.860219e-04 9.860219e-04 9.860219e-04 9.860219e-04 9.860219e-04 9.860219e-04 9.860219e-04 9.860219e-04 9.860219e-04 9.860219e-04 9.860219e-04 9.860219e-04 9.860219e-04 9.860219e-04 9.860219e-04 9.860219e-04 9.860219e-04 9.860219e-04 9.860219e-04 9.860219e-04 9.860219e-04 9.860219e-04 9.860219e-04 9.860219e-04 9.860219e-04 9.860219e-04 9.860219e-04 9.860219e-04 9.860219e-04 9.860219e-04 9.860219e-04 9.860219e-04 9.860219e-04 9.860219e-04 9.860219e-04 9.860219e-04 9.860219e-04 9.860219e-04 9.860219e-04 9.860219e-04 9.860219e-04 9.860219e-04 9.860219e-04 9.860219e-04 9.860219e-04 9.860219e-04 9.860219e-04 9.860219e-04 9.860219e-04 9.860219e-04 9.860219e-04 9.860219e-04 9.860219e-04 9.860219e-04 9.860219e-04 9.860219e-04 9.860219e-04 9.860219e-04 9.860219e-04 9.860219e-04 9.860219e-04 9.860219e-04 9.860219e-04 9.860219e-04 9.860219e-04 9.860219e-04 9.860219e-04 9.860219e-04 9.860219e-04 9.860219e-04 9.860219e-04 9.860219e-04 9.860219e-04 9.860219e-04 9.860219e-04 9.860219e-04 9.860219e-04 9.860219e-04 9.860219e-04 9.860219e-04 9.860219e-04 9.860219e-04 9.860219e-04 9.860219e-04 9.860219e-04 9.860219e-04 9.860219e-04 9.860219e-04 9.860219e-04 9.860219e-04 9.860219e-04 9.860219e-04 9.860219e-04 9.860219e-04 9.860219e-04 9.860219e-04 9.860219e-04 9.860219e-04 9.860219e-04 9.860219e-04 9.860219e-04 9.860219e-04 9.860219e-04 9.860219e-04 9.860219e-04 9.860219e-04 9.860219e-04 9.860219e-04 9.860219e-04 9.860219e-04 9.860219e-04 9.860219e-04 9.860219e-04 9.860219e-04 9.860219e-04 9.860219e-04 9.860219e-04 9.860219e-04 9.860219e-04 9.860219e-04 9.860219e-04 9.860219e-04 9.860219e-04 9.860219e-04 9.860219e-04 9.860219e-04 9.860219e-04 9.860219e-04 9.860219e-04 9.860219e-04 9.860219e-04 9.860219e-04 9.860219e-04 9.860219e-04 9.860219e-04 9.860219e-04 9.860219e-04 9.860219e-04 9.860219e-04 9.860219e-04 9.860219e-04 9.860219e-04 9.860219e-04 9.860219e-04 9.860219e-04 9.860219e-04 9.860219e-04 9.860219e-04 9.860219e-04 9.860219e-04 9.860219e-04 9.860219e-04 9.860219e-04 9.860219e-04 9.860219e-04 9.860219e-04 9.860219e-04 9.860219e-04 9.860219e-04 9.860219e-04 9.860219e-04 9.860219e-04 9.860219e-04 9.860219e-04 9.860219e-04 9.860219e-04 9.860219e-04 9.860219e-04 9.860219e-04 9.860219e-04 9.860219e-04 9.860219e-04 9.860219e-04 9.860219e-04 9.860219e-04 9.860219e-04 9.860219e-04 9.860219e-04 9.860219e-04 9.860219e-04 9.860219e-04 9.860219e-04 9.860219e-04 9.860219e-04 9.860219e-04 9.860219e-04 9.860219e-04 9.860219e-04 9.860219e-04 9.860219e-04 9.860219e-04 9.860219e-04 9.860219e-04 9.860219e-04 9.860219e-04 9.860219e-04 9.860219e-04 9.860219e-04 9.860219e-04 9.860219e-04 9.860219e-04 9.860219e-04 9.860219e-04 9.860219e-04 9.860219e-04 9.860219e-04 9.860219e-04 9.860219e-04 9.860219e-04 9.860219e-04 9.860219e-04 9.860219e-04 9.860219e-04 9.860219e-04 9.860219e-04 9.860219e-04 9.860219e-04 9.860219e-04 9.860219e-04 9.860219e-04 9.860219e-04 9.860219e-04 9.860219e-04 9.860219e-04 9.860219e-04 9.860219e-04 9.860219e-04 9.860219e-04 9.860219e-04 9.860219e-04 9.860219e-04 9.860219e-04 9.860219e-04 9.860219e-04 9.860219e-04 9.860219e-04 9.860219e-04 9.860219e-04 9.860219e-04 9.860219e-04 9.860219e-04 9.860219e-04 9.860219e-04 9.860219e-04 9.860219e-04 9.860219e-04 9.860219e-04 9.860219e-04 9.860219e-04 9.860219e-04 9.860219e-04 9.860219e-04 9.860219e-04 9.860219e-04 9.860219e-04 9.860219e-04 9.860219e-04 9.860219e-04 9.860219e-04 9.860219e-04 9.860219e-04 9.860219e-04 9.860219e-04 9.860219e-04 9.860219e-04 9.860219e-04 9.860219e-04 9.860219e-04 9.860219e-04 9.860219e-04 9.860219e-04 9.860219e-04 9.860219e-04 9.860219e-04 9.860219e-04 9.860219e-04 9.860219e-04 9.860219e-04 9.860219e-04 9.860219e-04 9.860219e-04 9.860219e-04 9.860219e-04 9.860219e-04 9.860219e-04 9.860219e-04 9.860219e-04 9.860219e-04 9.860219e-04 9.860219e-04 9.860219e-04 9.860219e-04 9.860219e-04 9.860219e-04 9.860219e-04 9.860219e-04 9.860219e-04 9.860219e-04 9.860219e-04 9.860219e-04 9.860219e-04 9.860219e-04 9.860219e-04 9.860219e-04 9.860219e-04 9.860219e-04 9.860219e-04 9.860219e-04 9.860219e-04 9.860219e-04 9.860219e-04 9.860219e-04 9.860219e-04 9.860219e-04 9.860219e-04 9.860219e-04 9.860219e-04 9.860219e-04 9.860219e-04 9.860219e-04 9.860219e-04 9.860219e-04 9.860219e-04 9.860219e-04 9.860219e-04 9.860219e-04 9.860219e-04 9.860219e-04 9.860219e-04 9.860219e-04 9.860219e-04 9.860219e-04 9.860219e-04 9.860219e-04 9.860219e-04 9.860219e-04 9.860219e-04 9.860219e-04 9.860219e-04 9.860219e-04 9.860219e-04 9.860219e-04 9.860219e-04 9.860219e-04 9.860219e-04 9.860219e-04 9.860219e-04 9.860219e-04 9.860219e-04 9.860219e-04 9.860219e-04 9.860219e-04 9.860219e-04 9.860219e-04 9.860219e-04 9.860219e-04 9.860219e-04 9.860219e-04 9.860219e-04 9.860219e-04 9.860219e-04 9.860219e-04 9.860219e-04 9.860219e-04 9.860219e-04 9.860219e-04 9.860219e-04 9.860219e-04 9.860219e-04 9.860219e-04 9.860219e-04 9.860219e-04 9.860219e-04 9.860219e-04 9.860219e-04 9.860219e-04 9.860219e-04 9.860219e-04 9.860219e-04 9.860219e-04 9.860219e-04 9.860219e-04 9.860219e-04 9.860219e-04 9.860219e-04 9.860219e-04 9.860219e-04 9.860219e-04 9.860219e-04 9.860219e-04 9.860219e-04 9.860219e-04 9.860219e-04 9.860219e-04 9.860219e-04 9.860219e-04 9.860219e-04 9.860219e-04 9.860219e-04 9.860219e-04 9.860219e-04 9.860219e-04 9.860219e-04 9.860219e-04 9.860219e-04 9.860219e-04 9.860219e-04 9.860219e-04 9.860219e-04 9.860219e-04 9.860219e-04 9.860219e-04 9.860219e-04 9.860219e-04 9.860219e-04 9.860219e-04 9.860219e-04 9.860219e-04 9.860219e-04 9.860219e-04 9.860219e-04 9.860219e-04 9.860219e-04 9.860219e-04 9.860219e-04 9.860219e-04 9.860219e-04 9.860219e-04 9.860219e-04 9.860219e-04 9.860219e-04 9.860219e-04 9.860219e-04 9.860219e-04 9.860219e-04 9.860219e-04 9.860219e-04 9.860219e-04 9.860219e-04 9.860219e-04 9.860219e-04 9.860219e-04 9.860219e-04 9.860219e-04 9.860219e-04 9.860219e-04 9.860219e-04 9.860219e-04 9.860219e-04 9.860219e-04 9.860219e-04 9.860219e-04 9.860219e-04 9.860219e-04 9.860219e-04 9.860219e-04 9.860219e-04 9.860219e-04 9.860219e-04 9.860219e-04 9.860219e-04 9.860219e-04 9.860219e-04 9.860219e-04 9.860219e-04 9.860219e-04 9.860219e-04 9.860219e-04 9.860219e-04 9.860219e-04 9.860219e-04 9.860219e-04 9.860219e-04 9.860219e-04 9.860219e-04 9.860219e-04 9.860219e-04 9.860219e-04 9.860219e-04 9.860219e-04 9.860219e-04 9.860219e-04 9.860219e-04 9.860219e-04 9.860219e-04 9.860219e-04 9.860219e-04 9.860219e-04 9.860219e-04 9.860219e-04 9.860219e-04 9.860219e-04 9.860219e-04 9.860219e-04 9.860219e-04 9.860219e-04 9.860219e-04 9.860219e-04 9.860219e-04 9.860219e-04 9.860219e-04 9.860219e-04 9.860219e-04 9.860219e-04 9.860219e-04 9.860219e-04 9.860219e-04 9.860219e-04 9.860219e-04 9.860219e-04 9.860219e-04 9.860219e-04 9.860219e-04 9.860219e-04 9.860219e-04 9.860219e-04 9.860219e-04 9.860219e-04 9.860219e-04 9.860219e-04 9.860219e-04 9.860219e-04 9.860219e-04 9.860219e-04 9.860219e-04 9.860219e-04 9.860219e-04 9.860219e-04 9.860219e-04 9.860219e-04 9.860219e-04 9.860219e-04 9.860219e-04 9.860219e-04 9.860219e-04 9.860219e-04 9.860219e-04 9.860219e-04 9.860219e-04 9.860219e-04 9.860219e-04 9.860219e-04 9.860219e-04 9.860219e-04 9.860219e-04 9.860219e-04 9.860219e-04 9.860219e-04 9.860219e-04 9.860219e-04 9.860219e-04 9.860219e-04 9.860219e-04 9.860219e-04 9.860219e-04 9.860219e-04 9.860219e-04 9.860219e-04 9.860219e-04 9.860219e-04 9.860219e-04 9.860219e-04 9.860219e-04 9.860219e-04 9.860219e-04 9.860219e-04 9.860219e-04 9.860219e-04 9.860219e-04 9.860219e-04 9.860219e-04 9.860219e-04 9.860219e-04 9.860219e-04 9.860219e-04 9.860219e-04 9.860219e-04 9.860219e-04 9.860219e-04 9.860219e-04 9.860219e-04 9.860219e-04 9.860219e-04 9.860219e-04 9.860219e-04 9.860219e-04 9.860219e-04 9.860219e-04 9.860219e-04 9.860219e-04 9.860219e-04 9.860219e-04 9.860219e-04 9.860219e-04 9.860219e-04 9.860219e-04 9.860219e-04 9.860219e-04 9.860219e-04 9.860219e-04 9.860219e-04 9.860219e-04 9.860219e-04 9.860219e-04 9.860219e-04 9.860219e-04 9.860219e-04 9.860219e-04 9.860219e-04 9.860219e-04 9.860219e-04 9.860219e-04 9.860219e-04 9.860219e-04 9.860219e-04 9.860219e-04 9.860219e-04 9.860219e-04 9.860219e-04 9.860219e-04 9.860219e-04 9.860219e-04 9.860219e-04 9.860219e-04 9.860219e-04 9.860219e-04 9.860219e-04 9.860219e-04 9.860219e-04 9.860219e-04 9.860219e-04 9.860219e-04 9.860219e-04 9.860219e-04 9.860219e-04 9.860219e-04 9.860219e-04 9.860219e-04 9.860219e-04 9.860219e-04 9.860219e-04 9.860219e-04 9.860219e-04 9.860219e-04 9.860219e-04 9.860219e-04 9.860219e-04 9.860219e-04 9.860219e-04 9.860219e-04 9.860219e-04 9.860219e-04 9.860219e-04 9.860219e-04 9.860219e-04 9.860219e-04 9.860219e-04 9.860219e-04 9.860219e-04 9.860219e-04 9.860219e-04 9.860219e-04 9.860219e-04 9.860219e-04 9.860219e-04 9.860219e-04 9.860219e-04 9.860219e-04 9.860219e-04 9.860219e-04 9.860219e-04 9.860219e-04 9.860219e-04 9.860219e-04 9.860219e-04 9.860219e-04 9.860219e-04 9.860219e-04 9.860219e-04 9.860219e-04 9.860219e-04 9.860219e-04 9.860219e-04 9.860219e-04 9.860219e-04 9.860219e-04 9.860219e-04 9.860219e-04 9.860219e-04 9.860219e-04 9.860219e-04 9.860219e-04 9.860219e-04 9.860219e-04 9.860219e-04 9.860219e-04 9.860219e-04 9.860219e-04 9.860219e-04 9.860219e-04 9.860219e-04 9.860219e-04 9.860219e-04 9.860219e-04 9.860219e-04 9.860219e-04 9.860219e-04 9.860219e-04 9.860219e-04 9.860219e-04 9.860219e-04 9.860219e-04 9.860219e-04 9.860219e-04 9.860219e-04 9.860219e-04 9.860219e-04 9.860219e-04 9.860219e-04 9.860219e-04 9.860219e-04 9.860219e-04 9.860219e-04 9.860219e-04 9.860219e-04 9.860219e-04 9.860219e-04 9.860219e-04 9.860219e-04 9.860219e-04 9.860219e-04 9.860219e-04 9.860219e-04 9.860219e-04 9.860219e-04 9.860219e-04 9.860219e-04 9.860219e-04 9.860219e-04 9.860219e-04 9.860219e-04 9.860219e-04 9.860219e-04 9.860219e-04 9.860219e-04 9.860219e-04 9.860219e-04 9.860219e-04 9.860219e-04 9.860219e-04 9.860219e-04 9.860219e-04 9.860219e-04 9.860219e-04 9.860219e-04 9.860219e-04 9.860219e-04 9.860219e-04 9.860219e-04 9.860219e-04 9.860219e-04 9.860219e-04 9.860219e-04 9.860219e-04 9.860219e-04 9.860219e-04 9.860219e-04 9.860219e-04 9.860219e-04 9.860219e-04 9.860219e-04 9.860219e-04 9.860219e-04 9.860219e-04 9.860219e-04 9.860219e-04 9.860219e-04 9.860219e-04 9.860219e-04 9.860219e-04 9.860219e-04 9.860219e-04 9.860219e-04 9.860219e-04 9.860219e-04 9.860219e-04 9.860219e-04 9.860219e-04 9.860219e-04 9.860219e-04 9.860219e-04 9.860219e-04 9.860219e-04 9.860219e-04 9.860219e-04 9.860219e-04 9.860219e-04 9.860219e-04 9.860219e-04 9.860219e-04 9.860219e-04 9.860219e-04 9.860219e-04 9.860219e-04 9.860219e-04 9.860219e-04 9.860219e-04 9.860219e-04 9.860219e-04 9.860219e-04 9.860219e-04 9.860219e-04 9.860219e-04 9.860219e-04 9.860219e-04 9.860219e-04 9.860219e-04 9.860219e-04 9.860219e-04 9.860219e-04 9.860219e-04 9.860219e-04 9.860219e-04 9.860219e-04 9.860219e-04 9.860219e-04 9.860219e-04 9.860219e-04 9.860219e-04 9.860219e-04 9.860219e-04 9.860219e-04 9.860219e-04 9.860219e-04 9.860219e-04 9.860219e-04 9.860219e-04 9.860219e-04 9.860219e-04 9.860219e-04 9.860219e-04 9.860219e-04 9.860219e-04 9.860219e-04 9.860219e-04 9.860219e-04 9.860219e-04 9.860219e-04 9.860219e-04 9.860219e-04 9.860219e-04 9.860219e-04 9.860219e-04 9.860219e-04 9.860219e-04 9.860219e-04 9.860219e-04 9.860219e-04 9.860219e-04 9.860219e-04 9.860219e-04 9.860219e-04 9.860219e-04 9.860219e-04 9.860219e-04 9.860219e-04 9.860219e-04 9.860219e-04 9.860219e-04 9.860219e-04 9.860219e-04 9.860219e-04 9.860219e-04 9.860219e-04 9.860219e-04 9.860219e-04 9.860219e-04 9.860219e-04 9.860219e-04 9.860219e-04 9.860219e-04 9.860219e-04 9.860219e-04 9.860219e-04 9.860219e-04 9.860219e-04 9.860219e-04 9.860219e-04 9.860219e-04 9.860219e-04 9.860219e-04 9.860219e-04 9.860219e-04 9.860219e-04 9.860219e-04 9.860219e-04 9.860219e-04 9.860219e-04 9.860219e-04 9.860219e-04 9.860219e-04 9.860219e-04 9.860219e-04 9.860219e-04 9.860219e-04 9.860219e-04 9.860219e-04 9.860219e-04 9.860219e-04 9.860219e-04 9.860219e-04 9.860219e-04 9.860219e-04 9.860219e-04 9.860219e-04 9.860219e-04 9.860219e-04 9.860219e-04 9.860219e-04 9.860219e-04 9.860219e-04 9.860219e-04 9.860219e-04 9.860219e-04 9.860219e-04 9.860219e-04 9.860219e-04 9.860219e-04 9.860219e-04 9.860219e-04 9.860219e-04 9.860219e-04 9.860219e-04 9.860219e-04 9.860219e-04 9.860219e-04 9.860219e-04 9.860219e-04 9.860219e-04 9.860219e-04 9.860219e-04 9.860219e-04 9.860219e-04 9.860219e-04 9.860219e-04 9.860219e-04 9.860219e-04 9.860219e-04 9.860219e-04 9.860219e-04 9.860219e-04 9.860219e-04 9.860219e-04 9.860219e-04 9.860219e-04 9.860219e-04 9.860219e-04 9.860219e-04 9.860219e-04 9.860219e-04 9.860219e-04 9.860219e-04 9.860219e-04 9.860219e-04 9.860219e-04 9.860219e-04 9.860219e-04 9.860219e-04 9.860219e-04 9.860219e-04 9.860219e-04 9.860219e-04 9.860219e-04 9.860219e-04 9.860219e-04 9.860219e-04 9.860219e-04 9.860219e-04 9.860219e-04 9.860219e-04 9.860219e-04 9.860219e-04 9.860219e-04 9.860219e-04 9.860219e-04 9.860219e-04 9.860219e-04 9.860219e-04 9.860219e-04 9.860219e-04 9.860219e-04 9.860219e-04 9.860219e-04 9.860219e-04 9.860219e-04 9.860219e-04 9.860219e-04 9.860219e-04 9.860219e-04 9.860219e-04 9.860219e-04 9.860219e-04 9.860219e-04 9.860219e-04 9.860219e-04 9.860219e-04 9.860219e-04 9.860219e-04 9.860219e-04 9.860219e-04 9.860219e-04 9.860219e-04 9.860219e-04 9.860219e-04 9.860219e-04 9.860219e-04 9.860219e-04 9.860219e-04 9.860219e-04 9.860219e-04 9.860219e-04 9.860219e-04 9.860219e-04 9.860219e-04 9.860219e-04 9.860219e-04 9.860219e-04 9.860219e-04 9.860219e-04 9.860219e-04 9.860219e-04 9.860219e-04 9.860219e-04 9.860219e-04 9.860219e-04 9.860219e-04 9.860219e-04 9.860219e-04 9.860219e-04 9.860219e-04 9.860219e-04 9.860219e-04 9.860219e-04 9.860219e-04 9.860219e-04 9.860219e-04 9.860219e-04 9.860219e-04 9.860219e-04 9.860219e-04 9.860219e-04 9.860219e-04 9.860219e-04 9.860219e-04 9.860219e-04 9.860219e-04 9.860219e-04 9.860219e-04 9.860219e-04 9.860219e-04 9.860219e-04 9.860219e-04 9.860219e-04 9.860219e-04 9.860219e-04 9.860219e-04 9.860219e-04 9.860219e-04 9.860219e-04 9.860219e-04 9.860219e-04 9.860219e-04 9.860219e-04 9.860219e-04 9.860219e-04 9.860219e-04 9.860219e-04 9.860219e-04 9.860219e-04 9.860219e-04 9.860219e-04 9.860219e-04 9.860219e-04 9.860219e-04 9.860219e-04 9.860219e-04 9.860219e-04 9.860219e-04 9.860219e-04 9.860219e-04 9.860219e-04 9.860219e-04 9.860219e-04 9.860219e-04 9.860219e-04 9.860219e-04 9.860219e-04 9.860219e-04 9.860219e-04 9.860219e-04 9.860219e-04 9.860219e-04 9.860219e-04 9.860219e-04 9.860219e-04 9.860219e-04 9.860219e-04 9.860219e-04 9.860219e-04 9.860219e-04 9.860219e-04 9.860219e-04 9.860219e-04 9.860219e-04 9.860219e-04 9.860219e-04 9.860219e-04 9.860219e-04 9.860219e-04 9.860219e-04 9.860219e-04 9.860219e-04 9.860219e-04 9.860219e-04 9.860219e-04 9.860219e-04 9.860219e-04 9.860219e-04 9.860219e-04 9.860219e-04 9.860219e-04 9.860219e-04 9.860219e-04 9.860219e-04 9.860219e-04 9.860219e-04 9.860219e-04 9.860219e-04 9.860219e-04 9.860219e-04 9.860219e-04 9.860219e-04 9.860219e-04 9.860219e-04 9.860219e-04 9.860219e-04 9.860219e-04 9.860219e-04 9.860219e-04 9.860219e-04 9.860219e-04 9.860219e-04 9.860219e-04 9.860219e-04 9.860219e-04 9.860219e-04 9.860219e-04 9.860219e-04 9.860219e-04 9.860219e-04 9.860219e-04 9.860219e-04 9.860219e-04 9.860219e-04 9.860219e-04 9.860219e-04 9.860219e-04 9.860219e-04 9.860219e-04 9.860219e-04 9.860219e-04 9.860219e-04 9.860219e-04 9.860219e-04 9.860219e-04 9.860219e-04 9.860219e-04 9.860219e-04 9.860219e-04 9.860219e-04 9.860219e-04 9.860219e-04 9.860219e-04 9.860219e-04 9.860219e-04 9.860219e-04 9.860219e-04 9.860219e-04 9.860219e-04 9.860219e-04 9.860219e-04 9.860219e-04 9.860219e-04 9.860219e-04 9.860219e-04 9.860219e-04 
3.124614e+05 2.034317e+04 6.150828e+02 5.318490e-01 4.693746e-01 3.022992e-01 3.007834e-01 2.991490e-01 2.972037e-01 2.947432e-01 2.947432e-01 2.947432e-01 2.941535e-01 2.816137e-01 2.816137e-01 2.812298e-01 2.780307e-01 2.770727e-01 2.742187e-01 2.476240e-01 2.297785e-01 2.297785e-01 2.297785e-01 2.297785e-01 2.297785e-01 2.257869e-01 2.257869e-01 2.257869e-01 2.250342e-01 2.250342e-01 2.250342e-01 2.250342e-01 2.250342e-01 2.247472e-01 2.240788e-01 2.240788e-01 2.237013e-01 2.234993e-01 2.234993e-01 2.232546e-01 2.232546e-01 2.232326e-01 2.229243e-01 2.228813e-01 2.228813e-01 2.228813e-01 2.228813e-01 2.228780e-01 2.228718e-01 2.228718e-01 2.228718e-01 2.228684e-01 2.228681e-01 2.228623e-01 2.228623e-01 2.228623e-01 2.228623e-01 2.228618e-01 2.228618e-01 2.228615e-01 2.228615e-01 2.228615e-01 2.228615e-01 2.228615e-01 2.228615e-01 2.228615e-01 2.228615e-01 2.228615e-01 2.228615e-01 2.228615e-01 2.228615e-01 2.228615e-01 2.228614e-01 2.228614e-01 2.228614e-01 2.228614e-01 2.228614e-01 2.228614e-01 2.228614e-01 2.228614e-01 2.228614e-01 2.228614e-01 2.228614e-01 2.228614e-01 2.228614e-01 2.228614e-01 2.228614e-01 2.228614e-01 2.228614e-01 2.228614e-01 2.228614e-01 2.228614e-01 2.228614e-01 2.228614e-01 2.228614e-01 2.228614e-01 2.228614e-01 2.228614e-01 2.228614e-01 2.228614e-01 2.228614e-01 2.228614e-01 2.228614e-01 2.228614e-01 2.228614e-01 2.228614e-01 2.228614e-01 2.228614e-01 2.228614e-01 2.228614e-01 2.228614e-01 2.228614e-01 2.228614e-01 2.228614e-01 2.228614e-01 2.228614e-01 2.228614e-01 2.228614e-01 2.228614e-01 2.228614e-01 2.228614e-01 2.228614e-01 2.228614e-01 2.228614e-01 2.228614e-01 2.228614e-01 2.228614e-01 2.228614e-01 2.228614e-01 2.228614e-01 2.228614e-01 2.228614e-01 2.228614e-01 2.228614e-01 2.228614e-01 2.228614e-01 2.228614e-01 2.228614e-01 2.228614e-01 2.228614e-01 2.228614e-01 2.228614e-01 2.228614e-01 2.228614e-01 2.228614e-01 2.228614e-01 2.228614e-01 2.228614e-01 2.228614e-01 2.228614e-01 2.228614e-01 2.228614e-01 2.228614e-01 2.228614e-01 2.228614e-01 2.228614e-01 2.228614e-01 2.228614e-01 2.228614e-01 2.228614e-01 2.228614e-01 2.228614e-01 2.228614e-01 2.228614e-01 2.228614e-01 2.228614e-01 2.228614e-01 2.228614e-01 2.228614e-01 2.228614e-01 2.228614e-01 2.228614e-01 2.228614e-01 2.228614e-01 2.228614e-01 2.228614e-01 2.228614e-01 2.228614e-01 2.228614e-01 2.228614e-01 2.228614e-01 2.228614e-01 2.228614e-01 2.228614e-01 2.228614e-01 2.228614e-01 2.228614e-01 2.228614e-01 2.228614e-01 2.228614e-01 2.228614e-01 2.228614e-01 2.228614e-01 2.228614e-01 2.228614e-01 2.228614e-01 2.228614e-01 2.228614e-01 2.228614e-01 2.228614e-01 2.228614e-01 2.228614e-01 2.228614e-01 2.228614e-01 2.228614e-01 2.228614e-01 2.228614e-01 2.228614e-01 2.228614e-01 2.228614e-01 2.228614e-01 2.228614e-01 2.228614e-01 2.228614e-01 2.228614e-01 2.228614e-01 2.228614e-01 2.228614e-01 2.228614e-01 2.228614e-01 2.228614e-01 2.228614e-01 2.228614e-01 2.228614e-01 2.228614e-01 2.228614e-01 2.228614e-01 2.228614e-01 2.228614e-01 2.228614e-01 2.228614e-01 2.228614e-01 2.228614e-01 2.228614e-01 2.228614e-01 2.228614e-01 2.228614e-01 2.228614e-01 2.228614e-01 2.228614e-01 2.228614e-01 2.228614e-01 2.228614e-01 2.228614e-01 2.228614e-01 2.228614e-01 2.228614e-01 2.228614e-01 2.228614e-01 2.228614e-01 2.228614e-01 2.228614e-01 2.228614e-01 2.228614e-01 2.228614e-01 2.228614e-01 2.228614e-01 2.228614e-01 2.228614e-01 2.228614e-01 2.228614e-01 2.228614e-01 2.228614e-01 2.228614e-01 2.228614e-01 2.228614e-01 2.228614e-01 2.228614e-01 2.228614e-01 2.228614e-01 2.228614e-01 2.228614e-01 2.228614e-01 2.228614e-01 2.228614e-01 2.228614e-01 2.228614e-01 2.228614e-01 2.228614e-01 2.228614e-01 2.228614e-01 2.228614e-01 2.228614e-01 2.228614e-01 2.228614e-01 2.228614e-01 2.228614e-01 2.228614e-01 2.228614e-01 2.228614e-01 2.228614e-01 2.228614e-01 2.228614e-01 2.228614e-01 2.228614e-01 2.228614e-01 2.228614e-01 2.228614e-01 2.228614e-01 2.228614e-01 2.228614e-01 2.228614e-01 2.228614e-01 2.228614e-01 2.228614e-01 2.228614e-01 2.228614e-01 2.228614e-01 2.228614e-01 2.228614e-01 2.228614e-01 2.228614e-01 2.228614e-01 2.228614e-01 2.228614e-01 2.228614e-01 2.228614e-01 2.228614e-01 2.228614e-01 2.228614e-01 2.228614e-01 2.228614e-01 2.228614e-01 2.228614e-01 2.228614e-01 2.228614e-01 2.228614e-01 2.228614e-01 2.228614e-01 2.228614e-01 2.228614e-01 2.228614e-01 2.228614e-01 2.228614e-01 2.228614e-01 2.228614e-01 2.228614e-01 2.228614e-01 2.228614e-01 2.228614e-01 2.228614e-01 2.228614e-01 2.228614e-01 2.228614e-01 2.228614e-01 2.228614e-01 2.228614e-01 2.228614e-01 2.228614e-01 2.228614e-01 2.228614e-01 2.228614e-01 2.228614e-01 2.228614e-01 2.228614e-01 2.228614e-01 2.228614e-01 2.228614e-01 2.228614e-01 2.228614e-01 2.228614e-01 2.228614e-01 2.228614e-01 2.228614e-01 2.228614e-01 2.228614e-01 2.228614e-01 2.228614e-01 2.228614e-01 2.228614e-01 2.228614e-01 2.228614e-01 2.228614e-01 2.228614e-01 2.228614e-01 2.228614e-01 2.228614e-01 2.228614e-01 2.228614e-01 2.228614e-01 2.228614e-01 2.228614e-01 2.228614e-01 2.228614e-01 2.228614e-01 2.228614e-01 2.228614e-01 2.228614e-01 2.228614e-01 2.228614e-01 2.228614e-01 2.228614e-01 2.228614e-01 2.228614e-01 2.228614e-01 2.228614e-01 2.228614e-01 2.228614e-01 2.228614e-01 2.228614e-01 2.228614e-01 2.228614e-01 2.228614e-01 2.228614e-01 2.228614e-01 2.228614e-01 2.228614e-01 2.228614e-01 2.228614e-01 2.228614e-01 2.228614e-01 2.228614e-01 2.228614e-01 2.228614e-01 2.228614e-01 2.228614e-01 2.228614e-01 2.228614e-01 2.228614e-01 2.228614e-01 2.228614e-01 2.228614e-01 2.228614e-01 2.228614e-01 2.228614e-01 2.228614e-01 2.228614e-01 2.228614e-01 2.228614e-01 2.228614e-01 2.228614e-01 2.228614e-01 2.228614e-01 2.228614e-01 2.228614e-01 2.228614e-01 2.228614e-01 2.228614e-01 2.228614e-01 2.228614e-01 2.228614e-01 2.228614e-01 2.228614e-01 2.228614e-01 2.228614e-01 2.228614e-01 2.228614e-01 2.228614e-01 2.228614e-01 2.228614e-01 2.228614e-01 2.228614e-01 2.228614e-01 2.228614e-01 2.228614e-01 2.228614e-01 2.228614e-01 2.228614e-01 2.228614e-01 2.228614e-01 2.228614e-01 2.228614e-01 2.228614e-01 2.228614e-01 2.228614e-01 2.228614e-01 2.228614e-01 2.228614e-01 2.228614e-01 2.228614e-01 2.228614e-01 2.228614e-01 2.228614e-01 2.228614e-01 2.228614e-01 2.228614e-01 2.228614e-01 2.228614e-01 2.228614e-01 2.228614e-01 2.228614e-01 2.228614e-01 2.228614e-01 2.228614e-01 2.228614e-01 2.228614e-01 2.228614e-01 2.228614e-01 2.228614e-01 2.228614e-01 2.228614e-01 2.228614e-01 2.228614e-01 2.228614e-01 2.228614e-01 2.228614e-01 2.228614e-01 2.228614e-01 2.228614e-01 2.228614e-01 2.228614e-01 2.228614e-01 2.228614e-01 2.228614e-01 2.228614e-01 2.228614e-01 2.228614e-01 2.228614e-01 2.228614e-01 2.228614e-01 2.228614e-01 2.228614e-01 2.228614e-01 2.228614e-01 2.228614e-01 2.228614e-01 2.228614e-01 2.228614e-01 2.228614e-01 2.228614e-01 2.228614e-01 2.228614e-01 2.228614e-01 2.228614e-01 2.228614e-01 2.228614e-01 2.228614e-01 2.228614e-01 2.228614e-01 2.228614e-01 2.228614e-01 2.228614e-01 2.228614e-01 2.228614e-01 2.228614e-01 2.228614e-01 2.228614e-01 2.228614e-01 2.228614e-01 2.228614e-01 2.228614e-01 2.228614e-01 2.228614e-01 2.228614e-01 2.228614e-01 2.228614e-01 2.228614e-01 2.228614e-01 2.228614e-01 2.228614e-01 2.228614e-01 2.228614e-01 2.228614e-01 2.228614e-01 2.228614e-01 2.228614e-01 2.228614e-01 2.228614e-01 2.228614e-01 2.228614e-01 2.228614e-01 2.228614e-01 2.228614e-01 2.228614e-01 2.228614e-01 2.228614e-01 2.228614e-01 2.228614e-01 2.228614e-01 2.228614e-01 2.228614e-01 2.228614e-01 2.228614e-01 2.228614e-01 2.228614e-01 2.228614e-01 2.228614e-01 2.228614e-01 2.228614e-01 2.228614e-01 2.228614e-01 2.228614e-01 2.228614e-01 2.228614e-01 2.228614e-01 2.228614e-01 2.228614e-01 2.228614e-01 2.228614e-01 2.228614e-01 2.228614e-01 2.228614e-01 2.228614e-01 2.228614e-01 2.228614e-01 2.228614e-01 2.228614e-01 2.228614e-01 2.228614e-01 2.228614e-01 2.228614e-01 2.228614e-01 2.228614e-01 2.228614e-01 2.228614e-01 2.228614e-01 2.228614e-01 2.228614e-01 2.228614e-01 2.228614e-01 2.228614e-01 2.228614e-01 2.228614e-01 2.228614e-01 2.228614e-01 2.228614e-01 2.228614e-01 2.228614e-01 2.228614e-01 2.228614e-01 2.228614e-01 2.228614e-01 2.228614e-01 2.228614e-01 2.228614e-01 2.228614e-01 2.228614e-01 2.228614e-01 2.228614e-01 2.228614e-01 2.228614e-01 2.228614e-01 2.228614e-01 2.228614e-01 2.228614e-01 2.228614e-01 2.228614e-01 2.228614e-01 2.228614e-01 2.228614e-01 2.228614e-01 2.228614e-01 2.228614e-01 2.228614e-01 2.228614e-01 2.228614e-01 2.228614e-01 2.228614e-01 2.228614e-01 2.228614e-01 2.228614e-01 2.228614e-01 2.228614e-01 2.228614e-01 2.228614e-01 2.228614e-01 2.228614e-01 2.228614e-01 2.228614e-01 2.228614e-01 2.228614e-01 2.228614e-01 2.228614e-01 2.228614e-01 2.228614e-01 2.228614e-01 2.228614e-01 2.228614e-01 2.228614e-01 2.228614e-01 2.228614e-01 2.228614e-01 2.228614e-01 2.228614e-01 2.228614e-01 2.228614e-01 2.228614e-01 2.228614e-01 2.228614e-01 2.228614e-01 2.228614e-01 2.228614e-01 2.228614e-01 2.228614e-01 2.228614e-01 2.228614e-01 2.228614e-01 2.228614e-01 2.228614e-01 2.228614e-01 2.228614e-01 2.228614e-01 2.228614e-01 2.228614e-01 2.228614e-01 2.228614e-01 2.228614e-01 2.228614e-01 2.228614e-01 2.228614e-01 2.228614e-01 2.228614e-01 2.228614e-01 2.228614e-01 2.228614e-01 2.228614e-01 2.228614e-01 2.228614e-01 2.228614e-01 2.228614e-01 2.228614e-01 2.228614e-01 2.228614e-01 2.228614e-01 2.228614e-01 2.228614e-01 2.228614e-01 2.228614e-01 2.228614e-01 2.228614e-01 2.228614e-01 2.228614e-01 2.228614e-01 2.228614e-01 2.228614e-01 2.228614e-01 2.228614e-01 2.228614e-01 2.228614e-01 2.228614e-01 2.228614e-01 2.228614e-01 2.228614e-01 2.228614e-01 2.228614e-01 2.228614e-01 2.228614e-01 2.228614e-01 2.228614e-01 2.228614e-01 2.228614e-01 2.228614e-01 2.228614e-01 2.228614e-01 2.228614e-01 2.228614e-01 2.228614e-01 2.228614e-01 2.228614e-01 2.228614e-01 2.228614e-01 2.228614e-01 2.228614e-01 2.228614e-01 2.228614e-01 2.228614e-01 2.228614e-01 2.228614e-01 2.228614e-01 2.228614e-01 2.228614e-01 2.228614e-01 2.228614e-01 2.228614e-01 2.228614e-01 2.228614e-01 2.228614e-01 2.228614e-01 2.228614e-01 2.228614e-01 2.228614e-01 2.228614e-01 2.228614e-01 2.228614e-01 2.228614e-01 2.228614e-01 2.228614e-01 2.228614e-01 2.228614e-01 2.228614e-01 2.228614e-01 2.228614e-01 2.228614e-01 2.228614e-01 2.228614e-01 2.228614e-01 2.228614e-01 2.228614e-01 2.228614e-01 2.228614e-01 2.228614e-01 2.228614e-01 2.228614e-01 2.228614e-01 2.228614e-01 2.228614e-01 2.228614e-01 2.228614e-01 2.228614e-01 2.228614e-01 2.228614e-01 2.228614e-01 2.228614e-01 2.228614e-01 2.228614e-01 2.228614e-01 2.228614e-01 2.228614e-01 2.228614e-01 2.228614e-01 2.228614e-01 2.228614e-01 2.228614e-01 2.228614e-01 2.228614e-01 2.228614e-01 2.228614e-01 2.228614e-01 2.228614e-01 2.228614e-01 2.228614e-01 2.228614e-01 2.228614e-01 2.228614e-01 2.228614e-01 2.228614e-01 2.228614e-01 2.228614e-01 2.228614e-01 2.228614e-01 2.228614e-01 2.228614e-01 2.228614e-01 2.228614e-01 2.228614e-01 2.228614e-01 2.228614e-01 2.228614e-01 2.228614e-01 2.228614e-01 2.228614e-01 2.228614e-01 2.228614e-01 2.228614e-01 2.228614e-01 2.228614e-01 2.228614e-01 2.228614e-01 2.228614e-01 2.228614e-01 2.228614e-01 2.228614e-01 2.228614e-01 2.228614e-01 2.228614e-01 2.228614e-01 2.228614e-01 2.228614e-01 2.228614e-01 2.228614e-01 2.228614e-01 2.228614e-01 2.228614e-01 2.228614e-01 2.228614e-01 2.228614e-01 2.228614e-01 2.228614e-01 2.228614e-01 2.228614e-01 2.228614e-01 2.228614e-01 2.228614e-01 2.228614e-01 2.228614e-01 2.228614e-01 2.228614e-01 2.228614e-01 2.228614e-01 2.228614e-01 2.228614e-01 2.228614e-01 2.228614e-01 2.228614e-01 2.228614e-01 2.228614e-01 2.228614e-01 2.228614e-01 2.228614e-01 2.228614e-01 2.228614e-01 2.228614e-01 2.228614e-01 2.228614e-01 2.228614e-01 2.228614e-01 2.228614e-01 2.228614e-01 2.228614e-01 2.228614e-01 2.228614e-01 2.228614e-01 2.228614e-01 2.228614e-01 2.228614e-01 2.228614e-01 2.228614e-01 2.228614e-01 2.228614e-01 2.228614e-01 2.228614e-01 2.228614e-01 2.228614e-01 2.228614e-01 2.228614e-01 2.228614e-01 2.228614e-01 2.228614e-01 2.228614e-01 2.228614e-01 2.228614e-01 2.228614e-01 2.228614e-01 2.228614e-01 2.228614e-01 2.228614e-01 2.228614e-01 2.228614e-01 2.228614e-01 2.228614e-01 2.228614e-01 2.228614e-01 2.228614e-01 2.228614e-01 2.228614e-01 2.228614e-01 2.228614e-01 2.228614e-01 2.228614e-01 2.228614e-01 2.228614e-01 2.228614e-01 2.228614e-01 2.228614e-01 2.228614e-01 2.228614e-01 2.228614e-01 2.228614e-01 2.228614e-01 2.228614e-01 2.228614e-01 2.228614e-01 2.228614e-01 2.228614e-01 2.228614e-01 2.228614e-01 2.228614e-01 2.228614e-01 2.228614e-01 2.228614e-01 2.228614e-01 2.228614e-01 2.228614e-01 2.228614e-01 2.228614e-01 2.228614e-01 2.228614e-01 2.228614e-01 2.228614e-01 2.228614e-01 2.228614e-01 2.228614e-01 2.228614e-01 2.228614e-01 2.228614e-01 2.228614e-01 2.228614e-01 2.228614e-01 2.228614e-01 2.228614e-01 2.228614e-01 2.228614e-01 2.228614e-01 2.228614e-01 2.228614e-01 2.228614e-01 2.228614e-01 2.228614e-01 2.228614e-01 2.228614e-01 2.228614e-01 2.228614e-01 2.228614e-01 2.228614e-01 2.228614e-01 2.228614e-01 2.228614e-01 2.228614e-01 2.228614e-01 2.228614e-01 2.228614e-01 2.228614e-01 2.228614e-01 2.228614e-01 2.228614e-01 2.228614e-01 2.228614e-01 2.228614e-01 2.228614e-01 2.228614e-01 2.228614e-01 2.228614e-01 2.228614e-01 2.228614e-01 2.228614e-01 2.228614e-01 2.228614e-01 2.228614e-01 2.228614e-01 2.228614e-01 2.228614e-01 2.228614e-01 2.228614e-01 2.228614e-01 2.228614e-01 2.228614e-01 2.228614e-01 2.228614e-01 2.228614e-01 2.228614e-01 2.228614e-01 2.228614e-01 2.228614e-01 2.228614e-01 2.228614e-01 2.228614e-01 2.228614e-01 2.228614e-01 2.228614e-01 2.228614e-01 2.228614e-01 2.228614e-01 2.228614e-01 2.228614e-01 2.228614e-01 2.228614e-01 2.228614e-01 2.228614e-01 2.228614e-01 2.228614e-01 2.228614e-01 2.228614e-01 2.228614e-01 2.228614e-01 2.228614e-01 2.228614e-01 2.228614e-01 2.228614e-01 2.228614e-01 2.228614e-01 2.228614e-01 2.228614e-01 2.228614e-01 2.228614e-01 2.228614e-01 2.228614e-01 2.228614e-01 2.228614e-01 2.228614e-01 2.228614e-01 2.228614e-01 2.228614e-01 2.228614e-01 2.228614e-01 2.228614e-01 2.228614e-01 2.228614e-01 2.228614e-01 2.228614e-01 2.228614e-01 2.228614e-01 2.228614e-01 2.228614e-01 2.228614e-01 2.228614e-01 2.228614e-01 2.228614e-01 2.228614e-01 2.228614e-01 2.228614e-01 2.228614e-01 2.228614e-01 2.228614e-01 2.228614e-01 2.228614e-01 2.228614e-01 2.228614e-01 2.228614e-01 2.228614e-01 2.228614e-01 2.228614e-01 2.228614e-01 2.228614e-01 2.228614e-01 2.228614e-01 2.228614e-01 2.228614e-01 2.228614e-01 2.228614e-01 2.228614e-01 2.228614e-01 2.228614e-01 2.228614e-01 2.228614e-01 2.228614e-01 2.228614e-01 2.228614e-01 2.228614e-01 2.228614e-01 2.228614e-01 2.228614e-01 2.228614e-01 2.228614e-01 2.228614e-01 2.228614e-01 2.228614e-01 2.228614e-01 2.228614e-01 2.228614e-01 2.228614e-01 2.228614e-01 2.228614e-01 2.228614e-01 2.228614e-01 2.228614e-01 2.228614e-01 2.228614e-01 2.228614e-01 2.228614e-01 2.228614e-01 2.228614e-01 2.228614e-01 2.228614e-01 2.228614e-01 2.228614e-01 2.228614e-01 2.228614e-01 2.228614e-01 2.228614e-01 2.228614e-01 2.228614e-01 2.228614e-01 2.228614e-01 2.228614e-01 2.228614e-01 2.228614e-01 2.228614e-01 2.228614e-01 2.228614e-01 2.228614e-01 2.228614e-01 2.228614e-01 2.228614e-01 2.228614e-01 2.228614e-01 2.228614e-01 2.228614e-01 2.228614e-01 2.228614e-01 2.228614e-01 2.228614e-01 2.228614e-01 2.228614e-01 2.228614e-01 2.228614e-01 2.228614e-01 2.228614e-01 2.228614e-01 2.228614e-01 2.228614e-01 2.228614e-01 2.228614e-01 2.228614e-01 2.228614e-01 2.228614e-01 2.228614e-01 2.228614e-01 2.228614e-01 2.228614e-01 2.228614e-01 2.228614e-01 2.228614e-01 2.228614e-01 2.228614e-01 2.228614e-01 2.228614e-01 2.228614e-01 2.228614e-01 2.228614e-01 2.228614e-01 2.228614e-01 2.228614e-01 2.228614e-01 2.228614e-01 2.228614e-01 2.228614e-01 2.228614e-01 2.228614e-01 2.228614e-01 2.228614e-01 2.228614e-01 2.228614e-01 2.228614e-01 2.228614e-01 2.228614e-01 2.228614e-01 2.228614e-01 2.228614e-01 2.228614e-01 2.228614e-01 2.228614e-01 2.228614e-01 2.228614e-01 2.228614e-01 2.228614e-01 2.228614e-01 2.228614e-01 2.228614e-01 2.228614e-01 2.228614e-01 2.228614e-01 2.228614e-01 2.228614e-01 2.228614e-01 2.228614e-01 2.228614e-01 2.228614e-01 2.228614e-01 2.228614e-01 2.228614e-01 2.228614e-01 2.228614e-01 2.228614e-01 2.228614e-01 2.228614e-01 2.228614e-01 2.228614e-01 2.228614e-01 2.228614e-01 2.228614e-01 2.228614e-01 2.228614e-01 2.228614e-01 2.228614e-01 2.228614e-01 2.228614e-01 2.228614e-01 2.228614e-01 2.228614e-01 2.228614e-01 2.228614e-01 2.228614e-01 2.228614e-01 2.228614e-01 2.228614e-01 2.228614e-01 2.228614e-01 2.228614e-01 2.228614e-01 2.228614e-01 2.228614e-01 2.228614e-01 2.228614e-01 2.228614e-01 2.228614e-01 2.228614e-01 2.228614e-01 2.228614e-01 2.228614e-01 2.228614e-01 2.228614e-01 2.228614e-01 2.228614e-01 2.228614e-01 2.228614e-01 2.228614e-01 2.228614e-01 2.228614e-01 2.228614e-01 2.228614e-01 2.228614e-01 2.228614e-01 2.228614e-01 2.228614e-01 2.228614e-01 2.228614e-01 2.228614e-01 2.228614e-01 2.228614e-01 2.228614e-01 2.228614e-01 2.228614e-01 2.228614e-01 2.228614e-01 2.228614e-01 2.228614e-01 2.228614e-01 2.228614e-01 2.228614e-01 2.228614e-01 2.228614e-01 2.228614e-01 2.228614e-01 2.228614e-01 2.228614e-01 2.228614e-01 2.228614e-01 2.228614e-01 2.228614e-01 2.228614e-01 2.228614e-01 2.228614e-01 2.228614e-01 2.228614e-01 2.228614e-01 2.228614e-01 2.228614e-01 2.228614e-01 2.228614e-01 2.228614e-01 2.228614e-01 2.228614e-01 2.228614e-01 2.228614e-01 2.228614e-01 2.228614e-01 2.228614e-01 2.228614e-01 2.228614e-01 2.228614e-01 2.228614e-01 2.228614e-01 2.228614e-01 2.228614e-01 2.228614e-01 2.228614e-01 2.228614e-01 2.228614e-01 2.228614e-01 2.228614e-01 2.228614e-01 2.228614e-01 2.228614e-01 2.228614e-01 2.228614e-01 2.228614e-01 2.228614e-01 2.228614e-01 2.228614e-01 2.228614e-01 2.228614e-01 2.228614e-01 2.228614e-01 2.228614e-01 2.228614e-01 2.228614e-01 2.228614e-01 2.228614e-01 2.228614e-01 2.228614e-01 2.228614e-01 2.228614e-01 2.228614e-01 2.228614e-01 2.228614e-01 2.228614e-01 2.228614e-01 2.228614e-01 2.228614e-01 2.228614e-01 2.228614e-01 2.228614e-01 2.228614e-01 2.228614e-01 2.228614e-01 2.228614e-01 2.228614e-01 2.228614e-01 2.228614e-01 2.228614e-01 2.228614e-01 2.228614e-01 2.228614e-01 2.228614e-01 2.228614e-01 2.228614e-01 2.228614e-01 2.228614e-01 2.228614e-01 2.228614e-01 2.228614e-01 2.228614e-01 2.228614e-01 2.228614e-01 2.228614e-01 2.228614e-01 2.228614e-01 2.228614e-01 2.228614e-01 2.228614e-01 2.228614e-01 2.228614e-01 2.228614e-01 2.228614e-01 2.228614e-01 2.228614e-01 2.228614e-01 2.228614e-01 2.228614e-01 2.228614e-01 2.228614e-01 2.228614e-01 2.228614e-01 2.228614e-01 2.228614e-01 2.228614e-01 2.228614e-01 2.228614e-01 2.228614e-01 2.228614e-01 2.228614e-01 2.228614e-01 2.228614e-01 2.228614e-01 2.228614e-01 2.228614e-01 2.228614e-01 2.228614e-01 2.228614e-01 2.228614e-01 2.228614e-01 2.228614e-01 2.228614e-01 2.228614e-01 2.228614e-01 2.228614e-01 2.228614e-01 2.228614e-01 2.228614e-01 2.228614e-01 2.228614e-01 2.228614e-01 2.228614e-01 2.228614e-01 2.228614e-01 2.228614e-01 2.228614e-01 2.228614e-01 2.228614e-01 2.228614e-01 2.228614e-01 2.228614e-01 2.228614e-01 2.228614e-01 2.228614e-01 2.228614e-01 2.228614e-01 2.228614e-01 2.228614e-01 2.228614e-01 2.228614e-01 2.228614e-01 2.228614e-01 2.228614e-01 2.228614e-01 2.228614e-01 2.228614e-01 2.228614e-01 2.228614e-01 2.228614e-01 2.228614e-01 2.228614e-01 2.228614e-01 2.228614e-01 2.228614e-01 2.228614e-01 2.228614e-01 2.228614e-01 2.228614e-01 2.228614e-01 2.228614e-01 2.228614e-01 2.228614e-01 2.228614e-01 2.228614e-01 2.228614e-01 2.228614e-01 2.228614e-01 2.228614e-01 2.228614e-01 2.228614e-01 2.228614e-01 2.228614e-01 2.228614e-01 2.228614e-01 2.228614e-01 2.228614e-01 2.228614e-01 2.228614e-01 2.228614e-01 2.228614e-01 2.228614e-01 2.228614e-01 2.228614e-01 2.228614e-01 2.228614e-01 2.228614e-01 2.228614e-01 2.228614e-01 2.228614e-01 2.228614e-01 2.228614e-01 2.228614e-01 2.228614e-01 2.228614e-01 2.228614e-01 2.228614e-01 2.228614e-01 2.228614e-01 2.228614e-01 2.228614e-01 2.228614e-01 2.228614e-01 2.228614e-01 2.228614e-01 2.228614e-01 2.228614e-01 2.228614e-01 2.228614e-01 2.228614e-01 2.228614e-01 2.228614e-01 2.228614e-01 2.228614e-01 2.228614e-01 2.228614e-01 2.228614e-01 2.228614e-01 2.228614e-01 2.228614e-01 2.228614e-01 2.228614e-01 2.228614e-01 2.228614e-01 2.228614e-01 2.228614e-01 2.228614e-01 2.228614e-01 2.228614e-01 2.228614e-01 2.228614e-01 2.228614e-01 2.228614e-01 2.228614e-01 2.228614e-01 2.228614e-01 2.228614e-01 2.228614e-01 2.228614e-01 2.228614e-01 2.228614e-01 2.228614e-01 2.228614e-01 2.228614e-01 2.228614e-01 2.228614e-01 2.228614e-01 2.228614e-01 2.228614e-01 2.228614e-01 2.228614e-01 2.228614e-01 2.228614e-01 2.228614e-01 2.228614e-01 2.228614e-01 2.228614e-01 2.228614e-01 2.228614e-01 2.228614e-01 2.228614e-01 2.228614e-01 2.228614e-01 2.228614e-01 2.228614e-01 2.228614e-01 2.228614e-01 2.228614e-01 2.228614e-01 2.228614e-01 2.228614e-01 2.228614e-01 2.228614e-01 2.228614e-01 2.228614e-01 2.228614e-01 2.228614e-01 2.228614e-01 2.228614e-01 2.228614e-01 2.228614e-01 2.228614e-01 2.228614e-01 2.228614e-01 2.228614e-01 2.228614e-01 2.228614e-01 2.228614e-01 2.228614e-01 2.228614e-01 2.228614e-01 2.228614e-01 2.228614e-01 2.228614e-01 2.228614e-01 2.228614e-01 2.228614e-01 2.228614e-01 2.228614e-01 2.228614e-01 2.228614e-01 2.228614e-01 2.228614e-01 2.228614e-01 2.228614e-01 2.228614e-01 2.228614e-01 2.228614e-01 2.228614e-01 2.228614e-01 2.228614e-01 2.228614e-01 2.228614e-01 2.228614e-01 2.228614e-01 2.228614e-01 2.228614e-01 2.228614e-01 2.228614e-01 2.228614e-01 2.228614e-01 2.228614e-01 2.228614e-01 2.228614e-01 2.228614e-01 2.228614e-01 2.228614e-01 2.228614e-01 2.228614e-01 2.228614e-01 2.228614e-01 2.228614e-01 2.228614e-01 2.228614e-01 2.228614e-01 2.228614e-01 2.228614e-01 2.228614e-01 2.228614e-01 2.228614e-01 2.228614e-01 2.228614e-01 2.228614e-01 2.228614e-01 2.228614e-01 2.228614e-01 2.228614e-01 2.228614e-01 2.228614e-01 2.228614e-01 2.228614e-01 2.228614e-01 2.228614e-01 2.228614e-01 2.228614e-01 2.228614e-01 2.228614e-01 2.228614e-01 2.228614e-01 2.228614e-01 2.228614e-01 2.228614e-01 2.228614e-01 2.228614e-01 2.228614e-01 2.228614e-01 2.228614e-01 2.228614e-01 2.228614e-01 2.228614e-01 2.228614e-01 2.228614e-01 2.228614e-01 2.228614e-01 2.228614e-01 2.228614e-01 2.228614e-01 2.228614e-01 2.228614e-01 2.228614e-01 2.228614e-01 2.228614e-01 2.228614e-01 2.228614e-01 2.228614e-01 2.228614e-01 2.228614e-01 2.228614e-01 2.228614e-01 2.228614e-01 2.228614e-01 2.228614e-01 2.228614e-01 2.228614e-01 2.228614e-01 2.228614e-01 2.228614e-01 2.228614e-01 2.228614e-01 2.228614e-01 2.228614e-01 2.228614e-01 2.228614e-01 2.228614e-01 2.228614e-01 2.228614e-01 2.228614e-01 2.228614e-01 2.228614e-01 2.228614e-01 2.228614e-01 2.228614e-01 2.228614e-01 2.228614e-01 2.228614e-01 2.228614e-01 2.228614e-01 2.228614e-01 2.228614e-01 2.228614e-01 2.228614e-01 2.228614e-01 2.228614e-01 2.228614e-01 2.228614e-01 2.228614e-01 2.228614e-01 2.228614e-01 2.228614e-01 2.228614e-01 2.228614e-01 2.228614e-01 2.228614e-01 2.228614e-01 2.228614e-01 2.228614e-01 2.228614e-01 2.228614e-01 2.228614e-01 2.228614e-01 2.228614e-01 2.228614e-01 2.228614e-01 2.228614e-01 2.228614e-01 2.228614e-01 2.228614e-01 2.228614e-01 2.228614e-01 2.228614e-01 2.228614e-01 2.228614e-01 2.228614e-01 2.228614e-01 2.228614e-01 2.228614e-01 2.228614e-01 2.228614e-01 2.228614e-01 2.228614e-01 2.228614e-01 2.228614e-01 2.228614e-01 2.228614e-01 2.228614e-01 2.228614e-01 2.228614e-01 2.228614e-01 2.228614e-01 2.228614e-01 2.228614e-01 2.228614e-01 2.228614e-01 2.228614e-01 2.228614e-01 2.228614e-01 2.228614e-01 2.228614e-01 2.228614e-01 2.228614e-01 2.228614e-01 2.228614e-01 2.228614e-01 2.228614e-01 2.228614e-01 2.228614e-01 2.228614e-01 2.228614e-01 2.228614e-01 2.228614e-01 2.228614e-01 2.228614e-01 2.228614e-01 2.228614e-01 2.228614e-01 2.228614e-01 2.228614e-01 2.228614e-01 2.228614e-01 2.228614e-01 2.228614e-01 2.228614e-01 2.228614e-01 2.228614e-01 2.228614e-01 2.228614e-01 2.228614e-01 2.228614e-01 2.228614e-01 2.228614e-01 2.228614e-01 2.228614e-01 2.228614e-01 2.228614e-01 2.228614e-01 2.228614e-01 2.228614e-01 2.228614e-01 2.228614e-01 2.228614e-01 2.228614e-01 2.228614e-01 2.228614e-01 2.228614e-01 2.228614e-01 2.228614e-01 2.228614e-01 2.228614e-01 2.228614e-01 2.228614e-01 2.228614e-01 2.228614e-01 2.228614e-01 2.228614e-01 2.228614e-01 2.228614e-01 2.228614e-01 2.228614e-01 2.228614e-01 2.228614e-01 2.228614e-01 2.228614e-01 2.228614e-01 2.228614e-01 2.228614e-01 2.228614e-01 2.228614e-01 2.228614e-01 2.228614e-01 2.228614e-01 2.228614e-01 2.228614e-01 2.228614e-01 2.228614e-01 2.228614e-01 2.228614e-01 2.228614e-01 2.228614e-01 2.228614e-01 2.228614e-01 2.228614e-01 2.228614e-01 2.228614e-01 2.228614e-01 2.228614e-01 2.228614e-01 2.228614e-01 2.228614e-01 2.228614e-01 2.228614e-01 2.228614e-01 2.228614e-01 2.228614e-01 2.228614e-01 2.228614e-01 2.228614e-01 2.228614e-01 2.228614e-01 2.228614e-01 2.228614e-01 2.228614e-01 2.228614e-01 2.228614e-01 2.228614e-01 2.228614e-01 2.228614e-01 2.228614e-01 2.228614e-01 2.228614e-01 2.228614e-01 2.228614e-01 2.228614e-01 2.228614e-01 2.228614e-01 2.228614e-01 2.228614e-01 2.228614e-01 2.228614e-01 2.228614e-01 2.228614e-01 2.228614e-01 2.228614e-01 2.228614e-01 2.228614e-01 2.228614e-01 2.228614e-01 2.228614e-01 2.228614e-01 2.228614e-01 2.228614e-01 2.228614e-01 2.228614e-01 2.228614e-01 2.228614e-01 2.228614e-01 2.228614e-01 2.228614e-01 2.228614e-01 2.228614e-01 2.228614e-01 2.228614e-01 2.228614e-01 2.228614e-01 2.228614e-01 2.228614e-01 2.228614e-01 2.228614e-01 2.228614e-01 2.228614e-01 2.228614e-01 2.228614e-01 2.228614e-01 2.228614e-01 2.228614e-01 2.228614e-01 2.228614e-01 2.228614e-01 2.228614e-01 2.228614e-01 2.228614e-01 2.228614e-01 2.228614e-01 2.228614e-01 2.228614e-01 2.228614e-01 2.228614e-01 2.228614e-01 2.228614e-01 2.228614e-01 2.228614e-01 2.228614e-01 2.228614e-01 2.228614e-01 2.228614e-01 2.228614e-01 2.228614e-01 2.228614e-01 2.228614e-01 2.228614e-01 2.228614e-01 2.228614e-01 2.228614e-01 2.228614e-01 2.228614e-01 2.228614e-01 2.228614e-01 2.228614e-01 2.228614e-01 2.228614e-01 2.228614e-01 2.228614e-01 2.228614e-01 2.228614e-01 2.228614e-01 2.228614e-01 2.228614e-01 2.228614e-01 2.228614e-01 2.228614e-01 2.228614e-01 2.228614e-01 2.228614e-01 2.228614e-01 2.228614e-01 2.228614e-01 2.228614e-01 2.228614e-01 2.228614e-01 2.228614e-01 2.228614e-01 2.228614e-01 2.228614e-01 2.228614e-01 2.228614e-01 2.228614e-01 2.228614e-01 2.228614e-01 2.228614e-01 2.228614e-01 2.228614e-01 2.228614e-01 2.228614e-01 2.228614e-01 2.228614e-01 2.228614e-01 2.228614e-01 2.228614e-01 2.228614e-01 2.228614e-01 2.228614e-01 2.228614e-01 2.228614e-01 2.228614e-01 2.228614e-01 2.228614e-01 2.228614e-01 2.228614e-01 2.228614e-01 2.228614e-01 2.228614e-01 2.228614e-01 2.228614e-01 2.228614e-01 2.228614e-01 2.228614e-01 2.228614e-01 2.228614e-01 2.228614e-01 2.228614e-01 2.228614e-01 2.228614e-01 2.228614e-01 2.228614e-01 2.228614e-01 2.228614e-01 2.228614e-01 2.228614e-01 2.228614e-01 2.228614e-01 2.228614e-01 2.228614e-01 2.228614e-01 2.228614e-01 2.228614e-01 2.228614e-01 2.228614e-01 2.228614e-01 2.228614e-01 2.228614e-01 2.228614e-01 2.228614e-01 2.228614e-01 2.228614e-01 2.228614e-01 2.228614e-01 2.228614e-01 2.228614e-01 2.228614e-01 2.228614e-01 2.228614e-01 2.228614e-01 2.228614e-01 2.228614e-01 2.228614e-01 2.228614e-01 2.228614e-01 2.228614e-01 2.228614e-01 2.228614e-01 2.228614e-01 2.228614e-01 2.228614e-01 2.228614e-01 2.228614e-01 2.228614e-01 2.228614e-01 2.228614e-01 2.228614e-01 2.228614e-01 2.228614e-01 2.228614e-01 2.228614e-01 2.228614e-01 2.228614e-01 2.228614e-01 2.228614e-01 2.228614e-01 2.228614e-01 2.228614e-01 2.228614e-01 2.228614e-01 2.228614e-01 2.228614e-01 2.228614e-01 2.228614e-01 2.228614e-01 2.228614e-01 2.228614e-01 2.228614e-01 2.228614e-01 2.228614e-01 2.228614e-01 2.228614e-01 2.228614e-01 2.228614e-01 2.228614e-01 2.228614e-01 2.228614e-01 2.228614e-01 2.228614e-01 2.228614e-01 2.228614e-01 2.228614e-01 2.228614e-01 2.228614e-01 2.228614e-01 2.228614e-01 2.228614e-01 2.228614e-01 2.228614e-01 2.228614e-01 2.228614e-01 2.228614e-01 2.228614e-01 2.228614e-01 2.228614e-01 2.228614e-01 2.228614e-01 2.228614e-01 2.228614e-01 2.228614e-01 2.228614e-01 2.228614e-01 2.228614e-01 2.228614e-01 2.228614e-01 2.228614e-01 2.228614e-01 2.228614e-01 2.228614e-01 2.228614e-01 2.228614e-01 2.228614e-01 2.228614e-01 2.228614e-01 2.228614e-01 2.228614e-01 2.228614e-01 2.228614e-01 2.228614e-01 2.228614e-01 2.228614e-01 2.228614e-01 2.228614e-01 2.228614e-01 2.228614e-01 2.228614e-01 2.228614e-01 2.228614e-01 2.228614e-01 2.228614e-01 2.228614e-01 2.228614e-01 2.228614e-01 2.228614e-01 2.228614e-01 2.228614e-01 2.228614e-01 2.228614e-01 2.228614e-01 2.228614e-01 2.228614e-01 2.228614e-01 2.228614e-01 2.228614e-01 2.228614e-01 2.228614e-01 2.228614e-01 2.228614e-01 2.228614e-01 2.228614e-01 2.228614e-01 2.228614e-01 2.228614e-01 2.228614e-01 2.228614e-01 2.228614e-01 2.228614e-01 2.228614e-01 2.228614e-01 2.228614e-01 2.228614e-01 2.228614e-01 2.228614e-01 2.228614e-01 2.228614e-01 2.228614e-01 2.228614e-01 2.228614e-01 2.228614e-01 2.228614e-01 2.228614e-01 2.228614e-01 2.228614e-01 2.228614e-01 2.228614e-01 2.228614e-01 2.228614e-01 2.228614e-01 2.228614e-01 2.228614e-01 2.228614e-01 2.228614e-01 2.228614e-01 2.228614e-01 2.228614e-01 2.228614e-01 2.228614e-01 2.228614e-01 2.228614e-01 2.228614e-01 2.228614e-01 2.228614e-01 2.228614e-01 2.228614e-01 2.228614e-01 2.228614e-01 2.228614e-01 2.228614e-01 2.228614e-01 2.228614e-01 2.228614e-01 2.228614e-01 2.228614e-01 2.228614e-01 2.228614e-01 2.228614e-01 2.228614e-01 2.228614e-01 2.228614e-01 2.228614e-01 2.228614e-01 2.228614e-01 2.228614e-01 2.228614e-01 2.228614e-01 2.228614e-01 2.228614e-01 2.228614e-01 2.228614e-01 2.228614e-01 2.228614e-01 2.228614e-01 2.228614e-01 2.228614e-01 2.228614e-01 2.228614e-01 2.228614e-01 2.228614e-01 2.228614e-01 2.228614e-01 2.228614e-01 2.228614e-01 2.228614e-01 2.228614e-01 2.228614e-01 2.228614e-01 2.228614e-01 2.228614e-01 2.228614e-01 2.228614e-01 2.228614e-01 2.228614e-01 2.228614e-01 2.228614e-01 2.228614e-01 2.228614e-01 2.228614e-01 2.228614e-01 2.228614e-01 2.228614e-01 2.228614e-01 2.228614e-01 2.228614e-01 2.228614e-01 2.228614e-01 2.228614e-01 2.228614e-01 2.228614e-01 2.228614e-01 2.228614e-01 2.228614e-01 2.228614e-01 2.228614e-01 2.228614e-01 2.228614e-01 2.228614e-01 2.228614e-01 2.228614e-01 2.228614e-01 2.228614e-01 2.228614e-01 2.228614e-01 2.228614e-01 2.228614e-01 2.228614e-01 2.228614e-01 2.228614e-01 2.228614e-01 2.228614e-01 2.228614e-01 2.228614e-01 2.228614e-01 2.228614e-01 2.228614e-01 2.228614e-01 2.228614e-01 2.228614e-01 2.228614e-01 2.228614e-01 2.228614e-01 2.228614e-01 2.228614e-01 2.228614e-01 2.228614e-01 2.228614e-01 2.228614e-01 2.228614e-01 2.228614e-01 2.228614e-01 2.228614e-01 2.228614e-01 2.228614e-01 2.228614e-01 2.228614e-01 2.228614e-01 2.228614e-01 2.228614e-01 2.228614e-01 2.228614e-01 2.228614e-01 2.228614e-01 2.228614e-01 2.228614e-01 2.228614e-01 2.228614e-01 2.228614e-01 2.228614e-01 2.228614e-01 2.228614e-01 2.228614e-01 2.228614e-01 2.228614e-01 2.228614e-01 2.228614e-01 2.228614e-01 2.228614e-01 2.228614e-01 2.228614e-01 2.228614e-01 2.228614e-01 2.228614e-01 2.228614e-01 2.228614e-01 2.228614e-01 2.228614e-01 2.228614e-01 2.228614e-01 2.228614e-01 2.228614e-01 2.228614e-01 2.228614e-01 2.228614e-01 2.228614e-01 2.228614e-01 2.228614e-01 2.228614e-01 2.228614e-01 2.228614e-01 2.228614e-01 2.228614e-01 2.228614e-01 2.228614e-01 2.228614e-01 2.228614e-01 2.228614e-01 2.228614e-01 2.228614e-01 2.228614e-01 2.228614e-01 2.228614e-01 2.228614e-01 2.228614e-01 2.228614e-01 2.228614e-01 2.228614e-01 2.228614e-01 2.228614e-01 2.228614e-01 2.228614e-01 2.228614e-01 2.228614e-01 2.228614e-01 2.228614e-01 2.228614e-01 2.228614e-01 2.228614e-01 2.228614e-01 2.228614e-01 2.228614e-01 2.228614e-01 2.228614e-01 2.228614e-01 2.228614e-01 2.228614e-01 2.228614e-01 2.228614e-01 2.228614e-01 2.228614e-01 2.228614e-01 2.228614e-01 2.228614e-01 2.228614e-01 2.228614e-01 2.228614e-01 2.228614e-01 2.228614e-01 2.228614e-01 2.228614e-01 2.228614e-01 2.228614e-01 2.228614e-01 2.228614e-01 2.228614e-01 2.228614e-01 2.228614e-01 2.228614e-01 2.228614e-01 2.228614e-01 2.228614e-01 2.228614e-01 2.228614e-01 2.228614e-01 2.228614e-01 2.228614e-01 2.228614e-01 2.228614e-01 2.228614e-01 2.228614e-01 2.228614e-01 2.228614e-01 2.228614e-01 2.228614e-01 2.228614e-01 2.228614e-01 2.228614e-01 2.228614e-01 2.228614e-01 2.228614e-01 2.228614e-01 2.228614e-01 2.228614e-01 2.228614e-01 2.228614e-01 2.228614e-01 2.228614e-01 2.228614e-01 2.228614e-01 2.228614e-01 2.228614e-01 2.228614e-01 2.228614e-01 2.228614e-01 2.228614e-01 2.228614e-01 2.228614e-01 2.228614e-01 2.228614e-01 2.228614e-01 2.228614e-01 2.228614e-01 2.228614e-01 2.228614e-01 2.228614e-01 2.228614e-01 2.228614e-01 2.228614e-01 2.228614e-01 2.228614e-01 2.228614e-01 2.228614e-01 2.228614e-01 2.228614e-01 2.228614e-01 2.228614e-01 2.228614e-01 2.228614e-01 2.228614e-01 2.228614e-01 2.228614e-01 2.228614e-01 2.228614e-01 2.228614e-01 2.228614e-01 2.228614e-01 2.228614e-01 2.228614e-01 2.228614e-01 2.228614e-01 2.228614e-01 2.228614e-01 2.228614e-01 2.228614e-01 2.228614e-01 2.228614e-01 2.228614e-01 2.228614e-01 2.228614e-01 2.228614e-01 2.228614e-01 2.228614e-01 2.228614e-01 2.228614e-01 2.228614e-01 2.228614e-01 2.228614e-01 2.228614e-01 2.228614e-01 2.228614e-01 2.228614e-01 2.228614e-01 2.228614e-01 2.228614e-01 2.228614e-01 2.228614e-01 2.228614e-01 2.228614e-01 2.228614e-01 2.228614e-01 2.228614e-01 2.228614e-01 2.228614e-01 2.228614e-01 2.228614e-01 2.228614e-01 2.228614e-01 2.228614e-01 2.228614e-01 2.228614e-01 2.228614e-01 2.228614e-01 2.228614e-01 2.228614e-01 2.228614e-01 2.228614e-01 2.228614e-01 2.228614e-01 2.228614e-01 2.228614e-01 2.228614e-01 2.228614e-01 2.228614e-01 2.228614e-01 2.228614e-01 2.228614e-01 2.228614e-01 2.228614e-01 2.228614e-01 2.228614e-01 2.228614e-01 2.228614e-01 2.228614e-01 2.228614e-01 2.228614e-01 2.228614e-01 2.228614e-01 2.228614e-01 2.228614e-01 2.228614e-01 2.228614e-01 2.228614e-01 2.228614e-01 2.228614e-01 2.228614e-01 2.228614e-01 2.228614e-01 2.228614e-01 2.228614e-01 2.228614e-01 2.228614e-01 2.228614e-01 2.228614e-01 2.228614e-01 2.228614e-01 2.228614e-01 2.228614e-01 2.228614e-01 2.228614e-01 2.228614e-01 2.228614e-01 2.228614e-01 2.228614e-01 2.228614e-01 2.228614e-01 2.228614e-01 2.228614e-01 2.228614e-01 2.228614e-01 2.228614e-01 2.228614e-01 2.228614e-01 2.228614e-01 2.228614e-01 2.228614e-01 2.228614e-01 2.228614e-01 2.228614e-01 2.228614e-01 2.228614e-01 2.228614e-01 2.228614e-01 2.228614e-01 2.228614e-01 2.228614e-01 2.228614e-01 2.228614e-01 2.228614e-01 2.228614e-01 2.228614e-01 2.228614e-01 2.228614e-01 2.228614e-01 2.228614e-01 2.228614e-01 2.228614e-01 2.228614e-01 2.228614e-01 2.228614e-01 2.228614e-01 2.228614e-01 2.228614e-01 2.228614e-01 2.228614e-01 2.228614e-01 2.228614e-01 2.228614e-01 2.228614e-01 2.228614e-01 2.228614e-01 2.228614e-01 2.228614e-01 2.228614e-01 2.228614e-01 2.228614e-01 2.228614e-01 2.228614e-01 2.228614e-01 2.228614e-01 2.228614e-01 2.228614e-01 2.228614e-01 2.228614e-01 2.228614e-01 2.228614e-01 2.228614e-01 2.228614e-01 2.228614e-01 2.228614e-01 2.228614e-01 2.228614e-01 2.228614e-01 2.228614e-01 2.228614e-01 2.228614e-01 2.228614e-01 2.228614e-01 2.228614e-01 2.228614e-01 2.228614e-01 2.228614e-01 2.228614e-01 2.228614e-01 2.228614e-01 2.228614e-01 2.228614e-01 2.228614e-01 2.228614e-01 2.228614e-01 2.228614e-01 2.228614e-01 2.228614e-01 2.228614e-01 2.228614e-01 2.228614e-01 2.228614e-01 2.228614e-01 2.228614e-01 2.228614e-01 2.228614e-01 2.228614e-01 2.228614e-01 2.228614e-01 2.228614e-01 2.228614e-01 2.228614e-01 2.228614e-01 2.228614e-01 2.228614e-01 2.228614e-01 2.228614e-01 2.228614e-01 2.228614e-01 2.228614e-01 2.228614e-01 2.228614e-01 2.228614e-01 2.228614e-01 2.228614e-01 2.228614e-01 2.228614e-01 2.228614e-01 2.228614e-01 2.228614e-01 2.228614e-01 2.228614e-01 2.228614e-01 2.228614e-01 2.228614e-01 2.228614e-01 2.228614e-01 2.228614e-01 2.228614e-01 2.228614e-01 2.228614e-01 2.228614e-01 2.228614e-01 2.228614e-01 2.228614e-01 2.228614e-01 2.228614e-01 2.228614e-01 2.228614e-01 2.228614e-01 2.228614e-01 2.228614e-01 2.228614e-01 2.228614e-01 2.228614e-01 2.228614e-01 2.228614e-01 2.228614e-01 2.228614e-01 2.228614e-01 2.228614e-01 2.228614e-01 2.228614e-01 2.228614e-01 2.228614e-01 2.228614e-01 2.228614e-01 2.228614e-01 2.228614e-01 2.228614e-01 2.228614e-01 2.228614e-01 2.228614e-01 2.228614e-01 2.228614e-01 2.228614e-01 2.228614e-01 2.228614e-01 2.228614e-01 2.228614e-01 2.228614e-01 2.228614e-01 2.228614e-01 2.228614e-01 2.228614e-01 2.228614e-01 2.228614e-01 2.228614e-01 2.228614e-01 2.228614e-01 2.228614e-01 2.228614e-01 2.228614e-01 2.228614e-01 2.228614e-01 2.228614e-01 2.228614e-01 2.228614e-01 2.228614e-01 2.228614e-01 2.228614e-01 2.228614e-01 2.228614e-01 2.228614e-01 2.228614e-01 2.228614e-01 2.228614e-01 2.228614e-01 2.228614e-01 2.228614e-01 2.228614e-01 2.228614e-01 2.228614e-01 2.228614e-01 2.228614e-01 2.228614e-01 2.228614e-01 2.228614e-01 2.228614e-01 2.228614e-01 2.228614e-01 2.228614e-01 2.228614e-01 2.228614e-01 2.228614e-01 2.228614e-01 2.228614e-01 2.228614e-01 2.228614e-01 2.228614e-01 2.228614e-01 2.228614e-01 2.228614e-01 2.228614e-01 2.228614e-01 2.228614e-01 2.228614e-01 2.228614e-01 2.228614e-01 2.228614e-01 2.228614e-01 2.228614e-01 2.228614e-01 2.228614e-01 2.228614e-01 2.228614e-01 2.228614e-01 2.228614e-01 2.228614e-01 2.228614e-01 2.228614e-01 2.228614e-01 2.228614e-01 2.228614e-01 2.228614e-01 2.228614e-01 2.228614e-01 2.228614e-01 2.228614e-01 2.228614e-01 2.228614e-01 2.228614e-01 2.228614e-01 2.228614e-01 2.228614e-01 2.228614e-01 2.228614e-01 2.228614e-01 2.228614e-01 2.228614e-01 2.228614e-01 2.228614e-01 2.228614e-01 2.228614e-01 2.228614e-01 2.228614e-01 2.228614e-01 2.228614e-01 2.228614e-01 2.228614e-01 2.228614e-01 2.228614e-01 2.228614e-01 2.228614e-01 2.228614e-01 2.228614e-01 2.228614e-01 2.228614e-01 2.228614e-01 2.228614e-01 2.228614e-01 2.228614e-01 2.228614e-01 2.228614e-01 2.228614e-01 2.228614e-01 2.228614e-01 2.228614e-01 2.228614e-01 2.228614e-01 2.228614e-01 2.228614e-01 2.228614e-01 2.228614e-01 2.228614e-01 2.228614e-01 2.228614e-01 2.228614e-01 2.228614e-01 2.228614e-01 2.228614e-01 2.228614e-01 2.228614e-01 2.228614e-01 2.228614e-01 2.228614e-01 2.228614e-01 2.228614e-01 2.228614e-01 2.228614e-01 2.228614e-01 2.228614e-01 2.228614e-01 2.228614e-01 2.228614e-01 2.228614e-01 2.228614e-01 2.228614e-01 2.228614e-01 2.228614e-01 2.228614e-01 2.228614e-01 2.228614e-01 2.228614e-01 2.228614e-01 2.228614e-01 2.228614e-01 2.228614e-01 2.228614e-01 2.228614e-01 2.228614e-01 2.228614e-01 2.228614e-01 2.228614e-01 2.228614e-01 2.228614e-01 2.228614e-01 2.228614e-01 2.228614e-01 2.228614e-01 2.228614e-01 2.228614e-01 2.228614e-01 2.228614e-01 2.228614e-01 2.228614e-01 2.228614e-01 2.228614e-01 2.228614e-01 2.228614e-01 2.228614e-01 2.228614e-01 2.228614e-01 2.228614e-01 2.228614e-01 2.228614e-01 2.228614e-01 2.228614e-01 2.228614e-01 2.228614e-01 2.228614e-01 2.228614e-01 2.228614e-01 2.228614e-01 2.228614e-01 2.228614e-01 2.228614e-01 
3.528215e+04 5.766760e+03 5.210280e-01 2.991197e-01 2.991197e-01 2.991197e-01 2.981222e-01 2.981222e-01 2.654102e-01 2.654102e-01 2.653180e-01 2.653180e-01 2.626537e-01 2.589958e-01 2.589958e-01 2.491570e-01 2.491570e-01 2.491570e-01 2.491570e-01 2.491570e-01 2.335535e-01 2.329943e-01 2.319882e-01 2.297575e-01 2.297575e-01 2.288838e-01 2.262342e-01 2.262342e-01 2.262342e-01 2.262342e-01 2.262342e-01 2.262342e-01 2.262342e-01 2.229674e-01 2.229674e-01 2.229674e-01 2.229674e-01 2.229674e-01 2.229674e-01 2.229674e-01 2.229674e-01 2.229065e-01 2.229065e-01 2.229065e-01 2.228639e-01 2.228639e-01 2.228639e-01 2.228639e-01 2.228639e-01 2.228627e-01 2.228621e-01 2.228621e-01 2.228618e-01 2.228617e-01 2.228617e-01 2.228617e-01 2.228615e-01 2.228615e-01 2.228614e-01 2.228614e-01 2.228614e-01 2.228614e-01 2.228614e-01 2.228614e-01 2.228614e-01 2.228614e-01 2.228614e-01 2.228614e-01 2.228614e-01 2.228614e-01 2.228614e-01 2.228614e-01 2.228614e-01 2.228614e-01 2.228614e-01 2.228614e-01 2.228614e-01 2.228614e-01 2.228614e-01 2.228614e-01 2.228614e-01 2.228614e-01 2.228614e-01 2.228614e-01 2.228614e-01 2.228614e-01 2.228614e-01 2.228614e-01 2.228614e-01 2.228614e-01 2.228614e-01 2.228614e-01 2.228614e-01 2.228614e-01 2.228614e-01 2.228614e-01 2.228614e-01 2.228614e-01 2.228614e-01 2.228614e-01 2.228614e-01 2.228614e-01 2.228614e-01 2.228614e-01 2.228614e-01 2.228614e-01 2.228614e-01 2.228614e-01 2.228614e-01 2.228614e-01 2.228614e-01 2.228614e-01 2.228614e-01 2.228614e-01 2.228614e-01 2.228614e-01 2.228614e-01 2.228614e-01 2.228614e-01 2.228614e-01 2.228614e-01 2.228614e-01 2.228614e-01 2.228614e-01 2.228614e-01 2.228614e-01 2.228614e-01 2.228614e-01 2.228614e-01 2.228614e-01 2.228614e-01 2.228614e-01 2.228614e-01 2.228614e-01 2.228614e-01 2.228614e-01 2.228614e-01 2.228614e-01 2.228614e-01 2.228614e-01 2.228614e-01 2.228614e-01 2.228614e-01 2.228614e-01 2.228614e-01 2.228614e-01 2.228614e-01 2.228614e-01 2.228614e-01 2.228614e-01 2.228614e-01 2.228614e-01 2.228614e-01 2.228614e-01 2.228614e-01 2.228614e-01 2.228614e-01 2.228614e-01 2.228614e-01 2.228614e-01 2.228614e-01 2.228614e-01 2.228614e-01 2.228614e-01 2.228614e-01 2.228614e-01 2.228614e-01 2.228614e-01 2.228614e-01 2.228614e-01 2.228614e-01 2.228614e-01 2.228614e-01 2.228614e-01 2.228614e-01 2.228614e-01 2.228614e-01 2.228614e-01 2.228614e-01 2.228614e-01 2.228614e-01 2.228614e-01 2.228614e-01 2.228614e-01 2.228614e-01 2.228614e-01 2.228614e-01 2.228614e-01 2.228614e-01 2.228614e-01 2.228614e-01 2.228614e-01 2.228614e-01 2.228614e-01 2.228614e-01 2.228614e-01 2.228614e-01 2.228614e-01 2.228614e-01 2.228614e-01 2.228614e-01 2.228614e-01 2.228614e-01 2.228614e-01 2.228614e-01 2.228614e-01 2.228614e-01 2.228614e-01 2.228614e-01 2.228614e-01 2.228614e-01 2.228614e-01 2.228614e-01 2.228614e-01 2.228614e-01 2.228614e-01 2.228614e-01 2.228614e-01 2.228614e-01 2.228614e-01 2.228614e-01 2.228614e-01 2.228614e-01 2.228614e-01 2.228614e-01 2.228614e-01 2.228614e-01 2.228614e-01 2.228614e-01 2.228614e-01 2.228614e-01 2.228614e-01 2.228614e-01 2.228614e-01 2.228614e-01 2.228614e-01 2.228614e-01 2.228614e-01 2.228614e-01 2.228614e-01 2.228614e-01 2.228614e-01 2.228614e-01 2.228614e-01 2.228614e-01 2.228614e-01 2.228614e-01 2.228614e-01 2.228614e-01 2.228614e-01 2.228614e-01 2.228614e-01 2.228614e-01 2.228614e-01 2.228614e-01 2.228614e-01 2.228614e-01 2.228614e-01 2.228614e-01 2.228614e-01 2.228614e-01 2.228614e-01 2.228614e-01 2.228614e-01 2.228614e-01 2.228614e-01 2.228614e-01 2.228614e-01 2.228614e-01 2.228614e-01 2.228614e-01 2.228614e-01 2.228614e-01 2.228614e-01 2.228614e-01 2.228614e-01 2.228614e-01 2.228614e-01 2.228614e-01 2.228614e-01 2.228614e-01 2.228614e-01 2.228614e-01 2.228614e-01 2.228614e-01 2.228614e-01 2.228614e-01 2.228614e-01 2.228614e-01 2.228614e-01 2.228614e-01 2.228614e-01 2.228614e-01 2.228614e-01 2.228614e-01 2.228614e-01 2.228614e-01 2.228614e-01 2.228614e-01 2.228614e-01 2.228614e-01 2.228614e-01 2.228614e-01 2.228614e-01 2.228614e-01 2.228614e-01 2.228614e-01 2.228614e-01 2.228614e-01 2.228614e-01 2.228614e-01 2.228614e-01 2.228614e-01 2.228614e-01 2.228614e-01 2.228614e-01 2.228614e-01 2.228614e-01 2.228614e-01 2.228614e-01 2.228614e-01 2.228614e-01 2.228614e-01 2.228614e-01 2.228614e-01 2.228614e-01 2.228614e-01 2.228614e-01 2.228614e-01 2.228614e-01 2.228614e-01 2.228614e-01 2.228614e-01 2.228614e-01 2.228614e-01 2.228614e-01 2.228614e-01 2.228614e-01 2.228614e-01 2.228614e-01 2.228614e-01 2.228614e-01 2.228614e-01 2.228614e-01 2.228614e-01 2.228614e-01 2.228614e-01 2.228614e-01 2.228614e-01 2.228614e-01 2.228614e-01 2.228614e-01 2.228614e-01 2.228614e-01 2.228614e-01 2.228614e-01 2.228614e-01 2.228614e-01 2.228614e-01 2.228614e-01 2.228614e-01 2.228614e-01 2.228614e-01 2.228614e-01 2.228614e-01 2.228614e-01 2.228614e-01 2.228614e-01 2.228614e-01 2.228614e-01 2.228614e-01 2.228614e-01 2.228614e-01 2.228614e-01 2.228614e-01 2.228614e-01 2.228614e-01 2.228614e-01 2.228614e-01 2.228614e-01 2.228614e-01 2.228614e-01 2.228614e-01 2.228614e-01 2.228614e-01 2.228614e-01 2.228614e-01 2.228614e-01 2.228614e-01 2.228614e-01 2.228614e-01 2.228614e-01 2.228614e-01 2.228614e-01 2.228614e-01 2.228614e-01 2.228614e-01 2.228614e-01 2.228614e-01 2.228614e-01 2.228614e-01 2.228614e-01 2.228614e-01 2.228614e-01 2.228614e-01 2.228614e-01 2.228614e-01 2.228614e-01 2.228614e-01 2.228614e-01 2.228614e-01 2.228614e-01 2.228614e-01 2.228614e-01 2.228614e-01 2.228614e-01 2.228614e-01 2.228614e-01 2.228614e-01 2.228614e-01 2.228614e-01 2.228614e-01 2.228614e-01 2.228614e-01 2.228614e-01 2.228614e-01 2.228614e-01 2.228614e-01 2.228614e-01 2.228614e-01 2.228614e-01 2.228614e-01 2.228614e-01 2.228614e-01 2.228614e-01 2.228614e-01 2.228614e-01 2.228614e-01 2.228614e-01 2.228614e-01 2.228614e-01 2.228614e-01 2.228614e-01 2.228614e-01 2.228614e-01 2.228614e-01 2.228614e-01 2.228614e-01 2.228614e-01 2.228614e-01 2.228614e-01 2.228614e-01 2.228614e-01 2.228614e-01 2.228614e-01 2.228614e-01 2.228614e-01 2.228614e-01 2.228614e-01 2.228614e-01 2.228614e-01 2.228614e-01 2.228614e-01 2.228614e-01 2.228614e-01 2.228614e-01 2.228614e-01 2.228614e-01 2.228614e-01 2.228614e-01 2.228614e-01 2.228614e-01 2.228614e-01 2.228614e-01 2.228614e-01 2.228614e-01 2.228614e-01 2.228614e-01 2.228614e-01 2.228614e-01 2.228614e-01 2.228614e-01 2.228614e-01 2.228614e-01 2.228614e-01 2.228614e-01 2.228614e-01 2.228614e-01 2.228614e-01 2.228614e-01 2.228614e-01 2.228614e-01 2.228614e-01 2.228614e-01 2.228614e-01 2.228614e-01 2.228614e-01 2.228614e-01 2.228614e-01 2.228614e-01 2.228614e-01 2.228614e-01 2.228614e-01 2.228614e-01 2.228614e-01 2.228614e-01 2.228614e-01 2.228614e-01 2.228614e-01 2.228614e-01 2.228614e-01 2.228614e-01 2.228614e-01 2.228614e-01 2.228614e-01 2.228614e-01 2.228614e-01 2.228614e-01 2.228614e-01 2.228614e-01 2.228614e-01 2.228614e-01 2.228614e-01 2.228614e-01 2.228614e-01 2.228614e-01 2.228614e-01 2.228614e-01 2.228614e-01 2.228614e-01 2.228614e-01 2.228614e-01 2.228614e-01 2.228614e-01 2.228614e-01 2.228614e-01 2.228614e-01 2.228614e-01 2.228614e-01 2.228614e-01 2.228614e-01 2.228614e-01 2.228614e-01 2.228614e-01 2.228614e-01 2.228614e-01 2.228614e-01 2.228614e-01 2.228614e-01 2.228614e-01 2.228614e-01 2.228614e-01 2.228614e-01 2.228614e-01 2.228614e-01 2.228614e-01 2.228614e-01 2.228614e-01 2.228614e-01 2.228614e-01 2.228614e-01 2.228614e-01 2.228614e-01 2.228614e-01 2.228614e-01 2.228614e-01 2.228614e-01 2.228614e-01 2.228614e-01 2.228614e-01 2.228614e-01 2.228614e-01 2.228614e-01 2.228614e-01 2.228614e-01 2.228614e-01 2.228614e-01 2.228614e-01 2.228614e-01 2.228614e-01 2.228614e-01 2.228614e-01 2.228614e-01 2.228614e-01 2.228614e-01 2.228614e-01 2.228614e-01 2.228614e-01 2.228614e-01 2.228614e-01 2.228614e-01 2.228614e-01 2.228614e-01 2.228614e-01 2.228614e-01 2.228614e-01 2.228614e-01 2.228614e-01 2.228614e-01 2.228614e-01 2.228614e-01 2.228614e-01 2.228614e-01 2.228614e-01 2.228614e-01 2.228614e-01 2.228614e-01 2.228614e-01 2.228614e-01 2.228614e-01 2.228614e-01 2.228614e-01 2.228614e-01 2.228614e-01 2.228614e-01 2.228614e-01 2.228614e-01 2.228614e-01 2.228614e-01 2.228614e-01 2.228614e-01 2.228614e-01 2.228614e-01 2.228614e-01 2.228614e-01 2.228614e-01 2.228614e-01 2.228614e-01 2.228614e-01 2.228614e-01 2.228614e-01 2.228614e-01 2.228614e-01 2.228614e-01 2.228614e-01 2.228614e-01 2.228614e-01 2.228614e-01 2.228614e-01 2.228614e-01 2.228614e-01 2.228614e-01 2.228614e-01 2.228614e-01 2.228614e-01 2.228614e-01 2.228614e-01 2.228614e-01 2.228614e-01 2.228614e-01 2.228614e-01 2.228614e-01 2.228614e-01 2.228614e-01 2.228614e-01 2.228614e-01 2.228614e-01 2.228614e-01 2.228614e-01 2.228614e-01 2.228614e-01 2.228614e-01 2.228614e-01 2.228614e-01 2.228614e-01 2.228614e-01 2.228614e-01 2.228614e-01 2.228614e-01 2.228614e-01 2.228614e-01 2.228614e-01 2.228614e-01 2.228614e-01 2.228614e-01 2.228614e-01 2.228614e-01 2.228614e-01 2.228614e-01 2.228614e-01 2.228614e-01 2.228614e-01 2.228614e-01 2.228614e-01 2.228614e-01 2.228614e-01 2.228614e-01 2.228614e-01 2.228614e-01 2.228614e-01 2.228614e-01 2.228614e-01 2.228614e-01 2.228614e-01 2.228614e-01 2.228614e-01 2.228614e-01 2.228614e-01 2.228614e-01 2.228614e-01 2.228614e-01 2.228614e-01 2.228614e-01 2.228614e-01 2.228614e-01 2.228614e-01 2.228614e-01 2.228614e-01 2.228614e-01 2.228614e-01 2.228614e-01 2.228614e-01 2.228614e-01 2.228614e-01 2.228614e-01 2.228614e-01 2.228614e-01 2.228614e-01 2.228614e-01 2.228614e-01 2.228614e-01 2.228614e-01 2.228614e-01 2.228614e-01 2.228614e-01 2.228614e-01 2.228614e-01 2.228614e-01 2.228614e-01 2.228614e-01 2.228614e-01 2.228614e-01 2.228614e-01 2.228614e-01 2.228614e-01 2.228614e-01 2.228614e-01 2.228614e-01 2.228614e-01 2.228614e-01 2.228614e-01 2.228614e-01 2.228614e-01 2.228614e-01 2.228614e-01 2.228614e-01 2.228614e-01 2.228614e-01 2.228614e-01 2.228614e-01 2.228614e-01 2.228614e-01 2.228614e-01 2.228614e-01 2.228614e-01 2.228614e-01 2.228614e-01 2.228614e-01 2.228614e-01 2.228614e-01 2.228614e-01 2.228614e-01 2.228614e-01 2.228614e-01 2.228614e-01 2.228614e-01 2.228614e-01 2.228614e-01 2.228614e-01 2.228614e-01 2.228614e-01 2.228614e-01 2.228614e-01 2.228614e-01 2.228614e-01 2.228614e-01 2.228614e-01 2.228614e-01 2.228614e-01 2.228614e-01 2.228614e-01 2.228614e-01 2.228614e-01 2.228614e-01 2.228614e-01 2.228614e-01 2.228614e-01 2.228614e-01 2.228614e-01 2.228614e-01 2.228614e-01 2.228614e-01 2.228614e-01 2.228614e-01 2.228614e-01 2.228614e-01 2.228614e-01 2.228614e-01 2.228614e-01 2.228614e-01 2.228614e-01 2.228614e-01 2.228614e-01 2.228614e-01 2.228614e-01 2.228614e-01 2.228614e-01 2.228614e-01 2.228614e-01 2.228614e-01 2.228614e-01 2.228614e-01 2.228614e-01 2.228614e-01 2.228614e-01 2.228614e-01 2.228614e-01 2.228614e-01 2.228614e-01 2.228614e-01 2.228614e-01 2.228614e-01 2.228614e-01 2.228614e-01 2.228614e-01 2.228614e-01 2.228614e-01 2.228614e-01 2.228614e-01 2.228614e-01 2.228614e-01 2.228614e-01 2.228614e-01 2.228614e-01 2.228614e-01 2.228614e-01 2.228614e-01 2.228614e-01 2.228614e-01 2.228614e-01 2.228614e-01 2.228614e-01 2.228614e-01 2.228614e-01 2.228614e-01 2.228614e-01 2.228614e-01 2.228614e-01 2.228614e-01 2.228614e-01 2.228614e-01 2.228614e-01 2.228614e-01 2.228614e-01 2.228614e-01 2.228614e-01 2.228614e-01 2.228614e-01 2.228614e-01 2.228614e-01 2.228614e-01 2.228614e-01 2.228614e-01 2.228614e-01 2.228614e-01 2.228614e-01 2.228614e-01 2.228614e-01 2.228614e-01 2.228614e-01 2.228614e-01 2.228614e-01 2.228614e-01 2.228614e-01 2.228614e-01 2.228614e-01 2.228614e-01 2.228614e-01 2.228614e-01 2.228614e-01 2.228614e-01 2.228614e-01 2.228614e-01 2.228614e-01 2.228614e-01 2.228614e-01 2.228614e-01 2.228614e-01 2.228614e-01 2.228614e-01 2.228614e-01 2.228614e-01 2.228614e-01 2.228614e-01 2.228614e-01 2.228614e-01 2.228614e-01 2.228614e-01 2.228614e-01 2.228614e-01 2.228614e-01 2.228614e-01 2.228614e-01 2.228614e-01 2.228614e-01 2.228614e-01 2.228614e-01 2.228614e-01 2.228614e-01 2.228614e-01 2.228614e-01 2.228614e-01 2.228614e-01 2.228614e-01 2.228614e-01 2.228614e-01 2.228614e-01 2.228614e-01 2.228614e-01 2.228614e-01 2.228614e-01 2.228614e-01 2.228614e-01 2.228614e-01 2.228614e-01 2.228614e-01 2.228614e-01 2.228614e-01 2.228614e-01 2.228614e-01 2.228614e-01 2.228614e-01 2.228614e-01 2.228614e-01 2.228614e-01 2.228614e-01 2.228614e-01 2.228614e-01 2.228614e-01 2.228614e-01 2.228614e-01 2.228614e-01 2.228614e-01 2.228614e-01 2.228614e-01 2.228614e-01 2.228614e-01 2.228614e-01 2.228614e-01 2.228614e-01 2.228614e-01 2.228614e-01 2.228614e-01 2.228614e-01 2.228614e-01 2.228614e-01 2.228614e-01 2.228614e-01 2.228614e-01 2.228614e-01 2.228614e-01 2.228614e-01 2.228614e-01 2.228614e-01 2.228614e-01 2.228614e-01 2.228614e-01 2.228614e-01 2.228614e-01 2.228614e-01 2.228614e-01 2.228614e-01 2.228614e-01 2.228614e-01 2.228614e-01 2.228614e-01 2.228614e-01 2.228614e-01 2.228614e-01 2.228614e-01 2.228614e-01 2.228614e-01 2.228614e-01 2.228614e-01 2.228614e-01 2.228614e-01 2.228614e-01 2.228614e-01 2.228614e-01 2.228614e-01 2.228614e-01 2.228614e-01 2.228614e-01 2.228614e-01 2.228614e-01 2.228614e-01 2.228614e-01 2.228614e-01 2.228614e-01 2.228614e-01 2.228614e-01 2.228614e-01 2.228614e-01 2.228614e-01 2.228614e-01 2.228614e-01 2.228614e-01 2.228614e-01 2.228614e-01 2.228614e-01 2.228614e-01 2.228614e-01 2.228614e-01 2.228614e-01 2.228614e-01 2.228614e-01 2.228614e-01 2.228614e-01 2.228614e-01 2.228614e-01 2.228614e-01 2.228614e-01 2.228614e-01 2.228614e-01 2.228614e-01 2.228614e-01 2.228614e-01 2.228614e-01 2.228614e-01 2.228614e-01 2.228614e-01 2.228614e-01 2.228614e-01 2.228614e-01 2.228614e-01 2.228614e-01 2.228614e-01 2.228614e-01 2.228614e-01 2.228614e-01 2.228614e-01 2.228614e-01 2.228614e-01 2.228614e-01 2.228614e-01 2.228614e-01 2.228614e-01 2.228614e-01 2.228614e-01 2.228614e-01 2.228614e-01 2.228614e-01 2.228614e-01 2.228614e-01 2.228614e-01 2.228614e-01 2.228614e-01 2.228614e-01 2.228614e-01 2.228614e-01 2.228614e-01 2.228614e-01 2.228614e-01 2.228614e-01 2.228614e-01 2.228614e-01 2.228614e-01 2.228614e-01 2.228614e-01 2.228614e-01 2.228614e-01 2.228614e-01 2.228614e-01 2.228614e-01 2.228614e-01 2.228614e-01 2.228614e-01 2.228614e-01 2.228614e-01 2.228614e-01 2.228614e-01 2.228614e-01 2.228614e-01 2.228614e-01 2.228614e-01 2.228614e-01 2.228614e-01 2.228614e-01 2.228614e-01 2.228614e-01 2.228614e-01 2.228614e-01 2.228614e-01 2.228614e-01 2.228614e-01 2.228614e-01 2.228614e-01 2.228614e-01 2.228614e-01 2.228614e-01 2.228614e-01 2.228614e-01 2.228614e-01 2.228614e-01 2.228614e-01 2.228614e-01 2.228614e-01 2.228614e-01 2.228614e-01 2.228614e-01 2.228614e-01 2.228614e-01 2.228614e-01 2.228614e-01 2.228614e-01 2.228614e-01 2.228614e-01 2.228614e-01 2.228614e-01 2.228614e-01 2.228614e-01 2.228614e-01 2.228614e-01 2.228614e-01 2.228614e-01 2.228614e-01 2.228614e-01 2.228614e-01 2.228614e-01 2.228614e-01 2.228614e-01 2.228614e-01 2.228614e-01 2.228614e-01 2.228614e-01 2.228614e-01 2.228614e-01 2.228614e-01 2.228614e-01 2.228614e-01 2.228614e-01 2.228614e-01 2.228614e-01 2.228614e-01 2.228614e-01 2.228614e-01 2.228614e-01 2.228614e-01 2.228614e-01 2.228614e-01 2.228614e-01 2.228614e-01 2.228614e-01 2.228614e-01 2.228614e-01 2.228614e-01 2.228614e-01 2.228614e-01 2.228614e-01 2.228614e-01 2.228614e-01 2.228614e-01 2.228614e-01 2.228614e-01 2.228614e-01 2.228614e-01 2.228614e-01 2.228614e-01 2.228614e-01 2.228614e-01 2.228614e-01 2.228614e-01 2.228614e-01 2.228614e-01 2.228614e-01 2.228614e-01 2.228614e-01 2.228614e-01 2.228614e-01 2.228614e-01 2.228614e-01 2.228614e-01 2.228614e-01 2.228614e-01 2.228614e-01 2.228614e-01 2.228614e-01 2.228614e-01 2.228614e-01 2.228614e-01 2.228614e-01 2.228614e-01 2.228614e-01 2.228614e-01 2.228614e-01 2.228614e-01 2.228614e-01 2.228614e-01 2.228614e-01 2.228614e-01 2.228614e-01 2.228614e-01 2.228614e-01 2.228614e-01 2.228614e-01 2.228614e-01 2.228614e-01 2.228614e-01 2.228614e-01 2.228614e-01 2.228614e-01 2.228614e-01 2.228614e-01 2.228614e-01 2.228614e-01 2.228614e-01 2.228614e-01 2.228614e-01 2.228614e-01 2.228614e-01 2.228614e-01 2.228614e-01 2.228614e-01 2.228614e-01 2.228614e-01 2.228614e-01 2.228614e-01 2.228614e-01 2.228614e-01 2.228614e-01 2.228614e-01 2.228614e-01 2.228614e-01 2.228614e-01 2.228614e-01 2.228614e-01 2.228614e-01 2.228614e-01 2.228614e-01 2.228614e-01 2.228614e-01 2.228614e-01 2.228614e-01 2.228614e-01 2.228614e-01 2.228614e-01 2.228614e-01 2.228614e-01 2.228614e-01 2.228614e-01 2.228614e-01 2.228614e-01 2.228614e-01 2.228614e-01 2.228614e-01 2.228614e-01 2.228614e-01 2.228614e-01 2.228614e-01 2.228614e-01 2.228614e-01 2.228614e-01 2.228614e-01 2.228614e-01 2.228614e-01 2.228614e-01 2.228614e-01 2.228614e-01 2.228614e-01 2.228614e-01 2.228614e-01 2.228614e-01 2.228614e-01 2.228614e-01 2.228614e-01 2.228614e-01 2.228614e-01 2.228614e-01 2.228614e-01 2.228614e-01 2.228614e-01 2.228614e-01 2.228614e-01 2.228614e-01 2.228614e-01 2.228614e-01 2.228614e-01 2.228614e-01 2.228614e-01 2.228614e-01 2.228614e-01 2.228614e-01 2.228614e-01 2.228614e-01 2.228614e-01 2.228614e-01 2.228614e-01 2.228614e-01 2.228614e-01 2.228614e-01 2.228614e-01 2.228614e-01 2.228614e-01 2.228614e-01 2.228614e-01 2.228614e-01 2.228614e-01 2.228614e-01 2.228614e-01 2.228614e-01 2.228614e-01 2.228614e-01 2.228614e-01 2.228614e-01 2.228614e-01 2.228614e-01 2.228614e-01 2.228614e-01 2.228614e-01 2.228614e-01 2.228614e-01 2.228614e-01 2.228614e-01 2.228614e-01 2.228614e-01 2.228614e-01 2.228614e-01 2.228614e-01 2.228614e-01 2.228614e-01 2.228614e-01 2.228614e-01 2.228614e-01 2.228614e-01 2.228614e-01 2.228614e-01 2.228614e-01 2.228614e-01 2.228614e-01 2.228614e-01 2.228614e-01 2.228614e-01 2.228614e-01 2.228614e-01 2.228614e-01 2.228614e-01 2.228614e-01 2.228614e-01 2.228614e-01 2.228614e-01 2.228614e-01 2.228614e-01 2.228614e-01 2.228614e-01 2.228614e-01 2.228614e-01 2.228614e-01 2.228614e-01 2.228614e-01 2.228614e-01 2.228614e-01 2.228614e-01 2.228614e-01 2.228614e-01 2.228614e-01 2.228614e-01 2.228614e-01 2.228614e-01 2.228614e-01 2.228614e-01 2.228614e-01 2.228614e-01 2.228614e-01 2.228614e-01 2.228614e-01 2.228614e-01 2.228614e-01 2.228614e-01 2.228614e-01 2.228614e-01 2.228614e-01 2.228614e-01 2.228614e-01 2.228614e-01 2.228614e-01 2.228614e-01 2.228614e-01 2.228614e-01 2.228614e-01 2.228614e-01 2.228614e-01 2.228614e-01 2.228614e-01 2.228614e-01 2.228614e-01 2.228614e-01 2.228614e-01 2.228614e-01 2.228614e-01 2.228614e-01 2.228614e-01 2.228614e-01 2.228614e-01 2.228614e-01 2.228614e-01 2.228614e-01 2.228614e-01 2.228614e-01 2.228614e-01 2.228614e-01 2.228614e-01 2.228614e-01 2.228614e-01 2.228614e-01 2.228614e-01 2.228614e-01 2.228614e-01 2.228614e-01 2.228614e-01 2.228614e-01 2.228614e-01 2.228614e-01 2.228614e-01 2.228614e-01 2.228614e-01 2.228614e-01 2.228614e-01 2.228614e-01 2.228614e-01 2.228614e-01 2.228614e-01 2.228614e-01 2.228614e-01 2.228614e-01 2.228614e-01 2.228614e-01 2.228614e-01 2.228614e-01 2.228614e-01 2.228614e-01 2.228614e-01 2.228614e-01 2.228614e-01 2.228614e-01 2.228614e-01 2.228614e-01 2.228614e-01 2.228614e-01 2.228614e-01 2.228614e-01 2.228614e-01 2.228614e-01 2.228614e-01 2.228614e-01 2.228614e-01 2.228614e-01 2.228614e-01 2.228614e-01 2.228614e-01 2.228614e-01 2.228614e-01 2.228614e-01 2.228614e-01 2.228614e-01 2.228614e-01 2.228614e-01 2.228614e-01 2.228614e-01 2.228614e-01 2.228614e-01 2.228614e-01 2.228614e-01 2.228614e-01 2.228614e-01 2.228614e-01 2.228614e-01 2.228614e-01 2.228614e-01 2.228614e-01 2.228614e-01 2.228614e-01 2.228614e-01 2.228614e-01 2.228614e-01 2.228614e-01 2.228614e-01 2.228614e-01 2.228614e-01 2.228614e-01 2.228614e-01 2.228614e-01 2.228614e-01 2.228614e-01 2.228614e-01 2.228614e-01 2.228614e-01 2.228614e-01 2.228614e-01 2.228614e-01 2.228614e-01 2.228614e-01 2.228614e-01 2.228614e-01 2.228614e-01 2.228614e-01 2.228614e-01 2.228614e-01 2.228614e-01 2.228614e-01 2.228614e-01 2.228614e-01 2.228614e-01 2.228614e-01 2.228614e-01 2.228614e-01 2.228614e-01 2.228614e-01 2.228614e-01 2.228614e-01 2.228614e-01 2.228614e-01 2.228614e-01 2.228614e-01 2.228614e-01 2.228614e-01 2.228614e-01 2.228614e-01 2.228614e-01 2.228614e-01 2.228614e-01 2.228614e-01 2.228614e-01 2.228614e-01 2.228614e-01 2.228614e-01 2.228614e-01 2.228614e-01 2.228614e-01 2.228614e-01 2.228614e-01 2.228614e-01 2.228614e-01 2.228614e-01 2.228614e-01 2.228614e-01 2.228614e-01 2.228614e-01 2.228614e-01 2.228614e-01 2.228614e-01 2.228614e-01 2.228614e-01 2.228614e-01 2.228614e-01 2.228614e-01 2.228614e-01 2.228614e-01 2.228614e-01 2.228614e-01 2.228614e-01 2.228614e-01 2.228614e-01 2.228614e-01 2.228614e-01 2.228614e-01 2.228614e-01 2.228614e-01 2.228614e-01 2.228614e-01 2.228614e-01 2.228614e-01 2.228614e-01 2.228614e-01 2.228614e-01 2.228614e-01 2.228614e-01 2.228614e-01 2.228614e-01 2.228614e-01 2.228614e-01 2.228614e-01 2.228614e-01 2.228614e-01 2.228614e-01 2.228614e-01 2.228614e-01 2.228614e-01 2.228614e-01 2.228614e-01 2.228614e-01 2.228614e-01 2.228614e-01 2.228614e-01 2.228614e-01 2.228614e-01 2.228614e-01 2.228614e-01 2.228614e-01 2.228614e-01 2.228614e-01 2.228614e-01 2.228614e-01 2.228614e-01 2.228614e-01 2.228614e-01 2.228614e-01 2.228614e-01 2.228614e-01 2.228614e-01 2.228614e-01 2.228614e-01 2.228614e-01 2.228614e-01 2.228614e-01 2.228614e-01 2.228614e-01 2.228614e-01 2.228614e-01 2.228614e-01 2.228614e-01 2.228614e-01 2.228614e-01 2.228614e-01 2.228614e-01 2.228614e-01 2.228614e-01 2.228614e-01 2.228614e-01 2.228614e-01 2.228614e-01 2.228614e-01 2.228614e-01 2.228614e-01 2.228614e-01 2.228614e-01 2.228614e-01 2.228614e-01 2.228614e-01 2.228614e-01 2.228614e-01 2.228614e-01 2.228614e-01 2.228614e-01 2.228614e-01 2.228614e-01 2.228614e-01 2.228614e-01 2.228614e-01 2.228614e-01 2.228614e-01 2.228614e-01 2.228614e-01 2.228614e-01 2.228614e-01 2.228614e-01 2.228614e-01 2.228614e-01 2.228614e-01 2.228614e-01 2.228614e-01 2.228614e-01 2.228614e-01 2.228614e-01 2.228614e-01 2.228614e-01 2.228614e-01 2.228614e-01 2.228614e-01 2.228614e-01 2.228614e-01 2.228614e-01 2.228614e-01 2.228614e-01 2.228614e-01 2.228614e-01 2.228614e-01 2.228614e-01 2.228614e-01 2.228614e-01 2.228614e-01 2.228614e-01 2.228614e-01 2.228614e-01 2.228614e-01 2.228614e-01 2.228614e-01 2.228614e-01 2.228614e-01 2.228614e-01 2.228614e-01 2.228614e-01 2.228614e-01 2.228614e-01 2.228614e-01 2.228614e-01 2.228614e-01 2.228614e-01 2.228614e-01 2.228614e-01 2.228614e-01 2.228614e-01 2.228614e-01 2.228614e-01 2.228614e-01 2.228614e-01 2.228614e-01 2.228614e-01 2.228614e-01 2.228614e-01 2.228614e-01 2.228614e-01 2.228614e-01 2.228614e-01 2.228614e-01 2.228614e-01 2.228614e-01 2.228614e-01 2.228614e-01 2.228614e-01 2.228614e-01 2.228614e-01 2.228614e-01 2.228614e-01 2.228614e-01 2.228614e-01 2.228614e-01 2.228614e-01 2.228614e-01 2.228614e-01 2.228614e-01 2.228614e-01 2.228614e-01 2.228614e-01 2.228614e-01 2.228614e-01 2.228614e-01 2.228614e-01 2.228614e-01 2.228614e-01 2.228614e-01 2.228614e-01 2.228614e-01 2.228614e-01 2.228614e-01 2.228614e-01 2.228614e-01 2.228614e-01 2.228614e-01 2.228614e-01 2.228614e-01 2.228614e-01 2.228614e-01 2.228614e-01 2.228614e-01 2.228614e-01 2.228614e-01 2.228614e-01 2.228614e-01 2.228614e-01 2.228614e-01 2.228614e-01 2.228614e-01 2.228614e-01 2.228614e-01 2.228614e-01 2.228614e-01 2.228614e-01 2.228614e-01 2.228614e-01 2.228614e-01 2.228614e-01 2.228614e-01 2.228614e-01 2.228614e-01 2.228614e-01 2.228614e-01 2.228614e-01 2.228614e-01 2.228614e-01 2.228614e-01 2.228614e-01 2.228614e-01 2.228614e-01 2.228614e-01 2.228614e-01 2.228614e-01 2.228614e-01 2.228614e-01 2.228614e-01 2.228614e-01 2.228614e-01 2.228614e-01 2.228614e-01 2.228614e-01 2.228614e-01 2.228614e-01 2.228614e-01 2.228614e-01 2.228614e-01 2.228614e-01 2.228614e-01 2.228614e-01 2.228614e-01 2.228614e-01 2.228614e-01 2.228614e-01 2.228614e-01 2.228614e-01 2.228614e-01 2.228614e-01 2.228614e-01 2.228614e-01 2.228614e-01 2.228614e-01 2.228614e-01 2.228614e-01 2.228614e-01 2.228614e-01 2.228614e-01 2.228614e-01 2.228614e-01 2.228614e-01 2.228614e-01 2.228614e-01 2.228614e-01 2.228614e-01 2.228614e-01 2.228614e-01 2.228614e-01 2.228614e-01 2.228614e-01 2.228614e-01 2.228614e-01 2.228614e-01 2.228614e-01 2.228614e-01 2.228614e-01 2.228614e-01 2.228614e-01 2.228614e-01 2.228614e-01 2.228614e-01 2.228614e-01 2.228614e-01 2.228614e-01 2.228614e-01 2.228614e-01 2.228614e-01 2.228614e-01 2.228614e-01 2.228614e-01 2.228614e-01 2.228614e-01 2.228614e-01 2.228614e-01 2.228614e-01 2.228614e-01 2.228614e-01 2.228614e-01 2.228614e-01 2.228614e-01 2.228614e-01 2.228614e-01 2.228614e-01 2.228614e-01 2.228614e-01 2.228614e-01 2.228614e-01 2.228614e-01 2.228614e-01 2.228614e-01 2.228614e-01 2.228614e-01 2.228614e-01 2.228614e-01 2.228614e-01 2.228614e-01 2.228614e-01 2.228614e-01 2.228614e-01 2.228614e-01 2.228614e-01 2.228614e-01 2.228614e-01 2.228614e-01 2.228614e-01 2.228614e-01 2.228614e-01 2.228614e-01 2.228614e-01 2.228614e-01 2.228614e-01 2.228614e-01 2.228614e-01 2.228614e-01 2.228614e-01 2.228614e-01 2.228614e-01 2.228614e-01 2.228614e-01 2.228614e-01 2.228614e-01 2.228614e-01 2.228614e-01 2.228614e-01 2.228614e-01 2.228614e-01 2.228614e-01 2.228614e-01 2.228614e-01 2.228614e-01 2.228614e-01 2.228614e-01 2.228614e-01 2.228614e-01 2.228614e-01 2.228614e-01 2.228614e-01 2.228614e-01 2.228614e-01 2.228614e-01 2.228614e-01 2.228614e-01 2.228614e-01 2.228614e-01 2.228614e-01 2.228614e-01 2.228614e-01 2.228614e-01 2.228614e-01 2.228614e-01 2.228614e-01 2.228614e-01 2.228614e-01 2.228614e-01 2.228614e-01 2.228614e-01 2.228614e-01 2.228614e-01 2.228614e-01 2.228614e-01 2.228614e-01 2.228614e-01 2.228614e-01 2.228614e-01 2.228614e-01 2.228614e-01 2.228614e-01 2.228614e-01 2.228614e-01 2.228614e-01 2.228614e-01 2.228614e-01 2.228614e-01 2.228614e-01 2.228614e-01 2.228614e-01 2.228614e-01 2.228614e-01 2.228614e-01 2.228614e-01 2.228614e-01 2.228614e-01 2.228614e-01 2.228614e-01 2.228614e-01 2.228614e-01 2.228614e-01 2.228614e-01 2.228614e-01 2.228614e-01 2.228614e-01 2.228614e-01 2.228614e-01 2.228614e-01 2.228614e-01 2.228614e-01 2.228614e-01 2.228614e-01 2.228614e-01 2.228614e-01 2.228614e-01 2.228614e-01 2.228614e-01 2.228614e-01 2.228614e-01 2.228614e-01 2.228614e-01 2.228614e-01 2.228614e-01 2.228614e-01 2.228614e-01 2.228614e-01 2.228614e-01 2.228614e-01 2.228614e-01 2.228614e-01 2.228614e-01 2.228614e-01 2.228614e-01 2.228614e-01 2.228614e-01 2.228614e-01 2.228614e-01 2.228614e-01 2.228614e-01 2.228614e-01 2.228614e-01 2.228614e-01 2.228614e-01 2.228614e-01 2.228614e-01 2.228614e-01 2.228614e-01 2.228614e-01 2.228614e-01 2.228614e-01 2.228614e-01 2.228614e-01 2.228614e-01 2.228614e-01 2.228614e-01 2.228614e-01 2.228614e-01 2.228614e-01 2.228614e-01 2.228614e-01 2.228614e-01 2.228614e-01 2.228614e-01 2.228614e-01 2.228614e-01 2.228614e-01 2.228614e-01 2.228614e-01 2.228614e-01 2.228614e-01 2.228614e-01 2.228614e-01 2.228614e-01 2.228614e-01 2.228614e-01 2.228614e-01 2.228614e-01 2.228614e-01 2.228614e-01 2.228614e-01 2.228614e-01 2.228614e-01 2.228614e-01 2.228614e-01 2.228614e-01 2.228614e-01 2.228614e-01 2.228614e-01 2.228614e-01 2.228614e-01 2.228614e-01 2.228614e-01 2.228614e-01 2.228614e-01 2.228614e-01 2.228614e-01 2.228614e-01 2.228614e-01 2.228614e-01 2.228614e-01 2.228614e-01 2.228614e-01 2.228614e-01 2.228614e-01 2.228614e-01 2.228614e-01 2.228614e-01 2.228614e-01 2.228614e-01 2.228614e-01 2.228614e-01 2.228614e-01 2.228614e-01 2.228614e-01 2.228614e-01 2.228614e-01 2.228614e-01 2.228614e-01 2.228614e-01 2.228614e-01 2.228614e-01 2.228614e-01 2.228614e-01 2.228614e-01 2.228614e-01 2.228614e-01 2.228614e-01 2.228614e-01 2.228614e-01 2.228614e-01 2.228614e-01 2.228614e-01 2.228614e-01 2.228614e-01 2.228614e-01 2.228614e-01 2.228614e-01 2.228614e-01 2.228614e-01 2.228614e-01 2.228614e-01 2.228614e-01 2.228614e-01 2.228614e-01 2.228614e-01 2.228614e-01 2.228614e-01 2.228614e-01 2.228614e-01 2.228614e-01 2.228614e-01 2.228614e-01 2.228614e-01 2.228614e-01 2.228614e-01 2.228614e-01 2.228614e-01 2.228614e-01 2.228614e-01 2.228614e-01 2.228614e-01 2.228614e-01 2.228614e-01 2.228614e-01 2.228614e-01 2.228614e-01 2.228614e-01 2.228614e-01 2.228614e-01 2.228614e-01 2.228614e-01 2.228614e-01 2.228614e-01 2.228614e-01 2.228614e-01 2.228614e-01 2.228614e-01 2.228614e-01 2.228614e-01 2.228614e-01 2.228614e-01 2.228614e-01 2.228614e-01 2.228614e-01 2.228614e-01 2.228614e-01 2.228614e-01 2.228614e-01 2.228614e-01 2.228614e-01 2.228614e-01 2.228614e-01 2.228614e-01 2.228614e-01 2.228614e-01 2.228614e-01 2.228614e-01 2.228614e-01 2.228614e-01 2.228614e-01 2.228614e-01 2.228614e-01 2.228614e-01 2.228614e-01 2.228614e-01 2.228614e-01 2.228614e-01 2.228614e-01 2.228614e-01 2.228614e-01 2.228614e-01 2.228614e-01 2.228614e-01 2.228614e-01 2.228614e-01 2.228614e-01 2.228614e-01 2.228614e-01 2.228614e-01 2.228614e-01 2.228614e-01 2.228614e-01 2.228614e-01 2.228614e-01 2.228614e-01 2.228614e-01 2.228614e-01 2.228614e-01 2.228614e-01 2.228614e-01 2.228614e-01 2.228614e-01 2.228614e-01 2.228614e-01 2.228614e-01 2.228614e-01 2.228614e-01 2.228614e-01 2.228614e-01 2.228614e-01 2.228614e-01 2.228614e-01 2.228614e-01 2.228614e-01 2.228614e-01 2.228614e-01 2.228614e-01 2.228614e-01 2.228614e-01 2.228614e-01 2.228614e-01 2.228614e-01 2.228614e-01 2.228614e-01 2.228614e-01 2.228614e-01 2.228614e-01 2.228614e-01 2.228614e-01 2.228614e-01 2.228614e-01 2.228614e-01 2.228614e-01 2.228614e-01 2.228614e-01 2.228614e-01 2.228614e-01 2.228614e-01 2.228614e-01 2.228614e-01 2.228614e-01 2.228614e-01 2.228614e-01 2.228614e-01 2.228614e-01 2.228614e-01 2.228614e-01 2.228614e-01 2.228614e-01 2.228614e-01 2.228614e-01 2.228614e-01 2.228614e-01 2.228614e-01 2.228614e-01 2.228614e-01 2.228614e-01 2.228614e-01 2.228614e-01 2.228614e-01 2.228614e-01 2.228614e-01 2.228614e-01 2.228614e-01 2.228614e-01 2.228614e-01 2.228614e-01 2.228614e-01 2.228614e-01 2.228614e-01 2.228614e-01 2.228614e-01 2.228614e-01 2.228614e-01 2.228614e-01 2.228614e-01 2.228614e-01 2.228614e-01 2.228614e-01 2.228614e-01 2.228614e-01 2.228614e-01 2.228614e-01 2.228614e-01 2.228614e-01 2.228614e-01 2.228614e-01 2.228614e-01 2.228614e-01 2.228614e-01 2.228614e-01 2.228614e-01 2.228614e-01 2.228614e-01 2.228614e-01 2.228614e-01 2.228614e-01 2.228614e-01 2.228614e-01 2.228614e-01 2.228614e-01 2.228614e-01 2.228614e-01 2.228614e-01 2.228614e-01 2.228614e-01 2.228614e-01 2.228614e-01 2.228614e-01 2.228614e-01 2.228614e-01 2.228614e-01 2.228614e-01 2.228614e-01 2.228614e-01 2.228614e-01 2.228614e-01 2.228614e-01 2.228614e-01 2.228614e-01 2.228614e-01 2.228614e-01 2.228614e-01 2.228614e-01 2.228614e-01 2.228614e-01 2.228614e-01 2.228614e-01 2.228614e-01 2.228614e-01 2.228614e-01 2.228614e-01 2.228614e-01 2.228614e-01 2.228614e-01 2.228614e-01 2.228614e-01 2.228614e-01 2.228614e-01 2.228614e-01 2.228614e-01 2.228614e-01 2.228614e-01 2.228614e-01 2.228614e-01 2.228614e-01 2.228614e-01 2.228614e-01 2.228614e-01 2.228614e-01 2.228614e-01 2.228614e-01 2.228614e-01 2.228614e-01 2.228614e-01 2.228614e-01 2.228614e-01 2.228614e-01 2.228614e-01 2.228614e-01 2.228614e-01 2.228614e-01 2.228614e-01 2.228614e-01 2.228614e-01 2.228614e-01 2.228614e-01 2.228614e-01 2.228614e-01 2.228614e-01 2.228614e-01 2.228614e-01 2.228614e-01 2.228614e-01 2.228614e-01 2.228614e-01 2.228614e-01 2.228614e-01 2.228614e-01 2.228614e-01 2.228614e-01 2.228614e-01 2.228614e-01 2.228614e-01 2.228614e-01 2.228614e-01 2.228614e-01 2.228614e-01 2.228614e-01 2.228614e-01 2.228614e-01 2.228614e-01 2.228614e-01 2.228614e-01 2.228614e-01 2.228614e-01 2.228614e-01 2.228614e-01 2.228614e-01 2.228614e-01 2.228614e-01 2.228614e-01 2.228614e-01 2.228614e-01 2.228614e-01 2.228614e-01 2.228614e-01 2.228614e-01 2.228614e-01 2.228614e-01 2.228614e-01 2.228614e-01 2.228614e-01 2.228614e-01 2.228614e-01 2.228614e-01 2.228614e-01 2.228614e-01 2.228614e-01 2.228614e-01 2.228614e-01 2.228614e-01 2.228614e-01 2.228614e-01 2.228614e-01 2.228614e-01 2.228614e-01 2.228614e-01 2.228614e-01 2.228614e-01 2.228614e-01 2.228614e-01 2.228614e-01 2.228614e-01 2.228614e-01 2.228614e-01 2.228614e-01 2.228614e-01 2.228614e-01 2.228614e-01 2.228614e-01 2.228614e-01 2.228614e-01 2.228614e-01 2.228614e-01 2.228614e-01 2.228614e-01 2.228614e-01 2.228614e-01 2.228614e-01 2.228614e-01 2.228614e-01 2.228614e-01 2.228614e-01 2.228614e-01 2.228614e-01 2.228614e-01 2.228614e-01 2.228614e-01 2.228614e-01 2.228614e-01 2.228614e-01 2.228614e-01 2.228614e-01 2.228614e-01 2.228614e-01 2.228614e-01 2.228614e-01 2.228614e-01 2.228614e-01 2.228614e-01 2.228614e-01 2.228614e-01 2.228614e-01 2.228614e-01 2.228614e-01 2.228614e-01 2.228614e-01 2.228614e-01 2.228614e-01 2.228614e-01 2.228614e-01 2.228614e-01 2.228614e-01 2.228614e-01 2.228614e-01 2.228614e-01 2.228614e-01 2.228614e-01 2.228614e-01 2.228614e-01 2.228614e-01 2.228614e-01 2.228614e-01 2.228614e-01 2.228614e-01 2.228614e-01 2.228614e-01 2.228614e-01 2.228614e-01 2.228614e-01 2.228614e-01 2.228614e-01 2.228614e-01 2.228614e-01 2.228614e-01 2.228614e-01 2.228614e-01 2.228614e-01 2.228614e-01 2.228614e-01 2.228614e-01 2.228614e-01 2.228614e-01 2.228614e-01 2.228614e-01 2.228614e-01 2.228614e-01 2.228614e-01 2.228614e-01 2.228614e-01 2.228614e-01 2.228614e-01 2.228614e-01 2.228614e-01 2.228614e-01 2.228614e-01 2.228614e-01 2.228614e-01 2.228614e-01 2.228614e-01 2.228614e-01 2.228614e-01 2.228614e-01 2.228614e-01 2.228614e-01 2.228614e-01 2.228614e-01 2.228614e-01 2.228614e-01 2.228614e-01 2.228614e-01 2.228614e-01 2.228614e-01 2.228614e-01 2.228614e-01 2.228614e-01 2.228614e-01 2.228614e-01 2.228614e-01 2.228614e-01 2.228614e-01 2.228614e-01 2.228614e-01 2.228614e-01 2.228614e-01 2.228614e-01 2.228614e-01 2.228614e-01 2.228614e-01 2.228614e-01 2.228614e-01 2.228614e-01 2.228614e-01 2.228614e-01 2.228614e-01 2.228614e-01 2.228614e-01 2.228614e-01 2.228614e-01 2.228614e-01 2.228614e-01 2.228614e-01 2.228614e-01 2.228614e-01 2.228614e-01 2.228614e-01 2.228614e-01 2.228614e-01 2.228614e-01 2.228614e-01 2.228614e-01 2.228614e-01 2.228614e-01 2.228614e-01 2.228614e-01 2.228614e-01 2.228614e-01 2.228614e-01 2.228614e-01 2.228614e-01 2.228614e-01 2.228614e-01 2.228614e-01 2.228614e-01 2.228614e-01 2.228614e-01 2.228614e-01 2.228614e-01 2.228614e-01 2.228614e-01 2.228614e-01 2.228614e-01 2.228614e-01 2.228614e-01 2.228614e-01 2.228614e-01 2.228614e-01 2.228614e-01 2.228614e-01 2.228614e-01 2.228614e-01 2.228614e-01 2.228614e-01 2.228614e-01 2.228614e-01 2.228614e-01 2.228614e-01 2.228614e-01 2.228614e-01 2.228614e-01 2.228614e-01 2.228614e-01 2.228614e-01 2.228614e-01 2.228614e-01 2.228614e-01 2.228614e-01 2.228614e-01 2.228614e-01 2.228614e-01 2.228614e-01 2.228614e-01 2.228614e-01 2.228614e-01 2.228614e-01 2.228614e-01 2.228614e-01 2.228614e-01 2.228614e-01 2.228614e-01 2.228614e-01 2.228614e-01 2.228614e-01 2.228614e-01 2.228614e-01 2.228614e-01 2.228614e-01 2.228614e-01 2.228614e-01 2.228614e-01 2.228614e-01 2.228614e-01 2.228614e-01 2.228614e-01 2.228614e-01 2.228614e-01 2.228614e-01 2.228614e-01 2.228614e-01 2.228614e-01 2.228614e-01 2.228614e-01 2.228614e-01 2.228614e-01 2.228614e-01 2.228614e-01 2.228614e-01 2.228614e-01 2.228614e-01 2.228614e-01 2.228614e-01 2.228614e-01 2.228614e-01 2.228614e-01 2.228614e-01 2.228614e-01 2.228614e-01 2.228614e-01 2.228614e-01 2.228614e-01 2.228614e-01 2.228614e-01 2.228614e-01 2.228614e-01 2.228614e-01 2.228614e-01 2.228614e-01 2.228614e-01 2.228614e-01 2.228614e-01 2.228614e-01 2.228614e-01 2.228614e-01 2.228614e-01 2.228614e-01 2.228614e-01 2.228614e-01 2.228614e-01 2.228614e-01 2.228614e-01 2.228614e-01 2.228614e-01 2.228614e-01 2.228614e-01 2.228614e-01 2.228614e-01 2.228614e-01 2.228614e-01 2.228614e-01 2.228614e-01 2.228614e-01 2.228614e-01 2.228614e-01 2.228614e-01 2.228614e-01 2.228614e-01 2.228614e-01 2.228614e-01 2.228614e-01 2.228614e-01 2.228614e-01 2.228614e-01 2.228614e-01 2.228614e-01 2.228614e-01 2.228614e-01 2.228614e-01 2.228614e-01 2.228614e-01 2.228614e-01 2.228614e-01 2.228614e-01 2.228614e-01 2.228614e-01 2.228614e-01 2.228614e-01 2.228614e-01 2.228614e-01 2.228614e-01 2.228614e-01 2.228614e-01 2.228614e-01 2.228614e-01 2.228614e-01 2.228614e-01 2.228614e-01 2.228614e-01 2.228614e-01 2.228614e-01 2.228614e-01 2.228614e-01 2.228614e-01 2.228614e-01 2.228614e-01 2.228614e-01 2.228614e-01 2.228614e-01 2.228614e-01 2.228614e-01 2.228614e-01 2.228614e-01 2.228614e-01 2.228614e-01 2.228614e-01 2.228614e-01 2.228614e-01 2.228614e-01 2.228614e-01 2.228614e-01 2.228614e-01 2.228614e-01 2.228614e-01 2.228614e-01 2.228614e-01 2.228614e-01 2.228614e-01 2.228614e-01 2.228614e-01 2.228614e-01 2.228614e-01 2.228614e-01 2.228614e-01 2.228614e-01 2.228614e-01 2.228614e-01 2.228614e-01 2.228614e-01 2.228614e-01 2.228614e-01 2.228614e-01 2.228614e-01 2.228614e-01 2.228614e-01 2.228614e-01 2.228614e-01 2.228614e-01 2.228614e-01 2.228614e-01 2.228614e-01 2.228614e-01 2.228614e-01 2.228614e-01 2.228614e-01 2.228614e-01 2.228614e-01 2.228614e-01 2.228614e-01 2.228614e-01 2.228614e-01 2.228614e-01 2.228614e-01 2.228614e-01 2.228614e-01 2.228614e-01 2.228614e-01 2.228614e-01 2.228614e-01 2.228614e-01 2.228614e-01 2.228614e-01 2.228614e-01 2.228614e-01 2.228614e-01 2.228614e-01 2.228614e-01 2.228614e-01 2.228614e-01 2.228614e-01 2.228614e-01 2.228614e-01 2.228614e-01 2.228614e-01 2.228614e-01 2.228614e-01 2.228614e-01 2.228614e-01 2.228614e-01 2.228614e-01 2.228614e-01 2.228614e-01 2.228614e-01 2.228614e-01 2.228614e-01 2.228614e-01 2.228614e-01 2.228614e-01 2.228614e-01 2.228614e-01 2.228614e-01 2.228614e-01 2.228614e-01 2.228614e-01 2.228614e-01 2.228614e-01 2.228614e-01 2.228614e-01 2.228614e-01 2.228614e-01 2.228614e-01 2.228614e-01 2.228614e-01 2.228614e-01 2.228614e-01 2.228614e-01 2.228614e-01 2.228614e-01 2.228614e-01 2.228614e-01 2.228614e-01 2.228614e-01 2.228614e-01 2.228614e-01 2.228614e-01 2.228614e-01 2.228614e-01 2.228614e-01 2.228614e-01 2.228614e-01 2.228614e-01 2.228614e-01 2.228614e-01 2.228614e-01 2.228614e-01 2.228614e-01 2.228614e-01 2.228614e-01 2.228614e-01 2.228614e-01 2.228614e-01 2.228614e-01 2.228614e-01 2.228614e-01 2.228614e-01 2.228614e-01 2.228614e-01 2.228614e-01 2.228614e-01 2.228614e-01 2.228614e-01 2.228614e-01 2.228614e-01 2.228614e-01 2.228614e-01 2.228614e-01 2.228614e-01 2.228614e-01 2.228614e-01 2.228614e-01 2.228614e-01 2.228614e-01 2.228614e-01 2.228614e-01 2.228614e-01 2.228614e-01 2.228614e-01 2.228614e-01 2.228614e-01 2.228614e-01 2.228614e-01 2.228614e-01 2.228614e-01 2.228614e-01 2.228614e-01 2.228614e-01 2.228614e-01 2.228614e-01 2.228614e-01 2.228614e-01 2.228614e-01 2.228614e-01 2.228614e-01 2.228614e-01 2.228614e-01 2.228614e-01 2.228614e-01 2.228614e-01 2.228614e-01 2.228614e-01 2.228614e-01 2.228614e-01 2.228614e-01 2.228614e-01 2.228614e-01 2.228614e-01 2.228614e-01 2.228614e-01 2.228614e-01 2.228614e-01 2.228614e-01 2.228614e-01 2.228614e-01 2.228614e-01 2.228614e-01 2.228614e-01 2.228614e-01 2.228614e-01 2.228614e-01 2.228614e-01 2.228614e-01 2.228614e-01 2.228614e-01 2.228614e-01 2.228614e-01 2.228614e-01 2.228614e-01 2.228614e-01 2.228614e-01 2.228614e-01 2.228614e-01 2.228614e-01 2.228614e-01 2.228614e-01 2.228614e-01 2.228614e-01 2.228614e-01 2.228614e-01 2.228614e-01 2.228614e-01 2.228614e-01 2.228614e-01 2.228614e-01 2.228614e-01 2.228614e-01 2.228614e-01 2.228614e-01 2.228614e-01 2.228614e-01 2.228614e-01 2.228614e-01 2.228614e-01 2.228614e-01 2.228614e-01 2.228614e-01 2.228614e-01 2.228614e-01 2.228614e-01 2.228614e-01 2.228614e-01 2.228614e-01 2.228614e-01 2.228614e-01 2.228614e-01
[truncated: 780,021 more chars]
