# Supplementary material for: A comparative study of the performance of ten metaheuristic algorithms for parameter estimation of solar photovoltaic models
Source: PeerJ Comput Sci. 2025 Jan 27;11:e2646. doi: 10.7717/peerj-cs.2646 (PMC11784897; doi:10.7717/peerj-cs.2646)
Supplement: Supplemental Information 2 — The code includes the third-party data used during the experiments. [file peerj-cs-11-2646-s002.zip › Matlab Code/A1/3_3000_100_record_FEs.data]

32192591
32192045
32192387
32193193
32192205
32192151
32192723
32192477
32192719
32192401
32193357
32191525
32191875
32192669
32192411
32193239
32192297
32191689
32192187
32192279
32191979
32192485
32192465
32192323
32192059
32191985
32192433
32191905
32192739
32191707
