# Supplementary material for: A comparative study of the performance of ten metaheuristic algorithms for parameter estimation of solar photovoltaic models
Source: PeerJ Comput Sci. 2025 Jan 27;11:e2646. doi: 10.7717/peerj-cs.2646 (PMC11784897; doi:10.7717/peerj-cs.2646)
Supplement: Supplemental Information 2 — The code includes the third-party data used during the experiments. [file peerj-cs-11-2646-s002.zip › Matlab Code/A1/3_3000_100_times.data]

1.431971e+02
1.432471e+02
1.432356e+02
1.434532e+02
1.434901e+02
1.431760e+02
1.432603e+02
1.443057e+02
1.437287e+02
1.434168e+02
1.446541e+02
1.434578e+02
1.453683e+02
1.435533e+02
1.444064e+02
1.436783e+02
1.470471e+02
1.436014e+02
1.437286e+02
1.436297e+02
1.434804e+02
1.435061e+02
1.432972e+02
1.450135e+02
1.445113e+02
1.552890e+02
1.503680e+02
1.479502e+02
1.506498e+02
1.513794e+02
