# Supplementary material for: A comparative study of the performance of ten metaheuristic algorithms for parameter estimation of solar photovoltaic models
Source: PeerJ Comput Sci. 2025 Jan 27;11:e2646. doi: 10.7717/peerj-cs.2646 (PMC11784897; doi:10.7717/peerj-cs.2646)
Supplement: Supplemental Information 2 — The code includes the third-party data used during the experiments. [file peerj-cs-11-2646-s002.zip › Matlab Code/A1/3_3000_30_best_solutions.data]

0.8368199555 0.0000000000 0.0000000000 0.0000000000 0.0000000000 1.1489123115 1.0000000000 2.0000000000 2.0000000000 
0.8368199546 0.0000000000 0.0000000000 0.0000000000 0.0000000000 1.1489123118 1.9218881464 1.9973206002 1.9594890637 
0.7594996730 0.0000004519 0.0000000000 0.0000000000 0.0352848747 100.0000000000 1.5154666462 2.0000000000 2.0000000000 
0.8368199538 0.0000000000 0.0000000000 0.0000000000 0.0000000000 1.1489123168 1.1355137277 1.9397878105 1.1115646319 
0.8368199545 0.0000000000 0.0000000000 0.0000000000 0.0000000000 1.1489123189 2.0000000000 2.0000000000 2.0000000000 
0.8368199573 0.0000000000 0.0000000000 0.0000000000 0.0000000000 1.1489123108 2.0000000000 1.0000000000 2.0000000000 
0.8368199578 0.0000000000 0.0000000000 0.0000000000 0.0000000000 1.1489123019 2.0000000000 2.0000000000 1.0000000000 
0.8368199530 0.0000000000 0.0000000000 0.0000000000 0.0000000000 1.1489123188 1.9353401672 1.9462806960 1.9786699218 
0.8368199537 0.0000000000 0.0000000000 0.0000000000 0.0000000000 1.1489123130 1.0000000000 1.0000000000 2.0000000000 
0.8368199523 0.0000000000 0.0000000000 0.0000000000 0.0000000000 1.1489123260 2.0000000000 2.0000000000 2.0000000000 
0.7607755303 0.0000000000 0.0000000000 0.0000003230 0.0363770925 53.7185305766 2.0000000000 2.0000000000 1.4811851562 
0.8368199530 0.0000000000 0.0000000000 0.0000000000 0.0000000000 1.1489123115 2.0000000000 1.0000000000 2.0000000000 
0.8368199518 0.0000000000 0.0000000000 0.0000000000 0.0000000000 1.1489123235 1.4011487939 2.0000000000 1.1012854691 
0.7594996727 0.0000000000 0.0000000000 0.0000004519 0.0352848746 100.0000000000 1.0112673507 1.0000000432 1.5154666509 
0.8368199500 0.0000000000 0.0000000000 0.0000000000 0.0000000000 1.1489123240 2.0000000000 2.0000000000 2.0000000000 
0.8368199456 0.0000000000 0.0000000000 0.0000000000 0.0000000000 1.1489123401 1.0000000000 2.0000000000 2.0000000000 
0.8368199569 0.0000000000 0.0000000000 0.0000000000 0.0000000000 1.1489123024 1.0000000000 1.0000000000 2.0000000000 
0.8368199514 0.0000000000 0.0000000000 0.0000000000 0.0000000000 1.1489123201 1.0000000000 2.0000000000 1.0000000000 
0.8368199534 0.0000000000 0.0000000000 0.0000000000 0.0000000000 1.1489123193 1.9995695232 1.0439988413 1.7787349558 
0.7594996730 0.0000000000 0.0000004519 0.0000000000 0.0352848740 100.0000000000 1.0013243071 1.5154666635 2.0000000000 
0.8368199511 0.0000000000 0.0000000000 0.0000000000 0.0000000000 1.1489123300 2.0000000000 2.0000000000 1.0000000000 
0.8368199510 0.0000000000 0.0000000000 0.0000000000 0.0000000000 1.1489123228 2.0000000000 2.0000000000 1.0000000000 
0.8368199516 0.0000000000 0.0000000000 0.0000000000 0.0000000000 1.1489123231 1.3251528256 2.0000000000 1.9801292307 
0.8368199546 0.0000000000 0.0000000000 0.0000000000 0.0000000000 1.1489123140 1.9576662149 1.9991654595 1.3342315154 
0.8368199542 0.0000000000 0.0000000000 0.0000000000 0.0000000000 1.1489123149 1.8322877781 1.7875620721 1.9231533075 
0.8368199533 0.0000000000 0.0000000000 0.0000000000 0.0000000000 1.1489123219 1.9928188843 1.7943478571 1.9939577937 
0.8368199544 0.0000000000 0.0000000000 0.0000000000 0.0000000000 1.1489123194 1.1851552709 1.6946566744 2.0000000000 
0.8368199513 0.0000000000 0.0000000000 0.0000000000 0.0000000000 1.1489123255 2.0000000000 1.0000000000 1.9579970699 
0.8368199551 0.0000000000 0.0000000000 0.0000000000 0.0000000000 1.1489123157 1.0000000000 1.9958819587 2.0000000000 
0.7594996731 0.0000004519 0.0000000000 0.0000000000 0.0352848755 100.0000000000 1.5154666289 2.0000000000 1.0120646495 
