# Supplementary material for: A comparative study of the performance of ten metaheuristic algorithms for parameter estimation of solar photovoltaic models
Source: PeerJ Comput Sci. 2025 Jan 27;11:e2646. doi: 10.7717/peerj-cs.2646 (PMC11784897; doi:10.7717/peerj-cs.2646)
Supplement: Supplemental Information 2 — The code includes the third-party data used during the experiments. [file peerj-cs-11-2646-s002.zip › Matlab Code/A1/3_3000_30_record_FEs.data]

3361559
3361667
3361571
3361725
3362093
3361921
3361861
3362141
3361945
3362131
3362177
3361571
3361317
3362355
3361849
3361885
3361541
3362213
3361669
3362077
3361977
3361879
3362125
3361699
3362091
3361603
3361707
3361647
3361173
3362103
