# Supplementary material for: A comparative study of the performance of ten metaheuristic algorithms for parameter estimation of solar photovoltaic models
Source: PeerJ Comput Sci. 2025 Jan 27;11:e2646. doi: 10.7717/peerj-cs.2646 (PMC11784897; doi:10.7717/peerj-cs.2646)
Supplement: Supplemental Information 2 — The code includes the third-party data used during the experiments. [file peerj-cs-11-2646-s002.zip › Matlab Code/A1/3_3000_30_times.data]

1.519647e+01
1.522890e+01
1.529310e+01
1.519032e+01
1.518449e+01
1.515061e+01
1.521116e+01
1.537556e+01
1.521112e+01
1.522092e+01
1.523540e+01
1.524314e+01
1.527984e+01
1.531245e+01
1.528446e+01
1.520076e+01
1.522212e+01
1.523359e+01
1.521848e+01
1.530104e+01
1.520984e+01
1.520537e+01
1.531595e+01
1.531327e+01
1.519168e+01
1.524102e+01
1.525948e+01
1.520667e+01
1.561604e+01
1.515195e+01
