# Supplementary material for: A comparative study of the performance of ten metaheuristic algorithms for parameter estimation of solar photovoltaic models
Source: PeerJ Comput Sci. 2025 Jan 27;11:e2646. doi: 10.7717/peerj-cs.2646 (PMC11784897; doi:10.7717/peerj-cs.2646)
Supplement: Supplemental Information 3 [file peerj-cs-11-2646-s003.txt]

URL:https://www.tandfonline.com/doi/abs/10.1080/01425918608909835
DOI: https://doi.org/10.1080/01425918608909835

-0.2057  0.7640 
-0.1291  0.7620 
-0.0588  0.7605 
0.0057 	0.7605 
0.0646 	0.7600 
0.1185 	0.7590 
0.1678 	0.7570 
0.2132 	0.7570 
0.2545 	0.7555 
0.2924 	0.7540 
0.3269 	0.7505 
0.3585 	0.7465 
0.3873 	0.7385 
0.4137 	0.7280 
0.4373 	0.7065 
0.4590 	0.6755 
0.4784 	0.6320 
0.4960 	0.5730 
0.5119 	0.4990 
0.5265 	0.4130 
0.5398 	0.3165 
0.5521 	0.2120 
0.5633 	0.1035 
0.5736 	-0.0100 
0.5833 	-0.1230 
0.5900 	-0.2100 
